# Supplementary material for: Integrated Multiomics Enabled by Sequential Extraction for Comprehensive Molecular Profiling of Small Extracellular Vesicles
Source: Anal Chem. 2026 Jun 22;98(26):19603–14. doi: 10.1021/acs.analchem.6c01280 (PMC13347708; doi:10.1021/acs.analchem.6c01280)
Supplement: Supplementary file 3 [file ac6c01280_si_003.xlsx]

## Sheet: Sheet1
Table S10. MDA Cell Derived sEVs Lipidomics.
id	Mass	RT	MDA_sEVs_1	MDA_sEVs_2	MDA_sEVs_3	MDA_PB	MDA_PQC	Ion Mode	adducts	metabolite name	metabolite information	Kept Ion Mode	Kept Adduct
7_pos	114.091	0.1071	17.0962	16.8902	16.7702		17.0461	+	Unknown
35_pos	215.071	0.2461	16.0699	15.7821	15.695		15.9739	+	Unknown
40_pos	94.0397	0.2825	16.5658	16.2215	16.6294		16.4042	+	Unknown
49_pos	535.264	0.3295	15.4084	15.3177	15.5531		15.4977	+	Unknown
54_pos	148.097	0.4112	16.5663	16.1151	16.2506		16.322	+	Unknown
65_pos	1153.29	0.4561	16.1194	15.6072	15.6707		15.8377	+	Unknown
68_pos	339.095	0.4596	15.5979	15.172	15.548		15.5393	+	Unknown
70_pos	1604.18	0.4904	16.2646	15.9085	16.1126		16.2022	+	Unknown
71_pos	1340.24	0.4937	16.0875	15.7977	16.2007		16.1322	+	Unknown
73_pos	1446.66	0.5141	16.3086	15.4264	15.9499		15.7244	+	Unknown
79_pos	1233.76	0.5613	16.7593	16.7093	16.7428		16.7772	+	Unknown
81_pos	1428.22	0.564	16.4305	15.9213	16.0918		16.2728	+	Unknown
132_pos	225.133	0.6016	16.2875	15.8634	16.0423		16.1942	+	Unknown
94_pos	1602.71	0.636	16.425	16.36	16.2079		16.5308	+	Unknown
104_pos	1241.27	0.6777	17.0927	16.9426	17.1427		17.2436	+	Unknown
115_pos	530.903	0.7231	17.2828	17.1873	17.2377		17.3883	+	Unknown
126_pos	354.939	0.7546	18.4466	18.1608	18.2767		18.3663	+	Unknown
131_pos	97.0047	0.7716	16.328	16.3579	16.4063		16.0549	+	Unknown
136_pos	1692.16	0.7943	15.6555	15.5069	15.8283		16.0022	+	Unknown
152_pos	705.643	0.8704	17.6774	17.0673	17.6505		17.6274	+	Unknown
159_pos	552.853	0.8924	15.6904	15.48	15.5917		15.6055	+	Unknown
181_pos	610.333	0.9956	16.1573	16.062	16.1839		16.2301	+	Unknown
206_pos	201.102	1.0045	16.7539	16.5544	16.5646		16.6972	+	Unknown
298_pos	116.011	1.0272	16.5069	16.8791	15.9446		16.6742	+	Unknown
316_pos	928.043	1.0421	17.6907	17.1009	17.3605		17.5292	+	Unknown
317_pos	300.876	1.0422	16.4333	16.155	16.3965		16.4551	+	Unknown
321_pos	345.003	1.0454	15.6064	15.2183	15.4516		15.5036	+	Unknown
323_pos	504.013	1.0466	15.9599	16.021	16.0892		16.1143	+	Unknown
331_pos	808	1.0602	15.8039	15.6984	15.8916		15.9301	+	Unknown
345_pos	116.071	1.0817	17.4401	16.6478	16.6258		16.7702	+	Unknown
350_pos	733.85	1.0861	16.1902	15.9027	16.084		16.1704	+	Unknown
2275_pos	909.121	1.094	16.6401	15.9947	15.9271		16.2023	+	Unknown
231_pos	615.289	1.0976	16.6413	16.6368	17.2483		17.1168	+	Unknown
388_pos	536.704	1.0997	15.5263	15.3182	15.5328		15.5004	+	Unknown
394_pos	1270.42	1.1014	16.3094	16.0499	16.1506		16.2571	+	Unknown
413_pos	1271.38	1.1042	16.4938	16.2875	16.3456		16.5126	+	Unknown
414_pos	1292.23	1.1043	16.0151	16.0583	16.159		16.2191	+	Unknown
416_pos	1266.43	1.1046	15.8846	16.368	16.4401		16.339	+	Unknown
418_pos	761.659	1.1048	17.9349	17.3915	17.8584		17.7467	+	Unknown
419_pos	1282.32	1.1055	16.3593	15.9722	16.2638		16.2888	+	Unknown
438_pos	1275.37	1.1063	16.3601	16.28	16.5625		16.6076	+	Unknown
12241_pos	198.185	13.3828	16.2373	16.2111	16.4167		16.3257	+	[M+H]+	Azacyclotridecan-2-one	Azacyclotridecan-2-one: [M+H]+: 0.998
472_pos	1297.18	1.1081	16.3702	16.1134	16.3087		16.5173	+	Unknown
475_pos	89.0599	1.1083	17.2677	16.833	16.9527		16.8536	+	Unknown
477_pos	256.176	1.1085	16.6996	16.3198	17.229		16.7565	+	Unknown
489_pos	1307.1	1.1093	16.2055	15.6234	15.9576		16.0704	+	Unknown
499_pos	1306.07	1.1098	16.3154	16.2951	16.1439		16.4865	+	Unknown
506_pos	1305.11	1.1107	16.4806	16.2342	16.3594		16.7356	+	Unknown
515_pos	1310.07	1.1113	16.5003	15.9666	16.604		16.173	+	Unknown
547_pos	164.128	1.1141	18.077	17.5098	18.5158		17.1926	+	Unknown
548_pos	552.606	1.1143	16.0611	15.9751	16.2007		16.1827	+	Unknown
552_pos	960.31	1.1145	16.5192	16.0884	16.4277		16.4578	+	Unknown
557_pos	668.522	1.1151	16.5563	16.7966	16.5609		16.7107	+	Unknown
565_pos	902.354	1.1153	16.8057	16.7328	16.803		16.9514	+	Unknown
569_pos	692.557	1.1155	16.5082	16.0661	16.1885		16.2867	+	Unknown
610_pos	628.615	1.1216	16.7154	16.6878	16.9222		16.8158	+	Unknown
618_pos	710.619	1.1223	16.7255	16.5657	16.7639		16.8506	+	Unknown
621_pos	674.709	1.1225	16.527	16.328	16.6312		16.3978	+	Unknown
622_pos	156.063	1.1226	16.9896	16.8536	16.9798		16.9055	+	Unknown
628_pos	714.613	1.1231	16.9021	16.6937	16.7566		16.8922	+	Unknown
639_pos	400.773	1.1236	15.9386	15.5856	15.633		15.5237	+	Unknown
646_pos	1038.63	1.1247	16.2381	16.0477	16.141		16.2414	+	Unknown
675_pos	185.14	1.1266	16.3304	15.543	16.1845		16.037	+	Unknown
698_pos	762.703	1.1268	16.5581	16.4944	16.5991		16.9271	+/-	[M+Na]+, [M+Acetate]-			+	[M+Na]+
713_pos	926.711	1.1282	16.6944	15.9994	16.5872		16.5613	+	Unknown
714_pos	758.708	1.1283	17.5441	17.4073	17.515		17.426	+	Unknown
724_pos	680.7	1.129	16.6886	16.8382	16.7149		16.6995	+	Unknown
728_pos	481.262	1.1294	17.3492	16.4407	16.3331		16.2483	+	Unknown
735_pos	704.745	1.1298	17.0355	16.7972	16.984		16.8178	+	Unknown
740_pos	1124.63	1.1303	16.1771	15.8244	15.8583		16.158	+	Unknown
752_pos	393.21	1.1307	16.8157	16.3892	16.1288		16.5179	+	Unknown
771_pos	1144.68	1.1321	16.5121	16.2087	16.6496		16.3529	+	Unknown
773_pos	1228.68	1.1322	16.4533	16.1894	16.3213		16.3272	+	Unknown
806_pos	1026.77	1.1345	16.6088	16.3579	16.5632		16.6602	+	Unknown
849_pos	944.765	1.1363	16.7827	16.5663	16.9378		16.8225	+	Unknown
877_pos	1032.76	1.1382	16.3317	16.1229	16.325		16.3916	+	Unknown
891_pos	1023.83	1.1389	16.4699	16.0272	16.1902		16.3307	+	Unknown
894_pos	1274.77	1.139	16.7328	16.6034	16.7086		16.7058	+	Unknown
929_pos	743.905	1.1417	17.1664	16.9407	17.0364		17.2033	+/-	[M+Na]+, [M+Acetate]-			+	[M+Na]+
930_pos	1136.81	1.1418	17.4024	17.1589	17.3841		17.3496	+/-	[M+Na]+, [M+Acetate]-			+	[M+Na]+
931_pos	661.902	1.1418	16.6818	16.4531	16.5101		16.5515	+	Unknown
954_pos	1132.82	1.1426	17.1746	16.9933	17.0758		17.1573	+	Unknown
965_pos	702.903	1.1433	17.2494	16.9844	17.0708		17.1845	+	Unknown
967_pos	907.908	1.1434	17.2564	16.8005	16.9518		17.0704	+	Unknown
980_pos	953.85	1.1443	16.627	16.2498	16.699		16.5148	+/-	[M+Na]+, [M+Acetate]-			+	[M+Na]+
981_pos	866.908	1.1443	17.2418	17.0584	17.2572		17.2286	+/-	[M+H-H2O]+, [M+Acetate]-			+	[M+H-H2O]+
1015_pos	825.906	1.1452	17.1402	16.8956	16.9783		17.1502	+	Unknown
1024_pos	1077	1.1454	16.7465	16.5186	16.6817		16.7405	+/-	[M+H]+, [M-H]-			+	[M+H]+
1026_pos	1200.01	1.1454	15.8402	16.1456	15.7664		15.9501	+	Unknown
1028_pos	1187.84	1.1456	15.9026	15.9643	16.2031		15.9882	+	Unknown
1034_pos	731.889	1.1457	17.077	16.9045	16.9045		17.0783	+	Unknown
1047_pos	1296.82	1.1458	16.2875	16.0915	16.1845		16.2883	+	Unknown
1054_pos	1020.89	1.1461	17.9364	17.5874	17.8886		17.8966	+	Unknown
1056_pos	977.891	1.1462	17.0611	16.6276	17.2576		16.8796	+	Unknown
1076_pos	1438.77	1.1466	16.2087	15.957	16.0548		16.0717	+	Unknown
1081_pos	685.947	1.147	17.04	16.7334	17.0739		17.0836	+	Unknown
1083_pos	1006.87	1.147	17.0292	16.1726	16.5905		16.5776	+	Unknown
1093_pos	1117.85	1.1473	16.5544	16.1689	16.4524		16.2822	+	Unknown
1095_pos	942.48	1.1474	16.4146	16.6371	16.0486		16.5582	+	Unknown
1100_pos	919.931	1.1477	17.0477	17.0245	17.1053		17.1841	+	Unknown
1116_pos	1042.44	1.1479	16.5769	16.2428	16.2707		16.417	+	Unknown
1122_pos	725.948	1.1483	18.5124	18.1783	18.2043		18.6043	+	Unknown
1124_pos	1102.89	1.1484	17.4712	17.2977	17.3434		17.4151	+	Unknown
1718_pos	987.917	1.1488	16.6103	16.3673	16.5862		16.811	+	Unknown
1139_pos	584.985	1.1489	17.1926	16.9534	16.9975		17.0279	+	Unknown
1142_pos	658.971	1.1489	16.4153	16.1286	16.368		16.4073	+	Unknown
1144_pos	790.993	1.149	17.2278	17.0259	17.1044		17.0319	+	Unknown
1147_pos	755.429	1.149	16.7188	16.4632	16.5537		16.6763	+	Unknown
1193_pos	1028.91	1.1499	16.8796	16.2814	16.6553		16.6765	+	Unknown
1200_pos	1134.96	1.1499	16.5398	16.2252	16.3558		16.4181	+	Unknown
1201_pos	1069.91	1.1499	16.1958	16.2381	16.1623		16.2626	+	Unknown
1218_pos	1404.85	1.1501	16.7467	16.548	16.447		16.6282	+	Unknown
1220_pos	1044.94	1.1501	17.2653	17.2467	17.1689		17.3335	+	Unknown
1229_pos	995.002	1.1503	17.2011	16.9426	17.1701		17.1039	+/-	[M+Na]+, [M+Acetate]-			+	[M+Na]+
1258_pos	1217.96	1.1509	16.2875	16.0611	15.8366		16.2333	+	Unknown
1263_pos	1110.91	1.1512	16.5825	16.2263	16.4931		16.3962	+	Unknown
1285_pos	1346.9	1.1514	16.7356	16.6179	16.6607		16.6095	+	Unknown
1298_pos	1194.91	1.152	16.447	16.0147	16.0691		16.3171	+	Unknown
1302_pos	697.471	1.1523	17.0007	16.7626	17.2179		17.0176	+	Unknown
1330_pos	302.83	1.1532	16.154	15.7751	15.8408		16.036	+	Unknown
1337_pos	1094.96	1.1534	16.7261	16.585	16.6113		16.6655	+	Unknown
1345_pos	861.977	1.1541	16.4483	16.2976	16.5905		16.5293	+	Unknown
1378_pos	1036	1.156	16.697	16.673	16.7081		16.6131	+	Unknown
1387_pos	1176.96	1.1568	16.2095	16.2913	16.4483		16.316	+	Unknown
1388_pos	1242.86	1.1569	16.8966	16.8246	16.6102		16.8894	+	Unknown
1433_pos	1092.82	1.1654	16.9281	16.6672	16.7326		16.927	+	Unknown
1449_pos	598.812	1.1703	16.5069	15.9095	16.0224		16.4361	+	Unknown
1458_pos	1037	1.1739	16.1203	15.8462	15.8459		16.3168	+	Unknown
1461_pos	740.772	1.1747	16.2316	16.3168	15.957		16.3327	+/-	[M+Na]+, [M+Acetate]-			+	[M+Na]+
1492_pos	602.798	1.1814	16.716	16.325	16.591		16.5308	+	Unknown
1496_pos	1140.9	1.1831	17.0976	17.0544	16.8335		17.1711	+/-	[M+Na]+, [M+Acetate]-			+	[M+Na]+
1499_pos	682.021	1.1839	16.6379	16.3235	16.4806		16.4444	+	Unknown
1507_pos	706.86	1.1849	17.8925	17.6998	17.6835		17.9048	+	Unknown
273_pos	358.835	1.1855	16.5218	15.8654	16.3716		16.5942	+	Unknown
1514_pos	320.884	1.1863	16.122	15.9203	16.0233		16.0953	+	Unknown
1515_pos	680.819	1.1864	16.5166	16.3601	16.4181		16.3752	+	Unknown
1562_pos	901.471	1.1953	16.4806	15.8356	16.3492		16.7434	+	Unknown
1577_pos	811.906	1.1984	16.8956	16.7214	16.6425		16.8657	+/-	[M+Na]+, [M+Acetate]-			+	[M+Na]+
1590_pos	729.902	1.2014	16.9139	16.932	16.8884		16.8774	+	Unknown
1613_pos	490.882	1.204	17.0405	16.9887	17.1023		17.1483	+	Unknown
1615_pos	572.885	1.2046	17.0455	16.7447	16.7132		16.9178	+	Unknown
1618_pos	128.069	1.2051	17.1275	16.9613	17.6422		17.1977	+	Unknown
1646_pos	716.484	1.2094	16.7392	16.4105	16.7875		16.6969	+	Unknown
1694_pos	729.459	1.2135	16.4209	16.1529	16.436		16.3735	+/-	[M+H]+, [M+Acetate]-			+	[M+H]+
1705_pos	1057.91	1.2144	16.5556	16.534	16.4159		16.7282	+	Unknown
1725_pos	918.951	1.2167	18.4047	18.1546	18.2481		18.2694	+	Unknown
1732_pos	1015.51	1.218	16.3737	16.0351	15.9183		16.3032	+	Unknown
1751_pos	1000.95	1.2194	17.9235	17.8244	17.8265		18.1081	+	Unknown
1753_pos	798.486	1.2195	16.5101	16.4084	16.2111		16.5899	+	Unknown
1755_pos	805.969	1.2198	17.1857	16.8088	16.8796		17.0077	+	Unknown
1763_pos	1270	1.2211	15.8199	16.1364	16.4951		16.7362	+	Unknown
1765_pos	1082.95	1.2217	17.6511	17.3261	17.7035		17.5908	+	Unknown
1767_pos	851.956	1.2219	17.9838	17.4807	17.6052		17.7632	+	Unknown
1784_pos	1081.95	1.2235	17.2444	16.9344	17.1035		17.0998	+	Unknown
1787_pos	720.012	1.2238	18.2173	18.0752	18.2053		18.2943	+	Unknown
1791_pos	621.964	1.2249	17.1254	17.1731	17.1523		17.1832	+	Unknown
1792_pos	868.46	1.2252	16.5082	16.0086	16.0805		16.3265	+/-	[M+NH4]+, [M-H]-			+	[M+NH4]+
1806_pos	991.465	1.2269	16.449	15.7456	16.1762		16.0646	+/-	[M+NH4]+, [M-H]-			+	[M+NH4]+
1826_pos	715.974	1.2289	17.9539	17.6219	17.8556		17.9197	+	Unknown
1829_pos	1107	1.2294	16.9753	16.7478	16.905		17.1506	+	Unknown
1832_pos	827.459	1.2297	16.1506	15.9677	16.1022		16.1794	+	Unknown
1846_pos	846.971	1.2313	17.3405	17.1338	17.5375		17.4966	+	Unknown
1849_pos	839.486	1.2315	16.7884	16.1271	16.6921		16.5812	+	Unknown
1853_pos	664.998	1.2319	16.7549	16.171	16.3866		16.3936	+	Unknown
1876_pos	682.965	1.2348	16.6252	16.7007	16.6812		16.6959	+	Unknown
1887_pos	1027.93	1.2365	16.4105	16.1048	16.347		16.5023	+	Unknown
1896_pos	613.988	1.2376	19.325	19.3426	19.2942		19.3597	+	Unknown
1909_pos	969.969	1.2386	16.4524	16.1431	16.4812		16.3842	+	Unknown
1916_pos	1056.52	1.2398	15.9262	15.8826	15.821		16.1423	+/-	[M+Na]+, [M+Acetate]-			+	[M+Na]+
1921_pos	686.93	1.241	17.6754	17.4861	17.7331		17.7899	+	Unknown
1926_pos	608.99	1.2413	17.1309	16.6096	16.6898		16.8225	+	Unknown
1933_pos	534.984	1.2422	16.0095	15.8842	15.7199		15.9747	+	Unknown
1984_pos	302.945	1.246	16.8157	17.1705	17.0215		16.8846	+	Unknown
2017_pos	390.993	1.2485	15.3319	15.1682	15.33		15.6013	+	Unknown
2280_pos	526.989	1.2485	15.8684	15.5047	15.666		15.717	+	Unknown
2033_pos	964.959	1.2498	17.2564	16.8125	17.233		17.2595	+	Unknown
2050_pos	567.991	1.2513	16.6608	15.9154	16.2689		16.4612	+	Unknown
2059_pos	859.495	1.2516	16.4209	16.3131	16.452		16.518	+	Unknown
2505_pos	842.937	1.2566	18.8392	18.3254	18.5364	15.8695	18.3529	+	Unknown
2114_pos	365.158	1.2618	16.4591	16.0929	16.1606		16.2127	+	Unknown
2142_pos	366.893	1.2714	15.9026	15.4872	15.5581		15.5942	+	Unknown
2153_pos	890.947	1.276	16.8821	16.8901	16.8806		17.18	+/-	[M+Na]+, [M+Acetate]-			+	[M+Na]+
2188_pos	696.447	1.2857	16.607	16.3271	16.3375		16.5445	+	Unknown
2206_pos	245.136	1.2923	17.1228	16.6637	16.7549		16.8921	+	Unknown
2208_pos	201.11	1.2934	16.9378	16.5398	15.6938		16.4905	+	Unknown
2232_pos	416.793	1.3006	15.2667	15.0222	15.004		15.2029	+	Unknown
2245_pos	273.13	1.3028	15.9822	15.5468	15.7643		15.848	+	Unknown
2331_pos	516.922	1.3045	15.8459	15.6015	15.7729		15.9024	+	Unknown
2261_pos	225.111	1.3071	16.6846	16.1228	17.0828		17.3608	+/-	[M+H-H2O]+, [M-H]-			+	[M+H-H2O]+
2423_pos	418.79	1.3116	15.0371	14.7303	14.7311		14.9126	+	Unknown
2278_pos	226.141	1.313	16.2845	15.6342	16.4845		16.2023	+	Unknown
2282_pos	887.046	1.3155	16.607	16.1755	16.4436		16.6228	+/-	[M+NH4]+, [M+Acetate]-			+	[M+NH4]+
2308_pos	421.219	1.3231	15.0235	14.8656	14.8942		15.056	+	Unknown
2315_pos	169.122	1.3262	15.9978	15.9826	15.9065		15.6961	+	Unknown
2351_pos	385.218	1.3284	16.4497	16.3334	17.2711		16.5315	+	Unknown
2345_pos	251.127	1.3351	16.9193	16.0459	16.6373		16.4321	+	Unknown
2369_pos	862.885	1.3449	17.0809	16.6076	17.0187		16.9049	+/-	[M+H]+, [M+Acetate]-			+	[M+H]+
2382_pos	510.843	1.3511	16.2334	15.9081	16.1245		16.2023	+	Unknown
2386_pos	698.88	1.3522	16.4845	16.3011	16.3228		16.4894	+	Unknown
2401_pos	355.169	1.3633	17.2723	16.7867	16.6228		16.91	+	Unknown
2408_pos	1080.83	1.366	16.383	16.0652	16.0936		16.355	+	Unknown
2411_pos	442.82	1.3678	15.4305	15.3515	15.2862		15.2051	+	Unknown
2420_pos	255.085	1.3704	16.9727	16.1083	16.6768		16.592	+	Unknown
2422_pos	417.19	1.371	15.3083	15.1007	15.2749		15.2788	+	Unknown
2435_pos	440.089	1.3756	15.3532	15.3098	15.1281		15.23	+	Unknown
2808_pos	512.891	1.3768	16.3514	16.0796	16.3507		16.4558	+	Unknown
2442_pos	271.2	1.3783	16.2514	15.6476	15.6496		15.8335	+	Unknown
2445_pos	121.002	1.3789	16.2753	16.2537	16.3797		16.5439	+	Unknown
2467_pos	203.139	1.384	17.585	16.2807	16.4401		18.4794	+	Unknown
2473_pos	345.186	1.3853	16.1902	16.5667	16.7041		16.6688	+	Unknown
2474_pos	289.142	1.3854	16.5911	15.8994	15.7064		16.2624	+	Unknown
2299_pos	128.068	1.3859	16.3228	16.0867	16.4449		16.2769	+	Unknown
2486_pos	271.056	1.387	16.0278	15.2129	15.8129		15.8246	+	Unknown
2494_pos	358.086	1.3879	16.3594	16.0287	16.2271		16.0699	+	Unknown
2513_pos	218.109	1.3915	15.8724	15.9994	15.8094		15.8708	+	Unknown
2761_pos	259.201	1.4002	16.5825	15.74	15.6149		16.0059	+	Unknown
2564_pos	385.173	1.4073	16.4223	16.0927	16.3617		16.3927	+	Unknown
2584_pos	257.137	1.4109	17.0774	16.1245	16.6819		16.596	+	Unknown
2587_pos	812.805	1.4125	16.1033	15.9339	15.9675		16.214	+	Unknown
2601_pos	263.126	1.4192	15.9426	15.9469	16.0387		16.1762	+	Unknown
2610_pos	626.843	1.4239	17.6243	17.2502	17.3921		17.4759	+	Unknown
2622_pos	226.106	1.4314	17.5356	17.2966	17.3702		17.5208	+	Unknown
2625_pos	752.946	1.4331	15.8309	15.7555	15.7675		15.8709	+	Unknown
2614_pos	222.905	1.4338	15.6707	15.5454	15.8147		15.9026	+	Unknown
2638_pos	486.865	1.4401	18.5509	18.2974	18.5585		18.5567	+	Unknown
2642_pos	409.964	1.4415	15.2225	14.8306	15.1704		15.1625	+	Unknown
2648_pos	292.116	1.4446	16.4792	16.0278	15.991		16.2921	+	Unknown
2654_pos	632.921	1.4478	16.4772	16.1709	16.3809		16.4616	+	Unknown
2662_pos	655.972	1.4508	16.7024	16.3583	16.2822		16.5889	+	Unknown
2710_pos	297.166	1.4654	16.4436	15.5794	16.303		16.3929	+	Unknown
2713_pos	573.969	1.4676	16.4174	16.2063	16.2412		16.3824	+	Unknown
2728_pos	209.101	1.4711	16.7265	16.3894	16.7494		16.6747	+	Unknown
2753_pos	595.304	1.4815	17.0757	16.1983	16.7232		16.548	+	Unknown
2784_pos	318.905	1.4975	15.8073	15.6909	15.8886		15.7492	+	Unknown
2788_pos	844.712	1.5015	16.3922	16.0699	16.4925		16.4168	+	Unknown
2818_pos	798.69	1.525	16.4119	16.253	16.3215		16.2913	+	Unknown
2777_pos	824.715	1.5287	16.5644	15.8345	15.932		16.2624	+	Unknown
2822_pos	207.159	1.5306	16.7239	16.3049	17.0007		17.3187	+	Unknown
2832_pos	262.981	1.5393	15.821	15.5712	15.5843		15.8111	+	Unknown
2880_pos	918.673	1.5767	15.7323	15.6198	15.8147		15.8584	+	Unknown
2901_pos	836.755	1.598	18.5061	18.2265	18.542		18.5377	+	Unknown
2903_pos	321.093	1.5993	17.3784	15.9938	16.3001		16.3572	+	Unknown
2912_pos	1496.54	1.6066	16.0504	15.7544	15.9929		16.1972	+	Unknown
2921_pos	443.223	1.6125	17.4652	17.2023	16.9765		16.7972	+	Unknown
2946_pos	398.903	1.6273	15.3265	15.1151	15.2698		15.5212	+	Unknown
2948_pos	249.147	1.6289	16.726	16.3773	16.6748		16.6572	+	Unknown
2961_pos	393.233	1.6355	16.0423	15.4718	15.4028		15.6015	+	Unknown
28484_pos	116.143	33.3448	20.569	20.3985	20.4324		20.5137	+	[M+H]+	Butylisopropylamine	Butylisopropylamine: [M+H]+: 0.888
3008_pos	485.158	1.6676	16.4699	16.5127	16.7945		16.7412	+	Unknown
3038_pos	412.871	1.6882	16.5769	16.4497	16.7913		16.7132	+	Unknown
3054_pos	442.336	1.6991	15.6955	15.3612	15.4028		15.6543	+	Unknown
3056_pos	371.25	1.6996	15.5005	15.1338	15.1215		15.4951	+	Unknown
3059_pos	398.082	1.7003	16.7793	16.8267	16.2183		17.1121	+	Unknown
3106_pos	625.113	1.7397	16.4729	16.2389	16.2576		16.4284	+	Unknown
3110_pos	505.255	1.7431	16.3079	16.2592	16.2031		16.5423	+	Unknown
3139_pos	450.157	1.7651	16.565	16.3324	16.5665		16.6478	+	Unknown
3148_pos	124.087	1.784	16.0918	15.548	15.8157		15.9589	+	Unknown
3163_pos	428.321	1.7888	15.1187	15.078	15.2611		15.2294	+	Unknown
3171_pos	1314.67	1.7931	16.2913	15.7566	15.8511		15.9999	+	Unknown
3194_pos	280.019	1.8139	16.0049	15.5379	15.7568		15.8412	+	Unknown
3200_pos	261.111	1.8186	17.5487	16.3579	16.6478		17.0297	+	Unknown
3201_pos	368.315	1.8229	15.271	15.7544	15.7581		15.8528	+	Unknown
3205_pos	552.884	1.8249	16.9096	16.3109	16.75		16.6371	+	Unknown
3223_pos	94.0399	1.8573	16.2951	16.1254	16.3824		16.455	+	Unknown
3233_pos	218.211	1.8707	16.4042	16.0979	16.1828		16.3351	+	Unknown
3241_pos	250.178	1.886	16.8408	16.2319	16.0566		16.2537	+	Unknown
3257_pos	551.884	1.9424	16.628	16.4645	16.8583		16.75	+	Unknown
3089_pos	166.123	1.9543	15.9561	15.9589	16.0385		16.3139	+	Unknown
3283_pos	369.961	1.9822	15.7902	15.4957	15.4845		15.5728	+	Unknown
3291_pos	1490.63	1.9944	15.8241	15.612	15.6003		15.82	+	Unknown
3489_pos	429.191	1.9976	15.7132	15.543	15.8189		15.8836	+	Unknown
3298_pos	808	2.0084	16.116	15.8013	15.8335		16.0852	+	Unknown
3299_pos	487.245	2.0111	17.2863	16.9397	16.9402		17.2532	+	Unknown
3312_pos	309.04	2.0415	18.0389	18.0344	17.8621		17.9698	+	Unknown
3315_pos	246.206	2.0435	16.1134	15.7881	16.0196		16.0169	+	Unknown
3340_pos	247.167	2.0644	17.2199	16.9491	17.0031		17.0943	+	Unknown
3367_pos	216.123	2.0865	16.4333	16.1573	16.1877		16.368	+	Unknown
3383_pos	105.07	2.0979	16.3981	16.1722	16.1999		16.3615	+	Unknown
3427_pos	263.202	2.1177	16.0414	15.9451	16.0342		16.233	+	Unknown
3467_pos	292.263	2.1282	16.6573	17.6173	16.8836		16.6419	+	Unknown
3487_pos	264.232	2.1325	16.1143	16.5468	16.2576		16.4007	+	Unknown
3493_pos	447.203	2.1338	16.212	15.7165	16.0378		16.1624	+	Unknown
17198_pos	538.52	21.3744	19.5088	19.2314	19.3388		19.4336	+/-	[M+H]+, [M+Acetate]-	Cer 34:1;O2|Cer 18:1;O2/16:0	Cer 34:1;O2|Cer 18:1;O2/16:0: [M+H]+: 0.927	+	[M+H]+
3506_pos	219.174	2.1351	16.877	17.0141	16.8689		16.8801	+	Unknown
3522_pos	297.246	2.1378	16.5837	16.3776	16.4692		16.6694	+	Unknown
3535_pos	300.288	2.1409	15.8511	15.5468	15.9295		15.8917	+	Unknown
3549_pos	184.17	2.1441	16.4181	15.9929	15.9173		16.3444	+	Unknown
3600_pos	167.118	2.1564	17.699	16.7233	17.664		18.6229	+	Unknown
3618_pos	316.929	2.1659	15.9242	15.6188	15.6742		15.6941	+	Unknown
3639_pos	881.607	2.1916	16.8699	15.6915	16.756		16.3586	+	Unknown
3696_pos	339.155	2.2484	16.0378	15.5941	15.5966		15.7773	+	Unknown
3707_pos	327.214	2.2656	18.4691	16.9531	16.2135		16.8236	+	Unknown
3708_pos	588.431	2.2675	16.1595	15.9901	16.195		16.2395	+	Unknown
3709_pos	1353.71	2.2748	16.325	15.9984	16.1007		16.253	+	Unknown
3712_pos	80.9734	2.2814	17.1305	17.0646	17.1796		17.1512	+	Unknown
3721_pos	177.975	2.3042	18.545	18.1604	18.3215		18.4638	+	Unknown
3747_pos	327.008	2.3734	16.604	15.6531	15.9687		15.9368	+	Unknown
3749_pos	727.848	2.3827	16.7358	16.7875	16.8876		16.6342	+	Unknown
3667_pos	329.005	2.4033	16.3243	15.8408	16.0288		16.2071	+	Unknown
3763_pos	224.128	2.4367	18.5927	18.3689	18.6273		18.6203	+	Unknown
3767_pos	493.372	2.4487	17.7425	17.7032	17.5292		17.6342	+	Unknown
3768_pos	436.329	2.4492	17.3209	17.2643	17.2902		17.3053	+	Unknown
3770_pos	735.411	2.4521	16.3086	15.847	16.169		16.2014	+	Unknown
3771_pos	507.39	2.4523	15.8449	15.8314	15.8831		15.9647	+	Unknown
3778_pos	415.216	2.4569	16.1397	16.004	15.9694		16.1893	+	Unknown
3886_pos	200.094	2.4878	16.3558	15.8347	16.2989		16.0602	+	Unknown
3851_pos	456.353	2.5061	15.7471	15.3759	15.6567		15.5483	+	Unknown
3861_pos	240.196	2.5413	16.3637	16.3183	16.245		16.1397	+	Unknown
3877_pos	271.227	2.5971	15.9164	15.6002	15.849		15.8638	+	Unknown
3880_pos	1233.76	2.6036	15.9171	15.5121	15.9035		15.9138	+	Unknown
3882_pos	431.207	2.6051	15.0306	14.8572	14.9997		15.0454	+	Unknown
3889_pos	222.112	2.6269	16.9656	16.7571	16.8608		16.9592	+	Unknown
3890_pos	410.161	2.6277	17.4524	17.5753	17.2765		17.5911	+	Unknown
3894_pos	311.186	2.6434	17.3915	17.0624	17.525		17.3968	+	Unknown
3895_pos	253.216	2.648	15.9085	15.5682	15.5793		15.6465	+	Unknown
3904_pos	448.233	2.6762	15.7105	15.4237	15.6258		15.3581	+	Unknown
3911_pos	224.128	2.6963	18.6324	18.2801	18.6489		18.5647	+	Unknown
3915_pos	312.301	2.7093	16.016	15.761	15.9957		15.7945	+	Unknown
3917_pos	1606.66	2.727	17.7109	17.389	17.5131		17.5954	+	Unknown
3919_pos	149.059	2.7307	16.821	16.0231	16.2167		16.2359	+	Unknown
3940_pos	1516.2	2.8132	16.4347	16.3528	16.2278		16.5462	+	Unknown
3943_pos	281.081	2.844	17.2564	16.1725	16.0646		16.4112	+	Unknown
3959_pos	808.001	2.873	15.7759	15.7334	15.8241		15.7827	+	Unknown
3969_pos	474.272	2.8892	21.2537	21.2704	21.6382		21.9798	+	Unknown
3971_pos	120.089	2.8918	16.5669	16.8009	16.6637		16.6985	+	Unknown
3958_pos	530.903	2.9808	17.2432	16.8976	17.0072		17.0114	+	Unknown
4039_pos	1518.68	2.9825	15.8946	15.6508	15.9572		15.9891	+	Unknown
4048_pos	311.185	3.0223	17.394	17.0606	17.3816		17.3335	+	Unknown
4049_pos	151.096	3.0261	16.0332	15.5607	15.9173		15.7098	+	Unknown
4051_pos	1109.7	3.0273	16.0927	15.5657	15.9124		15.9734	+	Unknown
4054_pos	195.123	3.0311	16.6915	16.2055	16.4632		16.5685	+	Unknown
4077_pos	239.148	3.1395	15.5442	15.5302	15.6052		15.5983	+	Unknown
4085_pos	881.607	3.1803	16.7539	16.6369	16.6324		16.5985	+	Unknown
4088_pos	1234.76	3.1893	16.1296	15.8706	16.1091		16.1099	+	Unknown
4081_pos	97.0048	3.19	16.2223	16.1498	16.0387		16.5607	+	Unknown
4089_pos	148.096	3.1922	16.1861	16.159	16.287		16.3296	+	Unknown
4091_pos	151.097	3.1929	16.1109	15.6	15.8314		15.4195	+	Unknown
4094_pos	222.112	3.2002	16.9062	16.6413	17.0387		16.9145	+	Unknown
4111_pos	1428.22	3.2007	16.5289	16.1902	16.4112		16.4719	+	Unknown
4096_pos	122.054	3.2024	18.1689	17.8439	18.0098		18.0873	+	Unknown
4103_pos	728.838	3.2277	16.4408	16.0892	16.1083		16.3555	+	Unknown
4142_pos	253.216	3.2661	15.9301	15.2759	15.3136		15.5333	+	Unknown
4120_pos	410.161	3.2727	17.5503	17.3149	17.5914		17.4463	+	Unknown
4093_pos	94.0397	3.282	16.5837	16.1347	16.6875		16.1397	+	Unknown
4144_pos	448.234	3.3031	15.9426	15.8252	16.235		15.803	+	Unknown
4150_pos	124.087	3.3111	16.1083	15.9359	16.0287		16.0508	+	Unknown
4178_pos	225.134	3.3639	16.2309	15.8345	16.1022		16.2191	+	Unknown
4173_pos	174.128	3.3839	17.2849	15.6294	15.6173		16.5493	+	Unknown
4176_pos	382.13	3.3929	16.5499	16.3328	16.5225		16.7267	+	Unknown
4179_pos	98.9839	3.4024	19.862	19.6964	19.773		19.7898	+	Unknown
4186_pos	364.26	3.4178	15.9472	15.7838	15.7762		15.9188	+	Unknown
4196_pos	488.313	3.4412	19.01	19.25	18.7733		18.8712	+	Unknown
4200_pos	486.298	3.4665	16.9994	17.2079	17.1837		16.8542	+	Unknown
4208_pos	361.228	3.4847	17.3993	16.0575	16.0178		16.516	+	Unknown
4214_pos	1606.66	3.5063	17.5242	17.2981	17.3597		17.3659	+	Unknown
4223_pos	1342.72	3.5088	15.9666	15.7805	15.9767		15.8806	+/-	[M+H]+, [M-H]-			+	[M+H]+
4218_pos	393.256	3.5207	18.8131	17.7052	17.4625		17.9582	+	Unknown
4232_pos	369.962	3.5409	15.9835	15.8219	16.0522		16.0378	+	Unknown
4245_pos	194.117	3.5782	18.0195	17.6404	17.8536		17.9798	+	Unknown
4248_pos	1692.16	3.5814	16.0333	15.9388	16.0086		16.1632	+	Unknown
4257_pos	1243.74	3.6374	15.9732	15.8951	16.0095		16.045	+	Unknown
4275_pos	412.248	3.6624	15.6003	14.7451	15.3278		15.1535	+	Unknown
4292_pos	178.975	3.6918	18.4608	18.1769	18.3304		18.3505	+	Unknown
4293_pos	881.83	3.6956	17.0481	16.7154	16.8094		16.9129	+	Unknown
4295_pos	177.975	3.7009	18.4956	18.2642	18.4519		18.3807	+	Unknown
4296_pos	148.097	3.702	16.2342	15.8125	16.0825		16.1643	+	Unknown
4301_pos	432.239	3.7086	14.8115	14.6489	14.8609		14.8356	+	Unknown
4309_pos	1505.21	3.7374	16.6009	16.2044	16.3441		16.4712	+	Unknown
4320_pos	343.184	3.7767	16.1076	16.0003	16.191		16.0799	+	Unknown
4338_pos	89.0596	3.797	16.7024	15.5843	15.7599		15.9551	+	Unknown
4337_pos	283.18	3.8319	15.847	15.8664	15.797		15.8755	+	Unknown
4347_pos	412.184	3.8581	15.74	15.3873	16.0468		15.6345	+	Unknown
4348_pos	236.222	3.8584	16.3623	15.7323	15.7064		15.9599	+	Unknown
4351_pos	1602.71	3.8647	15.7945	15.7555	15.9542		15.8572	+	Unknown
4362_pos	151.096	3.8932	16.2549	15.3859	16.0557		16.3071	+	Unknown
4371_pos	191.179	3.9155	15.9417	15.5217	15.6222		15.4056	+	Unknown
4374_pos	928.043	3.9319	17.2294	17.1612	17.2553		17.435	+	Unknown
4375_pos	354.939	3.9323	18.3011	18.1211	18.1735		18.2403	+	Unknown
4381_pos	369.183	3.9606	15.8623	15.7533	15.932		15.772	+	Unknown
4385_pos	1058.79	3.9709	16.5966	16.4612	16.4905		16.5845	+	Unknown
4334_pos	535.264	3.974	15.7345	15.4105	15.5455		15.4726	+	Unknown
4408_pos	1601.71	4.0161	18.1955	18.0114	18.179		18.2781	+	Unknown
4409_pos	177.975	4.0195	18.5385	18.2241	18.4098		18.4556	+	Unknown
4418_pos	1692.16	4.0704	15.9455	15.847	16.0019		16.0899	+	Unknown
4432_pos	1425.74	4.0981	17.9436	17.6584	17.7899		17.9511	+	Unknown
4452_pos	119.089	4.1727	17.5948	17.3448	17.3719		17.3897	+	Unknown
4472_pos	1329.25	4.175	16.984	16.6881	16.9246		16.9123	+	Unknown
4456_pos	369.962	4.1762	15.9854	15.7199	15.8183		15.7625	+	Unknown
4467_pos	882.83	4.2133	16.8459	16.5919	16.6578		16.8291	+	Unknown
4491_pos	881.608	4.2937	16.4944	15.5607	16.2006		16.1271	+	Unknown
4494_pos	297.242	4.3104	16.323	15.8956	16.0251		15.9942	+/-	[M+H]+, [M-H]-			+	[M+H]+
4498_pos	177.975	4.3248	18.545	18.1596	18.3219		18.4578	+	Unknown
4515_pos	397.151	4.3637	16.9824	16.9359	16.8745		16.9438	+	Unknown
4524_pos	1340.24	4.4225	16.5882	15.9291	16.2103		16.3601	+	Unknown
4528_pos	705.866	4.4512	17.6324	17.4163	17.4799		17.6656	+	Unknown
4530_pos	80.9734	4.4514	17.154	16.9994	16.9939		17.1725	+	Unknown
4540_pos	362.29	4.4744	15.9279	15.6052	16.1431		15.8237	+	Unknown
4504_pos	535.264	4.5394	15.1963	15.2956	15.4977		15.4503	+	Unknown
4575_pos	186.222	4.5643	15.9368	15.9966	16.0758		16.0975	+	Unknown
4578_pos	281.202	4.5749	15.9393	16.712	15.7154		15.9065	+	Unknown
4584_pos	1408.72	4.58	18.4943	18.2925	18.4274		18.4294	+/-	[M+H]+, [M-H]-			+	[M+H]+
4594_pos	1058.79	4.6	16.5127	16.4021	16.4294		16.6337	+	Unknown
4596_pos	469.185	4.601	16.0269	15.7643	15.9798		16.3529	+	Unknown
4597_pos	371.031	4.6021	15.2875	15.0949	15.2581		15.2591	+	Unknown
4626_pos	519.283	4.6372	16.2707	16.2951	16.2936		16.1005	+	Unknown
4633_pos	449.205	4.6503	15.6131	15.6695	15.3844		15.6106	+	Unknown
4642_pos	354.939	4.6662	18.2913	18.0231	18.1628		18.2484	+	Unknown
4645_pos	1593.19	4.6718	16.1631	16.0356	16.1305		16.1313	+	Unknown
4670_pos	415.213	4.7372	14.9016	14.619	14.9298		14.8818	+	Unknown
4674_pos	174.128	4.7487	17.4	16.4042	15.9975		16.6742	+	Unknown
4689_pos	177.975	4.7927	18.5075	18.2463	18.4288		18.4366	+	Unknown
4702_pos	195.148	4.8351	16.4759	15.8741	16.1245		16.0251	+	Unknown
4703_pos	134.096	4.836	16.8856	16.3371	16.0673		16.5114	+	Unknown
4708_pos	581.814	4.8424	16.0513	15.6163	15.7434		15.9147	+	Unknown
4715_pos	1243.74	4.8655	16.3274	15.6625	16.1565		16.0865	+/-	[M+H]+, [M-H]-			+	[M+H]+
4718_pos	296.188	4.8725	16.4574	16.2753	15.6234		16.5391	+	Unknown
4719_pos	277.18	4.8732	16.7103	15.7356	15.7052		16.1723	+	Unknown
4767_pos	286.31	4.8882	16.1958	16.1565	15.673		16.1422	+	Unknown
4728_pos	610.339	4.9009	16.4511	16.2646	16.2467		16.4461	+	Unknown
4733_pos	261.221	4.9089	15.9125	15.7356	15.9213		15.7389	+	Unknown
4742_pos	705.644	4.9264	16.9232	16.2989	17.1423		16.8186	+	Unknown
4750_pos	881.607	4.9367	16.3079	16.0548	15.9339		16.2639	+	Unknown
4756_pos	140.95	4.9504	17.2898	17.2927	17.0333		17.4615	+	Unknown
4665_pos	690.353	4.9508	17.0246	16.8413	16.8345		16.8613	+	Unknown
4768_pos	88.0758	4.9662	15.6835	16.2792	16.1565		16.0435	+	Unknown
4777_pos	525.18	4.9737	15.8356	15.7154	15.6555		15.6719	+	Unknown
4784_pos	290.262	4.9846	16.4021	15.991	16.2263		16.2918	+	Unknown
4745_pos	352.26	5.0072	16.043	15.5732	15.848		15.7098	+	Unknown
4799_pos	353.939	5.0309	18.46	18.1808	18.3757		18.3818	+	Unknown
4807_pos	222.113	5.0506	16.7255	16.2898	16.8387		16.5569	+	Unknown
4811_pos	343.184	5.0601	15.9274	16.1313	15.8735		15.5121	+	Unknown
4822_pos	151.097	5.074	16.1659	15.5607	15.9154		16.0068	+	Unknown
4841_pos	1604.18	5.1002	16.2715	16.016	16.2151		16.1313	+	Unknown
4897_pos	1692.16	5.1317	15.7478	15.9065	15.7728		15.9792	+	Unknown
4890_pos	1584.68	5.1563	16.909	16.7165	16.7604		16.8775	+	Unknown
4903_pos	706.867	5.1883	17.3514	17.1224	17.2811		17.2955	+	Unknown
4933_pos	196.966	5.1905	16.3245	16.036	16.3565		16.318	+	Unknown
4907_pos	881.83	5.2002	16.8583	16.5893	16.8136		17.091	+	Unknown
4930_pos	306.243	5.2571	16.9651	16.7571	16.2467		16.6725	+	Unknown
4940_pos	1241.27	5.2804	16.5638	16.4951	16.575		16.7297	+	Unknown
4926_pos	97.0048	5.2871	16.0637	16.2537	16.1186		16.0979	+	Unknown
4948_pos	445.285	5.291	15.5893	14.958	15.3055		15.2545	+	Unknown
4958_pos	333.226	5.2996	15.9513	15.7369	15.6282		15.9551	+	Unknown
4961_pos	1593.19	5.3036	16.0918	16.0584	16.1779		16.2853	+	Unknown
4970_pos	478.322	5.3209	17.1527	16.8325	16.9132		16.8562	+	Unknown
4980_pos	354.939	5.3395	18.0967	17.9755	17.9994		18.1243	+	Unknown
4984_pos	592.173	5.3479	17.2123	16.6584	16.4944		16.8774	+	Unknown
4988_pos	593.385	5.3633	16.6113	16.6395	16.3709		16.6374	+	Unknown
4992_pos	368.291	5.3732	16.8345	16.3064	16.5363		16.6082	+	Unknown
4994_pos	1505.21	5.3765	16.3922	16.363	16.5088		16.6155	+	Unknown
4997_pos	155.047	5.3845	16.2143	15.6742	15.8797		16.1498	+	Unknown
15888_pos	536.504	19.0277	15.9561	16.0814	16.0941		15.8796	+	[M+H]+	Cer 34:2;O2|Cer 18:2;O2/16:0	Cer 34:2;O2|Cer 18:2;O2/16:0: [M+H]+: 0.892
5007_pos	98.9838	5.4069	20.1497	19.9143	19.9038		20.1073	+	Unknown
5034_pos	1428.22	5.4755	16.2498	16.1448	16.266		16.3231	+	Unknown
5038_pos	350.092	5.4829	15.157	15.0986	15.2769		15.2421	+	Unknown
5051_pos	396.264	5.5047	16.7096	17.18	16.5899		16.5366	+	Unknown
5063_pos	57.0696	5.5406	17.4792	16.8423	17.5435		17.5791	+	Unknown
5065_pos	177.975	5.5463	18.404	18.0855	18.2304		18.2939	+	Unknown
5077_pos	371.031	5.5731	15.5905	15.3894	15.6028		15.475	+	Unknown
5090_pos	500.279	5.608	16.355	16.1372	16.2452		16.045	+/-	[M+H]+, [M-H]-			+	[M+H]+
5097_pos	253.216	5.6138	15.6353	15.2912	15.3492		15.5431	+	Unknown
5123_pos	432.238	5.6584	14.299	14.256	14.4726		14.7596	+	Unknown
5125_pos	1516.2	5.6594	16.3419	16.1705	16.1305		16.379	+	Unknown
5131_pos	432.178	5.6713	14.5071	14.1083	14.4388		14.7596	+	Unknown
5144_pos	882.83	5.6913	16.8495	16.6438	16.6294		16.8674	+	Unknown
5173_pos	284.238	5.7455	16.045	15.6076	15.6125		15.8074	+	Unknown
5204_pos	299.259	5.7607	15.8668	15.8178	15.6258		15.9173	+	Unknown
5184_pos	488.358	5.7657	17.6348	17.1389	17.2726		17.474	+	Unknown
5191_pos	361.223	5.778	15.8408	15.9984	15.9666		15.6602	+	Unknown
5195_pos	94.0396	5.7881	16.5327	15.9311	15.9882		16.2901	+	Unknown
5212_pos	382.13	5.8231	16.9124	16.9043	17.0242		16.9684	+	Unknown
16370_pos	261.148	19.9224	16.7092	16.1537	16.3894		16.382	+	[M+H-H2O]+	Dibutylphthalate	Dibutylphthalate: [M+H-H2O]+: 0.646
16560_pos	261.148	20.3039	16.9016	16.4977	16.9594		16.7306	+	[M+H-H2O]+	Dibutylphthalate	Dibutylphthalate: [M+H-H2O]+: 0.505
5226_pos	1233.76	5.8442	16.4726	16.0988	16.3408		16.3521	+	Unknown
5235_pos	225.135	5.8532	15.6777	15.7211	15.7154		15.7988	+	Unknown
5253_pos	705.866	5.9004	17.4776	17.2131	17.4272		17.5036	+	Unknown
5266_pos	373.295	5.9379	15.7434	15.8189	16.1804		15.6089	+	Unknown
5292_pos	272.259	5.9944	15.4028	15.8408	15.7912		15.769	+	Unknown
5293_pos	1417.23	5.9954	16.8679	16.4759	16.4049		16.637	+	Unknown
5418_pos	530.903	6.0371	16.7549	16.682	16.7389		16.7581	+	Unknown
5321_pos	177.975	6.0608	18.4099	18.1418	18.2066		18.3624	+	Unknown
5325_pos	308.279	6.0671	16.5327	16.2898	16.0566		16.5151	+	Unknown
5330_pos	116.07	6.0862	16.3851	16.2586	16.1523		16.5333	+	Unknown
5407_pos	369.962	6.0898	15.8715	15.6684	15.8041		15.8826	+	Unknown
5364_pos	119.089	6.1211	17.3254	17.0237	17.0949		17.1525	+	Unknown
5285_pos	1340.24	6.148	16.0233	15.6915	15.9403		16.0921	+	Unknown
5373_pos	255.945	6.1714	16.872	15.6869	16.6777		16.2848	+	Unknown
5394_pos	1233.76	6.2178	16.2191	16.2522	16.1878		16.3061	+	Unknown
5399_pos	88.0757	6.2242	15.8168	16.1048	15.8231		16.1498	+	Unknown
5410_pos	94.0397	6.2427	16.5366	15.9475	16.2365		16.3851	+	Unknown
5413_pos	324.076	6.2528	16.8816	16.2215	16.8397		16.516	+	Unknown
5431_pos	696.925	6.28	16.7929	15.9193	16.6407		16.2683	+	Unknown
5430_pos	881.83	6.282	16.8798	16.5295	16.7784		16.8667	+	Unknown
5444_pos	1593.19	6.2981	16.2234	15.8252	15.633		16.1066	+	Unknown
5470_pos	494.325	6.3048	16.8278	16.4661	16.5404		16.7033	+	Unknown
5450_pos	309.04	6.3093	18.5785	18.7331	18.6101		18.7305	+	Unknown
5481_pos	678.15	6.3958	16.347	16.3901	16.5575		16.6366	+/-	[M+H]+, [M-H]-			+	[M+H]+
5482_pos	174.128	6.3969	16.6561	15.9164	16.2015		16.4962	+	Unknown
5486_pos	178.975	6.4011	18.2757	18.0305	18.1689		18.2719	+	Unknown
5496_pos	1516.2	6.4157	16.1598	15.9284	16.1014		16.1803	+	Unknown
5505_pos	353.939	6.4217	18.292	17.8674	18.3318		18.2482	+	Unknown
5527_pos	568.341	6.4434	16.0306	15.8293	15.4618		15.9308	+	Unknown
5572_pos	529.903	6.5116	16.9501	16.6886	16.9276		16.9286	+	Unknown
5577_pos	339.095	6.5208	16.6886	16.1168	16.3013		16.3887	+	Unknown
5583_pos	625.372	6.5303	17.548	17.3228	18.2025		17.0068	+	Unknown
5586_pos	407.197	6.538	15.1103	15.1113	15.2816		15.2397	+	Unknown
5604_pos	620.302	6.563	16.8627	16.9489	16.7854		16.5468	+	Unknown
5606_pos	604.271	6.5641	16.7955	16.4911	16.7205		16.7878	+	Unknown
5622_pos	211.123	6.5776	16.2555	16.3191	15.7816		15.9769	+	Unknown
5632_pos	918.773	6.5876	17.7819	17.4511	17.5831		17.7152	+/-	[M+H]+, [M-H]-			+	[M+H]+
5642_pos	247.241	6.5999	16.3026	15.9741	16.0735		16.0861	+	Unknown
5651_pos	151.097	6.6291	16.036	15.5943	15.5134		15.7403	+	Unknown
5003_pos	211.11	5.3984	16.9247	16.722	16.7384		16.8592	+	[M+H]+	Di-n-butyl phosphate	Di-n-butyl phosphate: [M+H]+: 0.570
5663_pos	410.161	6.6528	17.9589	17.6392	18.0677		17.8152	+	Unknown
5669_pos	544.341	6.6643	16.9393	16.7972	17.0446		16.9638	+	Unknown
5680_pos	283.263	6.6858	15.9144	15.5843	15.7289		15.8976	+	Unknown
5686_pos	324.076	6.6918	16.7533	16.1372	16.6234		16.5237	+	Unknown
5705_pos	870.184	6.7299	16.8408	16.4977	16.7157		16.7195	+	Unknown
5706_pos	1094.74	6.7319	17.7701	17.2475	18.0093		17.6658	+	Unknown
5719_pos	327.154	6.7595	16.1966	15.5843	15.6076		15.8718	+	Unknown
5738_pos	329.16	6.7832	19.0157	19.145	17.8495	17.3908	18.9891	+	Unknown
5739_pos	185.081	6.784	17.0814	17.4712	16.3324		17.3876	+	Unknown
5742_pos	273.097	6.7856	16.6713	16.6637	16.8158		16.9475	+	Unknown
5750_pos	129.018	6.7879	16.7339	17.2207	15.9994		17.2703	+	Unknown
5751_pos	1249.78	6.7881	16.1664	15.5276	15.9045		16.1143	+	Unknown
5752_pos	504.356	6.7883	17.3467	17.6128	17.3058		17.5769	+	Unknown
5760_pos	213.076	6.796	16.0682	15.7511	16.0301		16.1642	+	Unknown
5764_pos	461.403	6.8034	16.5625	16.332	16.3723		16.6713	+	Unknown
5765_pos	427.024	6.806	14.4859	14.2481	14.3884		14.7596	+	Unknown
5776_pos	97.0049	6.8197	16.1885	15.9561	15.6484		16.004	+	Unknown
5784_pos	352.108	6.8398	17.3269	17.0571	17.0736		17.197	+	Unknown
5790_pos	502.294	6.8497	20.5387	20.304	20.2856		20.3493	+/-	[M+H]+, [M-H]-			+	[M+H]+
5793_pos	554.288	6.8519	16.6754	16.4712	16.9604		16.5657	+	Unknown
5794_pos	200.094	6.8587	16.116	15.6067	15.593		15.8256	+	Unknown
5799_pos	433.364	6.8698	15.4998	15.247	15.3943		15.4972	+	Unknown
5814_pos	433.286	6.8926	16.1237	14.9043	15.3477		15.3773	+	Unknown
5816_pos	80.9734	6.8949	16.7227	16.6886	16.8454		16.933	+	Unknown
5819_pos	284.294	6.9	15.8552	15.9826	15.8252		15.9766	+	Unknown
5837_pos	692.166	6.9375	16.3514	16.2808	16.4612		16.5124	+	Unknown
17936_pos	413.266	22.804	19.0192	18.6662	18.9926		18.7851	+	[M+Na]+	Dioctyl phthalate (also known as the production of plastic)	Dioctyl phthalate (also known as the production of plastic): [M+Na]+: 0.946
5868_pos	1058.79	6.9871	16.3198	16.0269	16.1384		16.2551	+	Unknown
5883_pos	432.361	6.9992	17.0949	17.1603	17.2031		17.2572	+	Unknown
5899_pos	881.83	7.0062	16.6401	16.516	16.6649		16.7171	+	Unknown
5907_pos	1233.76	7.0134	16.2072	15.8572	16.0735		16.1788	+	Unknown
5826_pos	359.307	7.0151	15.9281	16.0853	16.0059		16.5474	+	Unknown
5931_pos	151.097	7.062	15.787	15.591	15.7311		15.8559	+	Unknown
5943_pos	530.288	7.0857	17.7977	17.9537	18.294		17.6318	+	Unknown
5946_pos	528.309	7.0902	17.589	17.2286	17.2684		17.4226	+/-	[M+H]+, [M-H]-			+	[M+H]+
5952_pos	194.117	7.0989	17.4736	17.1946	17.4139		17.4418	+	Unknown
5963_pos	302.305	7.1065	16.0522	15.9497	15.9675		16.2265	+	Unknown
5976_pos	376.314	7.1217	18.2574	18.2879	18.107		18.3697	+	Unknown
5993_pos	174.128	7.1236	16.7795	16.516	15.9203		16.516	+	Unknown
5985_pos	397.294	7.1302	17.1906	16.9947	17.1877		17.0301	+	Unknown
5996_pos	1079.77	7.1452	15.9561	15.6288	15.7966		15.851	+	Unknown
6018_pos	352.108	7.179	17.4126	17.0682	17.4459		17.3476	+	Unknown
6023_pos	448.338	7.1884	15.4	15.6015	15.4586		15.6	+	Unknown
6026_pos	705.866	7.1913	17.1652	17.2463	17.3068		17.2796	+	Unknown
6158_pos	94.0397	7.2153	16.3773	16.3213	16.2568		16.2127	+	Unknown
6047_pos	446.946	7.2254	15.1421	14.7325	15.026		14.8629	+	Unknown
6051_pos	1584.68	7.2352	16.6101	16.5186	16.3427		16.4639	+	Unknown
6074_pos	309.04	7.2999	18.4985	18.7182	18.5893		18.7648	+	Unknown
6102_pos	506.297	7.3418	16.1581	15.8876	16.0865		15.9779	+	Unknown
6104_pos	261.242	7.3461	15.6649	15.2959	15.5003		15.5694	+	Unknown
6109_pos	396.146	7.3554	20.0129	20.1832	19.9784		20.1939	+	Unknown
6139_pos	556.304	7.3935	16.0779	16.0849	16.4544		16.2095	+	Unknown
6141_pos	473.956	7.3974	19.4396	18.758	19.0695		19.2105	+	Unknown
6151_pos	1079.77	7.4102	15.9164	15.5728	15.8428		15.8374	+	Unknown
6159_pos	1329.25	7.4175	16.1456	16.425	16.3112		16.5453	+	Unknown
6182_pos	474.955	7.45	16.4035	16.0641	16.1705		16.3044	+	Unknown
6136_pos	397.151	7.4543	17.0664	17.2381	17.1812		17.2267	+	Unknown
6184_pos	1428.22	7.4567	15.8705	16.0021	16.0123		16.1117	+	Unknown
6226_pos	200.094	7.4708	16.036	15.5864	15.7165		15.5069	+	Unknown
6201_pos	272.258	7.4721	16.6649	15.823	15.7511		16.0152	+/-	[M+NH4]+, [M+Acetate]-			+	[M+NH4]+
6209_pos	496.34	7.4894	18.4928	18.1573	18.3465		18.5572	+	Unknown
6315_pos	442.151	7.4926	15.352	15.4792	15.5886		15.5937	+	Unknown
6245_pos	1094.74	7.5297	18.1802	17.4559	17.9203		17.6901	+	Unknown
6255_pos	239.147	7.5388	16.0095	15.5673	15.6765		15.7902	+	Unknown
6262_pos	1270.7	7.5518	17.1898	16.6228	16.9882		16.8966	+	Unknown
6265_pos	427.361	7.5594	14.9559	14.9648	14.7289		14.961	+	Unknown
6288_pos	505.339	7.5927	16.154	15.7584	16.016		16.0003	+	Unknown
6293_pos	407.28	7.598	15.3302	15.0719	15.1874		15.2678	+	Unknown
6305_pos	504.324	7.6175	16.8027	15.5707	17.4832		16.6339	+	Unknown
6306_pos	576.178	7.6191	16.2807	15.7522	16.0766		16.063	+	Unknown
6301_pos	528.309	7.6318	16.2286	15.8314	15.8168		16.1573	+	Unknown
6311_pos	392.335	7.6391	15.4712	15.2749	15.4084		15.3034	+	Unknown
6466_pos	1446.66	7.65	16.5531	15.9471	16.2898		16.1506	+	Unknown
6317_pos	286.31	7.652	15.8262	15.7636	15.7621		15.8325	+	Unknown
6322_pos	690.151	7.6552	16.6258	16.2357	16.4483		16.633	+	Unknown
6326_pos	1234.76	7.6621	15.7966	15.646	15.6649		15.8389	+/-	[M+H-H2O]+, [M+Acetate]-			+	[M+H-H2O]+
6330_pos	334.31	7.6732	16.1831	15.9203	16.2599		15.9666	+	Unknown
6338_pos	222.112	7.6849	16.5212	16.0646	16.2151		16.3334	+	Unknown
6354_pos	352.108	7.7056	17.4902	17.0455	17.3165		17.3505	+	Unknown
6374_pos	214.919	7.7239	17.7964	16.9905	17.5832		17.3595	+	Unknown
6389_pos	281.201	7.7429	16.4312	16.3026	16.3347		16.3317	+	Unknown
6399_pos	313.228	7.7484	16.2491	15.7762	15.9751		16.0086	+	Unknown
6416_pos	406.201	7.7577	16.7593	15.8062	16.2047		16.3601	+	Unknown
6422_pos	668.3	7.7607	16.6059	16.4278	16.5682		16.4216	+	Unknown
18987_pos	413.267	24.4064	19.485	19.2085	19.375		19.4295	+	[M+Na]+	Dioctyl phthalate (also known as the production of plastic)	Dioctyl phthalate (also known as the production of plastic): [M+Na]+: 0.798
6513_pos	555.472	7.8558	16.273	16.0962	16.4401		16.6666	+	Unknown
6527_pos	677.263	7.8789	16.4652	16.3565	16.4961		16.3981	+	Unknown
6651_pos	1116.72	7.9196	16.6119	15.9532	16.4812		16.3843	+	Unknown
5221_pos	273.185	5.8357	16.5134	16.1631	15.9154		16.2095	+	[M+H]+	Galaxolidone; LC-ESI-ITFT; MS2; CE	Galaxolidone; LC-ESI-ITFT; MS2; CE: [M+H]+: 0.850
6573_pos	331.295	7.9656	16.2318	15.9984	15.8664		16.3485	+	Unknown
6574_pos	1584.68	7.9677	16.4917	16.3859	16.2707		16.5663	+	Unknown
6575_pos	523.36	7.9679	16.7907	16.3317	16.3324		16.8088	+	Unknown
6595_pos	518.353	8.0004	16.0468	15.7838	15.8144		15.7511	+	Unknown
6599_pos	526.315	8.0033	16.4174	16.7832	16.7637		16.7582	+/-	[M+H]+, [M-H]-			+	[M+H]+
6601_pos	261.222	8.0048	16.1556	15.7799	15.6222		16.0724	+	Unknown
6621_pos	425.198	8.0185	21.1743	20.9856	21.1437		21.0603	+	Unknown
6626_pos	437.36	8.0271	14.8946	15.0687	14.7513		15.0637	+	Unknown
6631_pos	454.293	8.0303	15.6234	15.4938	15.7846		15.4319	+	Unknown
6632_pos	704.166	8.0309	16.5625	16.2584	16.63		16.5116	+	Unknown
6635_pos	392.336	8.0359	15.3223	15.3263	15.313		15.2966	+	Unknown
6647_pos	485.218	8.0558	18.821	18.3835	18.7905		18.7797	+	Unknown
6672_pos	453.228	8.0907	18.013	17.9132	18.1351		17.8927	+	Unknown
6681_pos	394.352	8.1037	16.1305	16.0589	16.4551		16.2631	+	Unknown
6799_pos	464.132	8.1144	17.7442	17.1015	15.712		17.2831	+	Unknown
6706_pos	1425.74	8.1226	17.2023	17.149	17.1751		17.4829	+	Unknown
19146_pos	946.719	24.5018	18.133	17.8094	17.7536		17.8495	+/-	[M+H]+, [M+Acetate]-	Hex2Cer 40:1;O2|Hex2Cer 16:1;O2/24:0	Hex2Cer 40:1;O2|Hex2Cer 16:1;O2/24:0: [M+H]+: 0.972	+	[M+H]+
6722_pos	286.246	8.1469	16.8094	16.1431	16.283		16.4571	+	Unknown
6724_pos	545.395	8.1484	16.1705	15.6117	15.9378		15.6754	+	Unknown
6728_pos	881.83	8.1534	16.6095	16.2615	16.4968		16.4113	+/-	[M+H]+, [M-H]-			+	[M+H]+
6703_pos	530.325	8.1539	17.5672	17.2195	17.3816		17.5144	+/-	[M+H]+, [M-H]-			+	[M+H]+
6960_pos	124.087	8.1751	15.9929	15.6401	15.7256		15.8465	+	Unknown
6749_pos	550.352	8.1873	16.5023	16.4195	16.7751		16.6015	+	Unknown
20054_pos	974.75	24.8995	20.5659	20.4659	20.2861		20.5466	+/-	[M+H]+, [M+Acetate]-	Hex2Cer 42:1;O2	Hex2Cer 42:1;O2: [M+H]+: 0.981	+	[M+H]+
6767_pos	590.193	8.2088	17.3157	16.5966	16.3873		16.8278	+	Unknown
6774_pos	311.186	8.2146	17.3459	17.031	17.3135		17.3423	+	Unknown
6776_pos	706.867	8.2154	16.8062	16.624	16.7599		17.0849	+	Unknown
6782_pos	832.236	8.2207	16.3176	15.6064	16.107		16.0831	+	Unknown
6795_pos	481.313	8.2381	17.1014	16.8861	16.9609		17.2734	+	Unknown
6792_pos	718.288	8.2382	17.0045	17.031	16.7403		16.8439	+	Unknown
6797_pos	1058.79	8.2388	16.2394	16.0068	16.0333		16.2427	+	Unknown
6804_pos	629.514	8.2452	18.0754	17.7453	17.9947		17.9716	+	Unknown
6807_pos	102.092	8.2456	15.9701	15.5173	15.8562		15.8016	+	Unknown
6836_pos	742.81	8.2608	18.3759	17.7276	18.1517		17.9512	+	Unknown
6845_pos	664.266	8.2664	18.7878	19.4354	19.2304		19.0873	+	Unknown
6853_pos	532.01	8.2688	15.5506	15.2264	15.3937		15.2483	+	Unknown
6877_pos	281.248	8.2868	16.5385	16.0251	16.499		16.5082	+	Unknown
6882_pos	256.263	8.2888	18.6493	15.6614	16.7042		17.0748	+	Unknown
6884_pos	470.342	8.2895	16.514	16.0423	16.1203		16.3164	+	Unknown
6893_pos	747.338	8.2938	16.9213	15.8136	16.6253		16.5468	+	Unknown
6901_pos	191.179	8.2963	16.3139	16.2715	15.9475		16.1598	+	Unknown
6909_pos	918.773	8.3021	18.0591	17.1309	17.7907		17.5282	+	Unknown
6925_pos	558.38	8.3156	16.4146	15.9368	16.2928		16.2913	+	Unknown
6935_pos	403.342	8.3208	15.1134	16.7848	16.2872		16.4033	+	Unknown
6940_pos	914.246	8.3224	16.6793	16.6573	16.5694		16.5657	+	Unknown
6945_pos	785.391	8.3297	16.1738	15.9675	16.1056		16.1866	+	Unknown
6959_pos	352.309	8.356	18.0569	17.9845	18.1658		18.4355	+	Unknown
6968_pos	558.319	8.3684	16.5212	16.2223	16.6288		15.8786	+	Unknown
6969_pos	278.248	8.3692	15.7956	15.8121	16.0979		15.4497	+	Unknown
6978_pos	508.305	8.3755	18.0533	17.7637	18.0651		17.5794	+	Unknown
6990_pos	592.209	8.3907	16.5212	16.3026	16.3139		16.5467	+	Unknown
7006_pos	718.182	8.4169	17.2937	16.7945	17.1906		17.4299	+/-	[M+H]+, [M+Acetate]-			+	[M+H]+
7008_pos	102.092	8.4195	15.957	15.6427	15.7177		15.848	+	Unknown
7030_pos	602.916	8.457	16.0468	16.1183	16.2278		16.2201	+	Unknown
7051_pos	457.187	8.4593	15.4858	15.5732	15.5954		15.4551	+	Unknown
7038_pos	440.216	8.4776	17.9238	17.3982	17.9166		17.7438	+	Unknown
7036_pos	704.263	8.5507	16.956	16.3161	16.9368		17.1877	+	Unknown
7113_pos	239.148	8.5575	16.2753	15.9242	15.3802		16.1381	+	Unknown
7127_pos	452.388	8.574	15.5831	15.3034	15.5327		15.483	+	Unknown
7309_pos	104.071	8.5769	16.2837	16.0911	16.2974		16.2512	+	Unknown
7201_pos	274.274	8.5849	17.0596	16.8194	17.0822		16.9513	+	Unknown
7385_pos	464.43	8.5906	16.1623	15.7154	15.6282		16.2159	+	Unknown
7102_pos	377.326	8.5928	16.2537	16.2391	16.231		16.451	+	Unknown
7165_pos	1468.64	8.5969	16.5075	16.3412	16.2397		16.5222	+	Unknown
7169_pos	97.0049	8.5987	15.6984	15.6028	15.6823		15.837	+	Unknown
7174_pos	346.332	8.6008	16.7757	17.2235	18.1139		17.7395	+	Unknown
7193_pos	747.337	8.611	19.3351	16.5468	18.0729		18.0732	+	Unknown
7198_pos	366.324	8.6119	15.2119	15.1802	15.4042		15.2529	+	Unknown
7207_pos	462.365	8.6151	16.4442	16.7018	16.534		16.7064	+	Unknown
7212_pos	273.221	8.6191	16.4585	16.2483	16.4096		16.4679	+	Unknown
7218_pos	482.361	8.6213	22.0424	21.7131	21.8311		21.8254	+/-	[M+H]+, [M+Acetate]-			+	[M+H]+
7223_pos	678.995	8.6229	16.4174	16.3972	16.1682		16.5153	+	Unknown
7241_pos	614.483	8.6387	16.2959	16.3759	16.2033		16.2872	+	Unknown
7259_pos	369.242	8.6556	15.1611	15.0487	15.1796		15.248	+	Unknown
7271_pos	195.123	8.6657	16.6425	16.1722	16.3972		16.6514	+	Unknown
7287_pos	439.382	8.6819	15.3582	15.2995	15.4803		15.5084	+	Unknown
7296_pos	446.945	8.6909	15.9055	15.4727	15.7086		15.6258	+	Unknown
7297_pos	562.889	8.6921	16.1885	15.9501	16.1338		16.1768	+	Unknown
7322_pos	392.336	8.7268	15.952	15.5719	15.6904		15.5468	+	Unknown
7352_pos	598.55	8.7639	16.5423	16.5056	16.5954		16.9286	+	Unknown
7373_pos	333.299	8.7924	16.4571	15.6894	15.9835		15.8189	+	Unknown
7375_pos	438.298	8.7944	16.1917	16.1506	15.8083		15.7478	+	Unknown
7376_pos	742.81	8.7947	18.312	17.434	17.9495		18.0151	+/-	[M+H]+, [M-H]-			+	[M+H]+
7382_pos	396.145	8.8016	19.8234	19.8502	19.6469		19.873	+	Unknown
7394_pos	696.925	8.8087	17.0857	16.6365	16.9768		17.0623	+	Unknown
7396_pos	747.333	8.8094	16.4686	18.2146	18.4531		19.0407	+	Unknown
7427_pos	733.324	8.8531	16.9938	16.2294	16.3227		16.5315	+	Unknown
7445_pos	940.755	8.8659	16.7795	16.499	16.575		16.3723	+	Unknown
7457_pos	648.514	8.8719	16.6228	16.4564	16.5056		16.5575	+	Unknown
7466_pos	716.501	8.8748	18.0971	17.7342	17.8144		18.1121	+	Unknown
7479_pos	418.248	8.8797	15.1916	15.176	15.3873		15.253	+	Unknown
7495_pos	382.367	8.8865	15.604	15.2759	15.506		15.3197	+	Unknown
7503_pos	532.339	8.8942	15.8283	15.703	15.5186		15.9232	+	Unknown
19107_pos	972.735	24.4854	18.0571	18.0331	17.9494		17.9527	+/-	[M+H]+, [M+Acetate]-	Hex2Cer 42:2;O2|Hex2Cer 18:1;O2/24:1	Hex2Cer 42:2;O2|Hex2Cer 18:1;O2/24:1: [M+H]+: 0.940	+	[M+H]+
7529_pos	497.423	8.9148	15.991	16.3521	16.3056		16.287	+	Unknown
7539_pos	324.076	8.9229	16.4679	16.1645	16.4007		16.4002	+	Unknown
7738_pos	676.188	8.9236	16.6484	16.5874	16.6474		16.7081	+	Unknown
7555_pos	485.218	8.9474	18.5417	18.2887	18.5297		18.4219	+	Unknown
7827_pos	664.266	8.9789	16.9642	17.2428	16.9085		17.2167	+	Unknown
7584_pos	331.217	8.9903	16.2669	15.9647	15.7805		15.7977	+	Unknown
7609_pos	728.42	9.0094	16.3079	16.2706	16.5186		16.3883	+	Unknown
7610_pos	946.347	9.0094	17.1279	17.024	17.0333		17.2491	+	Unknown
7612_pos	1293.13	9.01	16.449	15.8765	15.9075		16.2568	+	Unknown
7623_pos	696.366	9.0124	22.3192	22.3964	22.3111		22.4348	+	Unknown
7636_pos	1293.63	9.016	17.5871	17.3791	17.7389		17.837	+	Unknown
7648_pos	284.295	9.0173	16.7261	16.1894	16.2405		16.3427	+	Unknown
7653_pos	1033.45	9.0178	16.7924	16.4888	16.9296		16.7501	+	Unknown
7672_pos	659.287	9.0197	20.517	20.3139	20.545		20.5466	+	Unknown
7677_pos	974.963	9.0209	16.9314	16.6443	16.9006		16.9863	+	Unknown
7810_pos	352.321	9.0253	15.9637	15.5991	15.6988		15.7244	+	Unknown
7730_pos	379.319	9.0546	15.5831	15.6064	15.6246		15.7464	+	Unknown
7869_pos	306.3	9.0568	15.5556	15.8511	16.0121		16.2537	+	Unknown
7749_pos	313.274	9.0691	16.9632	17.0091	17.0297		17.0975	+	Unknown
7751_pos	257.266	9.0699	16.4256	16.1143	16.3235		16.4354	+	Unknown
7753_pos	421.337	9.0715	14.617	14.4888	14.591		14.7542	+	Unknown
7761_pos	396.898	9.0755	15.4537	15.1724	15.1828		15.3687	+	Unknown
7767_pos	334.297	9.0811	15.6353	15.1506	15.315		15.5584	+	Unknown
7797_pos	457.187	9.1137	15.7278	15.273	15.6425		15.2062	+	Unknown
7819_pos	762.352	9.1423	17.6022	17.3283	16.822		17.388	+	Unknown
7830_pos	705.293	9.1547	20.062	19.76	19.9229		19.819	+	Unknown
7848_pos	268.193	9.1765	16.195	15.8104	15.892		16.12	+	Unknown
7855_pos	525.375	9.1819	16.1523	15.5868	15.9193		16.0301	+	Unknown
7875_pos	119.089	9.1879	17.0063	16.4806	16.7053		16.6637	+	Unknown
7863_pos	390.882	9.1886	17.6961	16.9896	17.3685		17.3097	+	Unknown
7865_pos	746.214	9.1915	16.3723	15.9291	16.1755		16.3441	+	Unknown
7884_pos	429.377	9.2067	14.1335	14.3888	14.3038		14.8043	+	Unknown
7885_pos	191.143	9.2076	16.0031	15.7064	15.996		16.1254	+	Unknown
7888_pos	453.398	9.2103	17.2803	16.794	16.91		16.9689	+	Unknown
7903_pos	469.223	9.2283	17.1548	16.9849	16.8886		17.1561	+	Unknown
7956_pos	791.398	9.2927	16.3375	16.2452	16.2263		16.3183	+	Unknown
7978_pos	255.945	9.3267	17.0814	16.2381	16.778		16.5911	+	Unknown
8008_pos	619.231	9.3408	16.3716	16.033	15.9281		16.3002	+	Unknown
8009_pos	795.196	9.3411	16.2974	15.8041	16.0814		16.1721	+	Unknown
8011_pos	493.425	9.3421	17.6493	17.7448	17.8626		17.9043	+	Unknown
8041_pos	639.338	9.3615	16.4641	16.1134	16.4354		16.4778	+	Unknown
8044_pos	485.218	9.3669	18.3307	18.1594	18.4418		18.4143	+	Unknown
8051_pos	588.828	9.3758	16.774	15.8304	16.7311		16.3752	+	Unknown
8063_pos	476.365	9.385	17.3658	17.5719	17.2803		17.3361	+	Unknown
8230_pos	356.35	9.3973	16.2239	15.4245	15.6389		15.4537	+	Unknown
8079_pos	328.321	9.401	15.8293	15.755	15.6508		15.9475	+	Unknown
8105_pos	511.447	9.4306	15.8745	15.5262	15.7007		15.8896	+	Unknown
8108_pos	751.358	9.436	16.6003	16.7432	16.8921		17.0099	+	Unknown
8092_pos	502.318	9.4445	15.9203	15.8755	16.2475		15.9898	+	Unknown
8027_pos	330.337	9.4673	19.6646	17.6584	22.5583	17.2298	21.828	+	Unknown
19674_pos	1136.8	24.7617	20.5218	20.4549	20.3602		20.5214	+/-	[M+H]+, [M-H]-	Hex3Cer 42:1;O2	Hex3Cer 42:1;O2: [M+H]+: 0.922	+	[M+H]+
8152_pos	604.317	9.4827	16.9929	16.0831	16.8262		16.7024	+	Unknown
459_pos	300.202	1.1076	16.5571	15.9349	16.5663		16.3079	+	[M+NH4]+	Hexaethylene glycol	Hexaethylene glycol: [M+NH4]+: 0.923
8174_pos	157.017	9.5066	16.9859	16.1448	16.7582		16.5049	+	Unknown
8192_pos	239.147	9.5223	15.9183	15.4416	15.6125		15.6077	+	Unknown
8199_pos	282.222	9.525	15.8715	15.6125	15.8846		16.2215	+	Unknown
8211_pos	413.228	9.5289	16.4153	14.8806	15.1991		15.3644	+	Unknown
8215_pos	640.598	9.5312	17.0274	16.9551	17.0354		17.3851	+	Unknown
8225_pos	847.333	9.5345	17.5244	17.1031	17.372		17.3816	+	Unknown
8232_pos	151.097	9.5378	16.6614	16.1203	15.9075		16.3463	+	Unknown
8257_pos	818.28	9.5605	16.3161	16.3943	16.2936		16.8262	+	Unknown
8287_pos	720.295	9.5823	16.9694	16.8896	16.9158		16.8906	+/-	[M+H]+, [M+Acetate]-			+	[M+H]+
14007_pos	672.541	15.9685	16.7817	16.6783	16.4944		16.6957	+	[M+H]+	HexCer 32:1;O2	HexCer 32:1;O2: [M+H]+: 0.991
8397_pos	704.203	9.6033	16.7539	16.6873	16.7001		16.8215	+	Unknown
8327_pos	550.387	9.6184	17.2757	16.9599	16.9169		17.2845	+	Unknown
8328_pos	677.265	9.6194	17.2703	16.597	16.3844		16.8557	+	Unknown
8337_pos	722.432	9.629	16.3049	16.2792	16.5056		16.5177	+	Unknown
8278_pos	561.46	9.6371	16.4859	15.7165	15.8806		16.7052	+	Unknown
8345_pos	420.333	9.6375	15.9713	15.96	16.0269		16.1607	+	Unknown
8351_pos	726.604	9.6449	16.8377	16.7117	16.7126		16.9422	+	Unknown
8364_pos	651.537	9.66	16.5276	16.1073	16.3463		16.3635	+	[M+H-H2O]+
8381_pos	429.375	9.6707	14.6162	14.4516	14.5734		14.7549	+	Unknown
8395_pos	483.428	9.6786	17.1061	17.0655	17.026		17.0562	+	Unknown
8475_pos	784.301	9.6914	16.325	16.0324	16.4066		16.6288	+	Unknown
8426_pos	943.281	9.7006	15.8157	16.2405	15.9315		15.9532	+	Unknown
8455_pos	326.306	9.7295	16.0077	15.6173	15.7556		15.874	+	Unknown
8468_pos	748.825	9.7416	16.9407	16.8692	16.8439		17.1035	+	Unknown
8476_pos	775.371	9.7534	16.9675	16.1343	16.57		16.4587	+	Unknown
8507_pos	1628.64	9.7829	16.036	16.2875	16.2428		16.1598	+	Unknown
8517_pos	100.076	9.7903	16.1143	15.3238	15.8986		15.9674	+	Unknown
8518_pos	658.463	9.7907	16.6401	16.119	16.2913		16.3723	+	Unknown
8537_pos	664.266	9.7946	16.593	16.7436	16.8459		17.0428	+	Unknown
8546_pos	728.604	9.798	18.412	18.8353	18.6234		18.649	+	Unknown
8583_pos	689.582	9.8065	16.1083	16.1565	16.0178		16.2996	+	Unknown
8596_pos	109.101	9.8101	16.666	16.6143	16.7478		16.7199	+	Unknown
8602_pos	347.314	9.8111	16.3745	16.0285	15.9873		16.3088	+	Unknown
8643_pos	441.238	9.8165	15.5819	15.1396	15.6496		15.3954	+	Unknown
8665_pos	85.101	9.8193	16.0031	16.2359	16.3514		16.3041	+	Unknown
8646_pos	598.279	9.8203	16.8309	16.7445	16.5887		16.5359	+	Unknown
8678_pos	956.72	9.8211	16.7913	16.333	16.5819		15.8876	+	Unknown
8681_pos	743.553	9.8217	16.9169	16.2875	16.6719		16.6191	+	Unknown
8738_pos	762.597	9.8219	16.7719	16.0196	17.7607		16.7139	+	Unknown
8686_pos	859.495	9.8236	16.4	16.0707	16.2669		16.3035	+	Unknown
8721_pos	582.52	9.8379	16.6113	16.3745	16.5199		16.9455	+	Unknown
8724_pos	1079.77	9.8385	16.2208	15.9835	16.1431		16.1372	+	Unknown
8730_pos	727.846	9.8405	16.3272	16.2231	16.3123		16.2807	+	Unknown
8739_pos	551.882	9.8449	15.3929	15.3478	15.5497		15.5147	+	Unknown
8743_pos	274.274	9.8461	16.9904	16.588	17.0183		17.0438	+	Unknown
8755_pos	1132.68	9.8514	17.235	16.094	16.5663		16.1194	+	Unknown
8766_pos	744.235	9.8537	17.5436	16.9741	16.7511		17.0428	+/-	[M+H]+, [M+Acetate]-			+	[M+H]+
8777_pos	270.314	9.8583	16.5482	16.3004	16.2723		16.4099	+	Unknown
8783_pos	824.258	9.861	16.0297	15.822	16.4153		16.1531	+	Unknown
8786_pos	119.089	9.862	17.1061	16.9887	16.9661		16.9741	+	Unknown
8804_pos	1484.61	9.8695	16.8886	15.8753	16.6812		16.1245	+	Unknown
8778_pos	902.807	9.8696	19.1689	19.0054	18.9521		19.1926	+	Unknown
8830_pos	564.887	9.8848	15.695	15.6679	15.8231		15.8852	+	Unknown
8836_pos	1308.65	9.8872	17.265	15.7278	16.7805		16.4504	+	Unknown
8875_pos	507.356	9.9053	17.4073	17.5066	17.4038		17.3536	+	Unknown
8889_pos	425.338	9.9131	16.2464	15.73	16.2039		15.9991	+	Unknown
8906_pos	296.295	9.9214	15.7897	15.6377	15.8684		15.6064	+	Unknown
8939_pos	452.393	9.9442	15.4139	15.6687	15.7816		15.762	+	Unknown
8941_pos	612.55	9.9451	17.4133	17.4442	17.1044		17.4249	+	Unknown
8958_pos	104.071	9.9653	15.9095	15.6284	15.6846		15.8602	+	Unknown
8995_pos	537.462	10.0091	16.1991	16.1581	16.3064		16.3594	+	Unknown
9044_pos	778.337	10.0413	16.2966	16.6009	16.2358		16.4028	+	Unknown
9057_pos	372.38	10.0469	15.8262	15.8806	15.7643		15.9484	+	Unknown
9080_pos	597.531	10.064	16.9972	16.6179	16.2498		16.9585	+	Unknown
9042_pos	436.36	10.0822	15.633	15.5794	14.6207		15.74	+	Unknown
9112_pos	718.281	10.1004	16.2071	16.811	16.5769		16.6734	+	Unknown
9130_pos	151.097	10.1182	16.0132	15.9608	16.026		16.2776	+	Unknown
9131_pos	644.241	10.1243	17.2176	17.268	17.2035		17.2805	+	Unknown
9145_pos	675.312	10.1343	16.1155	16.0278	16.0205		16.2325	+	Unknown
9148_pos	508.377	10.1379	17.3492	17.2913	17.2131		17.2428	+	Unknown
9152_pos	670.362	10.1418	16.7079	16.7024	16.5588		16.7079	+	Unknown
9204_pos	604.526	10.1742	16.7356	16.6654	17.0844		16.8606	+	Unknown
9208_pos	300.29	10.1769	16.1531	15.5657	15.9502		15.9316	+/-	[M+H]+, [M-H]-			+	[M+H]+
9217_pos	123.117	10.1836	15.5744	15.8583	15.9998		16.1292	+	Unknown
9229_pos	526.431	10.1914	15.1069	14.8559	15.0231		15.0971	+	Unknown
9255_pos	384.347	10.213	16.3863	16.416	16.2389		16.5225	+	Unknown
9382_pos	738.605	10.2244	17.4052	17.0952	17.5572		17.3176	+	Unknown
9280_pos	391.339	10.2264	18.323	18.2278	18.3113		18.2644	+/-	[M+H]+, [M+Acetate]-			+	[M+H]+
9286_pos	640.305	10.231	16.5493	16.516	16.4665		16.7209	+	Unknown
9287_pos	413.324	10.231	17.6049	17.2688	17.3986		17.4802	+/-	[M+Na]+, [M+Acetate]-			+	[M+Na]+
9288_pos	585.519	10.2314	16.875	16.4374	16.5493		16.8516	+	Unknown
9303_pos	642.293	10.2376	16.513	16.451	16.2784		16.6765	+	Unknown
17148_pos	728.603	21.3048	17.9718	17.7689	17.94		18.1397	+/-	[M+H]+, [M+Acetate]-	HexCer 36:1;O2|HexCer 18:1;O2/18:0	HexCer 36:1;O2|HexCer 18:1;O2/18:0: [M+H]+: 0.855	+	[M+H]+
9307_pos	593.319	10.2385	16.4832	16.5474	16.2883		16.6401	+	Unknown
9355_pos	408.367	10.2441	18.2528	18.0299	18.2369		18.2928	+/-	[M+NH4]+, [M+Acetate]-			+	[M+NH4]+
20123_pos	798.682	24.9258	20.0419	19.8655	19.7366		19.9555	+/-	[M+H]+, [M+Acetate]-	HexCer 41:1;O2|HexCer 18:1;O2/23:0	HexCer 41:1;O2|HexCer 18:1;O2/23:0: [M+H]+: 0.898	+	[M+H]+
9348_pos	764.791	10.2544	17.2263	16.3198	16.8946		16.6148	+	Unknown
9359_pos	370.403	10.267	15.5417	15.0562	15.0906		15.5003	+	Unknown
9372_pos	102.092	10.2814	15.7632	15.4347	15.6872		15.8884	+	Unknown
9378_pos	468.345	10.2839	17.4305	17.113	17.1271		17.229	+	Unknown
9380_pos	396.898	10.2847	15.8846	15.252	15.6449		15.5889	+	Unknown
9394_pos	761.356	10.2938	16.8439	16.6466	16.1812		16.9383	+	Unknown
9398_pos	119.089	10.2977	16.8103	16.7216	17.0246		16.8041	+	Unknown
9292_pos	432.239	10.2991	14.9179	14.4562	14.603		14.7797	+	Unknown
9427_pos	384.312	10.3458	16.3759	16.2081	16.5531		16.6082	+	Unknown
9436_pos	395.278	10.3506	16.4825	15.7643	16.2684		16.0459	+	Unknown
9461_pos	669.243	10.3677	17.7075	17.182	17.0396		17.149	+	Unknown
9462_pos	1081.8	10.368	17.4714	16.7972	17.6505		17.6368	+	Unknown
9236_pos	506.375	10.3723	16.0351	16.0746	16.6252		16.2509	+	Unknown
9491_pos	492.345	10.3776	17.077	16.9681	17.0324		17.1282	+	Unknown
9677_pos	148.097	10.3845	16.3191	15.9947	16.3744		16.3608	+	Unknown
9530_pos	696.363	10.3966	16.7829	16.9159	16.8811		16.7317	+	Unknown
9561_pos	1276.72	10.4105	17.3802	17.3239	17.4216		17.6012	+	Unknown
9583_pos	666.614	10.4391	16.2653	15.9494	16.4096		16.6898	+	Unknown
9614_pos	664.268	10.4405	17.7932	17.4264	17.0242		17.4825	+	Unknown
9596_pos	896.236	10.4606	16.5173	16.0332	15.9144		16.2483	+	Unknown
9599_pos	640.598	10.4644	17.8288	17.756	17.8147		18.1887	+	Unknown
9602_pos	458.327	10.4664	17.6925	17.4548	17.5192		17.7448	+	Unknown
9605_pos	440.316	10.4685	15.9349	15.2981	15.4126		15.5237	+	Unknown
9613_pos	456.338	10.477	17.1623	17.0673	17.2251		17.0615	+	Unknown
9627_pos	588.828	10.4886	16.767	16.1397	16.5493		16.4444	+/-	[M+H]+, [M-H]-			+	[M+H]+
9631_pos	863.35	10.4931	16.3188	16.0726	16.1746		16.2783	+	Unknown
9534_pos	793.324	10.5239	16.0629	16.1338	16.1716		16.2486	+	Unknown
9680_pos	975.585	10.5695	16.4388	15.9291	16.1261		15.9523	+	Unknown
9700_pos	1006.59	10.5727	15.7784	15.8896	16.0845		16.0316	+	Unknown
9702_pos	653.407	10.573	16.5613	16.2723	16.4388		16.7007	+	Unknown
9723_pos	735.175	10.576	16.3608	15.8826	16.1262		16.2461	+	Unknown
9740_pos	1004.58	10.5793	16.3851	16.5108	16.1958		16.509	+	Unknown
9774_pos	659.312	10.5888	16.909	16.8	17.2959		17.0708	+	Unknown
9763_pos	367.283	10.5944	15.7838	15.6995	15.9713		15.7563	+	Unknown
9786_pos	445.387	10.6255	18.1362	17.9216	17.9945		18.1567	+	Unknown
9816_pos	688.267	10.6492	19.1627	19.3008	19.0111		19.251	+	Unknown
9831_pos	181.159	10.6561	16.045	15.8432	15.6695		16.1252	+	Unknown
9854_pos	553.601	10.687	16.0049	16.5763	16.2013		16.2669	+	Unknown
9859_pos	662.256	10.6902	16.6009	16.1271	16.1687		16.2231	+	Unknown
9871_pos	806.306	10.7031	16.6961	16.6256	16.5985		16.6238	+	Unknown
9875_pos	157.017	10.7062	16.7593	16.0875	16.272		16.2974	+	Unknown
9890_pos	411.395	10.7173	15.3386	15.1303	15.3158		15.6234	+	Unknown
9926_pos	535.275	10.7833	15.7356	15.3589	15.5506		15.8956	+	Unknown
9981_pos	693.301	10.8104	17.3547	17.1552	16.6858		16.6312	+	Unknown
9943_pos	569.52	10.821	16.3079	16.2814	16.1877		16.5308	+	Unknown
9950_pos	652.598	10.8271	16.2095	16.3116	16.5682		16.5081	+	Unknown
9964_pos	567.51	10.8442	19.1767	18.8988	18.9573		19.5458	+	Unknown
9970_pos	480.416	10.8499	16.9016	16.7713	16.8886		16.9058	+	Unknown
9974_pos	296.295	10.8617	15.5531	15.3204	15.7872		15.7589	+	Unknown
9977_pos	1094.74	10.8758	17.9011	17.3936	17.8236		17.7305	+	Unknown
9987_pos	356.317	10.8914	16.0875	15.652	15.7211		15.8926	+	Unknown
9992_pos	746.25	10.9015	16.56	16.0664	16.5518		16.8299	+	Unknown
10033_pos	747.334	10.9682	16.6306	16.1473	16.3642		16.3894	+	Unknown
10053_pos	485.218	10.9787	18.3878	17.8636	18.1209		18.3146	+	Unknown
10060_pos	116.107	10.9838	16.6829	16.293	16.633		16.4942	+	Unknown
10070_pos	352.108	10.9871	17.4055	17.1648	17.3357		17.2877	+	Unknown
10080_pos	516.347	10.9892	17.1594	17.0713	16.7773		17.3666	+	Unknown
10082_pos	524.416	10.99	16.4312	16.235	16.1902		16.3723	+	Unknown
10106_pos	552.403	10.996	16.9431	16.9075	16.6496		16.7593	+	Unknown
10120_pos	574.402	11.005	16.1515	16.0441	16.1435		16.2647	+	Unknown
10134_pos	1100.75	11.0181	17.6872	17.3194	17.424		17.5496	+/-	[M+Na]+, [M-H]-			+	[M+Na]+
10145_pos	702.449	11.0301	16.6107	16.6214	16.7505		16.7237	+	Unknown
10155_pos	1292.68	11.0439	17.2966	16.4105	17.0219		16.9475	+	Unknown
10160_pos	397.42	11.0529	15.5657	14.9105	15.2194		15.4591	+	Unknown
10162_pos	728.836	11.0543	16.2386	15.9891	16.2661		16.2147	+	Unknown
10171_pos	552.871	11.0664	15.6823	15.7813	15.6614		15.9065	+	Unknown
10184_pos	515.405	11.0969	15.5607	15.7355	15.7621		15.7137	+	Unknown
10194_pos	761.361	11.1115	16.5417	16.4612	16.5979		16.8173	+	Unknown
10195_pos	907.391	11.1125	16.8713	15.9722	16.85		16.5017	+	Unknown
10221_pos	656.295	11.1466	18.8417	18.8288	18.8405		18.9001	+	Unknown
10229_pos	678.28	11.1594	16.5023	16.3816	16.3471		16.3915	+	Unknown
10250_pos	828.358	11.1787	15.9465	15.9426	16.3645		16.4126	+	Unknown
10274_pos	362.341	11.2018	16.3837	15.2821	15.7244		15.7434	+	Unknown
10313_pos	377.344	11.222	15.4542	15.3687	15.3438		15.4062	+	Unknown
10332_pos	225.197	11.2341	17.0139	16.5499	16.7058		16.9407	+	Unknown
10333_pos	806.307	11.2341	16.8051	15.9666	16.9315		17.1561	+/-	[M+H]+, [M+Acetate]-			+	[M+H]+
10345_pos	704.203	11.2447	16.834	16.5436	16.9784		17.1343	+	Unknown
10346_pos	1003.2	11.2449	16.3594	16.1151	16.3019		16.2167	+	Unknown
10390_pos	1452.68	11.276	16.7897	16.5613	16.729		16.7698	+/-	[M+Na]+, [M-H]-			+	[M+Na]+
10397_pos	489.314	11.2801	17.56	17.0673	17.6119		17.6719	+	Unknown
10399_pos	860.329	11.2822	16.7549	16.2638	16.4872		16.9546	+	Unknown
10401_pos	602.435	11.2833	17.0278	16.3873	16.8765		16.8335	+	Unknown
10414_pos	516.335	11.2902	15.9966	15.5578	15.5781		15.6558	+	Unknown
10428_pos	389.271	11.3004	15.4319	15.2727	15.438		15.3083	+	Unknown
10443_pos	714.349	11.3107	16.5003	16.6449	17.815		18.1186	+	Unknown
10452_pos	616.45	11.3218	17.6456	17.0003	17.5997		17.6449	+	Unknown
10388_pos	819.304	11.322	15.8241	15.9641	15.991		16.0566	+/-	[M+NH4]+, [M+Acetate]-			+	[M+NH4]+
10458_pos	746.32	11.3327	16.7183	16.2255	16.4174		16.7334	+	Unknown
10459_pos	358.368	11.3327	19.9757	17.991	22.8558	17.5461	22.0813	+	Unknown
10489_pos	744.643	11.3627	18.3755	18.0977	17.8956		16.931	+	Unknown
10499_pos	369.962	11.3777	15.7852	15.543	15.3161		15.7827	+	Unknown
10504_pos	670.257	11.3869	16.4572	16.1288	16.2753		16.6064	+	Unknown
10521_pos	401.343	11.4155	18.3233	17.615	17.7996		18.0242	+	Unknown
10316_pos	557.25	11.4486	16.3331	15.8748	16.2294		16.2506	+	Unknown
10563_pos	433.37	11.4505	15.3079	14.9017	15.0515		15.1193	+	Unknown
10590_pos	432.369	11.4567	16.3572	16.5588	16.3049		16.5276	+	Unknown
10596_pos	1308.65	11.4571	16.407	16.1975	16.1918		16.4015	+	Unknown
10608_pos	459.416	11.4579	15.787	15.8428	15.74		15.8674	+	Unknown
10627_pos	596.543	11.4589	16.3101	16.2342	16.6508		16.527	+	Unknown
10635_pos	1339.71	11.4607	15.8806	16.0495	16.0981		16.0937	+	Unknown
10637_pos	367.336	11.461	17.2599	16.7109	16.8147		16.91	+	Unknown
10648_pos	1255.74	11.4618	16.1581	15.7816	15.9045		16.1688	+	Unknown
10658_pos	1188.29	11.4643	15.9631	15.6413	15.7544		15.8662	+	Unknown
10688_pos	97.1014	11.4652	16.5095	16.3787	16.373		16.4084	+	Unknown
10663_pos	501.426	11.4662	15.8906	16.1573	16.0352		16.0991	+	Unknown
10669_pos	239.107	11.4686	17.1039	16.5493	16.947		16.9178	+	Unknown
10673_pos	816.596	11.47	17.807	16.9708	17.6107		17.4736	+	Unknown
10677_pos	782.248	11.4708	16.3823	16.2349	16.4271		16.4558	+	Unknown
10582_pos	1524.18	11.4732	16.1066	15.7307	15.8125		15.9639	+	Unknown
10733_pos	1468.64	11.4748	16.6783	16.1417	16.534		16.3456	+	Unknown
10729_pos	1432.68	11.4869	15.9779	16.0441	16.1143		16.1074	+	Unknown
10744_pos	1430.7	11.491	18.3154	18.0493	18.182		18.3235	+	Unknown
10786_pos	667.258	11.5341	16.4876	16.0495	16.4598		16.3665	+	Unknown
10797_pos	806.307	11.542	16.6052	16.3543	16.5775		16.5765	+	Unknown
10808_pos	296.298	11.5555	16.2247	15.8613	16.0819		16.0623	+	Unknown
10827_pos	657.3	11.591	16.4021	16.6336	16.5887		16.4819	+	Unknown
10831_pos	784.666	11.5987	18.3947	18.2906	18.4812		18.3868	+	Unknown
10834_pos	803.281	11.6078	16.0752	15.9845	16.318		16.516	+	Unknown
10839_pos	415.213	11.62	15.1249	14.6123	15.0752		15.0249	+	Unknown
10861_pos	860.329	11.6549	16.8189	16.7773	16.9816		17.1865	+	Unknown
10867_pos	487.411	11.6621	17.6422	17.6161	17.7729		17.8821	+	Unknown
10868_pos	310.275	11.6628	17.0333	16.9418	17.0123		16.9934	+	Unknown
10871_pos	707.31	11.6664	17.249	16.9755	17.0472		17.1315	+	Unknown
10876_pos	431.243	11.6723	15.3802	15.1277	15.1699		15.3295	+	Unknown
10869_pos	828.359	11.6732	16.1338	16.1763	15.7267		16.0694	+	Unknown
10885_pos	386.362	11.6789	16.1322	15.5315	15.4726		15.6031	+	Unknown
10891_pos	71.0863	11.6815	22.7607	22.4334	21.8676		22.2539	+	Unknown
10915_pos	59.0609	11.6927	21.5757	20.9935	21.3139		21.6921	+	Unknown
10918_pos	321.207	11.694	16.5366	15.8585	15.7345		16.1014	+	Unknown
10921_pos	399.359	11.695	15.8996	15.6869	15.9368		16.1177	+	Unknown
10923_pos	418.366	11.6973	15.8838	15.6695	15.6173		15.8449	+	Unknown
10929_pos	463.376	11.6997	15.8866	15.68	15.963		15.9415	+	Unknown
10935_pos	102.093	11.7051	15.9988	15.4347	16.0414		15.9902	+	Unknown
10943_pos	307.311	11.712	16.6921	17.315	18.2446		18.0376	+/-	[M+H]+, [M+Acetate]-			+	[M+H]+
10994_pos	747.594	11.7703	16.2063	15.9835	16.1021		16.1697	+	Unknown
11039_pos	319.302	11.8242	16.3815	15.9484	16.4223		16.2638	+	Unknown
11042_pos	354.338	11.8278	17.0949	16.5231	16.918		16.8454	+	Unknown
11046_pos	1584.68	11.8311	15.9207	16.2063	15.9232		15.9899	+	Unknown
11087_pos	395.297	11.852	15.6754	15.1641	15.2769		15.5372	+	Unknown
11059_pos	370.379	11.8523	16.8613	16.8644	16.8094		16.8777	+	Unknown
11066_pos	388.344	11.8622	18.441	18.2349	18.3807		18.3922	+/-	[M+H]+, [M-H]-			+	[M+H]+
11068_pos	399.431	11.869	15.9065	15.8735	16.1355		15.787	+	Unknown
11079_pos	300.29	11.8765	15.9938	15.5682	15.7052		15.8442	+	Unknown
11103_pos	270.316	11.9282	16.1083	16.1794	16.0342		16.4354	+	Unknown
11107_pos	654.602	11.9399	16.794	16.297	16.4139		16.5957	+	Unknown
11115_pos	342.305	11.9581	16.9208	16.6363	16.3412		16.8518	+	Unknown
11120_pos	458.42	11.9634	17.9161	18.1309	17.6198		17.7894	+	Unknown
11130_pos	665.297	11.9768	16.7821	16.5302	16.7303		16.7897	+	Unknown
11145_pos	444.402	11.9898	15.6377	15.8094	15.4429		15.5806	+	Unknown
11161_pos	387.346	12.0114	16.0971	15.5868	15.8411		15.7267	+	Unknown
11174_pos	764.792	12.0216	16.8981	15.9262	16.4007		16.4719	+	Unknown
11187_pos	1468.64	12.0395	16.5436	16.1037	16.2951		16.3512	+	Unknown
11195_pos	471.409	12.0538	16.1287	15.8916	15.9882		16.1823	+	Unknown
11206_pos	414.355	12.0672	15.6427	15.4374	15.3204		15.6846	+	Unknown
11211_pos	1116.72	12.0734	17.1485	16.1211	16.8603		16.5276	+	Unknown
11220_pos	621.355	12.0796	16.6034	16.695	16.4551		16.6684	+	Unknown
11223_pos	400.425	12.0803	15.6061	15.1911	15.5719		15.5263	+	Unknown
11248_pos	751.517	12.0981	16.3071	16.2561	16.1387		16.2286	+	Unknown
11253_pos	650.655	12.1054	17.1643	16.423	16.6455		16.8567	+	Unknown
11279_pos	554.422	12.1578	16.4625	16.0077	15.9193		16.3139	+	Unknown
11293_pos	455.457	12.1736	15.344	15.1323	15.4461		15.5189	+	Unknown
11296_pos	715.314	12.1743	16.4958	16.3844	16.3511		16.6185	+	Unknown
11303_pos	397.401	12.1833	15.7075	15.5167	15.3972		15.6198	+	Unknown
11412_pos	360.335	12.3473	15.6437	15.548	15.5455		15.6457	+	Unknown
11423_pos	325.313	12.3616	18.0153	17.1406	17.7393		17.4971	+	Unknown
11431_pos	499.352	12.3668	16.5775	16.3029	16.2444		16.565	+	Unknown
11454_pos	479.323	12.3937	17.2634	16.4209	16.9178		17.0105	+/-	[M+H]+, [M-H]-			+	[M+H]+
11455_pos	387.293	12.401	16.9975	15.9561	16.6387		16.5101	+	Unknown
11458_pos	742.81	12.404	18.3935	17.6849	18.0691		17.9704	+	Unknown
11411_pos	114.136	12.4243	16.0372	16.3752	15.7233		16.0205	+	Unknown
11481_pos	1255.73	12.4459	15.6765	15.6349	15.604		15.7199	+	Unknown
11485_pos	727.846	12.4541	16.3965	15.8508	16.0151		16.0198	+	Unknown
11515_pos	705.295	12.4845	17.5072	17.174	17.2738		17.3626	+	Unknown
11526_pos	338.092	12.4903	19.1011	18.7289	19.0065		18.9962	+	Unknown
11529_pos	593.525	12.4915	16.7103	16.5831	16.6967		16.9227	+	Unknown
11550_pos	549.349	12.5128	16.1934	15.6282	15.9609		15.9788	+	Unknown
11555_pos	1628.64	12.5197	16.4931	15.9532	16.2263		16.3594	+	Unknown
11560_pos	1468.64	12.5345	16.4347	15.9478	16.2522		16.2537	+	Unknown
11565_pos	423.382	12.5385	15.3555	15.4014	15.3745		15.4292	+	Unknown
11602_pos	1446.66	12.5533	16.3123	15.6185	16.1812		16.0725	+	Unknown
11579_pos	372.346	12.5604	17.4832	17.1865	17.256		17.368	+	Unknown
11627_pos	762.28	12.6265	17.0877	16.8916	16.6637		17.4174	+/-	[M+H]+, [M+Acetate]-			+	[M+H]+
11661_pos	533.385	12.6816	17.9065	17.6935	17.7032		17.7982	+	Unknown
11687_pos	563.431	12.6906	18.5276	17.8096	18.1603		18.274	+	Unknown
11702_pos	659.297	12.7085	18.3594	18.2504	18.7177		18.5403	+	Unknown
11736_pos	819.305	12.7252	16.3514	15.7132	16.1473		16.1999	+/-	[M+NH4]+, [M+Acetate]-			+	[M+NH4]+
11713_pos	706.867	12.7261	17.0958	16.8603	16.9209		17.1482	+	Unknown
11715_pos	770.305	12.7273	16.9713	16.7778	16.8351		16.894	+	Unknown
11746_pos	547.366	12.7812	19.0916	17.8684	17.3217		18.4684	+	Unknown
11747_pos	384.348	12.7839	18.0322	17.9305	17.9684		18.0977	+/-	[M+H]+, [M+Acetate]-			+	[M+H]+
11758_pos	638.62	12.807	19.2255	19.0664	19.1345		19.4701	+	Unknown
11761_pos	397.153	12.8092	16.6252	16.4524	15.9542		16.5486	+	Unknown
11764_pos	648.166	12.8132	16.0022	16.1801	16.2738		16.2316	+	Unknown
11796_pos	1006.66	12.8427	17.8577	17.5647	17.7375		17.8811	+	Unknown
11810_pos	256.046	12.8756	15.4497	15.217	15.4388		15.279	+	Unknown
11829_pos	458.42	12.9048	16.1643	15.6915	15.9397		15.933	+	Unknown
11830_pos	976.675	12.905	18.2191	18.1346	18.0779		18.3159	+	Unknown
11841_pos	735.367	12.9127	16.1126	15.7157	16.0287		15.9874	+	Unknown
11847_pos	698.284	12.9197	17.104	16.5575	17.0269		16.8811	+	Unknown
11870_pos	367.322	12.9459	15.6637	15.2821	15.4726		15.5199	+	Unknown
11883_pos	727.848	12.9486	16.1481	16.0585	16.2607		16.2231	+	Unknown
11888_pos	1601.71	12.9648	17.3448	17.1954	17.1273		17.3848	+	Unknown
11889_pos	847.358	12.9652	20.253	20.6169	20.6462		20.7733	+	Unknown
11919_pos	654.65	13.0043	17.4618	17.4381	17.5499		17.7569	+	Unknown
11923_pos	612.589	13.0081	17.0333	16.9137	16.8536		17.063	+	Unknown
11929_pos	770.305	13.0194	16.9085	16.6095	16.5436		17.0988	+	Unknown
11945_pos	918.773	13.0377	17.8733	17.107	17.7188		17.5085	+	Unknown
11950_pos	693.258	13.0452	16.6944	16.6407	16.696		16.7113	+	Unknown
11961_pos	396.899	13.0696	15.3852	14.9471	15.3773		15.3356	+	Unknown
11969_pos	394.294	13.0779	15.8283	15.9436	15.8603		15.8377	+	Unknown
12025_pos	764.791	13.1063	16.8654	15.9497	16.3071		16.2271	+	Unknown
12046_pos	1446.66	13.1265	16.3766	15.6543	16.17		16.1202	+	Unknown
12047_pos	429.392	13.1282	15.2411	14.6913	14.9122		14.8562	+	Unknown
12026_pos	644.239	13.1794	16.6258	16.3139	16.4215		16.4408	+	Unknown
12088_pos	122.054	13.1816	17.8786	17.6752	17.8557		17.8975	+	Unknown
12098_pos	506.42	13.1929	18.0448	17.6249	17.9291		17.8656	+	Unknown
12122_pos	638.619	13.2285	18.1121	18.0964	18.1085		18.363	+	Unknown
12125_pos	551.515	13.2373	19.0531	19.235	19.1078		19.25	+	Unknown
12134_pos	763.397	13.2451	17.0849	17.2235	16.7604		16.9799	+	Unknown
12138_pos	576.322	13.2512	16.4659	16.0901	16.3441		16.4456	+	Unknown
12143_pos	385.401	13.2581	15.4195	15.1453	14.9865		15.2476	+	Unknown
12146_pos	651.674	13.2604	16.8669	16.931	16.8288		16.931	+	Unknown
12153_pos	569.525	13.2644	16.756	17.5795	18.4627		17.9322	+	Unknown
12208_pos	1013.64	13.3542	16.0378	16.016	16.2883		16.116	+	Unknown
12214_pos	940.755	13.3616	16.7216	16.1171	16.4984		16.1958	+	Unknown
12216_pos	812.293	13.3625	16.5588	16.0735	16.3571		16.4312	+/-	[M+Na]+, [M-H]-			+	[M+Na]+
12217_pos	100.076	13.3627	15.87	15.3457	16.0441		15.8786	+	Unknown
12222_pos	255.945	13.3682	17.0699	16.0857	16.7886		16.3139	+	Unknown
12224_pos	254.248	13.3691	16.4531	16.2039	16.6748		16.4305	+	Unknown
12231_pos	355.368	13.3754	18.4207	18.2438	18.6492		18.5934	+/-	[M+NH4]+, [M-H]-			+	[M+NH4]+
19687_pos	810.682	24.7633	21.6442	21.3477	21.3331		21.5606	+/-	[M+H]+, [M+Acetate]-	HexCer 42:2;O2|HexCer 18:1;O2/24:1	HexCer 42:2;O2|HexCer 18:1;O2/24:1: [M+H]+: 0.901	+	[M+H]+
12233_pos	268.264	13.3766	15.847	15.9105	16.4632		16.2231	+	Unknown
12234_pos	360.323	13.38	15.9706	15.4618	15.9388		15.8799	+/-	[M+Na]+, [M-H]-			+	[M+Na]+
21381_pos	840.729	25.4642	19.8863	19.7254	19.5873		19.8508	+/-	[M+H]+, [M+Acetate]-	HexCer 44:1;O2|HexCer 18:1;O2/26:0	HexCer 44:1;O2|HexCer 18:1;O2/26:0: [M+H]+: 0.979	+	[M+H]+
12246_pos	384.348	13.3887	15.7561	15.6306	15.7199		15.8393	+	Unknown
12248_pos	491.393	13.3913	16.5719	16.2845	16.9694		16.6517	+	Unknown
12268_pos	140.95	13.4344	17.0231	16.9198	16.7317		16.8547	+	Unknown
12269_pos	824.667	13.435	16.6502	16.2262	16.4146		16.1066	+	Unknown
12281_pos	552.517	13.4678	17.3545	17.7024	16.0779		17.2742	+	Unknown
12292_pos	819.303	13.4871	15.9114	15.4951	15.8885		15.9318	+/-	[M+NH4]+, [M-H]-			+	[M+NH4]+
12309_pos	124.087	13.5104	15.9804	15.2747	15.9388		15.7902	+	Unknown
12317_pos	652.635	13.5172	16.4243	16.372	16.0822		16.4984	+	Unknown
12328_pos	546.394	13.5246	17.7389	17.5651	17.5228		17.7902	+	Unknown
12330_pos	609.567	13.525	16.5102	16.6389	16.2723		16.4786	+	Unknown
12334_pos	451.357	13.5316	16.4806	16.1671	16.4892		16.3755	+	Unknown
12342_pos	620.445	13.5417	17.0695	16.0324	16.7729		16.6204	+	Unknown
12343_pos	789.418	13.5454	16.0215	15.8366	16.0208		16.1356	+	Unknown
12359_pos	640.633	13.5538	16.5404	16.3086	16.4867		16.4729	+	Unknown
12374_pos	770.306	13.5628	16.4839	16.3379	16.0132		16.5046	+	Unknown
12402_pos	773.308	13.5793	16.0682	16.4792	16.4612		16.8382	+	Unknown
12451_pos	764.792	13.6559	16.787	16.0525	16.2522		16.2464	+/-	[M+H]+, [M-H]-			+	[M+H]+
12455_pos	1430.7	13.6615	18.0212	17.9303	17.9489		18.1402	+/-	[M+H]+, [M-H]-			+	[M+H]+
12461_pos	1037.28	13.6683	16.4332	16.0814	16.3317		16.3521	+	Unknown
12464_pos	805.416	13.6756	16.263	15.9994	16.2792		16.2469	+	Unknown
12477_pos	742.81	13.6903	18.3261	17.8806	17.9982		18.1726	+/-	[M+H]+, [M-H]-			+	[M+H]+
12479_pos	1276.72	13.6905	17.4561	17.1418	17.3521		17.3691	+	Unknown
12481_pos	777.231	13.6921	17.5776	17.5688	17.4367		17.6707	+	Unknown
12498_pos	779.232	13.7112	16.2837	16.4202	16.2561		16.3478	+	Unknown
12527_pos	777.29	13.7493	17.8357	17.525	17.682		17.9523	+	Unknown
12608_pos	843.586	13.8832	17.9915	18.1186	18.1883		18.4532	+	Unknown
12611_pos	804.561	13.888	17.0446	17.0297	16.9026		16.9493	+	Unknown
12623_pos	706.867	13.8996	16.9807	17.0441	16.9402		17.1061	+	Unknown
12638_pos	222.112	13.916	16.1786	15.75	15.9882		16.1675	+	Unknown
12681_pos	256.046	13.9441	15.2278	15.2651	15.7434		15.4457	+	Unknown
12686_pos	439.213	13.9479	20.6867	20.1601	20.2486		20.5561	+	Unknown
12701_pos	940.755	13.9614	16.6695	15.5694	16.6625		16.2886	+	Unknown
12717_pos	520.437	13.9997	15.7311	15.503	15.5531		15.4726	+	Unknown
12720_pos	770.306	14.0084	16.4174	16.4429	15.9494		16.4484	+	Unknown
12736_pos	255.945	14.0474	16.9755	15.9816	16.7272		16.5988	+	Unknown
12637_pos	810.279	14.0516	16.0521	15.5212	15.7434		15.992	+	Unknown
12779_pos	140.95	14.1189	16.7255	16.8345	16.667		16.7906	+	Unknown
12782_pos	604.209	14.1288	17.1121	16.822	16.7724		16.918	+	Unknown
12783_pos	806.307	14.1316	16.5569	15.5468	16.0414		16.7621	+	Unknown
12788_pos	458.421	14.1349	17.3802	17.424	17.4024		17.3228	+	Unknown
12822_pos	1425.74	14.1735	17.0183	17.0292	16.866		16.9274	+	Unknown
12824_pos	1628.64	14.174	16.3644	16.2015	16.2498		16.4112	+	Unknown
12843_pos	510.364	14.2147	16.7832	16.3644	16.8939		16.9095	+	Unknown
12847_pos	988.65	14.2193	16.3101	16.0511	16.045		16.3187	+	Unknown
12858_pos	712.262	14.2291	17.5594	17.2211	17.1057		17.2977	+	Unknown
12860_pos	552.517	14.2328	16.4135	16.3787	16.3034		16.5103	+	Unknown
12866_pos	881.83	14.2378	16.6014	16.1066	16.6185		16.4181	+	Unknown
12867_pos	1292.68	14.2394	17.0118	16.2646	16.9144		16.8351	+	Unknown
12890_pos	546.131	14.268	15.9164	15.7566	16.022		15.9875	+	Unknown
12919_pos	732.34	14.2958	18.1679	18.6612	18.1281		18.3732	+	Unknown
12923_pos	1452.68	14.2969	17.031	16.8094	16.8361		16.9127	+/-	[M+Na]+, [M-H]-			+	[M+Na]+
12924_pos	469.223	14.2988	16.8067	16.8136	16.8143		16.8412	+	Unknown
12928_pos	354.373	14.303	15.7412	15.3972	15.4578		15.5427	+	Unknown
12999_pos	312.325	14.3207	15.9436	15.9835	16.1211		16.0989	+	Unknown
12868_pos	1079.77	14.3343	16.179	15.8125	15.9947		16.2095	+	Unknown
12988_pos	280.163	14.43	16.6437	16.2568	16.4787		16.4571	+	Unknown
13013_pos	551.883	14.4814	15.8876	15.6413	15.6831		15.8178	+	Unknown
13031_pos	652.635	14.5141	16.7961	16.5873	16.6637		16.9232	+	Unknown
13033_pos	527.514	14.5175	15.8775	15.4938	15.6222		15.7222	+	Unknown
13083_pos	770.305	14.5185	16.7177	16.1117	16.2428		16.3467	+	Unknown
13042_pos	918.773	14.526	17.9237	17.0875	17.6595		17.4398	+	Unknown
13047_pos	458.421	14.5284	17.3452	17.3172	17.4192		17.4554	+	Unknown
13049_pos	638.606	14.5291	16.9831	17.1452	16.9001		17.2818	+	Unknown
13074_pos	861.385	14.5539	17.1423	16.4367	16.7653		17.0615	+	Unknown
13096_pos	1057.79	14.602	16.1381	15.9589	16.0579		16.2373	+	Unknown
13121_pos	309.041	14.6328	17.936	17.8921	17.7964		18.116	+	Unknown
13141_pos	410.161	14.6458	17.4507	17.4453	17.2719		17.4185	+	Unknown
13162_pos	352.108	14.6568	17.451	17.1742	17.3452		17.3225	+	Unknown
13165_pos	1100.75	14.6583	17.6599	17.3075	17.5124		17.534	+	Unknown
17286_neg	786.565	20.9009	16.2175	17.5029	17.5717		15.6313	-	[M-H]-	low score: BA 24:1;O4;G/24:6	low score: BA 24:1;O4;G/24:6: [M-H]-: 0.446
13193_pos	1468.64	14.701	16.4971	16.0415	16.2111		16.2912	+	Unknown
13216_pos	727.847	14.7357	16.0324	16.0884	16.1746		16.2127	+/-	[M+H]+, [M-H]-			+	[M+H]+
13223_pos	863.459	14.7441	16.4429	16.3586	16.606		16.5763	+	Unknown
13255_pos	428.374	14.797	15.9203	15.8674	16.2845		16.1448	+	Unknown
13274_pos	882.83	14.8374	16.1279	16.1465	16.2189		16.2966	+	Unknown
13299_pos	732.335	14.8991	16.3346	17.343	16.6848		16.8594	+	Unknown
13305_pos	1058.79	14.9023	15.9882	15.9947	16.0143		16.1048	+	Unknown
13306_pos	764.791	14.9057	17.0022	16.3069	16.4374		16.4927	+/-	[M+H]+, [M-H]-			+	[M+H]+
13319_pos	485.218	14.9312	17.7456	17.3168	17.4827		17.7563	+	Unknown
13323_pos	551.884	14.9375	15.8449	15.6052	15.7231		15.8463	+/-	[M+H]+, [M-H]-			+	[M+H]+
13342_pos	638.607	14.955	17.0879	17.3009	16.821		17.4038	+	Unknown
13345_pos	861.385	14.9585	16.9262	16.5757	16.8397		17.0155	+	Unknown
13348_pos	652.635	14.9607	16.6684	16.5694	16.8222		17.1726	+	Unknown
13359_pos	810.278	14.9679	15.7913	15.8387	16.0311		16.0402	+	Unknown
13372_pos	339.345	14.9864	15.9095	15.4114	15.4223		15.5328	+	Unknown
13393_pos	473.956	15.0288	19.0542	18.0121	18.3223		18.4463	+	Unknown
13413_pos	906.301	15.0576	17.4139	16.1861	17.3274		17.2695	+	Unknown
13419_pos	1182.5	15.0703	16.1254	15.8562	16.0102		16.1959	+	Unknown
13445_pos	1079.77	15.1367	15.9615	15.6353	15.7599		15.8667	+	Unknown
13471_pos	550.53	15.17	16.2127	15.9214	16.3485		15.6984	+	Unknown
13477_pos	448.351	15.1795	16.2111	15.1127	15.4634		15.6163	+	Unknown
9339_pos	510.392	10.2492	21.2549	21.1065	21.0881		21.209	+	[M+Na]+	low score: Cer 31:5;O2|Cer 12:2;O2/19:3	low score: Cer 31:5;O2|Cer 12:2;O2/19:3: [M+Na]+: 0.926
13535_pos	750.563	15.2987	16.4971	16.3405	16.0945		16.4958	+	Unknown
13537_pos	102.092	15.3047	16.2913	15.9359	15.8485		16.1313	+	Unknown
13549_pos	412.185	15.3174	16.4021	15.9055	16.1304		16.2863	+	Unknown
13610_pos	889.415	15.3778	16.7103	16.6155	16.7848		16.9593	+	Unknown
17763_pos	654.578	22.4561	17.3045	16.5474	16.8173		17.251	+	[M+Na]+	low score: Cer 41:3;O2|Cer 12:2;O2/29:1	low score: Cer 41:3;O2|Cer 12:2;O2/29:1: [M+Na]+: 0.658
13619_pos	139.123	15.3853	15.7165	15.6101	15.704		15.8215	+	Unknown
13637_pos	648.166	15.409	17.2795	16.7816	16.8659		17.1096	+	Unknown
13669_pos	1276.72	15.4307	17.5234	17.2491	17.4531		17.4669	+	Unknown
13670_pos	420.327	15.4316	14.6609	14.8117	15.1533		14.7953	+	Unknown
13693_pos	339.095	15.4529	16.3322	15.3673	16.1279		16.0549	+	Unknown
13695_pos	764.792	15.4546	16.8921	16.2264	16.3478		16.4286	+	Unknown
24226_neg	708.651	25.6014	24.0162	24.0072	23.8387	15.9596	21.1404	+/-	[M+H]+, [M+Acetate]-	low score: Cer 42:1;O2|Cer 29:0;O2/13:1	low score: Cer 42:1;O2|Cer 29:0;O2/13:1: [M+Acetate]-: 0.905	-	[M+Acetate]-
13704_pos	473.956	15.4669	18.6538	18.2467	18.598		18.7525	+	Unknown
13725_pos	339.346	15.493	15.7018	15.2166	15.4415		15.3024	+	Unknown
13750_pos	889.384	15.541	16.7098	16.5043	16.6823		16.9373	+	Unknown
13756_pos	1468.64	15.5481	16.4632	15.7372	16.1804		15.9026	+	Unknown
13766_pos	667.653	15.5628	16.8588	16.7211	16.9661		17.0761	+	Unknown
13770_pos	579.546	15.5673	18.2408	18.7824	18.8976		17.77	+	Unknown
13796_pos	1342.72	15.622	15.6835	15.5843	15.6602		15.7533	+	Unknown
23295_neg	706.635	25.2132	22.2506	22.2486	22.2184		19.6077	+/-	[M+H]+, [M+Acetate]-	low score: Cer 42:2;O2|Cer 27:0;O2/15:2	low score: Cer 42:2;O2|Cer 27:0;O2/15:2: [M+Acetate]-: 0.927	-	[M+Acetate]-
13840_pos	758.576	15.6659	17.8459	17.8503	17.7449		18.1044	+	Unknown
13842_pos	506.42	15.6663	15.984	15.7784	15.6858		15.9649	+	Unknown
24896_neg	736.682	26.0161	19.4529	18.6324	18.2939		16.8594	+/-	[M+H]+, [M+Acetate]-	low score: Cer 44:1;O2|Cer 30:0;O2/14:1	low score: Cer 44:1;O2|Cer 30:0;O2/14:1: [M+Acetate]-: 0.948	-	[M+Acetate]-
13790_pos	102.092	15.7897	16.1746	15.8705	16.1804		16.2584	+	Unknown
13904_pos	1079.77	15.7899	16.2467	15.8171	15.6823		16.0725	+	Unknown
13913_pos	608.486	15.8101	18.9656	18.6167	18.7359		18.7593	+	Unknown
13931_pos	491.393	15.8559	16.5302	16.1581	16.3766		16.5067	+	Unknown
13954_pos	280.163	15.8861	16.6102	16.4367	16.5327		16.6115	+	Unknown
13986_pos	1116.72	15.9437	17.0827	16.3154	16.6955		16.6635	+	Unknown
14006_pos	1468.64	15.9653	16.3117	15.8735	16.2381		16.2215	+	Unknown
26844_pos	890.89	30.6309	16.1714	15.9164	16.2215		15.8593	+	[M+H-H2O]+	low score: Cer 58:0;O4|Cer 20:0;O3/38:0(2OH)	low score: Cer 58:0;O4|Cer 20:0;O3/38:0(2OH): [M+H-H2O]+: 0.849
14018_pos	889.416	15.9803	16.2444	16.0233	16.4454		16.5179	+	Unknown
14152_pos	382.13	16.0198	16.6095	16.7109	16.3837		16.7456	+	Unknown
14043_pos	440.216	16.0228	18.4108	17.8725	18.2436		18.3107	+	Unknown
14046_pos	611.364	16.0259	16.5733	16.4278	16.4598		16.6823	+	Unknown
14047_pos	425.198	16.0263	21.228	21.1132	21.3633		21.4631	+	Unknown
14061_pos	309.041	16.0402	17.8094	17.8861	17.7453		17.9884	+	Unknown
14075_pos	339.095	16.0517	16.3694	15.8539	16.1771		15.9505	+	Unknown
14084_pos	352.108	16.0611	17.5816	17.004	17.4642		17.3179	+	Unknown
14089_pos	396.146	16.0633	19.2828	19.425	19.1418		19.4642	+	Unknown
13979_pos	889.293	16.0985	16.4084	15.9378	16.1515		16.4779	+	Unknown
13978_pos	1628.64	16.1042	16.5108	16.27	16.4885		16.4872	+	Unknown
14119_pos	662.182	16.1052	16.4209	16.1672	15.9882		16.3651	+	Unknown
14209_pos	551.884	16.1058	15.9656	15.7859	15.8418		15.659	+	Unknown
14126_pos	358.332	16.119	16.0123	15.7998	15.9193		15.9252	+	Unknown
14134_pos	698.344	16.1367	17.2263	16.9426	16.7494		16.794	+	Unknown
19892_pos	662.572	24.8399	18.6409	19.0396	18.9038		19.0553	+/-	[M+NH4]+, [M+Acetate]-	low score: DG 38:4|DG 18:0_20:4	low score: DG 38:4|DG 18:0_20:4: [M+NH4]+: 0.939	+	[M+NH4]+
14149_pos	764.791	16.1625	16.7838	16.2262	16.2898		16.4786	+/-	[M+H]+, [M-H]-			+	[M+H]+
14157_pos	1278.7	16.1672	15.8664	15.4819	15.9495		15.8431	+	Unknown
14159_pos	1065.31	16.1702	17.5803	17.5591	17.4108		17.7297	+	Unknown
14160_pos	1430.7	16.1722	17.9711	17.8266	17.8891		18.0851	+/-	[M+H]+, [M-H]-			+	[M+H]+
18626_pos	1134.79	24.1238	17.9939	17.9281	17.8348		17.9769	+/-	[M+H]+, [M+Acetate]-	low score: Hex3Cer 42:2;O2|Hex3Cer 18:1;O2/24:1	low score: Hex3Cer 42:2;O2|Hex3Cer 18:1;O2/24:1: [M+H]+: 0.888	+	[M+H]+
14194_pos	256.046	16.2301	15.9016	15.6429	15.7018		15.8654	+	Unknown
14231_pos	367.376	16.306	15.1168	15.1533	15.3787		15.2479	+	Unknown
14262_pos	1024.68	16.3689	16.3528	16.3353	16.2231		16.3154	+	Unknown
14270_pos	704.523	16.3803	19.1143	18.8585	18.8951		19.0042	+	Unknown
14277_pos	462.147	16.3901	15.8956	16.8755	16.3161		16.608	+	Unknown
14285_pos	1116.72	16.4111	16.5544	16.0114	16.6678		16.3211	+	Unknown
15584_pos	700.573	18.5146	21.646	21.4945	21.4051		21.6973	+/-	[M+H]+, [M+Acetate]-	low score: HexCer 34:1;O2|HexCer 18:1;O2/16:0	low score: HexCer 34:1;O2|HexCer 18:1;O2/16:0: [M+H]+: 0.932	+	[M+H]+
14352_pos	1292.68	16.5006	16.9919	16.2723	16.7233		16.6972	+	Unknown
14358_pos	823.333	16.5521	16.2591	15.4645	15.6649		16.1697	+	Unknown
14359_pos	938.491	16.5527	17.1532	16.9623	16.6754		17.0504	+/-	[M+H]+, [M-H]-			+	[M+H]+
21524_neg	842.672	24.7449	22.5656	22.551	22.5589		19.881	+/-	[M+H]+, [M+Acetate]-	low score: HexCer 40:1;O2|HexCer 22:0;O2/18:1	low score: HexCer 40:1;O2|HexCer 22:0;O2/18:1: [M+Acetate]-: 0.919	-	[M+Acetate]-
14367_pos	309.04	16.5671	17.9008	17.8374	17.8387		17.9337	+	Unknown
14375_pos	352.108	16.5747	17.6484	17.1168	17.4524		17.4737	+	Unknown
22945_neg	870.704	25.1044	25.4214	25.4543	25.4466		22.4317	+/-	[M+H]+, [M+Acetate]-	low score: HexCer 42:1;O2|HexCer 22:0;O2/20:1	low score: HexCer 42:1;O2|HexCer 22:0;O2/20:1: [M+Acetate]-: 0.924	-	[M+Acetate]-
14444_pos	772.302	16.6543	16.537	16.7599	16.3478		16.7993	+	Unknown
14448_pos	455.355	16.6613	16.1861	15.0064	15.9296		15.9055	+	Unknown
14450_pos	396.899	16.662	15.4994	15.4964	15.6089		15.3837	+	Unknown
14495_pos	890.304	16.7267	16.1722	15.8925	16.1372		16.1887	+/-	[M+H]+, [M+Acetate]-			+	[M+H]+
14500_pos	769.584	16.7334	16.8536	16.9232	17.0611		17.0141	+	Unknown
14516_pos	489.343	16.7677	17.3496	16.63	17.3471		17.2746	+	Unknown
14524_pos	627.535	16.7782	17.1767	16.9845	16.9169		17.235	+	Unknown
22624_neg	886.698	25.0301	20.9877	20.9264	20.8659		18.4822	+/-	[M+Na]+, [M+Acetate]-	low score: HexCer 42:1;O3|HexCer 22:0;O2/20:1;O	low score: HexCer 42:1;O3|HexCer 22:0;O2/20:1;O: [M+Acetate]-: 0.860	-	[M+Acetate]-
14553_pos	790.551	16.8103	16.154	16.2623	16.2117		16.3766	+/-	[M+H]+, [M-H]-			+	[M+H]+
14560_pos	588.828	16.8218	16.4799	16.355	16.3795		16.5896	+	Unknown
14578_pos	1116.72	16.8544	16.9124	16.1632	16.6306		16.5667	+	Unknown
14570_pos	764.792	16.8664	17.0003	16.026	16.3397		16.4209	+/-	[M+H]+, [M-H]-			+	[M+H]+
14583_pos	449.338	16.8682	19.3379	19.5023	19.4459		19.6155	+	Unknown
14591_pos	826.368	16.893	15.712	15.652	15.7697		15.876	+	Unknown
14594_pos	102.092	16.8963	16.3206	16.0105	15.9924		16.1773	+	Unknown
14613_pos	225.198	16.9248	16.624	16.5076	16.7188		16.7483	+	Unknown
14615_pos	750.561	16.9258	16.3536	16.2723	16.0682		16.3723	+	Unknown
14632_pos	102.092	16.951	16.0857	16.0003	15.9994		16.1581	+	Unknown
14651_pos	736.585	16.9763	16.3802	16.0584	16.1969		16.0196	+	Unknown
14659_pos	938.491	16.9973	16.5429	16.5899	16.3492		16.6425	+/-	[M+H]+, [M-H]-			+	[M+H]+
14660_pos	730.539	17.0043	17.0522	16.803	17.4119		17.1672	+	Unknown
20901_neg	884.68	24.5994	19.2827	19.1137	19.2225		16.8052	+/-	[M+H]+, [M+Acetate]-	low score: HexCer 42:2;O3|HexCer 22:0;O2/20:2;O	low score: HexCer 42:2;O3|HexCer 22:0;O2/20:2;O: [M+Acetate]-: 0.680	-	[M+Acetate]-
14670_pos	674.287	17.0331	16.6944	17.1139	16.104		16.7393	+	Unknown
14681_pos	704.526	17.0596	18.2089	17.7353	18.1462		17.9725	+	Unknown
7565_neg	568.398	10.2379	18.1828	18.424	18.1771		16.0967	-	[M+Acetate]-	low score: LPC O-18:0	low score: LPC O-18:0: [M+Acetate]-: 0.913
14716_pos	744.27	17.1234	16.803	16.4223	16.4209		17.1296	+	Unknown
14728_pos	1116.72	17.1374	16.9475	16.0849	16.6608		16.4139	+	Unknown
14730_pos	1100.75	17.1387	17.7208	17.5036	17.6617		17.764	+/-	[M+Na]+, [M-H]-			+	[M+Na]+
14736_pos	455.208	17.1479	17.1808	17.1536	17.0877		17.4243	+	Unknown
16721_neg	764.524	20.3561	17.9579	18.1632	18.1698		15.9145	-	[M-H]-	low score: LPE-N 38:5|LPE-N (FA 18:0)20:5	low score: LPE-N 38:5|LPE-N (FA 18:0)20:5: [M-H]-: 0.910
14780_pos	667.645	17.2247	16.2095	16.2974	16.4196		16.4446	+	Unknown
14782_pos	862.625	17.2294	16.8014	16.5874	16.6306		16.8536	+	Unknown
14689_pos	964.507	17.2415	16.2071	16.0278	16.0324		16.2346	+/-	[M+H]+, [M-H]-			+	[M+H]+
25404_neg	828.648	26.4494	18.5563	18.598	18.507		16.4127	+/-	[M+H]+, [M-H]-	low score: LPE-N 42:1|LPE-N (FA 24:0)18:1	low score: LPE-N 42:1|LPE-N (FA 24:0)18:1: [M-H]-: 0.798	-	[M-H]-
14819_pos	888.29	17.2623	16.6713	16.6791	16.5893		16.7587	+	Unknown
14820_pos	523.484	17.2631	16.2622	15.659	15.75		16.0214	+	Unknown
14836_pos	826.559	17.2886	16.593	16.7047	16.5588		16.6892	+/-	[M+H]+, [M-H]-			+	[M+H]+
14850_pos	419.316	17.313	16.1958	16.3837	16.1584		15.9984	+	Unknown
14865_pos	835.298	17.3313	16.4746	15.9807	16.4779		16.4772	+	Unknown
14867_pos	1252.84	17.3328	17.0187	17.126	17.1326		17.2822	+	Unknown
14870_pos	904.781	17.3338	16.5449	16.2666	16.5575		16.5744	+	Unknown
14898_pos	257.169	17.3948	16.7137	16.8876	16.6211		16.756	+	Unknown
14905_pos	770.306	17.407	16.4271	16.2326	16.4587		16.7956	+	Unknown
14916_pos	473.956	17.4275	18.5873	18.0346	18.3225		18.4549	+	Unknown
14921_pos	1298.7	17.4392	15.6765	15.7177	15.7297		15.8592	+	Unknown
14923_pos	694.682	17.4411	17.0562	16.5436	17.2058		17.2207	+	Unknown
14926_pos	176.129	17.4498	15.9807	15.6892	15.6185		15.8374	+	Unknown
14941_pos	209.201	17.5003	16.4652	16.0269	16.3339		16.3697	+	Unknown
14960_pos	57.0698	17.5382	17.6555	17.0584	16.8801		17.4679	+	Unknown
14973_pos	415.212	17.572	15.3943	15.2548	15.451		15.3972	+	Unknown
15061_pos	419.316	17.6468	16.6719	16.7221	16.8516		16.81	+	Unknown
15093_pos	432.239	17.6929	15.2892	14.96	15.2568		15.0719	+	Unknown
15136_pos	773.392	17.7647	16.3694	15.7328	16.0022		16.1861	+	Unknown
15137_pos	104.107	17.7655	16.231	16.2646	16.1716		16.5417	+	Unknown
15146_pos	812.294	17.7846	16.1991	15.9425	15.9494		16.1196	+	Unknown
15153_pos	747.376	17.8026	16.6198	16.3766	16.4119		16.7588	+	Unknown
15229_pos	438.379	17.9115	14.8298	14.6028	15.106		14.7245	+	Unknown
15256_pos	1298.7	17.9247	16.159	15.4712	15.7881		15.7478	+/-	[M+Na]+, [M-H]-			+	[M+Na]+
15279_pos	728.835	17.9436	16.2638	15.9947	16.1757		16.2459	+	Unknown
15299_pos	429.241	17.9648	14.9628	14.6165	15.1031		14.6101	+	Unknown
15316_pos	93.0335	17.988	15.9966	15.6352	15.627		15.8434	+	Unknown
15325_pos	241.174	18.0033	16.0655	15.9436	15.7948		16.0448	+	Unknown
15342_pos	803.547	18.0358	16.4167	16.0215	16.0602		16.2545	+	Unknown
13990_neg	824.544	17.6202	17.5999	17.9447	17.7803		16.0994	-	[M-H]-	low score: LPS-N 39:4|LPS-N (FA 22:3)17:1	low score: LPS-N 39:4|LPS-N (FA 22:3)17:1: [M-H]-: 0.892
15400_pos	97.005	18.114	15.7967	15.822	15.7029		15.7791	+	Unknown
15401_pos	838.559	18.116	17.0012	16.911	16.7924		16.9479	+/-	[M+H]+, [M-H]-			+	[M+H]+
15413_pos	366.373	18.1375	16.1473	16.1168	16.378		16.3144	+	Unknown
15506_pos	727.847	18.1928	16.4237	15.8695	16.2247		16.263	+	Unknown
15507_pos	1122.73	18.1962	15.9271	15.8207	15.6892		16.0351	+	Unknown
15510_pos	450.429	18.2037	15.7511	15.7632	15.7736		15.8157	+	Unknown
15514_pos	629.551	18.2185	16.3206	16.3139	16.3777		16.416	+	Unknown
15524_pos	1100.75	18.2497	17.8081	17.5105	17.7642		17.848	+/-	[M+Na]+, [M-H]-			+	[M+Na]+
20440_neg	804.611	24.421	20.2484	20.1899	20.1439		17.7262	-	[M+Acetate]-	low score: PC O-34:1|PC O-16:0_18:1	low score: PC O-34:1|PC O-16:0_18:1: [M+Acetate]-: 0.727
15530_pos	104.134	18.2665	17.0612	16.8876	16.8966		17.2203	+	Unknown
15540_pos	451.356	18.3048	16.5383	16.0566	16.3441		16.3572	+	Unknown
15558_pos	1116.72	18.3958	16.8921	16.3158	16.6777		16.6448	+	Unknown
18984_pos	776.558	24.6134	17.8488	17.9544	17.7239		17.9784	+/-	[M+H]+, [M+Acetate]-	low score: PC O-37:7|PC O-9:0_28:7	low score: PC O-37:7|PC O-9:0_28:7: [M+H]+: 0.924	+	[M+H]+
15574_pos	636.503	18.4513	18.6749	18.5021	18.4526		18.6315	+	Unknown
15266_neg	808.549	18.851	15.4622	16.0691	16.1803		14.3434	-	[M-H]-	low score: PE 40:5;O|PE 18:2_22:3;O	low score: PE 40:5;O|PE 18:2_22:3;O: [M-H]-: 0.785
15589_pos	510.488	18.5396	16.3079	15.7643	16.3597		16.3498	+	Unknown
15590_pos	732.332	18.5397	16.8294	16.9831	16.8603		16.7577	+	Unknown
15620_pos	940.755	18.6084	16.5823	15.9055	16.416		16.395	+	Unknown
15624_pos	1217.51	18.6168	16.7811	16.9001	16.604		16.7194	+/-	[M+H]+, [M-H]-			+	[M+H]+
15626_pos	717.59	18.6177	17.368	17.1448	17.0774		17.2981	+/-	[M+NH4]+, [M+Acetate]-			+	[M+NH4]+
15628_pos	605.551	18.6199	19.1954	18.87	18.7824		19.1164	+	Unknown
15666_pos	90.1188	18.6653	16.3986	16.4812	16.4752		16.6719	+	Unknown
16758_neg	672.496	20.3851	18.4373	19.0631	18.8901		16.6227	+/-	[M+H]+, [M-H]-	low score: PE O-32:2|PE O-16:1_16:1	low score: PE O-32:2|PE O-16:1_16:1: [M-H]-: 0.811	-	[M-H]-
21490_neg	728.56	24.7421	25.9406	26.2421	26.1903		23.0522	+/-	[M+H]+, [M-H]-	low score: PE O-36:2|PE O-18:1_18:1	low score: PE O-36:2|PE O-18:1_18:1: [M-H]-: 0.880	-	[M-H]-
18826_neg	750.544	22.8655	19.1475	20.216	19.9166		17.4429	-	[M-H]-	low score: PE O-38:5|PE O-16:1_22:4	low score: PE O-38:5|PE O-16:1_22:4: [M-H]-: 0.870
15756_pos	1100.75	18.8223	17.8057	17.3876	17.7029		17.6529	+	Unknown
15760_pos	588.827	18.8305	16.5544	16.2337	16.4388		16.5821	+	Unknown
19588_neg	750.544	23.723	22.4151	22.8905	22.6411		19.8859	-	[M-H]-	low score: PE O-38:5|PE O-18:1_20:4	low score: PE O-38:5|PE O-18:1_20:4: [M-H]-: 0.939
15791_pos	674.287	18.8867	16.0927	16.08	16.1656		16.2203	+	Unknown
15809_pos	805.323	18.9098	15.9807	16.0831	15.9966		16.0441	+	Unknown
24206_neg	782.604	25.5957	18.9117	18.9756	18.9651		16.626	-	[M-H]-	low score: PE O-40:3|PE O-18:1_22:2	low score: PE O-40:3|PE O-18:1_22:2: [M-H]-: 0.571
15857_pos	1318.45	18.9812	16.932	17.104	17.1523		17.0114	+/-	[M+H]+, [M-H]-			+	[M+H]+
15871_pos	1516.39	18.998	16.6015	16.2459	16.416		16.2981	+/-	[M+Na]+, [M-H]-			+	[M+Na]+
15872_pos	1142.49	19.0005	18.6863	18.8495	18.7177		18.7838	+/-	[M+H]+, [M-H]-			+	[M+H]+
19732_neg	776.561	23.9697	19.8305	20.2129	20.0911		17.5248	-	[M-H]-	low score: PE O-40:6|PE O-18:1_22:5	low score: PE O-40:6|PE O-18:1_22:5: [M-H]-: 0.751
15878_pos	1494.41	19.008	16.1556	16.347	16.1254		16.5321	+/-	[M+H]+, [M-H]-			+	[M+H]+
20417_neg	776.562	24.3981	20.3333	20.7054	20.5938		18.2023	+/-	[M+Na]+, [M-H]-	low score: PE O-40:6|PE O-18:1_22:5	low score: PE O-40:6|PE O-18:1_22:5: [M-H]-: 0.706	-	[M-H]-
15889_pos	791.312	19.0292	16.5147	16.1097	16.289		16.3318	+	Unknown
15917_pos	588.829	19.0738	16.2638	16.1319	16.3608		16.3434	+	Unknown
16860_neg	772.529	20.4202	18.382	18.8912	18.5076		16.4715	-	[M-H]-	low score: PE O-40:8|PE O-18:2_22:6	low score: PE O-40:8|PE O-18:2_22:6: [M-H]-: 0.920
15961_pos	102.093	19.1534	16.0682	15.9637	16.0736		16.1812	+	Unknown
17018_pos	700.528	21.0769	17.584	17.7854	17.673		17.7945	+/-	[M+H]+, [M-H]-	low score: PE P-34:2|PE P-16:0_18:2	low score: PE P-34:2|PE P-16:0_18:2: [M+H]+: 0.920	+	[M+H]+
15983_pos	690.512	19.2175	17.4295	17.1966	17.134		17.0228	+	Unknown
16012_pos	1468.64	19.2713	16.2475	15.7801	16.0468		16.2028	+	Unknown
16015_pos	804.574	19.2787	19.0774	19.1533	18.9465		19.2005	+/-	[M+H]+, [M-H]-			+	[M+H]+
16026_pos	605.551	19.2983	17.7681	17.5417	17.3943		17.3641	+	Unknown
16041_pos	538.164	19.3145	16.4639	16.9335	16.2405		16.0646	+	Unknown
16062_pos	1298.7	19.3527	16.2853	15.8896	16.1853		16.1178	+	Unknown
14595_neg	837.549	18.0491	17.7285	18.0372	18.0725		15.4491	-	[M-H]-	low score: PI 34:0|PI 17:0_17:0	low score: PI 34:0|PI 17:0_17:0: [M-H]-: 0.821
16097_pos	817.578	19.4145	15.8387	16.0253	16.0962		16.0574	+	Unknown
16114_pos	672.271	19.449	16.3957	16.0495	16.2746		16.3269	+	Unknown
16115_pos	588.828	19.4511	16.5936	16.2704	16.4759		16.5924	+	Unknown
16121_pos	572.863	19.4635	17.4702	17.0897	17.4666		17.4682	+	Unknown
17152_neg	891.597	20.7149	17.5882	18.5686	18.4219		15.979	-	[M-H]-	low score: PI 38:1|PI 5:0_33:1	low score: PI 38:1|PI 5:0_33:1: [M-H]-: 0.799
16123_pos	730.327	19.4702	16.3694	15.9929	16.3094		16.7367	+	Unknown
16126_pos	551.884	19.4768	15.633	15.7768	15.9368		15.9863	+	Unknown
16140_pos	702.587	19.517	18.3307	18.2841	18.1962		18.4172	+	Unknown
16142_pos	130.159	19.519	16.9412	16.5899	16.8069		16.8392	+	Unknown
16144_pos	716.525	19.5261	18.4228	18.2686	18.1347		18.3241	+/-	[M+H]+, [M-H]-			+	[M+H]+
16147_pos	808.585	19.5304	17.7768	17.4185	17.8722		17.7632	+	Unknown
16150_pos	1079.77	19.5393	15.9368	15.6425	15.6805		15.8499	+	Unknown
16163_pos	1234.83	19.5507	16.1829	16.3198	16.3146		16.242	+	Unknown
16166_pos	690.564	19.5552	16.6107	16.5036	16.3957		16.5837	+	Unknown
16168_pos	1468.64	19.5577	16.2553	15.9245	16.11		16.207	+	Unknown
16186_pos	784.582	19.5792	16.0468	15.8613	17.8006		16.8326	+	Unknown
16189_pos	674.287	19.58	16.2111	16.1656	16.1846		16.293	+	Unknown
16190_pos	940.755	19.5839	16.976	16.1455	16.5499		16.4063	+	Unknown
16211_pos	239.107	19.6132	16.8173	16.3176	16.9483		16.8916	+	Unknown
16221_pos	778.595	19.6417	16.9891	16.7838	16.3802		16.7428	+	Unknown
15670_neg	889.58	19.2026	17.1851	17.4115	17.5225		15.1965	+/-	[M+NH4]+, [M-H]-	low score: PI 38:2|PI 19:1_19:1	low score: PI 38:2|PI 19:1_19:1: [M-H]-: 0.404	-	[M-H]-
16240_pos	159.03	19.6843	15.9035	15.7657	15.7988		15.9059	+	Unknown
16242_pos	366.373	19.6867	15.9609	15.7154	15.775		16.0196	+	Unknown
16247_pos	1452.68	19.6968	17.4101	16.9494	17.0975		17.1849	+	Unknown
16250_pos	1474.66	19.7054	16.1456	15.8726	16.1288		16.0114	+	Unknown
16257_pos	494.411	19.7161	16.7227	16.4422	16.7511		16.7075	+	Unknown
16267_pos	339.095	19.7259	15.6396	15.2263	15.7378		15.5165	+	Unknown
16281_pos	760.578	19.748	17.6085	17.4007	17.4038		17.5372	+	Unknown
13803_neg	887.565	17.547	21.0929	21.0791	21.0183		18.54	+/-	[M+NH4]+, [M-H]-	low score: PI 38:3|PI 6:0_32:3	low score: PI 38:3|PI 6:0_32:3: [M-H]-: 0.823	-	[M-H]-
16286_pos	821.601	19.7569	16.2667	15.8136	16.1697		16.1305	+/-	[M+NH4]+, [M-H]-			+	[M+NH4]+
16401_pos	720.555	19.7653	18.2322	17.6255	17.6472		18.2185	+	Unknown
14814_neg	887.564	18.2214	18.5492	19.608	18.8032		16.6566	+/-	[M+NH4]+, [M-H]-	low score: PI 38:3|PI 6:0_32:3	low score: PI 38:3|PI 6:0_32:3: [M-H]-: 0.859	-	[M-H]-
16311_pos	1122.73	19.8071	16.0196	15.7211	15.9918		16.0691	+	Unknown
16323_pos	491.392	19.8256	16.5308	16.2334	16.4399		16.5524	+	Unknown
16324_pos	1263.83	19.8321	16.7267	16.4766	16.4098		16.6719	+/-	[M+H]+, [M-H]-			+	[M+H]+
16328_pos	1298.7	19.8384	16.3816	16.1273	16.3579		16.449	+	Unknown
16334_pos	742.539	19.8604	16.6684	16.4605	16.1237		16.6125	+	[M+Na]+
16350_pos	209.201	19.8961	16.3463	16.0955	16.1837		16.2977	+	Unknown
16351_pos	97.0048	19.8962	15.6984	15.5995	15.646		15.8846	+	Unknown
16357_pos	551.884	19.9028	15.8906	15.6222	15.6995		15.8648	+	Unknown
16478_pos	764.792	19.9217	16.5954	15.8906	16.1556		16.3397	+	Unknown
14047_neg	911.565	17.6629	17.9976	18.2685	17.8296		15.9276	-	[M-H]-	low score: PI 40:5|PI 6:0_34:5	low score: PI 40:5|PI 6:0_34:5: [M-H]-: 0.780
16398_pos	742.543	19.9651	16.1426	15.8946	16.0477		16.1277	+/-	[M+H]+, [M-H]-			+	[M+H]+
16402_pos	220.935	19.9693	15.9781	15.4739	16.004		15.7467	+	Unknown
16405_pos	60.0808	19.9807	19.1121	18.7757	19.0111		19.03	+	Unknown
16406_pos	119.126	19.9847	16.7219	16.6484	16.684		16.4852	+	Unknown
16414_pos	1193.8	20.0083	17.6348	17.3255	17.4038		17.4167	+	Unknown
16421_pos	1192.8	20.0226	17.6198	17.5997	17.4264		17.5059	+	Unknown
16438_pos	804.571	20.0694	15.7843	15.73	15.6858		15.9005	+	Unknown
16439_pos	492.405	20.0706	20.4742	20.0452	19.8603		20.3097	+	Unknown
16464_pos	451.357	20.1239	16.448	16.3434	16.2159		16.4442	+	Unknown
16466_pos	1122.73	20.135	16.2491	15.7913	16.1096		16.1535	+	Unknown
16477_pos	414.27	20.1562	17.4115	17.133	17.5318		17.278	+	Unknown
16485_pos	803.543	20.1798	15.9065	15.6765	15.8314		15.8071	+	Unknown
16493_pos	552.875	20.1927	16.0315	15.8896	16.0223		16.1722	+	Unknown
16497_pos	93.0334	20.199	16.6288	15.6015	15.8644		16.1404	+	Unknown
16520_pos	482.406	20.2317	16.0743	16.0479	16.1194		16.2187	+	Unknown
16525_pos	419.316	20.2385	16.7092	16.3482	16.4408		16.5435	+	Unknown
16526_pos	86.0964	20.2423	18.8863	18.8166	18.8976		19.0385	+	Unknown
20190_pos	874.653	24.9568	20.82	20.8114	20.6587		20.9344	+	[M+H]+	low score: PS 42:1	low score: PS 42:1: [M+H]+: 0.910
16563_pos	117.147	20.3044	17.649	17.0035	17.1064		17.1979	+	Unknown
16586_pos	84.0812	20.3268	16.1926	15.8956	16.0682		16.0105	+	Unknown
16594_pos	1307.34	20.3426	15.6972	16.0169	15.9032		15.9752	+	Unknown
16612_pos	804.576	20.3586	16.0387	15.9227	15.9164		16.1555	+	Unknown
16628_pos	734.566	20.37	16.7698	16.3957	16.877		16.7134	+	Unknown
20195_pos	896.635	24.9586	17.2385	17.1237	16.8679		17.3423	+	[M+Na]+	low score: PS 42:1	low score: PS 42:1: [M+Na]+: 0.885
16935_neg	774.564	20.4905	19.7235	20.2731	20.0934		17.7609	+/-	[M+H]+, [M-H]-	low score: PS O-36:1|PS O-18:0_18:1	low score: PS O-36:1|PS O-18:0_18:1: [M-H]-: 0.710	-	[M-H]-
16657_pos	760.58	20.4084	16.8836	16.8449	16.7777		16.9001	+	Unknown
16702_pos	808.586	20.4829	16.5461	16.325	17.0012		16.3124	+/-	[M+H]+, [M+Acetate]-			+	[M+H]+
14152_neg	761.581	17.7187	23.5553	23.905	23.8325	15.5645	20.8002	+/-	[M+Na]+, [M+Acetate]-	low score: SM 34:1;O2|SM 12:1;O2/22:0	low score: SM 34:1;O2|SM 12:1;O2/22:0: [M+Acetate]-: 0.932	-	[M+Acetate]-
16733_pos	786.596	20.5499	16.5043	16.2271	16.4469		16.5543	+	Unknown
16736_pos	432.239	20.5516	15.5732	15.4153	15.7445		15.4167	+	Unknown
16737_pos	810.599	20.5517	16.4892	16.6877	17.8906		17.2871	+/-	[M+NH4]+, [M-H]-			+	[M+NH4]+
16760_pos	396.42	20.572	15.7464	15.4483	15.7075		15.8261	+	Unknown
16777_pos	104.107	20.6065	15.9521	16.3745	15.9484		16.1381	+	Unknown
16784_pos	772.586	20.6166	16.8423	15.9085	17.1577		16.6927	+	Unknown
25828_neg	859.69	26.8809	18.2223	17.9419	18.4691		15.8807	-	[M+Acetate]-	low score: SM 41:1;O2|SM 12:1;O2/29:0	low score: SM 41:1;O2|SM 12:1;O2/29:0: [M+Acetate]-: 0.440
26958_neg	873.706	27.8634	21.8678	21.9587	21.8942		19.5541	+/-	[M+Na]+, [M+Acetate]-	low score: SM 42:1;O2|SM 12:1;O2/30:0	low score: SM 42:1;O2|SM 12:1;O2/30:0: [M+Acetate]-: 0.502	-	[M+Acetate]-
16833_pos	730.541	20.7029	16.4799	16.3844	16.6509		16.6713	+	Unknown
16849_pos	940.755	20.7177	16.6078	15.8936	16.4007		16.4383	+	Unknown
16851_pos	272.968	20.7225	17.1066	16.3816	16.6384		16.235	+	Unknown
16854_pos	473.956	20.7252	18.7811	18.0024	18.3803		18.4628	+	Unknown
16859_pos	151.028	20.7343	15.6754	15.5668	15.6915		15.8782	+	Unknown
16868_pos	674.287	20.7455	16.6046	16.56	16.6004		16.7248	+	Unknown
20216_neg	869.676	24.2619	19.3838	19.3643	19.5082		17.0779	-	[M+Acetate]-	low score: SM 42:3;O2|SM 12:2;O2/30:1	low score: SM 42:3;O2|SM 12:2;O2/30:1: [M+Acetate]-: 0.792
16874_pos	1076.45	20.7555	16.5434	16.3265	16.062		16.4849	+/-	[M+H]+, [M-H]-			+	[M+H]+
16917_pos	302.305	20.7645	15.9465	15.574	15.4792		15.6112	+	Unknown
23956_pos	860.771	27.4101	16.9159	16.8228	18.6105		17.4491	+	[M+NH4]+	low score: TG 51:3|TG 16:0_18:1_17:2	low score: TG 51:3|TG 16:0_18:1_17:2: [M+NH4]+: 0.936
16882_pos	225.196	20.7736	17.395	17.0979	17.1319		17.2075	+	Unknown
16892_pos	419.316	20.7854	16.7029	16.3745	16.7675		16.6602	+	Unknown
16906_pos	674.512	20.8093	16.5732	16.6034	16.4133		16.5404	+	Unknown
16908_pos	338.342	20.811	17.8914	17.3694	17.12		17.0477	+	Unknown
16951_pos	100.112	20.9118	19.1196	18.9356	18.9441		19.0774	+	Unknown
16954_pos	734.569	20.9165	15.847	16.1808	16.4984		16.3092	+	Unknown
16958_pos	1452.68	20.9259	17.2711	17.1939	17.119		17.2056	+	Unknown
16960_pos	372.32	20.9333	15.4014	15.2705	15.3644		15.489	+	Unknown
16994_pos	119.126	21.0143	16.5874	16.3936	16.3419		16.7103	+	Unknown
5225_pos	468.309	5.8437	15.7848	15.9929	15.9119		16.062	+	[M+H]+	LPC 14:0/0:0	LPC 14:0/0:0: [M+H]+: 0.896
16996_pos	209.201	21.0702	16.416	16.0962	16.4679		16.4449	+	Unknown
17017_pos	121.029	21.0741	16.8257	16.8257	16.8518		17.0351	+	Unknown
6495_pos	496.341	7.8358	21.0867	20.9356	21.0019	17.7007	21.0169	+/-	[M+H]+, [M+Acetate]-	LPC 16:0/0:0	LPC 16:0/0:0: [M+H]+: 0.782	+	[M+H]+
17031_pos	494.411	21.1042	16.4949	16.2498	16.3265		16.4155	+	Unknown
17071_pos	87.0953	21.1771	15.9741	15.541	15.7412		15.8373	+	Unknown
17047_pos	1276.72	21.1856	17.8207	17.5894	17.7503		17.9448	+	Unknown
17080_pos	924.79	21.1934	18.0049	17.7883	18.0183		18.0544	+/-	[M+H]+, [M-H]-			+	[M+H]+
17085_pos	449.338	21.1971	19.3718	19.4792	19.3406		19.4541	+	Unknown
17098_pos	726.543	21.2089	16.9661	16.8293	16.555		16.9873	+	Unknown
17099_pos	760.584	21.2144	15.7566	15.8449	15.7503		15.9465	+	Unknown
17143_pos	757.622	21.2989	16.0945	15.94	15.7086		15.9711	+	Unknown
17147_pos	466.38	21.304	15.7719	15.5095	15.6219		15.5556	+	Unknown
8146_pos	524.372	9.476	21.1095	21.0511	20.9982	15.6961	21.078	+/-	[M+H]+, [M+Acetate]-	LPC 18:0/0:0	LPC 18:0/0:0: [M+H]+: 0.827	+	[M+H]+
17189_pos	784.585	21.3658	16.9247	16.6258	17.0242		16.9727	+/-	[M+H]+, [M+Acetate]-			+	[M+H]+
6714_pos	522.356	8.1369	18.3362	18.1322	18.1467		18.2494	+	[M+H]+	LPC 18:1/0:0	LPC 18:1/0:0: [M+H]+: 0.801
17216_pos	732.555	21.4024	16.1372	16.0477	16.2347		16.2416	+	Unknown
17230_pos	752.563	21.4303	15.8765	15.7412	15.6161		15.7988	+	Unknown
17236_pos	104.107	21.4405	16.4229	16.6484	16.1614		16.5659	+	Unknown
13700_pos	608.468	15.4592	18.7303	18.5837	18.571		18.5963	+	[M+H]+	LPC 24:0/0:0	LPC 24:0/0:0: [M+H]+: 0.488
17257_pos	261.148	21.4608	16.4809	16.2063	16.4319		16.4036	+	Unknown
17267_pos	453.477	21.4639	15.5506	15.3092	15.5468		15.5046	+	Unknown
17268_pos	792.56	21.4649	17.4571	17.4759	17.1423		17.4188	+/-	[M+H]+, [M-H]-			+	[M+H]+
13616_pos	634.482	15.3834	17.3116	17.0875	17.5963		17.4645	+	[M+H]+	LPC 26:1/0:0	LPC 26:1/0:0: [M+H]+: 0.820
17310_pos	894.501	21.4851	16.325	16.5819	16.582		16.6994	+/-	[M+H]+, [M-H]-			+	[M+H]+
17316_pos	157.974	21.4992	16.5398	15.7338	15.8674		15.8956	+	Unknown
17299_pos	209.201	21.5017	16.7656	16.3894	16.6596		16.6787	+	Unknown
17307_pos	1100.75	21.5248	18.0178	17.8204	17.9191		18.0126	+	Unknown
7524_pos	508.377	8.9111	17.436	17.2123	17.3525		17.3131	+	[M+H]+	LPC O-18:1	LPC O-18:1: [M+H]+: 0.841
17335_pos	225.198	21.5982	16.5776	16.286	16.4931		16.4519	+	Unknown
8308_pos	482.325	9.598	20.0328	19.9075	19.8197		19.9703	+/-	[M+H]+, [M-H]-	LPE 18:0	LPE 18:0: [M+H]+: 0.876	+	[M+H]+
17345_pos	60.0807	21.6123	19.2027	18.9549	19.1143		19.2219	+	Unknown
17351_pos	366.374	21.6199	16.0315	15.8944	16.1397		16.0105	+	Unknown
17366_pos	758.569	21.6682	15.75	15.9743	17.0003		15.5531	+	Unknown
17370_pos	90.0913	21.675	16.1942	16.0652	16.6567		16.2254	+	Unknown
17372_pos	1281.84	21.6759	16.4449	16.1151	15.9455		16.235	+/-	[M+H]+, [M-H]-			+	[M+H]+
17374_pos	794.619	21.6773	18.3232	18.1288	18.1477		18.4679	+	Unknown
6761_pos	480.309	8.2005	20.7648	20.1424	20.1554		20.3674	+/-	[M+H]+, [M-H]-	LPE 18:1	LPE 18:1: [M+H]+: 0.704	+	[M+H]+
17401_pos	102.093	21.7389	16.1005	15.9769	15.9545		16.273	+	Unknown
17416_pos	748.826	21.7586	17.394	17.0233	17.3855		17.3104	+	Unknown
17427_pos	572.863	21.7826	17.8509	17.3239	17.8631		17.6608	+	Unknown
17440_pos	733.621	21.8142	16.7865	16.6015	16.7505		16.8516	+	Unknown
17457_pos	844.606	21.8542	17.149	17.1983	17.2533		17.3008	+	Unknown
17460_pos	648.167	21.8575	16.0708	15.7177	16.3205		16.8449	+	Unknown
17465_pos	119.126	21.8722	16.585	16.305	16.3601		16.5727	+	Unknown
17477_pos	946.771	21.905	16.4483	15.6217	16.1448		16.0629	+	Unknown
5863_pos	478.294	6.9812	16.8669	16.4531	16.7412		16.7445	+/-	[M+H]+, [M-H]-	LPE 18:2	LPE 18:2: [M+H]+: 0.605	+	[M+H]+
17549_pos	270.315	21.9136	15.7621	15.7599	15.7594		15.8263	+	Unknown
17491_pos	744.557	21.925	20.3805	20.4306	20.2115		20.5246	+/-	[M+H]+, [M-H]-			+	[M+H]+
17511_pos	490.39	21.9668	17.9173	17.5356	17.7467		17.8279	+	Unknown
8163_pos	508.342	9.4946	16.4517	16.2294	16.2491		16.7566	+/-	[M+H]+, [M-H]-	LPE 20:1	LPE 20:1: [M+H]+: 0.535	+	[M+H]+
17498_pos	209.201	21.9929	16.6312	16.3809	16.5108		16.6357	+	Unknown
17533_pos	104.134	22.0076	17.4716	17.3659	17.2646		17.3698	+	Unknown
17537_pos	1276.72	22.0117	17.8786	17.6499	17.6575		17.8314	+	Unknown
17539_pos	1490.63	22.0206	16.1305	15.7138	15.6508		15.9572	+	Unknown
17540_pos	551.884	22.0224	15.849	15.7621	15.9407		15.9651	+	Unknown
17557_pos	613.183	22.0606	17.8257	16.8241	17.4877		17.6154	+	Unknown
17582_pos	1096.48	22.1148	16.5075	16.4442	16.2231		16.3702	+/-	[M+H]+, [M-H]-			+	[M+H]+
17571_pos	1314.66	22.1314	15.7599	15.6826	15.8168		15.8827	+	Unknown
17627_pos	394.35	22.1956	15.4209	15.1625	15.291		15.5098	+	Unknown
17641_pos	312.303	22.2136	15.6437	15.2769	15.4401		15.436	+	Unknown
17651_pos	738.544	22.2262	17.0292	17.4418	17.3745		17.3254	+/-	[M+H]+, [M-H]-			+	[M+H]+
17653_pos	257.169	22.2334	16.6348	17.1889	16.6631		16.776	+	Unknown
17672_pos	1074.31	22.2644	16.8395	16.5569	16.63		16.8125	+	Unknown
17677_pos	241.173	22.2759	16.1211	15.4699	15.9832		15.9413	+	Unknown
17683_pos	157.017	22.2825	16.7795	15.9835	16.7528		16.1918	+	Unknown
17690_pos	818.594	22.2889	16.373	16.2247	16.2739		16.4037	+/-	[M+H]+, [M-H]-			+	[M+H]+
17691_pos	744.56	22.2948	20.6613	18.5039	18.2559		18.6471	+	Unknown
17695_pos	794.582	22.3023	17.2143	17.0242	17.0239		17.1743	+	Unknown
17704_pos	752.559	22.3129	15.2497	15.6323	15.1299		15.7821	+	Unknown
17718_pos	749.588	22.3635	16.3094	16.0575	16.0708		16.3106	+	Unknown
17730_pos	803.544	22.3887	15.6567	15.6904	15.6076		15.7441	+	Unknown
17748_pos	1265.84	22.423	18.385	18.4977	18.2049		18.3721	+/-	[M+H]+, [M-H]-			+	[M+H]+
6988_neg	506.326	9.8071	20.0578	19.694	19.2303		17.3793	+/-	[M+H]+, [M-H]-	LPE 20:1	LPE 20:1: [M-H]-: 0.872	-	[M-H]-
6568_pos	504.309	7.9603	18.516	17.9994	18.2017		18.2921	+/-	[M+H]+, [M-H]-	LPE 20:3	LPE 20:3: [M+H]+: 0.861	+	[M+H]+
17765_pos	748.826	22.4588	17.7086	17.3071	17.6012		17.4288	+	Unknown
17775_pos	492.405	22.4823	20.4042	20.01	20.1355		20.3642	+	Unknown
17778_pos	90.1188	22.4868	16.7339	16.7171	16.877		16.7928	+	Unknown
5534_neg	502.294	8.2195	18.6563	17.567	17.2811		16.1049	-	[M-H]-	LPE 20:3	LPE 20:3: [M-H]-: 0.942
5661_pos	526.293	6.65	18.0315	17.6318	17.7489		17.9419	+/-	[M+H]+, [M-H]-	LPE 22:6	LPE 22:6: [M+H]+: 0.741	+	[M+H]+
17786_pos	540.535	22.507	16.1685	15.9609	16.1186		16.0902	+	Unknown
17842_pos	572.863	22.616	17.9291	17.5785	17.9063		17.8552	+	Unknown
17877_pos	1116.72	22.6726	16.7539	16.6963	16.716		16.7536	+	Unknown
9305_pos	466.33	10.2379	17.6655	19.1513	18.7442		18.6752	+/-	[M+H]+, [M-H]-	LPE P-18:0	LPE P-18:0: [M+H]+: 0.800	+	[M+H]+
17905_pos	102.092	22.74	16.1714	15.8932	16.4049		15.7945	+	Unknown
17913_pos	451.358	22.7558	16.1858	16.2483	16.1689		16.1784	+	Unknown
17921_pos	726.543	22.7749	18.9501	19.096	18.9308		18.9703	+/-	[M+H]+, [M-H]-			+	[M+H]+
18988_pos	776.623	24.4068	19.2215	19.1281	18.968		19.2294	+/-	[M+NH4]+, [M+Acetate]-	MGDG 34:0|MGDG 16:0_18:0	MGDG 34:0|MGDG 16:0_18:0: [M+NH4]+: 0.789	+	[M+NH4]+
17937_pos	670.645	22.8046	17.1631	16.8851	17.1639		17.4139	+	Unknown
17948_pos	159.03	22.8189	15.8572	15.5826	15.9751		15.8635	+	Unknown
17956_pos	597.604	22.8238	20.2393	20.1557	19.9081		20.2377	+	Unknown
18075_pos	940.755	22.8723	16.9303	16.1296	16.7478		16.5525	+	Unknown
17982_pos	763.595	22.8742	15.8644	15.8157	15.7918		15.8538	+	Unknown
18107_pos	209.201	22.8881	16.2389	16.1639	16.2528		16.3303	+	Unknown
18017_pos	114.135	22.9424	15.8709	15.6927	15.7267		15.8119	+	Unknown
18018_pos	836.616	22.9432	16.2183	15.8418	16.2063		16.1309	+	Unknown
18032_pos	727.847	22.9615	16.3608	16.025	16.1771		16.307	+	Unknown
18051_pos	672.272	22.9763	16.5302	17.2505	18.2483		17.7881	+	Unknown
18052_pos	135.121	22.9797	17.592	17.3034	17.5186		17.608	+	Unknown
18062_pos	1468.65	23.0024	15.9144	15.7177	15.673		15.9551	+	Unknown
18072_pos	415.212	23.0192	15.656	15.3212	15.5531		15.373	+	Unknown
18055_pos	93.0335	23.0199	15.8115	15.8094	15.7686		15.8208	+	Unknown
17974_pos	1100.75	23.0267	18.2379	17.8889	17.9347		18.0779	+	Unknown
18083_pos	116.107	23.0339	16.2412	16.3666	16.3457		16.7007	+	Unknown
17898_pos	774.607	22.7273	16.5231	16.4092	16.516		16.7472	+	[M+NH4]+	MGDG 34:1|MGDG 16:0_18:1	MGDG 34:1|MGDG 16:0_18:1: [M+NH4]+: 0.518
18101_pos	239.148	23.0677	15.7356	15.3566	15.6356		15.5504	+	Unknown
18128_pos	90.0912	23.0919	16.447	16.2237	16.6771		16.4537	+	Unknown
18631_pos	734.612	24.1265	19.3176	19.3111	19.2115		19.443	+	[M+NH4]+	MGDG O-32:0|MGDG O-16:0_16:0	MGDG O-32:0|MGDG O-16:0_16:0: [M+NH4]+: 0.698
18140_pos	812.615	23.1324	16.1828	16.0635	16.7615		16.116	+	Unknown
18154_pos	1054.47	23.1768	16.4415	16.6637	16.4188		16.7713	+/-	[M+H]+, [M-H]-			+	[M+H]+
18632_pos	739.569	24.1279	18.1914	17.7106	18.0604		17.9183	+	[M+Na]+	MGDG O-32:0|MGDG O-16:0_16:0	MGDG O-32:0|MGDG O-16:0_16:0: [M+Na]+: 0.967
18175_pos	770.58	23.2274	17.0035	17.0844	16.9033		17.1925	+	Unknown
18186_pos	1278.75	23.2444	16.7902	16.3256	16.6496		16.6596	+	Unknown
18223_pos	778.585	23.3851	19.731	19.7045	19.4759		19.7216	+	Unknown
18225_pos	412.865	23.3875	15.2781	14.9084	14.9236		15.0926	+	Unknown
18227_pos	1349.89	23.3883	19.1863	18.6505	18.91		18.878	+	Unknown
18233_pos	722.515	23.3914	24.4122	24.1862	24.3621		24.1297	+	Unknown
18237_pos	1426.01	23.3948	17.5157	17.0615	17.4809		17.4995	+	Unknown
18256_pos	694.498	23.4042	16.7577	16.5002	16.7902		16.7789	+	Unknown
18275_pos	707.492	23.4298	17.2475	16.9707	17.1991		16.9075	+	Unknown
18278_pos	718.575	23.4406	17.9732	18.3265	18.2547		18.3191	+	Unknown
18294_pos	704.557	23.5129	18.0664	18.0351	18.2377		18.2213	+	Unknown
3499_pos	272.258	2.1342	21.2775	18.4416	15.8272		19.2412	+	[M+H]+	NAE 14:0	NAE 14:0: [M+H]+: 0.842
18298_pos	121.029	23.5319	16.7925	17.0003	16.8433		16.8384	+	Unknown
12232_pos	296.295	13.3757	16.1487	15.7533	15.8745		16.0781	+	[M+H-H2O]+	NAE 17:0	NAE 17:0: [M+H-H2O]+: 0.484
18349_pos	754.571	23.6718	19.4328	19.3208	19.3479		19.4112	+	Unknown
18350_pos	755.573	23.6728	16.9321	17.0664	16.7675		16.9247	+	Unknown
18356_pos	1104.49	23.681	17.0446	17.3068	16.8506		17.3859	+/-	[M+H]+, [M-H]-			+	[M+H]+
18369_pos	1126.47	23.6957	16.5295	16.7762	16.5856		16.6089	+/-	[M+Na]+, [M-H]-			+	[M+Na]+
18389_pos	480.55	23.7266	16.3171	15.8796	16.2514		16.2435	+	Unknown
13882_pos	678.507	15.758	19.2617	19.1596	19.0697		19.2885	+	[M+H]+	PC 28:0	PC 28:0: [M+H]+: 0.918
18399_pos	719.578	23.7568	16.9213	16.6364	16.4476		17.1355	+	Unknown
15560_pos	706.539	18.3992	22.4511	22.3672	22.3354		22.4774	+/-	[M+H]+, [M+Acetate]-	PC 30:0	PC 30:0: [M+H]+: 0.558	+	[M+H]+
18406_pos	537.536	23.7703	17.4568	17.92	17.7398		17.5613	+	Unknown
18455_pos	759.638	23.8951	18.484	18.4561	18.2225		18.5914	+	Unknown
18467_pos	778.577	23.9062	20.0435	20.2804	19.9283		20.1663	+/-	[M+H-H2O]+, [M-H]-			+	[M+H-H2O]+
18480_pos	703.551	23.9264	17.2167	16.5825	17.6122		17.2989	+	Unknown
18491_pos	494.412	23.9367	16.3026	16.182	16.2171		16.4389	+	Unknown
16122_pos	720.556	19.4669	18.1623	18.0082	18.1222		18.2856	+	[M+H]+	PC 31:0	PC 31:0: [M+H]+: 0.561
18511_pos	491.393	23.9698	15.8896	16.1681	16.2111		16.1119	+	Unknown
18524_pos	412.865	23.9854	15.6765	15.7247	15.8366		15.7707	+	Unknown
18538_pos	770.575	24.0028	18.7824	18.6727	18.4112		18.8405	+/-	[M+H]+, [M-H]-			+	[M+H]+
17284_pos	734.571	21.4794	22.8764	22.7978	22.7878		22.954	+/-	[M+H]+, [M+Acetate]-	PC 32:0	PC 32:0: [M+H]+: 0.695	+	[M+H]+
18553_pos	201.102	24.0277	16.3441	15.5669	16.1355		16.0714	+	Unknown
18555_pos	418.88	24.0328	15.3479	14.8104	15.1386		15.1057	+	Unknown
18557_pos	796.59	24.0349	18.8662	18.6618	18.4767		18.7621	+/-	[M+H]+, [M-H]-			+	[M+H]+
18567_pos	820.622	24.0421	17.073	17.0378	16.9802		17.0958	+	Unknown
18581_pos	756.632	24.0649	17.0726	16.9065	16.6531		17.0879	+/-	[M+H]+, [M+Acetate]-			+	[M+H]+
18618_pos	740.565	24.1214	18.0448	17.847	18.0005		17.9915	+/-	[M+H]+, [M-H]-			+	[M+H]+
18619_pos	1147.33	24.1224	18.2239	16.9364	16.905		17.1139	+	Unknown
18621_pos	730.572	24.1227	16.9741	17.2099	16.911		17.0892	+/-	[M+H]+, [M-H]-			+	[M+H]+
18625_pos	1189.35	24.1236	16.1456	15.8231	16.0261		16.2146	+	Unknown
16083_pos	732.554	19.3887	22.0881	22.0031	21.9256		22.0689	+/-	[M+H]+, [M+Acetate]-	PC 32:1	PC 32:1: [M+H]+: 0.935	+	[M+H]+
18630_pos	555.535	24.1258	16.291	16.1117	16.1254		16.2964	+	Unknown
16691_neg	790.56	20.1532	18.2338	18.3037	17.8666		16.1144	-	[M+Acetate]-	PC 32:1	PC 32:1: [M+Acetate]-: 0.669
17784_pos	748.586	22.4984	17.4997	17.2342	17.2634		17.5682	+	[M+H]+	PC 33:0	PC 33:0: [M+H]+: 0.789
18637_pos	1149.32	24.1309	17.6321	16.3673	17.3084		17.4262	+	Unknown
18647_pos	567.551	24.1493	16.9821	16.3146	16.6108		16.5069	+	Unknown
18650_pos	1108.77	24.1536	17.7894	17.4819	17.5423		17.6143	+/-	[M+H]+, [M+Acetate]-			+	[M+H]+
18661_pos	102.092	24.1573	16.0708	16.1614	16.1186		16.258	+	Unknown
18136_pos	748.585	23.1222	17.3844	17.0783	17.0401		17.5372	+	[M+H]+	PC 33:0	PC 33:0: [M+H]+: 0.894
18681_pos	538.524	24.1649	17.9373	17.7546	18.0088		17.8978	+	Unknown
18684_pos	573.533	24.1671	16.4977	16.3553	16.3146		16.5327	+	Unknown
18688_pos	800.617	24.1717	16.3957	16.2081	16.0743		16.3773	+/-	[M+H-H2O]+, [M-H]-			+	[M+H-H2O]+
16645_pos	746.57	20.3923	18.8051	18.7345	18.646		18.7233	+/-	[M+H]+, [M+Acetate]-	PC 33:1	PC 33:1: [M+H]+: 0.805	+	[M+H]+
18726_pos	1120.48	24.185	16.9887	16.968	16.6359		17.2436	+/-	[M+Na]+, [M-H]-			+	[M+Na]+
18733_pos	749.59	24.1926	17.0633	16.8866	16.7317		16.9938	+	Unknown
18744_pos	1098.5	24.1969	16.0287	16.5347	16.172		16.3375	+/-	[M+H]+, [M-H]-			+	[M+H]+
18755_pos	687.202	24.2037	19.2665	17.9587	18.2949		17.8449	+	Unknown
18766_pos	746.584	24.2114	22.3434	22.272	22.1324		22.385	+	Unknown
18776_pos	969.539	24.2232	16.6324	16.3339	16.4825		16.5581	+	Unknown
18790_pos	1018.54	24.235	16.4504	16.0682	16.2079		16.2278	+	Unknown
18798_pos	158.995	24.2433	16.7566	16.0738	15.9882		16.3241	+	Unknown
18799_pos	833.665	24.2433	15.7522	15.5632	15.6581		15.7621	+	Unknown
18800_pos	157.975	24.2439	17.0879	16.4319	16.8831		16.6777	+	Unknown
18820_pos	98.9765	24.2659	19.4172	19.3903	19.2655		19.4194	+	Unknown
19263_pos	762.603	24.5501	23.2636	23.2319	22.9184		23.2988	+/-	[M+H]+, [M+Acetate]-	PC 34:0	PC 34:0: [M+H]+: 0.683	+	[M+H]+
18840_pos	812.669	24.293	19.2105	19.0019	19.1196		19.2451	+/-	[M+H]+, [M+Acetate]-			+	[M+H]+
18789_pos	686.593	24.2973	16.991	16.7929	17.0774		17.0762	+	Unknown
18842_pos	539.56	24.2973	17.1194	17.1372	17.0743		17.1581	+	Unknown
18869_pos	1293.88	24.3219	16.8099	16.74	16.5003		16.7052	+/-	[M+H]+, [M-H]-			+	[M+H]+
18876_pos	158.013	24.3333	16.054	16.3844	16.3124		15.9788	+	Unknown
18887_pos	372.32	24.3492	16.2776	15.8276	15.4686		16.076	+	Unknown
17525_pos	760.586	21.9925	23.3117	23.1766	22.9562	17.2669	23.3955	+/-	[M+H]+, [M+Acetate]-	PC 34:1	PC 34:1: [M+H]+: 0.892	+	[M+H]+
18903_pos	637.633	24.3556	16.6351	16.2522	16.4865		16.6258	+	Unknown
18906_pos	952.522	24.3557	16.4381	16.0123	16.1194		16.302	+/-	[M+Na]+, [M-H]-			+	[M+Na]+
18907_pos	722.514	24.3561	17.5647	17.4299	17.2686		17.3979	+	Unknown
18918_pos	782.648	24.3603	17.1906	17.088	16.9769		17.2409	+/-	[M+H]+, [M+Acetate]-			+	[M+H]+
18930_pos	262.985	24.3697	15.9367	15.4872	16.0297		15.7795	+	Unknown
18931_pos	718.573	24.3699	17.5244	17.5657	17.3968		17.5395	+/-	[M+H]+, [M-H]-			+	[M+H]+
18940_pos	1352.56	24.373	17.2381	16.4544	16.8618		16.4865	+	Unknown
18941_pos	1377.59	24.3753	16.2576	15.9814	16.1322		16.2306	+	Unknown
18950_pos	1135.79	24.3798	16.6514	16.5719	16.6306		16.4679	+	Unknown
18959_pos	782.582	24.3849	17.7434	17.3314	17.3254		17.4023	+	Unknown
18960_pos	577.483	24.3852	16.7653	16.177	16.516		16.3823	+	Unknown
18962_pos	1357.51	24.3871	16.3056	16.0354	15.991		16.2596	+	Unknown
18964_pos	186.993	24.3886	16.0997	15.6122	15.6318		15.8452	+	Unknown
18978_pos	302.305	24.3974	16.1755	15.7676	15.8418		15.8875	+	Unknown
16283_pos	758.569	19.7519	20.0736	19.8579	20.6755	18.2395	19.9979	+	[M+H]+	PC 34:2	PC 34:2: [M+H]+: 0.984
16637_pos	758.57	20.3798	19.228	18.9429	19.1853	16.4	19.295	+/-	[M+H]+, [M+Acetate]-	PC 34:2	PC 34:2: [M+H]+: 0.956	+	[M+H]+
18994_pos	557.539	24.4106	16.4126	15.6788	15.9035		16.2653	+	Unknown
19042_pos	814.624	24.4393	16.004	15.8366	16.0307		16.1116	+	Unknown
19059_pos	121.029	24.4462	17.8136	17.3112	17.8183		17.6884	+	Unknown
19092_pos	774.317	24.4754	17.6092	17.5506	16.6869		17.4874	+	Unknown
19096_pos	960.547	24.479	16.3894	16.2792	16.1091		16.7406	+/-	[M+Na]+, [M-H]-			+	[M+Na]+
19098_pos	1395.59	24.4806	16.4551	16.2255	16.2868		16.4389	+	Unknown
18319_pos	774.602	23.5968	18.6549	18.4769	18.2715		18.6553	+	[M+H]+	PC 35:1	PC 35:1: [M+H]+: 0.579
19110_pos	414.27	24.4863	17.6348	17.3335	17.5935		17.5028	+	Unknown
17761_pos	786.603	22.4536	21.0034	20.8167	20.9706		21.01	+	[M+H]+	PC 36:2	PC 36:2: [M+H]+: 0.622
19133_pos	772.609	24.497	19.0741	19.0157	18.8104		19.0734	+	Unknown
18870_neg	844.607	22.8247	17.9728	18.6471	19.1837		16.2881	-	[M+Acetate]-	PC 36:2|PC 18:1_18:1	PC 36:2|PC 18:1_18:1: [M+Acetate]-: 0.897
19148_pos	761.646	24.5026	16.4442	16.3866	16.2318		16.5204	+	Unknown
19150_pos	1263.37	24.5032	17.2353	16.6022	16.9548		16.9049	+	Unknown
19168_pos	924.698	24.5088	16.7539	16.2901	16.3965		16.4997	+/-	[M+NH4]+, [M+Acetate]-			+	[M+NH4]+
19213_pos	822.651	24.5286	17.542	17.3272	17.388		17.3601	+/-	[M+H]+, [M+Acetate]-			+	[M+H]+
19215_pos	1034.56	24.5299	17.3309	16.9849	16.7977		17.2282	+	Unknown
19216_pos	973.738	24.5303	17.3087	17.3543	17.1845		17.3079	+	Unknown
19243_pos	787.601	24.5417	16.0012	16.0306	16.0457		16.1655	+	Unknown
19256_pos	828.69	24.5465	16.1515	16.149	15.8935		15.9232	+/-	[M+H-H2O]+, [M+Acetate]-			+	[M+H-H2O]+
19258_pos	1122.79	24.5468	16.6817	16.8157	16.5062		16.7544	+/-	[M+H]+, [M+Acetate]-			+	[M+H]+
16721_pos	784.586	20.5269	18.3973	18.1763	19.018	16.3034	18.3474	+/-	[M+H]+, [M+Acetate]-	PC 36:3	PC 36:3: [M+H]+: 0.799	+	[M+H]+
19281_pos	1566	24.5612	16.2079	16.1779	16.1573		16.3134	+	Unknown
19287_pos	670.447	24.5631	16.7571	17.0589	16.6915		17.0364	+	Unknown
19312_pos	1339.88	24.5778	19.6798	19.7141	19.4842		19.6899	+/-	[M+H]+, [M+Acetate]-			+	[M+H]+
19322_pos	425.447	24.5909	15.2505	14.9724	15.6028		15.2972	+	Unknown
19338_pos	209.201	24.6063	16.947	16.6472	16.8014		16.9703	+	Unknown
19340_pos	806.57	24.6075	16.738	16.4585	16.7255		16.7116	+	Unknown
18403_pos	812.617	23.763	17.8118	17.6392	17.907		17.756	+	[M+H]+	PC 38:3	PC 38:3: [M+H]+: 0.588
18996_pos	977.543	24.6139	16.4139	16.4257	16.3766		16.8246	+/-	[M+H]+, [M-H]-			+	[M+H]+
19366_pos	841.68	24.6143	16.2302	15.9599	16.0648		16.243	+	Unknown
19377_pos	743.58	24.6156	16.1005	16.4354	15.9741		16.1708	+	Unknown
19381_pos	1319.13	24.616	16.9055	16.548	16.5644		17.0958	+/-	[M+H]+, [M-H]-			+	[M+H]+
19388_pos	603.524	24.6173	19.2694	18.1904	18.7511		18.8157	+	Unknown
19421_pos	569.577	24.6238	17.9767	17.6662	17.7873		17.9077	+	Unknown
19422_pos	804.582	24.6242	16.1377	16.0315	16.1506		16.2074	+	Unknown
19437_pos	655.58	24.6299	17.2167	17.2275	17.0892		17.036	+	Unknown
19439_pos	604.532	24.6313	18.4124	17.6995	17.7832		17.7948	+	Unknown
19447_pos	1152.8	24.6394	16.7058	16.5663	16.3823		16.6502	+/-	[M+H]+, [M+Acetate]-			+	[M+H]+
19449_pos	1383.6	24.6401	16.3594	15.5856	16.0278		16.0841	+	Unknown
19460_pos	580.584	24.6478	17.1565	17.1203	17.23		17.3187	+	Unknown
19462_pos	570.459	24.6517	16.6765	16.3687	16.4848		16.3859	+	Unknown
19470_pos	609.598	24.6541	18.0095	17.1812	17.8531		17.6167	+	Unknown
19487_pos	736.545	24.6712	17.2696	16.8408	16.8545		16.984	+	Unknown
19501_pos	1423.63	24.6814	17.1305	16.9599	16.5561		16.0396	+	Unknown
19520_pos	759.687	24.6905	16.8517	17.2928	15.7599		16.8632	+	Unknown
19525_pos	1177.83	24.6946	16.3456	16.3272	16.2491		16.3004	+/-	[M+H]+, [M-H]-			+	[M+H]+
19530_pos	84.081	24.6997	16.9299	16.7659	16.7886		16.9257	+	Unknown
19559_pos	732.586	24.7197	21.0728	15.8876	20.9686		21.1265	+	Unknown
19569_pos	451.359	24.7223	17.4859	17.0495	17.1512		17.2131	+	Unknown
19571_pos	270.316	24.7231	16.7692	16.3936	17.0455		16.6425	+	Unknown
19573_pos	1492.17	24.724	16.6525	17.136	16.6101		16.7047	+/-	[M+H]+, [M-H]-			+	[M+H]+
19580_pos	609.349	24.7277	17.6328	17.799	17.5988		17.1889	+	Unknown
19588_pos	960.736	24.7297	16.2087	16.1194	16.1894		16.2966	+/-	[M+H]+, [M+Acetate]-			+	[M+H]+
19594_pos	953.545	24.7306	18.2663	18.1078	18.2021		18.3291	+/-	[M+H]+, [M-H]-			+	[M+H]+
19599_pos	968.673	24.7322	15.9339	15.7377	16.016		15.9455	+	Unknown
19600_pos	1424.63	24.7325	15.8956	16.0831	15.849		16.0086	+	Unknown
19601_pos	980.554	24.7327	17.7261	17.4087	17.7727		17.6587	+	Unknown
19603_pos	1460.14	24.7328	18.2873	18.7497	18.2187		18.5401	+/-	[M+H]+, [M-H]-			+	[M+H]+
19616_pos	1030.66	24.7373	16.6161	16.4097	16.8886		16.5321	+	Unknown
19618_pos	788.618	24.7378	22.8669	22.7633	22.7581		22.9015	+	Unknown
19622_pos	1518.18	24.7384	17.0757	17.2405	17.116		17.0003	+/-	[M+H]+, [M-H]-			+	[M+H]+
19625_pos	985.571	24.7404	15.9551	16.0414	16.1168		15.9751	+/-	[M+H]+, [M+Acetate]-			+	[M+H]+
19641_pos	810.601	24.7504	17.6318	17.3518	17.4066		17.6698	+/-	[M+NH4]+, [M-H]-			+	[M+NH4]+
19645_pos	1401.15	24.7531	16.6161	16.7604	16.6119		16.5134	+/-	[M+H]+, [M-H]-			+	[M+H]+
19648_pos	551.248	24.7532	15.8356	15.447	15.8896		15.8978	+	Unknown
19671_pos	480.309	24.7548	17.7738	16.9971	16.9169		17.1477	+	Unknown
19686_pos	1540.24	24.759	16.4832	16.7177	16.3056		16.5979	+/-	[M+H]+, [M-H]-			+	[M+H]+
17314_pos	810.601	21.5388	16.5347	16.2951	17.6279		16.4812	+	[M+H]+	PC 38:4	PC 38:4: [M+H]+: 0.623
17779_pos	810.6	22.4873	18.6647	18.5244	19.0215	15.8644	18.7106	+	[M+H]+	PC 38:4	PC 38:4: [M+H]+: 0.929
19702_pos	1514.23	24.7657	16.2807	16.8025	16.4139		16.4905	+/-	[M+H]+, [M-H]-			+	[M+H]+
19726_pos	563.362	24.7718	16.474	16.425	16.3339		16.6366	+	Unknown
19728_pos	843.723	24.7725	16.6052	16.624	16.9271		16.774	+	Unknown
19760_pos	850.648	24.7801	16.3702	16.004	16.1318		16.3136	+/-	[M+H-H2O]+, [M+Acetate]-			+	[M+H-H2O]+
19777_pos	990.745	24.7868	17.265	17.2467	17.0123		17.2191	+/-	[M+H]+, [M+Acetate]-			+	[M+H]+
19786_pos	868.733	24.7883	16.6101	16.8511	16.8542		16.9868	+	Unknown
19793_pos	556.444	24.7978	15.8222	15.4845	15.7199		15.7115	+	Unknown
19795_pos	769.593	24.801	16.1117	16.3745	16.225		16.4865	+	Unknown
19801_pos	618.565	24.8028	18.5679	17.8572	18.1747		18.1697	+/-	[M+NH4]+, [M+Acetate]-			+	[M+NH4]+
19820_pos	622.611	24.8039	16.9613	17.0553	17.1091		17.1027	+	Unknown
19823_pos	419.348	24.8134	16.7897	16.4059	16.8654		16.6806	+	Unknown
19875_pos	718.577	24.8332	16.7529	16.501	16.5991		16.7768	+	Unknown
15685_pos	806.571	18.6935	16.7862	16.633	17.7848		16.8183	+	[M+H]+	PC 38:6	PC 38:6: [M+H]+: 0.724
19907_pos	631.562	24.8437	16.8439	16.6608	16.7827		16.9929	+/-	[M+Na]+, [M+Acetate]-			+	[M+Na]+
19923_pos	820.652	24.8504	15.425	17.0792	17.0306		16.9407	+	Unknown
19935_pos	594.584	24.8533	18.551	18.0593	18.2628		18.2832	+/-	[M+H]+, [M+Acetate]-			+	[M+H]+
19937_pos	510.548	24.8538	20.2588	20.3606	20.3588		20.3991	+	Unknown
19938_pos	511.547	24.8541	17.742	17.9247	17.9692		17.7696	+	Unknown
19939_pos	549.608	24.8546	18.4834	17.9656	18.4089		18.308	+	Unknown
19974_pos	648.625	24.8638	16.6852	16.5806	16.648		16.562	+	Unknown
19983_pos	168.037	24.8668	15.8806	15.3194	15.7398		15.6684	+	Unknown
19999_pos	816.527	24.8717	16.381	15.6437	16.516		16.2859	+/-	[M+NH4]+, [M+Acetate]-			+	[M+NH4]+
20010_pos	765.581	24.8788	19.2655	18.9417	19.4033		19.2761	+/-	[M+H]+, [M+Acetate]-			+	[M+H]+
20025_pos	812.612	24.8874	16.9604	16.5121	16.805		16.8183	+	Unknown
16791_pos	692.559	20.6269	20.2155	19.9984	20.1041		19.9531	+	[M+H]+	PC O-30:0	PC O-30:0: [M+H]+: 0.852
20083_pos	496.534	24.9112	16.2477	15.9826	16.1423		16.0095	+	Unknown
20094_pos	1451.67	24.9142	16.7891	16.2475	16.471		16.4667	+	Unknown
20108_pos	830.703	24.9193	18.2191	18.0031	18.0563		18.3259	+	Unknown
19867_pos	532.441	24.9227	16.6777	16.3337	16.423		16.5088	+	Unknown
20116_pos	1608.61	24.9227	16.1139	15.6149	16.1372		15.8104	+	Unknown
18508_pos	720.591	23.9685	22.4092	22.325	22.2756		22.3905	+	[M+H]+	PC O-32:0	PC O-32:0: [M+H]+: 0.675
20144_pos	1408.64	24.9386	16.6472	16.2357	16.4427		16.2215	+	Unknown
20145_pos	750.559	24.9388	20.3361	20.1776	20.1939		20.224	+	Unknown
20152_pos	648.627	24.9407	18.4984	16.3405	17.8274		17.7768	+	Unknown
20158_pos	684.62	24.9414	16.0593	16.1515	16.4786		16.3816	+/-	[M+NH4]+, [M-H]-			+	[M+NH4]+
20164_pos	825.695	24.9438	16.104	16.0105	16.0834		16.2294	+	Unknown
20165_pos	776.617	24.9443	18.002	17.8413	17.8395		18.0058	+	Unknown
20179_pos	607.575	24.9529	18.0242	17.7738	18.119		17.9326	+/-	[M+H]+, [M+Acetate]-			+	[M+H]+
17344_pos	718.572	21.611	21.0458	20.9072	20.9623		21.1843	+/-	[M+H]+, [M+Acetate]-	PC O-32:1	PC O-32:1: [M+H]+: 0.623	+	[M+H]+
20192_pos	900.67	24.9569	16.5713	16.4598	16.4347		16.57	+	Unknown
21374_pos	734.606	25.4594	17.2734	17.2545	17.2491		17.302	+/-	[M+H]+, [M+Acetate]-	PC O-33:0	PC O-33:0: [M+H]+: 0.819	+	[M+H]+
20217_pos	532.513	24.9639	17.3015	17.5401	17.1199		17.4058	+	Unknown
20226_pos	846.738	24.9653	17.8929	17.9035	17.9535		18.2237	+	Unknown
20229_pos	627.578	24.9665	16.6826	16.3594	16.933		16.6727	+	Unknown
20038_pos	813.694	24.9692	17.6309	17.5075	22.8462		18.547	+	Unknown
20244_pos	854.706	24.9694	16.6831	16.4188	16.8961		16.7209	+	Unknown
20257_pos	774.605	24.9763	19.1904	18.9137	18.7525		19.0938	+/-	[M+H]+, [M-H]-			+	[M+H]+
20263_pos	669.613	24.9827	17.3224	17.2448	17.2966		17.3114	+	Unknown
20275_pos	664.59	24.9893	18.2129	18.7373	18.7163		18.6389	+/-	[M+NH4]+, [M+Acetate]-			+	[M+NH4]+
20277_pos	852.687	24.99	16.2868	16.2026	16.9589		16.2389	+/-	[M+NH4]+, [M-H]-			+	[M+NH4]+
20039_pos	885.784	24.9956	16.3906	15.9779	16.0691		16.312	+	Unknown
20285_pos	1636.97	24.9957	16.7768	16.2995	16.5134		16.5896	+	Unknown
20292_pos	829.982	24.9981	15.8926	15.4442	15.6984		15.9769	+	Unknown
20307_pos	468.39	25.0039	15.6401	15.3083	15.5391		15.5286	+	Unknown
19878_pos	226.212	25.0093	16.3936	16.1022	16.3475		16.5043	+	Unknown
20336_pos	799.671	25.0174	19.3511	19.1843	19.2655		19.3305	+/-	[M+H]+, [M+Acetate]-			+	[M+H]+
20274_pos	740.523	25.0203	15.9065	16.4951	16.2553		16.4699	+	Unknown
20347_pos	98.9753	25.0226	18.5239	18.0897	18.6907		18.3932	+	Unknown
20354_pos	800.617	25.0257	18.4099	18.2163	17.9164		18.3485	+	Unknown
20386_pos	744.593	25.0394	17.5343	17.5607	17.4938		17.6398	+/-	[M+H]+, [M-H]-			+	[M+H]+
20437_pos	1164.83	25.0635	16.5372	16.3026	16.231		16.6678	+/-	[M+H]+, [M+Acetate]-			+	[M+H]+
20433_pos	61.084	25.0697	16.1431	15.8644	15.7966		16.3866	+	Unknown
20452_pos	824.621	25.0705	15.4977	15.0936	15.3081		15.3859	+	Unknown
20502_pos	732.59	25.0893	16.3419	16.8183	16.5359		16.7615	+	Unknown
20504_pos	667.688	25.0895	20.0464	20.0019	20.0071		20.1186	+	Unknown
20507_pos	635.609	25.0907	17.4618	17.1865	17.1317		17.2033	+	Unknown
20521_pos	1367.61	25.0994	17.0584	16.7199	17.4094		17.0953	+	Unknown
20530_pos	838.713	25.1021	18.1311	18.0328	18.0929		18.1218	+/-	[M+H]+, [M+Acetate]-			+	[M+H]+
20554_pos	625.59	25.111	20.8203	20.8356	20.7702		20.8926	+	Unknown
20561_pos	627.592	25.1127	17.8702	17.571	17.6978		17.8509	+	Unknown
20562_pos	877.665	25.1128	16.527	16.4056	16.4259		16.6337	+	Unknown
20563_pos	643.613	25.1133	17.278	17.2943	17.1963		17.4809	+	Unknown
20575_pos	752.713	25.1178	15.4431	15.3026	15.3584		15.4689	+	Unknown
20583_pos	511.555	25.1194	17.3213	17.4722	17.325		17.3248	+	Unknown
20595_pos	1625.39	25.1214	16.9266	17.0369	16.6276		16.8206	+/-	[M+H]+, [M-H]-			+	[M+H]+
20600_pos	650.645	25.1223	18.4623	18.353	18.3326		18.4379	+	Unknown
20605_pos	913.817	25.1233	17.5982	17.3982	17.4999		17.7216	+	Unknown
20610_pos	1624.38	25.1242	16.876	16.8252	16.3412		16.8618	+/-	[M+H]+, [M-H]-			+	[M+H]+
20616_pos	1646.37	25.1248	16.1782	16.447	16.1305		16.3339	+/-	[M+Na]+, [M-H]-			+	[M+Na]+
20112_pos	899.802	25.1249	18.3283	18.0847	18.243		18.4724	+	Unknown
20621_pos	509.547	25.1258	22.636	22.8036	22.6644		22.5904	+	Unknown
20630_pos	870.749	25.1267	19.6514	20.1014	19.7014		19.7911	+	Unknown
20638_pos	722.6	25.1281	18.3337	18.1724	18.0652		18.257	+/-	[M+H]+, [M-H]-			+	[M+H]+
20646_pos	1647.37	25.1296	16.6852	16.6336	16.6116		16.3499	+/-	[M+Na]+, [M-H]-			+	[M+Na]+
20655_pos	699.628	25.1317	18.2514	18.5228	18.51		18.3648	+	Unknown
20668_pos	599.557	25.1345	18.9961	18.45	18.2594		18.3261	+/-	[M+H-H2O]+, [M-H]-			+	[M+H-H2O]+
20693_pos	642.602	25.1402	18.5399	18.4807	18.539		18.5625	+	Unknown
20760_pos	458.421	25.1425	15.7966	15.3384	15.6637		15.5518	+	Unknown
20773_pos	681.482	25.1458	17.2401	16.7637	16.8246		16.9419	+	Unknown
20705_pos	944.562	25.1468	16.3079	16.1425	16.3623		16.3605	+	Unknown
20742_pos	340.321	25.1642	16.3249	15.7966	15.9532		16.388	+	Unknown
20757_pos	121.029	25.1696	16.6419	16.5279	16.565		17.1232	+	Unknown
20803_pos	674.627	25.1902	16.8921	16.5581	16.6744		16.588	+/-	[M+NH4]+, [M+Acetate]-			+	[M+NH4]+
20813_pos	645.547	25.1921	17.1639	17.2959	17.3496		17.2369	+/-	[M+H-H2O]+, [M-H]-			+	[M+H-H2O]+
20833_pos	669.608	25.2025	17.2353	17.2035	17.5026		17.3149	+	Unknown
20864_pos	1002.78	25.2135	16.6125	16.6835	16.5282		16.6101	+/-	[M+H]+, [M+Acetate]-			+	[M+H]+
20876_pos	768.662	25.219	16.6484	16.822	16.8689		16.9628	+/-	[M+NH4]+, [M-H]-			+	[M+NH4]+
20900_pos	706.682	25.2307	17.8649	17.3698	17.548		17.7393	+	Unknown
20904_pos	735.734	25.2321	16.4938	16.6484	17.253		16.833	+	Unknown
20520_pos	611.665	25.2342	16.9779	19.7702	19.0231		19.4233	+	Unknown
20919_pos	470.436	25.2382	16.4763	16.0611	16.2553		16.3787	+	Unknown
20933_pos	816.709	25.2426	16.9475	16.7993	16.8668		16.902	+	Unknown
20943_pos	1156.09	25.2453	16.1389	15.9222	16.0644		16.1855	+	Unknown
20952_pos	612.594	25.2463	17.1658	16.4007	17.592		17.1581	+	Unknown
20953_pos	1130.16	25.2463	16.4333	16.0655	16.2769		16.3071	+	Unknown
20965_pos	806.617	25.2492	15.9635	15.604	15.774		15.8511	+	Unknown
20986_pos	859.727	25.2524	16.3287	16.133	16.9561		16.6246	+/-	[M+NH4]+, [M+Acetate]-			+	[M+NH4]+
20991_pos	778.578	25.253	16.6202	16.3161	16.5186		16.6241	+	Unknown
21032_pos	666.605	25.2632	18.3874	18.7106	18.5662		18.7303	+	Unknown
21034_pos	667.613	25.2636	17.4514	17.8343	17.283		17.7398	+	Unknown
21049_pos	707.69	25.2672	17.4665	17.0966	17.4548		17.3736	+	Unknown
21056_pos	697.652	25.2692	17.7068	17.1585	17.6276		17.6255	+	Unknown
21066_pos	1069.57	25.2714	16.3463	16.0997	16.3154		16.7891	+	Unknown
21098_pos	826.714	25.2811	18.297	18.0333	18.0183		18.2601	+/-	[M+H]+, [M+Acetate]-			+	[M+H]+
21106_pos	824.723	25.2856	18.0256	17.7146	17.9371		18.0403	+	Unknown
21111_pos	241.003	25.2877	16.5856	16.2151	16.3908		16.5843	+	Unknown
21112_pos	1120.6	25.2879	16.0953	15.8761	15.9105		16.3056	+/-	[M+NH4]+, [M+Acetate]-			+	[M+NH4]+
21113_pos	810.601	25.2881	17.0137	17.0095	16.9678		17.0633	+	Unknown
21114_pos	788.296	25.2886	16.1423	15.8248	15.9751		16.1836	+	Unknown
21122_pos	858.733	25.2904	15.7977	16.0243	16.5315		16.219	+	Unknown
21133_pos	838.734	25.2944	17.5423	17.2436	17.439		17.6046	+	Unknown
21171_pos	850.738	25.3146	16.9703	16.8199	16.8862		17.031	+	Unknown
18397_pos	744.591	23.7539	17.6243	17.9499	17.8991		17.8482	+	[M+H]+	PC O-34:2	PC O-34:2: [M+H]+: 0.602
21195_pos	569.57	25.3349	18.0609	17.3543	19.0283	15.4885	18.3779	+	Unknown
21201_pos	665.706	25.3382	17.1275	17.2494	17.0519		17.2248	+	Unknown
21206_pos	87.0801	25.343	16.291	15.6282	16.0682		16.0951	+/-	[M+H]+, [M+Acetate]-			+	[M+H]+
21221_pos	501.408	25.3568	16.3659	16.4653	17.0774		16.7968	+	Unknown
21224_pos	695.685	25.3599	18.9259	18.9762	18.8071		18.9282	+	Unknown
21235_pos	98.9606	25.3639	15.543	15.4739	15.6299		15.5884	+	Unknown
21289_pos	261.088	25.4035	15.8136	15.8775	15.7675		15.9618	+	Unknown
21291_pos	1059.7	25.4058	16.1203	16.0787	16.4679		16.2823	+	Unknown
21335_pos	715.635	25.4362	17.1198	17.054	16.9721		17.1855	+	Unknown
21348_pos	1101.61	25.4427	16.389	16.0022	16.1877		16.2405	+	Unknown
24106_pos	774.637	27.5113	19.7969	19.7442	19.5608		19.8521	+	[M+H]+	PC O-36:1	PC O-36:1: [M+H]+: 0.724
17253_pos	768.589	21.4582	18.2805	18.1585	18.1186		18.3991	+	[M+H]+	PC O-36:4	PC O-36:4: [M+H]+: 0.708
21389_pos	898.782	25.4656	15.9637	16.9429	18.9668		17.7565	+	Unknown
21407_pos	981.278	25.4697	20.3273	18.9015	18.9809		18.6617	+	Unknown
21408_pos	756.742	25.4698	16.5308	16.0278	16.9364		16.7109	+	Unknown
21412_pos	340.322	25.4717	16.712	16.9807	16.9518		16.8225	+	Unknown
21418_pos	1023.3	25.4726	17.7678	16.8423	17.6801		17.9437	+	Unknown
21419_pos	675.605	25.4734	18.0629	17.8353	18.0428		18.0072	+	Unknown
21421_pos	653.621	25.4742	21.9474	21.8982	21.7051	19.9774	21.9415	+	Unknown
21423_pos	672.643	25.4744	17.2768	16.9901	17.1005		17.1715	+	Unknown
21432_pos	670.646	25.477	19.8807	19.892	19.7621		19.9192	+	Unknown
21437_pos	811.662	25.4803	15.5954	15.2843	15.519		15.49	+	Unknown
21438_pos	209.201	25.4816	17.1085	16.8745	16.908		17.0373	+	Unknown
21459_pos	481.399	25.505	16.4483	16.2646	16.6455		16.5512	+	Unknown
21488_pos	760.617	25.519	18.8379	18.6749	18.4546		18.7702	+/-	[M+H]+, [M-H]-			+	[M+H]+
21541_pos	583.567	25.5401	17.957	17.8904	17.5		17.9092	+	Unknown
21596_pos	668.624	25.5639	18.236	18.1738	18.403		18.2205	+	Unknown
21640_pos	1074.66	25.591	15.9845	15.8977	15.9769		16.1671	+	Unknown
19125_pos	796.622	24.4948	19.4422	19.296	19.2383		19.3821	+/-	[M+H]+, [M+Acetate]-	PC O-38:4	PC O-38:4: [M+H]+: 0.898	+	[M+H]+
21650_pos	312.302	25.5959	16.1787	15.8304	16.0086		15.9577	+	Unknown
21701_pos	676.651	25.6287	16.7664	16.4931	16.6898		16.739	+	Unknown
21704_pos	1075.58	25.6289	16.2015	15.8481	16.0761		16.1664	+	Unknown
21707_pos	600.592	25.6299	17.8649	17.3787	17.4792		17.7109	+	Unknown
21722_pos	737.75	25.6354	17.5629	17.6567	18.2761		17.9124	+	Unknown
21723_pos	1212.15	25.6355	16.1983	16.2023	16.1508		16.2413	+	Unknown
21726_pos	956.591	25.6366	15.9798	15.7068	15.9105		15.9561	+	Unknown
21729_pos	752.764	25.6371	16.3513	15.5781	16.2239		15.9465	+	Unknown
21735_pos	569.614	25.6376	16.876	16.6167	16.6297		16.4905	+	Unknown
21745_pos	1215.24	25.6388	16.8891	16.9975	16.838		16.5657	+	Unknown
21749_pos	1618.19	25.6401	16.1623	15.9754	16.133		16.167	+	Unknown
21780_pos	1058.29	25.6498	18.7064	17.1198	17.0453		17.0283	+	Unknown
21783_pos	902.685	25.6505	17.0535	16.7659	16.8807		16.9281	+/-	[M+H]+, [M-H]-			+	[M+H]+
21791_pos	699.715	25.6542	17.049	16.8786	16.8996		17.1317	+	Unknown
21799_pos	1056.3	25.657	20.2975	18.4487	18.644		18.5093	+	Unknown
21822_pos	1275.28	25.6794	15.8428	15.7549	15.8521		15.8091	+	Unknown
16878_pos	792.59	20.7668	17.1232	16.7549	16.8439		16.6608	+	[M+H]+	PC O-38:6	PC O-38:6: [M+H]+: 0.818
21829_pos	1350.59	25.6829	16.911	15.8846	16.6342		16.295	+	Unknown
21832_pos	506.421	25.6843	16.2302	15.9865	16.4964		16.3066	+	Unknown
21855_pos	815.694	25.7033	19.2828	19.0642	19.7878		19.2559	+	Unknown
21922_pos	139.123	25.7125	16.1414	16.0387	16.1447		16.2265	+	Unknown
21899_pos	1636.18	25.7303	16.1918	15.8252	15.9835		16.1853	+	Unknown
21905_pos	829.982	25.7351	15.74	15.2649	15.8073		15.8449	+	Unknown
21910_pos	675.291	25.7383	16.5717	16.0971	16.5379		16.4465	+	Unknown
21918_pos	699.601	25.7404	17.4865	17.3768	16.8866		18.1085	+	Unknown
21929_pos	1153.59	25.7471	16.6869	16.1656	16.7064		16.6771	+	Unknown
22037_pos	1180.7	25.8205	16.6954	16.6204	16.5979		16.7821	+/-	[M+H]+, [M-H]-			+	[M+H]+
22040_pos	622.615	25.8225	16.8035	16.157	17.4908		16.6046	+	Unknown
22069_pos	1130.31	25.8328	20.223	18.3973	18.7084		18.5439	+	Unknown
22070_pos	1132.31	25.8347	19.0306	17.1381	17.4146		17.3427	+	Unknown
22082_pos	101.096	25.8395	17.2159	16.7736	16.8765		16.9528	+	Unknown
22096_pos	526.432	25.848	16.0068	15.6684	16.0077		16.0251	+	Unknown
22113_pos	1188.6	25.858	16.7216	16.0423	16.4504		16.8454	+	Unknown
22144_pos	369.352	25.8754	17.5584	17.5398	21.9831		16.8583	+	Unknown
22155_pos	269.285	25.8813	16.062	15.7648	15.7924		16.0609	+	Unknown
22168_pos	1042.7	25.8894	16.4625	16.0441	16.1372		16.3661	+	Unknown
22169_pos	420.027	25.8897	15.6695	15.3268	15.5544		15.536	+	Unknown
22170_pos	84.0813	25.892	16.289	16.2133	15.9984		16.6131	+	Unknown
22179_pos	784.588	25.8936	15.8229	15.3687	15.6353		15.5715	+	Unknown
22185_pos	235.238	25.8976	15.7098	15.5954	15.8325		15.9121	+	Unknown
22191_pos	1408.65	25.8984	19.8418	19.5567	20.3597		19.3516	+	Unknown
22205_pos	1093.62	25.9086	16.2498	15.8387	16.2111		16.1908	+	Unknown
22223_pos	482.405	25.9298	16.5868	16.3629	16.684		16.6831	+	Unknown
22237_pos	649.661	25.9334	16.8856	15.8241	16.4257		16.5885	+	Unknown
22241_pos	487.392	25.9349	16.2822	16.3422	17.286		16.6479	+	Unknown
22328_pos	57.0698	25.9405	17.0971	16.4719	16.9222		16.7929	+	Unknown
22261_pos	531.561	25.9457	15.8976	15.933	16.2602		16.1877	+	Unknown
22264_pos	466.38	25.9494	15.7631	15.5893	15.6028		15.7758	+	Unknown
22270_pos	238.213	25.9521	17.8278	16.9055	18.0562		17.3816	+	Unknown
22271_pos	1085.61	25.9524	17.1245	17.74	16.8099		16.9035	+	Unknown
22276_pos	698.632	25.9557	16.5924	16.1389	16.4609		16.565	+	Unknown
22285_pos	765.581	25.9612	16.5461	16.3922	16.4436		16.5339	+	Unknown
22286_pos	132.138	25.9624	19.6726	19.6005	19.5266		19.6872	+	Unknown
22304_pos	614.485	25.979	16.3873	16.4665	16.6046		16.7105	+	Unknown
22306_pos	420.327	25.9806	15.2517	14.8895	15.1558		15.0215	+	Unknown
22309_pos	593.63	25.9841	19.3379	19.2346	19.6365		19.3923	+/-	[M+H]+, [M+Acetate]-			+	[M+H]+
22340_pos	698.63	26.0038	16.4517	16.4984	16.6725		16.3324	+/-	[M+H]+, [M-H]-			+	[M+H]+
22342_pos	1206.33	26.0049	19.0475	17.3375	17.597		17.3777	+	Unknown
22348_pos	1204.33	26.009	20.2085	18.3883	18.6628		18.4946	+	Unknown
22351_pos	1208.33	26.0124	16.9915	16.5352	15.8603		16.6821	+	Unknown
22381_pos	339.345	26.0385	15.588	15.1398	15.307		15.5002	+	Unknown
22405_pos	394.294	26.0501	15.8041	15.6234	15.4001		15.9035	+	Unknown
22415_pos	1198.71	26.0582	17.4571	16.3844	17.1606		17.388	+	Unknown
22422_pos	786.636	26.0633	18.5512	18.6017	18.373		18.5916	+/-	[M+H]+, [M-H]-			+	[M+H]+
22435_pos	458.421	26.0746	15.7858	15.3234	15.9026		15.5212	+	Unknown
22443_pos	512.415	26.0893	15.8674	15.3943	15.6222		15.5556	+	Unknown
22445_pos	1208.73	26.0948	16.6777	17.5957	17.7055		17.5997	+/-	[M+H]+, [M-H]-			+	[M+H]+
22458_pos	1111.62	26.111	16.2898	15.8107	15.6754		16.164	+/-	[M+H-H2O]+, [M-H]-			+	[M+H-H2O]+
22470_pos	1664.7	26.1213	16.0522	15.8978	16.0664		16.0664	+	Unknown
22491_pos	1171.68	26.1303	16.56	15.9684	16.5474		17.3217	+	Unknown
22251_pos	87.0805	26.1759	16.1126	16.0696	16.3131		16.3011	+	Unknown
22574_pos	158.013	26.1861	18.2336	17.6753	17.8006		17.9683	+	Unknown
22576_pos	1321.38	26.1863	17.1523	16.2837	16.4981		16.1573	+	Unknown
22781_pos	506.42	26.2091	16.3816	16.231	16.684		16.4249	+	Unknown
22615_pos	241.003	26.2217	16.8634	16.4591	16.4925		16.7533	+	Unknown
22636_pos	716.671	26.2388	16.3463	16.6531	16.5837		16.6837	+	Unknown
22640_pos	764.673	26.2419	16.4248	15.8104	16.5036		16.3258	+	Unknown
22683_pos	349.215	26.2823	16.1738	15.3844	16.0045		16.0715	+	Unknown
22688_pos	239.224	26.2843	17.8301	17.4759	18.0875		17.7604	+	Unknown
22716_pos	100.957	26.3117	16.6113	16.0123	16.4799		16.6288	+	Unknown
22731_pos	734.745	26.3238	16.2263	16.4531	16.3851		16.6113	+	Unknown
22734_pos	1156.68	26.3257	15.9455	15.5747	15.8906		15.8935	+	Unknown
22752_pos	624.636	26.3334	19.2549	18.6835	17.4895		16.2913	+	Unknown
22792_pos	133.142	26.3641	16.2966	16.8921	16.5126		16.8831	+	Unknown
22708_pos	126.967	26.3726	16.4531	15.5108	16.1548		16.0114	+	Unknown
22810_pos	101.951	26.382	16.9609	15.9385	16.3191		15.991	+	Unknown
22818_pos	249.254	26.3861	15.9484	15.9054	15.9561		16.1509	+	Unknown
22821_pos	828.701	26.3893	15.1838	15.0955	15.5404		15.1461	+	Unknown
23104_pos	200.997	26.4613	16.0979	15.8314	16.1869		16.0315	+	Unknown
22908_pos	241.222	26.4647	16.5321	16.2381	16.7205		16.2475	+	Unknown
22910_pos	371.316	26.4662	16.8041	16.4167	16.7113		16.6646	+	Unknown
22944_pos	251.233	26.494	16.9599	17.4696	16.7865		17.0565	+	Unknown
22953_pos	104.107	26.4994	16.1288	16.0908	16.1614		16.3358	+	Unknown
22955_pos	235.238	26.5035	16.596	17.0971	16.4063		16.8623	+	Unknown
22958_pos	119.126	26.5052	17.1639	17.3213	17.0196		17.1824	+	Unknown
22962_pos	1236.76	26.51	16.0875	16.2514	15.9957		16.3176	+/-	[M+H]+, [M-H]-			+	[M+H]+
22964_pos	801.685	26.5165	18.7007	18.5262	18.6575		18.7064	+	Unknown
22972_pos	823.666	26.5249	15.3759	15.2646	15.7449		15.1012	+	Unknown
23001_pos	265.249	26.541	16.2262	15.8725	15.5056		16.1465	+	Unknown
23003_pos	501.409	26.542	16.4537	16.3104	16.7961		16.5598	+	Unknown
23025_pos	339.345	26.554	15.9301	15.4757	15.3957		15.6285	+	Unknown
22749_pos	438.379	26.5597	15.2977	14.9318	15.2492		15.2644	+	Unknown
23049_pos	804.703	26.578	15.9656	15.9824	16.0673		16.1198	+	Unknown
23093_pos	790.623	26.6201	16.0673	15.5975	15.5594		15.7993	+	Unknown
23105_pos	146.154	26.6251	15.9426	16.5911	15.8644		16.2875	+	Unknown
23122_pos	315.231	26.6381	16.3957	16.0396	16.5613		16.3105	+	Unknown
23128_pos	824.661	26.6423	15.3687	15.2962	15.543		15.4977	+/-	[M+NH4]+, [M-H]-			+	[M+NH4]+
23129_pos	750.559	26.643	17.3361	16.9836	17.0757		17.1829	+	Unknown
23141_pos	482.405	26.6561	16.6858	16.3921	16.7109		16.6641	+	Unknown
23163_pos	496.421	26.6694	15.8725	15.77	15.9417		15.9654	+	Unknown
23147_pos	121.029	26.6723	16.7505	16.6785	16.8178		16.828	+	Unknown
23182_pos	730.687	26.6873	16.0629	16.0918	16.33		16.4256	+	Unknown
23190_pos	502.317	26.696	16.3957	15.6881	16.4035		16.303	+	Unknown
23200_pos	98.9752	26.7084	20.2309	20.1174	20.006		20.1761	+	Unknown
23220_pos	420.328	26.7253	15.5581	15.2946	15.4056		15.4872	+	Unknown
23240_pos	1501.41	26.738	17.8774	17.784	17.6869		17.8059	+	Unknown
23247_pos	101.951	26.7404	16.5991	15.9103	16.5062		15.9609	+	Unknown
23250_pos	1503.4	26.7408	16.6759	16.4865	16.6413		16.7259	+	Unknown
23295_pos	329.247	26.7769	16.3536	15.621	16.2444		16.0178	+	Unknown
23309_pos	414.27	26.7863	17.4997	17.0219	17.1399		17.1713	+	Unknown
20118_neg	744.555	24.2227	24.0455	24.0897	23.967		21.2172	-	[M-H]-	PE 36:1|PE 18:0_18:1	PE 36:1|PE 18:0_18:1: [M-H]-: 0.968
23366_pos	61.0839	26.84	16.2799	15.7412	16.1746		15.9035	+	Unknown
23374_pos	565.605	26.8445	16.6371	16.2524	16.4759		16.4865	+	Unknown
23379_pos	665.728	26.8465	16.9255	16.8025	16.7069		16.8866	+	Unknown
23387_pos	371.316	26.8519	16.7216	16.6095	16.6293		16.5163	+	Unknown
23339_pos	126.967	26.8696	16.1313	15.9174	16.4112		15.9523	+	Unknown
23415_pos	161.968	26.8697	16.3441	15.6294	16.1031		16.6869	+	Unknown
23425_pos	720.591	26.8774	16.4098	16.0884	16.2514		16.2837	+	Unknown
23433_pos	261.088	26.8876	16.3463	16.3737	16.1701		16.4386	+	Unknown
23438_pos	756.702	26.8944	16.0022	15.9622	15.7445		16.2475	+	Unknown
23448_pos	104.107	26.9064	16.4971	16.543	16.2738		16.6496	+	Unknown
23471_pos	294.951	26.9324	17.6771	17.4722	17.604		17.73	+	Unknown
23485_pos	1576.43	26.9399	18.4679	17.324	17.0975		17.5903	+	Unknown
23486_pos	1618.45	26.9407	17.1693	16.3579	16.7309		16.6179	+	Unknown
23531_pos	139.123	26.979	15.8715	16.2239	15.955		16.1423	+	Unknown
23557_pos	526.432	26.9954	16.0761	15.8688	16.1755		16.0077	+	Unknown
23566_pos	261.147	27.005	16.3943	16.2263	16.2683		16.2047	+	Unknown
23604_pos	200.997	27.0415	16.4449	15.8231	16.541		16.0114	+	Unknown
15981_pos	740.524	19.2137	17.5669	17.58	17.4003		17.5632	+/-	[M+H]+, [M-H]-	PE 36:4	PE 36:4: [M+H]+: 0.764	+	[M+H]+
23609_pos	101.097	27.0451	17.1397	16.9489	17.1767		17.0502	+	Unknown
[truncated: 3,534 more rows]
