# Supplementary material for: Integrated Multiomics Enabled by Sequential Extraction for Comprehensive Molecular Profiling of Small Extracellular Vesicles
Source: Anal Chem. 2026 Jun 22;98(26):19603–14. doi: 10.1021/acs.analchem.6c01280 (PMC13347708; doi:10.1021/acs.analchem.6c01280)
Supplement: Supplementary file 4 [file ac6c01280_si_004.xlsx]

## Sheet: Sheet1
Table S11. MDA Cell Derived sEVs Metabolomics Positive Ion Mode Local Database.
	mz	rt	formula	smiles	inchi	name	adduct	comment	Fill %	MS/MS assigned	Reference RT	Reference m/z	Formula	Ontology	INCHIKEY	SMILES	Annotation tag (VS1.0)	RT matched	m/z matched	MS/MS matched	Comment	Manually modified for quantification	Manually modified for annotation	Isotope tracking parent ID	Isotope tracking weight number	RT similarity	m/z similarity	Simple dot product	Weighted dot product	Reverse dot product	Matched peaks count	Matched peaks percentage	Total score	S/N average	Spectrum reference file name	MS1 isotopic spectrum	MS/MS spectrum
1	69.0448	2.687	C3H4N2	N=1C=CNC1	NA	Imidazole	[M+H]+	Annotated via MS2 searching of PIM MDAsEVs Samples in MSDIAL	1	TRUE	-1	69.0447	C3H4N2	Imidazoles	RAXXELZNTBOGNW-UHFFFAOYSA-N	N=1C=CNC1	430	FALSE	TRUE	TRUE	Normalized unit: Intensity; Annotation method: MSMS-Pos-FiehnHILIC (1)_1	FALSE	FALSE	405	0	0	1	1	0.866	0.866	1	1	1.888	407.78	MDA_sEVS_PQC_it5	69.04460:70096 70.04927:2998 71.05394:1701	69.04464:442
2	76.0756	15.002	C3H9NO	O=N(C)(C)C	NA	Trimethylamine??N-oxide	[M+H]+	Annotated via MS2 searching of PIM MDAsEVs Samples in MSDIAL	1	TRUE	-1	76.0757	C3H9NO	Trialkyl amine oxides	UYPYRKYUKCHHIB-UHFFFAOYSA-N	O=N(C)(C)C	430	FALSE	TRUE	TRUE	Normalized unit: Intensity; Annotation method: MSMS-Pos-FiehnHILIC (1)_1	FALSE	FALSE	553	0	0	1	0.828	0.892	0.825	1	0.13	1.656	727.46	MDA_sEVS_PQC_it1	76.07564:174295 77.08031:7311 78.08497:257	42.67793:14 43.24875:31 58.06490:4506 58.11144:19 58.16534:31 58.19066:22 58.24465:20 58.27242:25 58.28853:30 58.29932:17 58.33649:34 58.58685:15 59.04859:468 59.16278:15 60.04448:115 60.06214:17 61.05062:142 61.28888:32 61.98019:182
3	79.0215	2.686	C2H6OS	O=S(C)C	NA	Dimethyl??sulfoxide	[M+H]+	Annotated via MS2 searching of PIM MDAsEVs Samples in MSDIAL	1	TRUE	-1	79.0212	C2H6OS	Sulfoxides	IAZDPXIOMUYVGZ-UHFFFAOYSA-N	O=S(C)C	430	FALSE	TRUE	TRUE	Normalized unit: Intensity; Annotation method: MSMS-Pos-FiehnHILIC (1)_1	FALSE	FALSE	589	0	0	1	0.721	0.788	0.849	5	0.33	1.593	26452	MDA_sEVS_PQC_it4	79.02128:2625888 80.02595:63523 81.03061:69671	44.98705:76 44.99999:10 45.19234:14 45.98641:16 46.10610:24 46.66111:25 46.99407:735 47.02748:20 47.06917:15 47.97639:635 48.00215:19 48.97432:346 49.13906:14 49.21910:28 50.01466:79 50.03274:9 56.98732:222 57.06394:12 59.00431:273 59.14440:14 59.15846:34 60.97378:107 61.00990:125 61.02088:559 61.05106:21 61.07471:5 61.17209:15 62.01855:139 62.98847:246 62.99905:592 63.03895:12 63.99653:1684 64.0…
4	83.0603	3.222	C4H6N2	CC1=NC=CN1	NA	2-Methylimidazole	[M+H]+	Annotated via MS2 searching of PIM MDAsEVs Samples in MSDIAL	1	TRUE	0.469	83.0604	C4H6N2	Imidazoles	LXBGSDVWAMZHDD-UHFFFAOYSA-N	CC1=NC=CN1	430	FALSE	TRUE	TRUE	Normalized unit: Intensity; Annotation method: MSMS-Public_all-pos-VS19_3	FALSE	FALSE	682	0	0	1	0.847	0.791	0.866	1	1	1.774	214.4	MDA_sEVS_PQC_it1	83.06018:62441 84.06485:2914 85.06952:2701	42.03308:515 42.06350:16 42.31958:32 42.37406:57 55.05260:92 56.04762:81 83.06008:1307 83.10292:24 83.15003:13 83.20927:25 83.42146:7 83.94361:40 84.05757:7
5	88.0755	1.948	C4H9NO	C1COCCN1	NA	Morpholine	[M+H]+	Annotated via MS2 searching of PIM MDAsEVs Samples in MSDIAL	1	TRUE	0.405	88.0757	C4H9NO	Morpholines	YNAVUWVOSKDBBP-UHFFFAOYSA-N	C1COCCN1	430	FALSE	TRUE	TRUE	Normalized unit: Intensity; Annotation method: MSMS-Public_all-pos-VS19_3	FALSE	FALSE	831	0	0	1	0.824	0.813	0.909	2	1	1.788	51.64	MDA_sEVS_PQC_it1	88.07553:55610 89.08020:4287 90.08487:2681	43.01536:44 46.06415:75 54.03355:161 70.06529:172 70.09911:6 88.07514:258 88.46733:20 88.67351:13 89.25299:14 89.61953:23
6	88.0756	4.262	C4H9NO	C1COCCN1	NA	Morpholine	[M+H]+	Annotated via MS2 searching of PIM MDAsEVs Samples in MSDIAL	0.47	TRUE	0.405	88.0757	C4H9NO	Morpholines	YNAVUWVOSKDBBP-UHFFFAOYSA-N	C1COCCN1	430	FALSE	TRUE	TRUE	Normalized unit: Intensity; Annotation method: MSMS-Public_all-pos-VS19_3	FALSE	FALSE	836	0	0	1	0.608	0.657	0.836	2	1	1.578	12.48	MDA_sEVS_PQC_it1	88.07556:18477 89.08023:1234 90.08490:3729	41.03876:255 41.06455:13 43.05230:193 44.04897:213 44.07419:10 44.12246:30 70.06606:369 70.45860:25 88.07591:225 88.12607:5
7	88.0757	1.335	C4H9NO	C1COCCN1	NA	Morpholine	[M+H]+	Annotated via MS2 searching of PIM MDAsEVs Samples in MSDIAL	0.2	TRUE	0.405	88.0757	C4H9NO	Morpholines	YNAVUWVOSKDBBP-UHFFFAOYSA-N	C1COCCN1	430	FALSE	TRUE	TRUE	Normalized unit: Intensity; Annotation method: MSMS-Public_all-pos-VS19_3	FALSE	FALSE	837	0	0	1	0.698	0.73	0.87	2	1	1.671	11.29	MDA_sEVS_PQC_it1	88.07567:15449 89.08034:871 90.08500:3754	42.03294:188 43.05316:79 44.04955:315 44.07628:12 45.03268:146 45.56486:11 46.06545:154 46.26591:9 53.08747:27 70.06478:581 70.10664:8 70.26397:16 88.07479:502 88.17765:7
8	96.0442	2.521	C5H5NO	OC1=NC=CC=C1	NA	2-Pyridone	[M+H]+	Annotated via MS2 searching of PIM MDAsEVs Samples in MSDIAL	1	TRUE	-1	96.0444	C5H5NO	Pyridinones	UBQKCCHYAOITMY-UHFFFAOYSA-N	OC1=NC=CC=C1	430	FALSE	TRUE	TRUE	Normalized unit: Intensity; Annotation method: MSMS-Pos-FiehnHILIC (1)_1	FALSE	FALSE	991	0	0	1	0.914	0.816	0.845	2	1	1.813	144.49	MDA_sEVS_PQC_it4	96.04425:44008 97.04892:2517 98.05359:4968	42.03500:76 52.01718:105 55.15516:19 68.04710:39 68.37029:29 77.03805:78 78.03473:146 78.06786:12 79.03818:14 79.07110:12 79.31352:24 80.04809:47 80.73950:11 96.04323:663 96.24798:8 96.30822:23
9	98.9842	22.605	H3O4P	OP(=O)(O)O	NA	low score: Ortophosphate	[M+H]+	Annotated via MS2 searching of PIM MDAsEVs Samples in MSDIAL	1	TRUE	0.658	98.9842	H3O4P	Non-metal phosphates	NBIIXXVUZAFLBC-UHFFFAOYSA-N	OP(=O)(O)O	530	FALSE	TRUE	FALSE	Normalized unit: Intensity; Annotation method: MSMS-Public_all-pos-VS19_3	FALSE	FALSE	1062	0	0	1	0.555	0.602	0.863	2	0.67	1.477	180.07	MDA_sEVS_PQC_it3	98.98403:39271 99.98870:374 100.99337:316	40.96086:169 55.05213:110 56.96315:183 56.99651:5 57.00958:7 62.96212:21 72.07991:183 72.11116:12 80.32307:130 80.34841:14 80.97338:226 81.01370:8 88.72773:6 98.98354:239
10	100.076	1.951	C5H9NO	CN1CCCC1=O	NA	N-Methyl-2-pyrrolidone	[M+H]+	Annotated via MS2 searching of PIM MDAsEVs Samples in MSDIAL	1	TRUE	3.101	100.076	C5H9NO	N-alkylpyrrolidines	SECXISVLQFMRJM-UHFFFAOYSA-N	CN1CCCC1=O	430	FALSE	TRUE	TRUE	Normalized unit: Intensity; Annotation method: MSMS-Public_all-pos-VS19_3	FALSE	FALSE	1092	0	0	1	0.825	0.846	0.915	4	0.4	1.707	425.41	MDA_sEVS_PQC_it1	100.07561:238191 101.08028:22875 102.08494:8556	45.03357:150 55.05287:152 58.02828:1376 58.06168:23 58.25941:31 58.32002:51 58.38481:7 69.03211:177 69.05758:17 70.06437:298 70.10355:7 80.04900:67 80.06672:17 83.08461:138 83.12963:6 99.06659:162 99.11712:7 100.07545:944 100.11826:18 100.13545:6 100.17698:18 100.84853:30
11	100.112	15.951	C6H13N	NC1CCCCC1	NA	Cyclohexanamine	[M+H]+	Annotated via MS2 searching of PIM MDAsEVs Samples in MSDIAL	0.27	TRUE	-1	100.112	C6H13N	Cyclohexylamines	PAFZNILMFXTMIY-UHFFFAOYSA-N	NC1CCCCC1	430	FALSE	TRUE	TRUE	Normalized unit: Intensity; Annotation method: MSMS-Pos-FiehnHILIC (1)_1	FALSE	FALSE	1100	0	0	1	0.958	0.901	0.892	3	0.5	1.809	5.44	MDA_sEVS_PQC_it2	100.11172:12851 101.11638:1160 102.12105:1946	41.03765:149 55.05437:656 55.08081:26 55.09270:14 77.36656:7 83.08485:251 83.11624:12 83.12797:11 97.66212:7
12	100.112	9.92	C6H13N	NC1CCCCC1	NA	Cyclohexanamine	[M+H]+	Annotated via MS2 searching of PIM MDAsEVs Samples in MSDIAL	0.13	TRUE	-1	100.112	C6H13N	Cyclohexylamines	PAFZNILMFXTMIY-UHFFFAOYSA-N	NC1CCCCC1	430	FALSE	TRUE	TRUE	Normalized unit: Intensity; Annotation method: MSMS-Pos-FiehnHILIC (1)_1	FALSE	FALSE	1101	0	0	1	0.887	0.938	0.832	1	0.17	1.717	2.91	MDA_sEVS_PQC_it4	100.11185:50931 101.11651:4374 102.12118:5087	55.05369:360 55.08515:6 83.08427:50 95.63645:6 104.79884:5
13	100.112	4.227	C6H13N	NC1CCCCC1	NA	Cyclohexanamine	[M+H]+	Annotated via MS2 searching of PIM MDAsEVs Samples in MSDIAL	0.33	TRUE	-1	100.112	C6H13N	Cyclohexylamines	PAFZNILMFXTMIY-UHFFFAOYSA-N	NC1CCCCC1	430	FALSE	TRUE	TRUE	Normalized unit: Intensity; Annotation method: MSMS-Pos-FiehnHILIC (1)_1	FALSE	FALSE	1106	0	0	1	0.924	0.934	0.882	2	0.33	1.778	20.49	MDA_sEVS_PQC_it1	100.11195:82501 101.11662:7363 102.12129:39631	41.03781:127 44.01340:208 44.04394:6 55.05409:3365 55.09148:50 55.10908:14 55.14503:19 55.20411:23 55.32216:11 55.44849:28 58.02636:256 58.57504:31 59.06014:132 59.08712:6 66.04500:46 67.04186:94 83.08613:508 83.13429:11 100.07348:138 100.29167:22
14	100.112	9.728	C6H13N	NC1CCCCC1	NA	Cyclohexanamine	[M+H]+	Annotated via MS2 searching of PIM MDAsEVs Samples in MSDIAL	0.67	TRUE	-1	100.112	C6H13N	Cyclohexylamines	PAFZNILMFXTMIY-UHFFFAOYSA-N	NC1CCCCC1	430	FALSE	TRUE	TRUE	Normalized unit: Intensity; Annotation method: MSMS-Pos-FiehnHILIC (1)_1	FALSE	FALSE	1118	0	0	1	0.887	0.938	0.832	1	0.17	1.717	17.69	MDA_sEVS_PQC_it1	100.11184:51744 101.11651:6306 102.12117:3045	55.05423:299 55.08868:12 66.86243:25 80.37692:73 90.61044:11 90.68339:19 90.88110:14 98.58439:22 98.60156:17
15	100.112	2.635	C6H13N	NC1CCCCC1	NA	Cyclohexanamine	[M+H]+	Annotated via MS2 searching of PIM MDAsEVs Samples in MSDIAL	0.93	TRUE	-1	100.112	C6H13N	Cyclohexylamines	PAFZNILMFXTMIY-UHFFFAOYSA-N	NC1CCCCC1	430	FALSE	TRUE	TRUE	Normalized unit: Intensity; Annotation method: MSMS-Pos-FiehnHILIC (1)_1	FALSE	FALSE	1119	0	0	1	0.887	0.938	0.832	1	0.17	1.717	50.88	MDA_sEVS_PQC_it4	100.11192:135517 101.11659:10206 102.12126:73708	41.03818:139 41.05808:10 41.86781:19 55.05403:6268 55.10128:27 55.12784:17 55.21686:15 55.25294:47 55.26823:24 55.29120:34 55.31970:29 55.34800:22 55.39716:23 55.55409:12 56.05021:174 56.08061:13 58.02736:132 58.04852:8 83.04920:93 83.08513:544 83.27306:63 83.43773:18 100.07368:247
16	100.112	7.888	C6H13N	NC1CCCCC1	NA	Cyclohexanamine	[M+H]+	Annotated via MS2 searching of PIM MDAsEVs Samples in MSDIAL	1	TRUE	-1	100.112	C6H13N	Cyclohexylamines	PAFZNILMFXTMIY-UHFFFAOYSA-N	NC1CCCCC1	430	FALSE	TRUE	TRUE	Normalized unit: Intensity; Annotation method: MSMS-Pos-FiehnHILIC (1)_1	FALSE	FALSE	1123	0	0	1	0.706	0.749	0.832	1	0.17	1.532	176.97	MDA_sEVS_PQC_it2	100.11204:175271 101.11671:13007 102.12137:12078	42.54709:60 44.04882:247 55.05462:831 55.09083:19 57.74910:115 58.02670:70 72.07751:119 72.09400:12 84.49265:31 95.03748:55
17	101.06	1.688	C5H8O2	C1CCOC(=O)C1	NA	5-VALEROLACTONE	[M+H]+	Annotated via MS2 searching of PIM MDAsEVs Samples in MSDIAL	1	TRUE	2.463	101.06	C5H8O2	Delta valerolactones	OZJPLYNZGCXSJM-UHFFFAOYSA-N	C1CCOC(=O)C1	430	FALSE	TRUE	TRUE	Normalized unit: Intensity; Annotation method: MSMS-Public_all-pos-VS19_3	FALSE	FALSE	1127	0	0	1	0.61	0.804	0.663	5	0.33	1.482	3027.11	MDA_sEVS_PQC_it3	101.06001:227416 102.06468:15018 103.06935:1818	41.03685:89 41.05390:5 42.03272:240 42.05673:10 43.01769:499 43.04256:29 43.05163:13 45.14161:12 55.05368:834 55.09105:29 55.11159:11 56.05658:286 56.09043:13 58.02704:473 58.05700:10 58.30973:59 59.03024:107 59.03949:41 59.06023:1794 59.10128:33 59.23473:11 59.45319:38 60.04336:450 60.06541:37 60.08686:18 60.11099:8 61.04772:17 69.03207:96 69.05019:131 69.08933:8 72.06668:139 100.07573:88 101.07…
18	104.07	14.602	C4H9NO2	O=C(O)C(C)CN	NA	3-Aminoisobutyric acid	[M+H]+	Annotated via MS2 searching of PIM MDAsEVs Samples in MSDIAL	1	TRUE	-1	104.071	C4H9NO2	Beta amino acids and derivatives	QCHPKSFMDHPSNR-UHFFFAOYNA-N	O=C(O)C(C)CN	430	FALSE	TRUE	TRUE	Normalized unit: Intensity; Annotation method: MSMS-Pos-FiehnHILIC (1)_1	FALSE	FALSE	1243	0	0	1	0.953	0.866	0.835	1	0.2	1.72	135.47	MDA_sEVS_PQC_it1	104.07025:43271 105.07492:2260 106.07959:8080	44.47230:9 58.06484:441 58.10615:14 58.14845:9 58.29405:74 58.30943:9 99.57339:77
19	104.07	12.248	C4H9NO2	O=C(O)C(C)CN	NA	3-Aminoisobutyric acid	[M+H]+	Annotated via MS2 searching of PIM MDAsEVs Samples in MSDIAL	0.33	TRUE	-1	104.071	C4H9NO2	Beta amino acids and derivatives	QCHPKSFMDHPSNR-UHFFFAOYNA-N	O=C(O)C(C)CN	430	FALSE	TRUE	TRUE	Normalized unit: Intensity; Annotation method: MSMS-Pos-FiehnHILIC (1)_1	FALSE	FALSE	1245	0	0	1	0.76	0.639	0.835	1	0.2	1.511	12.29	MDA_sEVS_PQC_it3	104.07047:8661 105.07514:216 106.07981:1557	43.04062:91 45.05522:76 45.07395:6 58.06427:365 78.35818:15 84.91070:209 84.95061:7
20	104.071	2.64	C4H9NO2	O=C(O)C(C)CN	NA	3-Aminoisobutyric acid	[M+H]+	Annotated via MS2 searching of PIM MDAsEVs Samples in MSDIAL	1	TRUE	-1	104.071	C4H9NO2	Beta amino acids and derivatives	QCHPKSFMDHPSNR-UHFFFAOYNA-N	O=C(O)C(C)CN	430	FALSE	TRUE	TRUE	Normalized unit: Intensity; Annotation method: MSMS-Pos-FiehnHILIC (1)_1	FALSE	FALSE	1248	0	0	1	0.789	0.735	0.798	2	0.4	1.594	30.97	MDA_sEVS_PQC_it3	104.07085:10209 105.07551:931 106.08018:1429	44.11934:27 44.41761:41 45.03309:636 45.06138:15 56.04889:316 56.11810:32 56.37194:53 58.06485:1611 58.11925:88 58.25978:7 58.42568:14 60.49791:12 60.51924:33 63.88196:19
21	104.107	13.223	C5H14NO	C[N+](C)(C)CCO	NA	Choline; CE30; OEYIOHPDSNJKLS-UHFFFAOYSA-N	[M]+	Annotated via MS2 searching of PIM MDAsEVs Samples in MSDIAL	1	TRUE	7.638	104.107	C5H14NO	Cholines	OEYIOHPDSNJKLS-UHFFFAOYSA-N	C[N+](C)(C)CCO	430	FALSE	TRUE	TRUE	Normalized unit: Intensity; Annotation method: MSMS-Public_all-pos-VS19_3	FALSE	FALSE	1255	0	0	0.99	0.773	0.846	0.77	4	0.4	1.63	148.77	MDA_sEVS_PQC_it1	104.10647:9056 105.11114:1289 106.11580:0	44.04799:284 45.03289:466 45.05771:125 45.15493:21 45.61785:23 58.06393:734 58.13006:14 58.27564:50 59.96093:6 60.08040:2539 60.11780:50 60.12976:11 60.14053:5 61.29002:22 62.97977:130 104.10240:93 108.78300:18
22	104.107	8.855	C5H14NO	C[N+](C)(C)CCO	NA	Choline; CE30; OEYIOHPDSNJKLS-UHFFFAOYSA-N	[M]+	Annotated via MS2 searching of PIM MDAsEVs Samples in MSDIAL	1	TRUE	7.638	104.107	C5H14NO	Cholines	OEYIOHPDSNJKLS-UHFFFAOYSA-N	C[N+](C)(C)CCO	430	FALSE	TRUE	TRUE	Normalized unit: Intensity; Annotation method: MSMS-Public_all-pos-VS19_3	FALSE	FALSE	1256	0	0	1	0.772	0.955	0.796	3	0.3	1.679	709.21	MDA_sEVS_PQC_it3	104.10696:47035 105.11162:2538 106.11629:0	42.07416:13 45.03293:349 45.05080:28 57.04369:83 57.05400:18 58.06483:318 58.09222:11 59.51532:9 60.07953:112 61.49421:7 64.43878:9 82.16273:17
23	106.086	16.962	C4H11NO2	C(CO)NCCO	NA	Diethanolamine; CE30; ZBCBWPMODOFKDW-UHFFFAOYSA-N	[M+H]+	Annotated via MS2 searching of PIM MDAsEVs Samples in MSDIAL	0.47	TRUE	8.221	106.086	C4H11NO2	1,2-aminoalcohols	ZBCBWPMODOFKDW-UHFFFAOYSA-N	C(CO)NCCO	430	FALSE	TRUE	TRUE	Normalized unit: Intensity; Annotation method: MSMS-Public_all-pos-VS19_3	FALSE	FALSE	1330	0	0	1	0.758	0.908	0.672	3	0.2	1.589	8.49	MDA_sEVS_PQC_it3	106.08585:2957 107.09052:0 108.09519:288	44.04883:182 44.08308:8 45.03265:152 45.05862:6 45.30142:49 45.64116:75 55.72560:40 70.06424:136 70.08653:8 93.60465:9
24	106.087	15.551	C4H11NO2	C(CO)NCCO	NA	Diethanolamine; CE30; ZBCBWPMODOFKDW-UHFFFAOYSA-N	[M+H]+	Annotated via MS2 searching of PIM MDAsEVs Samples in MSDIAL	1	TRUE	8.221	106.086	C4H11NO2	1,2-aminoalcohols	ZBCBWPMODOFKDW-UHFFFAOYSA-N	C(CO)NCCO	430	FALSE	TRUE	TRUE	Normalized unit: Intensity; Annotation method: MSMS-Public_all-pos-VS19_3	FALSE	FALSE	1337	0	0	1	0.758	0.902	0.677	4	0.27	1.599	10491.6	MDA_sEVS_PQC_it1	106.08651:3002916 107.09118:130004 108.09585:14789	41.03808:123 44.04832:388 44.06978:24 44.07937:13 45.03076:217 45.05652:6 70.06435:205 88.07305:91 102.68474:13
25	113.034	4.086	C4H4N2O2	OC1=NC=CC(O)=N1	NA	Uracil	[M+H]+	Annotated via MS2 searching of PIM MDAsEVs Samples in MSDIAL	0.8	TRUE	-1	113.035	C4H4N2O2	Pyrimidones	ISAKRJDGNUQOIC-UHFFFAOYSA-N	OC1=NC=CC(O)=N1	430	FALSE	TRUE	TRUE	Normalized unit: Intensity; Annotation method: MSMS-Pos-FiehnHILIC (1)_1	FALSE	FALSE	1478	0	0	1	0.789	0.967	0.841	2	0.67	1.769	411.01	MDA_sEVS_PQC_it1	113.03450:33666 114.03917:1528 115.04384:654	68.01125:73 70.02742:142 70.07312:10 70.21795:28 84.22901:31 96.00456:126
26	114.067	5.549	C4H7N3O	N=C1N=C(O)CN1C	NA	Creatinine	[M+H]+	Annotated via MS2 searching of PIM MDAsEVs Samples in MSDIAL	0.73	TRUE	-1	114.066	C4H7N3O	Alpha amino acids and derivatives	DDRJAANPRJIHGJ-UHFFFAOYSA-N	N=C1N=C(O)CN1C	430	FALSE	TRUE	TRUE	Normalized unit: Intensity; Annotation method: MSMS-Pos-FiehnHILIC (1)_1	FALSE	FALSE	1506	0	0	0.99	0.912	0.954	0.816	2	0.29	1.748	7847.5	MDA_sEVS_PQC_it3	114.06550:2940 115.07017:566 116.07483:440	43.02698:159 43.04671:15 44.04882:525 44.08113:19 44.09031:10 82.39803:27 82.40745:10
27	116.07	12.397	C5H9NO2	O=C(O)C1NCCC1	NA	Proline	[M+H]+	Annotated via MS2 searching of PIM MDAsEVs Samples in MSDIAL	0.47	TRUE	-1	116.071	C5H9NO2	Proline and derivatives	ONIBWKKTOPOVIA-UHFFFAOYNA-N	O=C(O)C1NCCC1	430	FALSE	TRUE	TRUE	Normalized unit: Intensity; Annotation method: MSMS-Pos-FiehnHILIC (1)_1	FALSE	FALSE	1561	0	0	0.99	0.765	0.808	0.813	1	0.5	1.637	46.47	MDA_sEVS_PQC_it3	116.06995:8332 117.07461:418 118.07928:787426	42.04361:83 42.05454:21 43.83368:54 56.04922:141 56.08003:10 59.07087:138 68.04444:49 70.06445:658 70.10492:22 71.02876:10 75.09083:98 79.05404:28 80.50351:6 81.25307:14
28	116.071	14.542	C5H9NO2	O=C(O)C1NCCC1	NA	Proline	[M+H]+	Annotated via MS2 searching of PIM MDAsEVs Samples in MSDIAL	1	TRUE	-1	116.071	C5H9NO2	Proline and derivatives	ONIBWKKTOPOVIA-UHFFFAOYNA-N	O=C(O)C1NCCC1	430	FALSE	TRUE	TRUE	Normalized unit: Intensity; Annotation method: MSMS-Pos-FiehnHILIC (1)_1	FALSE	FALSE	1570	0	0	1	0.913	0.938	0.813	1	0.5	1.779	2073.1	MDA_sEVS_PQC_it2	116.07035:71958 117.07502:5050 118.07969:230922	70.06472:3102 70.11638:20 70.14942:27 70.18049:24 70.19576:24 70.20401:42 70.26130:13 70.36565:12 70.51277:30 70.66445:49 101.76655:40 101.93213:8 102.10541:8
29	116.143	5.289	C7H17N	CC(C)NC(C)(C)C	NA	N-tert-Butylisopropylamine	[M+H]+	Annotated via MS2 searching of PIM MDAsEVs Samples in MSDIAL	0.47	TRUE	1.3	116.143	C7H17N	Dialkylamines	ZWXQPERWRDHCMZ-UHFFFAOYSA-N	CC(C)NC(C)(C)C	430	FALSE	TRUE	TRUE	Normalized unit: Intensity; Annotation method: MSMS-Public_all-pos-VS19_3	FALSE	FALSE	1592	0	0	1	0.735	0.673	0.928	2	1	1.68	104.97	MDA_sEVS_PQC_it1	116.14327:8525 117.14794:1874 118.15261:0	43.18112:16 53.52890:43 53.53725:10 55.05330:213 55.07506:17 55.08343:7 57.06962:407 59.05998:133 60.08016:414 60.15644:11 70.06320:65 70.08470:7 74.09714:320 81.06748:62 84.23538:6 98.06776:28
30	118.086	2.494	C5H11NO2	O=C([O-])C[N+](C)(C)C	NA	Betaine	[M+H]+	Annotated via MS2 searching of PIM MDAsEVs Samples in MSDIAL	1	TRUE	-1	118.086	C5H11NO2	Alpha amino acids	KWIUHFFTVRNATP-UHFFFAOYSA-N	O=C([O-])C[N+](C)(C)C	430	FALSE	TRUE	TRUE	Normalized unit: Intensity; Annotation method: MSMS-Pos-FiehnHILIC (1)_1	FALSE	FALSE	1638	0	0	1	0.645	0.848	0.652	2	0.11	1.482	24.62	MDA_sEVS_PQC_it1	118.08618:92031 119.09085:6360 120.09552:1199	43.01772:183 43.02947:24 44.04908:619 44.07464:20 45.03307:177 45.09281:73 45.11577:5 45.19715:14 45.69844:8 57.14043:33 58.06504:4023 58.11350:40 58.14245:36 58.17224:26 58.18014:19 58.21403:32 58.28043:7 58.40085:22 58.61673:18 59.04870:190 59.07275:2595 59.11130:50 59.12045:33 59.13810:33 59.84067:23 60.04374:427 60.22103:24 60.33647:12 72.04257:128 72.08065:858 72.12390:33 72.13800:8 72.32289…
31	124.087	39.363	C6H11N3O	N[C@H](CO)CC1=CN=CN1	NA	low score: HISTIDINOL	[M-H2O+H]+	Annotated via MS2 searching of PIM MDAsEVs Samples in MSDIAL	0.07	TRUE	-1	124.087	C6H11N3O	Aralkylamines	ZQISRDCJNBUVMM-YFKPBYRVSA-N	N[C@H](CO)CC1=CN=CN1	530	FALSE	TRUE	FALSE	Normalized unit: Intensity; Annotation method: MSMS-Public_all-pos-VS19_3	FALSE	FALSE	1864	0	0	1	0.399	0.673	0.824	1	0.17	1.338	1.75	MDA_sEVS_PQC_it5	124.08663:9876 125.09130:996 126.09597:0	42.03443:183 42.05668:15 42.07000:6 45.03357:158 45.05774:13 45.07158:11 89.58986:13 124.08514:111
32	124.087	1.153	C6H11N3O	N[C@H](CO)CC1=CN=CN1	NA	low score: HISTIDINOL	[M-H2O+H]+	Annotated via MS2 searching of PIM MDAsEVs Samples in MSDIAL	0.27	TRUE	-1	124.087	C6H11N3O	Aralkylamines	ZQISRDCJNBUVMM-YFKPBYRVSA-N	N[C@H](CO)CC1=CN=CN1	530	FALSE	TRUE	FALSE	Normalized unit: Intensity; Annotation method: MSMS-Public_all-pos-VS19_3	FALSE	FALSE	1870	0	0	1	0.454	0.701	0.824	1	0.17	1.38	17.55	MDA_sEVS_PQC_it1	124.08672:73704 125.09139:7192 126.09606:720	42.03385:192 42.05385:9 42.20943:12 66.03299:159 66.07590:8 102.14575:5 124.08395:164
33	124.087	2.136	C6H11N3O	N[C@H](CO)CC1=CN=CN1	NA	low score: HISTIDINOL	[M-H2O+H]+	Annotated via MS2 searching of PIM MDAsEVs Samples in MSDIAL	0.47	TRUE	-1	124.087	C6H11N3O	Aralkylamines	ZQISRDCJNBUVMM-YFKPBYRVSA-N	N[C@H](CO)CC1=CN=CN1	530	FALSE	TRUE	FALSE	Normalized unit: Intensity; Annotation method: MSMS-Public_all-pos-VS19_3	FALSE	FALSE	1872	0	0	1	0.54	0.815	0.824	1	0.17	1.48	26.09	MDA_sEVS_PQC_it4	124.08676:76438 125.09143:14211 126.09610:1586	42.03335:231 42.05706:5 42.22281:14 83.06166:23 124.08597:189
34	124.087	16.999	C6H11N3O	N[C@H](CO)CC1=CN=CN1	NA	HISTIDINOL	[M-H2O+H]+	Annotated via MS2 searching of PIM MDAsEVs Samples in MSDIAL	0.6	TRUE	-1	124.087	C6H11N3O	Aralkylamines	ZQISRDCJNBUVMM-YFKPBYRVSA-N	N[C@H](CO)CC1=CN=CN1	430	FALSE	TRUE	TRUE	Normalized unit: Intensity; Annotation method: MSMS-Public_all-pos-VS19_3	FALSE	FALSE	1885	0	0	0.99	0.805	0.97	0.824	1	0.17	1.687	7.12	MDA_sEVS_PQC_it5	124.08641:11451 125.09108:1062 126.09575:0	52.82500:5 124.08860:208 124.12055:15
35	127.073	4.831	C3H6N6	c1(nc(nc(n1)N)N)N	NA	Melamine	[M+H]+	Annotated via MS2 searching of PIM MDAsEVs Samples in MSDIAL	1	TRUE	-1	127.073	C3H6N6	1,3,5-triazines	JDSHMPZPIAZGSV-UHFFFAOYSA-N	c1(nc(nc(n1)N)N)N	430	FALSE	TRUE	TRUE	Normalized unit: Intensity; Annotation method: MSMS-Public_all-pos-VS19_3	FALSE	FALSE	1977	0	0	1	0.794	0.907	0.794	3	0.5	1.698	810.67	MDA_sEVS_PQC_it1	127.07258:146117 128.07725:5820 129.08191:490	43.02848:457 43.05170:18 43.06192:6 45.04415:115 58.06421:251 58.10582:10 68.02407:948 68.06790:21 69.05009:96 77.40004:7 85.05043:2318 85.07456:372 85.12634:15 85.18308:12 85.51181:21 127.07157:79 127.59317:10
36	130.049	13.844	C5H7NO3	C1CC(=N[C@@H]1C(=O)O)O	NA	L-Pyroglutamic acid; CE30; ODHCTXKNWHHXJC-VKHMYHEASA-N	[M+H]+	Annotated via MS2 searching of PIM MDAsEVs Samples in MSDIAL	0.87	TRUE	2.547	130.05	C5H7NO3	Alpha amino acids and derivatives	ODHCTXKNWHHXJC-VKHMYHEASA-N	C1CC(=N[C@@H]1C(=O)O)O	430	FALSE	TRUE	TRUE	Normalized unit: Intensity; Annotation method: MSMS-Public_all-pos-VS19_3	FALSE	FALSE	2079	0	0	0.99	0.949	0.969	0.91	3	0.27	1.804	59.21	MDA_sEVS_PQC_it2	130.04932:3863 131.05398:549 132.05865:0	41.03835:256 41.07293:15 41.08100:5 56.04875:610 56.08384:13 56.17178:24 56.28271:7 56.42098:20 72.04440:87 84.04506:437 84.07818:20
37	136.061	4.492	C5H5N5	N=1C=NC2=C(N=CNC12)N	NA	Adenine	[M+H]+	Annotated via MS2 searching of PIM MDAsEVs Samples in MSDIAL	0.87	TRUE	-1	136.062	C5H5N5	6-aminopurines	GFFGJBXGBJISGV-UHFFFAOYSA-N	N=1C=NC2=C(N=CNC12)N	430	FALSE	TRUE	TRUE	Normalized unit: Intensity; Annotation method: MSMS-Pos-FiehnHILIC (1)_1	FALSE	FALSE	2270	0	0	1	0.717	0.779	0.843	2	0.25	1.57	100.04	MDA_sEVS_PQC_it1	136.06152:32921 137.06619:0 138.07086:0	55.02858:246 55.05384:74 79.05215:207 79.08547:13 82.03978:150 82.10626:8 82.12976:7 91.38927:12 119.03578:754 119.08914:12 119.22261:17 129.84071:44 136.06080:413 136.11160:81 136.14206:19
38	136.112	2.77	C9H13N	NC(C)CC=1C=CC=CC1	NA	Amphetamine	[M+H]+	Annotated via MS2 searching of PIM MDAsEVs Samples in MSDIAL	1	TRUE	-1	136.112	C9H13N	Amphetamines and derivatives	KWTSXDURSIMDCE-UHFFFAOYNA-N	NC(C)CC=1C=CC=CC1	430	FALSE	TRUE	TRUE	Normalized unit: Intensity; Annotation method: MSMS-Pos-FiehnHILIC (1)_1	FALSE	FALSE	2279	0	0	0.99	0.752	0.776	0.763	2	0.2	1.549	80.78	MDA_sEVS_PQC_it5	136.11153:10580 137.11619:1766 138.12086:784	50.82590:48 56.56128:41 61.31537:12 77.03639:95 78.01506:49 78.03704:13 79.01929:67 79.03670:11 89.06736:77 89.09281:5 91.05373:1964 91.09750:47 91.23274:11 91.28346:10 91.33628:16 93.05367:116 93.07009:171 93.28338:7 94.03723:90 95.05777:48 106.06313:89 109.04837:83 109.05792:60 109.07814:9 119.03361:565 119.07467:23 119.09039:17 120.08116:39 121.08770:132 121.12568:10 136.06138:314 136.11775:19
39	137.045	6.957	C5H4N4O	OC1=NC=NC=2NC=NC12	NA	Hypoxanthine	[M+H]+	Annotated via MS2 searching of PIM MDAsEVs Samples in MSDIAL	0.73	TRUE	-1	137.046	C5H4N4O	Hypoxanthines	FDGQSTZJBFJUBT-UHFFFAOYSA-N	OC1=NC=NC=2NC=NC12	430	FALSE	TRUE	TRUE	Normalized unit: Intensity; Annotation method: MSMS-Pos-FiehnHILIC (1)_1	FALSE	FALSE	2294	0	0	1	0.797	0.856	0.97	4	1	1.816	134	MDA_sEVS_PQC_it1	137.04573:15030 138.05040:1118 139.05507:258	43.94917:7 55.02820:502 55.06281:18 82.03816:267 82.05945:24 82.07799:6 83.02181:101 92.08188:15 94.03964:296 94.54038:24 110.03416:315 110.06074:28 110.08883:8 110.14097:10 110.61572:21 119.03404:206 119.16713:11 119.19699:23 119.41945:12 135.02711:73 137.04515:857 137.10093:13 137.24197:21 137.96306:35
40	137.045	4.274	C5H4N4O	OC1=NC=NC=2NC=NC12	NA	Hypoxanthine	[M+H]+	Annotated via MS2 searching of PIM MDAsEVs Samples in MSDIAL	0.8	TRUE	-1	137.046	C5H4N4O	Hypoxanthines	FDGQSTZJBFJUBT-UHFFFAOYSA-N	OC1=NC=NC=2NC=NC12	430	FALSE	TRUE	TRUE	Normalized unit: Intensity; Annotation method: MSMS-Pos-FiehnHILIC (1)_1	FALSE	FALSE	2295	0	0	1	0.751	0.777	0.97	4	1	1.753	117.45	MDA_sEVS_PQC_it1	137.04559:11041 138.05026:2020 139.05493:0	53.03745:125 55.02709:103 65.24361:10 66.03296:109 67.02748:159 82.03870:313 82.34985:35 94.03778:301 94.06579:15 94.23202:92 94.25474:9 110.03459:204 110.06713:10 110.19827:7 110.33458:10 110.54705:65 119.03474:607 119.09155:7 119.19333:25 119.23872:14 136.36012:30 137.04582:677 137.06124:473 137.11637:9
41	137.046	4.66	C5H4N4O	OC1=NC=NC=2NC=NC12	NA	Hypoxanthine	[M+H]+	Annotated via MS2 searching of PIM MDAsEVs Samples in MSDIAL	1	TRUE	-1	137.046	C5H4N4O	Hypoxanthines	FDGQSTZJBFJUBT-UHFFFAOYSA-N	OC1=NC=NC=2NC=NC12	430	FALSE	TRUE	TRUE	Normalized unit: Intensity; Annotation method: MSMS-Pos-FiehnHILIC (1)_1	FALSE	FALSE	2298	0	0	1	0.823	0.853	0.95	4	1	1.821	6655.71	MDA_sEVS_PQC_it4	137.04578:419870 138.05044:25367 139.05511:1545	53.01280:126 53.03783:154 53.06449:8 53.07430:5 54.70669:15 55.02896:744 55.06283:23 55.11457:5 67.02857:213 67.06062:6 67.23312:26 67.26208:35 68.03209:172 69.31091:19 81.56826:5 82.03948:1338 82.08095:35 83.02456:51 84.02589:46 92.02349:663 92.04887:105 94.03940:701 94.08694:10 94.33531:9 94.47656:26 100.01947:141 100.06277:9 109.26673:5 109.39576:20 110.03438:2729 110.16789:20 110.19449:41 110…
42	138.056	0.543	C7H7NO2	C1=CC=C(C(=C1)C(=O)N)O	NA	SALICYLAMIDE	[M+H]+	Annotated via MS2 searching of PIM MDAsEVs Samples in MSDIAL	1	TRUE	-1	138.055	C7H7NO2	1-hydroxy-4-unsubstituted benzenoids	SKZKKFZAGNVIMN-UHFFFAOYSA-N	C1=CC=C(C(=C1)C(=O)N)O	430	FALSE	TRUE	TRUE	Normalized unit: Intensity; Annotation method: MSMS-Public_all-pos-VS19_3	FALSE	FALSE	2322	0	0	0.98	0.71	0.836	0.842	4	0.21	1.578	37.32	MDA_sEVS_PQC_it2	138.05602:6252 139.06068:676 140.06535:610	50.01323:83 50.02775:13 65.03847:596 65.07403:16 65.15140:21 65.17371:46 66.03387:205 77.03749:363 79.13472:14 79.17492:9 82.06458:189 82.09473:10 83.08461:239 83.11529:20 83.13105:16 93.03476:631 93.07042:141 95.04587:81 110.07001:167 110.11423:9 111.04185:120 121.02801:1032 121.49531:5 123.71272:14
43	139.05	7.829	C6H6N2O2	O=C(O)C=CC1=CN=CN1	NA	Urocanic acid	[M+H]+	Annotated via MS2 searching of PIM MDAsEVs Samples in MSDIAL	0.73	TRUE	-1	139.05	C6H6N2O2	Imidazolyl carboxylic acids and derivatives	LOIYMIARKYCTBW-UHFFFAOYSA-N	O=C(O)C=CC1=CN=CN1	430	FALSE	TRUE	TRUE	Normalized unit: Intensity; Annotation method: MSMS-Pos-FiehnHILIC (1)_1	FALSE	FALSE	2352	0	0	0.98	0.781	0.952	0.789	2	0.25	1.662	23.32	MDA_sEVS_PQC_it2	139.04924:2496 140.05391:269 141.05858:0	93.04420:954 93.09106:10 93.24686:8 93.25735:43 93.29367:6 121.03700:372 139.08438:46
44	139.05	15.159	C6H6N2O2	O=C(O)C=CC1=CN=CN1	NA	Urocanic acid	[M+H]+	Annotated via MS2 searching of PIM MDAsEVs Samples in MSDIAL	1	TRUE	-1	139.05	C6H6N2O2	Imidazolyl carboxylic acids and derivatives	LOIYMIARKYCTBW-UHFFFAOYSA-N	O=C(O)C=CC1=CN=CN1	430	FALSE	TRUE	TRUE	Normalized unit: Intensity; Annotation method: MSMS-Pos-FiehnHILIC (1)_1	FALSE	FALSE	2353	0	0	1	0.728	0.826	0.859	4	0.5	1.647	387.64	MDA_sEVS_PQC_it2	139.05009:47241 140.05476:4207 141.05943:524	55.05392:181 55.08043:7 56.96337:219 66.03366:220 66.31610:14 68.04732:89 91.99141:41 93.04388:1056 93.09319:27 93.11330:9 93.22361:38 93.41836:12 94.05070:177 94.09701:7 102.03426:59 102.04723:23 121.03775:260 121.07160:26 121.08819:9 121.22105:23 139.04737:113
45	144.102	11.821	C7H13NO2	C[N+]1(C)CCC[C@H]1C(=O)[O-]	NA	Proline betaine; CE30; CMUNUTVVOOHQPW-LURJTMIESA-N	[M+H]+	Annotated via MS2 searching of PIM MDAsEVs Samples in MSDIAL	0.33	TRUE	7.22	144.102	C7H13NO2	Proline and derivatives	CMUNUTVVOOHQPW-LURJTMIESA-N	C[N+]1(C)CCC[C@H]1C(=O)[O-]	430	FALSE	TRUE	TRUE	Normalized unit: Intensity; Annotation method: MSMS-Public_all-pos-VS19_3	FALSE	FALSE	2539	0	0	0.99	0.687	0.779	0.796	3	0.21	1.53	861.88	MDA_sEVS_PQC_it5	144.10126:1895 145.10593:399 146.11059:41027	55.05307:148 57.03151:161 57.07116:5 58.06510:547 58.97681:116 84.07886:174 84.10180:12 102.05263:112 127.91678:13 144.06941:85 144.08652:27
46	146.117	11.893	C7H15NO2	CC(C)C[C@H](N)CC(O)=O	NA	(S)-3-Amino-5-methylhexanoic acid; LC-ESI-QTOF; MS2; CE	[M+H]+	Annotated via MS2 searching of PIM MDAsEVs Samples in MSDIAL	1	TRUE	-1	146.118	C7H15NO2	Beta amino acids and derivatives	MLYMSIKVLAPCAK-LURJTMIESA-N	CC(C)C[C@H](N)CC(O)=O	430	FALSE	TRUE	TRUE	Normalized unit: Intensity; Annotation method: MSMS-Pos-MassBank (1)_2	FALSE	FALSE	2612	0	0	1	0.655	0.836	0.775	1	0.2	1.535	321.98	MDA_sEVS_PQC_it1	146.11716:46514 147.12182:3866 148.12649:764	44.04849:169 44.07160:12 55.05251:130 55.08845:9 55.24880:24 56.04798:194 56.07618:14 58.06500:2601 58.10231:46 58.26009:11 58.32109:30 58.71946:49 59.07235:236 69.19126:31 71.07231:244 71.11456:12 84.31191:49 86.09590:4518 86.13936:73 86.20558:23 86.21459:15 86.26938:46 86.29488:19 87.37846:62 88.69839:9 92.93311:15 92.95300:6 128.06679:85 138.47657:21 146.11545:69
47	150.058	11.783	C5H11NO2S	O=C(O)C(N)CCSC	NA	Methionine	[M+H]+	Annotated via MS2 searching of PIM MDAsEVs Samples in MSDIAL	0.87	TRUE	-1	150.058	C5H11NO2S	Methionine and derivatives	FFEARJCKVFRZRR-UHFFFAOYNA-N	O=C(O)C(N)CCSC	430	FALSE	TRUE	TRUE	Normalized unit: Intensity; Annotation method: MSMS-Pos-FiehnHILIC (1)_1	FALSE	FALSE	2719	0	0	0.98	0.748	0.833	0.797	3	0.1	1.564	225.93	MDA_sEVS_PQC_it2	150.05740:4250 151.06207:8166 152.06674:9973	50.01305:28 56.04892:1270 56.08792:34 56.09637:9 56.17188:10 61.01004:1086 61.06124:10 61.09036:28 61.14667:35 64.98555:198 65.02311:7 65.03848:187 65.05991:15 66.04129:117 68.04702:127 69.48086:6 74.02177:164 74.04472:25 74.07327:6 88.03802:165 88.06767:6 89.04114:47 102.08959:177 102.13073:8 104.05100:110 115.90680:68 148.37354:7
48	152.056	6.781	C5H5N5O	N=C1N=C(O)C=2N=CNC2N1	NA	Guanine	[M+H]+	Annotated via MS2 searching of PIM MDAsEVs Samples in MSDIAL	0.93	TRUE	-1	152.057	C5H5N5O	Purines and purine derivatives	UYTPUPDQBNUYGX-UHFFFAOYSA-N	N=C1N=C(O)C=2N=CNC2N1	430	FALSE	TRUE	TRUE	Normalized unit: Intensity; Annotation method: MSMS-Pos-FiehnHILIC (1)_1	FALSE	FALSE	2774	0	0	1	0.76	0.906	0.794	2	0.22	1.634	305.4	MDA_sEVS_PQC_it1	152.05682:20338 153.06149:1453 154.06616:0	55.02863:345 55.06304:6 60.97441:195 60.99777:17 65.11039:41 65.11921:29 78.98548:254 79.02709:6 80.02211:32 82.03888:127 82.05975:17 82.07822:5 91.05360:1023 91.40700:23 91.57082:11 91.89928:16 91.94982:69 93.00631:144 98.71837:52 98.95932:208 98.99335:12 99.01398:7 107.03468:236 110.03532:1325 110.13592:21 110.20882:5 110.27900:22 110.29994:16 110.40747:26 110.68593:51 110.92880:15 124.03346:16…
49	156.138	2.219	C9H17NO	CC1(C)CC(=O)CC(C)(C)N1	NA	2,2,6,6-Tetramethyl-4 piperidone	[M+H]+	Annotated via MS2 searching of PIM MDAsEVs Samples in MSDIAL	0.53	TRUE	1.944	156.138	C9H17NO	Piperidinones	JWUXJYZVKZKLTJ-UHFFFAOYSA-N	CC1(C)CC(=O)CC(C)(C)N1	430	FALSE	TRUE	TRUE	Normalized unit: Intensity; Annotation method: MSMS-Public_all-pos-VS19_3	FALSE	FALSE	2949	0	0	0.99	0.813	0.815	0.731	1	0.5	1.638	74.6	MDA_sEVS_PQC_it2	156.13776:17089 157.14242:1723 158.14709:2421	41.03858:121 41.06246:9 42.03280:148 42.05680:11 44.01255:115 51.31792:18 55.05335:478 58.06516:4607 58.11168:49 58.12810:8 58.16181:46 58.20659:11 58.23031:35 58.28849:82 58.30850:15 58.32858:28 58.34718:43 58.37450:16 58.49901:26 58.95030:12 59.04811:173 59.07546:6 59.20817:8 68.01315:126 68.03843:8 68.05668:162 68.08408:5 68.29684:16 73.07704:101 73.09231:27 74.05813:129 74.08343:8 74.22069:83…
50	162.056	9.665	C9H7NO2	c1ccc2c(c1)c(c[nH]2)C(=O)O	NA	Indole-3-carboxylic acid; CE0; KMAKOBLIOCQGJP-UHFFFAOYSA-N	[M+H]+	Annotated via MS2 searching of PIM MDAsEVs Samples in MSDIAL	0.07	TRUE	1.455	162.055	C9H7NO2	Indolecarboxylic acids and derivatives	KMAKOBLIOCQGJP-UHFFFAOYSA-N	c1ccc2c(c1)c(c[nH]2)C(=O)O	430	FALSE	TRUE	TRUE	Normalized unit: Intensity; Annotation method: MSMS-Public_all-pos-VS19_3	FALSE	FALSE	3125	0	0	0.96	0.601	0.678	0.852	3	0.5	1.489	10.82	MDA_sEVS_PQC_it2	162.05630:4381 163.06097:0 164.06564:0	52.55144:15 60.04413:369 60.06579:20 60.08171:14 62.98708:26 67.02713:209 68.04751:153 68.08640:9 72.04418:255 72.08762:15 72.24923:35 73.02862:102 73.05443:5 78.98417:834 79.02300:17 80.04580:152 80.08501:8 80.72072:6 100.11223:120 100.13742:16 101.19732:45 102.05493:147 102.06634:47 106.02656:36 106.19520:12 116.05154:36 120.24449:7 120.33529:13 120.70443:14 121.04966:1230 121.09988:22 123.9360…
51	175.119	27.675	C6H14N4O2	O=C(O)C(N)CCCNC(=N)N	NA	Arginine	[M+H]+	Annotated via MS2 searching of PIM MDAsEVs Samples in MSDIAL	0.93	TRUE	-1	175.119	C6H14N4O2	L-alpha-amino acids	ODKSFYDXXFIFQN-UHFFFAOYNA-N	O=C(O)C(N)CCCNC(=N)N	430	FALSE	TRUE	TRUE	Normalized unit: Intensity; Annotation method: MSMS-Pos-FiehnHILIC (1)_1	FALSE	FALSE	3620	0	0	1	0.833	0.96	0.722	2	0.17	1.665	715.6	MDA_sEVS_PQC_it1	175.11891:26815 176.12358:2495 177.12825:0	43.05587:103 45.97703:24 51.02103:6 60.04399:71 60.05518:1115 60.09761:29 60.33886:8 70.06488:5498 70.11928:58 70.13684:5 70.18313:24 70.22949:26 70.26743:67 70.28200:26 70.38409:20 70.43188:6 70.60095:39 70.95591:9 72.08098:263 97.07437:71 98.98295:37 115.08489:324 115.11059:36 116.06869:74 130.09636:190 146.19538:11 164.10504:16 175.05036:42 175.39369:6
52	178.122	1.39	C11H15NO	CC(CC1=CC=CC=C1)N(C)C=O	NA	DEP_178.1226_15.3	[M+H]+	Annotated via MS2 searching of PIM MDAsEVs Samples in MSDIAL	0.4	TRUE	15.3	178.123	C11H15NO	Amphetamines and derivatives	GLSMSUZWTDVJMA-UHFFFAOYSA-N	CC(CC1=CC=CC=C1)N(C)C=O	430	FALSE	TRUE	TRUE	Normalized unit: Intensity; Annotation method: MSMS-Public_all-pos-VS19_3	FALSE	FALSE	3714	0	0	1	0.809	0.7	0.866	1	1	1.709	28.78	MDA_sEVS_PQC_it1	178.12245:11179 179.12712:1001 180.13179:0	43.95261:13 56.43913:5 58.06502:556 58.08535:40 58.09647:9 58.29360:19 58.56066:12 65.03715:148 78.98139:41 79.24246:8 91.05414:2355 91.11502:11 91.62086:27 94.04549:202 94.07483:18 119.04855:688 119.08761:162 119.18871:30 119.49121:30 119.53760:12 133.52378:29 175.81073:43
53	178.123	2.1	C11H15NO	CC(CC1=CC=CC=C1)N(C)C=O	NA	DEP_178.1226_15.3	[M+H]+	Annotated via MS2 searching of PIM MDAsEVs Samples in MSDIAL	0.27	TRUE	15.3	178.123	C11H15NO	Amphetamines and derivatives	GLSMSUZWTDVJMA-UHFFFAOYSA-N	CC(CC1=CC=CC=C1)N(C)C=O	430	FALSE	TRUE	TRUE	Normalized unit: Intensity; Annotation method: MSMS-Public_all-pos-VS19_3	FALSE	FALSE	3718	0	0	0.99	0.776	0.65	0.866	1	1	1.665	21.83	MDA_sEVS_PQC_it1	178.12202:16262 179.12669:15186 180.13136:3274	44.05721:52 44.07174:9 45.03343:177 45.04623:26 45.07167:9 55.16811:5 57.03297:46 57.05915:164 57.99255:5 58.06538:493 58.17090:6 59.07293:255 59.10707:12 66.83144:11 67.02910:162 67.04931:18 67.06064:12 72.04309:143 72.06916:15 72.07950:99 72.12885:8 81.06681:139 84.94245:95 84.95458:51 84.97639:7 90.97562:8 91.05371:3686 91.09557:91 91.15432:19 91.26670:8 91.32662:17 91.39510:14 91.42410:48 91.…
54	182.19	4.252	C12H23N	C1CCC(CC1)NC1CCCCC1	NA	Dicyclohexylamine	[M+H]+	Annotated via MS2 searching of PIM MDAsEVs Samples in MSDIAL	0.87	TRUE	5.471	182.19	C12H23N	Cyclohexylamines	XBPCUCUWBYBCDP-UHFFFAOYSA-N	C1CCC(CC1)NC1CCCCC1	430	FALSE	TRUE	TRUE	Normalized unit: Intensity; Annotation method: MSMS-Public_all-pos-VS19_3	FALSE	FALSE	3867	0	0	1	0.88	0.941	0.865	3	0.75	1.823	155.64	MDA_sEVS_PQC_it1	182.19019:24396 183.19485:3681 184.19952:1560	44.04768:187 55.05374:1956 55.20669:47 58.06309:137 58.31215:17 59.04814:100 59.07786:6 59.12040:30 59.92785:55 62.92979:151 62.95391:9 62.97313:7 71.56912:31 78.98330:94 80.98031:179 81.01325:9 81.05701:76 83.08523:1530 83.14442:6 83.25908:16 83.55145:59 98.09564:119 100.06977:23 100.08177:6 100.11011:111 122.05878:73 123.06901:195 123.10939:10 127.95636:63 164.07234:81 182.19081:608 182.25382:1…
55	184.073	24.317	C5H14NO4P	O=P([O-])(O)OCC[N+](C)(C)C	NA	Phosphocholine	[M+H]+	Annotated via MS2 searching of PIM MDAsEVs Samples in MSDIAL	0.93	TRUE	-1	184.073	C5H14NO4P	Phosphocholines	YHHSONZFOIEMCP-UHFFFAOYSA-N	O=P([O-])(O)OCC[N+](C)(C)C	430	FALSE	TRUE	TRUE	Normalized unit: Intensity; Annotation method: MSMS-Pos-FiehnHILIC (1)_1	FALSE	FALSE	3897	0	0	1	0.892	0.978	0.848	7	0.47	1.795	3289.17	MDA_sEVS_PQC_it1	184.07330:533149 185.07797:29692 186.08264:4991	44.79333:87 45.03292:642 45.06937:7 45.19700:16 45.27480:34 58.06333:204 58.08522:12 59.07125:231 59.11239:12 60.08074:606 60.11638:12 67.05367:186 67.09747:6 70.06258:220 70.10203:8 70.22552:20 70.24978:8 71.07242:1268 71.11807:32 71.19844:80 71.25048:8 71.26258:5 71.30370:36 76.58440:6 80.97036:50 85.59920:29 86.09590:4143 86.13842:106 86.21602:28 86.24354:11 86.27266:26 86.33451:29 86.38501:8 …
56	202.18	5.028	C11H23NO2	CC1(C)CC(O)CC(C)(C)N1CCO	NA	4-Hydroxy-1-(2-hydroxyethyl)-2,2,6,6-tetramethylpiperidine	[M+H]+	Annotated via MS2 searching of PIM MDAsEVs Samples in MSDIAL	1	TRUE	1.354	202.18	C11H23NO2	Piperidines	STEYNUVPFMIUOY-UHFFFAOYSA-N	CC1(C)CC(O)CC(C)(C)N1CCO	430	FALSE	TRUE	TRUE	Normalized unit: Intensity; Annotation method: MSMS-Public_all-pos-VS19_3	FALSE	FALSE	4460	0	0	1	0.692	0.75	0.83	6	0.35	1.557	1948.13	MDA_sEVS_PQC_it1	202.18024:271728 203.18490:32579 204.18957:3151	46.02752:178 46.05229:11 46.06623:5 57.07040:378 57.11148:21 59.04875:58 62.05847:381 70.06344:112 79.12561:8 81.18453:10 84.07964:260 84.11468:17 86.05959:56 86.09095:6 99.81048:5 102.09022:636 102.14080:12 106.07351:111 108.04516:161 123.11336:105 123.13628:10 136.98648:14 157.59507:7 159.06591:222 159.13020:14 202.17732:173 202.22082:8 202.24088:5
57	204.123	15.329	C9H18NO4	O=C(OC(CC(=O)O)C[N+](C)(C)C)C	NA	Acetylcarnitine	[M]+	Annotated via MS2 searching of PIM MDAsEVs Samples in MSDIAL	0.93	TRUE	-1	204.122	C9H18NO4	Acyl carnitines	RDHQFKQIGNGIED-UHFFFAOYNA-O	O=C(OC(CC(=O)O)C[N+](C)(C)C)C	430	FALSE	TRUE	TRUE	Normalized unit: Intensity; Annotation method: MSMS-Pos-FiehnHILIC (1)_1	FALSE	FALSE	4517	0	0	0.98	0.793	0.984	0.643	2	0.4	1.66	1896.7	MDA_sEVS_PQC_it1	204.12349:12438 205.12816:1640 206.13282:0	43.01619:180 43.03749:6 43.04938:6 48.90418:6 57.03293:243 57.06964:8 60.08193:456 60.11723:20 60.12977:13 61.02823:35 77.04022:31 85.02772:3443 85.07829:47 85.10412:23 85.13904:5 85.36930:18 103.95446:40 106.07411:63 121.87668:127 121.90837:10 123.50867:5 144.01061:100 169.96318:59 201.96630:40
58	218.138	13.067	C10H19NO4	O=C([O-])CC(OC(=O)CC)C[N+](C)(C)C	NA	Propionylcarnitine	[M+H]+	Annotated via MS2 searching of PIM MDAsEVs Samples in MSDIAL	0.87	TRUE	-1	218.139	C10H19NO4	Acyl carnitines	UFAHZIUFPNSHSL-UHFFFAOYNA-N	O=C([O-])CC(OC(=O)CC)C[N+](C)(C)C	430	FALSE	TRUE	TRUE	Normalized unit: Intensity; Annotation method: MSMS-Pos-FiehnHILIC (1)_1	FALSE	FALSE	4869	0	0	1	0.696	0.898	0.653	3	0.2	1.547	161.69	MDA_sEVS_PQC_it3	218.13832:3792 219.14299:0 220.14766:0	57.03280:163 57.05399:18 57.06183:15 59.05834:150 60.08018:133 62.41994:7 82.34155:7 85.02891:437 85.07397:12 85.11428:20 144.10100:88 191.92927:5 218.10148:81 218.14191:6
59	219.174	3.554	C15H26O3	C[C@@]12CC[C@H](C([C@H]3[C@@H]1[C@@H](C[C@@]2(C3O)C)O)(C)C)O	NA	low score: 5-hydroxyculmorin	[M-2H2O+H]+	Annotated via MS2 searching of PIM MDAsEVs Samples in MSDIAL	1	TRUE	2.56	219.174	C15H26O3	Bicyclic monoterpenoids	XFKGEQRMYJCXFK-YTAGIEBCSA-N	C[C@@]12CC[C@H](C([C@H]3[C@@H]1[C@@H](C[C@@]2(C3O)C)O)(C)C)O	530	FALSE	TRUE	FALSE	Normalized unit: Intensity; Annotation method: MSMS-Public_all-pos-VS19_3	FALSE	FALSE	4907	0	0	1	0.521	0.717	0.709	7	0.41	1.424	70.1	MDA_sEVS_PQC_it1	219.17426:11921 220.17892:2517 221.18359:582	62.05804:53 67.05246:123 68.05674:201 68.10123:7 69.06953:118 69.10486:5 106.08483:85 109.05197:145 109.06317:141 109.09898:279 109.12894:14 109.23427:26 109.36054:18 109.37386:8 119.08397:244 120.03981:37 120.05131:15 121.10291:94 133.09778:127 133.22441:28 133.44019:51 135.11659:125 141.43853:28 144.51930:16 145.07719:44 145.10053:267 145.16442:9 146.10764:43 146.18708:18 159.11577:181 159.1837…
60	224.128	38.505	C12H18NO3	C[N+](C)(C)CCOC(O)=C1C=CC(=O)C=C1	NA	low score: 4-Hydroxybenzoylcholine; LC-ESI-QTOF; MS2; CE	[M]+	Annotated via MS2 searching of PIM MDAsEVs Samples in MSDIAL	0.47	TRUE	-1	224.128	C12H18NO3	Benzoic acid esters	BAPAICNRGIBFJT-UHFFFAOYSA-O	C[N+](C)(C)CCOC(O)=C1C=CC(=O)C=C1	530	FALSE	TRUE	FALSE	Normalized unit: Intensity; Annotation method: MSMS-Pos-MassBank (1)_2	FALSE	FALSE	5062	0	0	1	0.555	0.621	0.91	2	1	1.557	32.85	MDA_sEVS_PQC_it2	224.12782:37927 225.13249:4585 226.13716:1048	56.06021:57 60.07949:78 73.02599:65 79.05281:228 79.10670:12 79.33250:86 79.36252:13 79.42129:33 79.43472:39 79.52913:10 91.05306:58 91.08867:9 91.20510:24 93.06880:477 93.21979:14 93.30042:23 94.30019:50 102.09122:88 106.99979:11 119.04775:300 119.08670:6 121.06145:178 121.10294:7 121.24094:31 145.06096:17 151.06491:69 151.45189:6 152.01995:26 165.05261:416 165.26631:31 177.11343:61 224.11932:158
61	225.11	2.405	C10H18O4	O=C(O)C(C)C1OC(CC1)CC(O)C	NA	low score: (4S,5Z,6S)-4-(2-methoxy-2-oxoethyl)-5-[2-[(E)-3-phenylprop-2-enoyl]oxyethylidene]-6-[(2S,3R,4S,5S,6R)-3,4,5-trihydroxy-6-(hydroxymethyl)oxan-2-yl]oxy-4H-pyran-3-carboxylic acid	[M+Na]+	Annotated via MS2 searching of PIM MDAsEVs Samples in MSDIAL	1	TRUE	-1	225.11	C10H18O4	Oxolanes	IVOODSRSVJPWLY-UHFFFAOYSA-N	O=C(O)C(C)C1OC(CC1)CC(O)C	530	FALSE	TRUE	FALSE	Normalized unit: Intensity; Annotation method: MSMS-Public_all-pos-VS19_3	FALSE	FALSE	5095	0	0	1	0.554	0.664	0.89	1	0.5	1.488	133.89	MDA_sEVS_PQC_it1	225.10941:20411 226.11407:3076 227.11874:0	45.13432:9 45.14826:10 45.45319:8 67.01856:50 78.98320:127 83.08336:131 83.11211:13 87.04376:190 87.07180:9 91.05306:59 93.06780:60 93.19665:9 97.45936:8 99.04259:92 107.06950:85 107.08692:22 125.07269:111 125.11268:10 125.72850:8 126.85948:15 132.04304:154 148.01610:8 151.10998:30 166.13823:76 173.87631:24 193.59348:17 197.13766:28 207.09960:119 208.89965:13 210.75821:10 225.10875:430 225.15679:…
62	239.106	15.858	C8H18N2O4S	C1CN(CCN1CCO)CCS(=O)(=O)O	NA	HEPES; CE10; JKMHFZQWWAIEOD-UHFFFAOYSA-N	[M+H]+	Annotated via MS2 searching of PIM MDAsEVs Samples in MSDIAL	1	TRUE	10.669	239.106	C8H18N2O4S	N-alkylpiperazines	JKMHFZQWWAIEOD-UHFFFAOYSA-N	C1CN(CCN1CCO)CCS(=O)(=O)O	430	FALSE	TRUE	TRUE	Normalized unit: Intensity; Annotation method: MSMS-Public_all-pos-VS19_3	FALSE	FALSE	5495	0	0	1	0.62	0.654	0.866	1	1	1.592	1519.24	MDA_sEVS_PQC_it1	239.10609:757328 240.11076:77077 241.11543:0	40.95933:161 45.03288:176 45.05771:16 45.06932:12 56.04887:279 57.06868:114 57.08301:11 58.06448:90 69.05549:143 70.06484:274 70.09330:12 70.12516:17 71.06700:125 73.02585:85 84.07992:120 84.12997:5 88.07379:332 88.13050:34 88.30475:19 88.56360:19 88.81246:35 97.07493:104 99.09144:158 99.13459:6 100.07440:141 100.09409:15 101.62832:6 112.09676:121 113.10568:128 114.09143:52 120.01104:123 120.0386…
63	239.108	12.959	C8H18N2O4S	C1CN(CCN1CCO)CCS(=O)(=O)O	NA	low score: HEPES; CE30; JKMHFZQWWAIEOD-UHFFFAOYSA-N	[M+H]+	Annotated via MS2 searching of PIM MDAsEVs Samples in MSDIAL	0.27	TRUE	10.669	239.106	C8H18N2O4S	N-alkylpiperazines	JKMHFZQWWAIEOD-UHFFFAOYSA-N	C1CN(CCN1CCO)CCS(=O)(=O)O	530	FALSE	TRUE	FALSE	Normalized unit: Intensity; Annotation method: MSMS-Public_all-pos-VS19_3	FALSE	FALSE	5500	0	0	0.91	0.49	0.684	0.678	6	0.25	1.31	7.95	MDA_sEVS_PQC_it5	239.10818:4244 240.11285:539 241.11752:279	40.86969:7 43.05227:205 43.07468:14 43.08779:9 43.09882:7 57.07111:60 59.04777:456 59.07620:17 70.06514:344 70.08874:31 70.10181:14 84.36199:24 88.07466:238 88.12582:10 89.52247:5 89.72878:26 94.07063:82 98.97518:377 99.02046:11 105.03181:233 105.06361:6 112.09649:135 112.15200:5 113.09341:97 120.01235:65 128.09156:142 128.15185:7 131.11904:345 131.17227:9 152.03594:107 166.05229:69 166.08884:5 1…
64	244.227	1.743	C14H29NO2	CCCCCCCCCCCC(=O)NCCO	NA	N-lauroylethanolamine	[M+H]+	Annotated via MS2 searching of PIM MDAsEVs Samples in MSDIAL	1	TRUE	13.173	244.227	C14H29NO2	Carboximidic acids	QZXSMBBFBXPQHI-UHFFFAOYSA-N	CCCCCCCCCCCC(=O)NCCO	430	FALSE	TRUE	TRUE	Normalized unit: Intensity; Annotation method: MSMS-Public_all-pos-VS19_3	FALSE	FALSE	5674	0	0	0.99	0.732	0.841	0.765	7	0.54	1.627	354.19	MDA_sEVS_PQC_it2	244.22646:59112 245.23112:12204 246.23579:3249	44.04852:286 55.01715:40 55.05336:144 55.08341:22 57.06911:800 57.21014:15 58.12958:17 58.33858:19 62.05959:1485 62.10175:29 62.23978:21 71.08537:423 71.11626:17 71.39359:31 72.32880:23 73.02226:6 77.03616:147 79.05315:140 79.07938:11 81.06749:108 81.09430:6 83.04759:26 83.08536:384 83.12890:8 83.45638:22 83.86131:18 85.09933:88 93.06833:162 95.08547:378 95.12811:18 100.07254:129 100.11552:6 107.…
65	244.227	2.689	C14H29NO2	CCCCCCCCCCCC(=O)NCCO	NA	low score: N-lauroylethanolamine	[M+H]+	Annotated via MS2 searching of PIM MDAsEVs Samples in MSDIAL	1	TRUE	13.173	244.227	C14H29NO2	Carboximidic acids	QZXSMBBFBXPQHI-UHFFFAOYSA-N	CCCCCCCCCCCC(=O)NCCO	530	FALSE	TRUE	FALSE	Normalized unit: Intensity; Annotation method: MSMS-Public_all-pos-VS19_3	FALSE	FALSE	5675	0	0	0.99	0.481	0.62	0.701	6	0.35	1.34	66.57	MDA_sEVS_PQC_it5	244.22652:12334 245.23118:1940 246.23585:2329	41.81474:13 43.05369:56 44.04901:315 54.66818:11 55.05241:31 55.22351:27 55.26084:12 55.35304:16 57.06988:137 57.25905:15 57.39652:13 58.06529:119 58.22233:42 58.27232:11 59.05911:140 59.09873:7 60.04375:39 61.03945:38 62.05956:1163 62.09515:27 62.16880:14 62.29318:5 62.41255:14 62.42795:20 62.47718:28 64.00072:6 66.20572:28 71.04862:49 71.08603:249 71.11271:26 71.13020:7 79.05174:130 83.08460:13…
66	258.11	21.419	C8H21NO6P	C[N+](C)(C)CCOP(O)(=O)OC[C@H](O)CO	NA	sn-Glycero-3-phosphocholine; LC-ESI-QTOF; MS2; CE	[M]+	Annotated via MS2 searching of PIM MDAsEVs Samples in MSDIAL	1	TRUE	-1	258.11	C8H21NO6P	Glycerophosphocholines	SUHOQUVVVLNYQR-MRVPVSSYSA-O	C[N+](C)(C)CCOP(O)(=O)OC[C@H](O)CO	430	FALSE	TRUE	TRUE	Normalized unit: Intensity; Annotation method: MSMS-Pos-MassBank (1)_2	FALSE	FALSE	6161	0	0	0.99	0.888	0.973	0.85	5	0.83	1.85	961.43	MDA_sEVS_PQC_it1	258.11014:130028 259.11481:13486 260.11947:4262	43.87861:9 45.03251:141 57.03201:122 60.08055:747 71.22243:23 71.60681:17 75.04321:122 86.09662:1330 86.14770:11 86.53596:38 86.58710:35 93.29415:118 98.98308:452 99.01387:22 99.02774:9 104.05286:18 104.10666:4279 104.16066:75 104.37695:23 104.41166:73 104.42382:61 104.45855:15 104.47257:6 104.60542:21 112.45328:60 112.46864:16 124.99947:1608 125.13596:18 125.18238:12 125.35136:12 125.39916:15 12…
67	261.131	2.833	C14H16N2O3	O=C(OCCN1C=NC=2C=CC=CC2C1=O)C(C)C	NA	low score: 2-(4-oxoquinazolin-3(4H)-yl)ethyl isobutyrate	[M+H]+	Annotated via MS2 searching of PIM MDAsEVs Samples in MSDIAL	1	TRUE	3.98	261.13	C14H16N2O3	Quinazolines	DXZNCVRUZDRWLR-UHFFFAOYSA-N	O=C(OCCN1C=NC=2C=CC=CC2C1=O)C(C)C	530	FALSE	TRUE	FALSE	Normalized unit: Intensity; Annotation method: MSMS-Public_all-pos-VS19_3	FALSE	FALSE	6256	0	0	0.99	0.557	0.601	0.866	1	1	1.528	3546.79	MDA_sEVS_PQC_it3	261.13080:1039129 262.13547:114378 263.14013:16919	77.20851:6 80.04795:304 83.08382:121 86.05929:170 86.08632:15 86.10257:6 95.08148:97 95.10280:17 97.03739:77 97.07565:25 100.07430:170 111.06218:173 111.09029:203 111.13284:8 113.06623:46 138.10456:65 138.12830:186 138.19167:5 150.12328:29 150.25031:11 150.56810:13 150.62540:12 156.13322:36 162.12702:511 162.17307:28 189.75946:39 202.48691:27 229.07424:31 261.13156:883 261.20392:125 261.42757:25
68	268.104	4.495	C10H13N5O4	OCC1OC(N2C=NC=3C(=NC=NC32)N)C(O)C1O	NA	Adenosine	[M+H]+	Annotated via MS2 searching of PIM MDAsEVs Samples in MSDIAL	0.93	TRUE	-1	268.104	C10H13N5O4	Purine nucleosides	OIRDTQYFTABQOQ-UHFFFAOYNA-N	OCC1OC(N2C=NC=3C(=NC=NC32)N)C(O)C1O	430	FALSE	TRUE	TRUE	Normalized unit: Intensity; Annotation method: MSMS-Pos-FiehnHILIC (1)_1	FALSE	FALSE	6493	0	0	1	0.905	0.938	0.818	1	0.17	1.722	4816.56	MDA_sEVS_PQC_it1	268.10425:479446 269.10892:53011 270.11358:11880	43.01742:257 43.05125:16 45.03271:67 53.03701:52 53.29630:15 55.01693:98 55.03978:6 55.20411:11 55.35353:36 57.03573:39 69.03365:113 69.05525:13 71.01110:128 71.05064:6 73.02772:299 73.07359:8 75.04212:34 85.02805:67 85.10389:9 91.92559:32 97.43385:14 115.03542:56 119.03151:341 119.09058:14 135.07242:14 135.55565:11 136.06145:8471 136.12134:132 136.16231:7 136.20781:16 136.25905:41 136.27930:14 1…
69	269.087	6.961	C10H12N4O5	OC1=NC=NC2=C1N=CN2C3OC(CO)C(O)C3O	NA	Inosine	[M+H]+	Annotated via MS2 searching of PIM MDAsEVs Samples in MSDIAL	0.4	TRUE	-1	269.088	C10H12N4O5	Purine nucleosides	UGQMRVRMYYASKQ-UHFFFAOYNA-N	OC1=NC=NC2=C1N=CN2C3OC(CO)C(O)C3O	430	FALSE	TRUE	TRUE	Normalized unit: Intensity; Annotation method: MSMS-Pos-FiehnHILIC (1)_1	FALSE	FALSE	6541	0	0	1	0.995	0.866	0.859	1	0.5	1.799	24.79	MDA_sEVS_PQC_it1	269.08768:1764 270.09234:7708 271.09701:0	56.04933:125 56.07087:6 62.98999:96 69.03113:144 73.02908:91 91.05347:198 96.06661:83 100.11404:77 101.05786:62 123.34971:16 133.04932:73 133.81998:14 137.04570:4146 137.10687:86 137.12940:5 137.15393:20 137.43657:76 137.45695:11 149.01908:32 154.38177:9 157.09632:28 196.96181:84 208.23571:10 210.01914:18 223.21865:62 223.97322:48 224.97504:71 225.02930:5 228.12435:135 228.18636:8 228.51238:5 235…
70	274.274	2.797	C16H35NO2	CCCCCCCCCCCCN(CCO)CCO	NA	Lauryldiethanolamine	[M+H]+	Annotated via MS2 searching of PIM MDAsEVs Samples in MSDIAL	1	TRUE	17.298	274.274	C16H35NO2	1,2-aminoalcohols	NKFNBVMJTSYZDV-UHFFFAOYSA-N	CCCCCCCCCCCCN(CCO)CCO	430	FALSE	TRUE	TRUE	Normalized unit: Intensity; Annotation method: MSMS-Public_all-pos-VS19_3	FALSE	FALSE	6837	0	0	1	0.756	0.817	0.939	8	0.62	1.701	86.93	MDA_sEVS_PQC_it2	274.27374:39432 275.27841:5960 276.28308:478	43.05362:225 43.07668:10 44.04868:114 55.05299:148 57.06937:438 57.10395:12 57.21509:9 58.06377:307 58.10104:13 61.03913:72 62.20160:18 62.30211:45 70.06557:398 70.09372:11 70.11077:10 71.08370:82 71.09996:20 78.98419:303 79.02405:5 81.03295:96 83.08452:136 84.07928:54 85.03762:72 85.06247:6 85.10096:274 88.07526:452 88.13989:31 88.38936:12 96.08041:227 96.12406:6 100.75944:9 102.08940:112 102.11…
71	279.093	38.525	C18H15OP	O=P(C1=CC=CC=C1)(C1=CC=CC=C1)C1=CC=CC=C1	NA	Triphenylphosphine oxide	[M+H]+	Annotated via MS2 searching of PIM MDAsEVs Samples in MSDIAL	1	TRUE	16.902	279.093	C18H15OP	Phenylphosphines and derivatives	FIQMHBFVRAXMOP-UHFFFAOYSA-N	O=P(C1=CC=CC=C1)(C1=CC=CC=C1)C1=CC=CC=C1	430	FALSE	TRUE	TRUE	Normalized unit: Intensity; Annotation method: MSMS-Public_all-pos-VS19_3	FALSE	FALSE	6976	0	0	0.98	0.629	0.69	0.92	2	0.67	1.567	20.01	MDA_sEVS_PQC_it3	279.09232:4504 280.09698:0 281.10165:0	57.06829:182 58.23278:5 58.53403:20 65.03782:319 121.03921:192 121.08569:7 122.97349:39 149.02193:2196 149.08509:40 149.14113:11 149.15802:10 149.21595:9 149.37973:47 149.41255:14 149.44530:27 154.07438:45 154.11037:7 173.04945:10 201.04445:813 201.09014:23 201.17981:20 201.20405:23 201.43980:19 202.05099:143 219.17484:57 251.90324:9 262.18232:54 262.21211:9 279.09285:967 279.14702:36 279.47647:9…
72	279.159	4.233	C16H22O4	CCCCOC(=O)C1=CC=CC=C1C(=O)OCCCC	NA	Di-n-butyl phthalate	[M+H]+	Annotated via MS2 searching of PIM MDAsEVs Samples in MSDIAL	0.2	TRUE	14.2	279.159	C16H22O4	Benzoic acid esters	DOIRQSBPFJWKBE-UHFFFAOYSA-N	CCCCOC(=O)C1=CC=CC=C1C(=O)OCCCC	430	FALSE	TRUE	TRUE	Normalized unit: Intensity; Annotation method: MSMS-Public_all-pos-VS19_3	FALSE	FALSE	6982	0	0	0.97	0.974	0.856	0.856	2	1	1.854	8.66	MDA_sEVS_PQC_it3	279.16028:7323 280.16495:1309 281.16961:963	43.05340:185 43.07428:13 57.06952:1499 57.10612:21 57.18724:22 57.23953:27 57.32546:43 57.85912:31 58.37808:10 65.03742:81 87.04169:104 93.03097:36 93.13992:10 100.03946:105 107.08339:35 111.08533:6 121.02869:155 121.20649:8 146.81904:21 147.42215:6 149.02274:7770 149.16289:68 149.19198:23 149.22182:22 149.24267:38 149.28526:79 149.35633:44 149.45822:14 149.56796:29 149.64007:12 149.67813:17 149.…
73	279.16	1.572	C16H22O4	CC(C)COC(=O)C1=C(C=CC=C1)C(=O)OCC(C)C	NA	Diisobutyl phthalate	[M+H]+	Annotated via MS2 searching of PIM MDAsEVs Samples in MSDIAL	1	TRUE	19.118	279.159	C16H22O4	Benzoic acid esters	MGWAVDBGNNKXQV-UHFFFAOYSA-N	CC(C)COC(=O)C1=C(C=CC=C1)C(=O)OCC(C)C	430	FALSE	TRUE	TRUE	Normalized unit: Intensity; Annotation method: MSMS-Public_all-pos-VS19_3	FALSE	FALSE	6986	0	0	1	0.937	0.967	0.87	2	0.67	1.853	297.42	MDA_sEVS_PQC_it2	279.15903:49738 280.16369:9685 281.16836:1704	41.03884:175 41.07144:7 41.19118:14 55.05473:168 55.10151:9 57.06975:7546 57.12745:27 57.14019:7 57.14822:10 57.16653:6 57.17962:13 57.19268:17 57.22668:19 57.26331:16 57.27378:10 57.30179:94 57.32612:27 57.33220:9 57.35191:53 57.39456:17 57.40996:16 57.45623:12 65.03822:873 65.08126:24 65.27735:30 67.05322:74 73.33885:18 81.06841:77 83.16323:17 83.33962:6 93.15058:14 93.33043:29 95.32578:28 97.3…
74	283.07	15.845	C13H9F3N2O2	C1=CC(=CC(=C1)NC2=C(C=CC=N2)C(=O)O)C(F)(F)F	NA	Niflumic acid	[M+H]+	Annotated via MS2 searching of PIM MDAsEVs Samples in MSDIAL	0.87	TRUE	12.7	283.069	C13H9F3N2O2	Trifluoromethylbenzenes	JZFPYUNJRRFVQU-UHFFFAOYSA-N	C1=CC(=CC(=C1)NC2=C(C=CC=N2)C(=O)O)C(F)(F)F	430	FALSE	TRUE	TRUE	Normalized unit: Intensity; Annotation method: MSMS-Public_all-pos-VS19_3	FALSE	FALSE	7072	0	0	0.99	0.784	0.761	0.857	1	0.5	1.636	292.67	MDA_sEVS_PQC_it1	283.06958:31346 284.07425:4067 285.07892:0	59.07387:209 71.06050:118 71.08556:7 89.05820:55 103.05634:28 112.06850:10 118.08469:601 118.28166:5 131.11619:73 131.27579:31 148.08145:166 148.12579:12 149.13479:24 152.95500:114 157.12949:59 166.23016:9 239.10202:317 239.18457:16 241.08647:133 241.13088:12 267.96503:17 282.29967:68 282.34668:5 283.06936:1903 283.14880:36 283.22924:7 283.29982:32 283.34466:53 283.39262:9 283.42394:21 283.45584:…
75	284.295	1.597	C18H37NO	CCCCCCCCCCCCCCCCCC(=O)N	NA	low score: Stearamide	[M+H]+	Annotated via MS2 searching of PIM MDAsEVs Samples in MSDIAL	1	TRUE	-1	284.295	C18H37NO	Carboximidic acids	LYRFLYHAGKPMFH-UHFFFAOYSA-N	CCCCCCCCCCCCCCCCCC(=O)N	530	FALSE	TRUE	FALSE	Normalized unit: Intensity; Annotation method: MSMS-Public_all-pos-VS19_3	FALSE	FALSE	7117	0	0	1	0.419	0.639	0.848	1	0.2	1.345	550.73	MDA_sEVS_PQC_it1	284.29495:86689 285.29962:20434 286.30429:2533	43.05382:173 46.06392:184 57.06934:671 57.10852:17 57.17696:14 57.18815:45 57.73301:17 60.04412:1254 60.08380:36 60.09239:13 60.11927:40 60.22115:23 60.39985:10 69.06860:145 69.11538:6 71.08522:304 74.05708:48 75.00118:154 81.06849:228 81.09215:25 83.08220:73 83.10220:12 85.02821:85 89.06032:66 89.08173:10 95.08550:275 95.11617:11 95.13495:8 97.09774:74 100.07361:14 102.08971:205 110.10222:176 11…
76	298.098	2.735	C11H15N5O3S	OC1C(O)C(OC1N2C=NC=3C(=NC=NC32)N)CSC	NA	5'-Methylthioadenosine	[M+H]+	Annotated via MS2 searching of PIM MDAsEVs Samples in MSDIAL	0.93	TRUE	-1	298.097	C11H15N5O3S	5'-deoxy-5'-thionucleosides	WUUGFSXJNOTRMR-UHFFFAOYNA-N	OC1C(O)C(OC1N2C=NC=3C(=NC=NC32)N)CSC	430	FALSE	TRUE	TRUE	Normalized unit: Intensity; Annotation method: MSMS-Pos-FiehnHILIC (1)_1	FALSE	FALSE	7713	0	0	0.99	0.804	0.799	0.76	1	0.13	1.569	166.37	MDA_sEVS_PQC_it3	298.09766:11375 299.10232:1528 300.10699:0	45.03299:210 45.06613:8 55.01622:58 55.05400:56 55.26045:24 57.03153:111 57.04743:19 58.06450:464 58.10364:9 59.06136:95 59.10173:18 59.28904:15 60.29587:33 61.00972:435 61.05042:13 61.41906:6 69.03304:214 69.06992:182 69.10354:7 72.07994:719 72.11459:18 72.34342:13 73.02800:143 75.02617:238 75.05907:11 75.30500:8 82.02877:185 82.05459:21 87.04339:56 89.05826:61 95.08198:92 99.05437:89 99.07966:1…
77	302.305	2.688	C18H39NO2	OCCN(CCO)CCCCCCCCCCCCCC	NA	2,2'-(Tetradecylimino)diethanol	[M+H]+	Annotated via MS2 searching of PIM MDAsEVs Samples in MSDIAL	1	TRUE	18.11	302.305	C18H39NO2	1,2-aminoalcohols	CPHJEACXPATRSU-UHFFFAOYSA-N	OCCN(CCO)CCCCCCCCCCCCCC	430	FALSE	TRUE	TRUE	Normalized unit: Intensity; Annotation method: MSMS-Public_all-pos-VS19_3	FALSE	FALSE	7853	0	0	1	0.695	0.741	0.866	1	1	1.673	48.86	MDA_sEVS_PQC_it2	302.30524:17113 303.30990:2971 304.31457:0	43.05456:325 43.08000:6 44.04778:97 45.03236:72 45.05071:8 57.03231:169 57.06869:434 57.10616:12 57.20028:16 57.25491:21 58.07253:68 58.28016:7 62.23965:8 62.98775:49 68.04747:109 70.06404:160 70.17725:11 70.18894:26 70.52826:5 71.08427:121 72.08193:12 74.05865:99 74.08023:17 79.01938:155 79.06373:6 85.06333:91 85.09913:78 85.11984:10 88.07460:477 88.11633:5 92.99979:67 99.07716:164 100.07430:951…
78	305.157	2.911	C12H26O7	C(COCCOCCOCCOCCOCCO)O	NA	Hexaethylene glycol	[M+Na]+	Annotated via MS2 searching of PIM MDAsEVs Samples in MSDIAL	1	TRUE	5.416	305.157	C12H26O7	Polyethylene glycols	IIRDTKBZINWQAW-UHFFFAOYSA-N	C(COCCOCCOCCOCCOCCO)O	430	FALSE	TRUE	TRUE	Normalized unit: Intensity; Annotation method: MSMS-Public_all-pos-VS19_3	FALSE	FALSE	7916	0	0	1	0.84	0.792	0.866	1	1	1.769	1711.72	MDA_sEVS_PQC_it2	305.15747:272280 306.16214:37615 307.16681:6127	58.06426:417 58.09579:11 59.05895:252 59.08052:25 59.09305:11 59.14702:27 59.71928:11 69.91160:80 78.98198:84 80.04764:187 80.09758:7 85.03900:457 85.09167:109 85.11562:5 85.46549:18 85.73368:35 86.09195:70 91.05294:46 92.05569:80 92.31867:16 93.06964:169 93.11661:5 99.04346:79 99.06213:15 103.03688:84 103.06350:6 109.08335:139 109.13901:5 113.05575:32 118.08539:177 118.11514:14 123.07883:17 125.…
79	313.119	38.598	C17H17ClN4	C1CN(CCN1)C2=C3C=CC=CC3=NC4=C(N2)C=C(C=C4)Cl	NA	Norclozapine	[M+H]+	Annotated via MS2 searching of PIM MDAsEVs Samples in MSDIAL	1	TRUE	5.9	313.121	C17H17ClN4	Dibenzodiazepines	HESZUPIXRNZIOI-UHFFFAOYSA-N	C1CN(CCN1)C2=C3C=CC=CC3=NC4=C(N2)C=C(C=C4)Cl	430	FALSE	TRUE	TRUE	Normalized unit: Intensity; Annotation method: MSMS-Public_all-pos-VS19_3	FALSE	FALSE	8237	0	0	0.93	0.617	0.696	0.866	1	1	1.578	44.35	MDA_sEVS_PQC_it1	313.11957:11712 314.12424:1995 315.12890:0	58.06214:90 72.08155:89 72.10824:11 78.03237:163 78.30661:23 78.37048:24 78.58639:7 91.05388:278 91.10066:8 105.04422:5446 105.10668:26 105.15242:39 105.21225:53 105.28831:18 105.30261:12 105.33759:54 105.42969:56 105.44931:15 105.64291:19 105.81046:31 144.99116:143 146.98835:156 147.03725:14 147.99054:196 149.02224:230 149.07790:74 149.14122:5 166.05283:126 166.09876:12 210.12139:54 247.12371:70…
80	316.263	1.584	C21H35NO2	CCC(C)CC(C)\\C=C\\CCC(O)C(CC1=CC=C(O)C=C1)NC	NA	low score: NCGC00380664-01!4-[(E)-3-hydroxy-8,10-dimethyl-2-(methylamino)dodec-6-enyl]phenol [IIN-based on: CCMSLIB00000847532]	[M-H2O+H]+	Annotated via MS2 searching of PIM MDAsEVs Samples in MSDIAL	1	TRUE	-1	316.263	C21H35NO2	Amphetamines and derivatives	RNCWKUCWPBNWOH-SOFGYWHQSA-N	CCC(C)CC(C)\\C=C\\CCC(O)C(CC1=CC=C(O)C=C1)NC	530	FALSE	TRUE	FALSE	Normalized unit: Intensity; Annotation method: MSMS-Public_all-pos-VS19_3	FALSE	FALSE	8344	0	0	1	0.544	0.821	0.8	1	0.04	1.456	410.3	MDA_sEVS_PQC_it2	316.26370:36163 317.26837:9384 318.27304:17176	43.01672:83 57.06990:75 57.13505:11 57.22603:12 67.05341:147 67.08614:7 70.06350:48 71.08324:134 74.09518:58 75.04373:171 75.06933:10 78.05403:16 78.16254:30 83.08543:181 85.26318:18 93.03154:78 106.05969:23 110.08652:139 110.12532:6 115.05324:90 119.08202:249 119.10985:27 119.12835:20 120.07944:264 120.11130:20 120.12990:13 120.81108:21 121.09780:65 122.09466:63 125.13081:52 127.07444:46 128.061…
81	331.285	1.658	C19H38O4	O=C(OC(CO)CO)CCCCCCCCCCCCCCC	NA	2-Palmitoylglycerol	[M+H]+	Annotated via MS2 searching of PIM MDAsEVs Samples in MSDIAL	1	TRUE	-1	331.284	C19H38O4	2-monoacylglycerols	BBNYCLAREVXOSG-UHFFFAOYSA-N	O=C(OC(CO)CO)CCCCCCCCCCCCCCC	430	FALSE	TRUE	TRUE	Normalized unit: Intensity; Annotation method: MSMS-Pos-FiehnHILIC (1)_1	FALSE	FALSE	8844	0	0	1	0.73	0.844	0.666	8	0.42	1.579	772.35	MDA_sEVS_PQC_it2	331.28433:84532 332.28900:21209 333.29367:0	43.05394:237 43.07668:8 43.62792:46 43.63488:13 44.05725:61 55.05379:863 55.08029:32 55.10151:53 57.03293:571 57.06964:9577 57.10533:182 57.12260:39 57.14923:84 57.17387:43 57.22397:15 57.25380:55 57.28500:44 57.32343:5 57.33878:13 57.36416:6 57.39139:77 57.40724:7 57.43338:20 57.51735:24 57.58557:15 57.76441:17 57.78408:23 58.21978:10 67.05408:1063 67.08606:30 67.18538:16 69.03361:64 69.07012:14…
82	356.352	2.542	C22H45NO2	CCCCCCCCCCCCCCCCCCCC(=O)NCCO	NA	low score: Arachidoyl Ethanolamide	[M+H]+	Annotated via MS2 searching of PIM MDAsEVs Samples in MSDIAL	1	TRUE	7.769	356.352	C22H45NO2	N-acylethanolamines	AUJVQJHODMISJP-UHFFFAOYSA-N	CCCCCCCCCCCCCCCCCCCC(=O)NCCO	530	FALSE	TRUE	FALSE	Normalized unit: Intensity; Annotation method: MSMS-Public_all-pos-VS19_3	FALSE	FALSE	9590	0	0	0.99	0.506	0.709	0.778	5	0.45	1.439	169.12	MDA_sEVS_PQC_it5	356.35168:20684 357.35635:6241 358.36102:0	43.01693:174 43.04043:9 43.04958:7 44.04951:381 44.08293:15 45.12730:5 45.38400:21 45.66088:15 55.05209:41 57.14543:17 57.33750:38 58.06560:57 59.05914:126 60.04304:251 60.06823:17 60.08407:12 61.03816:96 69.06858:354 69.10071:16 69.12655:5 69.41442:22 70.06360:238 70.15111:31 71.05040:137 71.08525:294 72.08010:436 72.25510:13 73.02705:245 73.06380:10 73.17487:10 82.07321:68 83.08555:277 83.12090…
83	367.246	1.707	C21H34O5	CC(=O)CCCCCCCCCCCCC[C@H]1OC(=O)C(=C1C(=O)O)C	NA	low score: Isomuronic acid	[M+H]+	Annotated via MS2 searching of PIM MDAsEVs Samples in MSDIAL	1	TRUE	-1	367.248	C21H34O5	Butenolides	KYSXDEQQOVVLIN-GOSISDBHSA-N	CC(=O)CCCCCCCCCCCCC[C@H]1OC(=O)C(=C1C(=O)O)C	530	FALSE	TRUE	FALSE	Normalized unit: Intensity; Annotation method: MSMS-Public_all-pos-VS19_3	FALSE	FALSE	9861	0	0	0.99	0.513	0.805	0.69	12	0.21	1.42	561.11	MDA_sEVS_PQC_it4	367.24844:40730 368.25311:11796 369.25778:109387	40.47399:56 43.05477:121 45.03227:81 45.37310:5 55.05487:102 57.06941:471 57.08971:59 57.22643:16 59.04891:173 59.07640:8 59.94978:67 60.04172:132 67.05340:464 67.08059:20 67.09737:12 69.03303:161 69.07414:5 71.04891:120 71.08456:85 71.11321:8 71.38190:19 71.43740:40 72.08893:204 72.11856:17 72.14349:6 73.15331:23 79.05239:68 80.59034:10 81.03027:126 81.07007:218 83.08496:237 85.04903:143 85.0917…
84	369.265	1.717	C21H36O5	CC(=O)CCCCCCCCCCCCC[C@H]1[C@H](C(C)C(=O)O1)C(=O)O	NA	low score: Dihydropertusaric	[M+H]+	Annotated via MS2 searching of PIM MDAsEVs Samples in MSDIAL	1	TRUE	-1	369.264	C21H36O5	Gamma butyrolactones	SPGPUDJMXMJNCU-MNNMKWMVSA-N	CC(=O)CCCCCCCCCCCCC[C@H]1[C@H](C(C)C(=O)O1)C(=O)O	530	FALSE	TRUE	FALSE	Normalized unit: Intensity; Annotation method: MSMS-Public_all-pos-VS19_3	FALSE	FALSE	9910	0	0	0.96	0.53	0.602	0.6	26	0.29	1.293	1245.6	MDA_sEVS_PQC_it1	369.26498:103908 370.26965:25550 371.27432:83226	55.01673:36 55.05350:337 55.08294:10 57.03241:76 57.07044:167 58.06494:160 58.08707:12 58.19898:34 58.24958:16 61.42941:12 67.05378:532 67.08824:9 67.21985:39 69.06987:437 69.11204:14 69.31671:20 71.04704:237 71.08559:366 71.12540:14 72.08777:169 73.02463:27 77.16812:37 79.05397:628 79.08811:17 79.09820:16 79.11818:8 79.20873:35 79.35981:23 81.06856:309 81.11604:6 81.12823:15 81.22838:35 83.08585…
85	371.326	4.738	C21H43N2O3	CCCCCCCCCCCCCC(=O)NCCC[N+](C)(C)CC(O)=O	NA	Myristamidopropyl betaine	[M]+	Annotated via MS2 searching of PIM MDAsEVs Samples in MSDIAL	0.93	TRUE	13.661	371.327	C21H43N2O3	Alpha amino acids	QGCUAFIULMNFPJ-UHFFFAOYSA-O	CCCCCCCCCCCCCC(=O)NCCC[N+](C)(C)CC(O)=O	430	FALSE	TRUE	TRUE	Normalized unit: Intensity; Annotation method: MSMS-Public_all-pos-VS19_3	FALSE	FALSE	9991	0	0	0.99	0.806	0.777	0.866	1	1	1.742	270.67	MDA_sEVS_PQC_it1	371.32608:17679 372.33075:5034 373.33542:628	43.05519:85 43.22891:28 45.03362:112 57.06837:283 57.10851:5 58.06413:734 58.10636:16 59.11518:9 67.73643:5 71.08430:70 72.08159:79 73.04649:186 81.06701:58 84.07895:151 84.10819:10 85.09913:384 85.12365:22 85.14863:6 87.77457:13 88.08420:79 94.03884:216 95.20041:14 99.51714:56 100.10836:71 107.54206:5 108.43776:40 109.10101:163 111.04190:71 121.05050:5278 121.10933:43 121.13353:22 121.20980:56 1…
86	391.285	38.854	C24H38O4	O=C(OCCCCCCCC)C=1C=CC=CC1C(=O)OCCCCCCCC	NA	Dioctyl Phthalate	[M+H]+	Annotated via MS2 searching of PIM MDAsEVs Samples in MSDIAL	1	TRUE	-1	391.284	C24H38O4	Benzoic acid esters	MQIUGAXCHLFZKX-UHFFFAOYSA-N	O=C(OCCCCCCCC)C=1C=CC=CC1C(=O)OCCCCCCCC	430	FALSE	TRUE	TRUE	Normalized unit: Intensity; Annotation method: MSMS-Pos-FiehnHILIC (1)_1	FALSE	FALSE	10508	0	0	0.98	0.917	0.821	0.912	3	0.5	1.748	23.83	MDA_sEVS_PQC_it2	391.28519:3494 392.28985:888 393.29452:0	44.65490:11 57.06912:614 57.09325:26 57.10363:14 57.12191:7 57.17289:11 57.29063:6 57.32859:15 57.37387:17 57.58622:53 58.06363:198 58.09048:13 65.03752:87 71.08550:1017 71.12754:15 71.36725:5 78.98508:237 79.01789:12 82.98592:37 86.09704:96 100.10941:29 103.16538:10 121.02724:92 121.10034:69 127.14775:143 136.81707:7 148.74472:22 148.88590:8 149.02280:4563 149.08650:50 149.10852:27 149.14563:53 …
87	393.21	3.156	C16H34O9	OCCOCCOCCOCCOCCOCCOCCOCCO	NA	Octaethylene glycol	[M+Na]+	Annotated via MS2 searching of PIM MDAsEVs Samples in MSDIAL	1	TRUE	6.845	393.209	C16H34O9	Polyethylene glycols	GLZWNFNQMJAZGY-UHFFFAOYSA-N	OCCOCCOCCOCCOCCOCCOCCOCCO	430	FALSE	TRUE	TRUE	Normalized unit: Intensity; Annotation method: MSMS-Public_all-pos-VS19_3	FALSE	FALSE	10553	0	0	0.98	1	0.866	0.866	1	1	1.878	269.03	MDA_sEVS_PQC_it2	393.20847:22431 394.21313:4092 395.21780:852	55.05294:104 59.15550:11 59.21403:22 60.76709:13 73.02539:59 74.05993:115 83.08608:98 84.08054:311 84.12896:6 85.06421:131 85.08198:19 89.05724:63 100.07426:236 100.12067:8 107.06982:118 107.09781:13 109.10203:132 111.95721:41 113.05672:65 119.08294:59 126.12761:96 137.04354:25 137.98845:32 140.04825:15 140.13985:131 170.18586:15 188.03125:135 188.10931:71 188.14169:11 190.12323:45 195.11997:111 …
88	400.342	5.035	C23H45NO4	O=C([O-])CC(OC(=O)CCCCCCCCCCCCCCC)C[N+](C)(C)C	NA	Palmitoylcarnitine	[M+H]+	Annotated via MS2 searching of PIM MDAsEVs Samples in MSDIAL	0.73	TRUE	-1	400.342	C23H45NO4	Acyl carnitines	XOMRRQXKHMYMOC-NRFANRHFSA-N	O=C([O-])CC(OC(=O)CCCCCCCCCCCCCCC)C[N+](C)(C)C	430	FALSE	TRUE	TRUE	Normalized unit: Intensity; Annotation method: MSMS-Public_all-pos-VS19_3	FALSE	FALSE	10723	0	0	0.93	0.781	0.746	0.899	3	0.3	1.578	188.47	MDA_sEVS_PQC_it5	400.34402:2154 401.34869:0 402.35336:333	60.07925:69 67.05492:7 71.08556:52 71.11315:6 73.02619:87 81.06779:84 81.08447:15 84.03932:24 85.02784:767 85.06370:16 85.08476:13 85.16953:27 85.42026:14 97.47121:6 101.05921:73 101.07891:9 103.26018:7 105.05316:27 105.52599:29 105.68863:43 108.04104:66 171.02406:80 175.14682:64 176.00781:30 189.11902:99 190.10695:13 192.39069:16 201.49389:35 206.11976:27 212.86874:51 222.99791:153 268.09529:41 …
89	403.36	5.04	C27H46O2	OC1C=C2CC(O)CCC2(C)C3CCC4(C)C(CCC4C13)C(C)CCCC(C)C	NA	5-Cholesten-3-beta-7-alpha-diol	[M+H]+	Annotated via MS2 searching of PIM MDAsEVs Samples in MSDIAL	0.93	TRUE	-1	403.357	C27H46O2	Cholesterols and derivatives	OYXZMSRRJOYLLO-UHFFFAOYNA-N	OC1C=C2CC(O)CCC2(C)C3CCC4(C)C(CCC4C13)C(C)CCCC(C)C	430	FALSE	TRUE	TRUE	Normalized unit: Intensity; Annotation method: MSMS-Pos-FiehnHILIC (1)_1	FALSE	FALSE	10805	0	0	0.85	0.705	0.757	0.718	2	0.22	1.431	186.13	MDA_sEVS_PQC_it1	403.35995:11871 404.36462:3429 405.36929:861	41.81973:10 57.03332:195 57.06902:446 57.08578:46 59.05891:170 61.02803:129 61.06297:5 61.19911:19 63.09926:333 63.25701:10 63.26432:5 71.08453:258 85.02808:5429 85.07562:71 85.13447:17 85.15651:64 85.21742:52 85.25076:19 85.28348:13 85.36111:37 85.39132:28 85.42097:9 85.50434:10 85.76209:20 94.06472:31 98.09382:33 99.07828:55 112.89723:155 147.11683:125 147.13998:24 147.80997:16 148.10077:66 153…
90	427.305	1.778	C20H38N6O4	CC(C)C[C@H](N=C(C)O)C(O)=N[C@@H](CC(C)C)C(O)=N[C@H](CCCNC(N)=N)C=O	NA	Leupeptin; LC-ESI-QTOF; MS2; CE	[M+H]+	Annotated via MS2 searching of PIM MDAsEVs Samples in MSDIAL	1	TRUE	-1	427.303	C20H38N6O4	Dipeptides	GDBQQVLCIARPGH-IKGGRYGDSA-N	CC(C)C[C@H](N=C(C)O)C(O)=N[C@@H](CC(C)C)C(O)=N[C@H](CCCNC(N)=N)C=O	430	FALSE	TRUE	TRUE	Normalized unit: Intensity; Annotation method: MSMS-Pos-MassBank (1)_2	FALSE	FALSE	11467	0	0	0.98	0.944	0.938	0.888	1	0.5	1.809	20101.3	MDA_sEVS_PQC_it1	427.30383:1655118 428.30850:392324 429.31317:73587	57.06912:133 57.09269:15 59.06087:99 83.08434:86 83.09917:14 93.15222:68 97.09941:74 97.67635:25 131.06646:26 140.14344:87 140.18268:7 142.11794:8 142.20037:19 142.37542:48 149.09318:185 156.96638:15 170.05953:111 170.12920:7 185.15518:139 185.20511:9 192.37426:81 211.76864:8 311.06916:30 311.83750:11 313.21394:58 315.60393:28 324.31949:69 333.43229:35 391.17106:69 423.95245:87 427.12603:110 427.…
91	432.24	1.676	C22H30O6	CC1C(O)C2(OC(C)=O)C(C3\C=C(CO)/CC4C(\C=C(C)/C4=O)C13O)C2(C)C	NA	NCGC00385123-01_C22H30O6_7b,9-Dihydroxy-3-(hydroxymethyl)-1,1,6,8-tetramethyl-5-oxo-1,1a,1b,4,4a,5,7a,7b,8,9-decahydro-9aH-cyclopropa[3,4]benzo[1,2-e]azulen-9a-yl acetate	[M+ACN+H]+	Annotated via MS2 searching of PIM MDAsEVs Samples in MSDIAL	1	TRUE	-1	432.238	C22H30O6	Tigliane and ingenane diterpenoids	WZYGIALDVOKLLL-UHFFFAOYSA-N	CC1C(O)C2(OC(C)=O)C(C3\C=C(CO)/CC4C(\C=C(C)/C4=O)C13O)C2(C)C	430	FALSE	TRUE	TRUE	Normalized unit: Intensity; Annotation method: MSMS-Public_all-pos-VS19_3	FALSE	FALSE	11595	0	0	0.96	0.725	0.969	0.685	2	0.07	1.569	44163	MDA_sEVS_PQC_it1	432.23941:3205765 433.24408:873840 434.24875:143705	43.01699:158 44.17760:20 55.01683:204 55.05407:77 57.03240:533 57.13497:11 57.18720:32 57.23096:24 57.27621:31 60.73737:13 61.02743:117 61.29115:45 65.03948:34 69.03309:2596 69.08360:18 69.09510:11 69.12097:18 69.13536:8 69.23028:73 69.24741:13 69.44914:8 69.50391:26 69.57248:12 71.04856:185 71.08502:218 71.10165:32 71.11619:5 71.17747:29 72.20233:26 73.12504:26 74.05681:84 75.04387:101 75.07194:…
92	437.195	1.682	C24H30O6	CCC(C)\C=C(C)\C=C\C1=C\C/2=C/C(=O)C3(C)OC(C)(O)C(C3C2=C\O1)C(=O)OC	NA	NCGC00381156-01_C24H30O6_Methyl 3-[(1E,3E)-3,5-dimethyl-1,3-heptadien-1-yl]-8-hydroxy-6a,8-dimethyl-6-oxo-6a,8,9,9a-tetrahydro-6H-furo[2,3-h]isochromene-9-carboxylate	[M+Na]+	Annotated via MS2 searching of PIM MDAsEVs Samples in MSDIAL	1	TRUE	-1	437.193	C24H30O6	Cyclohexenones	VYXBNIDRQOAAHX-RQADFKIXSA-N	CCC(C)\C=C(C)\C=C\C1=C\C/2=C/C(=O)C3(C)OC(C)(O)C(C3C2=C\O1)C(=O)OC	430	FALSE	TRUE	TRUE	Normalized unit: Intensity; Annotation method: MSMS-Public_all-pos-VS19_3	FALSE	FALSE	11733	0	0	0.99	0.835	0.901	0.83	1	0.14	1.665	7381.57	MDA_sEVS_PQC_it1	437.19406:1188269 438.19873:290843 439.20340:53517	57.06881:271 59.04846:231 59.06748:27 59.08980:13 69.06826:154 72.04405:168 72.08007:79 83.04690:73 87.04540:12 94.51687:35 96.08548:87 96.10421:12 96.12722:6 100.07389:88 117.05145:259 119.04950:130 133.08687:144 133.11009:17 163.07611:24 168.08384:49 168.21838:15 171.13316:26 172.10388:129 177.13218:33 180.16626:50 181.05949:80 181.08007:17 183.11762:143 221.01885:99 221.04686:22 239.19667:84 2…
93	437.236	3.256	C18H38O10	OCCOCCOCCOCCOCCOCCOCCOCCOCCO	NA	Nonaethylene glycol	[M+Na]+	Annotated via MS2 searching of PIM MDAsEVs Samples in MSDIAL	0.93	TRUE	7.287	437.236	C18H38O10	Polyethylene glycols	YZUUTMGDONTGTN-UHFFFAOYSA-N	OCCOCCOCCOCCOCCOCCOCCOCCOCCO	430	FALSE	TRUE	TRUE	Normalized unit: Intensity; Annotation method: MSMS-Public_all-pos-VS19_3	FALSE	FALSE	11735	0	0	1	0.774	0.687	0.866	1	1	1.684	187.74	MDA_sEVS_PQC_it5	437.23615:7725 438.24081:2077 439.24548:0	56.94163:9 57.28859:15 58.06425:183 58.10095:7 67.05237:162 67.08321:7 78.22970:5 85.06279:75 89.06042:89 89.07982:13 95.08308:122 97.10053:168 97.14728:9 100.07525:151 100.11081:120 100.15957:7 108.04185:255 108.09667:9 112.10771:101 133.08143:14 148.11085:63 148.12450:36 164.06968:133 166.08533:33 168.06942:144 168.12837:5 185.53442:5 188.09227:93 191.17502:121 191.22547:6 202.46185:16 210.9556…
94	453.169	1.679	C22H28O10	O=C1C=C(OC=2C=C3OC(CC3=C(OC)C12)C(OC4OC(CO)C(O)C(O)C4O)(C)C)C	NA	5-O-methylvisammioside	[M+H]+	Annotated via MS2 searching of PIM MDAsEVs Samples in MSDIAL	1	TRUE	4.97	453.17	C22H28O10	Furanochromones	QVGFPTYGKPLXPK-OOBAEQHESA-N	O=C1C=C(OC=2C=C3OC(CC3=C(OC)C12)C(OC4OC(CO)C(O)C(O)C4O)(C)C)C	430	FALSE	TRUE	TRUE	Normalized unit: Intensity; Annotation method: MSMS-Public_all-pos-VS19_3	FALSE	FALSE	12189	0	0	0.98	0.938	0.855	0.866	1	1	1.842	453.97	MDA_sEVS_PQC_it1	453.16898:237355 454.17364:64023 455.17831:27945	55.25539:37 55.29800:6 69.03236:138 69.07123:249 69.11252:12 73.06619:74 86.06722:44 89.05909:355 89.10291:27 98.05834:131 98.10425:7 107.08406:107 130.16072:120 141.09358:112 146.05162:91 154.08819:104 158.11394:103 177.16559:148 178.11600:148 181.13436:71 183.09913:49 190.15305:107 203.06296:12 217.67773:15 219.13454:89 239.15142:124 269.27056:61 275.14492:28 288.09615:195 288.18702:15 289.1191…
95	453.187	1.719	C24H30O7	O=C1OC2=C(C=C1)C=CC=3OC(C(OC(=O)CC(C)C)C32)C(OC(=O)CC(C)C)(C)C	NA	[8-[2-(3-methylbutanoyloxy)propan-2-yl]-2-oxo-8,9-dihydrofuro[2,3-h]chromen-9-yl] 3-methylbutanoate	[M+Na]+	Annotated via MS2 searching of PIM MDAsEVs Samples in MSDIAL	0.47	TRUE	6.147	453.188	C24H30O7	Angular furanocoumarins	KPLBOWKEQXYXSD-UHFFFAOYSA-N	O=C1OC2=C(C=C1)C=CC=3OC(C(OC(=O)CC(C)C)C32)C(OC(=O)CC(C)C)(C)C	430	FALSE	TRUE	TRUE	Normalized unit: Intensity; Annotation method: MSMS-Public_all-pos-VS19_3	FALSE	FALSE	12202	0	0	0.65	0.783	0.97	0.835	1	0.25	1.523	213.43	MDA_sEVS_PQC_it1	453.18378:108470 454.18844:29388 455.19311:0	43.01582:167 57.07058:129 71.08582:211 71.11296:15 71.13089:9 73.04637:156 73.08375:6 75.04219:62 95.22438:6 97.34871:16 98.06990:5 119.08327:87 123.41426:17 141.75549:8 151.07433:73 177.08710:175 177.13493:12 181.08319:117 226.06193:161 226.10330:21 226.13651:5 251.12492:18 251.14564:6 261.22074:6 265.10881:103 265.16503:8 270.08133:47 280.52354:5 288.09247:162 289.20107:45 301.10404:26 319.1059…
96	457.158	2.958	C19H30O11	O=C(OC)C1=COC(OC2OC(CO)C(O)C(O)C2O)C3C(OC(OCC)CC13)C	NA	7-O-Ethylmorroniside	[M+Na]+	Annotated via MS2 searching of PIM MDAsEVs Samples in MSDIAL	1	TRUE	4.17	457.16	C19H30O11	O-glycosyl compounds	IRKFOLIBBQDADK-LEYKIWRXSA-N	O=C(OC)C1=COC(OC2OC(CO)C(O)C(O)C2O)C3C(OC(OCC)CC13)C	430	FALSE	TRUE	TRUE	Normalized unit: Intensity; Annotation method: MSMS-Public_all-pos-VS19_3	FALSE	FALSE	12361	0	0	0.86	0.735	0.981	0.724	2	0.33	1.586	92.52	MDA_sEVS_PQC_it1	457.15729:24723 458.16196:5328 459.16662:1024	85.02603:131 98.98134:186 99.01738:12 100.07323:45 111.11631:118 111.13842:16 123.08699:20 126.12857:29 133.10044:68 144.31142:10 155.10538:102 160.02689:49 213.16128:90 213.18593:13 235.17917:105 235.21256:17 270.08077:93 282.27687:92 297.23986:60 297.28313:10 303.14200:41 339.12213:21 341.20788:20 352.71916:19 353.32994:15 365.11631:183 366.10617:50 383.11841:264 439.31892:25 440.22721:13 457.1…
97	469.181	1.818	C24H30O8	O(C=1C=C(C=C(OC)C1OC)C2OCC3C(OCC23)C4=CC(OC)=C(OC)C(OC)=C4)C	NA	low score: Yangambin	[M+Na]+	Annotated via MS2 searching of PIM MDAsEVs Samples in MSDIAL	0.93	TRUE	5.96	469.18	C24H30O8	Furanoid lignans	HRLFUIXSXUASEX-VDJKQJETSA-N	O(C=1C=C(C=C(OC)C1OC)C2OCC3C(OCC23)C4=CC(OC)=C(OC)C(OC)=C4)C	530	FALSE	TRUE	FALSE	Normalized unit: Intensity; Annotation method: MSMS-Public_all-pos-VS19_3	FALSE	FALSE	12692	0	0	0.85	0.535	0.632	0.822	1	0.11	1.303	132.09	MDA_sEVS_PQC_it5	469.17719:34969 470.18185:8115 471.18652:0	59.20278:20 59.49317:12 72.04460:93 73.02640:112 83.04910:36 83.40462:30 87.67540:10 95.08441:97 95.11302:6 101.05873:100 102.09193:128 102.12997:6 103.05438:127 103.09464:7 103.10917:6 123.08130:160 126.91406:20 127.24937:30 133.05743:84 133.09744:50 139.04721:81 143.08093:27 154.06009:111 159.07707:60 166.44650:26 167.14203:177 167.17921:12 170.10146:178 171.13827:85 175.00949:25 177.12034:89 1…
98	469.183	1.767	C24H30O8	O(C=1C=C(C=C(OC)C1OC)C2OCC3C(OCC23)C4=CC(OC)=C(OC)C(OC)=C4)C	NA	Yangambin	[M+Na]+	Annotated via MS2 searching of PIM MDAsEVs Samples in MSDIAL	0.93	TRUE	5.96	469.18	C24H30O8	Furanoid lignans	HRLFUIXSXUASEX-VDJKQJETSA-N	O(C=1C=C(C=C(OC)C1OC)C2OCC3C(OCC23)C4=CC(OC)=C(OC)C(OC)=C4)C	430	FALSE	TRUE	TRUE	Normalized unit: Intensity; Annotation method: MSMS-Public_all-pos-VS19_3	FALSE	FALSE	12693	0	0	1	0.725	0.899	0.822	1	0.11	1.604	399.86	MDA_sEVS_PQC_it1	469.17984:33887 470.18451:10780 471.18918:2195	57.07019:184 71.08301:151 79.05266:83 79.07347:7 85.03694:141 85.09760:19 87.05597:178 89.05901:331 89.10725:9 97.06259:185 97.09276:8 101.06282:74 101.07635:51 111.07897:78 116.03190:88 116.06444:5 123.24375:43 127.03415:41 130.41846:12 131.06960:36 131.08644:7 133.06347:745 133.08072:350 133.09675:218 133.13924:11 133.22366:20 133.26826:6 133.79255:11 135.07999:106 139.07116:62 144.14113:11 146…
99	469.183	1.901	C24H30O8	O(C=1C=C(C=C(OC)C1OC)C2OCC3C(OCC23)C4=CC(OC)=C(OC)C(OC)=C4)C	NA	low score: Yangambin	[M+Na]+	Annotated via MS2 searching of PIM MDAsEVs Samples in MSDIAL	0.8	TRUE	5.96	469.18	C24H30O8	Furanoid lignans	HRLFUIXSXUASEX-VDJKQJETSA-N	O(C=1C=C(C=C(OC)C1OC)C2OCC3C(OCC23)C4=CC(OC)=C(OC)C(OC)=C4)C	530	FALSE	TRUE	FALSE	Normalized unit: Intensity; Annotation method: MSMS-Public_all-pos-VS19_3	FALSE	FALSE	12694	0	0	0.83	0.535	0.632	0.822	1	0.11	1.289	322.56	MDA_sEVS_PQC_it5	469.18307:32655 470.18774:7869 471.19241:0	59.20278:20 59.49317:12 72.04460:93 73.02640:112 83.04910:36 83.40462:30 87.67540:10 95.08441:97 95.11302:6 101.05873:100 102.09193:128 102.12997:6 103.05438:127 103.09464:7 103.10917:6 123.08130:160 126.91406:20 127.24937:30 133.05743:84 133.09744:50 139.04721:81 143.08093:27 154.06009:111 159.07707:60 166.44650:26 167.14203:177 167.17921:12 170.10146:178 171.13827:85 175.00949:25 177.12034:89 1…
100	481.262	3.378	C20H42O11	OCCOCCOCCOCCOCCOCCOCCOCCOCCOCCO	NA	Decaethylene glycol	[M+Na]+	Annotated via MS2 searching of PIM MDAsEVs Samples in MSDIAL	0.93	TRUE	7.738	481.262	C20H42O11	Polyethylene glycols	DTPCFIHYWYONMD-UHFFFAOYSA-N	OCCOCCOCCOCCOCCOCCOCCOCCOCCOCCO	430	FALSE	TRUE	TRUE	Normalized unit: Intensity; Annotation method: MSMS-Public_all-pos-VS19_3	FALSE	FALSE	13032	0	0	1	1	0.866	0.866	1	1	1.886	195.66	MDA_sEVS_PQC_it3	481.26236:7156 482.26703:1986 483.27170:361	56.32611:32 59.05801:144 100.07314:52 121.30108:24 126.12375:143 126.15322:17 133.10280:50 134.05208:9 134.21212:5 147.07576:85 151.10608:57 154.08984:60 154.11089:8 168.09267:128 168.12860:12 177.10485:46 188.14226:111 193.12937:92 197.05956:95 212.98066:98 231.00440:32 231.05974:41 274.11598:66 276.13303:63 278.16598:43 278.19542:9 293.14635:63 294.95175:65 309.12789:61 309.59594:9 312.06718:82…
101	496.341	7.222	C24H50NO7P	O=C(OCC(O)COP(=O)([O-])OCC[N+](C)(C)C)CCCCCCCCCCCCCCC	NA	LPC 16:0	[M+H]+	Annotated via MS2 searching of PIM MDAsEVs Samples in MSDIAL	1	TRUE	10.05	496.34	C24H50NO7P	1-acyl-sn-glycero-3-phosphocholines	ASWBNKHCZGQVJV-UHFFFAOYSA-N	O=C(OCC(O)COP(=O)([O-])OCC[N+](C)(C)C)CCCCCCCCCCCCCCC	430	FALSE	TRUE	TRUE	Normalized unit: Intensity; Annotation method: MSMS-Public_all-pos-VS19_3	FALSE	FALSE	13436	0	0	0.98	0.814	0.843	0.778	3	0.19	1.611	6148.72	MDA_sEVS_PQC_it1	496.33887:22739 497.34353:6261 498.34820:974	60.08042:263 60.10666:17 60.17557:7 71.08372:98 71.10183:10 86.09566:190 86.12133:11 86.13793:6 89.05949:193 89.14219:31 99.51031:13 104.10687:1497 104.15501:31 104.45531:36 104.48535:6 104.59460:29 105.74924:19 124.39758:12 133.08523:67 171.40477:5 177.03883:107 184.07274:3248 184.13967:42 184.23239:12 184.28610:29 184.34649:10 184.40818:30 184.84313:8 185.54513:21 197.18315:78 199.96545:43 199.…
102	513.275	1.391	C27H36N4O6	O=C(N1[C@H](CCC1)C(N[C@@H](CCCCCC([C@@H]2CO2)=O)C(N[C@H]3C)=O)=O)[C@H](CC4=CC=CC=C4)NC3=O	NA	low score: 1-Alaninechlamydocin_130134	[M+H]+	Annotated via MS2 searching of PIM MDAsEVs Samples in MSDIAL	1	TRUE	-1	513.271	C27H36N4O6	Oligopeptides	QMNUPNOLDLHVTB-IWDBHXEASA-N	O=C(N1[C@H](CCC1)C(N[C@@H](CCCCCC([C@@H]2CO2)=O)C(N[C@H]3C)=O)=O)[C@H](CC4=CC=CC=C4)NC3=O	530	FALSE	TRUE	FALSE	Normalized unit: Intensity; Annotation method: MSMS-Public_all-pos-VS19_3	FALSE	FALSE	13881	0	0	0.88	0.451	0.902	0.607	2	0.04	1.326	896.63	MDA_sEVS_PQC_it3	513.27332:49236 514.27798:14995 515.28265:3211	57.06892:156 62.02431:106 95.41997:14 95.60888:20 109.09199:70 140.10595:55 151.14142:32 178.11305:92 237.14708:33 239.17596:208 245.14868:78 256.46963:38 310.28827:38 327.19343:142 401.15066:64 402.15000:65 431.04414:16 449.45992:39 449.48925:14 457.20450:280 457.48723:16 458.00745:38 458.20596:36 477.25058:53 513.27074:1774 513.44230:72 513.50977:18 513.54266:21 513.58499:16 513.69810:21 513.85…
103	522.356	6.97	C26H52NO7P	O=C(OCC(O)COP(=O)([O-])OCC[N+](C)(C)C)CCCCCCCC=CCCCCCCCC	NA	LPC 18:1	[M+H]+	Annotated via MS2 searching of PIM MDAsEVs Samples in MSDIAL	0.93	TRUE	10.28	522.355	C26H52NO7P	1-acyl-sn-glycero-3-phosphocholines	YAMUFBLWGFFICM-UHFFFAOYSA-N	O=C(OCC(O)COP(=O)([O-])OCC[N+](C)(C)C)CCCCCCCC=CCCCCCCCC	430	FALSE	TRUE	TRUE	Normalized unit: Intensity; Annotation method: MSMS-Public_all-pos-VS19_3	FALSE	FALSE	14158	0	0	1	0.833	0.851	0.812	4	0.33	1.667	3189.08	MDA_sEVS_PQC_it1	522.35498:5219 523.35965:1688 524.36432:18816	85.62077:43 86.09635:217 93.06912:190 93.11673:5 103.03920:84 103.06084:6 104.10634:1474 104.16059:19 177.84355:10 184.07416:1964 184.13682:40 184.38753:8 184.50466:6 184.54400:21 184.83043:10 217.12207:31 258.10712:53 300.12127:86 339.28219:64 445.26232:64 504.33812:101 505.67220:26 522.35202:591 522.44373:5 522.46943:7 522.59393:40 522.61765:26 522.88361:14
104	524.37	6.352	C26H54NO7P	[H][C@@](O)(COC(=O)CCCCCCCCCCCCCCCCC)COP([O-])(=O)OCC[N+](C)(C)C	NA	1-Stearoyl-sn-glycero-3-phosphocholine	[M+H]+	Annotated via MS2 searching of PIM MDAsEVs Samples in MSDIAL	0.8	TRUE	6.585	524.371	C26H54NO7P	1-acyl-sn-glycero-3-phosphocholines	IHNKQIMGVNPMTC-RUZDIDTESA-N	[H][C@@](O)(COC(=O)CCCCCCCCCCCCCCCCC)COP([O-])(=O)OCC[N+](C)(C)C	430	FALSE	TRUE	TRUE	Normalized unit: Intensity; Annotation method: MSMS-Public_all-pos-VS19_3	FALSE	FALSE	14209	0	0	1	0.604	0.884	0.685	2	0.2	1.505	299.51	MDA_sEVS_PQC_it2	524.37091:1926 525.37558:0 526.38025:0	164.66240:21 171.84418:70 184.07302:1136 184.14760:17 184.38229:25 185.07858:149 185.12308:10 185.14420:7 198.01295:47 198.05419:11 295.65560:5 320.80490:19 333.21045:131 361.11602:58
105	524.371	6.945	C26H54NO7P	CCCCCCCCCCCCCCCCCC(=O)O[C@H](CO)COP(=O)([O-])OCC[N+](C)(C)C	NA	LysoPC(0:0/18:0)	[M+H]+	Annotated via MS2 searching of PIM MDAsEVs Samples in MSDIAL	0.93	TRUE	8.026	524.371	C26H54NO7P	2-acyl-sn-glycero-3-phosphocholines	IQGPMZRCLCCXAG-RUZDIDTESA-N	CCCCCCCCCCCCCCCCCC(=O)O[C@H](CO)COP(=O)([O-])OCC[N+](C)(C)C	430	FALSE	TRUE	TRUE	Normalized unit: Intensity; Annotation method: MSMS-Public_all-pos-VS19_3	FALSE	FALSE	14210	0	0	1	0.96	0.945	0.942	6	0.86	1.909	3626.88	MDA_sEVS_PQC_it1	524.37097:27152 525.37564:8198 526.38031:819	57.06911:22 57.27111:27 57.37213:21 86.09624:711 86.13128:37 86.70086:10 104.10702:4792 104.15639:77 104.17195:17 104.18856:27 104.23259:28 104.25026:6 104.27270:10 104.30339:8 104.33222:13 104.37035:10 104.38802:37 104.43461:18 104.68857:9 109.09701:34 124.99991:396 144.35288:23 154.02599:33 154.04077:23 166.06172:168 184.07319:4165 184.15748:20 184.19898:22 184.29126:15 184.34614:31 184.38496:5…
106	529.248	1.39	C29H36O9	CC1=C[C@@H]2[C@@]3(CC1)COC(=O)/C=C/4\CCO[C@@]([C@@H]4O)(/C=C/C=C/C(=O)OC5[C@]3([C@]6(CO6)[C@@H](C5)O2)C)[C@H](C)O	NA	Satratoxin H	[M+H]+	Annotated via MS2 searching of PIM MDAsEVs Samples in MSDIAL	1	TRUE	3.25	529.243	C29H36O9	Trichothecenes	MUACSCLQRGEGOE-MOCAONITSA-N	CC1=C[C@@H]2[C@@]3(CC1)COC(=O)/C=C/4\CCO[C@@]([C@@H]4O)(/C=C/C=C/C(=O)OC5[C@]3([C@]6(CO6)[C@@H](C5)O2)C)[C@H](C)O	430	FALSE	TRUE	TRUE	Normalized unit: Intensity; Annotation method: MSMS-Public_all-pos-VS19_3	FALSE	FALSE	14339	0	0	0.68	0.687	0.747	0.842	1	0.33	1.392	1052.04	MDA_sEVS_PQC_it4	529.24792:8057 530.25259:2716 531.25726:0	109.09978:124 109.13295:9 109.14921:5 111.11637:104 130.38127:26 178.11906:167 178.17578:9 185.77478:18 201.47421:37 283.14401:145 313.17185:144 320.12397:68 353.66231:31 356.87025:80 383.67552:11 397.37319:46 408.20584:22 474.24393:9 512.24105:6 524.93626:9 529.24758:778 529.36695:19 529.75112:48 529.86843:27 530.01189:12 530.26749:43
107	535.256	1.379	C26H40O10	C[C@@]1(CO[C@@H]2O[C@H](CO)[C@@H](O)[C@H](O)[C@H]2O)[C@H](O)CC[C@@]3(C)[C@H](C\C=C\4[C@H](O)COC4=O)C(=C)CC[C@H]13	NA	low score: NCGC00385287-01_C26H40O10_2(3H)-Furanone, 3-[2-[(1R,4aS,5R,6R,8aS)-5-[(beta-D-glucopyranosyloxy)methyl]decahydro-6-hydroxy-5,8a-dimethyl-2-methylene-1-naphthalenyl]ethylidene]dihydro-4-hydroxy-, (3E,4S)-	[M+Na]+	Annotated via MS2 searching of PIM MDAsEVs Samples in MSDIAL	1	TRUE	-1	535.251	C26H40O10	O-glycosyl compounds	VUEPOIYXKZTLMD-ANZZXSATSA-N	C[C@@]1(CO[C@@H]2O[C@H](CO)[C@@H](O)[C@H](O)[C@H]2O)[C@H](O)CC[C@@]3(C)[C@H](C\C=C\4[C@H](O)COC4=O)C(=C)CC[C@H]13	530	FALSE	TRUE	FALSE	Normalized unit: Intensity; Annotation method: MSMS-Public_all-pos-VS19_3	FALSE	FALSE	14539	0	0	0.88	0.502	0.627	0.832	1	0.17	1.308	68.16	MDA_sEVS_PQC_it2	535.25409:9706 536.25876:3421 537.26342:659	59.05967:194 59.08144:16 59.15198:22 59.80189:149 99.08231:16 100.10798:105 119.08536:264 119.12442:11 119.38674:6 119.62698:11 121.05197:265 121.08008:24 121.20954:13 121.23340:17 129.05281:199 129.11157:6 133.06526:202 133.12843:5 135.07961:216 138.89984:10 145.71469:29 147.07525:161 147.11673:12 147.15380:7 149.09382:138 155.07035:142 191.14161:395 191.22552:6 206.16518:115 206.45259:8 207.367…
108	579.15	15.391	C30H26O12	O[C@@H]1CC2=C(O[C@@H]1C1=CC(O)=C(O)C=C1)C([C@@H]1[C@@H](O)[C@H](OC3=CC(O)=CC(O)=C13)C1=CC(O)=C(O)C=C1)=C(O)C=C2O	NA	low score: Procyanidin B2; LC-ESI-QTOF; MS2; CE	[M+H]+	Annotated via MS2 searching of PIM MDAsEVs Samples in MSDIAL	0.33	TRUE	-1	579.15	C30H26O12	Biflavonoids and polyflavonoids	XFZJEEAOWLFHDH-NFJBMHMQSA-N	O[C@@H]1CC2=C(O[C@@H]1C1=CC(O)=C(O)C=C1)C([C@@H]1[C@@H](O)[C@H](OC3=CC(O)=CC(O)=C13)C1=CC(O)=C(O)C=C1)=C(O)C=C2O	530	FALSE	TRUE	FALSE	Normalized unit: Intensity; Annotation method: MSMS-Pos-MassBank (1)_2	FALSE	FALSE	16749	0	0	0.99	0.312	0.613	0.776	1	0.33	1.271	9.57	MDA_sEVS_PQC_it1	579.15063:10891 580.15530:3005 581.15997:0	47.43180:28 58.06457:132 58.09306:6 63.24291:14 156.72947:18 170.05874:72 171.05998:64 173.22933:6 188.06996:249 188.11875:19 212.03209:152 212.07796:6 213.60730:28 247.35730:8 259.37809:22 272.07030:157 272.08640:152 272.15377:5 288.09615:128 290.08642:147 290.15308:7 292.08854:102 295.48783:18 310.07025:120 310.16644:32 310.32486:51 310.72674:47 310.74332:20 311.06749:64 317.12884:559 317.19193…
109	579.15	22.168	C30H26O12	O[C@@H]1CC2=C(O[C@@H]1C1=CC(O)=C(O)C=C1)C([C@@H]1[C@@H](O)[C@H](OC3=CC(O)=CC(O)=C13)C1=CC(O)=C(O)C=C1)=C(O)C=C2O	NA	low score: Procyanidin B2; LC-ESI-QTOF; MS2; CE	[M+H]+	Annotated via MS2 searching of PIM MDAsEVs Samples in MSDIAL	0.47	TRUE	-1	579.15	C30H26O12	Biflavonoids and polyflavonoids	XFZJEEAOWLFHDH-NFJBMHMQSA-N	O[C@@H]1CC2=C(O[C@@H]1C1=CC(O)=C(O)C=C1)C([C@@H]1[C@@H](O)[C@H](OC3=CC(O)=CC(O)=C13)C1=CC(O)=C(O)C=C1)=C(O)C=C2O	530	FALSE	TRUE	FALSE	Normalized unit: Intensity; Annotation method: MSMS-Pos-MassBank (1)_2	FALSE	FALSE	16750	0	0	1	0.338	0.654	0.776	1	0.33	1.309	113.18	MDA_sEVS_PQC_it1	579.15015:50660 580.15481:17418 581.15948:0	109.75574:36 128.95050:202 144.99582:25 170.06223:190 171.06291:69 188.97217:149 189.02248:7 250.09834:20 250.95090:109 274.07554:87 274.10843:16 277.13665:26 288.09631:95 288.14042:9 289.09193:37 290.08693:55 290.91739:16 294.02903:38 295.14706:47 299.12649:51 310.07493:502 310.14732:8 310.22066:19 310.31042:5 311.07133:194 311.20252:9 312.02074:20 313.24501:52 317.13192:478 317.22875:7 317.4567…
110	579.15	21.868	C30H26O12	O[C@@H]1CC2=C(O[C@@H]1C1=CC(O)=C(O)C=C1)C([C@@H]1[C@@H](O)[C@H](OC3=CC(O)=CC(O)=C13)C1=CC(O)=C(O)C=C1)=C(O)C=C2O	NA	low score: Procyanidin B2; LC-ESI-QTOF; MS2; CE	[M+H]+	Annotated via MS2 searching of PIM MDAsEVs Samples in MSDIAL	0.2	TRUE	-1	579.15	C30H26O12	Biflavonoids and polyflavonoids	XFZJEEAOWLFHDH-NFJBMHMQSA-N	O[C@@H]1CC2=C(O[C@@H]1C1=CC(O)=C(O)C=C1)C([C@@H]1[C@@H](O)[C@H](OC3=CC(O)=CC(O)=C13)C1=CC(O)=C(O)C=C1)=C(O)C=C2O	530	FALSE	TRUE	FALSE	Normalized unit: Intensity; Annotation method: MSMS-Pos-MassBank (1)_2	FALSE	FALSE	16751	0	0	0.99	0.33	0.652	0.776	1	0.33	1.302	50.8	MDA_sEVS_PQC_it3	579.15039:53583 580.15506:14842 581.15973:0	86.71249:164 86.75110:5 86.77850:5 92.19482:63 104.43270:54 128.95478:554 128.99421:16 129.02264:6 129.20736:49 138.95006:139 138.98948:12 164.99548:47 165.07081:123 170.05770:145 170.10076:6 188.07395:92 188.12488:5 190.04670:49 212.03095:183 234.92044:10 250.09080:112 250.10630:46 250.88796:70 250.94505:54 271.58387:22 294.03844:134 299.12450:7 299.63525:19 299.74284:5 310.07459:960 310.15219:1…
111	579.152	23.507	C30H26O12	O[C@@H]1CC2=C(O[C@@H]1C1=CC(O)=C(O)C=C1)C([C@@H]1[C@@H](O)[C@H](OC3=CC(O)=CC(O)=C13)C1=CC(O)=C(O)C=C1)=C(O)C=C2O	NA	low score: Procyanidin B2; LC-ESI-QTOF; MS2; CE	[M+H]+	Annotated via MS2 searching of PIM MDAsEVs Samples in MSDIAL	0.47	TRUE	-1	579.15	C30H26O12	Biflavonoids and polyflavonoids	XFZJEEAOWLFHDH-NFJBMHMQSA-N	O[C@@H]1CC2=C(O[C@@H]1C1=CC(O)=C(O)C=C1)C([C@@H]1[C@@H](O)[C@H](OC3=CC(O)=CC(O)=C13)C1=CC(O)=C(O)C=C1)=C(O)C=C2O	530	FALSE	TRUE	FALSE	Normalized unit: Intensity; Annotation method: MSMS-Pos-MassBank (1)_2	FALSE	FALSE	16756	0	0	0.81	0.322	0.641	0.776	1	0.33	1.203	34	MDA_sEVS_PQC_it1	579.15344:12066 580.15811:3915 581.16278:0	47.04779:6 48.00383:5 98.42285:9 99.04216:117 109.44390:5 137.30305:8 144.99353:42 145.28589:45 170.06297:103 183.20477:14 203.11208:14 212.03315:261 212.08578:12 213.03098:112 213.08385:9 270.08100:169 270.14074:12 270.60366:30 271.07837:163 272.07843:213 272.42955:49 274.08067:82 288.09362:817 288.16923:20 288.21038:7 288.31095:13 288.42178:12 288.54346:8 288.77830:48 289.09974:67 289.13336:11 …
112	601.158	39.126	C27H30O14	O=C1C=C(OC2=CC(OC3OC(CO)C(O)C(O)C3OC4OC(C)C(O)C(O)C4O)=CC(O)=C12)C=5C=CC(O)=CC5	NA	low score: Rhoifolin	[M+Na]+	Annotated via MS2 searching of PIM MDAsEVs Samples in MSDIAL	0.33	TRUE	4.3	601.153	C27H30O14	Flavonoid-7-O-glycosides	RPMNUQRUHXIGHK-PYXJVEIZSA-N	O=C1C=C(OC2=CC(OC3OC(CO)C(O)C(O)C3OC4OC(C)C(O)C(O)C4O)=CC(O)=C12)C=5C=CC(O)=CC5	530	FALSE	TRUE	FALSE	Normalized unit: Intensity; Annotation method: MSMS-Public_all-pos-VS19_3	FALSE	FALSE	18344	0	0	0.85	0.462	0.634	0.897	1	0.17	1.298	58.23	MDA_sEVS_PQC_it3	601.15649:19771 602.16116:3487 603.16583:0	59.05914:160 62.58942:5 71.85010:8 79.69255:5 97.51575:10 114.67388:16 114.69579:5 131.40819:7 133.35079:11 144.99054:249 146.98979:89 147.02866:6 147.04217:8 148.07894:61 171.05635:42 188.07251:253 188.12739:8 198.78821:18 224.16439:41 261.83020:26 288.09169:124 290.08220:179 292.05120:13 310.07306:1044 310.16090:10 310.33696:26 310.56868:5 310.62641:49 311.07610:798 311.17447:11 311.21505:37 31…
113	603.15	39.089	C27H32O13	COC(=O)C[C@H]1\\C(=C\\COC(=O)\\C=C\\C2=CC=CC=C2)[C@H](O[C@@H]3O[C@H](CO)[C@@H](O)[C@H](O)[C@H]3O)OC=C1C(=O)OC	NA	low score: NCGC00347371-02!methyl (4S,5Z,6S)-4-(2-methoxy-2-oxoethyl)-5-[2-[(E)-3-phenylprop-2-enoyl]oxyethylidene]-6-[(2S,3R,4S,5S,6R)-3,4,5-trihydroxy-6-(hydroxymethyl)oxan-2-yl]oxy-4H-pyran-3-carboxylate [IIN-based on: CCMSLIB00000848789]	[M+K]+	Annotated via MS2 searching of PIM MDAsEVs Samples in MSDIAL	0.07	TRUE	-1	603.147	C27H32O13	Terpene glycosides	QBKMGAJNGCTGFA-NVNVVJOKSA-N	COC(=O)C[C@H]1\\C(=C\\COC(=O)\\C=C\\C2=CC=CC=C2)[C@H](O[C@@H]3O[C@H](CO)[C@@H](O)[C@H](O)[C@H]3O)OC=C1C(=O)OC	530	FALSE	TRUE	FALSE	Normalized unit: Intensity; Annotation method: MSMS-Public_all-pos-VS19_3	FALSE	FALSE	18468	0	0	0.93	0.345	0.702	0.656	1	0.2	1.239	14.45	MDA_sEVS_PQC_it5	603.14978:1596 604.15445:0 605.15912:0	53.65781:33 87.37759:10 133.08602:191 133.14200:8 140.73574:10 161.89568:9 211.25645:93 270.07631:51 281.82262:6 288.08893:192 288.13945:10 304.76890:26 310.07470:33 310.53570:9 311.07520:31 311.89156:32 312.07408:399 313.06850:88 314.08175:74 315.06826:101 353.40735:14 413.08884:35 427.41778:53 436.06058:52 473.15954:18 522.89415:20 543.47946:5 563.10835:23 585.63523:100 587.02832:24 602.14002:3…
114	637.384	1.43	C40H54O5	CC1=CC(=O)CC([C@]1(CC(=O)/C(=C/C=C/C(=C/C=C/C=C(\C)/C=C/C=C(\C)/C=C=C2[C@](C[C@H](CC2(C)C)O)(C)O)/C)/C)O)(C)C	NA	low score: Amarouciaxanthin A	[M+Na]+	Annotated via MS2 searching of PIM MDAsEVs Samples in MSDIAL	1	TRUE	-1	637.386	C40H54O5	Xanthophylls	NBAOGGCOLYTLDU-MEPQDIAVSA-N	CC1=CC(=O)CC([C@]1(CC(=O)/C(=C/C=C/C(=C/C=C/C=C(\C)/C=C/C=C(\C)/C=C=C2[C@](C[C@H](CC2(C)C)O)(C)O)/C)/C)O)(C)C	530	FALSE	TRUE	FALSE	Normalized unit: Intensity; Annotation method: MSMS-Public_all-pos-VS19_3	FALSE	FALSE	20901	0	0	0.95	0.479	0.704	0.672	1	0.07	1.302	309.4	MDA_sEVS_PQC_it5	637.38434:7340 638.38901:2522 639.39367:833	57.25959:11 71.08480:61 74.40956:5 83.34866:36 85.10153:298 85.13750:17 100.10764:16 101.53158:43 111.08144:163 111.12432:8 134.06008:89 148.08024:105 155.13942:57 176.98854:69 205.15568:192 219.17182:93 239.01459:40 260.05103:102 262.13766:53 270.85295:40 307.10707:238 310.10158:66 310.24117:73 311.06287:61 313.27217:585 313.35404:9 313.45794:12 313.53774:13 317.24798:52 325.11722:1535 325.17990…
115	760.586	3.543	C42H82NO8P	CCCCCCCCCCCCCCCC(=O)OC[C@H](COP(=O)([O-])OCC[N+](C)(C)C)OC(=O)CCCCCCC/C=C\CCCCCCCC	NA	PC(16:0/18:1(9Z))	[M+H]+	Annotated via MS2 searching of PIM MDAsEVs Samples in MSDIAL	0.87	TRUE	14.954	760.585	C42H82NO8P	Phosphatidylcholines	WTJKGGKOPKCXLL-VYOBOKEXSA-N	CCCCCCCCCCCCCCCC(=O)OC[C@H](COP(=O)([O-])OCC[N+](C)(C)C)OC(=O)CCCCCCC/C=C\CCCCCCCC	430	FALSE	TRUE	TRUE	Normalized unit: Intensity; Annotation method: MSMS-Public_all-pos-VS19_3	FALSE	FALSE	29643	0	0	1	0.965	0.809	0.809	2	1	1.823	4028.01	MDA_sEVS_PQC_it4	760.58502:38344 761.58969:19656 762.59436:5355	89.05851:114 89.30270:19 89.42625:6 109.10084:79 131.42220:35 154.62644:5 168.61319:6 184.07216:3017 184.12156:83 184.17392:26 184.25552:13 184.29456:46 184.33804:21 184.54684:30 185.07157:62 203.28964:16 244.15324:18 246.07710:181 282.02637:50 310.06963:42 403.39209:6 409.92674:16 419.30484:13 452.75104:51 452.80932:37 453.20071:15 453.28219:152 453.38372:6 453.45454:82 489.28178:57 505.34705:26…
116	887.247	39.119	C43H49BrN2O12	O=C(OC1C(C)C(OC)C=COC2(OC3=C(C2=O)C=4C(=O)C(NC5=CC=C(Br)C=C5)=C(NC(=O)C(=CC=CC(C)C(O)C(C)C(O)C1C)C)C(=O)C4C(O)=C3C)C)C	NA	low score: (7S,9E,11S,12R,13S,14S,15S,16R,17S,18S,19E,21Z)-26-[(4-bromophenyl)amino]-2,15,17-trihydroxy-11-methoxy-3,7,12,14,16,18,22-heptamethyl-6,23,27,29-tetraoxo-8,30-dioxa-24-azatetracyclo[23.3.1.1^{4,7}.0^{5,28}]triaconta-1,3,5(28),9,19,21,25-heptaen-13-yl...	[M+Na]+	Annotated via MS2 searching of PIM MDAsEVs Samples in MSDIAL	0.6	TRUE	6.95	887.24	C43H49BrN2O12	Macrolactams	YQNZQGYHBNTVJA-BQRBMFCOSA-N	O=C(OC1C(C)C(OC)C=COC2(OC3=C(C2=O)C=4C(=O)C(NC5=CC=C(Br)C=C5)=C(NC(=O)C(=CC=CC(C)C(O)C(C)C(O)C1C)C)C(=O)C4C(O)=C3C)C)C	530	FALSE	TRUE	FALSE	Normalized unit: Intensity; Annotation method: MSMS-Public_all-pos-VS19_3	FALSE	FALSE	38251	0	0	0.66	0.576	0.861	0.726	2	0.22	1.326	73.71	MDA_sEVS_PQC_it3	887.24811:39437 888.25278:16638 889.25744:0	89.05663:89 89.08301:9 98.19299:28 133.08597:143 134.08378:35 134.09582:19 173.13001:67 207.63886:236 239.10998:66 241.98020:46 270.08066:94 270.13377:7 295.68651:31 310.07448:648 310.16401:16 310.18553:7 311.07285:158 312.06942:185 312.15551:33 312.67184:17 312.80314:5 313.07100:154 333.93345:21 353.20848:104 353.27134:7 401.33172:5 419.92316:57 425.24768:5 466.98173:36 509.38728:10 559.17475:21…
