# Supplementary material for: Integrated Multiomics Enabled by Sequential Extraction for Comprehensive Molecular Profiling of Small Extracellular Vesicles
Source: Anal Chem. 2026 Jun 22;98(26):19603–14. doi: 10.1021/acs.analchem.6c01280 (PMC13347708; doi:10.1021/acs.analchem.6c01280)
Supplement: Supplementary file 5 [file ac6c01280_si_005.xlsx]

## Sheet: Sheet1
Table S12. MDA Cell Derived sEVs Metabolomics Negative Ion Mode Local Database.
	mz	rt	formula	smiles	inchi	name	adduct	comment	Fill %	MS/MS assigned	Reference RT	Reference m/z	Formula	Ontology	INCHIKEY	SMILES	Annotation tag (VS1.0)	RT matched	m/z matched	MS/MS matched	Comment	Manually modified for quantification	Manually modified for annotation	Isotope tracking parent ID	Isotope tracking weight number	RT similarity	m/z similarity	Simple dot product	Weighted dot product	Reverse dot product	Matched peaks count	Matched peaks percentage	Total score	S/N average	Spectrum reference file name	MS1 isotopic spectrum	MS/MS spectrum
1	89.0245	9.696	C3H6O3	O=C(O)CCO	NA	3-Hydroxypropanoic acid	[M-H]-	Annotated via MS2 searching of NIM MDAsEVs Samples in MSDIAL	0.08	TRUE	-1	89.0244	C3H6O3	Beta hydroxy acids and derivatives	ALRHLSYJTWAHJZ-UHFFFAOYSA-N	O=C(O)CCO	430	FALSE	TRUE	TRUE	Normalized unit: Intensity; Annotation method: MSMS-Neg-FiehnHILIC (1)_1	FALSE	FALSE	811	0	0	1	0.902	0.938	0.813	1	0.2	1.724	1122.25	MDA_sEVS_PQC_dil_it3	89.02454:1140239 90.02921:35903 91.03388:9066	41.17577:23 41.33736:11 41.59958:84 41.86368:11 42.55114:10 43.36935:65 43.40433:24 44.16082:26 44.40932:28 44.73501:38 45.17795:32 45.61102:20 45.94222:268 45.96267:22 45.97841:13 45.98830:6 46.33605:98 46.79873:19 46.80975:9 46.87795:19 47.06568:8 47.22072:29 47.46268:12 48.09673:32 49.10849:12 50.32557:37 50.44703:25 51.43547:33 51.56168:29 51.73001:22 52.48500:6 53.08746:22 53.19919:35 53.612…
2	89.0248	10.506	C3H6O3	O=C(O)CCO	NA	3-Hydroxypropanoic acid	[M-H]-	Annotated via MS2 searching of NIM MDAsEVs Samples in MSDIAL	0.23	TRUE	-1	89.0244	C3H6O3	Beta hydroxy acids and derivatives	ALRHLSYJTWAHJZ-UHFFFAOYSA-N	O=C(O)CCO	430	FALSE	TRUE	TRUE	Normalized unit: Intensity; Annotation method: MSMS-Neg-FiehnHILIC (1)_1	FALSE	FALSE	818	0	0	1	0.902	0.938	0.813	1	0.2	1.723	1301.57	MDA_sEVS_PQC_dil_it1	89.02478:706009 90.02945:19489 91.03412:6006	40.58267:6 41.37978:10 42.26294:14 42.86009:43 42.97408:71 43.49014:20 43.61907:16 44.67359:17 44.71109:13 44.85292:10 45.23816:23 45.63818:53 45.67842:25 46.52263:65 46.89350:98 47.29849:30 48.70263:84 48.71805:5 49.81990:115 49.84891:56 50.23596:88 50.24953:13 50.41544:50 51.00212:18 51.89266:51 52.71526:5 52.89618:37 55.56278:25 55.78019:14 57.95087:18 58.34676:11 58.64255:23 58.65634:13 58.71…
3	121.03	4.456	C7H8O3	OC1=CC=CC(OC)=C1O	NA	3-Methoxycatechol	[M-H2O-H]-	Annotated via MS2 searching of NIM MDAsEVs Samples in MSDIAL	0.46	TRUE	0.615	121.029	C7H8O3	Methoxyphenols	LPYUENQFPVNPHY-UHFFFAOYSA-N	OC1=CC=CC(OC)=C1O	430	FALSE	TRUE	TRUE	Normalized unit: Intensity; Annotation method: MSMS-Public_all-neg-VS19_3	FALSE	FALSE	1880	0	0	1	0.901	0.938	0.825	1	0.2	1.728	161810	MDA_sEVS_PQC_dil_it2	121.02957:946090 122.03424:74524 123.03891:7286	40.11925:35 40.51871:13 40.54016:54 40.75306:50 40.76571:6 41.05903:139 41.29506:13 41.48863:32 41.51925:7 41.77291:70 42.97848:26 43.15595:31 43.25986:11 43.56305:33 43.64298:41 44.03059:82 44.11817:40 44.12606:12 44.22514:8 44.23630:20 44.66835:22 45.14293:29 45.15208:12 45.18037:51 45.45499:210 46.77208:41 46.91631:29 47.43406:12 47.45208:26 47.70521:19 48.16802:30 48.62755:84 48.68587:53 48.7…
4	121.03	1.822	C7H8O3	OC1=CC=CC(OC)=C1O	NA	3-Methoxycatechol	[M-H2O-H]-	Annotated via MS2 searching of NIM MDAsEVs Samples in MSDIAL	0.92	TRUE	0.615	121.029	C7H8O3	Methoxyphenols	LPYUENQFPVNPHY-UHFFFAOYSA-N	OC1=CC=CC(OC)=C1O	430	FALSE	TRUE	TRUE	Normalized unit: Intensity; Annotation method: MSMS-Public_all-neg-VS19_3	FALSE	FALSE	1884	0	0	1	0.873	0.776	0.893	3	0.6	1.72	29.28	MDA_sEVS_PQC_dil_it3	121.02999:28076 122.03466:3929 123.03933:1782	40.02294:20 40.11050:12 40.46032:35 40.57909:61 40.61358:63 40.87845:22 40.92710:13 41.04830:157 41.07772:36 41.18779:7 41.27794:107 41.48915:66 41.63583:7 41.69265:44 41.80997:21 42.11703:24 42.19663:27 42.23285:73 42.26517:39 42.27593:47 42.29761:66 42.53020:22 42.87545:20 42.89923:20 42.96048:12 43.30083:24 43.44224:34 43.79393:16 43.91307:9 43.93363:24 44.00121:92 44.01389:16 44.17232:38 44.4…
5	130.088	10.736	C6H13NO2	O=C(O)C(NC)C(C)C	NA	N-Methylvaline	[M-H]-	Annotated via MS2 searching of NIM MDAsEVs Samples in MSDIAL	0.85	TRUE	-1	130.087	C6H13NO2	Valine and derivatives	AKCRVYNORCOYQT-UHFFFAOYNA-N	O=C(O)C(NC)C(C)C	430	FALSE	TRUE	TRUE	Normalized unit: Intensity; Annotation method: MSMS-Neg-FiehnHILIC (1)_1	FALSE	FALSE	2185	0	0	1	0.69	0.613	0.866	1	1	1.607	1969.67	MDA_sEVS_PQC_dil_it1	130.08736:14107 131.09202:0 132.09669:0	40.10493:36 40.39831:27 40.61743:126 40.66029:81 40.73496:14 40.78149:16 40.82782:159 40.86705:45 40.87281:19 40.99350:30 41.07775:21 41.34403:19 41.58742:35 41.64484:13 42.06807:12 42.35550:88 42.67088:20 42.74332:37 43.08829:92 43.10400:38 43.11414:58 43.26421:46 43.31024:37 43.46984:26 43.55697:114 43.77817:7 44.02064:70 44.08833:56 44.44402:25 44.64719:18 44.65493:6 44.70339:76 44.83470:44 44…
6	135.031	4.649	C5H4N4O	OC1=NC=NC=2NC=NC12	NA	Hypoxanthine	[M-H]-	Annotated via MS2 searching of NIM MDAsEVs Samples in MSDIAL	0.92	TRUE	-1	135.031	C5H4N4O	Hypoxanthines	FDGQSTZJBFJUBT-UHFFFAOYSA-N	OC1=NC=NC=2NC=NC12	430	FALSE	TRUE	TRUE	Normalized unit: Intensity; Annotation method: MSMS-Public_all-neg-VS19_3	FALSE	FALSE	2470	0	0	0.99	0.611	0.642	0.907	4	0.44	1.499	19096.1	MDA_sEVS_PQC_dil_it1	135.03185:106836 136.03651:0 137.04118:2387	40.18029:27 41.57789:31 41.83728:100 42.04647:8 42.47450:25 44.61438:61 45.76093:10 47.22176:28 47.27556:14 48.01940:19 48.67098:32 50.38195:79 51.63415:111 51.65593:7 51.87753:41 54.16969:41 54.63803:13 55.01857:123 55.17003:14 55.18665:6 55.36297:47 57.36749:25 58.14330:19 58.90603:17 59.01342:3370 59.05208:67 59.12546:24 59.17405:42 59.25640:6 59.36426:9 59.55445:66 59.77105:15 61.01056:152 61…
7	141.02	16.455	C6H6O4	O=C1C=C(OC=C1O)CO	NA	kojic acid	[M-H]-	Annotated via MS2 searching of NIM MDAsEVs Samples in MSDIAL	0.15	TRUE	-1	141.019	C6H6O4	Pyranones and derivatives	BEJNERDRQOWKJM-UHFFFAOYSA-N	O=C1C=C(OC=C1O)CO	430	FALSE	TRUE	TRUE	Normalized unit: Intensity; Annotation method: MSMS-Public_all-neg-VS19_3	FALSE	FALSE	2820	0	0	0.99	0.713	0.999	0.689	2	0.1	1.599	50.76	MDA_sEVS_PQC_dil_it1	141.01987:14169253 142.02453:960497 143.02920:174039	40.33443:6 40.61196:11 41.66143:26 42.66236:5 44.40732:42 44.50828:68 44.82779:95 48.37210:57 50.54005:15 53.37258:16 54.06980:15 54.32947:44 58.63249:33 58.67654:60 58.79453:30 58.80666:5 58.98053:95 59.01381:28270 59.05381:1368 59.07047:513 59.10436:156 59.12319:109 59.13822:114 59.16007:116 59.18573:89 59.20142:100 59.21048:69 59.22657:86 59.24336:152 59.25458:92 59.29831:97 59.32358:78 59.342…
8	141.02	20.454	C6H6O4	O=C1C=C(OC=C1O)CO	NA	kojic acid	[M-H]-	Annotated via MS2 searching of NIM MDAsEVs Samples in MSDIAL	0.23	TRUE	-1	141.019	C6H6O4	Pyranones and derivatives	BEJNERDRQOWKJM-UHFFFAOYSA-N	O=C1C=C(OC=C1O)CO	430	FALSE	TRUE	TRUE	Normalized unit: Intensity; Annotation method: MSMS-Public_all-neg-VS19_3	FALSE	FALSE	2824	0	0	0.99	0.713	0.999	0.689	2	0.1	1.595	2714.37	MDA_sEVS_PQC_dil_it1	141.02016:14561509 142.02482:1043641 143.02949:183795	43.00065:15 43.35597:20 43.39497:33 44.25365:27 44.32476:15 46.68249:17 47.63982:39 47.65274:30 47.80029:108 48.59740:14 48.68460:6 48.86039:37 49.29570:13 52.13471:51 54.50669:169 55.32143:57 56.08801:29 57.94654:15 58.61906:18 58.73296:21 58.79658:20 58.90473:111 58.92203:9 59.01408:36628 59.09996:266 59.11733:295 59.13649:99 59.16294:225 59.19181:138 59.21091:197 59.22167:157 59.24625:73 59.27…
9	141.02	17.434	C6H6O4	O=C1C=C(OC=C1O)CO	NA	Kojic Acid	[M-H]-	Annotated via MS2 searching of NIM MDAsEVs Samples in MSDIAL	0.23	TRUE	-1	141.019	C6H6O4	Pyranones and derivatives	BEJNERDRQOWKJM-UHFFFAOYSA-N	O=C1C=C(OC=C1O)CO	430	FALSE	TRUE	TRUE	Normalized unit: Intensity; Annotation method: MSMS-Public_all-neg-VS19_3	FALSE	FALSE	2827	0	0	0.98	0.707	1	0.67	1	0.06	1.579	142.99	MDA_sEVS_PQC_dil_it2	141.02023:14441255 142.02490:1071106 143.02957:198714	42.09915:14 46.61640:52 50.60506:23 54.57069:12 54.86552:66 56.87298:221 56.90799:29 58.63745:15 58.65855:9 58.83881:36 59.01388:19759 59.05396:849 59.08584:106 59.10735:80 59.12336:148 59.14309:95 59.15788:92 59.18110:93 59.19530:124 59.21559:109 59.23620:33 59.25328:17 59.27520:71 59.31629:53 59.34356:44 59.37133:46 59.38940:40 59.42642:47 59.43374:29 59.47778:29 59.53334:47 59.55194:9 59.59181…
10	141.02	16.066	C6H6O4	O=C1C=C(OC=C1O)CO	NA	kojic acid	[M-H]-	Annotated via MS2 searching of NIM MDAsEVs Samples in MSDIAL	0.54	TRUE	-1	141.019	C6H6O4	Pyranones and derivatives	BEJNERDRQOWKJM-UHFFFAOYSA-N	O=C1C=C(OC=C1O)CO	430	FALSE	TRUE	TRUE	Normalized unit: Intensity; Annotation method: MSMS-Public_all-neg-VS19_3	FALSE	FALSE	2828	0	0	0.99	0.713	0.998	0.688	2	0.1	1.593	199.72	MDA_sEVS_PQC_dil_it1	141.02020:14558068 142.02487:1035720 143.02954:190937	40.46208:26 41.22877:15 42.36528:14 44.02334:43 46.30271:20 46.61455:60 46.63481:20 48.89708:32 51.02520:30 51.04682:15 52.44472:21 52.83279:49 53.94275:30 54.15418:10 56.15720:44 56.81689:13 57.40508:35 57.90901:77 58.62694:8 58.64547:29 58.68496:19 58.69349:41 59.01402:36692 59.06423:1128 59.12099:101 59.13979:149 59.15168:33 59.16330:111 59.17676:52 59.18833:5 59.20589:122 59.21571:133 59.2507…
11	141.02	18.697	C6H6O4	O=C1C=C(OC=C1O)CO	NA	Kojic Acid	[M-H]-	Annotated via MS2 searching of NIM MDAsEVs Samples in MSDIAL	0.08	TRUE	-1	141.019	C6H6O4	Pyranones and derivatives	BEJNERDRQOWKJM-UHFFFAOYSA-N	O=C1C=C(OC=C1O)CO	430	FALSE	TRUE	TRUE	Normalized unit: Intensity; Annotation method: MSMS-Public_all-neg-VS19_3	FALSE	FALSE	2832	0	0	0.98	0.707	1	0.67	1	0.06	1.576	539.83	MDA_sEVS_PQC_dil_it3	141.02042:14532645 142.02508:1102549 143.02975:202091	41.32235:29 42.99369:109 43.75063:45 45.64158:17 46.49886:16 48.39891:13 50.22821:56 51.77564:31 55.36207:25 58.48974:25 58.66947:23 58.69568:30 58.74602:12 58.78090:44 58.92655:29 59.01394:37178 59.06980:560 59.10431:53 59.12072:83 59.13104:66 59.15252:69 59.16827:67 59.18842:87 59.22014:77 59.24406:206 59.26222:67 59.28990:43 59.30682:94 59.32881:109 59.34342:73 59.36515:32 59.39389:31 59.40710…
12	199.97	12.008	C3H7NO5S2	C([C@@H](C(=O)O)N)SS(=O)(=O)O	NA	Cysteine-S-sulfate	[M-H]-	Annotated via MS2 searching of NIM MDAsEVs Samples in MSDIAL	0.54	TRUE	10.595	199.969	C3H7NO5S2	S-sulfo-L-cysteines	NOKPBJYHPHHWAN-REOHCLBHSA-N	C([C@@H](C(=O)O)N)SS(=O)(=O)O	430	FALSE	TRUE	TRUE	Normalized unit: Intensity; Annotation method: MSMS-Public_all-neg-VS19_3	FALSE	FALSE	5855	0	0	1	0.639	0.648	0.783	5	0.5	1.487	67.27	MDA_sEVS_PQC_dil_it1	199.96947:24189 200.97413:0 201.97880:2733	40.06024:43 40.06680:26 40.96491:33 40.99783:125 41.45206:96 41.58240:21 41.96262:32 42.60315:18 42.98138:84 43.69277:192 43.71698:11 43.72740:9 43.86959:25 44.00704:9 44.36837:42 45.11190:99 45.50062:136 46.03013:23 46.81752:151 46.84071:9 46.84781:6 47.00264:148 47.37114:20 47.74866:34 47.90728:35 48.24015:47 48.30267:38 48.31748:55 48.76335:62 49.32792:30 49.48575:10 49.78710:6 50.54893:23 50.…
13	205.161	1.58	C14H22O	CCC(C)C1=CC=CC(C(C)CC)=C1O	NA	low score: 2,6-Di(butan-2-yl)phenol	[M-H]-	Annotated via MS2 searching of NIM MDAsEVs Samples in MSDIAL	1	TRUE	19.674	205.16	C14H22O	Phenylpropanes	FHTGJZOULSYEOB-UHFFFAOYSA-N	CCC(C)C1=CC=CC(C(C)CC)=C1O	530	FALSE	TRUE	FALSE	Normalized unit: Intensity; Annotation method: MSMS-Public_all-neg-VS19_3	FALSE	FALSE	6170	0	0	0.99	0.564	0.63	0.866	1	1	1.548	15916.2	MDA_sEVS_PQC_dil_it2	205.16045:160774 206.16511:22658 207.16978:0	40.77154:25 41.27790:18 41.77890:54 42.40254:17 47.49858:44 48.04839:36 48.46959:19 48.67569:26 52.18951:50 55.00169:19 56.99976:11 58.83397:85 59.01412:2167 59.05365:50 59.06975:9 59.17875:7 59.20518:7 59.27723:39 59.49044:23 61.12330:17 61.29621:99 61.43169:39 62.33198:10 63.17850:36 63.32405:10 63.74911:40 63.86244:157 64.17954:26 66.16395:19 67.76641:15 68.00123:24 70.74007:27 71.95533:9 73.8…
14	212.98	1.55	C4HF7O2	OC(=O)C(F)(F)C(F)(F)C(F)(F)F	NA	low score: Perfluorobutyric acid; LC-ESI-ITFT; MS2; CE	[M-H]-	Annotated via MS2 searching of NIM MDAsEVs Samples in MSDIAL	1	TRUE	-1	212.979	C4HF7O2	Perfluoroalkyl carboxylic acid and derivatives	YPJUNDFVDDCYIH-UHFFFAOYSA-N	OC(=O)C(F)(F)C(F)(F)C(F)(F)F	530	FALSE	TRUE	FALSE	Normalized unit: Intensity; Annotation method: MSMS-Neg-MassBank (1)_2	FALSE	FALSE	6482	0	0	0.97	0.547	0.607	0.866	1	1	1.518	117832	MDA_sEVS_PQC_dil_it2	212.98042:577595 213.98509:24469 214.98976:3007	40.47998:34 40.53236:63 41.32646:51 41.35723:85 42.50019:16 44.35650:25 45.18987:50 45.46183:13 45.53197:11 47.62925:25 49.09931:102 49.86769:40 51.21478:10 51.23443:15 52.63454:24 59.01459:1027 59.05043:34 59.23796:15 60.84434:6 61.17732:52 61.37388:47 61.75756:8 62.02459:27 62.30197:27 62.34838:11 62.90937:28 63.45372:48 64.15643:42 64.17641:26 65.36563:7 71.26062:28 71.93956:90 72.02807:9 73.0…
15	217.048	12.05	C6H14O6	OC[C@H](O)[C@@H](O)[C@H](O)[C@H](O)CO	NA	Sorbitol	[M+Cl]-	Annotated via MS2 searching of NIM MDAsEVs Samples in MSDIAL	0.77	TRUE	7.351	217.047	C6H14O6	Sugar alcohols	FBPFZTCFMRRESA-JGWLITMVSA-N	OC[C@H](O)[C@@H](O)[C@H](O)[C@H](O)CO	430	FALSE	TRUE	TRUE	Normalized unit: Intensity; Annotation method: MSMS-Public_all-neg-VS19_3	FALSE	FALSE	6731	0	0	1	0.803	0.938	0.603	1	0.07	1.583	6609.52	MDA_sEVS_PQC_dil_it1	217.04755:61975 218.05221:4042 219.05688:0	40.23120:15 40.34269:21 42.05200:5 42.37790:18 42.45885:39 42.73400:26 42.82239:12 43.18756:30 43.30117:39 43.72078:65 44.11944:152 44.69347:28 44.86492:36 45.04877:25 46.16633:15 47.95240:44 47.96491:7 48.06267:29 48.07705:5 48.28828:13 48.55537:8 49.10342:53 49.20160:64 49.67217:18 49.96051:8 50.06088:33 50.46274:42 50.64809:45 50.71346:21 50.74800:33 51.15294:10 51.44777:23 52.16221:52 52.1819…
16	233.156	1.587	C15H22O2	O=C(O)C(=CCCC1(C)C2CC3C(C2)C31C)C	NA	low score: (E)-5-(2,3-dimethyl-4,5,6,7-tetrahydro-1H-tricyclo[2.2.1.02,6]heptan-3-yl)-2-methylpent-2-enoic acid	[M-H]-	Annotated via MS2 searching of NIM MDAsEVs Samples in MSDIAL	1	TRUE	-1	233.155	C15H22O2	Sesquiterpenoids	NZSCHTYUGUVLHG-WEVVVXLNSA-N	O=C(O)C(=CCCC1(C)C2CC3C(C2)C31C)C	530	FALSE	TRUE	FALSE	Normalized unit: Intensity; Annotation method: MSMS-Public_all-neg-VS19_3	FALSE	FALSE	7600	0	0	0.98	0.598	0.769	0.861	2	0.5	1.544	27968.8	MDA_sEVS_PQC_dil_it1	233.15572:250816 234.16038:42916 235.16505:94960	40.56111:20 41.12439:46 41.13105:10 43.56998:19 43.72138:18 43.98655:30 47.64073:22 47.73968:40 50.79750:14 54.00105:11 54.82307:70 55.78423:26 57.19353:34 59.01331:491 59.05390:14 59.06707:22 59.58656:50 59.59990:32 60.18306:11 61.98732:100 62.68003:25 62.73672:31 65.16044:17 65.24101:74 65.25005:179 65.27901:6 66.08807:11 68.04864:40 70.40476:31 72.58601:19 74.16292:16 74.19228:23 74.54027:10 7…
17	265.049	4.684	C7H6O2	C1=CC=C(C=C1)C(=O)O	NA	benzoic_acid	[2M-2H+Na]-	Annotated via MS2 searching of NIM MDAsEVs Samples in MSDIAL	0.23	TRUE	-1	265.048	C7H6O2	Benzoic acids	WPYMKLBDIGXBTP-UHFFFAOYSA-N	C1=CC=C(C=C1)C(=O)O	430	FALSE	TRUE	TRUE	Normalized unit: Intensity; Annotation method: MSMS-Public_all-neg-VS19_3	FALSE	FALSE	9244	0	0	0.99	0.731	0.638	0.835	1	0.17	1.487	12369.6	MDA_sEVS_PQC_dil_it2	265.04880:15563 266.05347:2429 267.05813:4881	40.23101:29 40.39068:15 40.49023:20 40.52912:130 40.54136:21 40.55627:7 40.67977:36 40.97797:7 41.29067:8 41.60909:42 41.62911:25 41.92310:53 42.26065:28 42.36651:26 42.62144:5 42.75352:42 42.82583:67 42.84939:11 43.26917:20 43.33085:80 43.67271:20 44.18974:43 44.31324:9 44.46581:36 44.72327:25 44.80185:26 45.33893:32 45.43056:142 45.44923:13 45.46423:29 45.63969:97 46.50325:73 46.73159:37 47.253…
18	265.149	38.444	C12H26O4S	CCCCCCCCCCCCOS(=O)(=O)O	NA	Lauryl sulfate	[M-H]-	Annotated via MS2 searching of NIM MDAsEVs Samples in MSDIAL	1	TRUE	11.2	265.148	C12H26O4S	Sulfuric acid monoesters	MOTZDAYCYVMXPC-UHFFFAOYSA-N	CCCCCCCCCCCCOS(=O)(=O)O	430	FALSE	TRUE	TRUE	Normalized unit: Intensity; Annotation method: MSMS-Public_all-neg-VS19_3	FALSE	FALSE	9264	0	0	0.99	0.933	0.891	0.905	2	0.67	1.819	2624.49	MDA_sEVS_PQC_dil_it1	265.14871:18803 266.15338:3302 267.15805:0	40.10952:22 40.19687:82 40.69546:24 40.78153:17 40.94511:20 41.19864:48 41.90746:66 41.93340:18 42.34532:12 42.68701:38 43.14003:55 43.24482:26 43.28543:21 43.78279:31 44.33366:12 44.42633:68 45.33749:33 45.48068:5 45.76997:24 45.80170:64 45.92474:76 45.99783:51 46.60034:75 46.64404:74 46.91020:83 47.28690:24 48.21681:11 48.39670:23 48.63993:19 48.80447:14 49.38902:121 49.75699:27 50.29868:10 50.…
19	281.247	40.476	C18H34O2	O=C(O)CCCCCCCC=CCCCCCCCC	NA	Oleic acid	[M-H]-	Annotated via MS2 searching of NIM MDAsEVs Samples in MSDIAL	0.15	TRUE	-1	281.249	C18H34O2	Long-chain fatty acids	ZQPPMHVWECSIRJ-UHFFFAOYSA-N	O=C(O)CCCCCCCC=CCCCCCCCC	430	FALSE	TRUE	TRUE	Normalized unit: Intensity; Annotation method: MSMS-Neg-FiehnHILIC (1)_1	FALSE	FALSE	9997	0	0	0.97	0.783	0.744	0.866	1	1	1.706	15.76	MDA_sEVS_PQC_dil_it2	281.24747:12092 282.25213:2227 283.25680:12714	40.23500:37 40.67245:28 40.70388:21 40.73356:100 40.99758:59 41.05200:48 41.19689:16 41.24174:26 41.48197:30 41.56186:13 41.69164:10 42.32127:36 42.57684:28 42.58947:39 42.77093:13 42.86523:55 42.90148:64 43.07484:15 43.15149:24 43.22655:18 43.37857:30 43.39202:22 43.49328:29 43.58357:24 44.10356:18 44.82265:75 44.89881:124 44.91574:9 44.95293:37 45.11023:34 45.12765:9 45.32182:15 45.58784:31 46.…
20	283.265	3.132	C18H36O2	O=C(O)CCCCCCCCCCCCCCCCC	NA	low score: Stearic acid	[M-H]-	Annotated via MS2 searching of NIM MDAsEVs Samples in MSDIAL	0.77	TRUE	-1	283.264	C18H36O2	Long-chain fatty acids	QIQXTHQIDYTFRH-UHFFFAOYSA-N	O=C(O)CCCCCCCCCCCCCCCCC	530	FALSE	TRUE	FALSE	Normalized unit: Intensity; Annotation method: MSMS-Neg-FiehnHILIC (1)_1	FALSE	FALSE	10126	0	0	1	0.556	0.631	0.859	1	0.5	1.463	277.39	MDA_sEVS_PQC_dil_it2	283.26425:38492 284.26892:6844 285.27359:0	40.04722:61 40.05352:48 41.34564:8 41.80334:36 41.88156:47 42.25393:38 42.44295:5 42.99668:17 43.71627:74 44.13376:13 44.39003:16 44.80788:69 45.10568:31 45.29051:19 45.37827:41 45.65550:15 46.21409:6 46.30669:159 46.38259:20 46.58846:32 46.92586:47 47.97391:26 48.27555:47 48.40668:82 48.91804:18 49.47968:17 49.70007:27 49.85792:37 49.98494:21 50.94776:6 51.01118:9 51.07113:173 51.11486:5 51.5425…
21	293.176	39.226	C15H22O2	O=C(O)C(=C)C1CC=C2CCCC(C)C2(C)C1	NA	2-[(2R,8S,8aR)-8,8a-dimethyl-2,3,5,6,7,8-hexahydro-1H-naphthalen-2-yl]prop-2-enoic acid	[M+CH3COO]-	Annotated via MS2 searching of NIM MDAsEVs Samples in MSDIAL	0.54	TRUE	7.622	293.176	C15H22O2	Eremophilane, 8,9-secoeremophilane and furoeremophilane sesquiterpenoids	FMWJHXDPCQWVEJ-JVLSTEMRSA-N	O=C(O)C(=C)C1CC=C2CCCC(C)C2(C)C1	430	FALSE	TRUE	TRUE	Normalized unit: Intensity; Annotation method: MSMS-Public_all-neg-VS19_3	FALSE	FALSE	10624	0	0	0.97	0.782	0.784	0.947	4	0.8	1.716	10.11	MDA_sEVS_PQC_dil_it1	293.17712:16486 294.18179:3088 295.18646:0	40.57409:22 40.58007:15 40.90967:7 41.31028:14 41.48213:16 41.52445:40 41.77885:29 42.07463:25 42.10596:19 42.22165:23 42.45224:91 42.49038:5 42.81746:28 43.27561:42 43.35577:21 43.37417:16 43.64461:13 43.65456:10 43.71616:39 43.89217:9 44.16095:38 44.24399:27 44.34083:75 44.78356:20 44.94338:5 45.26177:61 45.52945:12 45.55283:36 45.69792:15 45.96730:23 46.21334:58 46.63675:48 46.68699:27 46.7041…
22	293.177	21.9	C15H22O2	O=C(O)C(=C)C1CC=C2CCCC(C)C2(C)C1	NA	2-[(2R,8S,8aR)-8,8a-dimethyl-2,3,5,6,7,8-hexahydro-1H-naphthalen-2-yl]prop-2-enoic acid	[M+CH3COO]-	Annotated via MS2 searching of NIM MDAsEVs Samples in MSDIAL	0.15	TRUE	7.622	293.176	C15H22O2	Eremophilane, 8,9-secoeremophilane and furoeremophilane sesquiterpenoids	FMWJHXDPCQWVEJ-JVLSTEMRSA-N	O=C(O)C(=C)C1CC=C2CCCC(C)C2(C)C1	430	FALSE	TRUE	TRUE	Normalized unit: Intensity; Annotation method: MSMS-Public_all-neg-VS19_3	FALSE	FALSE	10638	0	0	0.98	0.69	0.735	0.92	4	0.8	1.644	4.02	MDA_sEVS_PQC_dil_it2	293.17679:11238 294.18146:1998 295.18612:0	40.36772:19 40.64843:66 40.69747:13 40.82331:41 40.86088:11 40.90345:134 40.96262:31 41.01304:27 41.23187:65 41.33785:81 41.65589:62 41.75202:5 41.90838:50 42.07227:27 42.21853:89 42.23795:11 42.28905:94 42.41877:60 42.60777:20 42.78181:19 43.05110:20 43.39927:63 43.46079:33 43.54270:21 43.69114:33 43.99338:157 44.00690:25 44.24143:5 44.33692:13 44.50227:23 44.63580:164 44.67256:7 44.99809:8 45.0…
23	293.18	1.472	C14H30O4S	O=S(=O)(O)OCCCCCCCCCCCCCC	NA	Sodium Tetradecyl Sulfate	[M-H]-	Annotated via MS2 searching of NIM MDAsEVs Samples in MSDIAL	1	TRUE	8.768	293.179	C14H30O4S	Sulfuric acid monoesters	URLJMZWTXZTZRR-UHFFFAOYSA-N	O=S(=O)(O)OCCCCCCCCCCCCCC	430	FALSE	TRUE	TRUE	Normalized unit: Intensity; Annotation method: MSMS-Public_all-neg-VS19_3	FALSE	FALSE	10646	0	0	0.97	0.739	0.766	0.962	5	0.56	1.652	3141.37	MDA_sEVS_PQC_dil_it3	293.18039:480359 294.18506:79116 295.18972:0	40.18615:91 40.21118:22 41.16402:33 41.17733:24 41.28199:70 41.32459:10 41.42400:54 41.59058:14 41.80769:41 41.81475:14 41.91685:56 41.92925:10 42.26566:23 42.33026:40 42.36894:33 42.42284:29 42.44083:8 42.52396:5 42.79943:15 42.97161:21 43.11237:91 43.25307:16 43.45797:22 43.48314:8 43.54509:30 43.64999:54 43.76864:36 44.20511:146 44.23199:5 44.50628:8 44.78762:18 44.83197:15 44.90793:54 44.9979…
24	412.968	1.453	C8HF15O2	C(=O)(C(C(C(C(C(C(C(F)(F)F)(F)F)(F)F)(F)F)(F)F)(F)F)(F)F)O	NA	Perfluorooctanoic acid (PFOA)	[M-H]-	Annotated via MS2 searching of NIM MDAsEVs Samples in MSDIAL	1	TRUE	9.686	412.966	C8HF15O2	Perfluoroalkyl carboxylic acid and derivatives	SNGREZUHAYWORS-UHFFFAOYSA-N	C(=O)(C(C(C(C(C(C(C(F)(F)F)(F)F)(F)F)(F)F)(F)F)(F)F)(F)F)O	430	FALSE	TRUE	TRUE	Normalized unit: Intensity; Annotation method: MSMS-Public_all-neg-VS19_3	FALSE	FALSE	15410	0	0	0.94	0.633	0.779	0.966	3	1	1.667	49916.8	MDA_sEVS_PQC_dil_it1	412.96814:465901 413.97281:37905 414.97748:4031	40.74366:42 40.87891:25 41.82344:18 44.79522:18 46.59498:78 47.60572:9 48.58986:90 48.62511:6 48.92001:27 52.19169:25 53.11954:26 53.49588:31 53.77631:22 59.01310:1420 59.82411:39 60.01664:123 60.12169:74 60.20459:18 60.79483:52 61.82311:12 61.98891:59 62.98518:151 62.99983:51 63.02721:8 63.20578:21 63.38737:31 65.06111:17 66.36521:54 66.56808:139 68.80903:32 71.47059:39 72.03690:16 73.08447:33 7…
