# Supplementary material for: Integrated Multiomics Enabled by Sequential Extraction for Comprehensive Molecular Profiling of Small Extracellular Vesicles
Source: Anal Chem. 2026 Jun 22;98(26):19603–14. doi: 10.1021/acs.analchem.6c01280 (PMC13347708; doi:10.1021/acs.analchem.6c01280)
Supplement: Supplementary file 6 [file ac6c01280_si_006.zip › Table S13. MDA Cell Derived sEVs Metabolomics MZMine Positive Ion Mode Search Results..csv]

Table S13. MDA Cell Derived sEVs Metabolomics MZMine Positive Ion Mode Search Results.
id	area	rt	mz_range:min	mz_range:max	charge	rt_range:min	rt_range:max	mz	intensity_range:min	intensity_range:max	height	alignment_scores:rate	alignment_scores:aligned_features_n	alignment_scores:align_extra_features	alignment_scores:weighted_distance_score	alignment_scores:mz_diff_ppm	alignment_scores:mz_diff	alignment_scores:rt_absolute_error	alignment_scores:ion_mobility_absolute_error	compound_db_identity:compound_db_identity	compound_db_identity:compound_name	compound_db_identity:compound_annotation_score	compound_db_identity:mol_formula	compound_db_identity:adduct	compound_db_identity:smiles	compound_db_identity:precursor_mz	compound_db_identity:mz_diff_ppm	compound_db_identity:mz_diff	compound_db_identity:neutral_mass	compound_db_identity:rt	compound_db_identity:isotope_pattern_score	compound_db_identity:comment	compound_db_identity:database_name	compound_db_identity:rt_absolute_error	compound_db_identity:rt_relative_error	datafile:MDA_sEVs_1.d:area	datafile:MDA_sEVs_1.d:rt	datafile:MDA_sEVs_1.d:mz_range:min	datafile:MDA_sEVs_1.d:mz_range:max	datafile:MDA_sEVs_1.d:fwhm	datafile:MDA_sEVs_1.d:rt_range:min	datafile:MDA_sEVs_1.d:rt_range:max	datafile:MDA_sEVs_1.d:feature_state	datafile:MDA_sEVs_1.d:mz	datafile:MDA_sEVs_1.d:intensity_range:min	datafile:MDA_sEVs_1.d:intensity_range:max	datafile:MDA_sEVs_1.d:asymmetry_factor	datafile:MDA_sEVs_1.d:tailing_factor	datafile:MDA_sEVs_1.d:height
1	1.07E-01	0.0436	62.04791	62.05016		0.0325	0.149	62.04868	1.32E+03	3.35E+03	1.55E+00	0.125	1	7	1	0	0	0	0																								UNKNOWN
2	9.78E-03	0.0526	163.13087	163.13635		0.0359	0.0748	163.1328	1.02E+03	1.89E+03	4.39E-01	0.125	1	0	1	0	0	0	0																								UNKNOWN
3	1.88E-02	0.0547	127.10985	127.11234		0.038	0.0824	127.11094	1.05E+03	1.86E+03	6.12E-01	0.125	1	0	1	0	0	0	0																								UNKNOWN
4	1.57E-02	0.0594	208.93217	208.93449	1	0.0372	0.0705	208.93354	1.03E+03	2.02E+03	7.86E-01	0.125	1	2	1	0	0	0	0																								UNKNOWN
5	5.90E-01	0.0602	101.11383	101.11611	1	0.0325	0.4931	101.11492	1.55E+03	4.24E+03	1.95E+00	0.125	1	1	1	0	0	0	0																								UNKNOWN
6	2.15E-02	0.0649	331.10642	331.111		0.0372	0.0871	331.10879	1.03E+03	1.79E+03	6.84E-01	0.125	1	0	1	0	0	0	0																								UNKNOWN
7	1.95E-02	0.0665	81.06882	81.0709	1	0.0499	0.1054	81.0695	1.02E+03	1.77E+03	5.31E-01	0.125	1	1	1	0	0	0	0																	1.95E-02	0.0665	81.06882	81.0709	0.0327	0.0499	0.1054	DETECTED	81.0695	1.02E+03	1.77E+03	2.3357	1.6678	5.31E-01
8	1.92E-01	0.0673	214.08477	214.08903		0.0359	0.2135	214.0864	1.09E+03	1.02E+04	2.95E+00	0.375	3	0	0.95	0.9	0.00019	0.01	0																								UNKNOWN
9	2.24E-02	0.0706	148.04075	148.04352		0.0373	0.0817	148.04212	1.05E+03	2.52E+03	7.56E-01	0.125	1	7	1	0	0	0	0																								UNKNOWN
10	3.49E-02	0.0714	226.10652	226.11542		0.038	0.0935	226.11132	1.03E+03	2.61E+03	8.75E-01	0.125	1	0	1	0	0	0	0																								UNKNOWN
11	2.50E-01	0.0718	301.13688	301.14612		0.0325	0.3812	301.14035	1.01E+03	3.61E+03	1.38E+00	0.375	3	0	0.875	1.98	0.0006	0.0521	0																								UNKNOWN
12	3.48E-02	0.0721	113.131	113.13312		0.0388	0.122	113.1318	1.08E+03	2.04E+03	6.04E-01	0.125	1	3	1	0	0	0	0																	3.48E-02	0.0721	113.131	113.13312	0.0661	0.0388	0.122	DETECTED	113.1318	1.08E+03	2.04E+03	1.5008	1.2504	6.04E-01
13	1.41E-02	0.0769	256.26049	256.26341		0.0547	0.088	256.26211	1.26E+03	2.02E+03	6.74E-01	0.125	1	1	1	0	0	0	0																								UNKNOWN
15	4.89E-02	0.2375	211.1063	211.11242	1	0.085	0.3718	211.10909	1.06E+03	2.38E+03	1.08E+00	0.125	1	4	1	0	0	0	0																	3.93E-02	0.3177	211.10646	211.11242	0.0239	0.2885	0.3718	DETECTED	211.10952	1.21E+03	2.29E+03	2	1.5	7.42E-01
17	1.43E-02	0.088	117.14137	117.1447	1	0.0714	0.1102	117.14266	1.05E+03	1.77E+03	5.82E-01	0.125	1	0	1	0	0	0	0																								UNKNOWN
18	3.69E-02	0.0887	437.10811	437.11757	1	0.0388	0.1165	437.1125	1.28E+03	2.51E+03	7.89E-01	0.125	1	0	1	0	0	0	0																	3.69E-02	0.0887	437.10811	437.11757	0.0691	0.0388	0.1165	DETECTED	437.1125	1.28E+03	2.51E+03	0.5557	0.7779	7.89E-01
19	1.95E+00	0.0902	215.06867	215.07504	1	0.0325	0.3093	215.07064	2.09E+03	6.55E+04	2.89E+01	1	8	0	0.966	1.09	0.00023	0	0																	1.45E+00	0.0902	215.06991	215.0742	0.0514	0.0388	0.2719	DETECTED	215.07053	3.52E+03	6.55E+04	2.5385	2.6759	2.11E+01
20	1.99E-02	0.0914	274.07683	274.08186	1	0.0526	0.1025	274.07831	1.08E+03	2.49E+03	6.52E-01	0.125	1	0	1	0	0	0	0																								UNKNOWN
22	2.56E-01	0.303	135.11754	135.12139	1	0.0836	0.8739	135.11949	1.01E+03	3.43E+03	1.12E+00	0.125	1	5	1	0	0	0	0																	4.84E-02	0.5175	135.11781	135.12088	0.0227	0.4938	0.5827	DETECTED	135.1195	1.13E+03	3.43E+03	3	2	9.34E-01
23	2.50E-02	0.0957	239.20081	239.20381		0.0769	0.1157	239.2029	1.25E+03	2.33E+03	1.11E+00	0.125	1	0	1	0	0	0	0																								UNKNOWN
24	1.14E-01	0.0959	136.05999	136.06628		0.0351	0.2497	136.06329	1.02E+03	4.11E+03	1.30E+00	0.625	5	5	0.805	3.95	0.00054	0.1383	0																	6.49E-02	0.1845	136.06142	136.06587	0.0286	0.1553	0.2497	DETECTED	136.06332	1.31E+03	4.11E+03	2.4	1.7	1.13E+00
25	1.68E-02	0.097	213.10586	213.11348	1	0.0859	0.1358	213.11084	1.02E+03	2.01E+03	5.35E-01	0.125	1	1	1	0	0	0	0																								UNKNOWN
26	4.61E-02	0.097	275.27218	275.27745	1	0.0581	0.158	275.27446	1.18E+03	2.91E+03	7.63E-01	0.125	1	7	1	0	0	0	0																								UNKNOWN
27	1.46E-02	0.1013	284.16917	284.1723	1	0.0725	0.1113	284.17047	1.04E+03	2.31E+03	6.65E-01	0.125	1	0	1	0	0	0	0																								UNKNOWN
28	2.41E-02	0.1014	257.09811	257.10228		0.076	0.126	257.10084	1.01E+03	2.15E+03	8.26E-01	0.125	1	3	1	0	0	0	0																								UNKNOWN
29	1.62E+00	0.1014	663.45154	663.45498	1	0.0372	0.5089	663.4534	6.62E+03	1.15E+04	4.37E+00	0.125	1	0	1	0	0	0	0																								UNKNOWN
30	9.71E-01	0.1022	149.05618	149.0639		0.0351	0.7954	149.05877	1.39E+03	5.13E+03	2.01E+00	0.375	3	0	0.828	2.48	0.00037	0.1251	0																	6.52E-01	0.1845	149.05618	149.06162	0.4488	0.0388	0.6881	DETECTED	149.05883	2.13E+03	4.87E+03	3.5003	2.2501	1.45E+00
31	1.20E-01	0.1067	453.61696	453.62015	1	0.0351	0.1128	453.61846	2.98E+03	5.54E+03	2.25E+00	0.125	1	0	1	0	0	0	0																								UNKNOWN
32	2.76E-01	0.1154	447.02278	447.02947		0.038	0.4709	447.02663	1.10E+03	2.67E+03	9.50E-01	0.125	1	3	1	0	0	0	0																								UNKNOWN
33	8.63E-02	0.1208	334.10453	334.11032	1	0.0762	0.1969	334.10746	1.03E+03	4.92E+03	2.00E+00	1	8	0	0.918	1.82	0.00061	0.0119	0																	6.36E-02	0.1179	334.10593	334.10936	0.039	0.0832	0.1609	DETECTED	334.10732	1.53E+03	4.92E+03	1.3333	1.1667	1.55E+00
34	1.31E-01	0.1223	89.05824	89.0628		0.038	0.2378	89.05999	1.12E+03	2.90E+03	1.27E+00	0.375	3	7	0.71	4.18	0.00037	0.1574	0																								UNKNOWN
35	1.28E-01	0.2077	218.10324	218.11232	1	0.078	0.4577	218.10689	1.03E+03	2.76E+03	7.62E-01	0.125	1	6	1	0	0	0	0																								UNKNOWN
37	5.96E-02	0.1263	82.03256	82.03472	1	0.0658	0.1613	82.03391	1.04E+03	2.47E+03	1.14E+00	0.25	2	1	0.668	4.4	0.00036	0.0057	0																								UNKNOWN
38	4.91E-02	0.1287	578.17418	578.18215	1	0.0906	0.1849	578.17915	1.02E+03	1.96E+03	7.95E-01	0.125	1	0	1	0	0	0	0																								UNKNOWN
39	1.90E-02	0.1291	112.04883	112.05531		0.1113	0.1668	112.05119	1.01E+03	1.89E+03	5.51E-01	0.125	1	1	1	0	0	0	0																								UNKNOWN
40	9.47E-03	0.1291	219.17265	219.17799		0.1058	0.1391	219.17541	1.00E+03	1.61E+03	4.65E-01	0.125	1	0	1	0	0	0	0																								UNKNOWN
41	2.58E-02	0.1293	421.33297	421.34005	1	0.0935	0.149	421.337	1.15E+03	1.93E+03	6.43E-01	0.125	1	2	1	0	0	0	0																								UNKNOWN
42	1.41E-01	0.1294	55.05347	55.05461		0.0351	0.2996	55.05402	1.01E+03	3.31E+03	1.00E+00	0.375	3	10	0.958	0.29	0.00002	0.1375	0																	1.41E-01	0.2067	55.05347	55.05438	0.167	0.0388	0.2996	DETECTED	55.05401	1.08E+03	3.31E+03	0.5667	0.7834	1.00E+00
43	1.28E-01	0.1296	1156.19996	1156.21258		0.0637	0.3689	1156.20702	1.02E+03	2.52E+03	6.57E-01	0.125	1	0	1	0	0	0	0																								UNKNOWN
44	1.70E-02	0.1349	295.22358	295.22746		0.1268	0.1712	295.22533	1.14E+03	1.89E+03	6.33E-01	0.125	1	0	1	0	0	0	0																								UNKNOWN
45	1.45E-02	0.1352	179.08913	179.09044		0.1358	0.1802	179.08973	1.14E+03	2.30E+03	5.59E-01	0.125	1	0	1	0	0	0	0																								UNKNOWN
46	9.69E-02	0.1929	280.15675	280.16747	1	0.038	0.3856	280.16236	1.02E+03	2.68E+03	1.14E+00	0.375	3	2	0.815	2.74	0.00077	0.2081	0																								UNKNOWN
47	1.69E+00	0.1374	155.15272	155.1549		0.0372	1.0492	155.15376	2.60E+03	8.00E+03	3.05E+00	0.25	2	1	0.94	0.37	0.00006	0.1298	0																								UNKNOWN
48	2.13E-02	0.1405	75.09949	75.10093	1	0.1213	0.1657	75.10009	1.20E+03	2.45E+03	7.99E-01	0.125	1	0	1	0	0	0	0																								UNKNOWN
49	3.22E-02	0.1405	111.08858	111.09097		0.0935	0.1546	111.08993	1.12E+03	2.86E+03	9.35E-01	0.125	1	3	1	0	0	0	0																								UNKNOWN
50	2.03E+00	0.1412	94.06405	94.06566		0.0351	1.5134	94.06483	1.01E+03	9.01E+03	3.05E+00	0.5	4	1	0.929	1.27	0.00012	0.0856	0																	1.12E+00	0.0887	94.06432	94.0654	0.1883	0.0388	0.6937	DETECTED	94.0649	3.83E+03	9.01E+03	12.1148	6.5574	2.69E+00
51	5.11E-02	0.1419	394.34754	394.35367		0.0614	0.2182	394.35176	1.02E+03	2.23E+03	9.05E-01	0.25	2	1	0.927	0.58	0.00023	0.1167	0																								UNKNOWN
52	1.02E+00	0.1455	193.00023	193.00221	1	0.0373	0.6256	193.00143	3.90E+03	7.44E+03	2.36E+00	0.125	1	0	1	0	0	0	0																								UNKNOWN
53	7.02E-01	0.3222	482.40042	482.40835	1	0.0351	1.0203	482.40467	1.06E+03	3.07E+03	1.16E+00	0.125	1	6	1	0	0	0	0																	2.89E-01	0.1623	482.40105	482.4071	0.2285	0.0388	0.4606	DETECTED	482.40461	1.15E+03	2.98E+03	2.4547	1.7274	9.36E-01
54	2.26E+00	0.1456	153.0628	153.06453		0.0325	0.5042	153.06337	6.93E+03	1.27E+04	6.24E+00	0.125	1	4	1	0	0	0	0																								UNKNOWN
55	8.16E-01	0.1457	151.97347	151.97642	1	0.0351	0.8102	151.97486	1.11E+03	5.01E+03	1.53E+00	0.5	4	0	0.946	0.46	0.00007	0.131	0																	8.16E-01	0.0887	151.97362	151.97589	0.3392	0.0388	0.8102	DETECTED	151.97489	1.91E+03	4.99E+03	14.4486	7.7243	1.50E+00
56	1.73E-02	0.1465	206.1374	206.14287		0.1303	0.1747	206.13968	1.18E+03	2.42E+03	6.48E-01	0.125	1	6	1	0	0	0	0																								UNKNOWN
57	9.79E-03	0.1465	497.34025	497.34648	1	0.1358	0.1691	497.34281	1.09E+03	2.17E+03	5.66E-01	0.125	1	0	1	0	0	0	0																								UNKNOWN
58	5.59E-02	0.1493	227.19456	227.2031		0.0388	0.3322	227.20043	1.02E+03	2.21E+03	8.30E-01	0.375	3	0	0.703	4.85	0.0011	0.1971	0																	4.18E-02	0.0776	227.19912	227.2031	0.0885	0.0388	0.1331	DETECTED	227.20095	1.02E+03	1.96E+03	1.4292	1.2146	6.27E-01
60	1.23E+00	0.151	271.08308	271.08689	1	0.0373	0.9475	271.08472	2.93E+03	6.15E+03	1.91E+00	0.125	1	0	1	0	0	0	0																								UNKNOWN
61	1.01E+00	0.1512	83.08498	83.08556	1	0.0388	0.4494	83.08531	5.86E+03	1.12E+04	3.35E+00	0.125	1	2	1	0	0	0	0																	1.01E+00	0.1512	83.08498	83.08556	0.3853	0.0388	0.4494	DETECTED	83.08531	5.86E+03	1.12E+04	2.7003	1.8501	3.35E+00
62	1.83E-02	0.1514	240.231	240.23285		0.1391	0.1835	240.23204	1.24E+03	2.51E+03	7.23E-01	0.125	1	5	1	0	0	0	0																								UNKNOWN
63	4.00E-02	0.1517	261.12643	261.13116		0.1046	0.1823	261.12892	1.05E+03	2.27E+03	7.59E-01	0.125	1	0	1	0	0	0	0																								UNKNOWN
64	1.79E-01	0.1518	246.24049	246.24446		0.0325	0.3999	246.24222	1.12E+03	3.11E+03	1.39E+00	0.375	3	1	0.931	0.61	0.00015	0.1504	0																								UNKNOWN
65	3.62E-01	0.2407	526.42701	526.43788		0.0388	0.7602	526.4308	1.03E+03	2.45E+03	1.04E+00	0.125	1	5	1	0	0	0	0																	3.62E-01	0.2345	526.42735	526.43788	0.461	0.0388	0.7602	DETECTED	526.43089	1.03E+03	2.45E+03	2.7143	1.8572	7.70E-01
66	3.37E-01	0.1566	418.09633	418.10301	1	0.0373	0.4369	418.09981	1.71E+03	3.82E+03	1.19E+00	0.125	1	0	1	0	0	0	0																								UNKNOWN
67	4.50E-01	0.157	212.19943	212.20167		0.0392	0.4277	212.20051	2.43E+03	6.03E+03	1.75E+00	0.125	1	1	1	0	0	0	0																								UNKNOWN
68	1.23E-02	0.1621	115.12042	115.1225		0.1483	0.1816	115.12131	1.05E+03	2.24E+03	7.13E-01	0.125	1	0	1	0	0	0	0																								UNKNOWN
69	4.84E-01	0.164	163.0706	163.07799	1	0.0325	0.8365	163.07527	1.09E+03	4.06E+03	1.54E+00	0.375	3	2	0.838	2.26	0.00037	0.2037	0																								UNKNOWN
70	3.09E-01	0.1687	558.16624	558.17335	1	0.0372	0.4257	558.17002	1.41E+03	2.89E+03	1.11E+00	0.125	1	1	1	0	0	0	0																								UNKNOWN
71	2.41E-01	0.169	330.0976	330.10395	1	0.0359	0.4244	330.09988	1.48E+03	3.34E+03	8.74E-01	0.125	1	5	1	0	0	0	0																								UNKNOWN
72	2.18E-01	0.2126	108.04298	108.04612		0.0325	0.5486	108.04422	1.07E+03	3.55E+03	1.35E+00	0.625	5	1	0.778	3.84	0.00042	0.0887	0																	8.37E-02	0.3233	108.04342	108.04534	0.0874	0.2719	0.4272	DETECTED	108.04429	1.07E+03	3.10E+03	2.1108	1.5554	9.20E-01
73	3.32E-02	0.1708	468.38536	468.3929		0.088	0.2219	468.38867	1.00E+03	1.86E+03	6.21E-01	0.25	2	1	0.895	1.24	0.00058	0.0495	0																	1.92E-02	0.1956	468.38775	468.39088	0.0747	0.1664	0.2219	DETECTED	468.38896	1.06E+03	1.72E+03	1	1	5.40E-01
74	1.90E-01	0.1723	206.08645	206.09315	1	0.0372	0.3322	206.08919	1.03E+03	2.79E+03	1.20E+00	0.5	4	0	0.857	2.71	0.00056	0.0828	0																								UNKNOWN
75	2.29E-02	0.174	721.5039	721.5083		0.1379	0.1879	721.50625	1.04E+03	2.07E+03	6.91E-01	0.125	1	0	1	0	0	0	0																								UNKNOWN
76	3.03E-02	0.1844	179.08924	179.09393	1	0.0706	0.2545	179.09131	1.01E+03	2.19E+03	8.41E-01	0.25	2	2	0.68	3.93	0.0007	0.0999	0																								UNKNOWN
77	1.65E-02	0.1859	239.20528	239.20753		0.1802	0.2246	239.20636	1.15E+03	2.19E+03	5.76E-01	0.125	1	1	1	0	0	0	0																								UNKNOWN
79	2.91E-02	0.3064	123.93978	123.94112		0.2767	0.3266	123.94034	1.09E+03	2.01E+03	9.21E-01	0.125	1	1	1	0	0	0	0																								UNKNOWN
80	1.02E+00	0.1937	417.09256	417.09869	1	0.0373	0.8439	417.09521	1.30E+03	9.01E+03	2.84E+00	0.375	3	3	0.958	0.5	0.00021	0.0662	0																	1.02E+00	0.1679	417.09387	417.09686	0.1764	0.0388	0.4827	DETECTED	417.09533	4.90E+03	9.01E+03	2.4785	1.7392	2.84E+00
82	8.36E-02	0.1955	167.98467	167.99022		0.0825	0.2268	167.98649	1.13E+03	1.96E+03	8.21E-01	0.125	1	4	1	0	0	0	0																								UNKNOWN
83	1.54E-02	0.1964	269.21125	269.21643		0.1823	0.2212	269.21353	1.11E+03	1.95E+03	6.50E-01	0.125	1	0	1	0	0	0	0																								UNKNOWN
84	8.59E-01	0.1967	119.12496	119.12655	1	0.0538	0.6532	119.12566	2.27E+03	6.27E+03	2.39E+00	0.125	1	1	1	0	0	0	0																								UNKNOWN
85	1.70E+00	0.1981	202.10372	202.10759	1	0.0372	0.7586	202.10547	1.78E+03	9.41E+03	3.20E+00	0.375	3	0	0.935	0.43	0.00009	0.2135	0																								UNKNOWN
86	6.60E-01	0.1985	449.99036	449.99591	1	0.0359	0.5664	449.99279	1.78E+03	6.09E+03	1.76E+00	0.375	3	2	0.952	0.25	0.00011	0.1859	0																								UNKNOWN
87	8.63E-01	0.1996	436.1083	436.11709	1	0.0351	0.6659	436.11216	1.08E+03	6.13E+03	2.04E+00	0.75	6	3	0.827	2.52	0.0011	0.3655	0																	8.63E-01	0.1457	436.10918	436.1142	0.5164	0.0388	0.6659	DETECTED	436.11159	2.87E+03	6.13E+03	4.948	2.974	1.93E+00
88	2.69E-01	0.2038	346.00514	346.01155	1	0.038	0.552	346.00838	1.04E+03	3.23E+03	1.03E+00	0.375	3	1	0.976	0.24	0.00008	0.0604	0																	2.06E-01	0.2345	346.0053	346.01076	0.2493	0.0388	0.3829	DETECTED	346.00842	1.16E+03	3.23E+03	0.7715	0.8857	1.02E+00
89	2.05E-01	0.2049	257.09674	257.10392	1	0.0492	0.3347	257.09975	1.07E+03	3.11E+03	1.26E+00	0.5	4	4	0.874	1.75	0.00045	0.2334	0																								UNKNOWN
90	4.21E-02	0.2056	333.15658	333.16647	1	0.0373	0.3388	333.1626	1.06E+03	2.76E+03	7.94E-01	0.25	2	3	0.788	2	0.00067	0.2478	0																								UNKNOWN
91	2.00E-01	0.2097	266.00183	266.00654	1	0.0351	0.4054	266.00415	1.02E+03	2.70E+03	1.07E+00	0.25	2	6	0.898	0.79	0.00021	0.173	0																								UNKNOWN
92	2.06E-01	0.1914	122.09315	122.09668		0.0351	0.4827	122.09506	1.29E+03	3.97E+03	1.36E+00	0.25	2	3	0.913	0.4	0.00005	0.231	0																	6.68E-02	0.462	122.09315	122.09668	0.073	0.3607	0.4827	DETECTED	122.09509	1.31E+03	3.39E+03	0.2223	0.6111	1.00E+00
93	1.57E-02	0.2156	213.10882	213.11403	1	0.1712	0.2667	213.11202	1.06E+03	2.35E+03	6.80E-01	0.25	2	3	0.847	1.84	0.00039	0.0608	0																								UNKNOWN
94	6.36E-01	0.2158	62.04742	62.05257	1	0.0359	0.9538	62.04887	1.07E+03	3.88E+03	1.44E+00	0.75	6	7	0.686	5.23	0.00032	0.3514	0																	3.35E-02	0.2733	62.04857	62.04958	0.0286	0.233	0.2885	DETECTED	62.04906	1.47E+03	3.68E+03	0.4286	0.7143	1.11E+00
95	7.90E-02	0.2182	684.59911	684.60812	1	0.0392	0.2279	684.60323	1.11E+03	2.41E+03	6.96E-01	0.125	1	0	1	0	0	0	0																								UNKNOWN
96	2.13E-02	0.2197	121.0279	121.03089		0.2024	0.2579	121.02855	1.05E+03	2.81E+03	7.04E-01	0.125	1	0	1	0	0	0	0																								UNKNOWN
97	7.73E-02	0.2212	597.65612	597.66726		0.1525	0.3274	597.66173	1.03E+03	2.45E+03	7.70E-01	0.25	2	1	0.892	1.1	0.00066	0.1043	0																	7.73E-02	0.2733	597.65612	597.66726	0.0662	0.1609	0.3274	DETECTED	597.66206	1.03E+03	2.45E+03	0.5	0.75	7.70E-01
98	9.48E-01	0.2213	82.9436	82.94532		0.0351	1.0195	82.94444	1.11E+03	4.48E+03	1.76E+00	0.25	2	2	0.941	0.35	0.00003	0.1302	0																								UNKNOWN
99	1.08E+00	0.222	111.06483	111.06818	1	0.0359	0.6552	111.06644	1.72E+03	9.21E+03	3.06E+00	0.5	4	2	0.839	1.94	0.00022	0.2423	0																								UNKNOWN
100	3.20E+00	0.2229	165.11234	165.11443		0.0325	1.0093	165.11322	5.10E+03	1.09E+04	4.56E+00	0.5	4	0	0.948	0.66	0.00011	0.119	0																								UNKNOWN
102	2.45E-01	0.2258	422.00845	422.01739	1	0.0325	0.5271	422.01219	1.01E+03	2.63E+03	1.01E+00	0.375	3	1	0.889	1.49	0.00063	0.1888	0																	2.45E-01	0.3288	422.00933	422.01739	0.3207	0.0388	0.5271	DETECTED	422.01249	1.01E+03	2.63E+03	0.6923	0.8461	8.29E-01
103	2.06E+00	0.2269	332.15692	332.16283	1	0.0325	1.4588	332.15978	1.00E+03	6.02E+03	2.85E+00	0.5	4	4	0.933	0.37	0.00012	0.3524	0																								UNKNOWN
104	1.72E-02	0.2289	180.07065	180.07495		0.2164	0.2552	180.0733	1.05E+03	2.50E+03	7.54E-01	0.125	1	0	1	0	0	0	0																	1.72E-02	0.2289	180.07065	180.07495	0.0244	0.2164	0.2552	DETECTED	180.0733	1.05E+03	2.50E+03	2.5	1.75	7.54E-01
105	1.13E-02	0.23	98.06951	98.07105	1	0.2212	0.2545	98.07051	1.00E+03	1.76E+03	5.75E-01	0.125	1	1	1	0	0	0	0																								UNKNOWN
106	5.63E-01	0.2301	435.16776	435.17884		0.0325	0.704	435.17441	1.06E+03	2.96E+03	1.29E+00	0.375	3	4	0.903	1.38	0.0006	0.0985	0																								UNKNOWN
107	7.91E-02	0.2321	496.01554	496.02233		0.1815	0.3368	496.01918	1.00E+03	2.14E+03	1.01E+00	0.25	2	4	0.907	0.92	0.00046	0.0932	0																								UNKNOWN
108	1.35E-02	0.2343	169.12186	169.12436		0.2045	0.2378	169.12301	1.05E+03	1.63E+03	6.73E-01	0.125	1	0	1	0	0	0	0																								UNKNOWN
109	2.45E-02	0.2345	89.05816	89.06008		0.2053	0.2552	89.05914	1.27E+03	2.85E+03	8.52E-01	0.125	1	1	1	0	0	0	0																	2.45E-02	0.2345	89.05816	89.06008	0.0276	0.2053	0.2552	DETECTED	89.05914	1.27E+03	2.85E+03	0.8	0.9	8.52E-01
110	8.05E-01	0.2346	217.10307	217.10801	1	0.0325	0.6596	217.10482	1.75E+03	5.69E+03	2.74E+00	0.25	2	3	0.804	2.06	0.00045	0.1658	0																								UNKNOWN
111	1.78E+00	0.2349	582.03338	582.04027	1	0.0325	0.9619	582.03671	1.76E+03	6.35E+03	2.87E+00	0.5	4	0	0.924	0.25	0.00015	0.4087	0																	8.57E-01	0.0832	582.03338	582.04027	0.5562	0.0388	0.9545	DETECTED	582.03666	1.76E+03	4.44E+03	19.6316	10.3158	1.39E+00
112	2.48E-02	0.2352	198.18448	198.18694		0.1317	0.3266	198.18544	1.02E+03	2.19E+03	7.48E-01	0.25	2	3	0.626	4.46	0.00088	0.1573	0																								UNKNOWN
113	3.25E-02	0.1942	454.6137	454.62348	1	0.0684	0.2989	454.61754	1.04E+03	3.14E+03	1.05E+00	0.125	1	4	1	0	0	0	0																	3.25E-02	0.2012	454.61376	454.62188	0.0321	0.1609	0.2164	DETECTED	454.61726	1.23E+03	2.60E+03	0.4286	0.7143	8.16E-01
115	1.09E+00	0.237	194.9952	194.9985	1	0.0325	0.8261	194.99689	1.03E+03	4.15E+03	2.05E+00	0.25	2	3	0.943	0.74	0.00014	0.0053	0																								UNKNOWN
116	1.94E+00	0.2375	107.96561	107.96716		0.0325	0.8994	107.96652	2.02E+03	1.05E+04	4.25E+00	0.5	4	2	0.957	0.27	0.00003	0.1878	0																								UNKNOWN
118	2.36E-02	0.2386	111.08781	111.09047		0.1759	0.3167	111.08895	1.16E+03	2.74E+03	8.70E-01	0.375	3	0	0.939	0.71	0.00008	0.1107	0																								UNKNOWN
119	5.04E-01	0.2421	331.10366	331.11122	1	0.0359	0.713	331.10711	1.05E+03	4.66E+03	1.22E+00	0.25	2	3	0.92	0.13	0.00004	0.2792	0																								UNKNOWN
120	2.72E-02	0.2445	85.06054	85.06426	1	0.0914	0.4432	85.06239	1.01E+03	2.51E+03	9.55E-01	0.375	3	3	0.612	6.21	0.00053	0.3355	0																								UNKNOWN
121	1.50E-01	0.2457	377.32312	377.32887		0.1294	0.4931	377.32554	1.00E+03	2.78E+03	9.28E-01	0.375	3	4	0.838	2.22	0.00084	0.1671	0																	8.02E-02	0.3288	377.32312	377.32887	0.0517	0.1775	0.3385	DETECTED	377.32587	1.15E+03	2.25E+03	0.0741	0.537	7.08E-01
125	2.12E-01	0.2505	241.00061	241.00488		0.0325	0.6575	241.00254	1.01E+03	2.44E+03	1.01E+00	0.5	4	0	0.823	1.9	0.00046	0.469	0																								UNKNOWN
126	1.03E-02	0.2516	180.07553	180.07926		0.2279	0.2612	180.07791	1.07E+03	1.86E+03	4.93E-01	0.125	1	0	1	0	0	0	0																								UNKNOWN
127	9.56E-01	0.465	162.0567	162.06025		0.0359	0.9316	162.05792	1.26E+03	6.36E+03	1.93E+00	0.125	1	6	1	0	0	0	0																	5.33E-01	0.2733	162.05707	162.05902	0.2897	0.0388	0.4606	DETECTED	162.05789	3.08E+03	5.90E+03	0.8095	0.9048	1.68E+00
128	7.66E-01	0.2548	338.33825	338.3445		0.0325	0.9917	338.34121	1.03E+03	3.79E+03	1.77E+00	0.625	5	0	0.9	0.66	0.00022	0.5036	0																								UNKNOWN
130	1.17E-01	0.2573	539.15403	539.16167		0.1747	0.455	539.1573	1.06E+03	2.76E+03	8.65E-01	0.25	2	0	0.891	0.9	0.00049	0.1653	0																	1.17E-01	0.3399	539.15428	539.16167	0.0712	0.2441	0.455	DETECTED	539.15754	1.06E+03	2.76E+03	1.2351	1.1176	8.65E-01
131	7.30E-02	0.305	158.09255	158.09874		0.0721	0.593	158.09529	1.04E+03	2.85E+03	1.04E+00	0.625	5	5	0.767	3.21	0.00051	0.4319	0																	6.35E-02	0.1679	158.09255	158.09874	0.0609	0.0721	0.1997	DETECTED	158.09534	1.14E+03	2.85E+03	0.3529	0.6765	8.36E-01
132	4.19E-02	0.2579	583.15855	583.16331	1	0.1879	0.2822	583.16134	1.03E+03	2.31E+03	7.69E-01	0.125	1	2	1	0	0	0	0																								UNKNOWN
133	2.56E-02	0.2588	197.15048	197.15463		0.0628	0.4299	197.15312	1.03E+03	2.15E+03	7.35E-01	0.375	3	0	0.642	4.66	0.00092	0.3317	0																								UNKNOWN
134	5.87E-02	0.2589	302.30236	302.30735		0.138	0.4272	302.30462	1.02E+03	2.67E+03	9.54E-01	0.375	3	6	0.87	1.51	0.00046	0.2498	0																	4.08E-02	0.4065	302.30236	302.30675	0.0545	0.3385	0.4272	DETECTED	302.30437	1.26E+03	2.67E+03	0.3334	0.6667	8.43E-01
135	1.61E+00	0.2628	576.17796	576.18279	1	0.0392	0.8716	576.18052	5.27E+03	8.61E+03	2.48E+00	0.125	1	0	1	0	0	0	0																								UNKNOWN
136	4.82E-02	0.2633	108.07958	108.08134		0.061	0.6263	108.08035	1.00E+03	3.10E+03	1.01E+00	0.375	3	1	0.86	0.68	0.00007	0.4419	0																	4.70E-02	0.1124	108.07958	108.0808	0.0664	0.061	0.1553	DETECTED	108.08031	1.00E+03	2.84E+03	0.8889	0.9444	8.43E-01
137	2.72E-01	0.3379	107.06854	107.072	1	0.0325	0.7255	107.0702	1.00E+03	3.46E+03	1.13E+00	0.125	1	16	1	0	0	0	0																	2.48E-02	0.0554	107.06893	107.07133	0.0307	0.0388	0.0887	DETECTED	107.07041	1.35E+03	3.04E+03	2.002	1.501	9.04E-01
138	9.40E-02	0.3297	411.12032	411.12832		0.2656	0.4272	411.12386	1.01E+03	3.68E+03	1.21E+00	0.125	1	7	1	0	0	0	0																	9.40E-02	0.3288	411.12053	411.12832	0.0505	0.2719	0.4272	DETECTED	411.12394	1.01E+03	3.68E+03	1.7997	1.3998	1.16E+00
139	5.98E-02	0.2647	814.68031	814.6899	1	0.158	0.3245	814.68544	1.03E+03	2.05E+03	5.34E-01	0.125	1	1	1	0	0	0	0																								UNKNOWN
140	2.54E+00	0.2665	230.13873	230.14104	1	0.0372	0.8141	230.13987	5.64E+03	1.16E+04	4.46E+00	0.375	3	0	0.966	0.56	0.00013	0.0256	0																								UNKNOWN
141	6.90E-01	0.2665	395.04994	395.05461		0.0359	0.7717	395.05206	2.26E+03	4.87E+03	1.27E+00	0.25	2	2	0.985	0.15	0.00006	0.0148	0																								UNKNOWN
142	2.83E+00	0.2673	557.16628	557.17022	1	0.0373	0.9752	557.1682	7.18E+03	1.31E+04	4.07E+00	0.125	1	0	1	0	0	0	0																								UNKNOWN
143	1.57E-01	0.2678	655.10948	655.12139		0.0547	0.4577	655.11571	1.00E+03	2.36E+03	7.75E-01	0.5	4	1	0.648	5.5	0.0036	0.2849	0																	5.39E-02	0.351	655.10948	655.11931	3.6059	0.283	0.4106	DETECTED	655.11416	1.03E+03	2.04E+03	0.9164	0.9582	6.40E-01
145	3.20E-02	0.2696	680.47644	680.48076		0.208	0.3544	680.47858	1.05E+03	1.79E+03	5.79E-01	0.25	2	1	0.971	0.09	0.00006	0.0885	0																								UNKNOWN
147	3.37E-02	0.2704	168.99878	169.00258		0.2024	0.3079	169.00103	1.09E+03	2.49E+03	5.43E-01	0.125	1	3	1	0	0	0	0																								UNKNOWN
148	1.19E-01	0.4136	83.05818	83.06079	1	0.0558	0.8696	83.05994	1.10E+03	2.99E+03	1.16E+00	0.375	3	7	0.702	3.93	0.00033	0.3684	0																	9.07E-02	0.4842	83.05899	83.06075	0.0947	0.4606	0.6326	DETECTED	83.06009	1.10E+03	2.99E+03	6.75	3.875	8.98E-01
149	1.49E-02	0.2728	193.1537	193.15974		0.2538	0.2982	193.15765	1.04E+03	1.58E+03	5.01E-01	0.125	1	0	1	0	0	0	0																								UNKNOWN
151	7.51E-01	0.2731	830.97871	830.98919	1	0.0325	0.6319	830.98469	1.51E+03	3.89E+03	1.84E+00	0.125	1	1	1	0	0	0	0																								UNKNOWN
152	8.18E-01	0.2733	57.06899	57.07032	1	0.0388	0.8157	57.06965	1.38E+03	5.21E+03	1.58E+00	0.125	1	2	1	0	0	0	0																	8.18E-01	0.2733	57.06899	57.07032	0.2935	0.0388	0.8157	DETECTED	57.06965	1.38E+03	5.21E+03	2.3334	1.6667	1.58E+00
153	1.24E-02	0.2733	81.06922	81.07069		0.2608	0.2996	81.0698	1.00E+03	1.69E+03	5.06E-01	0.125	1	1	1	0	0	0	0																	1.24E-02	0.2733	81.06922	81.07069	0.0137	0.2608	0.2996	DETECTED	81.0698	1.00E+03	1.69E+03	2.5	1.75	5.06E-01
154	1.38E-02	0.2737	330.33326	330.33816		0.1268	0.552	330.33566	1.00E+03	1.93E+03	6.29E-01	0.375	3	7	0.681	4.54	0.0015	0.4001	0																	1.21E-02	0.1512	330.33326	330.33619	0.0308	0.1276	0.1609	DETECTED	330.33489	1.13E+03	1.93E+03	0.5	0.75	6.10E-01
155	3.00E-01	0.2752	82.03318	82.03495	1	0.0372	0.4312	82.0342	1.10E+03	3.41E+03	1.29E+00	0.125	1	1	1	0	0	0	0																								UNKNOWN
156	2.91E-02	0.2752	175.09543	175.09927		0.2425	0.3036	175.09724	1.02E+03	2.35E+03	7.70E-01	0.125	1	2	1	0	0	0	0																								UNKNOWN
157	1.71E-02	0.276	867.05298	867.06039	1	0.269	0.3023	867.05539	1.38E+03	2.83E+03	7.36E-01	0.125	1	1	1	0	0	0	0																								UNKNOWN
158	2.19E-02	0.2772	300.19955	300.20628		0.2571	0.3015	300.20258	1.01E+03	1.72E+03	7.00E-01	0.125	1	0	1	0	0	0	0																								UNKNOWN
159	1.71E-02	0.2789	103.08586	103.08819		0.2552	0.2996	103.08663	1.04E+03	1.95E+03	5.80E-01	0.125	1	0	1	0	0	0	0																	1.71E-02	0.2789	103.08586	103.08819	0.0395	0.2552	0.2996	DETECTED	103.08663	1.04E+03	1.95E+03	1	1	5.80E-01
160	2.92E-01	0.2816	808.22603	808.23815		0.0359	0.663	808.23212	1.11E+03	2.60E+03	6.78E-01	0.125	1	2	1	0	0	0	0																								UNKNOWN
161	1.25E+00	0.2818	435.10248	435.10987	1	0.0359	1.3589	435.10547	1.07E+03	4.33E+03	1.44E+00	0.375	3	1	0.791	2.13	0.00093	0.3453	0																								UNKNOWN
163	2.93E-02	0.2833	156.13681	156.14154		0.1192	0.4376	156.13853	1.01E+03	2.64E+03	7.95E-01	0.375	3	1	0.856	1.92	0.0003	0.2454	0																								UNKNOWN
164	2.96E-01	0.2725	102.08876	102.09206	1	0.172	0.6263	102.09061	1.01E+03	5.76E+03	2.15E+00	1	8	5	0.878	2.42	0.00025	0.3383	0																	1.38E-01	0.2567	102.08936	102.0915	0.0881	0.172	0.3829	DETECTED	102.0906	1.05E+03	4.62E+03	1.5333	1.2667	1.37E+00
165	1.93E-01	0.2868	62.04763	62.05099	1	0.149	0.5535	62.04861	1.02E+03	3.34E+03	1.26E+00	0.375	3	8	0.96	0.4	0.00002	0.0805	0																								UNKNOWN
167	4.27E-01	0.2907	245.09518	245.10368		0.0373	0.5764	245.10077	1.00E+03	2.89E+03	1.38E+00	0.375	3	2	0.676	4.54	0.00111	0.2856	0																								UNKNOWN
168	1.72E-02	0.2915	182.08339	182.08613		0.2711	0.3044	182.08473	1.61E+03	2.70E+03	8.65E-01	0.125	1	0	1	0	0	0	0																								UNKNOWN
169	1.64E+00	0.454	409.99727	410.00241	1	0.0325	0.9981	409.99981	1.80E+03	6.02E+03	2.57E+00	0.125	1	8	1	0	0	0	0																	4.36E-01	0.2844	409.99787	410.00148	0.1779	0.0388	0.4217	DETECTED	409.99983	2.39E+03	6.02E+03	0.5682	0.7841	1.89E+00
170	5.05E-01	0.2929	524.36598	524.37451		0.2746	1.4456	524.3707	1.01E+03	2.62E+03	6.83E-01	0.125	1	0	1	0	0	0	0																								UNKNOWN
171	1.93E+00	0.2957	65.01807	65.01978	1	0.0351	1.773	65.01882	1.30E+03	8.63E+03	3.34E+00	0.625	5	1	0.831	2.74	0.00018	0.3285	0																	4.35E-01	0.2067	65.01838	65.01937	0.2995	0.0388	0.4994	DETECTED	65.01892	1.81E+03	4.80E+03	1.7667	1.3834	1.45E+00
172	3.43E-01	0.2967	80.94662	80.94824		0.0359	0.541	80.94748	1.37E+03	5.06E+03	1.46E+00	0.375	3	4	0.965	0.37	0.00003	0.0584	0																								UNKNOWN
173	5.18E-02	0.2971	267.16988	267.17918		0.2711	0.3488	267.17261	1.57E+03	2.65E+03	8.86E-01	0.125	1	0	1	0	0	0	0																								UNKNOWN
174	3.33E-02	0.2972	231.13811	231.1429	1	0.0325	0.5549	231.13999	1.15E+03	2.80E+03	1.30E+00	0.25	2	2	0.637	3.23	0.00075	0.485	0																	1.85E-02	0.5397	231.13817	231.14155	0.0463	0.5216	0.5549	DETECTED	231.13961	1.44E+03	2.80E+03	1	1	8.96E-01
175	1.50E+00	0.2983	151.09596	151.09868		0.0373	0.6478	151.09698	6.20E+03	1.11E+04	3.15E+00	0.25	2	0	0.971	0.3	0.00005	0.0265	0																								UNKNOWN
176	8.19E-01	0.2997	173.07674	173.08127		0.0325	0.6208	173.07857	1.08E+03	5.74E+03	2.15E+00	0.5	4	2	0.702	4.79	0.00083	0.2531	0																	9.87E-02	0.2123	173.07694	173.08124	0.1705	0.0388	0.2386	DETECTED	173.07915	1.08E+03	2.86E+03	0.1613	0.5807	7.41E-01
177	1.31E-01	0.3003	192.13519	192.1397	1	0.0658	0.5576	192.13769	1.11E+03	3.80E+03	1.05E+00	0.25	2	2	0.878	0.13	0.00003	0.4469	0																								UNKNOWN
178	1.40E-02	0.3011	512.41148	512.41843		0.2719	0.3107	512.4147	1.11E+03	2.09E+03	6.57E-01	0.125	1	0	1	0	0	0	0																	1.40E-02	0.3011	512.41148	512.41843	0.0254	0.2719	0.3107	DETECTED	512.4147	1.11E+03	2.09E+03	0.4	0.7	6.57E-01
179	1.36E+00	0.3023	207.12208	207.12866	1	0.0325	1.5099	207.12453	1.00E+03	5.15E+03	2.21E+00	0.625	5	1	0.904	0.72	0.00015	0.4385	0																	5.51E-01	0.5841	207.12257	207.12655	0.1731	0.3773	0.8601	DETECTED	207.12464	1.76E+03	4.92E+03	1.3514	1.1757	1.60E+00
180	1.66E-01	0.3029	391.27877	391.28959		0.0325	0.5346	391.28399	1.02E+03	2.84E+03	1.03E+00	0.75	6	3	0.888	1.62	0.00064	0.3905	0																	8.84E-02	0.2067	391.28079	391.28685	0.0778	0.0499	0.2164	DETECTED	391.28404	1.23E+03	2.84E+03	0.0714	0.5357	8.94E-01
182	2.62E-01	0.3059	102.05411	102.05808		0.0381	0.6353	102.05524	1.76E+03	4.24E+03	1.74E+00	0.5	4	0	0.717	3.72	0.00038	0.5481	0																								UNKNOWN
184	1.88E-02	0.3066	126.06976	126.074	1	0.2941	0.3496	126.07201	1.05E+03	1.63E+03	4.81E-01	0.125	1	0	1	0	0	0	0																	1.88E-02	0.3066	126.06976	126.074	0.0512	0.2941	0.3496	DETECTED	126.07201	1.05E+03	1.63E+03	4	2.5	4.81E-01
185	6.56E-01	0.3082	175.95051	175.95432	1	0.0325	1.0361	175.95225	1.02E+03	3.41E+03	1.44E+00	0.75	6	5	0.9	1.59	0.00028	0.3524	0																	1.04E-01	0.3177	175.95099	175.95355	0.1449	0.1775	0.4051	DETECTED	175.9522	1.06E+03	2.30E+03	0.6399	0.8199	6.36E-01
186	1.90E+00	0.3089	88.07492	88.07585		0.0351	0.5775	88.07544	6.69E+03	1.41E+04	4.86E+00	0.375	3	2	0.869	0.88	0.00008	0.4047	0																								UNKNOWN
187	9.24E-01	0.3183	337.10199	337.11036		0.0325	0.9175	337.10538	1.06E+03	3.96E+03	1.74E+00	0.75	6	3	0.821	2.58	0.00087	0.735	0																	1.88E-02	0.3122	337.10209	337.10713	0.0294	0.2996	0.3496	DETECTED	337.10485	1.06E+03	1.98E+03	3.5	2.25	6.26E-01
188	3.13E-02	0.3094	114.08985	114.0937	1	0.078	0.5264	114.09119	1.01E+03	2.62E+03	9.21E-01	0.625	5	2	0.782	3.26	0.00037	0.3971	0																	3.13E-02	0.2012	114.09036	114.09211	0.0392	0.1886	0.2608	DETECTED	114.09101	1.04E+03	2.62E+03	5.5	3.25	7.77E-01
189	6.02E-02	0.3111	143.03102	143.03373		0.199	0.4832	143.03248	1.05E+03	2.32E+03	1.04E+00	0.375	3	8	0.901	0.91	0.00013	0.2217	0																								UNKNOWN
190	2.20E+00	0.4604	869.11729	869.12813	1	0.0351	1.4677	869.12195	1.11E+03	6.72E+03	2.65E+00	0.25	2	6	0.965	0.4	0.00035	0.02	0																	6.02E-01	0.3011	869.11866	869.12526	0.2839	0.0388	0.4439	DETECTED	869.12181	3.47E+03	6.01E+03	0.5532	0.7766	1.89E+00
191	6.19E-02	0.3119	437.18856	437.19639		0.2212	0.3211	437.19305	1.03E+03	1.74E+03	8.22E-01	0.125	1	3	1	0	0	0	0																								UNKNOWN
192	2.59E-01	0.3158	431.97913	431.98457		0.0351	0.3958	431.98181	1.17E+03	2.49E+03	1.01E+00	0.125	1	0	1	0	0	0	0																								UNKNOWN
193	3.73E-02	0.3166	75.09876	75.10062	1	0.0665	0.5819	75.09954	1.02E+03	2.34E+03	7.63E-01	0.25	2	0	0.775	1.61	0.00012	0.4195	0																	2.05E-02	0.1068	75.09876	75.09997	0.0167	0.0665	0.122	DETECTED	75.09948	1.02E+03	2.07E+03	0.4286	0.7143	6.22E-01
195	1.81E+00	0.3194	829.12244	829.13394	1	0.0359	1.4928	829.12938	1.02E+03	5.95E+03	1.87E+00	0.25	2	2	0.978	0.24	0.0002	0.0145	0																	1.81E+00	0.3122	829.12244	829.13394	1.3175	0.0388	1.4928	DETECTED	829.12948	1.02E+03	5.95E+03	4.3289	2.6735	1.87E+00
196	8.98E+00	0.3197	294.94943	294.95212		0.0372	1.4856	294.95095	1.10E+03	2.05E+04	7.86E+00	0.25	2	0	0.974	0.09	0.00003	0.0778	0																								UNKNOWN
197	2.11E-02	0.3211	114.08945	114.09161		0.319	0.38	114.09064	1.13E+03	2.10E+03	5.24E-01	0.125	1	3	1	0	0	0	0																								UNKNOWN
198	1.42E-01	0.3211	659.08954	659.102	1	0.0359	0.4022	659.09516	1.02E+03	2.32E+03	6.05E-01	0.125	1	0	1	0	0	0	0																								UNKNOWN
200	3.50E-02	0.3226	87.05255	87.05647		0.3093	0.3925	87.05437	1.05E+03	2.24E+03	7.01E-01	0.125	1	0	1	0	0	0	0																								UNKNOWN
202	1.60E-01	0.3243	369.0318	369.03831	1	0.0602	0.6011	369.0348	1.03E+03	2.35E+03	9.54E-01	0.375	3	0	0.836	1.64	0.00061	0.4094	0																								UNKNOWN
203	2.50E-02	0.3825	128.95252	128.95442		0.3091	0.4654	128.95351	1.09E+03	2.55E+03	1.14E+00	0.125	1	2	1	0	0	0	0																								UNKNOWN
204	1.69E+00	0.3256	200.09357	200.09535	1	0.0372	0.4534	200.09426	8.03E+03	1.32E+04	5.18E+00	0.125	1	1	1	0	0	0	0																								UNKNOWN
205	1.77E-01	0.3261	403.30114	403.30935	1	0.1502	0.824	403.30512	1.01E+03	2.56E+03	1.04E+00	0.375	3	4	0.856	1.76	0.00071	0.2824	0																								UNKNOWN
206	6.57E-01	0.3267	148.04049	148.04574		0.0351	0.9572	148.04245	1.08E+03	5.29E+03	1.63E+00	0.75	6	6	0.921	1.11	0.00016	0.3829	0																	3.41E-01	0.3233	148.04098	148.04376	0.2306	0.0388	0.4106	DETECTED	148.04239	1.76E+03	4.82E+03	0.3137	0.6568	1.42E+00
207	6.93E-01	0.3273	162.90519	162.90799		0.0351	0.805	162.90657	1.01E+03	5.91E+03	2.07E+00	0.625	5	4	0.932	0.7	0.00011	0.2161	0																	3.81E-02	0.2789	162.90545	162.90742	0.0502	0.2219	0.3163	DETECTED	162.90651	1.02E+03	2.22E+03	0.7	0.85	6.27E-01
208	2.37E+00	0.3281	165.98926	165.99201		0.0325	1.4865	165.99047	1.27E+03	6.13E+03	2.62E+00	0.375	3	0	0.904	0.75	0.00013	0.2595	0																								UNKNOWN
210	1.06E+00	0.3337	130.15738	130.1598		0.0325	0.9175	130.15873	1.13E+03	6.02E+03	2.12E+00	0.875	7	2	0.874	1.41	0.00018	0.4194	0																	5.27E-01	0.4786	130.158	130.15971	0.445	0.0388	0.566	DETECTED	130.15874	2.15E+03	4.95E+03	0.2025	0.6013	1.41E+00
211	4.74E-01	0.3341	74.05895	74.06046		0.0359	0.781	74.0598	1.40E+03	5.25E+03	1.32E+00	0.25	2	4	0.882	0.25	0.00002	0.3977	0																								UNKNOWN
212	5.72E-01	0.3369	371.02044	371.02964		0.0372	0.52	371.02593	2.11E+03	4.22E+03	1.61E+00	0.125	1	2	1	0	0	0	0																								UNKNOWN
213	1.59E-02	0.3378	658.09748	658.107	1	0.307	0.3403	658.10346	1.08E+03	1.97E+03	8.00E-01	0.125	1	0	1	0	0	0	0																								UNKNOWN
214	9.63E-02	0.3382	223.11348	223.1185	1	0.2378	0.4931	223.11672	2.40E+03	5.38E+03	2.58E+00	0.25	2	0	0.874	1.25	0.00028	0.1302	0																								UNKNOWN
215	7.45E-01	0.3406	103.12984	103.1317	1	0.0351	0.8938	103.13083	1.44E+03	4.40E+03	1.76E+00	0.25	2	1	0.871	0.13	0.00001	0.479	0																								UNKNOWN
216	5.55E-02	0.2572	179.09051	179.09637	1	0.1335	0.2722	179.09258	1.03E+03	2.47E+03	6.42E-01	0.125	1	3	1	0	0	0	0																								UNKNOWN
217	5.76E-01	0.3425	175.09409	175.10086		0.038	0.8372	175.09645	1.09E+03	3.78E+03	1.57E+00	0.5	4	4	0.63	6.19	0.00108	0.5534	0																	1.26E-02	0.1346	175.09641	175.09813	0.0159	0.1165	0.1498	DETECTED	175.09711	1.13E+03	2.79E+03	1	1	7.56E-01
218	6.97E-01	0.343	62.98081	62.98211		0.0325	0.6011	62.98151	1.01E+03	5.50E+03	2.09E+00	0.5	4	2	0.764	3.37	0.00021	0.302	0																								UNKNOWN
219	1.08E-02	0.3436	87.05364	87.05668	1	0.3412	0.38	87.05488	1.10E+03	1.82E+03	4.57E-01	0.125	1	0	1	0	0	0	0																								UNKNOWN
221	2.48E-01	0.3447	367.08963	367.09577		0.1081	0.6298	367.09313	1.00E+03	2.81E+03	8.86E-01	0.375	3	2	0.901	1.25	0.00046	0.127	0																								UNKNOWN
222	2.32E-02	0.3472	253.21218	253.2175		0.2357	0.4665	253.21467	1.01E+03	1.89E+03	5.44E-01	0.25	2	1	0.885	0.91	0.00023	0.1875	0																								UNKNOWN
223	1.17E+00	0.3474	125.07023	125.07192	1	0.038	0.4099	125.07108	7.29E+03	1.17E+04	3.88E+00	0.125	1	5	1	0	0	0	0																								UNKNOWN
224	4.75E-01	0.3507	658.09135	658.10455	1	0.0359	0.7962	658.09705	1.30E+03	3.79E+03	1.25E+00	0.375	3	1	0.812	2.26	0.00149	0.2821	0																	4.75E-01	0.4953	658.09135	658.10249	0.4726	0.0388	0.6215	DETECTED	658.0967	1.63E+03	3.79E+03	0.2805	0.6403	1.19E+00
225	1.30E-02	0.351	209.15115	209.15381		0.3385	0.3718	209.15165	1.07E+03	2.27E+03	7.34E-01	0.125	1	1	1	0	0	0	0																	1.30E-02	0.351	209.15115	209.15381	0.0327	0.3385	0.3718	DETECTED	209.15165	1.07E+03	2.27E+03	2	1.5	7.34E-01
227	2.26E-02	0.353	256.26108	256.26445		0.31	0.3655	256.26281	1.04E+03	1.88E+03	6.28E-01	0.125	1	1	1	0	0	0	0																								UNKNOWN
228	2.56E-01	0.3552	333.29527	333.30258		0.0359	0.5299	333.29947	1.10E+03	2.89E+03	1.15E+00	0.5	4	1	0.95	0.21	0.00007	0.2052	0																								UNKNOWN
229	5.27E-02	0.3556	76.07442	76.07593	1	0.0991	0.5382	76.07528	1.06E+03	3.13E+03	1.02E+00	0.375	3	0	0.76	2.97	0.00023	0.3827	0																	3.30E-02	0.5008	76.07509	76.07572	0.0294	0.4772	0.5382	DETECTED	76.07538	1.28E+03	2.71E+03	1.75	1.375	8.16E-01
230	1.98E-01	0.3563	543.24329	543.253		0.0359	0.5764	543.2483	1.02E+03	2.59E+03	7.41E-01	0.375	3	2	0.89	0.61	0.00033	0.3911	0																								UNKNOWN
232	3.87E+00	0.3621	189.11208	189.11462	1	0.0351	1.6197	189.11336	1.90E+03	1.09E+04	4.83E+00	0.75	6	1	0.915	0.34	0.00006	0.4961	0																	2.67E+00	0.5452	189.11244	189.11421	0.3838	0.0388	1.01	DETECTED	189.11339	5.98E+03	1.03E+04	0.9231	0.9616	3.52E+00
233	5.89E-02	0.3703	226.21292	226.21831		0.0554	0.7186	226.2161	1.06E+03	2.93E+03	1.19E+00	0.625	5	3	0.758	2.38	0.00054	0.5758	0																	5.89E-02	0.0887	226.21333	226.21831	0.051	0.0554	0.1775	DETECTED	226.21617	1.06E+03	2.33E+03	2.6667	1.8333	7.45E-01
234	3.01E-01	0.3663	438.37523	438.38435		0.0359	0.8217	438.37883	1.01E+03	3.11E+03	9.21E-01	0.5	4	3	0.882	0.58	0.00025	0.5606	0																								UNKNOWN
236	7.86E-02	0.3682	59.04774	59.04906	1	0.2593	0.4494	59.04853	1.75E+03	4.12E+03	1.71E+00	0.5	4	1	0.78	4.26	0.00025	0.1504	0																	2.56E-02	0.4342	59.04845	59.04861	0.0295	0.4162	0.4494	DETECTED	59.04854	1.75E+03	4.12E+03	1	1	1.25E+00
237	1.56E-02	0.3698	110.06079	110.06184		0.3488	0.3877	110.06132	1.20E+03	2.03E+03	6.62E-01	0.125	1	1	1	0	0	0	0																								UNKNOWN
239	3.12E-02	0.3723	230.91499	230.91689		0.2182	0.5098	230.91604	1.02E+03	1.99E+03	9.51E-01	0.25	2	1	0.864	0.96	0.00022	0.2562	0																								UNKNOWN
240	2.02E-02	0.3736	496.41634	496.42443		0.1831	0.552	496.42037	1.01E+03	2.35E+03	6.13E-01	0.25	2	0	0.853	0.96	0.00047	0.3004	0																	2.02E-02	0.2234	496.41634	496.42443	3.2889	0.1831	0.2386	DETECTED	496.42061	1.07E+03	1.79E+03	0.4286	0.7143	5.62E-01
241	8.11E-01	0.376	173.95579	173.95782	1	0.0373	0.855	173.95677	2.29E+03	5.90E+03	1.37E+00	0.25	2	2	0.971	0.19	0.00003	0.0594	0																								UNKNOWN
242	1.87E-02	0.3763	377.32491	377.32903		0.357	0.3958	377.32697	1.03E+03	2.05E+03	8.33E-01	0.125	1	5	1	0	0	0	0																								UNKNOWN
245	2.44E-02	0.436	315.12129	315.12845		0.3015	0.5716	315.12597	1.14E+03	2.63E+03	8.99E-01	0.125	1	4	1	0	0	0	0																	2.44E-02	0.5508	315.12129	315.12845	0.0334	0.516	0.5716	DETECTED	315.12567	1.15E+03	2.63E+03	0.6667	0.8333	8.32E-01
247	3.41E-01	0.3805	200.1617	200.16645		0.0388	0.6159	200.16412	1.04E+03	2.90E+03	9.52E-01	0.25	2	1	0.951	0.37	0.00007	0.0854	0																	3.41E-01	0.4231	200.1617	200.16645	0.2551	0.0388	0.6159	DETECTED	200.16408	1.04E+03	2.90E+03	0.5073	0.7536	9.52E-01
248	2.15E-02	0.3843	237.18163	237.18781		0.3385	0.394	237.18388	1.01E+03	1.97E+03	6.28E-01	0.125	1	2	1	0	0	0	0																	2.15E-02	0.3843	237.18163	237.18781	0.0603	0.3385	0.394	DETECTED	237.18388	1.01E+03	1.97E+03	0.25	0.625	6.28E-01
249	5.05E-02	0.3859	199.16691	199.17233		0.1372	0.8157	199.16938	1.00E+03	2.47E+03	1.09E+00	0.5	4	1	0.705	4.64	0.00092	0.5829	0																	5.05E-02	0.745	199.16707	199.17233	0.0683	0.7048	0.8157	DETECTED	199.16924	1.08E+03	2.06E+03	1.8567	1.4284	6.79E-01
250	2.27E-02	0.3865	262.03813	262.04235	1	0.3544	0.4099	262.03968	1.02E+03	1.95E+03	6.50E-01	0.125	1	3	1	0	0	0	0																								UNKNOWN
251	1.05E+00	0.3868	309.03877	309.04152	1	0.0373	0.781	309.04014	2.66E+03	8.96E+03	2.83E+00	0.25	2	1	0.914	0.35	0.00011	0.2391	0																	1.00E+00	0.5064	309.03886	309.04126	0.4066	0.0388	0.516	DETECTED	309.04009	4.90E+03	8.96E+03	0.0238	0.5119	2.83E+00
252	6.18E-02	0.3871	310.92293	310.92586		0.1002	0.6698	310.92462	1.21E+03	3.12E+03	1.19E+00	0.25	2	1	0.794	1.17	0.00036	0.4714	0																								UNKNOWN
253	3.35E-02	0.389	199.16728	199.16994		0.3093	0.3981	199.16865	1.02E+03	2.03E+03	6.36E-01	0.125	1	3	1	0	0	0	0																								UNKNOWN
254	1.48E+00	0.3895	100.07455	100.07651	1	0.0325	0.9251	100.07539	2.00E+03	8.24E+03	3.08E+00	0.875	7	0	0.86	1.73	0.00017	0.4878	0																	1.03E+00	0.2289	100.07488	100.07615	0.5439	0.0388	0.7158	DETECTED	100.0755	3.30E+03	8.19E+03	2.5884	1.7942	2.44E+00
255	2.81E+00	0.3907	425.2844	425.29126	1	0.0325	1.481	425.28713	1.37E+03	5.76E+03	2.69E+00	0.625	5	2	0.887	0.7	0.0003	0.4704	0																	4.73E-01	0.2733	425.28457	425.28923	0.2745	0.0388	0.5049	DETECTED	425.28715	2.12E+03	4.55E+03	1	1	1.43E+00
256	7.41E-02	0.3911	111.08716	111.09103		0.3052	0.4654	111.08983	1.00E+03	2.81E+03	9.19E-01	0.25	2	4	0.789	2.61	0.00029	0.058	0																	3.74E-02	0.3621	111.08881	111.09089	0.017	0.3052	0.3884	DETECTED	111.08968	1.00E+03	2.40E+03	0.5	0.75	7.12E-01
257	1.86E+00	0.3926	88.11099	88.11229		0.0325	0.8176	88.11173	2.57E+03	8.65E+03	3.51E+00	0.625	5	1	0.93	0.52	0.00005	0.3266	0																								UNKNOWN
258	2.54E-02	0.3929	127.07164	127.07654	1	0.0359	0.7373	127.07418	1.02E+03	2.44E+03	9.19E-01	0.625	5	1	0.626	7.41	0.00094	0.664	0																								UNKNOWN
259	2.50E-02	0.5246	113.13049	113.13291		0.3988	0.6797	113.13192	1.03E+03	2.21E+03	7.24E-01	0.25	2	4	0.971	0.19	0.00002	0.058	0																	1.91E-02	0.5175	113.13049	113.13289	0.0338	0.4772	0.5327	DETECTED	113.13195	1.03E+03	2.04E+03	0.4286	0.7143	6.04E-01
260	7.66E-02	0.4048	211.16508	211.17321	1	0.061	0.7144	211.16873	1.01E+03	2.93E+03	9.22E-01	0.5	4	8	0.792	2.9	0.00061	0.4121	0																	7.66E-02	0.1845	211.16697	211.17139	0.1014	0.061	0.2219	DETECTED	211.16872	1.05E+03	2.35E+03	0.3182	0.6591	7.61E-01
261	3.87E-01	0.4016	679.06985	679.08312		0.0388	0.7103	679.07523	1.02E+03	2.70E+03	8.47E-01	0.25	2	0	0.913	0.67	0.00046	0.1455	0																	3.87E-01	0.3288	679.06985	679.08312	0.2609	0.0388	0.7103	DETECTED	679.07546	1.02E+03	2.70E+03	1.3269	1.1635	8.47E-01
262	2.60E+00	0.403	368.03109	368.0357	1	0.0359	0.9826	368.03311	3.02E+03	1.08E+04	4.14E+00	0.625	5	1	0.894	0.92	0.00034	0.4114	0																	1.38E+00	0.5452	368.03127	368.0357	0.5349	0.0388	0.9156	DETECTED	368.03298	3.43E+03	6.85E+03	0.7363	0.8681	2.16E+00
263	7.94E-02	0.4049	665.45566	665.46298	1	0.0388	0.6385	665.45946	1.00E+03	2.16E+03	7.51E-01	0.375	3	0	0.87	0.48	0.00032	0.4654	0																	7.94E-02	0.0957	665.45566	665.46278	0.0458	0.0388	0.2108	DETECTED	665.45963	1.09E+03	2.16E+03	2.1006	1.5503	6.77E-01
265	3.42E-02	0.4089	943.04968	943.05524		0.3821	0.4321	943.05309	1.77E+03	3.10E+03	1.04E+00	0.125	1	1	1	0	0	0	0																								UNKNOWN
268	2.08E-01	0.457	136.06025	136.06684	1	0.1002	0.7269	136.06304	1.12E+03	4.46E+03	1.38E+00	0.125	1	10	1	0	0	0	0																	1.67E-01	0.5896	136.06164	136.06596	0.1886	0.4606	0.7269	DETECTED	136.06306	1.61E+03	3.41E+03	1.087	1.0435	9.35E-01
269	1.41E+00	0.4697	664.45324	664.45964	1	0.0325	0.914	664.45643	2.92E+03	7.42E+03	2.86E+00	0.125	1	4	1	0	0	0	0																								UNKNOWN
272	1.35E-02	0.4224	153.97015	153.97185	1	0.4022	0.4466	153.97115	1.08E+03	2.48E+03	6.11E-01	0.125	1	2	1	0	0	0	0																								UNKNOWN
275	3.54E-02	0.3416	312.1848	312.19114	1	0.2386	0.4367	312.18739	1.01E+03	2.58E+03	8.16E-01	0.25	2	1	0.735	2.48	0.00077	0.3158	0																	3.54E-02	0.2678	312.1848	312.19068	0.0311	0.2386	0.3107	DETECTED	312.18687	1.01E+03	2.58E+03	1.6	1.3	8.16E-01
276	1.15E-01	0.4257	811.11388	811.12423		0.1768	0.4376	811.11901	1.01E+03	2.09E+03	6.98E-01	0.125	1	1	1	0	0	0	0																								UNKNOWN
277	1.60E+00	0.3754	125.08622	125.09048	1	0.0325	0.8217	125.08868	4.23E+03	1.02E+04	4.21E+00	0.25	2	7	0.848	0.41	0.00005	0.4847	0																	8.51E-01	0.1845	125.08649	125.09017	0.1686	0.0388	0.4383	DETECTED	125.08862	4.92E+03	1.02E+04	1.7693	1.3847	3.01E+00
278	1.06E-02	0.428	328.19446	328.1996		0.4244	0.4577	328.19657	1.02E+03	2.05E+03	5.36E-01	0.125	1	0	1	0	0	0	0																								UNKNOWN
279	4.15E-01	0.4319	208.93243	208.93585		0.1038	0.8231	208.93391	1.03E+03	3.30E+03	1.28E+00	0.25	2	2	0.985	0.13	0.00003	0.0231	0																								UNKNOWN
280	6.44E-02	0.4321	332.05558	332.05842		0.2538	0.6496	332.0567	1.45E+03	3.88E+03	1.12E+00	0.25	2	0	0.913	0.06	0.00002	0.3295	0																								UNKNOWN
281	1.79E-01	0.4322	89.05812	89.06449		0.1539	0.6677	89.06028	1.03E+03	3.51E+03	1.42E+00	0.5	4	4	0.748	3.68	0.00033	0.4783	0																								UNKNOWN
282	1.36E-02	0.4342	112.04936	112.05126		0.4106	0.4494	112.05019	1.08E+03	2.17E+03	6.43E-01	0.125	1	0	1	0	0	0	0																	1.36E-02	0.4342	112.04936	112.05126	0.0296	0.4106	0.4494	DETECTED	112.05019	1.08E+03	2.17E+03	0.75	0.875	6.43E-01
283	6.50E-02	0.4355	181.92177	181.92446		0.3126	0.631	181.92292	1.04E+03	2.95E+03	1.09E+00	0.25	2	3	0.932	0.22	0.00004	0.2064	0																								UNKNOWN
284	5.96E-02	0.4358	372.00622	372.01458	1	0.1054	0.7074	372.01087	1.11E+03	2.73E+03	8.60E-01	0.25	2	0	0.684	2.57	0.00096	0.4914	0																	5.96E-02	0.1901	372.00622	372.01458	0.062	0.1054	0.2164	DETECTED	372.0104	1.11E+03	2.73E+03	0.3333	0.6667	8.60E-01
287	1.81E-02	0.4379	111.11562	111.11716		0.1557	0.7103	111.11643	1.02E+03	2.77E+03	8.05E-01	0.375	3	1	0.793	2.29	0.00025	0.527	0																	1.18E-02	0.7006	111.11562	111.11714	0.0139	0.677	0.7103	DETECTED	111.11655	1.02E+03	1.96E+03	0.5	0.75	5.80E-01
288	8.91E-01	0.4449	813.67817	813.68898	1	0.0359	1.4677	813.68335	1.25E+03	3.28E+03	8.55E-01	0.125	1	0	1	0	0	0	0																								UNKNOWN
289	1.65E-02	0.446	213.11163	213.11432	1	0.2822	0.6733	213.11282	1.01E+03	2.41E+03	8.70E-01	0.375	3	2	0.861	1.25	0.00027	0.371	0																								UNKNOWN
291	3.30E-01	0.4478	72.04388	72.04478		0.418	0.5678	72.04418	3.76E+03	7.76E+03	3.14E+00	0.125	1	0	1	0	0	0	0																								UNKNOWN
292	1.88E-02	0.4507	237.18261	237.18823		0.2524	0.7662	237.18499	1.00E+03	2.39E+03	6.30E-01	0.375	3	1	0.64	4.95	0.00117	0.4654	0																	1.52E-02	0.3122	237.18261	237.18695	0.013	0.2941	0.3385	DETECTED	237.18437	1.00E+03	1.79E+03	1.6667	1.3333	5.71E-01
293	6.94E-01	0.4528	420.01346	420.02105	1	0.038	0.7808	420.01657	1.04E+03	4.46E+03	1.49E+00	0.375	3	5	0.914	1.07	0.00045	0.1074	0																								UNKNOWN
294	4.64E-02	0.4529	206.13416	206.14341		0.0998	0.7297	206.1399	1.03E+03	3.00E+03	1.12E+00	0.625	5	7	0.734	3.54	0.00073	0.5638	0																	4.48E-02	0.1346	206.13416	206.14285	0.0564	0.0998	0.172	DETECTED	206.13951	1.10E+03	3.00E+03	1.1667	1.0833	9.76E-01
295	3.40E-01	0.453	124.96253	124.96536		0.038	0.6818	124.96401	1.01E+03	3.42E+03	1.06E+00	0.875	7	5	0.83	2.57	0.00032	0.349	0																	3.40E-01	0.3122	124.96253	124.96536	0.0779	0.0388	0.677	DETECTED	124.964	1.07E+03	3.42E+03	1.347	1.1735	1.01E+00
296	1.34E+00	0.4539	420.32869	420.33479	1	0.0359	1.1305	420.33139	1.98E+03	6.84E+03	2.15E+00	0.625	5	0	0.898	0.49	0.00021	0.6019	0																	3.66E-01	0.2622	420.33021	420.33295	0.2306	0.0443	0.2774	DETECTED	420.33142	3.82E+03	6.84E+03	0.0769	0.5385	2.15E+00
297	1.59E-01	0.3119	116.10554	116.10812		0.0388	0.5923	116.10676	1.03E+03	2.99E+03	1.23E+00	0.25	2	17	0.971	0.08	0.00001	0.0911	0																	1.06E-01	0.1124	116.10559	116.10787	0.106	0.0388	0.2386	DETECTED	116.10671	1.03E+03	2.71E+03	1.7696	1.3848	8.01E-01
298	1.41E-02	0.4564	226.21442	226.21651		0.4328	0.4661	226.21507	1.10E+03	2.40E+03	7.71E-01	0.125	1	5	1	0	0	0	0																	1.41E-02	0.4564	226.21442	226.21651	0.0207	0.4328	0.4661	DETECTED	226.21507	1.10E+03	2.40E+03	0.5	0.75	7.71E-01
299	5.81E-01	0.4573	330.09653	330.10285	1	0.0388	1.3734	330.09966	1.08E+03	4.15E+03	1.31E+00	0.625	5	3	0.926	1.23	0.00041	0.1171	0																	5.36E-01	0.3954	330.09732	330.10261	0.183	0.0388	0.677	DETECTED	330.09973	1.28E+03	4.15E+03	0.7969	0.8984	1.31E+00
300	4.34E-02	0.4624	531.13992	531.15173	1	0.4265	0.5053	531.14426	1.05E+03	2.37E+03	9.47E-01	0.25	2	0	0.801	2.59	0.00137	0.0206	0																								UNKNOWN
301	2.27E-02	0.4628	312.18073	312.18715	1	0.1213	0.8206	312.18401	1.18E+03	2.34E+03	1.01E+00	0.375	3	1	0.576	5.7	0.00178	0.6603	0																								UNKNOWN
304	4.88E-02	0.33	240.22922	240.23344		0.1206	0.5597	240.23137	1.05E+03	2.81E+03	9.42E-01	0.375	3	6	0.815	1.27	0.0003	0.5739	0																								UNKNOWN
306	2.00E-01	0.6891	281.29086	281.29728		0.4647	1.0037	281.29415	1.02E+03	2.65E+03	8.85E-01	0.125	1	2	1	0	0	0	0																								UNKNOWN
308	7.68E-02	0.4753	305.15336	305.16073		0.3681	0.5068	305.15666	1.03E+03	2.38E+03	9.65E-01	0.125	1	0	1	0	0	0	0																								UNKNOWN
309	1.72E-01	0.4763	496.01408	496.02315	1	0.2501	0.7753	496.01875	1.03E+03	2.21E+03	1.04E+00	0.625	5	2	0.808	2.34	0.00116	0.4611	0																								UNKNOWN
310	6.79E-02	0.4795	171.13742	171.14278		0.3535	0.5812	171.14044	1.39E+03	3.39E+03	1.03E+00	0.25	2	1	0.752	2.69	0.00046	0.1844	0																								UNKNOWN
311	2.78E-01	0.4573	275.27142	275.27836	1	0.1428	0.643	275.27488	1.03E+03	3.01E+03	1.27E+00	0.75	6	6	0.774	3.84	0.00106	0.4182	0																								UNKNOWN
312	1.68E-02	0.4939	96.92079	96.92145		0.4701	0.5089	96.92118	1.01E+03	1.83E+03	6.92E-01	0.125	1	0	1	0	0	0	0																								UNKNOWN
313	2.70E-02	0.4956	447.34332	447.34763	1	0.3514	0.6707	447.34586	1.15E+03	2.48E+03	1.12E+00	0.5	4	2	0.86	2.15	0.00096	0.2824	0																	2.18E-02	0.3788	447.34332	447.34643	0.036	0.3607	0.4051	DETECTED	447.34537	1.18E+03	2.48E+03	1.6657	1.3328	7.81E-01
314	3.05E+00	0.4961	116.14193	116.14383	1	0.0325	1.9506	116.14305	1.49E+03	1.12E+04	3.67E+00	0.625	5	1	0.916	0.97	0.00011	0.3364	0																								UNKNOWN
315	6.52E-01	0.5012	266.00142	266.0086	1	0.0325	1.3811	266.00459	1.02E+03	3.05E+03	1.29E+00	0.75	6	3	0.928	0.5	0.00013	0.435	0																								UNKNOWN
316	7.10E-01	0.5062	435.16875	435.1802		0.0359	1.3337	435.17414	1.15E+03	4.03E+03	1.33E+00	0.5	4	4	0.816	2.63	0.00114	0.2489	0																	3.25E-01	0.6063	435.16875	435.17613	0.2526	0.5049	0.8712	DETECTED	435.17368	1.69E+03	4.03E+03	2.6665	1.8332	1.27E+00
317	4.99E-01	0.5427	86.05856	86.06122	1	0.0359	1.2645	86.05978	1.02E+03	4.19E+03	1.61E+00	0.25	2	15	0.833	1.01	0.00009	0.3633	0																	2.26E-01	0.6951	86.05895	86.06095	0.0773	0.4938	0.8768	DETECTED	86.05985	1.27E+03	3.47E+03	0.9166	0.9583	1.04E+00
318	4.91E-02	0.6883	421.33166	421.34428	1	0.2413	1.0481	421.33793	1.01E+03	2.39E+03	9.29E-01	0.25	2	4	0.902	0.09	0.00004	0.3674	0																								UNKNOWN
320	4.01E-02	0.4658	218.20814	218.21387		0.1802	0.7565	218.21101	1.00E+03	2.36E+03	8.42E-01	0.875	7	4	0.788	3.5	0.00076	0.4224	0																	3.81E-02	0.351	218.20992	218.21387	0.0641	0.3274	0.4106	DETECTED	218.2113	1.07E+03	2.24E+03	2.7493	1.8746	7.20E-01
322	6.19E-02	0.5182	168.99941	169.00204		0.0832	0.7629	169.00086	1.04E+03	2.21E+03	5.87E-01	0.375	3	3	0.868	0.43	0.00007	0.514	0																	6.19E-02	0.1956	168.9996	169.00204	0.0479	0.0832	0.2441	DETECTED	169.0009	1.04E+03	2.21E+03	0.45	0.725	5.86E-01
323	1.51E+00	0.5197	344.0108	344.018	1	0.0325	1.4699	344.01388	1.03E+03	6.12E+03	2.04E+00	0.875	7	3	0.758	3.46	0.00119	0.6772	0																	6.91E-01	0.8061	344.01126	344.01479	0.3547	0.4439	0.9434	DETECTED	344.01334	2.84E+03	5.72E+03	0.3846	0.6923	1.80E+00
324	4.65E-01	0.525	474.11802	474.12691		0.038	1.3652	474.12229	1.02E+03	2.61E+03	8.71E-01	0.375	3	0	0.857	0.7	0.00033	0.5255	0																	4.65E-01	0.7339	474.11875	474.1264	0.3004	0.5049	1.3652	DETECTED	474.12232	1.04E+03	2.61E+03	2.7803	1.8902	8.20E-01
326	6.12E-01	0.5268	251.98614	251.99132		0.0372	0.6097	251.98885	1.45E+03	4.39E+03	1.47E+00	0.25	2	4	0.922	0.67	0.00017	0.1108	0																								UNKNOWN
327	6.89E-01	0.5275	257.09626	257.1034		0.3347	1.2615	257.09924	1.00E+03	3.18E+03	1.29E+00	0.375	3	4	0.901	0.62	0.00016	0.3229	0																								UNKNOWN
328	3.59E+00	0.5276	149.02235	149.02413	1	0.0373	1.5023	149.02301	1.67E+03	1.42E+04	4.85E+00	0.25	2	2	0.976	0.21	0.00003	0.0335	0																								UNKNOWN
329	1.59E-02	0.5294	239.20499	239.21026		0.5243	0.5687	239.2069	1.17E+03	2.05E+03	5.40E-01	0.125	1	1	1	0	0	0	0																								UNKNOWN
330	1.04E+00	0.5294	449.99047	449.99531	1	0.441	1.4044	449.99274	1.01E+03	5.91E+03	1.66E+00	0.25	2	3	0.948	0.39	0.00018	0.0902	0																								UNKNOWN
332	2.99E-01	0.5317	86.05878	86.06153	1	0.038	0.805	86.05986	1.03E+03	4.17E+03	1.36E+00	0.75	6	11	0.703	3.98	0.00034	0.478	0																	2.22E-01	0.3677	86.05909	86.06153	0.2004	0.1331	0.4938	DETECTED	86.05993	1.08E+03	3.54E+03	0.5475	0.7738	1.06E+00
333	2.22E-01	0.5334	419.0907	419.10145	1	0.3458	0.876	419.09487	1.14E+03	4.25E+03	1.42E+00	0.375	3	2	0.851	1.93	0.00081	0.2957	0																								UNKNOWN
334	2.07E-02	0.5341	639.08	639.08967		0.516	0.5716	639.08374	1.07E+03	1.79E+03	5.62E-01	0.125	1	1	1	0	0	0	0																	2.07E-02	0.5341	639.08	639.08967	0.0453	0.516	0.5716	DETECTED	639.08374	1.07E+03	1.79E+03	2.3333	1.6667	5.62E-01
335	1.43E-02	0.5375	271.16438	271.168		0.5209	0.5597	271.16649	1.01E+03	1.71E+03	5.71E-01	0.125	1	0	1	0	0	0	0																								UNKNOWN
336	2.20E-01	0.5417	138.05473	138.06002	1	0.4924	0.6437	138.05602	1.24E+03	1.06E+04	4.54E+00	1	8	0	0.802	5.22	0.00072	0.0239	0																	1.53E-01	0.5341	138.055	138.0596	0.0459	0.4994	0.6437	DETECTED	138.05614	1.24E+03	9.69E+03	3.7824	2.1667	2.70E+00
339	2.90E+00	0.5467	61.04656	61.04761		0.4332	0.9549	61.04717	1.39E+04	2.34E+04	6.74E+00	0.125	1	3	1	0	0	0	0																								UNKNOWN
341	6.15E-02	0.5519	337.10304	337.10811		0.5299	0.6797	337.10487	1.01E+03	2.41E+03	6.29E-01	0.125	1	12	1	0	0	0	0																								UNKNOWN
342	4.60E-01	0.5519	704.57346	704.5816	1	0.4521	1.0182	704.57759	2.04E+03	4.34E+03	1.13E+00	0.125	1	0	1	0	0	0	0																								UNKNOWN
343	1.30E-02	0.5543	215.08247	215.085		0.5375	0.5708	215.0833	1.13E+03	1.81E+03	6.09E-01	0.125	1	0	1	0	0	0	0																								UNKNOWN
344	1.46E-02	0.5543	284.2206	284.2231		0.532	0.5708	284.22159	1.05E+03	2.18E+03	7.29E-01	0.125	1	0	1	0	0	0	0																								UNKNOWN
346	9.64E-02	0.5574	391.2803	391.28756		0.4665	0.7343	391.28386	1.00E+03	2.42E+03	9.84E-01	0.25	2	9	0.748	2.88	0.00113	0.1439	0																								UNKNOWN
347	2.22E-02	0.5576	680.47635	680.48187		0.5354	0.6076	680.47931	1.05E+03	1.66E+03	4.32E-01	0.125	1	2	1	0	0	0	0																								UNKNOWN
348	2.63E-01	0.5594	437.18913	437.19647		0.2427	0.7422	437.19311	1.00E+03	3.02E+03	9.58E-01	0.375	3	5	0.943	0.8	0.00035	0.0778	0																								UNKNOWN
349	3.99E-01	0.5604	830.12279	830.13735	1	0.038	1.343	830.13098	1.02E+03	2.86E+03	9.54E-01	0.25	2	0	0.894	0.63	0.00053	0.236	0																	3.74E-01	0.6784	830.12279	830.13662	0.6107	0.5771	1.343	DETECTED	830.13125	1.02E+03	2.24E+03	6.6663	3.8332	7.03E-01
350	1.06E-01	0.5621	218.10317	218.11264	1	0.2427	0.8994	218.10638	1.01E+03	2.58E+03	1.18E+00	0.625	5	6	0.8	2.86	0.00062	0.5468	0																								UNKNOWN
351	9.74E-03	0.5634	151.06087	151.06372		0.5497	0.5831	151.06213	1.01E+03	1.82E+03	5.17E-01	0.125	1	0	1	0	0	0	0																								UNKNOWN
352	5.27E-01	0.5661	870.11596	870.13199	1	0.0351	1.379	870.12388	1.00E+03	2.65E+03	1.08E+00	0.625	5	0	0.823	1.2	0.00105	0.8131	0																	4.50E-01	0.5508	870.11596	870.13029	0.4068	0.0443	0.8879	DETECTED	870.12394	1.00E+03	2.44E+03	0.6703	0.8352	7.66E-01
353	5.33E-02	0.5691	85.05971	85.06392	1	0.3	0.7991	85.06224	1.01E+03	2.45E+03	7.35E-01	0.375	3	4	0.767	2.68	0.00023	0.3933	0																	5.33E-02	0.7173	85.0602	85.06392	0.1066	0.677	0.7991	DETECTED	85.06234	1.02E+03	2.45E+03	2.1424	1.5712	7.35E-01
354	1.35E-01	0.5698	89.05842	89.06334	1	0.3995	0.8287	89.05981	1.11E+03	3.70E+03	1.05E+00	0.5	4	5	0.716	5.22	0.00046	0.3489	0																	1.35E-01	0.4842	89.05849	89.06334	0.2225	0.3995	0.6715	DETECTED	89.05985	1.11E+03	3.47E+03	2.2671	1.6336	1.04E+00
356	1.72E-02	0.5766	312.18145	312.18714	1	0.5486	0.5875	312.18515	1.22E+03	2.03E+03	6.78E-01	0.125	1	2	1	0	0	0	0																								UNKNOWN
357	1.80E-01	0.5224	55.05339	55.05448		0.1516	0.9294	55.05397	1.04E+03	3.27E+03	1.35E+00	0.75	6	16	0.712	4.92	0.00027	0.5558	0																	3.75E-02	0.3566	55.0536	55.05441	0.0318	0.2996	0.3718	DETECTED	55.05409	1.17E+03	3.10E+03	0.3	0.65	9.37E-01
358	3.00E-02	0.5878	123.05548	123.0573		0.5542	0.6208	123.05626	1.03E+03	2.18E+03	7.21E-01	0.125	1	0	1	0	0	0	0																								UNKNOWN
359	1.56E-02	0.5915	109.0632	109.06901	1	0.5653	0.6326	109.06505	1.04E+03	2.74E+03	8.14E-01	0.25	2	2	0.635	4.76	0.00052	0.0297	0																	1.56E-02	0.6063	109.06378	109.06901	0.0256	0.5938	0.6326	DETECTED	109.06531	1.17E+03	2.74E+03	2.5	1.75	8.14E-01
360	1.67E-02	0.5934	570.45412	570.45875		0.5764	0.6208	570.4568	1.01E+03	1.96E+03	6.53E-01	0.125	1	1	1	0	0	0	0																								UNKNOWN
361	5.43E-02	0.5944	468.38656	468.39724		0.4606	0.7311	468.38972	1.01E+03	1.98E+03	6.23E-01	0.25	2	2	0.836	1.41	0.00066	0.2314	0																	5.43E-02	0.4786	468.38656	468.39724	0.0624	0.4606	0.5938	DETECTED	468.38939	1.01E+03	1.98E+03	7	4	6.23E-01
362	9.83E-01	0.663	700.62148	700.62972	1	0.0392	1.0361	700.62622	1.14E+03	6.66E+03	1.92E+00	0.25	2	2	0.967	0.35	0.00025	0.0244	0																								UNKNOWN
363	7.77E-02	0.5958	107.0675	107.07131	1	0.2524	0.8809	107.06987	1.03E+03	3.01E+03	8.94E-01	0.375	3	17	0.66	4.55	0.00049	0.4327	0																	5.01E-02	0.6451	107.0675	107.07068	0.0154	0.6159	0.7269	DETECTED	107.06959	1.06E+03	3.01E+03	3	2	8.94E-01
364	7.05E-02	0.5968	240.22911	240.23405		0.5609	0.7107	240.23192	1.10E+03	2.32E+03	6.67E-01	0.125	1	9	1	0	0	0	0																								UNKNOWN
365	9.43E-02	0.6332	330.33258	330.34017		0.1025	1.0437	330.33617	1.02E+03	2.35E+03	9.56E-01	1	8	6	0.756	4.47	0.00148	0.8739	0																	3.25E-02	0.9171	330.33344	330.33854	0.0391	0.8546	0.9323	DETECTED	330.33585	1.10E+03	2.33E+03	0.2727	0.6364	7.35E-01
366	4.48E-01	0.6036	436.10852	436.11488	1	0.0392	0.7773	436.11181	1.23E+03	3.63E+03	1.05E+00	0.25	2	8	0.903	1.14	0.0005	0.0469	0																								UNKNOWN
367	1.60E-01	0.6057	367.09037	367.09771		0.4099	0.6485	367.09283	1.01E+03	2.70E+03	1.28E+00	0.125	1	6	1	0	0	0	0																								UNKNOWN
368	1.24E-01	0.6057	422.00743	422.01444	1	0.4543	0.643	422.01195	1.01E+03	2.33E+03	1.10E+00	0.125	1	6	1	0	0	0	0																								UNKNOWN
369	2.41E-02	0.5444	158.09431	158.09834		0.441	0.643	158.09584	1.21E+03	2.70E+03	8.06E-01	0.25	2	9	0.725	2.71	0.00043	0.2882	0																								UNKNOWN
371	3.47E+00	0.6188	125.06973	125.07254		0.0351	1.481	125.0711	1.93E+03	1.22E+04	4.89E+00	0.625	5	3	0.929	0.52	0.00006	0.2935	0																	1.43E+00	0.5286	125.07001	125.07252	0.2999	0.4383	0.9545	DETECTED	125.07108	6.94E+03	1.17E+04	4.8123	2.9062	3.45E+00
372	1.06E+00	0.6202	194.99508	194.99879	1	0.0351	1.4754	194.99688	1.11E+03	5.38E+03	2.17E+00	0.625	5	6	0.877	1.02	0.0002	0.5089	0																	1.06E+00	0.6007	194.99565	194.99861	0.427	0.0388	0.8934	DETECTED	194.99694	2.42E+03	5.38E+03	0.5248	0.7624	1.79E+00
373	5.87E-02	0.6213	454.61303	454.62065	1	0.3902	0.8539	454.6176	1.11E+03	2.61E+03	8.75E-01	0.25	2	6	0.897	0.22	0.0001	0.3469	0																								UNKNOWN
376	3.15E-02	0.6283	297.23651	297.24512		0.4744	0.8317	297.2405	1.01E+03	1.83E+03	5.74E-01	0.25	2	0	0.804	1.65	0.00049	0.288	0																								UNKNOWN
377	1.37E-02	0.6302	73.02796	73.03004		0.6163	0.6552	73.0287	1.01E+03	2.74E+03	7.88E-01	0.125	1	0	1	0	0	0	0																								UNKNOWN
378	9.16E-01	0.6314	332.15694	332.16277	1	0.4272	1.4643	332.15972	1.08E+03	4.89E+03	1.54E+00	0.5	4	4	0.924	1.32	0.00044	0.0429	0																	5.80E-01	0.6285	332.15694	332.16188	0.1298	0.4272	0.9767	DETECTED	332.1595	1.64E+03	4.89E+03	1.7499	1.375	1.54E+00
379	2.33E-02	0.7332	262.03824	262.04095		0.6985	0.754	262.03958	1.14E+03	2.06E+03	6.89E-01	0.125	1	4	1	0	0	0	0																								UNKNOWN
380	7.38E-02	0.6337	583.1557	583.16392	1	0.5216	0.7429	583.16022	1.02E+03	2.18E+03	6.83E-01	0.25	2	1	0.917	0.44	0.00026	0.1991	0																	1.71E-02	0.5341	583.15736	583.16381	0.0242	0.5216	0.566	DETECTED	583.16035	1.05E+03	2.18E+03	3	2	6.83E-01
381	7.99E-01	0.6349	657.09443	657.10884	1	0.0351	0.8287	657.0997	1.64E+03	3.71E+03	1.51E+00	0.125	1	0	1	0	0	0	0																								UNKNOWN
382	1.05E-02	0.6364	117.1414	117.14475		0.6242	0.663	117.14334	1.03E+03	1.73E+03	4.32E-01	0.125	1	0	1	0	0	0	0																								UNKNOWN
383	4.32E-02	0.6379	737.07345	737.07998		0.529	0.7309	737.07651	1.06E+03	1.95E+03	7.96E-01	0.25	2	1	0.917	0.64	0.00048	0.138	0																								UNKNOWN
384	5.52E-02	0.6395	457.15353	457.16149		0.3537	1.0481	457.15721	1.05E+03	2.70E+03	1.10E+00	0.375	3	0	0.872	0.24	0.00011	0.5937	0																								UNKNOWN
386	6.69E-02	0.6437	226.10774	226.11365	1	0.5653	0.6763	226.11007	1.14E+03	3.42E+03	1.15E+00	0.125	1	0	1	0	0	0	0																								UNKNOWN
387	1.44E-02	0.6464	114.09061	114.09187	1	0.421	0.8657	114.0911	1.07E+03	2.28E+03	7.47E-01	0.25	2	5	0.724	2.28	0.00026	0.4192	0																	1.21E-02	0.856	114.09066	114.0912	0.0269	0.8324	0.8657	DETECTED	114.09097	1.12E+03	1.93E+03	0.5	0.75	5.70E-01
389	6.42E-02	0.6492	366.0675	366.07244		0.4043	0.9378	366.07009	1.04E+03	2.36E+03	7.86E-01	0.25	2	0	0.804	1.16	0.00042	0.4359	0																	4.98E-02	0.8671	366.06816	366.07214	0.0946	0.8268	0.9378	DETECTED	366.0703	1.04E+03	2.28E+03	1.8571	1.4286	7.19E-01
390	3.50E-02	0.8005	55.05388	55.05473		0.6374	1.0127	55.0542	1.00E+03	3.31E+03	8.81E-01	0.125	1	19	1	0	0	0	0																								UNKNOWN
391	1.86E-02	0.6542	231.13899	231.14286	1	0.6145	0.6963	231.14104	1.08E+03	2.46E+03	7.63E-01	0.25	2	0	0.96	0.39	0.00009	0.0432	0																								UNKNOWN
392	7.63E-01	0.6606	456.10836	456.11555	1	0.0359	1.1561	456.11177	1.06E+03	3.98E+03	1.33E+00	0.375	3	1	0.929	0.73	0.00033	0.1586	0																								UNKNOWN
393	3.26E+00	0.6607	153.06227	153.06624	1	0.0351	1.4588	153.06351	1.30E+03	1.36E+04	6.44E+00	0.875	7	5	0.815	4.46	0.00068	0.1944	0																								UNKNOWN
394	2.68E-01	0.664	175.09363	175.10015	1	0.4265	0.9309	175.09643	1.04E+03	2.94E+03	8.12E-01	0.375	3	4	0.873	1.18	0.00021	0.3111	0																								UNKNOWN
395	4.32E-02	0.6649	377.32222	377.33017		0.5164	0.7706	377.3253	1.07E+03	2.25E+03	9.97E-01	0.5	4	4	0.842	2.36	0.00089	0.2033	0																								UNKNOWN
396	6.85E-02	0.6692	218.10396	218.10905	1	0.6052	0.7717	218.10563	1.07E+03	2.18E+03	6.29E-01	0.125	1	12	1	0	0	0	0																								UNKNOWN
397	4.09E-01	0.6692	705.57673	705.58735		0.0392	0.8827	705.58169	1.04E+03	2.93E+03	8.46E-01	0.125	1	0	1	0	0	0	0																								UNKNOWN
398	1.36E+00	0.6694	223.97461	223.97787		0.0351	1.3915	223.97614	1.05E+03	5.94E+03	1.86E+00	0.375	3	3	0.88	0.21	0.00005	0.495	0																								UNKNOWN
399	5.13E-01	0.6716	143.03099	143.03382		0.4423	1.2423	143.03259	1.01E+03	4.28E+03	1.32E+00	0.625	5	10	0.836	2.65	0.00038	0.253	0																								UNKNOWN
400	1.12E+00	0.6729	101.1125	101.11613	1	0.0351	1.5094	101.11492	1.01E+03	5.01E+03	1.76E+00	0.625	5	3	0.877	0.89	0.00009	0.5336	0																	9.99E-01	0.7783	101.11294	101.11607	0.3892	0.4494	1.5094	DETECTED	101.11488	1.01E+03	5.01E+03	2.2373	1.6187	1.49E+00
401	3.83E+00	0.6733	200.09307	200.09633		0.4534	1.4579	200.09419	1.32E+03	1.36E+04	5.35E+00	0.125	1	1	1	0	0	0	0																								UNKNOWN
402	1.38E-02	0.6735	211.10765	211.11117	1	0.5771	0.7697	211.10957	1.04E+03	2.14E+03	6.92E-01	0.25	2	5	0.857	1.43	0.0003	0.1454	0																	1.33E-02	0.6007	211.10773	211.11117	0.0185	0.5771	0.6104	DETECTED	211.10942	1.06E+03	2.14E+03	0.5	0.75	6.92E-01
403	6.40E-01	0.6737	175.95072	175.95435	1	0.1113	1.0925	175.95221	1.03E+03	3.40E+03	1.38E+00	0.75	6	7	0.9	1.18	0.00021	0.3303	0																	2.33E-01	0.7839	175.95099	175.95435	0.3721	0.4051	0.8768	DETECTED	175.95224	1.08E+03	3.25E+03	0.25	0.625	8.96E-01
404	3.84E-01	0.6741	346.00488	346.01145	1	0.3829	1.4123	346.00835	1.00E+03	3.07E+03	8.60E-01	0.25	2	3	0.973	0.11	0.00004	0.0753	0																	2.15E-01	0.7117	346.00594	346.01087	0.1211	0.3829	0.7491	DETECTED	346.00833	1.21E+03	2.73E+03	0.1186	0.5593	8.60E-01
405	6.10E-01	0.6744	333.15692	333.16757	1	0.0359	1.0159	333.16312	1.03E+03	3.42E+03	1.39E+00	0.75	6	1	0.717	6.98	0.00232	0.5933	0																								UNKNOWN
406	3.44E+00	0.6746	111.06434	111.06861	1	0.0325	1.4976	111.06638	1.09E+03	8.75E+03	3.55E+00	0.75	6	4	0.837	2.11	0.00023	0.3445	0																	8.48E-01	0.7894	111.06434	111.06861	0.6528	0.627	1.4762	DETECTED	111.0664	1.22E+03	5.32E+03	4.2761	2.638	1.58E+00
407	3.42E-02	0.6769	178.12133	178.12491	1	0.6312	0.7144	178.12203	1.08E+03	2.62E+03	7.17E-01	0.125	1	0	1	0	0	0	0																								UNKNOWN
408	8.00E-01	0.6799	829.12456	829.13621	1	0.0649	1.3525	829.12947	1.07E+03	5.71E+03	1.49E+00	0.25	2	5	0.913	0.42	0.00035	0.2222	0																								UNKNOWN
409	1.13E+00	0.6803	94.06429	94.06552		0.4832	1.4821	94.06491	2.02E+03	9.68E+03	3.16E+00	0.625	5	2	0.88	2.29	0.00022	0.1193	0																	5.77E-01	0.7173	94.06429	94.0655	0.0923	0.6937	1.0488	DETECTED	94.06489	3.70E+03	7.32E+03	14.9993	7.9996	2.19E+00
410	6.00E-02	0.6827	283.17174	283.17969	1	0.5375	0.8698	283.17588	1.03E+03	2.50E+03	1.19E+00	0.5	4	1	0.719	3.15	0.00089	0.2629	0																								UNKNOWN
411	1.22E-02	0.6829	150.02664	150.02791	1	0.6707	0.704	150.02714	1.01E+03	1.84E+03	5.65E-01	0.125	1	0	1	0	0	0	0																								UNKNOWN
412	3.80E-02	0.684	721.5027	721.50917		0.6437	0.738	721.5059	1.03E+03	2.33E+03	7.31E-01	0.125	1	0	1	0	0	0	0																	3.80E-02	0.684	721.5027	721.50917	0.0367	0.6437	0.738	DETECTED	721.5059	1.03E+03	2.33E+03	1.4286	1.2143	7.31E-01
413	1.41E+00	0.6874	162.90491	162.90776		0.0325	1.4155	162.90657	1.01E+03	5.83E+03	2.58E+00	0.75	6	6	0.873	1.12	0.00018	0.4477	0																	2.31E-02	0.9004	162.90587	162.90737	0.0414	0.8601	0.9212	DETECTED	162.90664	1.01E+03	2.05E+03	0.5714	0.7857	5.78E-01
414	4.46E+00	0.6878	205.08499	205.08914	1	0.448	1.5113	205.08586	1.07E+03	1.70E+04	6.17E+00	0.625	5	1	0.936	0.25	0.00005	0.3743	0																	2.22E+00	0.6729	205.08534	205.08656	0.0744	0.4606	0.9656	DETECTED	205.08587	1.08E+04	1.70E+04	1.3947	1.1973	5.53E+00
415	5.10E-02	0.6878	261.12583	261.1338		0.6131	0.7651	261.12925	1.17E+03	2.67E+03	7.10E-01	0.25	2	1	0.968	0.42	0.00011	0.0014	0																								UNKNOWN
416	6.17E-02	0.6878	808.22782	808.23461	1	0.663	0.7907	808.23176	1.11E+03	3.84E+03	1.28E+00	0.25	2	1	0.938	0.78	0.00063	0.0126	0																								UNKNOWN
417	4.10E-02	0.6885	156.13644	156.14163		0.6374	0.7318	156.1387	1.06E+03	2.36E+03	7.12E-01	0.125	1	4	1	0	0	0	0																								UNKNOWN
419	7.56E-01	0.6893	148.04089	148.04533		0.5757	1.4421	148.0425	1.04E+03	5.11E+03	1.57E+00	0.375	3	9	0.839	1.84	0.00027	0.214	0																								UNKNOWN
420	2.38E-02	0.6897	255.22669	255.23312		0.4965	0.8428	255.23095	1.05E+03	1.93E+03	9.18E-01	0.25	2	1	0.592	4.49	0.00115	0.2867	0																								UNKNOWN
421	6.99E-01	0.6898	119.12465	119.12712	1	0.0392	0.9149	119.12575	2.15E+03	6.41E+03	2.43E+00	0.375	3	2	0.848	1.63	0.00019	0.3316	0																								UNKNOWN
422	1.77E-02	0.6899	102.06945	102.07361	1	0.6622	0.701	102.07163	1.04E+03	1.82E+03	7.43E-01	0.125	1	0	1	0	0	0	0																								UNKNOWN
423	5.40E-01	0.6916	82.94354	82.94527		0.4735	1.3644	82.94443	1.05E+03	4.37E+03	1.77E+00	0.375	3	2	0.899	0.74	0.00006	0.3308	0																								UNKNOWN
424	4.49E-02	0.6921	102.08928	102.09164		0.5442	0.9017	102.0905	1.01E+03	2.44E+03	7.97E-01	0.5	4	10	0.768	3.84	0.00039	0.315	0																								UNKNOWN
425	3.27E-02	0.6941	811.11494	811.12482		0.6319	0.7096	811.11922	1.05E+03	1.87E+03	6.24E-01	0.125	1	1	1	0	0	0	0																								UNKNOWN
426	2.50E+00	0.6963	80.94673	80.94919		0.0325	1.4669	80.9475	1.15E+03	9.37E+03	3.80E+00	0.75	6	7	0.886	1.23	0.0001	0.4695	0																								UNKNOWN
427	8.74E-02	0.7	206.08729	206.09066		0.643	0.754	206.08891	1.03E+03	2.40E+03	1.16E+00	0.125	1	4	1	0	0	0	0																								UNKNOWN
428	4.37E-02	0.6132	302.30241	302.30691		0.3023	0.8419	302.30478	1.01E+03	2.53E+03	9.68E-01	0.125	1	11	1	0	0	0	0																	1.54E-02	0.7006	302.30262	302.30513	0.0284	0.6881	0.7269	DETECTED	302.3045	1.05E+03	2.29E+03	2.5	1.75	7.22E-01
429	5.27E-01	0.7009	272.07854	272.0833	1	0.6122	1.0729	272.08047	1.75E+03	4.64E+03	1.88E+00	0.125	1	0	1	0	0	0	0																								UNKNOWN
430	2.63E+00	0.7021	83.08471	83.08581		0.4494	1.542	83.08524	2.34E+03	1.19E+04	4.43E+00	0.5	4	1	0.859	1.63	0.00014	0.3244	0																	2.63E+00	0.5341	83.08485	83.08581	0.7821	0.4494	1.515	DETECTED	83.08532	2.95E+03	1.19E+04	11.7994	6.3997	3.58E+00
431	2.70E-01	0.6849	301.13581	301.14409		0.357	0.815	301.14006	1.07E+03	3.17E+03	1.21E+00	0.375	3	3	0.734	4.09	0.00123	0.145	0																								UNKNOWN
432	7.06E-02	0.7062	72.08036	72.0812		0.6937	0.7602	72.08074	2.02E+03	4.84E+03	1.46E+00	0.125	1	2	1	0	0	0	0																	7.06E-02	0.7062	72.08036	72.0812	0.0368	0.6937	0.7602	DETECTED	72.08074	2.02E+03	4.84E+03	4.9985	2.9993	1.46E+00
434	6.60E-02	0.7074	331.1046	331.11047	1	0.631	0.7828	331.10717	1.02E+03	2.42E+03	7.54E-01	0.25	2	7	0.938	0.64	0.00021	0.0571	0																								UNKNOWN
435	9.54E-02	0.7115	394.34966	394.35522	1	0.5049	0.923	394.35199	1.01E+03	2.47E+03	8.46E-01	0.25	2	3	0.924	0.47	0.00018	0.166	0																	8.13E-02	0.6285	394.34975	394.35522	0.1048	0.5049	0.677	DETECTED	394.3519	1.13E+03	2.47E+03	0.4091	0.7045	7.78E-01
436	1.42E-02	0.7119	384.00486	384.01062		0.6844	0.7177	384.00806	1.02E+03	1.72E+03	6.99E-01	0.125	1	0	1	0	0	0	0																								UNKNOWN
437	1.78E-01	0.3436	167.98484	167.98995	1	0.0388	0.6587	167.98702	1.00E+03	3.24E+03	1.05E+00	0.125	1	8	1	0	0	0	0																	1.78E-01	0.1734	167.98484	167.98995	0.1093	0.0388	0.394	DETECTED	167.98686	1.00E+03	3.24E+03	1.6669	1.3334	8.69E-01
438	9.13E-01	0.7207	107.96547	107.96749		0.0359	1.4248	107.9665	1.15E+03	5.67E+03	1.79E+00	0.375	3	7	0.909	0.57	0.00006	0.2958	0																	5.04E-01	0.6895	107.96562	107.96743	0.61	0.0388	0.8046	DETECTED	107.96648	1.17E+03	4.03E+03	0.1795	0.5897	1.20E+00
439	9.15E-03	0.7209	179.08885	179.09063	1	0.7074	0.7408	179.08982	1.17E+03	1.94E+03	4.69E-01	0.125	1	0	1	0	0	0	0																								UNKNOWN
440	5.10E-02	0.7257	211.16657	211.17242		0.5354	0.8753	211.16841	1.02E+03	2.43E+03	7.57E-01	0.25	2	10	0.877	0.97	0.00021	0.2012	0																								UNKNOWN
441	2.31E+00	0.727	370.00652	370.01446	1	0.4258	1.508	370.01027	1.54E+03	1.43E+04	3.74E+00	0.25	2	0	0.837	1.84	0.00068	0.1003	0																								UNKNOWN
442	2.29E-02	0.7304	81.06746	81.0698		0.6718	0.7384	81.06918	1.00E+03	1.69E+03	4.86E-01	0.125	1	1	1	0	0	0	0																								UNKNOWN
444	3.52E-02	0.7361	85.06049	85.06567	1	0.5091	0.9434	85.06291	1.01E+03	2.88E+03	8.62E-01	0.25	2	0	0.831	1.12	0.0001	0.3398	0																	3.52E-02	0.906	85.06136	85.06518	0.0422	0.8601	0.9434	DETECTED	85.06296	1.06E+03	2.88E+03	0.875	0.9375	8.62E-01
445	1.40E-01	0.7383	62.04762	62.05124	1	0.559	1.0063	62.04878	1.02E+03	4.11E+03	1.90E+00	0.625	5	10	0.809	3.91	0.00024	0.3435	0																								UNKNOWN
446	1.41E-02	0.7388	97.07431	97.07608		0.7207	0.7595	97.07513	1.02E+03	2.12E+03	6.92E-01	0.125	1	0	1	0	0	0	0																								UNKNOWN
447	1.24E+00	0.742	173.07664	173.08036		0.0351	1.0451	173.07843	1.58E+03	5.44E+03	1.97E+00	0.5	4	6	0.915	0.33	0.00006	0.3944	0																								UNKNOWN
448	1.28E-02	0.7433	62.98094	62.98212		0.7255	0.7588	62.98161	1.24E+03	2.02E+03	6.31E-01	0.125	1	5	1	0	0	0	0																								UNKNOWN
450	1.11E-01	0.7474	206.13444	206.14326		0.2869	1.2416	206.13937	1.09E+03	3.13E+03	1.14E+00	0.75	6	10	0.759	2.55	0.00053	0.8153	0																	4.79E-02	0.5175	206.13674	206.14208	0.044	0.455	0.5327	DETECTED	206.13955	1.45E+03	2.97E+03	0.2727	0.6364	9.66E-01
451	4.41E-01	0.8334	447.02372	447.03169	1	0.0359	1.4151	447.02696	1.01E+03	3.03E+03	1.02E+00	0.25	2	6	0.959	0.09	0.00004	0.1357	0																	2.51E-01	1.128	447.02418	447.03034	0.2691	1.0044	1.4151	DETECTED	447.02699	1.04E+03	2.92E+03	2.364	1.682	9.19E-01
452	2.11E-02	0.7505	392.00903	392.01426	1	0.7343	0.7843	392.01153	1.00E+03	1.75E+03	7.13E-01	0.125	1	0	1	0	0	0	0																								UNKNOWN
454	2.16E+00	0.7552	217.10301	217.10848	1	0.0372	1.589	217.10465	1.40E+03	7.30E+03	3.02E+00	0.75	6	4	0.799	2.33	0.00051	0.5859	0																								UNKNOWN
455	2.28E-02	0.7574	239.20197	239.2095		0.7198	0.7697	239.20531	1.03E+03	1.99E+03	7.65E-01	0.125	1	0	1	0	0	0	0																								UNKNOWN
456	6.16E-01	0.7575	192.13562	192.14009		0.2268	1.1313	192.13793	1.03E+03	3.65E+03	1.45E+00	0.375	3	2	0.807	2.03	0.00039	0.4871	0																								UNKNOWN
457	1.18E+00	0.7594	435.10198	435.10855	1	0.0388	1.3652	435.10583	1.07E+03	4.38E+03	1.38E+00	0.375	3	2	0.894	0.97	0.00042	0.2725	0																	1.18E+00	0.8727	435.10265	435.10819	1.0325	0.0388	1.3652	DETECTED	435.10563	1.07E+03	4.38E+03	0.5933	0.7967	1.38E+00
458	9.87E-03	0.7603	497.34255	497.34421	1	0.7519	0.7851	497.34373	1.05E+03	1.94E+03	5.06E-01	0.125	1	0	1	0	0	0	0																								UNKNOWN
459	1.67E-02	0.7612	180.07523	180.07991		0.7318	0.7762	180.07737	1.02E+03	1.81E+03	5.62E-01	0.125	1	3	1	0	0	0	0																								UNKNOWN
460	1.53E-02	0.763	215.08722	215.08982		0.7475	0.7808	215.08814	1.06E+03	1.93E+03	7.48E-01	0.125	1	0	1	0	0	0	0																								UNKNOWN
461	1.21E-01	0.7633	245.09765	245.1045		0.6312	0.8476	245.101	1.06E+03	2.81E+03	8.73E-01	0.25	2	6	0.876	1.63	0.0004	0.0069	0																								UNKNOWN
462	1.83E-02	0.7642	127.11091	127.11552		0.7207	0.8102	127.11261	1.00E+03	2.31E+03	6.76E-01	0.25	2	0	0.777	2.88	0.00037	0.0283	0																	1.83E-02	0.7783	127.11109	127.11552	0.0651	0.7602	0.8102	DETECTED	127.11242	1.09E+03	2.31E+03	2	1.5	6.76E-01
463	1.72E+00	0.7686	395.04899	395.05541		0.0325	1.003	395.05201	1.57E+03	6.38E+03	3.02E+00	0.5	4	7	0.895	0.74	0.00029	0.4088	0																	7.16E-01	0.8338	395.04903	395.05457	0.192	0.0388	0.8435	DETECTED	395.052	1.72E+03	3.96E+03	0.014	0.507	1.25E+00
464	1.32E+00	0.7692	65.01811	65.0195	1	0.038	0.9593	65.01886	1.61E+03	8.17E+03	3.78E+00	0.25	2	8	0.763	2.81	0.00018	0.1055	0																								UNKNOWN
465	6.48E-01	0.7728	658.0911	658.10087	1	0.6215	1.465	658.09676	1.29E+03	3.60E+03	1.13E+00	0.125	1	3	1	0	0	0	0																	6.48E-01	0.7728	658.0911	658.10087	0.6267	0.6215	1.465	DETECTED	658.09676	1.29E+03	3.60E+03	4.6299	2.815	1.13E+00
466	2.72E-02	0.774	253.21272	253.21702		0.5775	0.9926	253.21498	1.04E+03	2.01E+03	6.72E-01	0.25	2	2	0.603	4.15	0.00105	0.3433	0																								UNKNOWN
468	6.34E-01	0.7776	163.0706	163.08	1	0.0392	1.4699	163.07503	1.06E+03	4.41E+03	1.67E+00	0.875	7	2	0.749	3.23	0.00053	0.6419	0																	5.02E-02	0.8838	163.07384	163.07539	0.054	0.8379	0.9101	DETECTED	163.07472	2.15E+03	3.99E+03	0.625	0.8125	1.12E+00
469	1.01E+00	0.7777	149.05567	149.0639		0.0373	1.4706	149.0586	1.19E+03	4.76E+03	1.41E+00	0.5	4	4	0.829	2.73	0.00041	0.2955	0																	7.79E-01	0.9504	149.05572	149.06199	0.7146	0.6881	1.4706	DETECTED	149.05884	1.49E+03	4.76E+03	2	1.5	1.41E+00
471	2.62E-02	0.7854	230.91449	230.91649		0.7753	0.8308	230.91555	1.15E+03	2.10E+03	8.07E-01	0.125	1	2	1	0	0	0	0																								UNKNOWN
472	1.66E-01	0.7862	201.07122	201.07493		0.2316	1.2414	201.07297	1.01E+03	2.92E+03	1.20E+00	0.625	5	3	0.774	2.32	0.00047	0.8262	0																								UNKNOWN
473	2.88E-02	0.7889	153.96947	153.9721	1	0.4717	1.1314	153.97046	1.10E+03	2.35E+03	9.61E-01	0.375	3	2	0.713	3.05	0.00047	0.6149	0																	2.88E-02	0.5008	153.96947	153.97182	0.0647	0.4717	0.5438	DETECTED	153.97066	1.10E+03	2.15E+03	1.6	1.3	6.49E-01
474	9.00E-02	0.791	310.92361	310.92592		0.7531	0.8696	310.92462	1.52E+03	2.95E+03	1.13E+00	0.125	1	2	1	0	0	0	0																								UNKNOWN
475	2.38E+00	0.7916	212.19921	212.20309	1	0.0372	1.5198	212.20059	1.46E+03	7.81E+03	3.54E+00	0.625	5	4	0.919	0.49	0.0001	0.4917	0																								UNKNOWN
476	2.15E-01	0.7917	403.30134	403.31027		0.6263	1.0093	403.30513	1.07E+03	2.54E+03	8.47E-01	0.25	2	2	0.945	0.65	0.00026	0.0276	0																								UNKNOWN
477	2.13E+00	0.7736	115.11695	115.12397		0.2445	1.6586	115.12243	1.07E+03	7.25E+03	2.67E+00	1	8	1	0.866	1.67	0.00019	0.4191	0																	1.56E+00	0.6451	115.1203	115.12363	0.3109	0.3163	1.6537	DETECTED	115.12251	1.28E+03	6.87E+03	3.3457	2.0424	2.03E+00
478	3.12E-02	0.7995	249.17092	249.17814	1	0.7158	0.8816	249.17477	1.01E+03	2.21E+03	7.38E-01	0.375	3	0	0.773	3.18	0.00079	0.1223	0																	1.41E-02	0.7395	249.17241	249.17725	0.0409	0.7158	0.7547	DETECTED	249.17449	1.01E+03	1.83E+03	0.7492	0.8746	5.81E-01
479	2.47E-02	0.8801	198.18279	198.18643	1	0.2212	1.2157	198.18517	1.06E+03	2.39E+03	9.78E-01	0.125	1	8	1	0	0	0	0																								UNKNOWN
480	3.34E-02	0.8003	425.35887	425.36689	1	0.7373	0.815	425.36345	1.11E+03	2.37E+03	7.91E-01	0.125	1	0	1	0	0	0	0																								UNKNOWN
481	6.63E+00	0.8048	134.11671	134.11788	1	0.4022	1.5578	134.11733	1.12E+04	2.73E+04	9.50E+00	0.375	3	3	0.87	0.68	0.00009	0.4161	0																								UNKNOWN
482	5.99E-01	0.8075	830.97991	830.98987	1	0.5764	1.2153	830.98451	1.30E+03	3.76E+03	1.73E+00	0.375	3	2	0.954	0.52	0.00043	0.1108	0																	3.51E-01	0.8116	830.97991	830.98987	0.189	0.6937	1.2153	DETECTED	830.9845	1.30E+03	3.09E+03	3.4765	2.2383	9.69E-01
483	2.88E-02	0.81	111.11561	111.11689		0.6242	1.0211	111.11613	1.06E+03	1.86E+03	5.29E-01	0.25	2	2	0.796	1.53	0.00017	0.3585	0																	2.88E-02	0.9892	111.11565	111.11689	0.0931	0.9434	1.0211	DETECTED	111.11622	1.06E+03	1.78E+03	0.75	0.875	5.29E-01
484	1.14E+00	0.8104	867.04995	867.05912	1	0.5299	1.6031	867.0541	1.17E+03	4.63E+03	1.55E+00	0.25	2	0	0.851	0.41	0.00035	0.4719	0																								UNKNOWN
485	4.30E-02	0.8562	98.06901	98.0719	1	0.6152	1.0016	98.07071	1.00E+03	2.52E+03	7.50E-01	0.375	3	2	0.684	4.53	0.00044	0.3194	0																	1.40E-02	0.9171	98.0701	98.0719	0.0208	0.9045	0.9434	DETECTED	98.07079	1.04E+03	2.52E+03	2.5	1.75	7.50E-01
487	3.08E-02	0.8171	127.07258	127.07719	1	0.8039	0.876	127.07463	1.02E+03	2.06E+03	6.81E-01	0.125	1	1	1	0	0	0	0																								UNKNOWN
489	5.03E-02	0.8191	266.00121	266.00546		0.7919	0.8807	266.00393	1.18E+03	2.26E+03	8.67E-01	0.125	1	8	1	0	0	0	0																								UNKNOWN
490	3.68E-02	0.8195	123.08593	123.0919	1	0.3537	1.0759	123.08966	1.08E+03	2.55E+03	1.05E+00	0.625	5	3	0.77	3.04	0.00037	0.6768	0																	2.27E-02	0.9948	123.08683	123.09053	0.0177	0.9656	1.0155	DETECTED	123.08945	1.15E+03	2.31E+03	0.8	0.9	6.83E-01
491	7.46E-01	0.8198	74.05864	74.06111	1	0.0392	1.4803	74.05982	1.00E+03	4.48E+03	2.07E+00	0.875	7	4	0.884	0.64	0.00005	0.6256	0																	6.08E-01	1.1779	74.05895	74.06073	0.1388	0.7048	1.4706	DETECTED	74.05985	1.39E+03	4.14E+03	0.6235	0.8118	1.25E+00
493	1.78E-02	0.8227	635.02079	635.02551		0.8094	0.8539	635.02216	1.01E+03	2.01E+03	6.69E-01	0.125	1	0	1	0	0	0	0																								UNKNOWN
494	1.21E-02	0.8227	167.13894	167.14344		0.7935	0.8324	167.14163	1.08E+03	1.90E+03	5.13E-01	0.125	1	0	1	0	0	0	0																	1.21E-02	0.8227	167.13894	167.14344	0.0316	0.7935	0.8324	DETECTED	167.14163	1.08E+03	1.90E+03	0.4	0.7	5.13E-01
495	1.14E-02	0.8242	186.10857	186.11629		0.663	0.9822	186.11149	1.02E+03	1.74E+03	5.63E-01	0.25	2	0	0.785	1.88	0.00035	0.2968	0																	1.14E-02	0.9726	186.10857	186.11629	0.0268	0.9489	0.9822	DETECTED	186.11167	1.03E+03	1.70E+03	0.5	0.75	5.63E-01
497	2.31E+00	0.8263	576.17826	576.18358	1	0.0373	1.4969	576.18072	1.99E+03	7.50E+03	2.34E+00	0.125	1	0	1	0	0	0	0																								UNKNOWN
498	7.40E-02	0.8272	111.087	111.09076		0.4938	1.107	111.08948	1.04E+03	2.68E+03	1.10E+00	0.5	4	5	0.674	4.4	0.00049	0.5413	0																	3.18E-02	0.523	111.08873	111.09063	0.0629	0.4938	0.566	DETECTED	111.08966	1.07E+03	2.42E+03	1.6	1.3	7.18E-01
499	1.71E-02	0.8278	153.96984	153.97242		0.8129	0.8684	153.97101	1.08E+03	1.96E+03	4.83E-01	0.125	1	3	1	0	0	0	0																								UNKNOWN
500	3.29E+00	0.8282	417.09204	417.09959	1	0.038	1.4421	417.09511	1.04E+03	9.56E+03	3.19E+00	1	8	0	0.88	1.22	0.00051	0.624	0																	1.99E+00	0.634	417.09264	417.09734	0.7887	0.4827	1.4096	DETECTED	417.09519	1.38E+03	9.35E+03	5.1734	3.0925	2.94E+00
501	7.64E-01	0.8298	207.12234	207.12832	1	0.0359	1.4858	207.12444	1.03E+03	5.81E+03	2.03E+00	0.5	4	7	0.949	0.58	0.00012	0.1573	0																	6.88E-01	0.8838	207.12246	207.12716	0.4319	0.8601	1.4706	DETECTED	207.12443	1.77E+03	5.39E+03	26.4985	13.7493	1.75E+00
502	1.44E+00	0.8306	57.06892	57.07043	1	0.0359	1.4976	57.06966	1.06E+03	5.38E+03	2.18E+00	0.75	6	4	0.81	3.55	0.0002	0.4901	0																	6.73E-01	0.9226	57.06907	57.07043	0.089	0.8157	1.4872	DETECTED	57.06963	1.24E+03	5.26E+03	5.3681	3.1841	1.59E+00
504	1.89E+00	0.8308	151.97353	151.9765		0.0325	1.4754	151.97478	1.06E+03	3.98E+03	1.94E+00	0.5	4	5	0.95	0.52	0.00008	0.1198	0																								UNKNOWN
505	3.30E+00	0.8332	88.07492	88.07604	1	0.0373	0.926	88.07547	6.26E+03	1.59E+04	5.19E+00	0.25	2	10	0.75	2.92	0.00026	0.1244	0																								UNKNOWN
506	5.85E-01	0.8336	246.23974	246.24472		0.2164	1.0626	246.24215	1.02E+03	3.68E+03	1.31E+00	0.5	4	3	0.906	1.08	0.00026	0.3228	0																	5.85E-01	0.8782	246.23974	246.24472	0.444	0.2164	1.0599	DETECTED	246.24218	1.17E+03	3.56E+03	0.2773	0.6387	1.14E+00
507	3.02E-02	0.8338	243.20287	243.21076		0.8206	0.8871	243.20608	1.01E+03	2.18E+03	7.29E-01	0.125	1	0	1	0	0	0	0																								UNKNOWN
508	4.49E-02	0.8391	108.04346	108.04695		0.7352	0.8573	108.04467	1.06E+03	2.61E+03	6.52E-01	0.125	1	9	1	0	0	0	0																								UNKNOWN
509	6.89E-01	0.8391	787.66111	787.67235	1	0.0359	1.4567	787.66719	1.10E+03	2.70E+03	7.03E-01	0.125	1	0	1	0	0	0	0																								UNKNOWN
510	1.17E+00	0.8465	390.01211	390.01931	1	0.0325	1.3802	390.01533	1.01E+03	3.54E+03	1.39E+00	0.5	4	0	0.891	1.09	0.00043	0.3366	0																								UNKNOWN
511	1.13E-02	0.8485	156.05059	156.05212		0.8254	0.8587	156.05126	1.10E+03	2.20E+03	6.44E-01	0.125	1	0	1	0	0	0	0																								UNKNOWN
512	4.37E-02	0.8492	371.0971	371.10269		0.6652	0.9841	371.10016	1.00E+03	2.08E+03	9.23E-01	0.25	2	0	0.654	3.84	0.00143	0.2318	0																								UNKNOWN
513	1.67E+00	0.8495	663.4515	663.45533	1	0.4957	0.8953	663.45326	8.05E+03	1.30E+04	5.31E+00	0.125	1	0	1	0	0	0	0																								UNKNOWN
515	3.47E-01	0.855	482.40191	482.40831		0.4568	0.923	482.40455	1.19E+03	3.11E+03	1.26E+00	0.125	1	4	1	0	0	0	0																								UNKNOWN
516	5.19E-02	0.8554	179.08914	179.09499	1	0.5275	1.0592	179.09183	1.05E+03	2.65E+03	9.28E-01	0.375	3	3	0.634	4.87	0.00087	0.4581	0																								UNKNOWN
517	2.36E-02	0.8562	156.13675	156.13934		0.815	0.8816	156.13791	1.02E+03	1.95E+03	5.88E-01	0.125	1	2	1	0	0	0	0																								UNKNOWN
518	1.60E+00	0.8596	155.14998	155.15471		0.0388	1.7041	155.15376	2.11E+03	8.42E+03	3.20E+00	0.5	4	1	0.768	3.23	0.0005	0.5305	0																	1.60E+00	0.5785	155.15262	155.15471	0.5184	0.0388	0.9323	DETECTED	155.15385	3.18E+03	8.42E+03	0.6598	0.8299	2.52E+00
519	6.73E-02	0.86	89.05844	89.06192		0.4036	1.2867	89.05966	1.16E+03	2.93E+03	1.19E+00	0.375	3	5	0.696	2.59	0.00023	0.831	0																								UNKNOWN
520	2.03E-02	0.8646	87.05267	87.05583		0.8213	0.9316	87.05418	1.02E+03	2.22E+03	6.66E-01	0.25	2	2	0.67	4.2	0.00037	0.0615	0																	1.55E-02	0.8338	87.05341	87.05583	0.0585	0.8213	0.8601	DETECTED	87.05436	1.35E+03	2.22E+03	2.5	1.75	6.66E-01
521	1.44E+00	0.8647	420.01284	420.02105	1	0.0388	1.465	420.01648	1.04E+03	5.06E+03	1.77E+00	0.75	6	4	0.883	0.74	0.00031	0.7355	0																	1.44E+00	0.4897	420.0138	420.01902	1.1818	0.0388	1.465	DETECTED	420.01634	1.35E+03	5.06E+03	2.1729	1.5864	1.59E+00
522	1.03E-01	0.8717	116.10509	116.10915		0.4832	1.3422	116.10682	1.00E+03	3.44E+03	1.02E+00	0.625	5	15	0.812	2.63	0.00031	0.5871	0																	9.71E-02	0.573	116.1055	116.10835	0.0166	0.5549	0.7436	DETECTED	116.10683	1.01E+03	2.84E+03	10.3333	5.6667	8.40E-01
523	1.02E-02	0.8673	226.1078	226.11504	1	0.8462	0.8795	226.11168	1.12E+03	1.82E+03	4.82E-01	0.125	1	0	1	0	0	0	0																								UNKNOWN
524	2.69E-02	0.8683	578.17267	578.18181	1	0.6707	1.084	578.17803	1.06E+03	1.82E+03	8.56E-01	0.25	2	0	0.712	2.69	0.00155	0.3477	0																								UNKNOWN
525	8.84E-02	0.8695	181.92195	181.92419		0.7808	0.9418	181.92306	1.01E+03	2.31E+03	8.53E-01	0.125	1	5	1	0	0	0	0																								UNKNOWN
526	2.05E-01	0.8722	422.00811	422.01566	1	0.5271	0.9267	422.01187	1.01E+03	3.05E+03	9.59E-01	0.25	2	5	0.978	0.12	0.00005	0.0546	0																	2.05E-01	0.8449	422.00811	422.01462	0.1221	0.5271	0.9267	DETECTED	422.0119	1.06E+03	3.05E+03	0.2632	0.6316	9.59E-01
527	1.90E-02	0.8727	89.05837	89.05974		0.8546	0.899	89.05922	1.16E+03	2.50E+03	7.47E-01	0.125	1	2	1	0	0	0	0																	1.90E-02	0.8727	89.05837	89.05974	0.0393	0.8546	0.899	DETECTED	89.05922	1.16E+03	2.50E+03	1.6667	1.3333	7.47E-01
528	1.89E+00	1.1123	125.08317	125.0909	1	0.4432	1.5254	125.08873	2.67E+03	1.00E+04	3.86E+00	0.125	1	8	1	0	0	0	0																								UNKNOWN
529	1.60E-02	0.8785	814.68217	814.68661	1	0.8517	0.9017	814.68499	1.11E+03	2.33E+03	6.07E-01	0.125	1	3	1	0	0	0	0																								UNKNOWN
530	5.64E-02	0.8838	453.61669	453.62163	1	0.8657	0.9045	453.61864	3.61E+03	6.31E+03	1.98E+00	0.125	1	0	1	0	0	0	0																	5.64E-02	0.8838	453.61669	453.62163	0.0482	0.8657	0.9045	DETECTED	453.61864	3.61E+03	6.31E+03	1.3333	1.1667	1.98E+00
531	1.67E-02	0.8849	426.28982	426.29434	1	0.8039	0.9584	426.29153	1.02E+03	1.63E+03	7.70E-01	0.25	2	0	0.94	0.46	0.0002	0.1038	0																								UNKNOWN
532	3.17E-02	0.8891	112.04896	112.05326		0.5313	1.071	112.05124	1.01E+03	2.22E+03	9.12E-01	0.5	4	2	0.706	4.66	0.00052	0.4816	0																	3.17E-02	1.0114	112.04896	112.05258	0.0542	0.9878	1.071	DETECTED	112.05096	1.05E+03	1.88E+03	2.75	1.875	5.58E-01
533	1.50E-02	0.8961	110.05969	110.06293	1	0.7851	1.0007	110.06137	1.06E+03	1.85E+03	7.50E-01	0.25	2	0	0.667	3.79	0.00042	0.1929	0																								UNKNOWN
535	2.17E+00	0.7754	559.16113	559.17058	1	0.0392	1.3977	559.16653	1.02E+03	9.90E+03	3.30E+00	0.125	1	3	1	0	0	0	0																								UNKNOWN
536	3.38E-02	0.9002	871.11478	871.1264	1	0.6492	1.2513	871.12016	1.02E+03	2.03E+03	8.28E-01	0.375	3	0	0.813	1.26	0.0011	0.5326	0																	2.27E-02	0.6951	871.11648	871.12301	0.0627	0.6492	0.7103	DETECTED	871.11991	1.04E+03	1.91E+03	0.375	0.6875	5.98E-01
537	1.78E+00	0.9046	202.10381	202.1081	1	0.6131	1.4984	202.1054	1.10E+03	9.17E+03	3.12E+00	0.75	6	0	0.905	0.7	0.00014	0.3436	0																	1.68E+00	0.7117	202.10412	202.1081	0.7077	0.677	1.4984	DETECTED	202.10536	1.19E+03	8.60E+03	22.8769	12.3326	2.81E+00
541	5.34E-02	0.9078	315.12221	315.13146		0.5109	1.1654	315.12552	1.01E+03	2.48E+03	7.75E-01	0.375	3	3	0.862	0.91	0.00029	0.5033	0																	2.56E-02	1.1391	315.12327	315.12741	0.0416	1.1043	1.1654	DETECTED	315.12537	1.05E+03	2.46E+03	0.8333	0.9167	7.75E-01
542	1.41E+00	0.9107	223.97481	223.97813		0.0373	1.4114	223.97608	1.11E+03	5.76E+03	2.26E+00	0.5	4	4	0.899	0.62	0.00014	0.395	0																								UNKNOWN
543	6.32E+00	0.9124	101.06579	101.07117		0.6533	1.6364	101.07055	4.25E+03	2.20E+04	1.01E+01	0.375	3	2	0.879	0.72	0.00007	0.3733	0																								UNKNOWN
544	2.96E-02	0.9155	123.94005	123.94082		0.8842	0.9341	123.94049	1.03E+03	2.51E+03	1.05E+00	0.125	1	1	1	0	0	0	0																								UNKNOWN
545	6.66E-02	0.9155	369.03308	369.03735	1	0.8786	0.9952	369.03473	1.02E+03	2.22E+03	9.02E-01	0.125	1	1	1	0	0	0	0																								UNKNOWN
547	1.61E+00	1.1218	165.11172	165.11649		0.652	1.5816	165.11329	1.30E+03	1.12E+04	4.19E+00	0.125	1	8	1	0	0	0	0																	1.61E+00	1.1391	165.11237	165.11649	0.3906	0.8157	1.5816	DETECTED	165.11333	2.23E+03	1.12E+04	1.2146	1.1897	3.09E+00
548	1.79E-02	0.92	83.05878	83.0605		0.8974	0.9362	83.05965	1.15E+03	1.95E+03	7.38E-01	0.125	1	18	1	0	0	0	0																								UNKNOWN
549	1.49E+00	0.9231	251.98609	251.99081	1	0.0373	1.4033	251.98878	1.06E+03	4.61E+03	1.54E+00	0.625	5	2	0.866	1.21	0.00031	0.42	0																	1.49E+00	0.967	251.98668	251.99064	1.1163	0.0388	1.3874	DETECTED	251.98895	1.32E+03	4.61E+03	0.4551	0.7275	1.47E+00
550	1.05E-01	1.0654	124.96286	124.96533		0.9086	1.2394	124.96404	1.00E+03	3.21E+03	1.21E+00	0.5	4	11	0.897	1.18	0.00015	0.3478	0																	1.05E-01	1.0725	124.96324	124.96524	0.0666	1.0266	1.232	DETECTED	124.96415	1.04E+03	3.17E+03	3.6246	2.3123	9.34E-01
551	8.34E-02	0.9274	275.2713	275.27916	1	0.7495	1.0925	275.27481	1.02E+03	2.63E+03	1.13E+00	0.375	3	10	0.817	2.49	0.00068	0.1965	0																								UNKNOWN
552	2.21E+00	0.929	473.95364	473.95947		0.0359	1.3878	473.95644	1.15E+03	7.80E+03	2.45E+00	0.625	5	1	0.904	1.13	0.00053	0.3321	0																	1.64E+00	0.9004	473.95417	473.95792	0.8531	0.5216	1.3874	DETECTED	473.95616	1.46E+03	7.80E+03	1.2927	1.1471	2.45E+00
554	1.89E-02	0.9292	267.16257	267.17277		0.9017	0.9405	267.16756	1.67E+03	3.02E+03	7.92E-01	0.125	1	1	1	0	0	0	0																								UNKNOWN
555	3.93E-02	0.932	929.04539	929.05587		0.8842	0.9619	929.05062	1.05E+03	1.96E+03	7.99E-01	0.125	1	0	1	0	0	0	0																								UNKNOWN
556	2.04E-02	0.9328	213.10939	213.113		0.9038	0.9427	213.11162	1.02E+03	1.87E+03	9.05E-01	0.125	1	2	1	0	0	0	0																								UNKNOWN
557	1.53E+00	0.9951	331.10409	331.11303	1	0.038	1.4754	331.10707	1.08E+03	4.91E+03	1.64E+00	0.125	1	8	1	0	0	0	0																	1.02E+00	0.6895	331.1045	331.11114	0.9659	0.4162	1.4706	DETECTED	331.10694	1.08E+03	4.63E+03	2.8774	1.9387	1.46E+00
558	1.68E-02	0.9393	267.16972	267.17285	1	0.9267	0.96	267.17065	1.54E+03	2.50E+03	7.93E-01	0.125	1	0	1	0	0	0	0																	1.68E-02	0.9393	267.16972	267.17285	0.0273	0.9267	0.96	DETECTED	267.17065	1.54E+03	2.50E+03	2	1.5	7.93E-01
559	9.98E-02	0.94	111.08826	111.09133		0.7436	1.1757	111.08995	1.02E+03	2.70E+03	8.74E-01	0.25	2	4	0.848	1.54	0.00017	0.1457	0																	7.07E-02	0.8671	111.08871	111.09133	0.1181	0.7436	0.899	DETECTED	111.08986	1.02E+03	2.70E+03	0.2728	0.6364	7.99E-01
560	1.60E-02	0.9401	452.39009	452.39421		0.926	0.9649	452.39338	1.06E+03	1.91E+03	6.38E-01	0.125	1	0	1	0	0	0	0																								UNKNOWN
562	3.57E-02	0.9422	560.16453	560.17037	1	0.7547	1.1313	560.16823	1.01E+03	2.78E+03	9.28E-01	0.375	3	0	0.819	2.41	0.00135	0.3184	0																	2.92E-02	0.7894	560.16453	560.17005	0.0461	0.7547	0.8046	DETECTED	560.16817	1.35E+03	2.65E+03	0.5	0.75	8.31E-01
563	1.16E-01	0.9998	128.95275	128.95608		0.8641	1.145	128.95386	1.04E+03	2.84E+03	1.06E+00	0.25	2	4	0.677	4	0.00052	0.0895	0																								UNKNOWN
564	5.31E-01	0.9448	435.16937	435.17719		0.8712	1.465	435.17381	1.10E+03	4.01E+03	1.26E+00	0.125	1	3	1	0	0	0	0																	5.31E-01	0.9448	435.16937	435.17719	0.3577	0.8712	1.465	DETECTED	435.17381	1.10E+03	4.01E+03	7.2303	4.1152	1.26E+00
565	1.55E+00	0.8337	558.16559	558.17312	1	0.0392	1.4234	558.16994	1.32E+03	9.38E+03	2.45E+00	0.375	3	1	0.903	0.02	0.00001	0.4971	0																								UNKNOWN
566	1.53E-02	0.9504	639.08005	639.08664		0.9378	0.9767	639.0835	1.10E+03	2.00E+03	6.26E-01	0.125	1	1	1	0	0	0	0																	1.53E-02	0.9504	639.08005	639.08664	0.0333	0.9378	0.9767	DETECTED	639.0835	1.10E+03	2.00E+03	2.5	1.75	6.26E-01
567	1.35E-01	0.995	208.93273	208.93543	1	0.8231	1.0229	208.93412	1.03E+03	2.92E+03	1.19E+00	0.25	2	1	0.91	0.79	0.00017	0.1227	0																								UNKNOWN
568	1.83E-02	0.9536	82.0338	82.03503		0.942	0.9863	82.03429	1.01E+03	2.50E+03	7.80E-01	0.125	1	2	1	0	0	0	0																								UNKNOWN
569	1.97E-01	0.9538	83.05909	83.06122	1	0.7422	1.3013	83.05998	1.01E+03	3.43E+03	1.26E+00	1	8	14	0.852	3.36	0.00028	0.3159	0																	1.83E-01	0.967	83.0594	83.06122	0.1818	0.9045	1.2153	DETECTED	83.06004	1.01E+03	3.27E+03	4.0906	2.5453	9.82E-01
570	1.30E-02	0.9569	881.08409	881.08841		0.9427	0.976	881.08724	1.06E+03	1.81E+03	6.02E-01	0.125	1	0	1	0	0	0	0																								UNKNOWN
572	7.05E-02	0.96	315.12104	315.12938		0.8213	1.1117	315.12453	1.04E+03	2.48E+03	9.72E-01	0.25	2	4	0.773	2.26	0.00071	0.2302	0																	1.74E-02	0.8449	315.12146	315.12792	0.0269	0.8213	0.8601	DETECTED	315.12488	1.21E+03	2.48E+03	0.75	0.875	7.84E-01
573	2.48E-02	0.96	158.09241	158.09621		0.9094	1.0084	158.09425	1.05E+03	1.88E+03	8.73E-01	0.25	2	3	0.857	1.73	0.00027	0.0544	0																								UNKNOWN
574	2.76E-02	0.9605	76.07492	76.07549	1	0.9316	0.9704	76.07528	1.08E+03	2.54E+03	1.17E+00	0.125	1	1	1	0	0	0	0																								UNKNOWN
575	5.95E-02	0.9611	143.03114	143.03436		0.5588	1.259	143.03258	1.04E+03	3.14E+03	1.41E+00	0.75	6	12	0.772	2.89	0.00041	0.6266	0																	1.20E-02	1.1391	143.032	143.03338	0.0101	1.1154	1.1487	DETECTED	143.03281	1.05E+03	2.68E+03	0.5	0.75	7.69E-01
576	1.22E-01	0.9661	450.99243	450.99898	1	0.8761	1.0315	450.99484	1.16E+03	2.94E+03	1.39E+00	0.125	1	0	1	0	0	0	0																								UNKNOWN
577	3.46E-01	0.9674	108.04293	108.04642		0.2647	1.3922	108.04434	1.01E+03	3.10E+03	1.21E+00	0.875	7	9	0.697	5.27	0.00057	0.6191	0																	2.64E-01	0.8005	108.04305	108.04597	0.0225	0.7769	1.2653	DETECTED	108.04435	1.01E+03	2.69E+03	20.9992	10.9996	7.98E-01
578	4.56E+00	0.9676	294.94911	294.95256		0.0373	1.4803	294.95091	1.06E+03	1.45E+04	4.40E+00	0.25	2	3	0.944	0.03	0.00001	0.2161	0																								UNKNOWN
579	5.66E-01	0.9676	200.16114	200.16721	1	0.532	1.4595	200.164	1.04E+03	3.11E+03	1.06E+00	0.625	5	1	0.884	1.23	0.00025	0.577	0																	5.07E-01	0.6507	200.16117	200.16673	0.688	0.6159	1.4595	DETECTED	200.16402	1.04E+03	3.07E+03	24.3318	12.6659	1.01E+00
581	2.53E+00	0.9698	274.26956	274.27504	1	0.4765	1.5635	274.27368	4.42E+03	1.27E+04	4.88E+00	0.625	5	1	0.898	0.32	0.00009	0.4959	0																	2.24E+00	0.8172	274.27278	274.27501	0.8208	0.6937	1.5372	DETECTED	274.27372	4.50E+03	1.08E+04	5.9096	3.4548	3.43E+00
582	7.47E-01	0.9134	337.10148	337.1104		0.0392	1.4391	337.10487	1.00E+03	3.79E+03	1.54E+00	0.625	5	4	0.882	1.43	0.00048	0.3704	0																								UNKNOWN
583	1.02E-02	0.9726	169.00105	169.00254		0.9545	0.9878	169.00187	1.13E+03	2.07E+03	5.46E-01	0.125	1	4	1	0	0	0	0																	1.02E-02	0.9726	169.00105	169.00254	0.0128	0.9545	0.9878	DETECTED	169.00187	1.13E+03	2.07E+03	1	1	5.46E-01
585	3.05E+00	0.981	192.9997	193.00329	1	0.6256	1.5309	193.0015	1.01E+03	1.25E+04	4.87E+00	1	8	0	0.893	1.02	0.0002	0.6011	0																	2.51E+00	1.3222	192.99981	193.00329	0.4729	0.6826	1.5094	DETECTED	193.00152	1.03E+03	1.25E+04	0.2869	0.666	4.20E+00
586	1.12E-01	0.9837	167.9847	167.98963	1	0.6587	1.3267	167.98677	1.01E+03	2.89E+03	9.81E-01	0.5	4	4	0.87	1.62	0.00027	0.4352	0																								UNKNOWN
587	2.34E-02	0.9846	601.15805	601.16736	1	0.7851	1.1757	601.16578	1.21E+03	2.74E+03	9.15E-01	0.25	2	0	0.827	1.19	0.00071	0.336	0																								UNKNOWN
588	1.62E-01	0.9861	526.4252	526.43614		0.694	1.3367	526.43076	1.07E+03	2.77E+03	9.46E-01	0.375	3	1	0.842	1.08	0.00057	0.5683	0																								UNKNOWN
589	2.51E-01	1.1814	454.11542	454.12424	1	1.0203	1.3478	454.11956	1.19E+03	3.34E+03	1.11E+00	0.125	1	3	1	0	0	0	0																								UNKNOWN
590	2.60E+00	0.9921	88.11118	88.11291		0.4277	1.6641	88.11178	1.12E+03	1.43E+04	4.67E+00	1	8	1	0.838	2.84	0.00025	0.4144	0																	2.33E+00	0.8338	88.11131	88.11233	0.7269	0.5049	1.6205	DETECTED	88.11185	1.19E+03	1.04E+04	2.3794	1.7034	3.12E+00
591	1.96E+00	0.9976	371.01843	371.02938	1	0.0351	1.4114	371.02487	1.34E+03	7.12E+03	2.38E+00	0.5	4	0	0.613	6.61	0.00245	0.484	0																								UNKNOWN
593	2.18E-01	1.0873	437.18664	437.19951		0.9196	1.4081	437.19267	1.01E+03	2.91E+03	9.34E-01	0.5	4	5	0.769	3.43	0.0015	0.3832	0																								UNKNOWN
594	2.44E+00	1.0009	151.09584	151.09897	1	0.4931	1.4655	151.09718	3.64E+03	1.20E+04	4.25E+00	0.625	5	0	0.822	2.23	0.00034	0.4174	0																	1.61E+00	1.0669	151.09584	151.09886	0.7063	0.738	1.4595	DETECTED	151.09736	3.87E+03	9.82E+03	1.2033	1.1017	2.95E+00
595	1.04E-01	1.0064	75.09873	75.10041	1	0.8046	1.259	75.09962	1.00E+03	2.79E+03	9.10E-01	0.375	3	1	0.756	3.67	0.00028	0.319	0																	2.75E-02	0.8671	75.0991	75.10041	0.056	0.8046	0.8768	DETECTED	75.09976	1.00E+03	2.10E+03	0.1818	0.5909	6.31E-01
597	2.71E-02	1.01	109.06275	109.0676	1	0.738	1.2957	109.06515	1.01E+03	2.07E+03	6.20E-01	0.375	3	3	0.654	4.85	0.00053	0.4659	0																	2.35E-02	0.7561	109.06394	109.06654	0.0437	0.738	0.7991	DETECTED	109.0654	1.01E+03	1.93E+03	2.6693	1.8347	5.74E-01
598	1.02E+00	1.0104	664.4541	664.45939	1	0.6464	1.3534	664.45666	3.39E+03	7.58E+03	2.67E+00	0.625	5	2	0.92	0.49	0.00032	0.4095	0																	9.18E-01	0.7561	664.45437	664.45935	0.2905	0.6659	1.1654	DETECTED	664.45667	4.50E+03	7.41E+03	4.6257	2.8128	2.33E+00
599	1.19E+00	1.0116	162.05644	162.06124		0.3481	1.4477	162.0579	1.21E+03	6.51E+03	1.89E+00	1	8	3	0.885	1.8	0.00029	0.3913	0																	1.19E+00	0.7339	162.05699	162.05911	0.5831	0.4606	1.4373	DETECTED	162.05788	2.00E+03	6.17E+03	2.5917	1.7959	1.75E+00
602	8.24E-01	1.0141	136.06052	136.0652		0.2704	1.4033	136.06257	1.17E+03	4.84E+03	1.49E+00	0.375	3	5	0.853	0.78	0.00011	0.4475	0																								UNKNOWN
603	1.31E+00	1.0159	436.10771	436.11689	1	0.3958	1.4706	436.11208	1.03E+03	6.15E+03	2.05E+00	0.75	6	2	0.853	0.65	0.00029	0.6222	0																	1.03E+00	1.3	436.10945	436.11611	0.1947	0.6659	1.4706	DETECTED	436.11198	1.27E+03	6.13E+03	0.2719	0.636	1.93E+00
604	3.00E-01	1.0184	539.15423	539.15989		0.6874	1.0925	539.15726	1.42E+03	3.72E+03	1.24E+00	0.125	1	0	1	0	0	0	0																								UNKNOWN
606	2.47E+00	1.0238	173.95581	173.95826	1	0.0351	1.5002	173.95685	1.02E+03	8.02E+03	3.25E+00	0.875	7	3	0.871	0.97	0.00017	0.5742	0																	5.40E-01	0.9004	173.95598	173.95767	0.1484	0.6159	1.0599	DETECTED	173.95695	3.27E+03	6.13E+03	0.5687	0.7843	1.61E+00
607	1.73E+00	1.0275	65.01749	65.01986	1	0.4994	1.6142	65.01884	1.02E+03	9.02E+03	4.03E+00	0.625	5	2	0.847	2.41	0.00016	0.2098	0																	1.03E+00	0.9781	65.01823	65.01956	0.7494	0.4994	1.515	DETECTED	65.01887	1.51E+03	5.32E+03	1.1279	1.0639	1.61E+00
609	4.69E-02	1.0978	123.08705	123.09281	1	0.8199	1.3469	123.09031	1.01E+03	2.74E+03	1.05E+00	0.125	1	8	1	0	0	0	0																								UNKNOWN
610	1.02E-01	1.0327	201.07137	201.07443		0.7808	1.2283	201.07287	1.01E+03	2.43E+03	1.17E+00	0.375	3	5	0.894	0.76	0.00015	0.3488	0																								UNKNOWN
611	1.99E-02	1.0336	262.03779	262.03972		0.8094	1.2653	262.03878	1.03E+03	2.06E+03	6.74E-01	0.25	2	3	0.822	0.97	0.00025	0.4218	0																	1.28E-02	1.2445	262.03779	262.03947	0.0277	1.232	1.2653	DETECTED	262.03865	1.19E+03	2.06E+03	2	1.5	6.52E-01
613	4.01E-02	1.0375	227.19519	227.20302	1	0.9212	1.2035	227.20017	1.03E+03	2.34E+03	7.85E-01	0.25	2	0	0.936	0.2	0.00005	0.1965	0																	1.33E-02	0.9393	227.19905	227.20096	0.0437	0.9212	0.9545	DETECTED	227.20015	1.22E+03	2.24E+03	1	1	7.16E-01
614	8.09E-02	1.0389	206.13454	206.14284		0.6929	1.358	206.13881	1.04E+03	2.93E+03	1.25E+00	0.625	5	8	0.756	4.11	0.00085	0.5346	0																	2.32E-02	1.0503	206.13632	206.14153	0.0164	1.0377	1.0821	DETECTED	206.13894	1.14E+03	2.66E+03	3	2	8.66E-01
615	3.40E-02	1.0422	59.04824	59.0495		1.0159	1.0659	59.04892	2.02E+03	3.97E+03	1.14E+00	0.125	1	1	1	0	0	0	0																								UNKNOWN
616	6.43E-01	0.8647	438.37482	438.38275		0.0351	1.1638	438.37858	1.03E+03	3.10E+03	1.06E+00	0.125	1	5	1	0	0	0	0																	4.97E-01	0.7783	438.37556	438.38236	0.4105	0.0388	0.7824	DETECTED	438.37896	1.19E+03	3.10E+03	0.0075	0.5038	9.76E-01
617	1.67E+00	0.9696	425.28389	425.29004	1	0.038	1.5002	425.28709	1.04E+03	6.20E+03	2.52E+00	0.75	6	3	0.889	0.9	0.00038	0.6224	0																	5.36E-01	1.1002	425.28389	425.28897	0.4605	0.9323	1.465	DETECTED	425.28704	1.14E+03	4.63E+03	2.2001	1.6001	1.46E+00
618	5.34E+00	1.0458	368.0285	368.03581	1	0.0351	1.4643	368.03312	1.02E+03	1.22E+04	4.96E+00	1	8	1	0.921	1.07	0.00039	0.3196	0																	7.73E-01	1.1058	368.02913	368.03581	0.3589	0.9156	1.4318	DETECTED	368.03287	1.25E+03	6.94E+03	1.6443	1.3677	2.19E+00
619	3.11E-02	1.0459	102.05361	102.05802		0.8295	1.2583	102.05568	1.69E+03	3.98E+03	1.15E+00	0.25	2	1	0.589	4.17	0.00043	0.3911	0																								UNKNOWN
620	7.00E-01	1.0459	344.00987	344.0186	1	0.6496	1.4762	344.014	1.03E+03	5.69E+03	1.80E+00	0.75	6	4	0.78	3	0.00103	0.4364	0																	6.79E-01	0.9726	344.01065	344.01603	0.488	0.9434	1.4762	DETECTED	344.01336	1.42E+03	5.69E+03	18.1988	9.5994	1.80E+00
621	4.45E-01	1.0639	107.06812	107.07309	1	0.4987	1.4599	107.07023	1.00E+03	3.29E+03	1.15E+00	0.625	5	11	0.797	1.3	0.00014	0.6719	0																	1.57E-01	1.0891	107.06812	107.07187	0.0941	0.9323	1.2375	DETECTED	107.07027	1.11E+03	3.29E+03	0.9642	0.9821	9.76E-01
622	1.29E-02	1.0463	255.22711	255.23396		1.0259	1.0592	255.23168	1.15E+03	1.97E+03	6.60E-01	0.125	1	0	1	0	0	0	0																								UNKNOWN
623	9.52E-01	1.067	165.98916	165.99208	1	0.4069	1.4928	165.99051	1.08E+03	7.48E+03	2.05E+00	0.625	5	2	0.9	1.24	0.00021	0.3021	0																	9.48E-01	1.0336	165.9899	165.99208	0.3996	0.7658	1.4928	DETECTED	165.99057	1.08E+03	7.48E+03	1.6728	1.3645	2.05E+00
624	9.04E-02	1.0505	168.99949	169.00258		0.7325	1.3512	169.00114	1.06E+03	2.59E+03	6.81E-01	0.25	2	5	0.814	1.03	0.00017	0.4333	0																	9.04E-02	0.8338	168.99949	169.00258	0.121	0.7325	0.9545	DETECTED	169.00123	1.12E+03	2.59E+03	1.2224	1.1112	6.81E-01
625	9.58E-01	0.9809	130.1575	130.15999		0.4521	1.6093	130.15872	1.00E+03	5.75E+03	2.03E+00	1	8	2	0.841	1.68	0.00022	0.5535	0																	9.58E-01	0.8005	130.1575	130.15972	0.5772	0.566	1.6093	DETECTED	130.15878	1.00E+03	5.03E+03	3.4255	2.2381	1.43E+00
626	9.02E-03	1.0531	81.06858	81.07148		1.0349	1.0682	81.06976	1.04E+03	1.60E+03	4.01E-01	0.125	1	2	1	0	0	0	0																								UNKNOWN
627	2.10E-02	1.0548	142.94638	142.94773		1.0204	1.0592	142.94712	1.19E+03	2.17E+03	9.72E-01	0.125	1	0	1	0	0	0	0																								UNKNOWN
628	2.49E+00	1.0553	271.08294	271.08598	1	0.5819	1.4643	271.08445	2.84E+03	1.06E+04	3.54E+00	0.25	2	0	0.955	0.46	0.00013	0.0402	0																								UNKNOWN
630	1.48E-02	1.0575	373.01479	373.01806	1	1.0315	1.0703	373.01626	1.04E+03	1.92E+03	6.42E-01	0.125	1	0	1	0	0	0	0																								UNKNOWN
631	1.64E-02	1.0575	659.0931	659.10122	1	1.0425	1.0759	659.09432	1.46E+03	2.34E+03	7.80E-01	0.125	1	1	1	0	0	0	0																								UNKNOWN
632	2.06E-02	1.0581	85.06023	85.064	1	0.9905	1.1036	85.06214	1.01E+03	2.13E+03	6.45E-01	0.25	2	2	0.889	1.37	0.00012	0.0325	0																								UNKNOWN
633	1.96E+00	1.0596	418.0948	418.10578	1	0.4369	1.4817	418.10022	1.02E+03	1.02E+04	3.36E+00	0.875	7	0	0.927	0.89	0.00037	0.2266	0																	1.87E+00	1.0281	418.0976	418.10489	0.3735	0.6437	1.4817	DETECTED	418.10005	1.02E+03	1.02E+04	1.1592	1.0847	3.22E+00
634	2.92E-02	1.0603	257.09703	257.10124		1.0148	1.0703	257.09908	1.02E+03	1.78E+03	8.47E-01	0.125	1	1	1	0	0	0	0																								UNKNOWN
637	2.35E-01	1.0627	394.34683	394.3554		0.677	1.1487	394.35202	1.02E+03	2.45E+03	8.00E-01	0.25	2	10	0.976	0.23	0.00009	0.0248	0																	2.35E-01	1.0503	394.34683	394.3554	0.2876	0.677	1.1487	DETECTED	394.35198	1.02E+03	2.45E+03	0.2686	0.6343	7.72E-01
638	1.54E+00	1.0631	72.04373	72.04498		0.6152	1.3811	72.04439	3.30E+03	8.67E+03	2.83E+00	0.125	1	0	1	0	0	0	0																								UNKNOWN
639	2.54E+00	1.0643	577.17469	577.18133	1	0.4244	1.4359	577.17735	1.98E+03	1.29E+04	3.36E+00	0.375	3	0	0.947	0.18	0.0001	0.1958	0																								UNKNOWN
640	5.85E-01	1.0647	330.09682	330.10351	1	0.677	1.3874	330.09959	1.02E+03	4.05E+03	1.28E+00	0.625	5	0	0.842	1.53	0.00051	0.5816	0																	5.85E-01	1.0114	330.09764	330.10182	0.3883	0.677	1.3874	DETECTED	330.09966	1.05E+03	4.05E+03	1.1333	1.0667	1.28E+00
641	6.76E-02	1.0687	281.29243	281.29619		1.0259	1.1591	281.29409	1.18E+03	2.37E+03	7.91E-01	0.125	1	2	1	0	0	0	0																								UNKNOWN
642	1.36E+00	1.0692	409.99655	410.00261	1	0.0392	1.4865	409.99975	1.01E+03	5.17E+03	2.44E+00	1	8	2	0.873	0.67	0.00027	0.6774	0																	1.14E+00	0.6673	409.99697	410.00261	0.8717	0.4217	1.4706	DETECTED	409.99981	1.22E+03	4.95E+03	3.2952	2.1476	1.56E+00
644	2.85E+00	1.0704	153.06252	153.06698	1	0.4162	1.4801	153.06349	1.04E+03	1.40E+04	6.24E+00	0.875	7	7	0.823	3.36	0.00051	0.3272	0																	1.72E+00	0.9559	153.06261	153.06676	0.7333	0.4162	1.4706	DETECTED	153.0638	1.04E+03	7.40E+03	1.1637	0.9794	2.25E+00
645	9.09E-01	1.0706	657.09129	657.10613	1	0.5164	1.5232	657.09587	1.11E+03	5.93E+03	1.55E+00	0.375	3	0	0.837	1.43	0.00094	0.3927	0																								UNKNOWN
646	4.00E+00	1.0714	107.96537	107.96765		0.0351	1.4801	107.96654	1.08E+03	1.13E+04	4.27E+00	0.875	7	3	0.905	1.16	0.00013	0.4369	0																	3.88E-01	1.1002	107.96555	107.96762	0.1613	0.8046	1.3485	DETECTED	107.96653	1.17E+03	3.94E+03	0.8491	0.9246	1.17E+00
647	9.65E-02	1.0743	437.10504	437.11427	1	1.037	1.2257	437.10981	1.08E+03	2.22E+03	7.40E-01	0.125	1	0	1	0	0	0	0																								UNKNOWN
648	5.18E-01	0.941	655.10897	655.12321		0.522	1.367	655.11667	1.01E+03	2.49E+03	1.01E+00	0.25	2	4	0.79	2.5	0.00164	0.0885	0																	2.57E-02	0.9337	655.10897	655.11852	0.0642	0.9101	0.9767	DETECTED	655.11532	1.05E+03	1.96E+03	2	1.5	6.15E-01
650	1.69E-02	1.0751	465.96561	465.96921		1.0618	1.1006	465.96752	1.04E+03	1.72E+03	6.99E-01	0.125	1	0	1	0	0	0	0																								UNKNOWN
651	2.76E-01	1.0756	801.67752	801.68706		0.8795	1.4456	801.68292	1.07E+03	3.00E+03	7.83E-01	0.125	1	0	1	0	0	0	0																								UNKNOWN
652	2.20E-01	1.0757	431.97931	431.98548		0.5699	1.37	431.98164	1.03E+03	2.57E+03	1.14E+00	0.375	3	0	0.896	0.49	0.00021	0.418	0																								UNKNOWN
653	1.47E-02	1.077	102.0716	102.07294		1.0639	1.0972	102.07222	1.06E+03	2.08E+03	7.89E-01	0.125	1	0	1	0	0	0	0																								UNKNOWN
654	1.67E-02	1.077	98.98259	98.9843		1.0481	1.0814	98.98402	1.01E+03	1.78E+03	8.17E-01	0.125	1	0	1	0	0	0	0																								UNKNOWN
655	1.19E+00	1.0791	869.11822	869.12637	1	0.7817	1.465	869.12199	1.13E+03	6.45E+03	2.63E+00	0.5	4	4	0.918	0.41	0.00036	0.4138	0																	8.42E-01	1.2834	869.11951	869.12637	0.4449	0.8546	1.465	DETECTED	869.12217	1.13E+03	6.35E+03	0.3972	0.7143	1.99E+00
656	6.01E-01	1.08	419.08914	419.10169	1	0.7547	1.454	419.09461	1.02E+03	4.06E+03	1.28E+00	0.5	4	1	0.726	3.23	0.00135	0.3958	0																	6.01E-01	1.2556	419.09005	419.10064	0.4492	0.7547	1.454	DETECTED	419.09529	1.02E+03	4.06E+03	0.4	0.7	1.28E+00
657	3.20E-01	1.0813	704.57396	704.58035	1	1.0182	1.4733	704.57722	1.06E+03	3.72E+03	9.70E-01	0.125	1	0	1	0	0	0	0																								UNKNOWN
658	1.58E+00	1.0861	582.03307	582.04087		0.0392	1.42	582.03665	1.03E+03	6.23E+03	2.63E+00	0.75	6	0	0.922	0.56	0.00032	0.4328	0																	3.98E-01	1.1002	582.03363	582.03916	0.3041	0.9545	1.3929	DETECTED	582.03662	1.25E+03	3.80E+03	2.0387	1.5193	1.19E+00
660	5.15E-02	1.0871	943.0504	943.0567		0.8532	1.4033	943.05342	1.32E+03	2.86E+03	1.08E+00	0.375	3	0	0.84	1.17	0.00111	0.5056	0																								UNKNOWN
661	6.02E-01	1.0875	829.12347	829.13648	1	0.5275	1.4067	829.12941	1.00E+03	5.04E+03	1.34E+00	0.375	3	1	0.966	0.21	0.00018	0.1122	0																								UNKNOWN
662	3.59E-01	1.0911	830.12555	830.13752	1	0.7318	1.3533	830.13043	1.12E+03	2.72E+03	9.08E-01	0.125	1	1	1	0	0	0	0																								UNKNOWN
663	6.52E-02	0.9542	158.09193	158.09666		0.5438	1.2701	158.09508	1.01E+03	2.94E+03	1.02E+00	0.125	1	7	1	0	0	0	0																	4.95E-02	0.6063	158.09345	158.09666	0.0436	0.5438	0.6492	DETECTED	158.09533	1.07E+03	2.94E+03	0.7273	0.8636	8.59E-01
664	4.78E-01	1.0942	245.09708	245.10485		0.815	1.4891	245.10043	1.03E+03	3.60E+03	1.52E+00	0.75	6	2	0.777	4.2	0.00103	0.4465	0																								UNKNOWN
667	3.43E+00	1.0979	116.14132	116.14419	1	0.4236	1.9583	116.14301	1.72E+03	9.53E+03	3.84E+00	0.625	5	1	0.932	0.65	0.00008	0.2675	0																	1.17E+00	1.0947	116.14236	116.14374	0.5047	0.9489	1.5483	DETECTED	116.143	1.97E+03	9.53E+03	3.1536	2.0768	2.82E+00
668	2.46E+00	1.1023	189.11064	189.11832	1	0.6663	1.6944	189.11341	1.34E+03	1.09E+04	4.06E+00	0.875	7	0	0.901	0.79	0.00015	0.4844	0																	1.50E+00	1.1557	189.11248	189.11788	0.5509	1.01	1.6427	DETECTED	189.11336	1.61E+03	1.09E+04	3.2064	2.1924	3.73E+00
669	9.30E-01	1.1037	148.04072	148.04496		0.4106	1.4318	148.04248	1.02E+03	5.44E+03	1.61E+00	0.625	5	2	0.871	1.19	0.00018	0.4451	0																	9.30E-01	0.8116	148.04085	148.04381	0.2042	0.4106	1.4318	DETECTED	148.04238	1.16E+03	5.44E+03	1.5556	1.2778	1.61E+00
670	1.33E+00	1.1055	62.9805	62.98226		0.5145	1.5023	62.98151	1.04E+03	5.58E+03	2.26E+00	0.625	5	1	0.828	2.4	0.00015	0.4973	0																								UNKNOWN
671	1.13E-01	1.1062	280.16028	280.1666	1	0.8974	1.41	280.16299	1.02E+03	2.45E+03	9.83E-01	0.5	4	1	0.837	1.4	0.00039	0.4785	0																								UNKNOWN
672	2.18E-01	1.1088	335.08817	335.09469	1	1.034	1.2347	335.09112	1.00E+03	7.19E+03	2.94E+00	1	8	0	0.951	1.1	0.00037	0.0348	0																	1.76E-01	1.1058	335.08902	335.09319	0.062	1.0433	1.182	DETECTED	335.09127	1.47E+03	7.17E+03	1.2731	1.1365	2.26E+00
673	4.91E+00	1.1091	61.04588	61.04867	1	0.7769	1.6121	61.04723	1.01E+03	2.72E+04	9.31E+00	0.75	6	0	0.778	3.95	0.00024	0.3852	0																	4.71E+00	1.3278	61.04676	61.04829	0.3896	0.7769	1.6093	DETECTED	61.04728	1.24E+03	2.70E+04	0.3655	0.7514	8.15E+00
674	2.65E-02	1.1091	148.08644	148.0916		1.0648	1.145	148.08914	1.30E+03	2.43E+03	1.14E+00	0.25	2	0	0.873	1.63	0.00024	0.02	0																								UNKNOWN
675	3.85E-02	1.1101	180.07506	180.07959		0.7935	1.3457	180.07687	1.01E+03	2.51E+03	7.69E-01	0.5	4	1	0.745	3.73	0.00067	0.5286	0																	1.81E-02	0.8061	180.07548	180.07816	0.0372	0.7935	0.8379	DETECTED	180.07671	1.13E+03	2.04E+03	3	2	6.12E-01
676	1.09E-01	1.1101	597.65553	597.66625		0.8546	1.3478	597.66161	1.01E+03	2.77E+03	9.25E-01	0.25	2	0	0.892	0.49	0.00029	0.2862	0																	1.09E-01	0.967	597.65553	597.66625	0.0388	0.8546	1.0821	DETECTED	597.66147	1.01E+03	2.38E+03	1.05	1.025	7.48E-01
678	7.74E-01	1.1121	338.33771	338.34425	1	0.4383	1.4558	338.34124	1.02E+03	3.92E+03	1.48E+00	0.875	7	8	0.912	0.42	0.00014	0.4156	0																	7.74E-01	1.2334	338.33875	338.34375	0.5775	0.4383	1.454	DETECTED	338.34126	1.41E+03	3.78E+03	0.2797	0.6399	1.19E+00
680	8.83E-02	1.1134	90.09089	90.09148		1.0759	1.1313	90.09111	3.39E+03	7.18E+03	2.34E+00	0.125	1	0	1	0	0	0	0																								UNKNOWN
681	4.24E-02	1.0572	454.61176	454.62062	1	0.8953	1.198	454.61703	1.09E+03	2.65E+03	9.45E-01	0.125	1	6	1	0	0	0	0																								UNKNOWN
682	1.32E+00	1.114	207.12212	207.12771	1	0.038	1.501	207.12449	1.03E+03	5.30E+03	2.42E+00	0.625	5	4	0.935	0.52	0.00011	0.2461	0																								UNKNOWN
683	8.35E-01	1.1152	240.22637	240.23399	1	0.4383	1.4699	240.2315	1.05E+03	3.29E+03	1.53E+00	0.875	7	3	0.838	1.06	0.00026	0.683	0																	4.58E-01	0.795	240.22637	240.23363	0.5606	0.4383	1.2042	DETECTED	240.23159	1.06E+03	3.10E+03	1.1563	1.0781	9.89E-01
685	4.67E-02	1.0957	302.30282	302.30769		0.8768	1.4024	302.30481	1.01E+03	2.21E+03	8.45E-01	0.125	1	7	1	0	0	0	0																	1.89E-02	0.906	302.30315	302.30695	0.0206	0.8768	0.9267	DETECTED	302.30481	1.12E+03	2.13E+03	0.8	0.9	6.74E-01
686	3.27E+00	1.1177	309.03848	309.04286	1	0.0325	1.4144	309.04014	1.00E+03	1.07E+04	3.57E+00	1	8	0	0.904	0.57	0.00018	0.5041	0																	2.10E+00	1.2723	309.03856	309.04134	0.6857	0.516	1.404	DETECTED	309.04013	1.22E+03	9.56E+03	0.1745	0.5882	3.02E+00
687	3.42E-01	1.1191	62.04776	62.05108	1	0.7907	1.4532	62.04883	1.00E+03	3.30E+03	1.26E+00	0.625	5	5	0.66	6.61	0.00041	0.5261	0																								UNKNOWN
689	2.84E-01	1.1234	72.08006	72.08147	1	0.9878	1.3282	72.08068	2.11E+03	5.54E+03	2.07E+00	0.25	2	1	0.869	1.56	0.00011	0.0575	0																	1.33E-01	1.0947	72.08022	72.08147	0.0726	0.9878	1.1154	DETECTED	72.08074	2.26E+03	5.54E+03	0.2104	0.6052	1.67E+00
690	4.00E-01	1.1243	332.15694	332.16249	1	0.9767	1.465	332.15973	1.01E+03	4.07E+03	1.28E+00	0.25	2	3	0.877	0.82	0.00027	0.2479	0																	4.00E-01	1.0003	332.15694	332.16249	0.436	0.9767	1.465	DETECTED	332.15959	1.01E+03	4.07E+03	20.9985	10.9993	1.28E+00
693	1.23E+00	1.1274	151.97362	151.97624		0.0372	1.4789	151.97483	1.01E+03	5.99E+03	1.81E+00	0.625	5	4	0.927	0.45	0.00007	0.2244	0																	7.25E-01	1.0281	151.97362	151.97589	0.2824	0.8102	1.4762	DETECTED	151.97485	1.70E+03	5.99E+03	2.0768	1.5384	1.81E+00
695	2.68E-02	1.1278	295.22348	295.22871		1.0488	1.2416	295.22583	1.01E+03	1.82E+03	7.37E-01	0.375	3	1	0.74	4.25	0.00126	0.1635	0																	1.35E-02	1.0614	295.22348	295.22771	0.0621	1.0488	1.0877	DETECTED	295.22524	1.01E+03	1.68E+03	2.5	1.75	5.30E-01
696	9.13E-01	1.128	367.08865	367.09658		0.088	1.3726	367.09289	1.09E+03	3.72E+03	1.24E+00	0.5	4	0	0.881	0.93	0.00034	0.3046	0																	7.51E-01	1.017	367.09027	367.09617	0.2219	0.2663	1.3596	DETECTED	367.09269	1.19E+03	3.72E+03	0.4593	0.7296	1.17E+00
698	1.28E-02	1.1313	301.13933	301.1431		1.1158	1.1547	301.14119	1.08E+03	1.79E+03	5.16E-01	0.125	1	9	1	0	0	0	0																								UNKNOWN
699	6.18E-01	1.1319	496.33508	496.34561	1	0.7851	1.4733	496.33936	1.16E+03	4.50E+03	1.17E+00	0.125	1	0	1	0	0	0	0																								UNKNOWN
700	1.65E-02	1.1106	123.08675	123.09108	1	1.0861	1.1194	123.08971	1.05E+03	2.41E+03	9.24E-01	0.125	1	6	1	0	0	0	0																								UNKNOWN
702	1.97E+00	1.1352	205.08383	205.08799	1	0.9919	1.5134	205.08584	1.10E+03	1.54E+04	5.05E+00	0.25	2	11	0.944	0.2	0.00004	0.1639	0																								UNKNOWN
703	5.31E+00	1.1356	230.13849	230.14344	1	0.0351	1.6752	230.13994	1.76E+03	1.12E+04	5.13E+00	0.625	5	0	0.873	1.25	0.00029	0.4621	0																								UNKNOWN
704	1.04E-01	1.1364	59.04782	59.04953	1	0.7551	1.4357	59.04856	1.42E+03	5.09E+03	2.06E+00	0.625	5	1	0.753	4.49	0.00026	0.6291	0																	3.39E-02	1.2334	59.04805	59.04882	0.0122	1.1987	1.2431	DETECTED	59.04857	1.42E+03	4.01E+03	0.3333	0.6667	1.21E+00
705	5.83E-02	1.2065	206.13373	206.14345		0.976	1.3374	206.13989	1.16E+03	3.14E+03	1.27E+00	0.5	4	8	0.638	5.63	0.00116	0.3007	0																	5.83E-02	1.3	206.13373	206.14345	0.0826	1.2375	1.3374	DETECTED	206.13928	1.16E+03	3.14E+03	0.6364	0.8182	1.02E+00
706	1.42E+00	1.1402	100.07411	100.07698	1	0.5609	1.5261	100.07541	1.04E+03	7.44E+03	2.78E+00	0.875	7	1	0.89	1.91	0.00019	0.2909	0																	1.11E+00	1.3	100.07438	100.07634	0.5263	0.7158	1.5261	DETECTED	100.07552	1.04E+03	7.44E+03	0.359	0.6952	2.22E+00
707	7.27E-01	1.1402	57.06888	57.07037		0.6219	1.5168	57.06964	1.09E+03	5.04E+03	1.79E+00	0.5	4	10	0.82	1.95	0.00011	0.3912	0																								UNKNOWN
708	1.29E+00	1.143	194.9951	194.99893	1	0.0372	1.4928	194.99689	1.03E+03	5.47E+03	1.89E+00	0.875	7	3	0.91	1.06	0.00021	0.3796	0																	7.12E-01	1.3167	194.99529	194.99798	0.3382	0.8934	1.4928	DETECTED	194.99691	1.11E+03	4.99E+03	0.421	0.7105	1.66E+00
709	1.10E-02	1.1432	179.12404	179.12851	1	1.1292	1.1681	179.1263	1.20E+03	1.90E+03	4.59E-01	0.125	1	0	1	0	0	0	0																								UNKNOWN
710	1.63E-01	1.1506	211.16599	211.17329	1	0.8684	1.6371	211.16889	1.01E+03	1.01E+04	3.28E+00	0.5	4	3	0.593	6.58	0.00139	0.7113	0																	1.63E-01	1.6011	211.16611	211.17329	0.0519	1.5483	1.6371	DETECTED	211.16972	1.05E+03	1.01E+04	0.6649	0.8	3.28E+00
711	1.62E+00	1.153	395.04842	395.05638	1	0.038	1.4588	395.05212	1.03E+03	6.72E+03	2.92E+00	0.875	7	3	0.948	0.43	0.00017	0.2632	0																	4.80E-01	1.3333	395.04982	395.05448	0.4898	0.8435	1.3818	DETECTED	395.05212	1.66E+03	4.05E+03	0.1023	0.5511	1.27E+00
712	1.45E-02	1.1536	241.00219	241.00501		1.138	1.1713	241.00371	1.43E+03	2.49E+03	7.16E-01	0.125	1	5	1	0	0	0	0																								UNKNOWN
713	5.16E-01	1.1541	270.27626	270.28078	1	0.6829	1.8979	270.27866	1.00E+03	2.18E+04	6.90E+00	0.375	3	8	0.63	3.92	0.00106	0.8495	0																	5.16E-01	1.5744	270.27626	270.28019	0.0387	1.5483	1.8979	DETECTED	270.27883	1.41E+03	2.18E+04	7.2133	1.2283	6.90E+00
714	2.21E-01	1.1545	171.1341	171.1424		0.7297	1.4699	171.14051	1.41E+03	3.81E+03	1.19E+00	0.375	3	3	0.847	1.12	0.00019	0.5487	0																								UNKNOWN
715	2.94E-01	1.1544	760.63356	760.64276	1	1.0293	1.4622	760.63874	1.12E+03	3.95E+03	1.03E+00	0.125	1	0	1	0	0	0	0																								UNKNOWN
716	4.36E+00	1.1546	149.02237	149.02412	1	0.4051	1.6537	149.02303	1.12E+03	3.68E+04	1.09E+01	0.625	5	7	0.88	0.44	0.00007	0.7391	0																	4.36E+00	1.5709	149.02244	149.02412	0.04	0.4051	1.6537	DETECTED	149.02308	1.12E+03	3.68E+04	1.1469	0.9267	1.09E+01
717	3.09E-02	1.1587	179.09014	179.09349	1	0.8982	1.4059	179.09133	1.05E+03	2.03E+03	7.17E-01	0.375	3	1	0.813	1.89	0.00034	0.4546	0																								UNKNOWN
718	6.88E+00	1.1608	88.07491	88.07608		0.0325	1.6364	88.07547	1.94E+03	1.66E+04	6.33E+00	1	8	4	0.814	2.84	0.00025	0.5629	0	Morpholine: [M+H]+: 0.397	Morpholine	0.397	C4H9NO	[M+H]+	C1COCCN1	88.07569	-2.54	-0.00022	87.06841	1.335	0.683	Annotated via MS2 searching of PIM MDAsEVs Samples in MSDIAL	MDAsEVs_PIM_MS2_Matched_11_21_25.csv	-0.1742	0.1305	3.40E+00	1.078	88.07511	88.07596	0.6541	0.5438	1.4984	DETECTED	88.07552	2.57E+03	1.66E+04	0.7916	0.8958	4.98E+00
719	1.33E-02	1.1657	117.14154	117.14381	1	1.1292	1.1736	117.14258	1.11E+03	1.77E+03	4.42E-01	0.125	1	0	1	0	0	0	0																								UNKNOWN
720	4.71E-01	1.1661	82.94381	82.94527		0.9286	1.4468	82.94454	1.00E+03	4.05E+03	1.62E+00	0.375	3	2	0.794	2.13	0.00018	0.3639	0																								UNKNOWN
721	1.35E-01	1.1665	135.11612	135.12107		0.5997	1.3845	135.11953	1.01E+03	3.82E+03	1.31E+00	0.625	5	1	0.717	4.3	0.00058	0.6435	0																								UNKNOWN
722	5.49E+00	1.1701	829.97971	829.98412	1	0.5646	1.5557	829.98198	8.51E+03	2.31E+04	7.21E+00	0.375	3	8	0.913	0.35	0.00029	0.314	0																								UNKNOWN
723	2.05E-01	1.2672	275.27102	275.27892	1	0.8073	1.5358	275.27516	1.05E+03	3.76E+03	1.41E+00	0.125	1	9	1	0	0	0	0																	2.35E-02	1.4382	275.27381	275.27736	0.0125	1.4262	1.4817	DETECTED	275.27555	1.14E+03	2.41E+03	3.9985	2.4993	7.63E-01
724	1.71E-01	1.2571	333.29599	333.30306		0.8379	1.5321	333.29974	1.03E+03	3.08E+03	1.21E+00	0.375	3	3	0.859	0.84	0.00028	0.45	0																	3.22E-02	0.8838	333.29615	333.30066	0.0543	0.8379	0.899	DETECTED	333.29909	1.43E+03	2.66E+03	0.375	0.6875	8.41E-01
725	2.46E+00	1.1738	103.12927	103.13191	1	0.0325	1.9701	103.13082	1.23E+03	8.76E+03	2.61E+00	0.625	5	0	0.858	0.89	0.00009	0.6319	0																	2.46E+00	1.1502	103.12984	103.13183	0.7386	0.0388	1.9701	DETECTED	103.13087	1.23E+03	8.76E+03	0.7369	0.87	2.61E+00
726	4.07E+00	1.133	80.94687	80.94843		0.0372	1.4699	80.94752	1.04E+03	1.05E+04	3.96E+00	0.625	5	5	0.917	1.38	0.00011	0.2074	0																								UNKNOWN
727	1.56E-02	1.1749	383.3289	383.33267		1.1535	1.1924	383.32991	1.12E+03	2.03E+03	6.79E-01	0.125	1	0	1	0	0	0	0																								UNKNOWN
728	8.36E-02	1.1756	447.34271	447.34929	1	0.9085	1.3534	447.34651	1.05E+03	2.27E+03	1.05E+00	0.375	3	0	0.885	0.64	0.00029	0.4007	0																								UNKNOWN
729	1.55E+00	1.1769	101.11264	101.11651	1	0.038	1.5198	101.11487	1.03E+03	5.07E+03	2.33E+00	0.875	7	5	0.871	2.43	0.00025	0.3282	0																								UNKNOWN
730	5.71E-01	1.177	371.01875	371.02713	1	0.9072	1.4012	371.02251	2.15E+03	5.95E+03	1.55E+00	0.125	1	1	1	0	0	0	0																								UNKNOWN
731	1.39E+00	1.1777	111.06451	111.0684	1	0.6552	1.4932	111.06642	1.03E+03	7.99E+03	2.90E+00	0.5	4	4	0.795	2.97	0.00033	0.3443	0																								UNKNOWN
732	1.53E+00	1.1801	94.06396	94.06777		0.6034	1.6419	94.0649	1.15E+03	9.75E+03	3.18E+00	0.75	6	6	0.831	3.08	0.00029	0.368	0																	7.00E-01	1.3	94.0643	94.06574	0.2058	1.0488	1.515	DETECTED	94.06496	1.65E+03	7.22E+03	0.8667	0.9333	2.16E+00
734	1.95E-02	1.1829	213.11066	213.11497	1	1.0981	1.2513	213.11235	1.02E+03	1.93E+03	7.85E-01	0.25	2	1	0.808	2.15	0.00046	0.1232	0																								UNKNOWN
735	1.86E+01	1.1834	272.9681	272.97014	1	0.0325	1.481	272.96901	1.96E+03	3.37E+04	1.60E+01	0.375	3	0	0.96	0.07	0.00002	0.188	0																								UNKNOWN
736	3.20E-02	1.1838	421.3343	421.34234	1	1.0425	1.2923	421.33822	1.07E+03	1.94E+03	9.18E-01	0.25	2	3	0.831	1.57	0.00066	0.2077	0																								UNKNOWN
737	8.86E-02	1.1859	156.13681	156.1415		1.0729	1.3089	156.13889	1.02E+03	2.98E+03	8.98E-01	0.5	4	2	0.808	2.7	0.00042	0.1784	0																	2.91E-02	1.2556	156.13754	156.14059	0.0409	1.2209	1.293	DETECTED	156.13878	1.04E+03	2.00E+03	1.1667	1.0833	5.93E-01
738	1.47E+01	1.1871	81.03064	81.03157	1	0.0359	1.959	81.03089	7.92E+03	3.97E+04	1.03E+01	0.25	2	0	0.86	0.73	0.00006	0.3402	0																	1.47E+01	1.017	81.03064	81.03157	1.7556	0.0388	1.959	DETECTED	81.03092	7.92E+03	3.42E+04	0.9659	0.983	1.03E+01
739	1.42E+00	1.1878	155.15139	155.15509		1.0093	1.7085	155.15367	2.47E+03	6.55E+03	3.15E+00	0.125	1	3	1	0	0	0	0																								UNKNOWN
740	1.42E-02	1.1907	658.09748	658.10486	1	1.1672	1.2005	658.10245	1.04E+03	1.88E+03	7.64E-01	0.125	1	0	1	0	0	0	0																								UNKNOWN
741	6.53E-01	1.1916	74.05885	74.06118		0.803	1.4932	74.05984	1.01E+03	3.98E+03	1.62E+00	0.5	4	5	0.858	1.71	0.00013	0.2872	0																								UNKNOWN
742	7.19E-02	1.0842	218.10359	218.11116	1	0.8705	1.3124	218.10596	1.00E+03	2.78E+03	9.14E-01	0.625	5	6	0.734	4.59	0.001	0.4945	0																	7.19E-02	1.1335	218.10435	218.10871	0.022	0.9933	1.1432	DETECTED	218.1061	1.05E+03	2.22E+03	0.08	0.54	7.14E-01
743	1.17E-02	1.3741	814.68093	814.68886	1	1.3401	1.379	814.68576	1.06E+03	2.08E+03	5.43E-01	0.125	1	2	1	0	0	0	0																								UNKNOWN
744	1.94E+00	0.9572	279.15723	279.16025	1	0.4162	1.4955	279.1588	1.55E+03	1.03E+04	3.74E+00	0.125	1	11	1	0	0	0	0																	1.54E+00	0.8394	279.15778	279.16013	0.2031	0.4162	1.0211	DETECTED	279.15877	5.54E+03	1.03E+04	0.4342	0.7171	3.25E+00
745	5.34E+00	1.1957	134.11689	134.11796	1	0.5164	1.5261	134.1173	1.14E+04	2.69E+04	9.60E+00	0.5	4	2	0.936	0.33	0.00004	0.241	0																	4.65E+00	1.3222	134.11692	134.11796	0.6793	0.6104	1.5261	DETECTED	134.11731	1.26E+04	2.35E+04	0.2891	0.6445	6.43E+00
746	1.68E-01	1.1979	116.10475	116.10938		0.9405	1.4699	116.10709	1.01E+03	3.13E+03	1.13E+00	0.75	6	8	0.733	5.71	0.00066	0.4824	0																	1.68E-01	1.0225	116.10574	116.10938	0.1162	1.0044	1.343	DETECTED	116.10712	1.01E+03	3.13E+03	19.3322	10.1661	9.24E-01
747	2.72E+00	1.1619	125.06982	125.07403	1	0.0373	1.478	125.0711	2.63E+03	1.24E+04	5.07E+00	0.5	4	2	0.933	0.51	0.00006	0.2171	0																	1.34E+00	1.0836	125.06995	125.07252	0.3693	0.9545	1.454	DETECTED	125.07108	5.24E+03	1.24E+04	2.9128	1.9564	3.67E+00
748	3.13E-02	1.1986	112.04958	112.05211		1.1313	1.3124	112.05074	1.04E+03	2.26E+03	6.98E-01	0.375	3	1	0.903	1.37	0.00015	0.137	0																								UNKNOWN
749	1.82E-01	1.1995	226.21179	226.21951		1.0063	1.4511	226.21573	1.00E+03	2.87E+03	1.17E+00	0.625	5	2	0.851	2.03	0.00046	0.3896	0																	1.35E-02	1.1058	226.21345	226.21644	0.0225	1.0821	1.1154	DETECTED	226.21541	1.09E+03	2.17E+03	0.5004	0.7502	6.95E-01
750	6.32E-02	1.1996	454.61348	454.62158	1	1.1424	1.2534	454.6177	1.13E+03	2.80E+03	9.47E-01	0.25	2	5	0.944	0.68	0.00031	0.0178	0																								UNKNOWN
751	3.08E-02	1.202	261.12722	261.13389		0.9649	1.4096	261.12977	1.05E+03	2.32E+03	7.76E-01	0.25	2	0	0.627	3.71	0.00097	0.3784	0																	1.21E-02	1.3912	261.12722	261.13389	0.0291	1.3763	1.4096	DETECTED	261.12928	1.05E+03	2.07E+03	1	1	6.58E-01
752	1.64E-02	1.2029	243.08321	243.08669		1.1702	1.2146	243.08469	1.00E+03	1.72E+03	5.77E-01	0.125	1	0	1	0	0	0	0																								UNKNOWN
753	2.18E-01	1.0127	240.99973	241.00474		0.5313	1.2375	241.00263	1.01E+03	2.49E+03	8.07E-01	0.25	2	5	0.957	0.08	0.00002	0.1453	0																	1.30E-01	1.2168	241.00104	241.00474	0.2237	0.9767	1.2375	DETECTED	241.00245	1.06E+03	2.24E+03	0.093	0.5465	7.15E-01
754	6.60E-01	1.2039	456.10847	456.1155	1	0.6159	1.3781	456.11173	1.04E+03	3.77E+03	1.26E+00	0.5	4	1	0.938	0.74	0.00034	0.1343	0																	6.60E-01	1.1169	456.10922	456.11421	0.4961	0.6159	1.3596	DETECTED	456.11183	1.18E+03	3.72E+03	0.4889	0.7445	1.17E+00
755	1.61E+00	1.2045	311.18316	311.18628	1	0.652	1.454	311.18474	3.39E+03	9.28E+03	3.10E+00	0.375	3	0	0.977	0.23	0.00007	0.0427	0																	1.61E+00	1.2168	311.18316	311.18615	0.3542	0.7325	1.454	DETECTED	311.18476	3.39E+03	8.67E+03	0.4943	0.7471	2.74E+00
756	1.37E+00	1.2052	162.9051	162.90842		0.5034	1.4391	162.90656	1.01E+03	5.80E+03	2.53E+00	0.625	5	2	0.915	0.81	0.00013	0.3248	0																								UNKNOWN
757	2.58E-01	1.2057	1156.20074	1156.21184		0.8768	1.3596	1156.20605	1.16E+03	2.41E+03	7.54E-01	0.125	1	0	1	0	0	0	0																	2.58E-01	1.2057	1156.20074	1156.21184	0.1723	0.8768	1.3596	DETECTED	1156.20605	1.16E+03	2.41E+03	0.4746	0.7373	7.54E-01
758	1.54E+00	1.2058	924.00893	924.01946	1	0.038	1.4754	924.0142	1.66E+03	4.80E+03	1.60E+00	0.25	2	0	0.902	0.06	0.00006	0.373	0																								UNKNOWN
759	1.76E-02	1.209	570.45222	570.45887		1.0127	1.4144	570.45592	1.00E+03	1.86E+03	5.55E-01	0.25	2	0	0.832	1.08	0.00062	0.3456	0																								UNKNOWN
760	8.03E-01	1.2092	679.0699	679.08214		0.038	1.4345	679.07544	1.01E+03	2.78E+03	9.88E-01	0.5	4	0	0.913	1.27	0.00087	0.1942	0																	3.70E-01	1.2223	679.07013	679.08214	0.4278	0.7103	1.3818	DETECTED	679.07553	1.02E+03	2.68E+03	0.3152	0.6576	8.41E-01
762	8.41E-02	1.2115	310.92294	310.92585		1.1693	1.2803	310.92424	1.39E+03	2.79E+03	1.07E+00	0.125	1	1	1	0	0	0	0																								UNKNOWN
763	9.21E-03	1.2164	350.32459	350.32686		1.1958	1.2291	350.32602	1.04E+03	1.83E+03	4.78E-01	0.125	1	0	1	0	0	0	0																								UNKNOWN
764	5.88E-02	1.2196	211.10632	211.11352	1	0.8982	1.404	211.10881	1.01E+03	2.17E+03	7.64E-01	0.5	4	8	0.794	2.56	0.00054	0.3987	0																	3.92E-02	1.3444	211.10722	211.11044	0.0681	1.3097	1.404	DETECTED	211.10853	1.03E+03	2.17E+03	1.8333	1.4167	7.03E-01
765	1.91E+00	1.2201	212.19874	212.20236	1	0.4277	1.5261	212.20061	1.02E+03	8.84E+03	2.98E+00	0.875	7	4	0.916	0.84	0.00018	0.3645	0																	1.91E+00	1.1169	212.19951	212.20159	0.4951	0.4661	1.5261	DETECTED	212.20059	1.07E+03	8.29E+03	0.6172	0.8162	2.68E+00
766	5.16E+00	1.2202	200.09228	200.09575		0.5708	1.4643	200.09418	1.03E+03	1.56E+04	7.64E+00	0.25	2	0	0.979	0.16	0.00003	0.035	0																								UNKNOWN
767	1.52E-01	1.002	55.05338	55.05473		0.7872	1.2971	55.05401	1.01E+03	3.19E+03	1.20E+00	0.75	6	10	0.81	2.68	0.00015	0.4648	0																	1.01E-01	1.0114	55.05367	55.05448	0.1765	0.8657	1.0655	DETECTED	55.05405	1.01E+03	2.81E+03	0.3846	0.6923	8.49E-01
768	2.24E-01	1.221	422.00805	422.01568	1	0.9267	1.4067	422.01213	1.00E+03	2.60E+03	1.05E+00	0.5	4	2	0.906	0.81	0.00034	0.2873	0																	2.24E-01	1.0225	422.00805	422.01561	0.2154	0.9267	1.3652	DETECTED	422.01218	1.00E+03	2.55E+03	3.6469	2.3234	8.03E-01
769	3.68E-01	1.2211	175.95064	175.95386	1	0.8768	1.4746	175.95225	1.02E+03	4.10E+03	1.72E+00	0.625	5	4	0.867	2.07	0.00036	0.3002	0																	2.05E-01	1.1169	175.95108	175.95386	0.2168	0.8768	1.3097	DETECTED	175.95233	1.02E+03	2.66E+03	0.814	0.907	7.30E-01
770	5.28E-02	1.2223	111.08865	111.09086		1.1598	1.2708	111.08978	1.04E+03	2.60E+03	7.71E-01	0.125	1	4	1	0	0	0	0																	5.28E-02	1.2223	111.08865	111.09086	0.0634	1.1598	1.2708	DETECTED	111.08978	1.04E+03	2.60E+03	0.8182	0.9091	7.71E-01
771	4.67E-01	1.2234	108.04267	108.04616		0.5875	1.4801	108.04424	1.00E+03	3.06E+03	1.40E+00	0.875	7	9	0.776	4.11	0.00044	0.5321	0																	6.85E-02	1.3939	108.04267	108.045	0.1074	1.3208	1.465	DETECTED	108.04407	1.03E+03	2.33E+03	0.8569	0.9285	6.91E-01
773	1.98E-02	1.2243	98.07004	98.07244	1	1.0599	1.37	98.0712	1.02E+03	2.73E+03	8.91E-01	0.25	2	2	0.665	3.56	0.00035	0.2703	0																	1.28E-02	1.0891	98.07004	98.07162	0.0365	1.0599	1.0988	DETECTED	98.07103	1.05E+03	1.69E+03	0.3994	0.6997	5.05E-01
774	8.68E-02	1.2253	108.07918	108.08134		1.148	1.3145	108.08026	1.08E+03	2.50E+03	8.16E-01	0.125	1	1	1	0	0	0	0																								UNKNOWN
776	4.75E-02	1.0749	372.00497	372.01418	1	0.9045	1.1958	372.01103	1.15E+03	2.48E+03	7.80E-01	0.125	1	2	1	0	0	0	0																	4.75E-02	0.9615	372.00719	372.01406	0.0714	0.9045	0.9933	DETECTED	372.01107	1.15E+03	2.48E+03	0.6	0.8	7.80E-01
777	2.95E-02	1.2288	81.06748	81.07019		1.0682	1.421	81.06947	1.07E+03	2.42E+03	6.10E-01	0.25	2	2	0.824	1.44	0.00012	0.2726	0																								UNKNOWN
778	2.43E-01	1.2755	870.11713	870.13057	1	0.9538	1.3866	870.12405	1.00E+03	2.65E+03	1.14E+00	0.5	4	3	0.934	0.75	0.00065	0.1791	0																								UNKNOWN
779	1.19E+00	1.23	173.07672	173.0831		0.4478	1.4801	173.07859	1.03E+03	5.74E+03	2.06E+00	0.875	7	2	0.73	5.27	0.00091	0.2504	0																								UNKNOWN
780	2.68E-02	1.2308	253.21291	253.21657		1.2146	1.2756	253.21496	1.02E+03	2.11E+03	7.07E-01	0.125	1	7	1	0	0	0	0																								UNKNOWN
781	1.07E-01	1.2317	86.05877	86.06174	1	0.9586	1.4643	86.05984	1.00E+03	2.90E+03	1.34E+00	0.875	7	1	0.764	4.39	0.00038	0.473	0																	1.29E-02	1.4433	86.05948	86.06046	0.0203	1.4207	1.454	DETECTED	86.05991	1.00E+03	2.37E+03	0.4993	0.7496	7.11E-01
782	1.53E+00	1.2364	217.10255	217.10742	1	0.559	1.5134	217.10466	1.24E+03	6.86E+03	2.95E+00	0.625	5	3	0.862	2.1	0.00046	0.2547	0																	5.57E-01	1.1557	217.10255	217.10742	0.5645	0.7325	1.4429	DETECTED	217.105	1.24E+03	3.61E+03	0.6843	0.8421	1.16E+00
784	1.44E-02	1.2371	526.42962	526.43406		1.2213	1.2657	526.43151	1.01E+03	1.75E+03	5.03E-01	0.125	1	10	1	0	0	0	0																								UNKNOWN
785	8.43E-01	1.3447	149.05598	149.06328	1	0.7884	1.8202	149.05872	1.09E+03	5.26E+03	2.19E+00	0.125	1	11	1	0	0	0	0																	7.96E-02	1.7391	149.05754	149.06017	0.0715	1.7148	1.8202	DETECTED	149.05886	1.61E+03	4.30E+03	2.7994	1.8997	1.28E+00
786	3.55E-02	1.0674	218.20864	218.2128		0.6707	1.3892	218.21085	1.00E+03	2.66E+03	1.03E+00	0.25	2	3	0.925	0.16	0.00003	0.2517	0																	2.71E-02	1.0225	218.20864	218.21215	0.0495	0.9656	1.0322	DETECTED	218.21064	1.11E+03	2.32E+03	0.2	0.6	7.48E-01
787	1.69E-01	1.2451	82.03328	82.03484	1	1.1924	1.3922	82.03412	1.06E+03	3.10E+03	1.43E+00	0.25	2	2	0.823	2.27	0.00019	0.0259	0																								UNKNOWN
788	2.38E-02	1.2452	89.05926	89.06178		1.2137	1.2526	89.06038	1.33E+03	2.55E+03	9.67E-01	0.125	1	0	1	0	0	0	0																								UNKNOWN
789	2.90E+00	1.2457	83.08454	83.08598		0.4543	1.5245	83.08529	2.08E+03	1.23E+04	4.47E+00	0.625	5	2	0.838	2.72	0.00023	0.3775	0																								UNKNOWN
790	1.26E+00	1.247	557.16651	557.16991	1	0.9752	1.4303	557.16821	5.23E+03	1.08E+04	3.37E+00	0.125	1	8	1	0	0	0	0																								UNKNOWN
791	2.20E-02	1.2476	127.10951	127.11464		1.2312	1.2867	127.11173	1.01E+03	1.84E+03	6.08E-01	0.125	1	0	1	0	0	0	0																								UNKNOWN
792	3.50E-02	1.2476	271.16377	271.16781		1.2257	1.3034	271.16603	1.02E+03	2.09E+03	6.99E-01	0.125	1	0	1	0	0	0	0																								UNKNOWN
793	4.89E-01	1.2477	301.13639	301.14643		0.7142	1.4302	301.13993	1.09E+03	2.84E+03	1.24E+00	0.375	3	4	0.764	3.4	0.00102	0.2118	0																								UNKNOWN
794	3.42E-02	1.2482	179.09096	179.09494	1	1.1769	1.2657	179.09237	1.17E+03	2.27E+03	5.87E-01	0.125	1	2	1	0	0	0	0																								UNKNOWN
795	3.93E-01	1.2507	206.08636	206.09299	1	0.4154	1.7541	206.0891	1.03E+03	3.40E+03	1.39E+00	0.75	6	0	0.748	3.68	0.00076	0.8931	0																	1.72E-01	1.3777	206.08707	206.09299	0.234	1.1432	1.4207	DETECTED	206.08925	1.17E+03	2.79E+03	0.1905	0.5952	9.09E-01
796	1.48E-02	1.2556	213.19621	213.20144	1	1.232	1.2708	213.19903	1.11E+03	1.89E+03	6.11E-01	0.125	1	0	1	0	0	0	0																	1.48E-02	1.2556	213.19621	213.20144	0.0374	1.232	1.2708	DETECTED	213.19903	1.11E+03	1.89E+03	0.75	0.875	6.11E-01
797	3.31E-01	1.2564	700.62061	700.6293	1	1.0361	1.4634	700.62588	1.05E+03	2.96E+03	1.13E+00	0.125	1	2	1	0	0	0	0																								UNKNOWN
798	3.71E+00	1.2575	370.00619	370.01376	1	0.4827	1.4928	370.00989	1.61E+03	1.52E+04	4.78E+00	0.25	2	4	0.708	3.87	0.00143	0.0074	0																	3.71E+00	1.2612	370.00637	370.01132	0.717	0.4827	1.4928	DETECTED	370.00918	2.06E+03	1.52E+04	0.3	0.65	4.78E+00
799	2.46E-01	1.2601	474.11922	474.12608		0.9538	1.37	474.1225	1.00E+03	2.75E+03	9.17E-01	0.25	2	0	0.989	0.11	0.00005	0.0086	0																								UNKNOWN
800	2.48E-01	1.261	181.92175	181.92489		1.0028	1.4357	181.92297	1.04E+03	3.24E+03	1.19E+00	0.375	3	1	0.883	1.41	0.00026	0.1649	0																								UNKNOWN
801	1.68E-02	1.2677	305.15704	305.16036		1.2449	1.2782	305.15821	1.14E+03	2.39E+03	9.70E-01	0.125	1	0	1	0	0	0	0																								UNKNOWN
802	1.58E+01	1.2686	74.09593	74.0967	1	0.0325	1.6398	74.09629	4.77E+03	2.98E+04	1.30E+01	0.5	4	0	0.937	0.82	0.00006	0.1693	0																								UNKNOWN
803	4.54E-02	1.271	312.18393	312.18836	1	1.2313	1.2979	312.18682	1.12E+03	2.30E+03	1.09E+00	0.125	1	0	1	0	0	0	0																								UNKNOWN
804	2.41E+00	1.2711	119.12476	119.12688	1	0.0325	1.5094	119.12571	2.11E+03	6.07E+03	2.58E+00	0.5	4	2	0.903	0.47	0.00006	0.4437	0																	1.77E-01	1.4198	119.12508	119.12627	0.1154	1.3541	1.5094	DETECTED	119.12568	2.15E+03	6.07E+03	1.3331	1.1665	1.79E+00
805	5.47E-02	1.2713	192.13618	192.13968		1.1935	1.3374	192.13808	1.13E+03	2.84E+03	8.49E-01	0.25	2	2	0.951	0.39	0.00007	0.0796	0																	5.47E-02	1.3111	192.13618	192.13903	0.0109	1.232	1.3374	DETECTED	192.13804	1.16E+03	2.48E+03	0.3571	0.6786	8.35E-01
806	2.95E-01	1.2726	122.09246	122.09763		0.8864	1.4801	122.09501	1.01E+03	3.15E+03	1.45E+00	0.625	5	1	0.836	2.15	0.00026	0.2512	0																								UNKNOWN
808	3.79E+00	1.2744	449.9903	449.99478	1	0.0325	1.3929	449.99258	1.58E+03	8.19E+03	3.87E+00	0.25	2	0	0.916	0.87	0.00039	0.0734	0																	5.78E-01	1.3111	449.99053	449.99478	0.4777	0.8546	1.3929	DETECTED	449.99278	1.58E+03	4.90E+03	0.1829	0.5915	1.54E+00
809	6.94E-01	1.2753	346.00542	346.01242	1	0.4321	1.7141	346.00835	1.04E+03	3.08E+03	1.19E+00	0.375	3	3	0.858	0.26	0.00009	0.7166	0																	3.70E-01	0.9393	346.00542	346.01242	0.139	0.7491	1.3652	DETECTED	346.00839	1.21E+03	2.97E+03	2.2648	1.6324	9.37E-01
810	2.27E-01	1.1291	391.27919	391.28835		0.7606	1.4706	391.28394	1.01E+03	2.46E+03	9.89E-01	0.125	1	14	1	0	0	0	0																	8.89E-02	1.4198	391.28071	391.28771	0.0924	1.2875	1.4706	DETECTED	391.284	1.03E+03	2.17E+03	0.3749	0.6874	6.82E-01
811	5.74E-02	1.278	87.05203	87.05949	1	1.2046	1.397	87.05445	1.03E+03	2.56E+03	8.01E-01	0.25	2	1	0.967	0.05	0	0.1151	0																								UNKNOWN
812	1.87E-02	1.2788	270.27588	270.27912	1	1.2581	1.3025	270.27719	1.02E+03	1.88E+03	7.21E-01	0.125	1	6	1	0	0	0	0																								UNKNOWN
813	1.48E-01	1.2805	83.05894	83.06095	1	1.077	1.4595	83.05993	1.02E+03	3.03E+03	1.36E+00	0.875	7	10	0.755	4.56	0.00038	0.2981	0																	9.93E-02	1.35	83.05894	83.06046	0.0499	1.2708	1.4595	DETECTED	83.05983	1.05E+03	3.03E+03	1.4284	1.2142	9.08E-01
814	7.69E-02	1.2842	284.16882	284.17294		1.2727	1.3892	284.17128	1.09E+03	2.64E+03	1.07E+00	0.125	1	0	1	0	0	0	0																								UNKNOWN
815	2.88E-01	1.2872	447.02281	447.03017		0.9649	1.4281	447.02644	1.03E+03	2.69E+03	8.98E-01	0.375	3	4	0.767	3.19	0.00143	0.2151	0																								UNKNOWN
816	8.09E-01	1.1924	332.05515	332.05827		0.9563	1.4169	332.0566	1.89E+03	6.36E+03	2.64E+00	0.125	1	2	1	0	0	0	0																								UNKNOWN
817	8.15E-02	1.3205	394.34711	394.35493		1.1514	1.3478	394.35181	1.03E+03	2.28E+03	1.01E+00	0.375	3	8	0.809	2.09	0.00083	0.2861	0																								UNKNOWN
818	8.80E-01	1.2896	473.95454	473.95852		0.774	1.3845	473.95635	1.49E+03	7.28E+03	1.90E+00	0.125	1	12	1	0	0	0	0																								UNKNOWN
820	1.49E-01	1.2913	272.07788	272.08204	1	1.1584	1.3471	272.08023	1.62E+03	3.60E+03	1.12E+00	0.125	1	3	1	0	0	0	0																								UNKNOWN
821	3.06E-01	1.4808	658.0906	658.10359	1	0.7962	1.9361	658.09669	1.04E+03	4.75E+03	1.59E+00	0.125	1	3	1	0	0	0	0																								UNKNOWN
822	1.40E-02	1.2945	269.20854	269.212		1.2764	1.3152	269.20993	1.04E+03	1.81E+03	5.74E-01	0.125	1	2	1	0	0	0	0																	1.40E-02	1.2945	269.20854	269.212	0.0345	1.2764	1.3152	DETECTED	269.20993	1.04E+03	1.81E+03	1.3333	1.1667	5.74E-01
823	7.15E-01	1.2948	830.98009	830.9899	1	0.7828	1.5265	830.98483	1.64E+03	5.24E+03	2.00E+00	0.625	5	2	0.866	1.47	0.00122	0.3491	0																								UNKNOWN
824	3.19E+00	1.2952	248.16851	248.17006	1	0.7241	1.5066	248.16912	9.19E+03	1.90E+04	5.01E+00	0.125	1	2	1	0	0	0	0																								UNKNOWN
825	2.85E-02	1.2987	225.18495	225.19197		1.259	1.3089	225.18835	1.00E+03	1.94E+03	9.30E-01	0.125	1	0	1	0	0	0	0																								UNKNOWN
826	1.91E-02	1.2989	171.1382	171.14313		1.2172	1.3802	171.14123	1.51E+03	3.05E+03	9.54E-01	0.25	2	3	0.836	1.72	0.00029	0.1393	0																								UNKNOWN
827	5.30E-01	1.3007	657.09425	657.10999		0.8287	1.4169	657.10032	1.31E+03	3.15E+03	1.28E+00	0.125	1	0	1	0	0	0	0																								UNKNOWN
828	4.95E-02	1.3012	201.07138	201.07587		1.2803	1.3635	201.07323	1.00E+03	2.46E+03	9.68E-01	0.125	1	6	1	0	0	0	0																								UNKNOWN
829	4.87E-02	1.3012	230.91458	230.91805		1.2803	1.3747	230.91595	1.05E+03	2.38E+03	9.15E-01	0.125	1	1	1	0	0	0	0																								UNKNOWN
830	1.38E+01	1.5138	721.49446	721.51644	1	0.9933	2.814	721.50744	1.01E+03	2.15E+05	8.35E+01	0.25	2	8	0.92	0.39	0.00028	0.2034	0																	1.31E+01	1.5102	721.49446	721.51121	0.1227	0.9933	2.5361	DETECTED	721.50766	1.08E+03	2.15E+05	7.3178	4.9105	6.74E+01
831	1.56E-01	1.3021	175.09503	175.09922	1	1.1202	1.4366	175.09683	1.01E+03	2.74E+03	7.53E-01	0.25	2	1	0.904	0.75	0.00013	0.1595	0																	1.53E-02	1.2223	175.09603	175.09813	0.1171	1.2042	1.2486	DETECTED	175.0969	1.19E+03	1.94E+03	1.6667	1.3333	5.20E-01
832	2.34E-02	1.1777	283.17257	283.17993	1	1.087	1.247	283.17622	1.16E+03	2.27E+03	1.08E+00	0.25	2	2	0.965	0.05	0.00001	0.1257	0																								UNKNOWN
833	5.21E-02	1.3043	496.01816	496.02218		1.2867	1.37	496.02	1.03E+03	1.78E+03	8.43E-01	0.125	1	0	1	0	0	0	0																								UNKNOWN
834	4.52E-02	1.3085	457.15283	457.16023		1.2645	1.3968	457.15716	1.00E+03	2.06E+03	9.72E-01	0.25	2	1	0.817	2.26	0.00103	0.0528	0																								UNKNOWN
836	1.52E+00	1.3155	173.9559	173.95785	1	0.0359	1.4912	173.95684	1.14E+03	7.48E+03	2.37E+00	0.375	3	9	0.946	0.33	0.00006	0.1495	0																	4.89E-01	1.3666	173.9559	173.95777	0.3333	1.0599	1.4817	DETECTED	173.95686	1.77E+03	6.17E+03	0.3818	0.6909	1.61E+00
837	2.20E-02	1.3172	123.93994	123.94078		1.2838	1.3282	123.94021	1.04E+03	1.64E+03	6.88E-01	0.125	1	1	1	0	0	0	0																								UNKNOWN
838	1.46E+02	1.3181	64.01558	64.01593	1	0.0372	1.5245	64.01571	1.13E+05	3.04E+05	1.15E+02	0.125	1	0	1	0	0	0	0																								UNKNOWN
839	2.50E+00	1.3218	101.0664	101.07118		0.8628	1.6153	101.0706	4.65E+03	1.85E+04	5.35E+00	0.25	2	2	0.922	0.86	0.00009	0.0532	0																								UNKNOWN
842	8.45E-01	1.3255	266.00092	266.00809	1	0.0373	1.7148	266.0043	1.01E+03	3.05E+03	1.09E+00	0.5	4	0	0.732	2.94	0.00078	0.5398	0																	1.23E-02	1.6927	266.00252	266.00799	0.0435	1.676	1.7148	DETECTED	266.00393	1.01E+03	1.74E+03	0.75	0.875	5.51E-01
843	8.25E-01	1.3259	223.9743	223.97758		0.7651	1.4033	223.97624	1.15E+03	5.50E+03	1.85E+00	0.125	1	3	1	0	0	0	0																								UNKNOWN
845	9.94E-03	1.329	253.17834	253.18258		1.3068	1.3401	253.17993	1.02E+03	1.77E+03	4.65E-01	0.125	1	8	1	0	0	0	0																								UNKNOWN
847	1.56E-02	1.3347	97.07139	97.07528	1	1.3179	1.3679	97.07409	1.12E+03	2.15E+03	5.39E-01	0.125	1	0	1	0	0	0	0																								UNKNOWN
848	4.47E-02	1.3355	231.13809	231.1446	1	1.2527	1.3471	231.14058	1.09E+03	2.31E+03	7.15E-01	0.125	1	0	1	0	0	0	0																								UNKNOWN
849	6.47E-02	1.3371	198.18414	198.18713		1.2479	1.3755	198.18537	1.09E+03	2.08E+03	7.11E-01	0.125	1	11	1	0	0	0	0																								UNKNOWN
850	3.86E-02	1.3389	811.11408	811.12436		1.2542	1.3541	811.11911	1.01E+03	1.80E+03	5.63E-01	0.125	1	0	1	0	0	0	0																	3.86E-02	1.3389	811.11408	811.12436	0.0598	1.2542	1.3541	DETECTED	811.11911	1.01E+03	1.80E+03	0.2	0.6	5.63E-01
851	4.67E-01	1.3393	136.06065	136.06604		0.7533	1.5039	136.06235	1.13E+03	4.26E+03	1.53E+00	0.5	4	3	0.861	2.28	0.00031	0.1095	0																	1.75E-01	1.3167	136.06065	136.06604	0.0952	1.2153	1.5039	DETECTED	136.06242	1.26E+03	3.65E+03	1.8887	1.4444	9.96E-01
852	2.66E-01	1.3405	246.23977	246.24417		1.1251	1.5136	246.24228	1.17E+03	3.46E+03	1.32E+00	0.625	5	2	0.875	1.68	0.00041	0.2341	0																	2.00E-01	1.2057	246.2399	246.24417	0.2405	1.1543	1.465	DETECTED	246.24213	1.22E+03	3.04E+03	5.2219	3.1109	9.69E-01
853	1.80E+00	1.3431	274.27189	274.27458		1.1258	1.6308	274.27363	4.44E+03	1.01E+04	4.80E+00	0.125	1	3	1	0	0	0	0																								UNKNOWN
856	2.26E-02	1.3502	394.35046	394.35453		1.3337	1.3781	394.35245	1.07E+03	2.11E+03	8.58E-01	0.125	1	9	1	0	0	0	0																								UNKNOWN
857	3.12E-01	1.3504	143.03098	143.03414		1.0472	1.6142	143.03258	1.00E+03	4.29E+03	1.32E+00	0.625	5	6	0.87	1.57	0.00022	0.2683	0																								UNKNOWN
858	3.19E-02	1.3542	158.09479	158.09781		1.3145	1.3644	158.0966	1.21E+03	2.31E+03	1.08E+00	0.125	1	6	1	0	0	0	0																								UNKNOWN
859	9.73E-02	1.3627	243.13177	243.13776		1.3256	1.4302	243.13494	1.00E+03	4.72E+03	1.81E+00	0.5	4	0	0.824	3.93	0.00096	0.0079	0																								UNKNOWN
861	1.04E-02	1.3628	211.10851	211.1131	1	1.3401	1.3734	211.11012	1.03E+03	1.84E+03	4.90E-01	0.125	1	10	1	0	0	0	0																								UNKNOWN
862	5.74E-02	1.3667	681.45418	681.46435	1	1.3392	1.4281	681.4596	1.01E+03	2.26E+03	9.20E-01	0.125	1	0	1	0	0	0	0																								UNKNOWN
863	1.26E-02	1.3674	496.41632	496.42593		1.3401	1.3985	496.42069	1.02E+03	1.94E+03	5.83E-01	0.25	2	8	0.685	4.13	0.00205	0.0205	0																	1.24E-02	1.3777	496.41852	496.42593	0.0436	1.3652	1.3985	DETECTED	496.42171	1.13E+03	1.86E+03	2	1.5	5.83E-01
864	3.54E-02	1.3676	548.32726	548.33952	1	1.343	1.4207	548.33541	1.08E+03	2.52E+03	6.58E-01	0.25	2	0	0.988	0.12	0.00006	0.013	0																	3.54E-02	1.3611	548.32726	548.33952	0.0584	1.343	1.4207	DETECTED	548.33544	1.08E+03	2.03E+03	3.6667	2.3333	6.36E-01
865	6.79E-02	1.3689	741.26166	741.27589	1	1.329	1.44	741.27136	1.00E+03	4.36E+03	1.45E+00	1	8	0	0.958	1.49	0.00111	0.0042	0																	6.47E-02	1.3666	741.26166	741.27505	0.0684	1.3374	1.4262	DETECTED	741.27117	1.04E+03	4.22E+03	2.2	1.6	1.32E+00
866	5.59E-02	1.3713	701.42679	701.43276	1	1.3358	1.4178	701.42986	1.07E+03	2.77E+03	1.06E+00	0.25	2	0	0.845	2.01	0.00141	0.0169	0																								UNKNOWN
867	2.63E-01	1.3732	435.20721	435.22348	1	1.3138	1.4336	435.21596	1.07E+03	1.02E+04	3.75E+00	0.25	2	0	0.902	1.28	0.00056	0.009	0																								UNKNOWN
868	3.65E-01	1.374	206.16126	206.16717	1	1.32	1.4595	206.16571	1.04E+03	1.69E+04	5.51E+00	1	8	0	0.848	3.85	0.00079	0.0131	0																	3.65E-01	1.3798	206.16126	206.16668	0.0761	1.3263	1.4595	DETECTED	206.1659	1.04E+03	1.69E+04	1.1719	1.1189	5.51E+00
870	5.96E-02	1.3742	379.14517	379.15461		1.3249	1.4114	379.14917	1.05E+03	3.17E+03	1.29E+00	0.375	3	0	0.97	0.46	0.00018	0.0092	0																								UNKNOWN
871	4.50E-02	1.3753	737.49808	737.51146	1	1.329	1.4234	737.50168	1.09E+03	3.25E+03	1.08E+00	0.625	5	0	0.952	1.13	0.00084	0.0114	0																	4.50E-02	1.3798	737.49938	737.50328	0.051	1.3374	1.4207	DETECTED	737.50148	1.18E+03	2.66E+03	0.875	0.9375	8.34E-01
872	6.75E-02	1.3762	207.16836	207.17255	1	1.3422	1.4477	207.17071	1.03E+03	3.75E+03	1.27E+00	0.125	1	0	1	0	0	0	0																								UNKNOWN
873	8.55E-02	1.3779	693.42253	693.43311	1	1.3346	1.4377	693.4274	1.01E+03	4.98E+03	1.56E+00	0.625	5	0	0.888	1.96	0.00136	0.0078	0																	8.55E-02	1.3777	693.42308	693.42987	0.0609	1.3374	1.4373	DETECTED	693.42669	1.04E+03	4.98E+03	1.5714	1.2857	1.56E+00
874	1.71E-01	1.3779	822.33172	822.34764	1	1.329	1.4477	822.34056	1.00E+03	6.30E+03	2.81E+00	1	8	0	0.907	2.61	0.00215	0.0078	0																	6.68E-02	1.3777	822.33172	822.34333	0.0653	1.3319	1.4318	DETECTED	822.34061	1.02E+03	3.67E+03	1.25	1.125	1.15E+00
875	5.10E-02	1.3785	620.23033	620.2434	1	1.3374	1.4373	620.23566	1.03E+03	2.48E+03	8.77E-01	0.5	4	0	0.736	4.06	0.00252	0.0259	0																	5.10E-02	1.3777	620.23248	620.2434	0.0187	1.3374	1.4373	DETECTED	620.23702	1.03E+03	2.48E+03	1.5714	1.2857	7.79E-01
876	2.62E-01	1.3797	680.45076	680.4674	1	1.3156	1.4432	680.45465	1.09E+03	1.20E+04	3.90E+00	0.75	6	0	0.932	1.68	0.00114	0.0101	0																	2.49E-01	1.3777	680.45076	680.45898	0.0813	1.3263	1.4373	DETECTED	680.4545	2.45E+03	1.02E+04	1.2222	1.1111	3.21E+00
877	2.45E-02	1.3797	716.40721	716.41755	1	1.3512	1.4178	716.41198	1.06E+03	2.42E+03	6.31E-01	0.125	1	0	1	0	0	0	0																								UNKNOWN
878	2.33E-02	1.3798	593.21152	593.21645		1.3635	1.4135	593.21427	1.01E+03	1.81E+03	6.92E-01	0.125	1	0	1	0	0	0	0																								UNKNOWN
879	9.96E+01	1.4618	665.45015	665.46494	1	1.1839	3.4823	665.46127	1.01E+03	2.53E+06	8.34E+02	0.625	5	1	0.677	4.21	0.0028	0.4118	0																	9.96E+01	1.514	665.45564	665.46366	0.0886	1.4373	2.908	DETECTED	665.46201	1.07E+03	2.46E+06	3.8223	3.0632	7.73E+02
880	2.40E-02	1.3798	573.20403	573.21287		1.3637	1.4137	573.20619	1.00E+03	2.89E+03	9.00E-01	0.125	1	0	1	0	0	0	0																								UNKNOWN
881	1.08E-01	1.3802	715.40547	715.41704	1	1.343	1.4357	715.4094	1.02E+03	5.04E+03	2.08E+00	0.625	5	0	0.933	1.59	0.00114	0.015	0																	4.63E-02	1.3798	715.40764	715.41197	0.1111	1.343	1.4151	DETECTED	715.40914	1.13E+03	3.45E+03	0.8571	0.9286	1.08E+00
882	4.82E-02	1.3815	963.55848	963.5704	1	1.3457	1.4266	963.56448	1.03E+03	4.47E+03	1.30E+00	0.875	7	0	0.887	2.58	0.00248	0.0075	0																	4.57E-02	1.3798	963.56206	963.5704	0.0404	1.3485	1.4207	DETECTED	963.56525	1.05E+03	4.14E+03	1.1667	1.0833	1.30E+00
883	1.62E-02	1.3818	267.16361	267.17122		1.3623	1.3956	267.16823	1.45E+03	3.35E+03	8.80E-01	0.125	1	1	1	0	0	0	0																								UNKNOWN
884	4.42E-02	1.3818	280.16024	280.16552	1	1.3478	1.4421	280.16215	1.02E+03	2.07E+03	6.90E-01	0.125	1	4	1	0	0	0	0																								UNKNOWN
885	2.81E-02	1.3818	590.23108	590.23921	1	1.3457	1.4178	590.2346	1.20E+03	2.68E+03	6.99E-01	0.125	1	0	1	0	0	0	0																								UNKNOWN
886	3.00E-02	1.3818	694.42666	694.43621	1	1.3422	1.4033	694.43078	1.26E+03	2.13E+03	7.11E-01	0.125	1	0	1	0	0	0	0																								UNKNOWN
887	1.12E-01	1.3818	801.3372	801.36396	1	1.3478	1.4532	801.35836	1.83E+03	5.21E+03	1.74E+00	0.125	1	0	1	0	0	0	0																								UNKNOWN
888	4.89E-01	1.382	535.24631	535.25997	1	1.3191	1.4856	535.25491	1.00E+03	1.72E+04	7.19E+00	0.875	7	1	0.941	1.56	0.00084	0.0153	0	low score: 1-Alaninechlamydocin_130134: [M+Na]+: 0.570	low score: 1-Alaninechlamydocin_130134	0.57	C27H36N4O6	[M+Na]+	O=C(N1[C@H](CCC1)C(N[C@@H](CCCCCC([C@@H]2CO2)=O)C(N[C@H]3C)=O)=O)[C@H](CC4=CC=CC=C4)NC3=O	535.2527	4.12	0.0022	512.26348	1.391	0.725	Annotated via MS2 searching of PIM MDAsEVs Samples in MSDIAL	MDAsEVs_PIM_MS2_Matched_11_21_25.csv	-0.009	0.0065	1.58E-01	1.3777	535.24861	535.25731	0.063	1.3208	1.4706	DETECTED	535.25435	1.04E+03	7.69E+03	1.4213	1.3498	2.42E+00
889	4.88E-02	1.3824	802.3554	802.36921	1	1.3401	1.4318	802.36044	1.01E+03	3.17E+03	9.93E-01	0.625	5	0	0.976	0.51	0.00041	0.0056	0																	4.65E-02	1.3853	802.35638	802.36533	0.0536	1.3485	1.4318	DETECTED	802.36064	1.13E+03	3.17E+03	1.1429	1.0714	9.93E-01
890	1.12E-01	1.3831	512.26215	512.27716	1	1.336	1.4412	512.26641	1.01E+03	4.42E+03	2.02E+00	1	8	0	0.822	4.34	0.00222	0.0216	0																	5.60E-02	1.3912	512.26358	512.26901	0.0588	1.343	1.4262	DETECTED	512.26621	1.34E+03	3.23E+03	0.6667	0.8333	1.02E+00
891	5.00E-02	1.3832	191.13933	191.14546	1	1.3415	1.4345	191.14257	1.08E+03	4.30E+03	1.46E+00	0.5	4	1	0.821	3.99	0.00076	0.0298	0																	3.20E-02	1.3853	191.14011	191.14309	0.0411	1.3763	1.4262	DETECTED	191.14249	1.08E+03	4.30E+03	3.5	2.25	1.46E+00
892	3.11E-01	1.3833	981.56852	981.5812	1	1.3346	1.4599	981.57563	1.00E+03	2.52E+04	6.57E+00	1	8	0	0.955	0.81	0.0008	0	0																	2.73E-01	1.3833	981.57386	981.57899	0.0423	1.343	1.4484	DETECTED	981.57584	1.24E+03	1.84E+04	1.6674	1.4097	5.77E+00
893	4.14E-02	1.3836	691.3796	691.39005	1	1.3401	1.4234	691.38533	1.09E+03	2.95E+03	9.85E-01	0.375	3	0	0.956	0.77	0.00053	0.0115	0																	3.33E-02	1.3798	691.38245	691.38895	0.0623	1.3541	1.4151	DETECTED	691.38562	1.15E+03	2.54E+03	1.2	1.1	7.98E-01
894	2.83E-01	1.3852	800.3536	800.36381	1	1.3256	1.4643	800.35912	1.02E+03	1.38E+04	4.72E+00	1	8	0	0.948	1.04	0.00083	0.0141	0																	2.44E-01	1.3853	800.35381	800.36184	0.0571	1.3319	1.4595	DETECTED	800.35866	1.34E+03	1.28E+04	1.2718	1.1498	4.00E+00
895	7.05E-01	1.3853	508.30631	508.32076	1	1.3124	1.5039	508.31705	1.02E+03	3.53E+04	1.03E+01	1	8	0	0.843	2.86	0.00145	0	0																	6.51E-01	1.3853	508.31141	508.32076	0.0735	1.3208	1.5039	DETECTED	508.31767	1.02E+03	2.90E+04	1.3656	1.3617	9.12E+00
896	3.62E-01	1.3853	549.33939	549.35209	1	1.329	1.4699	549.34427	1.04E+03	2.04E+04	6.42E+00	1	8	0	0.941	1.34	0.00074	0	0																	3.36E-01	1.3853	549.34276	549.34725	0.048	1.3319	1.465	DETECTED	549.3446	1.33E+03	1.82E+04	1.2927	1.1261	5.71E+00
897	4.93E-02	1.386	551.22765	551.2344		1.3469	1.419	551.22987	1.00E+03	2.70E+03	1.27E+00	0.25	2	0	0.847	2	0.0011	0.0125	0																								UNKNOWN
898	2.91E-02	1.386	569.26661	569.27168	1	1.3596	1.4199	569.26911	1.07E+03	2.90E+03	9.11E-01	0.25	2	0	0.926	0.94	0.00054	0.0125	0																	2.91E-02	1.3798	569.26705	569.27168	0.0376	1.3596	1.4151	DETECTED	569.26938	1.24E+03	2.90E+03	1.5	1.25	9.11E-01
899	2.24E-02	1.3864	635.17739	635.18265		1.358	1.408	635.17986	1.01E+03	1.77E+03	6.76E-01	0.125	1	0	1	0	0	0	0																								UNKNOWN
900	1.65E-01	1.3863	1184.71651	1184.74009	1	1.3374	1.5309	1184.72353	1.02E+03	7.09E+03	2.22E+00	0.875	7	0	0.903	1.84	0.00218	0.0141	0																	1.65E-01	1.3853	1184.72139	1184.73407	0.0628	1.3374	1.515	DETECTED	1184.72479	1.20E+03	7.09E+03	2.6613	1.7776	2.22E+00
901	1.83E-01	1.3865	529.24387	529.25192	1	1.329	1.4634	529.24747	1.02E+03	8.14E+03	3.16E+00	1	8	0	0.932	1.52	0.0008	0.02	0																	1.15E-01	1.3912	529.2456	529.25192	0.0452	1.3374	1.4484	DETECTED	529.24791	1.18E+03	6.35E+03	0.9598	0.9998	2.00E+00
902	1.13E-01	1.3866	1003.55091	1003.5626	1	1.3457	1.4357	1003.55689	1.01E+03	7.20E+03	2.75E+00	1	8	0	0.929	2.17	0.00218	0.0141	0																	5.10E-02	1.3798	1003.55394	1003.56139	0.0446	1.3541	1.4207	DETECTED	1003.55663	1.01E+03	4.38E+03	1.4	1.2	1.37E+00
903	1.77E-01	1.387	536.33898	536.35295	1	1.329	1.4636	536.34896	1.01E+03	1.06E+04	2.91E+00	1	8	0	0.885	2.83	0.00152	0.0132	0																	1.74E-01	1.3798	536.34603	536.3511	0.0487	1.3319	1.454	DETECTED	536.34951	1.14E+03	9.27E+03	1.6105	1.2221	2.91E+00
904	1.87E+01	1.3871	491.28488	491.29903	1	1.3013	1.9423	491.29247	1.09E+03	8.10E+05	2.47E+02	1	8	3	0.977	0.41	0.0002	0.0125	0																	1.65E+01	1.3798	491.2869	491.29854	0.0614	1.3097	1.9423	DETECTED	491.29255	2.29E+03	7.01E+05	1.7868	1.4226	2.20E+02
905	1.86E+00	1.3874	513.26527	513.27548	1	1.3179	1.5057	513.27249	1.01E+03	6.92E+04	2.64E+01	1	8	0	0.928	1.84	0.00095	0	0	low score: 1-Alaninechlamydocin_130134: [M+H]+: 0.657	low score: 1-Alaninechlamydocin_130134	0.657	C27H36N4O6	[M+H]+	O=C(N1[C@H](CCC1)C(N[C@@H](CCCCCC([C@@H]2CO2)=O)C(N[C@H]3C)=O)=O)[C@H](CC4=CC=CC=C4)NC3=O	513.27076	3.36	0.00173	512.26348	1.391	0.814	Annotated via MS2 searching of PIM MDAsEVs Samples in MSDIAL	MDAsEVs_PIM_MS2_Matched_11_21_25.csv	-0.0036	0.0026	8.10E-01	1.3874	513.26619	513.27511	0.0674	1.3208	1.4872	DETECTED	513.27245	1.06E+03	3.64E+04	1.2482	1.1541	1.14E+01
906	2.36E-01	1.3876	611.32814	611.34083	1	1.3311	1.4567	611.33461	1.01E+03	1.12E+04	3.74E+00	0.875	7	0	0.927	1.34	0.00082	0.0125	0																	1.68E-01	1.3853	611.33109	611.33717	0.0465	1.3374	1.454	DETECTED	611.33486	1.21E+03	1.03E+04	1.4807	1.1665	3.22E+00
907	7.20E-02	1.3883	588.23084	588.24231	1	1.3367	1.4484	588.23799	1.00E+03	4.46E+03	1.34E+00	0.875	7	0	0.911	2.09	0.00123	0.0132	0																	7.15E-02	1.3853	588.2339	588.24231	0.053	1.343	1.4484	DETECTED	588.23812	1.00E+03	3.87E+03	1.3746	1.1873	1.21E+00
908	3.49E-02	1.3887	662.12216	662.13004		1.3485	1.4255	662.12705	1.06E+03	2.70E+03	1.02E+00	0.625	5	0	0.954	0.92	0.00061	0.0263	0																	2.48E-02	1.3912	662.12216	662.1297	0.0473	1.3485	1.404	DETECTED	662.12671	1.06E+03	2.30E+03	0.25	0.625	7.21E-01
909	1.18E-01	1.3887	760.36325	760.37165	1	1.3367	1.4588	760.36626	1.03E+03	5.25E+03	1.75E+00	0.375	3	0	0.942	1.07	0.00081	0.0141	0																	8.79E-02	1.3798	760.36325	760.36881	0.0804	1.3374	1.4484	DETECTED	760.36623	1.43E+03	4.26E+03	1.4996	1.2498	1.34E+00
910	1.02E-01	1.3909	590.39049	590.39983	1	1.3367	1.4477	590.39572	1.01E+03	5.99E+03	1.88E+00	0.75	6	0	0.932	1.56	0.00092	0.0187	0																	1.02E-01	1.3798	590.39049	590.39837	0.0522	1.3374	1.4429	DETECTED	590.39626	1.15E+03	5.99E+03	1.463	1.1875	1.88E+00
911	4.80E-02	1.3923	650.319	650.32816		1.3582	1.4391	650.32456	1.03E+03	2.80E+03	1.14E+00	0.375	3	0	0.816	3.04	0.00198	0.0132	0																								UNKNOWN
912	3.18E-02	1.3931	522.33189	522.34873		1.3512	1.4289	522.33582	1.15E+03	2.46E+03	7.49E-01	0.25	2	0	0.823	2.36	0.00123	0.0016	0																								UNKNOWN
913	2.59E+00	1.3941	294.94805	294.95289		0.0359	1.761	294.95095	1.15E+03	9.46E+03	2.48E+00	0.625	5	1	0.916	0.3	0.00009	0.3267	0																	2.45E+00	1.2556	294.94955	294.95229	1.3488	0.0388	1.465	DETECTED	294.95095	1.25E+03	7.42E+03	0.1689	0.5868	2.35E+00
914	2.58E-02	1.3952	931.37219	931.38378		1.3726	1.4225	931.37663	1.11E+03	1.99E+03	8.10E-01	0.125	1	0	1	0	0	0	0																								UNKNOWN
915	4.06E-02	1.3958	601.33115	601.34801	1	1.3582	1.4414	601.33768	1.01E+03	2.33E+03	9.48E-01	0.375	3	0	0.765	3.57	0.00215	0.0125	0																	2.65E-02	1.3939	601.33545	601.34232	0.0496	1.3763	1.4373	DETECTED	601.33842	1.13E+03	1.93E+03	1.75	1.375	6.07E-01
916	1.04E-01	1.397	646.48649	646.49371	1	1.3589	1.4421	646.4877	1.13E+03	5.78E+03	1.93E+00	0.125	1	0	1	0	0	0	0																								UNKNOWN
917	1.06E-01	1.3983	429.37025	429.3766	1	1.3478	1.4503	429.37228	1.01E+03	5.85E+03	1.95E+00	0.375	3	0	0.982	0.22	0.00009	0.0195	0																								UNKNOWN
918	4.98E-02	1.3985	684.59877	684.60677	1	1.299	1.4266	684.60309	1.03E+03	2.14E+03	6.18E-01	0.125	1	0	1	0	0	0	0																								UNKNOWN
919	3.35E-02	1.3985	686.28283	686.28806		1.3747	1.4357	686.28528	1.05E+03	2.45E+03	9.37E-01	0.125	1	0	1	0	0	0	0																								UNKNOWN
920	2.28E-01	1.4022	550.33485	550.348	1	1.3401	1.4706	550.34098	1.16E+03	1.10E+04	3.03E+00	0.25	2	3	0.794	2.67	0.00147	0.0221	0																	2.28E-01	1.4133	550.33583	550.34678	0.0827	1.343	1.4706	DETECTED	550.34024	1.16E+03	9.65E+03	0.7419	0.8845	3.03E+00
921	3.65E-02	1.4024	881.36595	881.38669		1.3836	1.4468	881.38211	1.01E+03	2.24E+03	9.12E-01	0.25	2	0	0.974	0.29	0.00026	0.0144	0																								UNKNOWN
922	1.45E-01	1.405	600.32152	600.33428	1	1.3589	1.4692	600.32872	1.01E+03	6.95E+03	2.49E+00	1	8	0	0.889	3.2	0.00192	0.0207	0																	1.01E-01	1.3939	600.32715	600.33347	0.0571	1.3652	1.4595	DETECTED	600.32911	1.28E+03	5.97E+03	1.8328	1.4164	1.88E+00
923	6.93E-02	1.4053	171.13786	171.14188		1.3367	1.478	171.14001	1.34E+03	3.50E+03	1.38E+00	0.25	2	2	0.932	0.67	0.00012	0.0691	0																								UNKNOWN
924	4.64E-02	1.4053	782.33458	782.35494		1.3457	1.4532	782.34771	1.03E+03	2.33E+03	6.54E-01	0.375	3	0	0.794	3.09	0.00241	0.0084	0																	2.86E-02	1.4068	782.33742	782.35494	0.0744	1.3596	1.4373	DETECTED	782.3469	1.03E+03	1.94E+03	0.5556	0.7778	6.07E-01
925	1.33E-01	1.4056	636.27994	636.29176	1	1.367	1.4579	636.28828	1.03E+03	6.66E+03	2.71E+00	0.75	6	0	0.784	3.89	0.00248	0.0104	0																	5.86E-02	1.4004	636.27994	636.28901	0.0525	1.3707	1.4429	DETECTED	636.28718	1.03E+03	3.94E+03	1.1667	1.0833	1.24E+00
926	8.77E-02	1.406	168.99804	169.00248		0.9878	1.8473	169.00108	1.02E+03	2.46E+03	1.01E+00	0.375	3	7	0.714	2.49	0.00042	0.7884	0																	8.77E-02	1.0114	168.99873	169.00248	0.0645	0.9878	1.1987	DETECTED	169.00124	1.17E+03	2.17E+03	8.4993	4.7496	5.70E-01
927	1.79E+00	1.4063	178.12039	178.12435	1	0.5597	1.5587	178.12237	1.01E+03	1.23E+04	4.34E+00	0.875	7	5	0.962	0.95	0.00017	0.0666	0	DEP_178.1226_15.3: [M+H]+: 0.816	DEP_178.1226_15.3	0.816	C11H15NO	[M+H]+	CC(CC1=CC=CC=C1)N(C)C=O	178.12264	-1.52	-0.00027	177.11536	1.39	0.689	Annotated via MS2 searching of PIM MDAsEVs Samples in MSDIAL	MDAsEVs_PIM_MS2_Matched_11_21_25.csv	0.0163	0.0117								UNKNOWN
928	8.67E-02	1.4063	644.28981	644.29913	1	1.3614	1.4579	644.2933	1.01E+03	4.36E+03	1.66E+00	0.625	5	0	0.875	3.21	0.00207	0.0067	0																								UNKNOWN
929	1.19E-01	1.4065	664.29217	664.31056	1	1.3533	1.4558	664.30509	1.02E+03	6.24E+03	2.19E+00	1	8	0	0.898	2.82	0.00187	0.0252	0																	8.92E-02	1.4133	664.30209	664.30728	0.0642	1.3596	1.4484	DETECTED	664.30518	1.08E+03	5.14E+03	0.5997	0.7998	1.61E+00
930	2.01E-01	1.4068	773.64721	773.65697		0.9738	1.4567	773.65241	1.01E+03	2.38E+03	6.21E-01	0.125	1	0	1	0	0	0	0																								UNKNOWN
931	3.44E-02	1.2447	102.08948	102.09129	1	0.9216	1.4588	102.09044	1.03E+03	2.52E+03	8.21E-01	0.125	1	3	1	0	0	0	0																	3.19E-02	1.3722	102.08972	102.09129	0.0575	1.3596	1.4373	DETECTED	102.09056	1.09E+03	2.03E+03	6	3.5	6.05E-01
932	1.62E-02	1.4087	631.3303	631.33905		1.3866	1.4255	631.33572	1.24E+03	2.20E+03	7.33E-01	0.125	1	0	1	0	0	0	0																								UNKNOWN
933	8.75E-02	1.4121	594.29379	594.29911		1.3802	1.4634	594.29679	1.18E+03	4.23E+03	1.74E+00	0.25	2	0	0.947	0.69	0.00041	0.005	0																								UNKNOWN
934	5.80E-02	1.4146	551.336	551.34103	1	1.3866	1.4588	551.33904	1.11E+03	3.79E+03	1.26E+00	0.125	1	0	1	0	0	0	0																								UNKNOWN
935	2.36E-01	1.4149	550.33152	550.34711	1	1.3525	1.478	550.33813	1.12E+03	1.09E+04	4.12E+00	0.625	5	1	0.659	5.39	0.00296	0.0164	0																								UNKNOWN
936	2.61E-01	1.4154	614.30006	614.31693	1	1.3589	1.4817	614.30822	1.00E+03	1.61E+04	5.37E+00	1	8	0	0.927	2.02	0.00124	0.01	0																	2.32E-01	1.4133	614.30006	614.31352	0.0489	1.3596	1.4817	DETECTED	614.30806	1.00E+03	1.39E+04	0.9431	2.1414	4.36E+00
937	1.32E-01	1.4161	987.55473	987.57255	1	1.3822	1.4634	987.56254	1.05E+03	8.51E+03	3.25E+00	1	8	0	0.923	1.8	0.00177	0.0127	0																	5.80E-02	1.4198	987.56029	987.56654	0.0398	1.3874	1.454	DETECTED	987.56299	1.54E+03	4.58E+03	0.9995	0.9997	1.44E+00
938	3.77E-01	1.4161	966.57883	966.59236	1	1.3748	1.4725	966.58415	1.07E+03	2.47E+04	8.26E+00	0.375	3	0	0.949	0.88	0.00085	0.0039	0																								UNKNOWN
939	3.50E-02	1.4176	628.28299	628.30336		1.3977	1.4477	628.2866	1.25E+03	3.32E+03	1.11E+00	0.25	2	0	0.709	3.85	0.00242	0.0061	0																								UNKNOWN
940	7.54E-02	1.4182	535.34339	535.35762	1	1.379	1.4706	535.35286	1.00E+03	4.61E+03	1.63E+00	0.625	5	1	0.943	1.39	0.00074	0.0081	0																	6.54E-02	1.4133	535.34712	535.35762	0.043	1.3818	1.4706	DETECTED	535.35292	1.00E+03	4.12E+03	1.6662	1.3331	1.29E+00
941	5.98E-02	1.4198	59.04805	59.04887		1.3763	1.454	59.04845	1.87E+03	3.55E+03	1.07E+00	0.125	1	4	1	0	0	0	0																	5.98E-02	1.4198	59.04805	59.04887	0.1145	1.3763	1.454	DETECTED	59.04845	1.87E+03	3.55E+03	0.7496	0.8748	1.07E+00
942	1.04E-02	1.4198	86.0956	86.09659	1	1.3985	1.4318	86.09614	1.02E+03	1.71E+03	5.11E-01	0.125	1	3	1	0	0	0	0																	1.04E-02	1.4198	86.0956	86.09659	0.3337	1.3985	1.4318	DETECTED	86.09614	1.02E+03	1.71E+03	0.5	0.75	5.11E-01
943	1.63E-02	1.4198	436.2262	436.23353	1	1.4012	1.4456	436.23018	1.17E+03	2.39E+03	6.24E-01	0.125	1	0	1	0	0	0	0																								UNKNOWN
944	6.34E-02	1.4198	586.2808	586.28985	1	1.3874	1.4595	586.28677	1.08E+03	5.31E+03	1.67E+00	0.125	1	2	1	0	0	0	0																	6.34E-02	1.4198	586.2808	586.28985	0.0671	1.3874	1.4595	DETECTED	586.28677	1.08E+03	5.31E+03	1.1662	1.0831	1.67E+00
945	1.78E-02	1.4204	211.1666	211.16851		1.4088	1.4421	211.16739	1.00E+03	1.89E+03	9.15E-01	0.125	1	1	1	0	0	0	0																								UNKNOWN
946	2.21E-02	1.4204	279.92057	279.92306		1.4088	1.4532	279.92186	1.08E+03	2.87E+03	9.59E-01	0.125	1	0	1	0	0	0	0																								UNKNOWN
947	4.37E-02	1.4206	553.27271	553.28019	1	1.3977	1.454	553.27614	1.06E+03	4.22E+03	1.41E+00	0.375	3	0	0.87	2.24	0.00124	0.0139	0																	4.37E-02	1.4133	553.27271	553.27829	0.0397	1.3985	1.454	DETECTED	553.2756	1.06E+03	4.02E+03	2.3323	1.6662	1.26E+00
948	5.58E-01	1.4206	965.57079	965.588	1	1.3623	1.4754	965.58119	1.24E+03	4.23E+04	1.22E+01	0.625	5	0	0.974	0.69	0.00067	0.0016	0																	5.58E-01	1.4198	965.57631	965.58261	0.0425	1.3707	1.4706	DETECTED	965.58149	1.90E+03	3.79E+04	1.0584	1.0073	1.19E+01
949	8.81E-02	1.4207	135.11821	135.12143	1	1.3469	1.4856	135.11995	1.25E+03	3.09E+03	1.06E+00	0.125	1	3	1	0	0	0	0																								UNKNOWN
950	1.01E-01	1.4207	596.34043	596.34485	1	1.3859	1.4636	596.34313	1.02E+03	7.51E+03	2.34E+00	0.125	1	0	1	0	0	0	0																								UNKNOWN
951	2.23E-02	1.4207	948.57198	948.58196	1	1.3915	1.447	948.57454	1.06E+03	2.02E+03	6.30E-01	0.125	1	0	1	0	0	0	0																								UNKNOWN
952	9.73E-02	1.3388	330.33303	330.33892		1.0529	1.4891	330.33619	1.01E+03	2.67E+03	7.69E-01	0.125	1	6	1	0	0	0	0																								UNKNOWN
953	2.39E-02	1.4214	666.41656	666.42508	1	1.4024	1.4468	666.41986	1.28E+03	2.03E+03	7.74E-01	0.125	1	0	1	0	0	0	0																								UNKNOWN
954	2.84E-02	1.4214	754.2864	754.29297		1.3878	1.4543	754.29034	1.01E+03	2.59E+03	7.48E-01	0.125	1	0	1	0	0	0	0																								UNKNOWN
955	1.20E-01	1.4217	467.20178	467.21072	1	1.3822	1.4765	467.20578	1.01E+03	7.73E+03	2.23E+00	0.5	4	0	0.755	3.71	0.00173	0.0142	0																								UNKNOWN
956	5.12E-02	1.423	506.33213	506.34214	1	1.3901	1.4634	506.33814	1.06E+03	4.54E+03	1.43E+00	0.875	7	0	0.867	2.99	0.00152	0.0093	0																	4.93E-02	1.4267	506.33464	506.33991	0.0297	1.3929	1.4595	DETECTED	506.33826	1.07E+03	4.54E+03	0.9995	0.9997	1.43E+00
957	3.98E-02	1.4229	947.56067	947.57841	1	1.3845	1.4543	947.57047	1.05E+03	3.50E+03	1.05E+00	0.875	7	0	0.893	1.95	0.00185	0.0164	0																	3.19E-02	1.4198	947.56425	947.57204	0.0407	1.3929	1.4484	DETECTED	947.56958	1.05E+03	2.66E+03	0.9994	0.9997	8.35E-01
958	3.71E-02	1.4235	616.30702	616.32706	1	1.3866	1.454	616.31962	1.09E+03	3.07E+03	1.03E+00	0.25	2	0	0.761	3.17	0.00195	0.0062	0																	3.22E-02	1.4267	616.31484	616.32706	0.0323	1.3874	1.454	DETECTED	616.3206	1.09E+03	2.95E+03	0.7139	0.8569	9.25E-01
959	4.90E-02	1.4238	607.40502	607.41175	1	1.3866	1.4543	607.40868	1.03E+03	3.44E+03	1.15E+00	0.375	3	0	0.922	1.24	0.00076	0.0152	0																								UNKNOWN
960	8.06E-02	1.4239	675.37252	675.3954	1	1.3874	1.4643	675.3904	1.03E+03	6.03E+03	2.01E+00	0.75	6	0	0.873	2.91	0.00197	0.0197	0																	7.03E-02	1.4133	675.38143	675.39453	0.0415	1.3874	1.454	DETECTED	675.39079	1.55E+03	6.03E+03	1.3994	1.1997	1.89E+00
961	5.26E-01	1.424	199.16492	199.17368	1	1.2636	1.834	199.16862	1.09E+03	2.00E+04	5.40E+00	0.375	3	8	0.895	0.91	0.00018	0.2773	0																								UNKNOWN
962	1.55E-01	1.4241	615.39723	615.40701	1	1.3766	1.4921	615.40174	1.02E+03	9.46E+03	2.97E+00	0.75	6	0	0.945	1.27	0.00078	0.0065	0	low score: Amarouciaxanthin A: [M+H]+: 0.556	low score: Amarouciaxanthin A	0.556	C40H54O5	[M+H]+	CC1=CC(=O)CC([C@]1(CC(=O)/C(=C/C=C/C(=C/C=C/C=C(\C)/C=C/C=C(\C)/C=C=C2[C@](C[C@H](CC2(C)C)O)(C)O)/C)/C)O)(C)C	615.4044	-4.32	-0.00266	614.39712	1.43	0.69	Annotated via MS2 searching of PIM MDAsEVs Samples in MSDIAL	MDAsEVs_PIM_MS2_Matched_11_21_25.csv	-0.0059	0.0041	1.55E-01	1.4267	615.39869	615.40305	0.057	1.3818	1.4872	DETECTED	615.40153	1.18E+03	9.46E+03	1.4042	1.1873	2.97E+00
963	6.02E-02	1.4242	598.30967	598.32176	1	1.3781	1.4613	598.31466	1.05E+03	3.77E+03	1.36E+00	0.875	7	0	0.833	3.32	0.00199	0.0201	0																	4.83E-02	1.4267	598.3102	598.31705	0.0494	1.3874	1.454	DETECTED	598.31445	1.60E+03	3.77E+03	0.7139	0.8569	1.18E+00
964	4.23E-02	1.4251	616.39443	616.41149	1	1.4003	1.4669	616.40552	1.05E+03	2.48E+03	9.17E-01	0.25	2	0	0.945	0.71	0.00044	0.0087	0																								UNKNOWN
965	1.14E-01	1.4252	586.28359	586.29406	1	1.3781	1.469	586.28966	1.02E+03	6.14E+03	2.50E+00	0.625	5	1	0.745	5.26	0.00308	0.0231	0																								UNKNOWN
966	5.13E-01	1.4253	595.33382	595.34488	1	1.3755	1.481	595.34021	1.02E+03	3.62E+04	1.21E+01	0.875	7	2	0.953	1.5	0.00089	0.0099	0																	3.50E-01	1.4198	595.33785	595.34202	0.0383	1.3763	1.4762	DETECTED	595.34048	1.07E+03	2.55E+04	1.2858	1.1104	7.99E+00
967	4.54E-02	1.4257	536.27274	536.29283		1.4096	1.465	536.28376	1.11E+03	3.32E+03	1.35E+00	0.25	2	1	0.763	3.12	0.00167	0.0119	0																	2.89E-02	1.4317	536.28038	536.29283	0.0407	1.4096	1.465	DETECTED	536.28459	1.17E+03	2.93E+03	1.4993	1.2496	9.21E-01
968	3.24E-01	1.4263	520.35072	520.3573	1	1.3755	1.481	520.35446	1.02E+03	1.83E+04	6.99E+00	1	8	0	0.945	1.47	0.00076	0	0																	2.64E-01	1.4263	520.35264	520.3573	0.0476	1.3818	1.4706	DETECTED	520.35451	1.78E+03	1.83E+04	1.0207	1.0289	5.76E+00
969	8.16E-01	1.4263	533.34077	533.3536	1	1.3711	1.4856	533.35006	1.05E+03	4.93E+04	1.66E+01	1	8	0	0.964	0.95	0.00051	0	0																	7.44E-01	1.4263	533.34538	533.35186	0.0561	1.3763	1.4817	DETECTED	533.35003	1.67E+03	4.84E+04	1.082	1.0451	1.52E+01
970	5.39E-02	1.4264	638.37253	638.38737	1	1.3874	1.4762	638.38199	1.01E+03	3.53E+03	9.78E-01	0.25	2	0	0.73	3.55	0.00227	0.0132	0																	5.39E-02	1.4198	638.37253	638.3861	0.0605	1.3874	1.4762	DETECTED	638.38085	1.01E+03	3.12E+03	1.6662	1.3331	9.78E-01
971	5.75E-02	1.4265	562.36012	562.3719	1	1.3915	1.4655	562.36536	1.00E+03	4.16E+03	1.39E+00	0.875	7	0	0.891	3.17	0.00178	0.0231	0																	4.92E-02	1.4382	562.36239	562.3719	0.0447	1.3985	1.465	DETECTED	562.36567	1.00E+03	4.16E+03	0.7139	0.8569	1.31E+00
972	2.02E-01	1.4268	971.56298	971.57303	1	1.3933	1.4746	971.568	1.01E+03	1.41E+04	5.39E+00	1	8	0	0.958	1.29	0.00126	0.009	0																	7.68E-02	1.4267	971.56457	971.5693	0.0328	1.3985	1.465	DETECTED	971.56744	1.16E+03	7.07E+03	1.2714	1.1997	2.22E+00
973	8.99E-02	1.427	643.42904	643.43859	1	1.3811	1.4754	643.43324	1.06E+03	5.63E+03	1.77E+00	1	8	0	0.927	2.04	0.00131	0.0247	0																	8.99E-02	1.4198	643.43074	643.43534	0.0867	1.3818	1.4706	DETECTED	643.43322	1.12E+03	5.63E+03	1.3914	1.1426	1.77E+00
974	1.80E-01	1.4272	597.38217	597.39703	1	1.379	1.4976	597.39041	1.01E+03	1.03E+04	3.33E+00	0.875	7	0	0.963	0.95	0.00057	0.0123	0																	1.75E-01	1.4267	597.38858	597.39275	0.047	1.3818	1.4872	DETECTED	597.39001	1.45E+03	1.03E+04	1.4288	1.1873	3.23E+00
975	9.54E-02	1.4276	579.36219	579.38482	1	1.3748	1.4754	579.37857	1.05E+03	5.95E+03	1.87E+00	1	8	0	0.836	4.22	0.00244	0.0253	0																	8.33E-02	1.4317	579.37099	579.38482	0.0429	1.3874	1.4706	DETECTED	579.37872	1.52E+03	5.95E+03	0.8746	0.9373	1.87E+00
976	3.53E-02	1.4277	563.36081	563.36766	1	1.3985	1.4595	563.36409	1.04E+03	3.07E+03	1.13E+00	0.5	4	0	0.924	1.65	0.00093	0.0119	0																	3.53E-02	1.4317	563.36081	563.36766	0.0465	1.3985	1.4595	DETECTED	563.36422	1.14E+03	3.05E+03	0.8328	0.9164	9.58E-01
977	2.72E+01	1.6298	341.29909	341.30984	1	1.3734	2.7796	341.30512	1.02E+03	3.03E+05	1.44E+02	0.75	6	8	0.943	1.55	0.00053	0.0175	0																	1.61E+01	1.6235	341.30082	341.30618	0.0851	1.4984	2.5361	DETECTED	341.30519	1.63E+03	2.52E+05	9.5986	6.5802	7.94E+01
978	1.93E-01	1.4281	637.37842	637.38823	1	1.3734	1.4891	637.38318	1.01E+03	1.04E+04	3.96E+00	1	8	0	0.95	1.43	0.00091	0.0184	0	low score: Amarouciaxanthin A: [M+Na]+: 0.500	low score: Amarouciaxanthin A	0.5	C40H54O5	[M+Na]+	CC1=CC(=O)CC([C@]1(CC(=O)/C(=C/C=C/C(=C/C=C/C=C(\C)/C=C/C=C(\C)/C=C=C2[C@](C[C@H](CC2(C)C)O)(C)O)/C)/C)O)(C)C	637.38634	-4.96	-0.00316	614.39712	1.43	0.68	Annotated via MS2 searching of PIM MDAsEVs Samples in MSDIAL	MDAsEVs_PIM_MS2_Matched_11_21_25.csv	-0.0019	0.0013	1.10E-01	1.4382	637.38144	637.38565	0.0579	1.3818	1.4762	DETECTED	637.38309	1.21E+03	6.71E+03	0.7341	0.8499	2.11E+00
979	1.65E-01	1.4284	574.3991	574.40524	1	1.3811	1.4706	574.40148	1.15E+03	1.09E+04	3.70E+00	1	8	0	0.963	0.92	0.00053	0.011	0																	1.50E-01	1.4317	574.40026	574.40404	0.0515	1.3818	1.4706	DETECTED	574.40146	1.15E+03	9.93E+03	0.7034	0.8887	3.12E+00
980	2.23E-01	1.4286	564.30672	564.31742	1	1.3748	1.4858	564.31195	1.02E+03	1.41E+04	4.70E+00	1	8	0	0.943	1.52	0.00086	0.0175	0																	1.84E-01	1.4267	564.30957	564.31523	0.045	1.3763	1.4762	DETECTED	564.31174	1.06E+03	1.19E+04	0.9223	0.9746	3.74E+00
981	9.96E-02	1.4289	478.30377	478.31274	1	1.3874	1.4872	478.30621	1.04E+03	6.58E+03	2.20E+00	0.625	5	0	0.946	0.97	0.00046	0.0123	0																	9.11E-02	1.4317	478.30395	478.31274	0.0575	1.3874	1.4872	DETECTED	478.30645	1.08E+03	5.95E+03	1.5611	1.1248	1.87E+00
982	1.49E-02	1.4294	578.29126	578.2977		1.4137	1.4525	578.29345	1.01E+03	2.02E+03	6.30E-01	0.125	1	0	1	0	0	0	0																								UNKNOWN
983	8.73E+00	1.4294	492.31378	492.33161	1	1.4033	1.9361	492.32249	3.55E+03	2.32E+05	1.10E+02	0.125	1	0	1	0	0	0	0																								UNKNOWN
984	2.83E-02	1.4294	924.53848	924.54822		1.3978	1.4477	924.54278	1.05E+03	1.71E+03	8.06E-01	0.125	1	0	1	0	0	0	0																								UNKNOWN
985	2.18E+00	1.4295	497.27612	497.28887	1	1.37	1.5321	497.27909	1.13E+03	1.04E+05	4.10E+01	1	8	6	0.976	0.83	0.00041	0.0116	0																	8.34E-01	1.4317	497.27671	497.28478	0.0518	1.3763	1.5316	DETECTED	497.27907	1.47E+03	4.96E+04	1.1566	1.1646	1.56E+01
986	2.88E-01	1.4295	519.25709	519.26702	1	1.3858	1.4967	519.26102	1.02E+03	1.23E+04	5.66E+00	1	8	0	0.927	1.79	0.00093	0.0123	0																	5.30E-02	1.4317	519.25709	519.26318	0.0447	1.3929	1.465	DETECTED	519.26047	1.26E+03	4.45E+03	0.8567	0.9284	1.40E+00
987	2.91E-02	1.4297	305.15432	305.15964		1.4169	1.478	305.15663	1.00E+03	1.82E+03	7.40E-01	0.125	1	0	1	0	0	0	0																								UNKNOWN
988	2.57E-02	1.4297	342.30708	342.31052	1	1.3901	1.4567	342.30869	1.03E+03	2.76E+03	7.20E-01	0.125	1	0	1	0	0	0	0																								UNKNOWN
989	2.11E-01	1.2366	377.32272	377.33022		0.7706	1.4595	377.32601	1.07E+03	2.58E+03	8.60E-01	0.125	1	3	1	0	0	0	0																	4.28E-02	1.3798	377.32358	377.32803	0.0557	1.3652	1.4595	DETECTED	377.32616	1.09E+03	2.09E+03	4.6657	2.8328	6.57E-01
990	3.55E-02	1.4303	924.45891	924.47324	1	1.3901	1.4677	924.46748	1.08E+03	2.65E+03	6.94E-01	0.25	2	0	0.868	1.7	0.00157	0.0192	0																								UNKNOWN
991	2.14E+00	1.4315	493.319	493.3357	1	1.3977	1.7508	493.32685	5.13E+03	9.69E+04	3.15E+01	0.875	7	0	0.889	3.1	0.00153	0.0127	0																	2.04E+00	1.4317	493.319	493.3315	0.0509	1.3985	1.5816	DETECTED	493.32649	9.32E+03	9.69E+04	1.9701	2.015	3.04E+01
992	1.47E+00	1.4322	419.22673	419.24654	1	1.3755	1.7703	419.23464	1.12E+03	3.21E+04	1.16E+01	0.875	7	0	0.862	3.03	0.00127	0.0116	0																	1.47E+00	1.4267	419.22738	419.24207	0.1348	1.3818	1.7703	DETECTED	419.23408	2.15E+03	3.21E+04	1.7898	4.7333	1.01E+01
993	6.10E-02	1.4322	613.26739	613.27777	1	1.3933	1.4754	613.27189	1.03E+03	4.25E+03	1.42E+00	0.75	6	3	0.867	3.67	0.00225	0.0128	0																	5.36E-02	1.4267	613.26739	613.2737	0.0514	1.3985	1.4706	DETECTED	613.27165	1.33E+03	3.54E+03	1.5994	1.2997	1.11E+00
994	1.67E+00	1.4325	949.58225	949.60469	1	1.3845	1.4914	949.58731	1.07E+03	1.39E+05	4.40E+01	1	8	0	0.971	0.86	0.00081	0	0																	1.53E+00	1.4325	949.58589	949.60469	0.034	1.3874	1.4872	DETECTED	949.58753	1.37E+03	1.39E+05	1.1277	1.0549	4.36E+01
995	1.01E-01	1.433	625.41147	625.42549	1	1.3845	1.4817	625.4217	1.02E+03	6.28E+03	1.89E+00	0.875	7	0	0.912	2.16	0.00135	0.0132	0																	1.01E-01	1.4267	625.41147	625.42456	0.0726	1.3874	1.4817	DETECTED	625.42111	1.17E+03	6.02E+03	1.4986	1.2141	1.89E+00
996	2.04E-02	1.433	517.33399	517.33995	1	1.4081	1.4581	517.3364	1.00E+03	2.06E+03	6.42E-01	0.125	1	0	1	0	0	0	0																								UNKNOWN
997	2.35E-02	1.433	520.26462	520.27032	1	1.3988	1.4599	520.26731	1.05E+03	2.16E+03	6.23E-01	0.125	1	0	1	0	0	0	0																								UNKNOWN
998	2.65E-02	1.433	536.2812	536.29099	1	1.4192	1.4692	536.28631	1.37E+03	2.96E+03	9.22E-01	0.125	1	1	1	0	0	0	0																								UNKNOWN
999	2.89E+01	1.4332	475.29193	475.30645	1	1.3559	2.3835	475.29879	1.02E+03	8.94E+05	3.35E+02	1	8	0	0.959	1.08	0.00051	0	0																	2.69E+01	1.4332	475.29632	475.30325	0.0504	1.3596	1.959	DETECTED	475.29886	1.23E+03	8.94E+05	4.2586	3.755	2.81E+02
1000	3.51E-02	1.4335	548.31172	548.32378		1.4088	1.4699	548.3194	1.11E+03	2.94E+03	9.17E-01	0.25	2	0	0.879	1.57	0.00086	0.0126	0																								UNKNOWN
1001	4.19E-02	1.434	544.29565	544.3074		1.4135	1.4746	544.29975	1.08E+03	2.69E+03	1.03E+00	0.25	2	0	0.817	2.36	0.00128	0.0252	0																								UNKNOWN
1002	2.47E-01	1.4341	354.06826	354.0742	1	1.3922	1.542	354.07134	1.06E+03	1.30E+04	4.33E+00	0.375	3	2	0.974	0.43	0.00015	0.006	0																								UNKNOWN
1004	9.67E-02	1.4363	725.27166	725.28026	1	1.3866	1.4754	725.27701	1.01E+03	6.85E+03	2.23E+00	1	8	0	0.93	1.67	0.00121	0.0082	0																	8.17E-02	1.4317	725.27332	725.28026	0.0331	1.3985	1.4706	DETECTED	725.27711	1.03E+03	6.85E+03	1.0608	1.0831	2.15E+00
1005	1.29E-01	1.4366	516.3242	516.33744	1	1.397	1.5002	516.32983	1.02E+03	7.11E+03	2.89E+00	1	8	0	0.926	1.63	0.00084	0.0201	0																	9.95E-02	1.4382	516.32821	516.33236	0.0556	1.3985	1.4817	DETECTED	516.33018	1.21E+03	7.05E+03	1.2811	1.0712	2.22E+00
1006	8.68E-02	1.4376	200.16045	200.16698	1	1.087	1.7187	200.1643	1.01E+03	3.06E+03	1.21E+00	0.25	2	4	0.838	0.5	0.0001	0.4996	0																								UNKNOWN
1007	2.64E-01	1.4377	163.07324	163.07731	1	0.9604	1.8916	163.07514	1.00E+03	4.04E+03	1.44E+00	0.75	6	7	0.79	1.95	0.00032	0.7182	0																	4.04E-02	1.128	163.07388	163.07596	0.0433	1.0766	1.1376	DETECTED	163.07498	1.70E+03	3.79E+03	0.2223	0.6111	1.06E+00
1008	1.62E-01	1.4377	420.23444	420.24055	1	1.3892	1.4947	420.23777	1.10E+03	9.76E+03	3.97E+00	0.125	1	0	1	0	0	0	0																								UNKNOWN
1009	1.79E-02	1.4377	906.26955	906.27708	1	1.4281	1.4669	906.27253	1.02E+03	1.76E+03	7.17E-01	0.125	1	0	1	0	0	0	0																								UNKNOWN
1010	3.37E-02	1.438	626.24031	626.24883	1	1.4151	1.4725	626.24569	1.11E+03	2.93E+03	1.19E+00	0.25	2	0	0.904	1.28	0.0008	0.0005	0																	3.04E-02	1.4382	626.24418	626.24883	0.0433	1.4151	1.4706	DETECTED	626.24529	1.14E+03	2.65E+03	1.4993	1.2496	8.33E-01
1011	1.96E-01	1.4385	744.36406	744.37654	1	1.3866	1.4921	744.37169	1.01E+03	1.31E+04	4.38E+00	1	8	0	0.925	2.14	0.0016	0.0172	0																	1.34E-01	1.4382	744.36791	744.37343	0.0394	1.3874	1.4762	DETECTED	744.37177	1.17E+03	1.10E+04	0.7534	0.8887	3.45E+00
1012	1.96E-01	1.4388	500.33096	500.3404	1	1.397	1.4967	500.33528	1.13E+03	1.09E+04	4.43E+00	1	8	0	0.948	1.46	0.00073	0.0166	0																	1.46E-01	1.4317	500.33375	500.3385	0.0411	1.3985	1.4817	DETECTED	500.3354	1.38E+03	1.05E+04	1.6161	1.2498	3.30E+00
1013	6.52E-02	1.4388	785.35859	785.36989	1	1.3978	1.4588	785.36557	1.27E+03	3.89E+03	1.84E+00	0.25	2	0	0.744	3.41	0.00268	0.0012	0																	4.30E-02	1.4382	785.36177	785.36989	0.0412	1.3985	1.454	DETECTED	785.36691	1.38E+03	3.86E+03	0.4281	0.7141	1.21E+00
1014	2.34E-01	1.4393	420.01303	420.02039		0.9697	1.7277	420.01676	1.02E+03	2.82E+03	9.48E-01	0.25	2	12	0.877	0.1	0.00004	0.4622	0																								UNKNOWN
1015	5.16E-02	1.4395	806.33923	806.34689		1.3978	1.4588	806.34392	1.24E+03	2.84E+03	1.34E+00	0.125	1	0	1	0	0	0	0																								UNKNOWN
1016	2.90E-02	1.4399	626.42035	626.43006	1	1.4059	1.4613	626.42361	1.18E+03	1.88E+03	7.65E-01	0.125	1	0	1	0	0	0	0																								UNKNOWN
1017	2.11E-02	1.4399	766.34767	766.35695		1.4067	1.4655	766.35319	1.04E+03	2.30E+03	6.64E-01	0.25	2	0	0.832	2.23	0.00171	0	0																								UNKNOWN
1018	4.37E-02	1.4404	1172.71718	1172.74536	1	1.4144	1.4976	1172.72577	1.01E+03	2.33E+03	1.10E+00	0.375	3	0	0.879	1.78	0.00208	0.0147	0																								UNKNOWN
1019	1.62E-02	1.4433	363.30716	363.31222		1.4096	1.454	363.31007	1.06E+03	1.86E+03	5.87E-01	0.125	1	0	1	0	0	0	0																	1.62E-02	1.4433	363.30716	363.31222	0.0509	1.4096	1.454	DETECTED	363.31007	1.06E+03	1.86E+03	0.3328	0.6664	5.87E-01
1020	2.56E-02	1.4433	515.31091	515.32045	1	1.4151	1.481	515.31717	1.06E+03	2.20E+03	7.34E-01	0.25	2	0	0.848	2.03	0.00105	0	0																	2.09E-02	1.4433	515.31473	515.32045	0.067	1.4151	1.465	DETECTED	515.3177	1.06E+03	2.00E+03	0.7994	0.8997	6.30E-01
1021	3.70E-02	1.4432	885.28789	885.30125	1	1.4281	1.4835	885.29701	1.02E+03	2.34E+03	9.54E-01	0.25	2	0	0.624	4.99	0.00442	0.0066	0																								UNKNOWN
1022	2.23E-02	1.4433	746.36876	746.37797	1	1.404	1.454	746.37331	1.02E+03	2.21E+03	6.92E-01	0.125	1	0	1	0	0	0	0																	2.23E-02	1.4433	746.36876	746.37797	0.0377	1.404	1.454	DETECTED	746.37331	1.02E+03	2.21E+03	0.2853	0.6426	6.92E-01
1023	2.85E-02	1.4464	501.3388	501.34428	1	1.42	1.4699	501.34153	1.02E+03	1.81E+03	8.56E-01	0.125	1	7	1	0	0	0	0																								UNKNOWN
1024	1.73E-02	1.4466	619.32976	619.33766		1.4192	1.4581	619.33352	1.06E+03	2.50E+03	7.80E-01	0.125	1	0	1	0	0	0	0																								UNKNOWN
1025	2.23E-02	1.4483	403.30242	403.30614		1.4318	1.4817	403.30467	1.06E+03	2.22E+03	6.98E-01	0.125	1	3	1	0	0	0	0																	2.23E-02	1.4483	403.30242	403.30614	0.0373	1.4318	1.4817	DETECTED	403.30467	1.06E+03	2.22E+03	2.002	1.501	6.98E-01
1026	7.62E-02	1.4485	622.36114	622.37349	1	1.3922	1.4947	622.36862	1.06E+03	4.74E+03	1.58E+00	0.625	5	0	0.887	2.71	0.00168	0.0144	0																	6.33E-02	1.4433	622.36511	622.37164	0.0547	1.3985	1.4817	DETECTED	622.36836	1.24E+03	3.80E+03	0.8746	0.9373	1.19E+00
1027	5.14E-02	1.4491	884.27709	884.29575	1	1.4266	1.4967	884.29012	1.17E+03	3.56E+03	1.36E+00	0.25	2	0	0.968	0.42	0.00037	0.0016	0																								UNKNOWN
1028	7.68E-02	1.4491	339.15499	339.1601		1.4114	1.4856	339.15748	1.07E+03	4.36E+03	1.73E+00	0.75	6	0	0.831	3.75	0.00127	0.0264	0																	3.84E-02	1.4658	339.15499	339.15856	0.0401	1.4151	1.4762	DETECTED	339.15757	1.07E+03	2.87E+03	0.2223	0.6111	9.07E-01
1029	1.07E-01	1.4505	598.20104	598.21597	1	1.4155	1.4947	598.20939	1.02E+03	6.61E+03	2.69E+00	0.625	5	0	0.783	4.51	0.0027	0.0149	0																	7.23E-02	1.4582	598.20544	598.21416	0.0424	1.4207	1.4872	DETECTED	598.20826	1.86E+03	5.78E+03	1.0005	1.0002	1.81E+00
1030	3.29E-02	1.4515	1277.8836	1277.89928	1	1.4255	1.4969	1277.89292	1.01E+03	2.89E+03	1.09E+00	0.375	3	0	0.953	0.81	0.00103	0.0049	0																								UNKNOWN
1031	1.28E-02	1.4519	116.10502	116.10772		1.4178	1.4567	116.10673	1.16E+03	2.26E+03	5.64E-01	0.125	1	7	1	0	0	0	0																								UNKNOWN
1032	2.82E-01	1.452	468.38299	468.39284		1.2867	1.6597	468.38932	1.01E+03	1.86E+04	5.37E+00	0.375	3	8	0.734	3.9	0.00182	0.2845	0																								UNKNOWN
1033	6.95E-01	1.4533	1235.83553	1235.84964	1	1.4067	1.5975	1235.8435	1.03E+03	3.25E+04	1.05E+01	1	8	0	0.956	1.22	0.00151	0	0																	5.62E-01	1.4533	1235.83797	1235.84964	0.0319	1.4151	1.5927	DETECTED	1235.84384	1.06E+03	3.25E+04	4.1601	2.4576	1.02E+01
1034	3.61E-02	1.4547	1276.88031	1276.90257	1	1.4262	1.4835	1276.89163	1.00E+03	3.48E+03	1.16E+00	0.5	4	0	0.87	2.12	0.00271	0.0116	0																	3.41E-02	1.4483	1276.88031	1276.89567	0.0456	1.4262	1.4817	DETECTED	1276.89005	1.00E+03	3.48E+03	1.5011	1.2506	1.09E+00
1035	1.48E-01	1.456	504.32069	504.33184	1	1.4067	1.5122	504.32363	1.02E+03	1.01E+04	2.64E+00	0.875	7	0	0.938	1.5	0.00076	0.0157	0																								UNKNOWN
1036	4.08E-02	1.4565	619.3217	619.3371	1	1.4199	1.4865	619.32947	1.04E+03	2.85E+03	9.50E-01	0.5	4	0	0.873	2.56	0.00159	0.0062	0																	3.16E-02	1.4582	619.3242	619.3371	0.0454	1.4207	1.4762	DETECTED	619.32983	1.10E+03	2.63E+03	0.667	0.8335	8.26E-01
1037	4.20E-02	1.4568	487.29443	487.30266	1	1.4123	1.4891	487.29749	1.01E+03	4.65E+03	1.21E+00	0.375	3	0	0.883	1.77	0.00086	0.0059	0																								UNKNOWN
1038	2.98E-01	1.4572	311.11979	311.12841	1	1.4137	1.5224	311.12471	1.05E+03	1.85E+04	7.52E+00	0.875	7	0	0.829	4.18	0.0013	0.0141	0																	1.07E-01	1.462	311.12308	311.12568	0.0266	1.4207	1.5094	DETECTED	311.12494	1.11E+03	9.97E+03	1.034	1.1431	3.15E+00
1039	1.37E-01	1.4595	1238.83654	1238.8554	1	1.4281	1.5698	1238.84721	1.03E+03	4.88E+03	2.06E+00	0.25	2	0	0.961	0.52	0.00064	0.0008	0																								UNKNOWN
1040	1.85E-01	1.4598	1222.83521	1222.86206	1	1.4234	1.5761	1222.84543	1.06E+03	7.52E+03	2.74E+00	0.75	6	0	0.95	1.4	0.00171	0.0122	0																	1.49E-01	1.4582	1222.8382	1222.85078	0.0403	1.4262	1.5761	DETECTED	1222.84538	1.17E+03	7.52E+03	4.7508	2.7013	2.36E+00
1041	2.28E-02	1.4601	1239.84103	1239.85348	1	1.431	1.4801	1239.84563	1.07E+03	2.61E+03	8.70E-01	0.25	2	0	0.907	1.23	0.00153	0.0038	0																								UNKNOWN
1042	1.25E-01	1.4602	1297.82752	1297.86535	1	1.4255	1.5531	1297.8482	1.06E+03	6.89E+03	2.30E+00	1	8	0	0.9	2.35	0.00305	0.0166	0																	9.09E-02	1.462	1297.83256	1297.86535	0.0414	1.4262	1.5316	DETECTED	1297.84827	1.06E+03	5.48E+03	2.3234	1.5839	1.72E+00
1043	3.57E-02	1.4603	1252.84108	1252.8675	1	1.4336	1.5023	1252.84854	1.01E+03	3.14E+03	1.02E+00	0.625	5	0	0.763	4.59	0.00575	0.0062	0																								UNKNOWN
1044	1.45E-01	1.4609	1223.84089	1223.85208	1	1.4255	1.5668	1223.84803	1.26E+03	6.15E+03	2.41E+00	0.25	2	0	0.985	0.19	0.00023	0.0021	0																								UNKNOWN
1045	1.06E-01	1.462	1214.78289	1214.80907		1.4468	1.5578	1214.79852	1.31E+03	4.04E+03	1.54E+00	0.125	1	1	1	0	0	0	0																								UNKNOWN
1046	6.09E-02	1.462	1282.85439	1282.88286	1	1.4366	1.5365	1282.86952	1.10E+03	2.99E+03	9.98E-01	0.25	2	0	0.771	3.06	0.00392	0.0001	0																								UNKNOWN
1047	1.61E-02	1.4621	806.28487	806.29113		1.4432	1.4821	806.28945	1.26E+03	2.57E+03	7.41E-01	0.125	1	0	1	0	0	0	0																								UNKNOWN
1048	3.10E-02	1.4639	349.15528	349.16287		1.4345	1.4976	349.15876	1.03E+03	3.35E+03	1.06E+00	0.5	4	0	0.915	1.9	0.00066	0.0154	0																	3.10E-02	1.4745	349.15627	349.16287	0.0596	1.4373	1.4872	DETECTED	349.15883	1.28E+03	3.35E+03	0.5002	0.7501	1.06E+00
1049	1.19E+00	1.5981	285.2314	285.2392	1	1.5154	1.7798	285.23443	1.17E+03	4.82E+04	1.53E+01	0.25	2	5	0.786	2.84	0.00081	0.0037	0																	1.18E+00	1.6011	285.233	285.23835	0.0552	1.5594	1.7648	DETECTED	285.23458	3.43E+03	4.82E+04	2.9943	2.1183	1.53E+01
1050	1.70E-02	1.464	1119.69636	1119.71352	1	1.4421	1.481	1119.71197	1.24E+03	2.19E+03	7.32E-01	0.125	1	0	1	0	0	0	0																								UNKNOWN
1051	7.39E-01	1.464	1139.75068	1139.76391	1	1.431	1.6752	1139.75517	1.03E+03	2.64E+04	8.82E+00	0.125	1	0	1	0	0	0	0																								UNKNOWN
1052	3.54E-02	1.464	1175.7628	1175.77551	1	1.4366	1.5032	1175.76738	1.06E+03	2.48E+03	8.26E-01	0.125	1	0	1	0	0	0	0																								UNKNOWN
1053	1.32E-02	1.464	1285.68107	1285.69356	1	1.4525	1.4914	1285.69017	1.08E+03	1.76E+03	5.49E-01	0.125	1	0	1	0	0	0	0																								UNKNOWN
1054	7.34E-02	1.4643	563.22198	563.23085	1	1.4289	1.5399	563.2272	1.00E+03	4.85E+03	1.81E+00	1	8	0	0.922	2.13	0.0012	0.0048	0																	6.79E-02	1.4658	563.223	563.22957	0.0429	1.4318	1.5206	DETECTED	563.22697	1.02E+03	4.85E+03	1.6675	1.3338	1.52E+00
1055	6.94E-02	1.4648	756.26157	756.2804	1	1.4255	1.5209	756.27397	1.06E+03	4.94E+03	1.65E+00	0.75	6	0	0.886	2.91	0.0022	0.0154	0																	3.47E-02	1.4745	756.26844	756.27715	0.0438	1.4318	1.4928	DETECTED	756.27344	1.12E+03	2.64E+03	0.5717	0.7858	8.29E-01
1056	3.71E-02	1.4649	1156.74102	1156.75839	1	1.4456	1.5288	1156.75095	1.10E+03	2.31E+03	6.01E-01	0.125	1	0	1	0	0	0	0																								UNKNOWN
1057	3.17E-02	1.4649	1398.92601	1398.9351		1.431	1.5032	1398.93125	1.00E+03	2.45E+03	8.19E-01	0.375	3	0	0.891	1.96	0.00275	0.0019	0																	2.33E-02	1.4658	1398.92601	1398.93334	0.0433	1.4373	1.4872	DETECTED	1398.93002	1.16E+03	2.41E+03	0.8005	0.9002	7.55E-01
1058	1.49E-01	1.4651	385.1757	385.18557	1	1.4225	1.5612	385.17838	1.02E+03	6.74E+03	2.77E+00	0.875	7	0	0.857	3.54	0.00137	0.0175	0																								UNKNOWN
1059	2.07E-02	1.4653	801.31156	801.34166		1.4377	1.4877	801.33068	1.34E+03	2.09E+03	6.04E-01	0.125	1	0	1	0	0	0	0																								UNKNOWN
1060	5.10E-01	1.4658	1137.73874	1137.74417	1	1.4207	1.4984	1137.74348	1.02E+03	5.52E+04	1.73E+01	0.125	1	0	1	0	0	0	0																	5.10E-01	1.4658	1137.73874	1137.74417	0.0279	1.4207	1.4984	DETECTED	1137.74348	1.02E+03	5.52E+04	1.7075	1.2274	1.73E+01
1061	5.49E-02	1.4658	1160.71974	1160.74595	1	1.4373	1.5372	1160.72906	1.33E+03	3.42E+03	1.07E+00	0.125	1	2	1	0	0	0	0																	5.49E-02	1.4658	1160.71974	1160.74595	0.0242	1.4373	1.5372	DETECTED	1160.72906	1.33E+03	3.42E+03	2.6016	1.8008	1.07E+00
1062	5.61E-01	1.4663	784.28436	784.30898	1	1.4192	1.5143	784.30281	1.29E+03	3.13E+04	1.05E+01	0.875	7	0	0.806	4.14	0.00324	0.0175	0																	2.43E-01	1.4658	784.29104	784.30898	0.0542	1.4262	1.5039	DETECTED	784.30291	3.93E+03	1.68E+04	1.0004	1.0002	5.27E+00
1063	6.62E+01	1.4665	1194.80814	1194.82537	1	1.3901	2.525	1194.81947	1.02E+03	2.38E+06	7.95E+02	1	8	0	0.985	0.4	0.00048	0	0																	5.82E+01	1.4665	1194.81049	1194.82252	0.0527	1.404	2.525	DETECTED	1194.81978	1.17E+03	2.38E+06	4.5086	2.9905	7.47E+02
1064	1.81E-01	1.4671	1254.83117	1254.8542	1	1.4266	1.6031	1254.838	1.02E+03	7.60E+03	2.58E+00	1	8	0	0.957	0.82	0.00103	0.0137	0																	1.50E-01	1.4658	1254.83213	1254.84623	0.0862	1.4318	1.5705	DETECTED	1254.83839	1.23E+03	7.60E+03	3.1877	2.0841	2.38E+00
1065	1.16E-01	1.4671	1176.7673	1176.79197	1	1.431	1.6142	1176.77727	1.00E+03	3.36E+03	1.06E+00	0.375	3	0	0.859	2.18	0.00257	0.0058	0																	5.52E-02	1.4658	1176.77123	1176.78062	0.0718	1.4318	1.5316	DETECTED	1176.77635	1.11E+03	3.19E+03	2.001	1.5005	1.00E+00
1066	3.58E-01	1.4673	1208.79473	1208.81625	1	1.4255	1.6509	1208.80457	1.01E+03	1.32E+04	4.41E+00	0.875	7	0	0.899	2.34	0.00283	0.0222	0																	3.13E-01	1.4658	1208.79853	1208.81625	0.0638	1.4262	1.6371	DETECTED	1208.80621	1.08E+03	1.18E+04	4.5503	3.0043	3.69E+00
1067	1.13E-01	1.4674	1264.87422	1264.8999	1	1.4289	1.5705	1264.88728	1.04E+03	5.27E+03	1.66E+00	0.75	6	0	0.895	2.61	0.0033	0.0137	0																	1.08E-01	1.4658	1264.88149	1264.89507	0.0517	1.4318	1.5705	DETECTED	1264.88806	1.06E+03	5.27E+03	3.1683	2.0841	1.65E+00
1068	5.92E-02	1.4676	731.40992	731.4219	1	1.4421	1.5487	731.41573	1.01E+03	2.61E+03	1.18E+00	0.5	4	0	0.943	0.9	0.00066	0.0137	0																	4.74E-02	1.462	731.40992	731.4219	0.0568	1.4429	1.5372	DETECTED	731.41594	1.01E+03	2.50E+03	4.6714	2.8357	7.83E-01
1069	1.37E-01	1.4679	1154.74333	1154.7597	1	1.4322	1.5154	1154.74809	1.32E+03	9.80E+03	2.83E+00	0.125	1	0	1	0	0	0	0																								UNKNOWN
1070	1.58E-01	1.468	1214.7832	1214.82323	1	1.4289	1.5809	1214.8069	1.00E+03	5.56E+03	2.01E+00	0.75	6	0	0.722	7.49	0.0091	0.0117	0																	1.23E-01	1.4658	1214.80078	1214.81887	0.0787	1.4373	1.5761	DETECTED	1214.81192	1.25E+03	5.56E+03	4.0024	2.5012	1.74E+00
1071	3.43E+00	1.4682	314.27186	314.28288	1	1.3874	2.4235	314.27724	1.01E+03	3.56E+04	1.36E+01	0.75	6	3	0.8	2.83	0.00089	0.242	0																	4.59E-02	1.4317	314.27417	314.28211	0.0479	1.3874	1.4762	DETECTED	314.27746	1.01E+03	2.98E+03	0.9996	0.9998	9.40E-01
1072	6.99E-02	1.4683	1256.82197	1256.84552	1	1.4377	1.5413	1256.83686	1.00E+03	3.76E+03	1.31E+00	0.875	7	0	0.885	2.85	0.00359	0.0166	0																	5.70E-02	1.4658	1256.82667	1256.84288	0.0367	1.4429	1.5316	DETECTED	1256.8385	1.00E+03	3.76E+03	3.0023	2.0011	1.18E+00
1073	2.75E-01	1.4683	1140.74891	1140.76306	1	1.4318	1.6231	1140.75458	1.02E+03	9.39E+03	2.94E+00	0.375	3	0	0.956	0.67	0.00077	0.0086	0																	2.75E-01	1.4658	1140.75089	1140.76182	0.0575	1.4318	1.6205	DETECTED	1140.75506	1.02E+03	9.39E+03	5.4022	2.8345	2.94E+00
1074	8.50E-02	1.4686	1224.79901	1224.83084	1	1.4414	1.5691	1224.81725	1.02E+03	3.43E+03	1.07E+00	0.125	1	0	1	0	0	0	0																								UNKNOWN
1075	8.41E-02	1.4689	1296.82818	1296.87436	1	1.4366	1.5531	1296.85325	1.02E+03	4.13E+03	1.38E+00	0.875	7	0	0.85	4.68	0.00607	0.0126	0																	5.82E-02	1.4658	1296.84759	1296.87436	0.0665	1.4373	1.5316	DETECTED	1296.85466	1.18E+03	3.13E+03	2.4014	1.7007	9.82E-01
1076	1.59E+00	1.469	1138.74305	1138.76225	1	1.4178	1.7508	1138.75322	1.01E+03	5.24E+04	1.99E+01	0.875	7	0	0.924	1.72	0.00196	0.0104	0																	1.59E+00	1.4658	1138.74559	1138.76089	0.0437	1.4207	1.7426	DETECTED	1138.7541	1.01E+03	5.24E+04	6.2126	3.5739	1.64E+01
1078	4.70E+00	1.4693	1210.80182	1210.82271	1	1.4123	1.9534	1210.814	1.02E+03	1.49E+05	5.24E+01	1	8	0	0.943	1.47	0.00178	0	0																	4.13E+00	1.4693	1210.80594	1210.82271	0.0647	1.4151	1.9534	DETECTED	1210.8152	1.42E+03	1.46E+05	5.1238	3.175	4.59E+01
1079	2.36E-01	1.4703	1240.81427	1240.83352	1	1.4255	1.6142	1240.82301	1.04E+03	9.34E+03	3.20E+00	1	8	0	0.943	1.24	0.00153	0.0136	0																	2.01E-01	1.4658	1240.82048	1240.8326	0.0628	1.4318	1.6038	DETECTED	1240.82349	1.18E+03	9.34E+03	3.697	2.5844	2.93E+00
1080	1.47E-02	1.4707	206.13613	206.14013		1.4532	1.4865	206.13866	1.04E+03	1.99E+03	6.75E-01	0.125	1	6	1	0	0	0	0																								UNKNOWN
1081	1.92E-02	1.4707	757.27508	757.29193	1	1.4421	1.4865	757.28199	1.07E+03	2.13E+03	7.10E-01	0.125	1	0	1	0	0	0	0																								UNKNOWN
1082	3.52E-02	1.4707	1146.32021	1146.32904	1	1.4588	1.5309	1146.32552	1.12E+03	2.11E+03	7.04E-01	0.125	1	0	1	0	0	0	0																								UNKNOWN
1083	1.34E+00	1.4707	1192.79227	1192.80754	1	1.4178	1.7585	1192.80142	1.00E+03	4.68E+04	1.56E+01	1	8	0	0.979	0.63	0.00075	0	0																	1.09E+00	1.4707	1192.79391	1192.8067	0.0602	1.4207	1.7426	DETECTED	1192.80191	1.17E+03	4.25E+04	4.8583	3.0735	1.33E+01
1084	1.69E+00	1.4707	1215.73784	1215.76503	1	1.4155	1.8963	1215.75568	1.04E+03	3.74E+04	1.58E+01	1	8	0	0.915	2.33	0.00283	0	0																	7.27E-01	1.4707	1215.7454	1215.76378	0.0835	1.4207	1.6482	DETECTED	1215.75683	1.18E+03	2.59E+04	4.4444	2.6584	8.13E+00
1085	1.44E-01	1.4707	1214.79222	1214.82317	1	1.4366	1.6031	1214.81375	1.06E+03	5.43E+03	1.81E+00	0.125	1	2	1	0	0	0	0																								UNKNOWN
1086	3.98E-02	1.4708	1159.7069	1159.72863	1	1.4456	1.5191	1159.72082	1.05E+03	3.31E+03	9.70E-01	0.25	2	0	0.967	0.42	0.00049	0.008	0																								UNKNOWN
1087	8.39E-02	1.4718	1160.701	1160.74466	1	1.4366	1.5356	1160.72506	1.12E+03	4.18E+03	1.60E+00	0.375	3	1	0.819	3.52	0.00409	0.0066	0																								UNKNOWN
1088	5.96E-02	1.4722	1312.8714	1312.88951	1	1.4366	1.539	1312.87893	1.04E+03	2.58E+03	9.57E-01	0.625	5	0	0.927	1.32	0.00173	0.0194	0																	3.89E-02	1.4658	1312.87325	1312.88409	0.0698	1.4429	1.5206	DETECTED	1312.87954	1.24E+03	2.29E+03	2.5019	1.7509	7.17E-01
1089	2.13E-01	1.4724	785.29109	785.31256	1	1.4281	1.5168	785.30543	2.08E+03	1.00E+04	4.07E+00	0.125	1	0	1	0	0	0	0																								UNKNOWN
1090	5.96E-02	1.4724	1177.77281	1177.79538	1	1.4391	1.5502	1177.78003	1.03E+03	2.35E+03	9.57E-01	0.125	1	0	1	0	0	0	0																								UNKNOWN
1091	5.74E-02	1.4724	1229.78254	1229.81085	1	1.4468	1.5356	1229.80235	1.09E+03	2.75E+03	1.30E+00	0.25	2	4	0.876	1.62	0.00199	0.0083	0																								UNKNOWN
1092	2.32E-02	1.4745	798.27814	798.29291	1	1.4429	1.4928	798.28429	1.25E+03	2.52E+03	7.89E-01	0.125	1	0	1	0	0	0	0																	2.32E-02	1.4745	798.27814	798.29291	0.033	1.4429	1.4928	DETECTED	798.28429	1.25E+03	2.52E+03	0.8005	0.9002	7.89E-01
1093	4.17E-02	1.4748	576.40855	576.42146	1	1.4033	1.5578	576.4142	1.16E+03	3.20E+03	1.07E+00	0.375	3	1	0.838	2.78	0.0016	0.0963	0																								UNKNOWN
1094	5.48E-02	1.4748	619.28413	619.29309		1.4414	1.5358	619.28902	1.08E+03	3.52E+03	1.10E+00	0.125	1	0	1	0	0	0	0																								UNKNOWN
1095	5.02E-02	1.4751	729.27958	729.29797	1	1.447	1.5358	729.29177	1.14E+03	2.27E+03	8.61E-01	0.25	2	0	0.921	0.99	0.00072	0.0203	0																								UNKNOWN
1096	2.78E-02	1.4751	1283.86286	1283.87572	1	1.4345	1.5247	1283.86889	1.01E+03	2.57E+03	6.83E-01	0.25	2	0	0.809	2.48	0.00319	0.0204	0																								UNKNOWN
1097	1.47E-01	1.4751	1242.80399	1242.8288	1	1.431	1.5864	1242.81476	1.01E+03	5.51E+03	2.15E+00	1	8	0	0.845	2.98	0.0037	0.0341	0																	1.11E-01	1.4755	1242.80756	1242.8288	0.0686	1.4318	1.5649	DETECTED	1242.8169	1.23E+03	4.68E+03	2.0007	1.5004	1.47E+00
1098	6.00E-02	1.4763	899.58373	899.60995	1	1.44	1.5524	899.60079	1.01E+03	3.34E+03	1.05E+00	0.75	6	0	0.935	1.89	0.0017	0.0348	0																	5.57E-02	1.4658	899.59797	899.60995	0.0286	1.4429	1.5483	DETECTED	899.60171	1.05E+03	3.34E+03	3.7528	2.3764	1.05E+00
1099	4.71E-01	1.4763	1213.8057	1213.82297	1	1.431	1.6521	1213.81696	1.07E+03	1.13E+04	5.33E+00	0.25	2	0	0.961	0.51	0.00062	0.0012	0																								UNKNOWN
1100	2.76E-02	1.4765	999.27847	999.28931	1	1.4636	1.5136	999.28695	1.27E+03	2.46E+03	7.69E-01	0.125	1	0	1	0	0	0	0																								UNKNOWN
1101	1.11E-02	1.4765	1073.29605	1073.30838	1	1.4692	1.5025	1073.30681	1.07E+03	1.64E+03	5.13E-01	0.125	1	0	1	0	0	0	0																								UNKNOWN
1102	3.16E-01	1.4766	1209.79643	1209.81896	1	1.431	1.6142	1209.80476	1.07E+03	8.32E+03	3.92E+00	0.125	1	0	1	0	0	0	0																								UNKNOWN
1103	2.56E-02	1.4777	281.29223	281.29515		1.4643	1.5254	281.29358	1.02E+03	2.09E+03	6.99E-01	0.125	1	1	1	0	0	0	0																								UNKNOWN
1104	5.30E-02	1.4777	1147.31888	1147.32947	1	1.4588	1.5642	1147.32607	1.09E+03	2.36E+03	7.87E-01	0.125	1	0	1	0	0	0	0																								UNKNOWN
1105	9.32E-02	1.4779	1232.74626	1232.76749	1	1.4391	1.5502	1232.75848	1.09E+03	3.30E+03	1.35E+00	0.25	2	0	0.87	1.69	0.00208	0.0146	0																								UNKNOWN
1106	6.24E-01	1.4783	1226.80076	1226.81553	1	1.4234	1.6863	1226.80663	1.00E+03	2.14E+04	7.60E+00	1	8	0	0.975	0.59	0.00073	0	0																	4.91E-01	1.4783	1226.80195	1226.8109	0.0617	1.4262	1.6593	DETECTED	1226.80681	1.04E+03	1.85E+04	3.6036	2.4075	5.81E+00
1107	5.67E-02	1.4785	378.3535	378.35821	1	1.4432	1.5321	378.35701	1.32E+03	3.52E+03	1.02E+00	0.125	1	0	1	0	0	0	0																								UNKNOWN
1108	7.02E-02	1.4786	1229.78773	1229.81663	1	1.4421	1.5483	1229.80708	1.00E+03	3.43E+03	1.14E+00	0.625	5	2	0.836	4.29	0.00528	0.0229	0																	5.93E-02	1.4745	1229.7941	1229.81589	0.0624	1.4429	1.5483	DETECTED	1229.80749	1.00E+03	2.97E+03	2.8017	1.9008	9.31E-01
1109	7.90E-02	1.4789	1225.79492	1225.82367	1	1.4373	1.5587	1225.80696	1.02E+03	3.33E+03	1.19E+00	0.75	6	0	0.746	4.43	0.00544	0.0333	0																	5.89E-02	1.4745	1225.79839	1225.82195	0.0853	1.4373	1.5372	DETECTED	1225.81017	1.13E+03	2.90E+03	2.001	1.5005	9.09E-01
1110	1.85E-01	1.4791	1155.7453	1155.77408	1	1.4345	1.5469	1155.75386	1.06E+03	7.29E+03	2.72E+00	0.875	7	0	0.898	2.33	0.00269	0.0123	0																	1.10E-01	1.4745	1155.74708	1155.76549	0.0543	1.4373	1.5206	DETECTED	1155.75236	1.22E+03	6.87E+03	1.6063	1.2504	2.15E+00
1111	6.02E-02	1.4794	1258.78761	1258.81479	1	1.4421	1.5365	1258.80041	1.04E+03	2.83E+03	9.88E-01	0.5	4	0	0.937	1.24	0.00156	0.012	0																	3.86E-02	1.4755	1258.78761	1258.81479	0.056	1.4484	1.5261	DETECTED	1258.79957	1.06E+03	2.50E+03	1.8	1.4	7.85E-01
1112	4.74E+00	1.4804	1199.76405	1199.79207	1	1.4114	1.9574	1199.77537	1.00E+03	1.17E+05	4.69E+01	1	8	0	0.932	1.53	0.00184	0	0																	2.16E+00	1.4804	1199.76628	1199.78703	0.0795	1.4207	1.9368	DETECTED	1199.77633	1.13E+03	6.93E+04	2.1203	1.6702	2.17E+01
1114	1.66E-01	1.4814	1218.7493	1218.77725	1	1.4289	1.5855	1218.76014	1.07E+03	5.57E+03	2.13E+00	0.5	4	0	0.942	0.97	0.00118	0.0486	0																	8.57E-02	1.5067	1218.75438	1218.76917	0.1034	1.4373	1.5594	DETECTED	1218.75984	1.28E+03	3.22E+03	1.0003	1.0001	1.01E+00
1115	1.02E-01	1.4816	1141.72725	1141.76097	1	1.44	1.601	1141.74554	1.04E+03	3.45E+03	1.38E+00	0.5	4	0	0.811	3.69	0.00421	0.0328	0																	1.01E-01	1.4968	1141.72725	1141.76097	0.1218	1.4429	1.5983	DETECTED	1141.74624	1.13E+03	3.14E+03	2.5009	1.7505	9.85E-01
1116	2.57E+00	1.4831	990.65856	990.6741	1	1.421	2.0505	990.66633	1.03E+03	6.83E+04	2.49E+01	1	8	0	0.982	0.41	0.00041	0	0																	2.34E+00	1.4831	990.6604	990.67119	0.0706	1.4262	1.9534	DETECTED	990.66657	1.23E+03	6.83E+04	3.8085	3.2204	2.14E+01
1117	5.79E-02	1.4847	1000.27006	1000.29229	1	1.4613	1.5539	1000.28611	1.04E+03	2.41E+03	9.82E-01	0.25	2	0	0.98	0.24	0.00024	0.0108	0																	4.05E-02	1.4793	1000.28115	1000.29229	0.0743	1.465	1.5539	DETECTED	1000.28599	1.04E+03	2.11E+03	4.3334	2.6667	6.62E-01
1118	9.82E-02	1.4851	1243.80514	1243.82433	1	1.4366	1.5698	1243.81142	1.01E+03	3.58E+03	1.20E+00	0.5	4	0	0.883	1.79	0.00222	0.0146	0																								UNKNOWN
1119	2.74E-02	1.4852	361.32891	361.33399		1.4543	1.5209	361.33079	1.16E+03	2.06E+03	5.92E-01	0.125	1	0	1	0	0	0	0																								UNKNOWN
1120	1.90E-01	1.4861	1231.74577	1231.77288	1	1.431	1.6077	1231.75843	1.06E+03	5.54E+03	2.61E+00	0.75	6	0	0.789	4.69	0.00577	0.0284	0																	7.75E-02	1.4901	1231.74939	1231.77288	0.1009	1.4429	1.5705	DETECTED	1231.76048	1.11E+03	3.20E+03	1.5561	1.278	1.00E+00
1121	5.56E-02	1.4868	1001.2828	1001.28964	1	1.4532	1.5476	1001.28649	1.02E+03	3.16E+03	1.05E+00	0.125	1	0	1	0	0	0	0																								UNKNOWN
1122	5.30E-01	1.4875	391.28011	391.2909	1	1.1824	1.5968	391.28513	1.01E+03	2.35E+04	9.22E+00	0.625	5	7	0.738	4.62	0.00181	0.3582	0																								UNKNOWN
1123	6.38E-02	1.4884	1074.30294	1074.31704	1	1.4532	1.5531	1074.30564	1.01E+03	3.27E+03	1.09E+00	0.25	2	0	0.901	1.3	0.0014	0.0033	0																								UNKNOWN
1124	2.09E-01	1.4887	259.16547	259.16983	1	1.4302	1.5245	259.1692	1.39E+03	8.75E+03	3.36E+00	0.125	1	0	1	0	0	0	0																								UNKNOWN
1126	5.07E-01	1.4901	763.5335	763.54782		1.4484	1.5983	763.54338	1.47E+03	1.57E+04	4.92E+00	0.125	1	7	1	0	0	0	0																	5.07E-01	1.4901	763.5335	763.54782	0.113	1.4484	1.5983	DETECTED	763.54338	1.47E+03	1.57E+04	2.7317	1.8023	4.92E+00
1127	1.59E-01	1.4901	766.56751	766.58322	1	1.4613	1.6001	766.57863	1.46E+03	4.49E+03	1.83E+00	0.125	1	0	1	0	0	0	0																								UNKNOWN
1128	4.62E-02	1.4901	928.26428	928.27573	1	1.4669	1.5502	928.26774	1.04E+03	1.93E+03	7.85E-01	0.125	1	0	1	0	0	0	0																								UNKNOWN
1129	2.68E-02	1.4901	995.22725	995.24056		1.4613	1.5113	995.23117	1.18E+03	1.84E+03	7.50E-01	0.125	1	0	1	0	0	0	0																								UNKNOWN
1130	4.38E-02	1.4901	1203.77354	1203.78823	1	1.4484	1.5372	1203.7832	1.02E+03	2.60E+03	8.14E-01	0.125	1	0	1	0	0	0	0																	4.38E-02	1.4901	1203.77354	1203.78823	0.068	1.4484	1.5372	DETECTED	1203.7832	1.02E+03	2.60E+03	1	1	8.14E-01
1131	4.67E-02	1.4923	1259.78944	1259.80077	1	1.4532	1.5198	1259.79622	1.04E+03	2.22E+03	1.05E+00	0.125	1	0	1	0	0	0	0																								UNKNOWN
1132	4.79E-01	1.4935	371.15613	371.16778	1	1.4225	1.6167	371.1615	1.07E+03	1.01E+04	4.72E+00	0.625	5	0	0.844	3.73	0.00138	0.0871	0																								UNKNOWN
1133	1.13E-01	1.4943	998.2829	998.29573	1	1.4532	1.5864	998.28919	1.05E+03	4.53E+03	1.51E+00	0.75	6	0	0.948	1.42	0.00142	0.0133	0																	4.84E-02	1.4901	998.2829	998.29569	0.0609	1.4595	1.5594	DETECTED	998.29005	1.09E+03	2.98E+03	2	1.5	9.35E-01
1134	7.36E-02	1.4951	511.27716	511.28963	1	1.4003	1.5864	511.28354	1.01E+03	4.41E+03	1.70E+00	0.5	4	0	0.802	3.77	0.00193	0.1476	0																								UNKNOWN
1135	7.53E-02	1.4958	175.95112	175.95329	1	1.3097	1.6577	175.95231	1.03E+03	2.67E+03	7.30E-01	0.25	2	11	0.856	0.84	0.00015	0.325	0																	7.53E-02	1.3333	175.95141	175.95317	0.1511	1.3097	1.465	DETECTED	175.95224	1.15E+03	2.67E+03	5.9993	3.4996	7.30E-01
1136	1.40E-02	1.4959	649.26053	649.27829	1	1.4921	1.5254	649.26689	1.09E+03	2.09E+03	6.99E-01	0.125	1	0	1	0	0	0	0																								UNKNOWN
1137	5.90E-02	1.4959	728.29093	728.29862	1	1.4643	1.5309	728.29334	1.25E+03	4.33E+03	1.45E+00	0.125	1	0	1	0	0	0	0																								UNKNOWN
1138	2.51E-02	1.4959	855.24538	855.25829	1	1.4921	1.5476	855.25121	1.14E+03	2.03E+03	6.79E-01	0.125	1	0	1	0	0	0	0																								UNKNOWN
1139	2.08E-02	1.4969	82.03376	82.03485	1	1.4754	1.5143	82.03437	1.05E+03	2.37E+03	1.10E+00	0.125	1	4	1	0	0	0	0																								UNKNOWN
1140	1.27E-01	1.4976	995.61345	995.63726	1	1.4468	1.6133	995.62407	1.00E+03	3.17E+03	1.49E+00	0.875	7	0	0.807	3.82	0.0038	0.0205	0																	5.22E-02	1.4901	995.6204	995.63103	0.1024	1.454	1.5594	DETECTED	995.6247	1.13E+03	2.30E+03	1.7143	1.3571	7.20E-01
1141	1.73E-01	1.4979	1067.6375	1067.65449	1	1.4421	1.6556	1067.64473	1.01E+03	4.68E+03	1.67E+00	0.375	3	0	0.957	0.71	0.00076	0.008	0																								UNKNOWN
1142	3.17E-02	1.4986	915.5885	915.60046	1	1.4706	1.5483	915.59511	1.05E+03	1.89E+03	5.94E-01	0.25	2	0	0.954	0.58	0.00053	0.0128	0																	3.17E-02	1.505	915.5885	915.60046	0.2508	1.4706	1.5483	DETECTED	915.59538	1.05E+03	1.89E+03	1.3333	1.1667	5.94E-01
1143	5.60E-02	1.4996	1072.29775	1072.3104	1	1.4588	1.5476	1072.30734	1.38E+03	2.97E+03	9.90E-01	0.125	1	0	1	0	0	0	0																								UNKNOWN
1144	3.24E-02	1.4996	1186.71697	1186.73815	1	1.4366	1.5087	1186.73308	1.10E+03	1.91E+03	6.36E-01	0.125	1	0	1	0	0	0	0																								UNKNOWN
1145	1.18E+00	1.4998	770.29316	770.32025	1	1.44	1.811	770.3049	1.04E+03	2.56E+04	9.75E+00	1	8	0	0.923	2.25	0.00173	0	0																	5.86E-01	1.4998	770.29796	770.31664	0.1409	1.4484	1.7814	DETECTED	770.30459	1.04E+03	1.33E+04	5.4435	6.346	4.15E+00
1146	4.33E-01	1.4999	794.48689	794.50474	1	1.4581	1.7111	794.49528	1.09E+03	1.38E+04	4.91E+00	0.375	3	0	0.902	1.69	0.00134	0.007	0																								UNKNOWN
1147	1.98E-01	1.5004	926.26013	926.27612	1	1.4532	1.6188	926.26916	1.05E+03	7.21E+03	2.41E+00	0.75	6	0	0.935	1.77	0.00164	0.0359	0																	9.50E-02	1.5227	926.26023	926.27309	0.0709	1.4595	1.5927	DETECTED	926.26943	1.16E+03	3.97E+03	1	1	1.24E+00
1148	6.19E-02	1.5013	660.13719	660.15096		1.4699	1.5724	660.14243	1.07E+03	2.49E+03	1.02E+00	0.25	2	0	0.937	0.83	0.00055	0.0033	0																								UNKNOWN
1149	8.73E-02	1.5015	364.3323	364.34416	1	1.4543	1.5598	364.34047	1.04E+03	4.04E+03	1.16E+00	0.25	2	0	0.746	3.23	0.00118	0.0459	0																								UNKNOWN
1150	7.00E+00	1.5027	934.62264	934.6468	1	1.4234	2.1588	934.64079	1.02E+03	1.54E+05	5.87E+01	1	8	1	0.978	0.59	0.00055	0.0108	0																	5.82E+00	1.5067	934.63542	934.64375	0.0842	1.4262	2.1588	DETECTED	934.64114	1.03E+03	1.48E+05	4.0733	3.1632	4.64E+01
1152	4.77E-02	1.5029	1244.80134	1244.82343	1	1.4503	1.5446	1244.8099	1.01E+03	1.87E+03	7.62E-01	0.125	1	0	1	0	0	0	0																								UNKNOWN
1153	9.58E-02	1.5031	633.26416	633.2827	1	1.4643	1.5864	633.27867	1.02E+03	3.75E+03	1.25E+00	0.25	2	0	0.739	3.42	0.00217	0.0198	0																								UNKNOWN
1154	1.11E-01	1.504	932.60218	932.64082	1	1.4613	1.6278	932.62041	1.00E+03	2.67E+03	1.09E+00	0.5	4	0	0.758	4.49	0.00419	0.0208	0																								UNKNOWN
1155	1.11E-01	1.5046	642.30418	642.32622	1	1.4643	1.5864	642.31695	1.03E+03	3.32E+03	1.46E+00	0.75	6	0	0.925	1.52	0.00098	0.0343	0																								UNKNOWN
1156	1.76E-01	1.5048	909.60703	909.62187	1	1.4511	1.6287	909.61308	1.04E+03	5.29E+03	1.94E+00	0.875	7	0	0.959	0.85	0.00078	0.0545	0																	1.73E-01	1.4793	909.60959	909.62062	0.1278	1.454	1.6093	DETECTED	909.61334	1.20E+03	5.29E+03	4.6	2.8	1.66E+00
1157	4.77E-02	1.5049	978.75565	978.76315	1	1.4599	1.5487	978.75903	1.15E+03	2.97E+03	8.58E-01	0.125	1	0	1	0	0	0	0																								UNKNOWN
1158	1.73E+00	1.506	764.55654	764.57567	1	1.44	1.8895	764.57111	1.10E+03	3.82E+04	1.27E+01	1	8	0	0.925	1.7	0.0013	0	0																	1.65E+00	1.506	764.56039	764.57422	0.1114	1.4484	1.8868	DETECTED	764.57188	3.01E+03	3.62E+04	10.1529	5.3355	1.14E+01
1159	4.36E-02	1.5066	966.62249	966.63507	1	1.4835	1.5594	966.62904	1.15E+03	2.26E+03	9.21E-01	0.25	2	0	0.852	1.95	0.00188	0.0073	0																	3.00E-02	1.5102	966.62249	966.63209	0.046	1.4928	1.5594	DETECTED	966.6281	1.15E+03	2.18E+03	3	2	6.83E-01
1160	6.61E-02	1.5068	73.02753	73.02985		1.0925	1.6112	73.02835	1.03E+03	4.79E+03	1.70E+00	0.875	7	3	0.843	2.29	0.00017	0.459	0																	3.75E-02	1.5709	73.02781	73.02935	0.0601	1.5483	1.6038	DETECTED	73.02837	1.37E+03	4.69E+03	1	1	1.41E+00
1161	1.47E+00	1.5074	1006.65219	1006.66935	1	1.431	1.9006	1006.66112	1.01E+03	3.40E+04	1.34E+01	1	8	0	0.986	0.46	0.00046	0	0																	1.17E+00	1.5074	1006.65239	1006.66935	0.0956	1.4373	1.8535	DETECTED	1006.66135	1.10E+03	3.07E+04	3.3657	3.2285	9.62E+00
1162	4.13E-01	1.5079	632.26503	632.28377	1	1.4525	1.6022	632.27528	1.06E+03	1.14E+04	5.33E+00	0.75	6	0	0.915	2.28	0.00144	0.0096	0																	1.96E-01	1.5067	632.26879	632.27869	0.0735	1.4595	1.5705	DETECTED	632.27505	1.16E+03	9.20E+03	2.1274	1.4286	2.89E+00
1163	1.15E-01	1.508	955.56888	955.58828	1	1.4655	1.6188	955.57771	1.00E+03	3.28E+03	1.55E+00	0.5	4	0	0.818	3.58	0.00342	0.0243	0																								UNKNOWN
1164	3.82E-02	1.5083	897.57388	897.59221	1	1.4581	1.5413	897.58465	1.09E+03	2.56E+03	8.00E-01	0.25	2	0	0.974	0.31	0.00028	0.0094	0																								UNKNOWN
1165	2.37E-01	1.5086	851.25679	851.28876	1	1.4525	1.6079	851.26542	1.01E+03	9.65E+03	3.01E+00	0.375	3	0	0.778	3.84	0.00327	0.008	0																	1.43E-01	1.5116	851.26081	851.27598	0.0801	1.465	1.5816	DETECTED	851.26493	1.22E+03	6.19E+03	1.3256	1.1667	1.94E+00
1166	2.58E-01	1.5087	924.25846	924.27499	1	1.4503	1.6142	924.26895	1.01E+03	9.70E+03	3.24E+00	0.875	7	0	0.887	3.39	0.00313	0.0246	0																	1.26E-01	1.5102	924.26494	924.27499	0.0844	1.4595	1.5983	DETECTED	924.27028	1.27E+03	4.77E+03	1.7778	1.3889	1.50E+00
1167	3.28E-02	1.5099	1268.88982	1268.9232	1	1.4921	1.5531	1268.91267	1.41E+03	2.64E+03	8.82E-01	0.125	1	0	1	0	0	0	0																								UNKNOWN
1168	2.09E+00	1.5099	801.53942	801.56788	1	1.4421	2.0172	801.55241	1.00E+03	3.04E+04	1.44E+01	1	8	1	0.983	0.48	0.00039	0.0111	0																	1.39E+00	1.514	801.54537	801.55962	0.153	1.4429	1.959	DETECTED	801.55266	1.10E+03	2.64E+04	3.5189	3.1958	8.26E+00
1169	2.04E+00	1.5101	760.24784	760.26974	1	1.4414	1.9423	760.26301	1.03E+03	5.40E+04	2.03E+01	1	8	1	0.923	2.46	0.00187	0.0268	0																	1.04E+00	1.514	760.24784	760.26787	0.1067	1.454	1.9423	DETECTED	760.26212	1.12E+03	2.72E+04	2.7868	3.6143	8.52E+00
1170	2.39E+00	1.5102	708.499	708.52051	1	1.4345	1.9701	708.51115	1.16E+03	4.40E+04	1.67E+01	1	8	0	0.939	1.78	0.00126	0	0																	2.13E+00	1.5102	708.50385	708.51989	0.1111	1.4429	1.9701	DETECTED	708.5116	1.18E+03	4.40E+04	7.145	4.3806	1.38E+01
1171	2.46E+00	1.5908	211.10652	211.11234	1	1.539	1.9083	211.10969	1.10E+03	1.11E+05	4.23E+01	1	8	6	0.826	3.48	0.00073	0.4856	0																	9.54E-02	1.5803	211.10841	211.11188	0.0374	1.5594	1.6205	DETECTED	211.1102	1.39E+03	7.81E+03	2.0834	1.375	2.53E+00
1172	1.25E+01	1.5109	1347.87284	1347.89141	1	1.4511	1.9019	1347.88518	1.02E+03	4.17E+05	1.59E+02	1	8	0	0.947	1.31	0.00177	0	0																	5.36E+00	1.5109	1347.87575	1347.88933	0.0715	1.454	1.8868	DETECTED	1347.88637	1.21E+03	2.14E+05	2.0161	1.517	6.70E+01
1173	3.31E-02	1.5112	848.66033	848.67242		1.4699	1.5649	848.66707	1.02E+03	1.87E+03	6.07E-01	0.25	2	0	0.743	3.36	0.00285	0.0231	0																	3.31E-02	1.5227	848.66364	848.67242	0.0494	1.4817	1.5649	DETECTED	848.66849	1.07E+03	1.87E+03	0.875	0.9375	5.85E-01
1174	3.28E-02	1.5112	743.2722	743.27976	1	1.4891	1.5502	743.27513	1.20E+03	1.92E+03	7.82E-01	0.125	1	0	1	0	0	0	0																								UNKNOWN
1175	5.27E-01	1.5115	939.5859	939.60898	1	1.4456	1.7964	939.59559	1.00E+03	1.18E+04	4.84E+00	1	8	0	0.964	1.16	0.00109	0.016	0																	2.11E-01	1.514	939.59266	939.6042	0.1042	1.454	1.6093	DETECTED	939.59631	1.46E+03	7.46E+03	1.3598	1.1667	2.34E+00
1176	4.23E-01	1.5116	687.19603	687.21417	1	1.4613	1.6056	687.20149	1.05E+03	1.55E+04	5.58E+00	1	8	0	0.975	0.91	0.00063	0.0198	0																	2.13E-01	1.5227	687.1966	687.20823	0.0789	1.465	1.6038	DETECTED	687.20147	1.05E+03	9.93E+03	0.8053	1.0417	3.11E+00
1177	9.55E-02	1.5121	752.30131	752.31656	1	1.4669	1.5968	752.30691	1.02E+03	2.86E+03	1.16E+00	0.5	4	0	0.965	0.53	0.0004	0.0218	0																	2.90E-02	1.5227	752.30303	752.31656	0.0523	1.4817	1.5483	DETECTED	752.30703	1.11E+03	1.97E+03	0.3333	0.6667	6.18E-01
1178	2.47E-01	1.5121	852.23935	852.27037	1	1.4588	1.5966	852.25483	1.01E+03	1.14E+04	3.79E+00	1	8	0	0.766	6.76	0.00576	0.0333	0																	1.26E-01	1.5116	852.2485	852.25805	0.0942	1.4706	1.5816	DETECTED	852.25412	1.49E+03	5.60E+03	1.5	1.25	1.76E+00
1179	6.01E-01	1.5122	736.52921	736.54953	1	1.44	1.6371	736.54255	1.21E+03	1.76E+04	6.40E+00	1	8	1	0.958	0.78	0.00058	0.0309	0																	5.43E-01	1.514	736.53462	736.5463	0.1147	1.4484	1.6371	DETECTED	736.54291	1.44E+03	1.69E+04	1.6041	1.2785	5.31E+00
1181	6.65E-01	1.5123	758.2209	758.24595	1	1.4503	1.6056	758.22846	1.23E+03	2.29E+04	8.45E+00	0.75	6	0	0.89	2.79	0.00212	0.0191	0																	3.67E-01	1.5227	758.2209	758.23575	0.0955	1.4595	1.5871	DETECTED	758.22759	2.04E+03	1.51E+04	0.9641	0.9583	4.75E+00
1182	4.56E-01	1.5124	1363.84934	1363.86409	1	1.4622	1.6188	1363.8585	1.08E+03	1.83E+04	7.00E+00	1	8	0	0.931	1.95	0.00266	0.016	0																	2.58E-01	1.514	1363.8544	1363.86345	0.0593	1.4706	1.6038	DETECTED	1363.85849	1.39E+03	1.29E+04	1.6354	1.3333	4.04E+00
1183	2.15E+00	1.513	667.4589	667.47211	1	1.4558	1.8776	667.46796	1.73E+03	4.79E+04	1.95E+01	0.125	1	0	1	0	0	0	0																								UNKNOWN
1184	3.73E+00	1.513	701.40186	701.41962	1	1.4456	1.9617	701.411	1.05E+03	5.20E+04	2.13E+01	1	8	0	0.962	0.89	0.00062	0	0																	2.22E+00	1.513	701.40186	701.41533	0.1423	1.454	1.9479	DETECTED	701.41088	1.57E+03	3.62E+04	6.7013	3.7125	1.14E+01
1185	7.05E-02	1.513	766.4554	766.46544	1	1.4725	1.5502	766.46124	1.04E+03	3.75E+03	1.53E+00	0.125	1	0	1	0	0	0	0																								UNKNOWN
1186	1.77E-01	1.513	833.26828	833.28519		1.471	1.6375	833.27676	1.67E+03	6.67E+03	1.92E+00	0.125	1	0	1	0	0	0	0																								UNKNOWN
1187	4.33E-02	1.513	879.57525	879.58911	1	1.4803	1.5691	879.58158	1.02E+03	2.97E+03	9.26E-01	0.125	1	0	1	0	0	0	0																								UNKNOWN
1188	3.29E-01	1.513	863.53707	863.56128	1	1.44	1.6121	863.54866	1.02E+03	1.08E+04	3.40E+00	1	8	0	0.951	1.34	0.00116	0.0342	0																	3.29E-01	1.514	863.54254	863.55387	0.111	1.454	1.6093	DETECTED	863.54878	1.07E+03	1.08E+04	1.2485	1.1561	3.40E+00
1189	3.14E+01	1.513	1325.88752	1325.91002	1	1.4456	1.8784	1325.90195	1.07E+03	1.37E+06	4.88E+02	1	8	0	0.979	0.6	0.00079	0	0																	2.96E+01	1.513	1325.89236	1325.90876	0.0649	1.4484	1.8702	DETECTED	1325.90246	1.23E+03	1.32E+06	1.7567	1.3825	4.12E+02
1190	3.77E-02	1.513	1331.9048	1331.91985	1	1.4856	1.5578	1331.91092	1.08E+03	2.10E+03	8.03E-01	0.125	1	0	1	0	0	0	0																								UNKNOWN
1191	6.24E+01	1.513	1342.9175	1342.9369	1	1.4456	1.9561	1342.92879	1.01E+03	2.97E+06	9.30E+02	1	8	1	0.975	0.8	0.00108	0.0146	0																	6.24E+01	1.5116	1342.92024	1342.93156	0.0623	1.4484	1.9479	DETECTED	1342.92956	1.20E+03	2.97E+06	1.7906	1.4109	9.30E+02
1192	3.41E-02	1.513	1358.70123	1358.71899	1	1.4856	1.5578	1358.71401	1.05E+03	1.94E+03	7.41E-01	0.125	1	0	1	0	0	0	0																								UNKNOWN
1193	1.31E-01	1.513	1364.85143	1364.86615	1	1.4747	1.5913	1364.86055	1.44E+03	7.85E+03	2.45E+00	0.125	1	0	1	0	0	0	0																								UNKNOWN
1194	1.57E+02	1.5131	647.44869	647.46842	1	1.4123	3.3742	647.46012	1.02E+03	3.27E+06	1.38E+03	1	8	1	0.966	1.12	0.00072	0.0208	0																	1.32E+02	1.5227	647.44967	647.46383	0.1049	1.4207	3.3742	DETECTED	647.46045	1.08E+03	3.27E+06	1.3198	1.619	1.03E+03
1195	1.84E-01	1.5132	1011.60294	1011.62582	1	1.4511	1.6133	1011.61435	1.02E+03	4.96E+03	2.15E+00	1	8	0	0.957	0.96	0.00097	0.0292	0																	7.81E-02	1.514	1011.60294	1011.61832	0.0909	1.4595	1.5983	DETECTED	1011.6145	1.02E+03	3.07E+03	1.2727	1.1364	9.61E-01
1196	5.85E-02	1.5132	1341.88515	1341.90348		1.4817	1.5761	1341.89608	1.01E+03	3.49E+03	1.09E+00	0.625	5	0	0.919	1.9	0.00255	0.016	0																	5.85E-02	1.5116	1341.88515	1341.90348	0.0937	1.4817	1.5761	DETECTED	1341.89785	1.13E+03	3.49E+03	1.8333	1.4167	1.09E+00
1197	6.14E-01	1.5132	763.52524	763.55601	1	1.4477	1.6419	763.53978	1.44E+03	1.56E+04	6.09E+00	0.875	7	3	0.776	5.12	0.00391	0.0224	0																								UNKNOWN
1198	1.06E+01	1.5134	788.28988	788.30331	1	1.4366	2.4959	788.29712	1.00E+03	2.14E+05	8.37E+01	1	8	1	0.955	0.98	0.00077	0.0191	0																	4.47E+00	1.5227	788.29246	788.29998	0.1233	1.4429	2.1421	DETECTED	788.29713	1.05E+03	9.66E+04	3.1842	3.1363	3.03E+01
1199	4.35E-01	1.5134	759.21765	759.23969	1	1.4525	1.6086	759.22554	1.00E+03	1.64E+04	5.94E+00	1	8	0	0.827	4.44	0.00337	0.0379	0																	2.58E-01	1.5227	759.22171	759.23566	0.0845	1.4595	1.5983	DETECTED	759.22541	1.26E+03	1.05E+04	1.2295	1.0417	3.28E+00
1200	1.87E+01	1.5137	666.45903	666.46619	1	1.4366	2.2136	666.46494	1.01E+03	3.58E+05	1.69E+02	0.125	1	0	1	0	0	0	0																								UNKNOWN
1201	8.78E-02	1.5137	854.22794	854.25508	1	1.4921	1.6086	854.24206	1.04E+03	2.29E+03	1.08E+00	0.125	1	0	1	0	0	0	0																								UNKNOWN
1202	3.39E-02	1.5137	894.56826	894.57468		1.4976	1.5587	894.57115	1.01E+03	1.75E+03	8.28E-01	0.125	1	0	1	0	0	0	0																								UNKNOWN
1204	3.00E-01	1.5138	833.25203	833.28208		1.4595	1.6149	833.26429	1.13E+03	9.11E+03	3.61E+00	0.25	2	0	0.824	2.34	0.00195	0.0003	0																	2.74E-01	1.514	833.25363	833.28208	0.0905	1.4595	1.6149	DETECTED	833.26527	1.13E+03	9.11E+03	1.6363	1.2727	2.86E+00
1205	2.42E-01	1.7251	602.42197	602.44995	1	1.4622	2.0256	602.43609	1.03E+03	1.21E+04	4.02E+00	0.125	1	6	1	0	0	0	0																	2.42E-01	1.906	602.42197	602.4437	0.1222	1.848	2.0256	DETECTED	602.43495	1.03E+03	1.10E+04	0.6262	0.8208	3.46E+00
1206	2.90E-01	1.514	761.25403	761.26947	1	1.4595	1.6537	761.26124	1.18E+03	9.63E+03	3.02E+00	0.125	1	0	1	0	0	0	0																	2.90E-01	1.514	761.25403	761.26947	0.1031	1.4595	1.6537	DETECTED	761.26124	1.18E+03	9.63E+03	1.8962	1.5909	3.02E+00
1207	2.39E-02	1.514	1356.93273	1356.94726	1	1.4872	1.5483	1356.94095	1.01E+03	1.80E+03	5.64E-01	0.125	1	0	1	0	0	0	0																	2.39E-02	1.514	1356.93273	1356.94726	0.0601	1.4872	1.5483	DETECTED	1356.94095	1.01E+03	1.80E+03	0.8333	0.9167	5.64E-01
1209	1.98E-01	1.5145	1269.82918	1269.85354	1	1.4588	1.6031	1269.8369	1.02E+03	1.07E+04	3.18E+00	1	8	0	0.961	1.17	0.00149	0.0201	0																	1.98E-01	1.514	1269.8341	1269.84203	0.0598	1.4706	1.5983	DETECTED	1269.83735	1.32E+03	9.55E+03	1.5172	1.2778	2.99E+00
1210	3.57E-01	1.5145	950.61567	950.64842	1	1.4622	1.7041	950.63416	1.00E+03	1.01E+04	3.77E+00	1	8	0	0.956	0.88	0.00084	0.0222	0																	2.99E-01	1.5067	950.62052	950.64028	0.0974	1.465	1.6648	DETECTED	950.63428	1.24E+03	8.82E+03	4.9735	3	2.76E+00
1211	1.55E+00	1.5149	762.54376	762.57104		1.4345	2.5055	762.55815	1.03E+03	2.38E+04	9.17E+00	1	8	1	0.939	1.6	0.00122	0.0253	0																	1.33E+00	1.5227	762.54606	762.56454	0.1107	1.4484	1.9423	DETECTED	762.55759	2.18E+03	2.38E+04	1.9343	1.8831	7.47E+00
1212	1.38E-01	1.515	1022.65153	1022.6723	1	1.4622	1.6371	1022.6573	1.01E+03	4.75E+03	1.61E+00	0.75	6	0	0.907	2.31	0.00237	0.0156	0																	1.18E-01	1.5102	1022.6536	1022.66846	0.0837	1.4706	1.6371	DETECTED	1022.65778	1.02E+03	3.61E+03	3.2857	2.1429	1.13E+00
1213	7.17E+02	1.5151	663.45024	663.46566	1	0.0325	3.4449	663.45849	3.56E+03	8.18E+06	3.85E+03	1	8	0	0.955	1.12	0.00075	0	0																	5.79E+02	1.5151	663.45134	663.46551	0.1933	1.1931	2.8691	DETECTED	663.45895	9.79E+03	8.16E+06	5.7587	3.8361	2.56E+03
1214	1.67E+00	1.5152	684.19961	684.2149	1	1.4503	1.6308	684.20341	1.06E+03	6.58E+04	2.33E+01	1	8	1	0.976	0.61	0.00042	0.0194	0																	8.33E-01	1.5227	684.20203	684.20666	0.0818	1.4595	1.6149	DETECTED	684.20341	1.80E+03	3.38E+04	0.9915	1.1239	1.06E+01
1215	3.80E-02	1.5152	933.61194	933.63696	1	1.4692	1.5594	933.62247	1.01E+03	2.15E+03	6.74E-01	0.25	2	0	0.793	2.73	0.00255	0.0073	0																	3.80E-02	1.5116	933.61194	933.63696	0.0696	1.4706	1.5594	DETECTED	933.62374	1.01E+03	2.15E+03	1	1	6.74E-01
1216	9.38E-01	1.5153	686.19908	686.22064	1	1.4477	1.6112	686.20301	1.02E+03	3.36E+04	1.16E+01	1	8	0	0.93	1.69	0.00116	0.0146	0																	4.52E-01	1.5227	686.19947	686.20847	0.0744	1.4595	1.5871	DETECTED	686.20357	1.24E+03	1.99E+04	0.8754	0.9101	6.24E+00
1217	1.31E+00	1.5157	802.53714	802.56433	1	1.4503	1.959	802.5501	1.04E+03	1.89E+04	8.91E+00	0.75	6	0	0.891	2.53	0.00203	0.0104	0																	9.15E-01	1.5227	802.53714	802.55957	0.1518	1.454	1.959	DETECTED	802.55059	1.04E+03	1.68E+04	5.7667	2.6553	5.27E+00
1218	7.97E+01	1.5158	680.46971	680.48652	1	1.4345	2.8441	680.4813	1.04E+03	2.16E+06	7.28E+02	1	8	0	0.978	0.69	0.00047	0	0																	7.97E+01	1.5158	680.4739	680.48298	0.0812	1.4373	2.8081	DETECTED	680.48152	1.36E+03	2.16E+06	4.0082	3.1969	6.77E+02
1219	3.24E-01	1.5158	768.28422	768.31099	1	1.4477	1.6778	768.29263	1.02E+03	7.70E+03	2.79E+00	1	8	0	0.904	2.19	0.00168	0.0395	0																	1.59E-01	1.514	768.28813	768.30392	0.1517	1.4595	1.6427	DETECTED	768.29214	1.14E+03	4.19E+03	2	1.5	1.32E+00
1220	4.89E+00	1.5159	802.25884	802.28516	1	1.4414	2.0914	802.27664	1.04E+03	1.10E+05	4.15E+01	1	8	3	0.963	0.8	0.00064	0.0132	0																	2.43E+00	1.5227	802.26873	802.28516	0.1216	1.4429	2.0367	DETECTED	802.2766	1.04E+03	5.50E+04	3.4182	2.8238	1.73E+01
1222	8.49E-02	1.5163	919.28589	919.30788	1	1.4754	1.6253	919.2955	1.02E+03	2.48E+03	9.30E-01	0.375	3	0	0.95	0.81	0.00074	0.0295	0																								UNKNOWN
1223	4.00E-01	1.5164	850.25027	850.26903	1	1.4532	1.6253	850.25494	1.11E+03	1.41E+04	4.70E+00	0.75	6	5	0.911	2.01	0.00171	0.0293	0																	2.00E-01	1.5227	850.25093	850.26335	0.3112	1.454	1.6093	DETECTED	850.25461	1.23E+03	7.61E+03	1.0448	1.0769	2.39E+00
1224	3.28E-01	1.5166	1286.84505	1286.87322	1	1.4622	1.6093	1286.86166	1.02E+03	1.59E+04	4.99E+00	1	8	0	0.938	1.83	0.00235	0.0132	0																	3.28E-01	1.5116	1286.85549	1286.87322	0.0575	1.465	1.6093	DETECTED	1286.86328	1.09E+03	1.59E+04	1.9856	1.47	4.99E+00
1225	8.15E-02	1.5166	1291.81017	1291.83088	1	1.4801	1.5911	1291.8186	1.01E+03	3.35E+03	1.28E+00	0.25	2	0	0.902	1.26	0.00163	0.0128	0																	2.38E-02	1.5102	1291.81361	1291.83088	0.0406	1.4928	1.5428	DETECTED	1291.81942	1.15E+03	2.21E+03	2	1.5	6.91E-01
1226	4.58E-02	1.5168	640.41153	640.42209	1	1.4899	1.5732	640.41656	1.53E+03	3.16E+03	8.22E-01	0.125	1	0	1	0	0	0	0																								UNKNOWN
1227	7.95E-02	1.5168	689.18124	689.20075	1	1.4747	1.5779	689.19556	1.01E+03	3.13E+03	1.28E+00	0.375	3	0	0.788	3.42	0.00236	0.0139	0																	3.49E-02	1.514	689.18994	689.20049	0.3654	1.4872	1.5705	DETECTED	689.19609	1.03E+03	1.85E+03	1.5	1.25	5.79E-01
1228	2.33E-02	1.5168	1316.76947	1316.79394	1	1.5066	1.5621	1316.7749	1.13E+03	2.41E+03	6.27E-01	0.125	1	0	1	0	0	0	0																								UNKNOWN
1229	1.22E-02	1.5168	1374.91046	1374.9222	1	1.4955	1.5344	1374.91463	1.02E+03	2.02E+03	5.27E-01	0.125	1	0	1	0	0	0	0																								UNKNOWN
1230	4.77E-01	1.5171	1265.88474	1265.91418	1	1.4468	1.6231	1265.90656	1.02E+03	2.29E+04	7.16E+00	0.875	7	0	0.883	2.22	0.00281	0.0132	0																	4.77E-01	1.514	1265.88906	1265.91155	0.0574	1.454	1.6093	DETECTED	1265.90778	1.06E+03	2.29E+04	1.4832	1.1222	7.16E+00
1231	9.56E-02	1.5177	738.52637	738.54982	1	1.4595	1.6038	738.53936	1.02E+03	3.28E+03	1.03E+00	0.25	2	0	0.986	0.13	0.0001	0.0149	0																	9.56E-02	1.5102	738.52904	738.54937	0.1236	1.4595	1.6038	DETECTED	738.53941	1.10E+03	3.28E+03	1.8889	1.4444	1.03E+00
1232	3.81E-02	1.5177	796.5473	796.56914	1	1.4928	1.5761	796.56113	1.03E+03	2.42E+03	6.55E-01	0.25	2	0	0.87	1.7	0.00135	0.0101	0																	3.81E-02	1.5227	796.55467	796.56611	0.0677	1.4928	1.5761	DETECTED	796.5618	1.05E+03	2.09E+03	1.5	1.25	6.55E-01
1233	5.20E-02	1.5178	1292.81624	1292.82792	1	1.4789	1.5698	1292.8219	1.00E+03	2.07E+03	9.77E-01	0.25	2	0	0.891	1.42	0.00184	0.0097	0																								UNKNOWN
1234	2.71E-01	1.5179	696.26429	696.27627	1	1.4588	1.6278	696.26945	1.02E+03	6.62E+03	3.12E+00	1	8	0	0.915	1.74	0.00121	0.0349	0																	8.51E-02	1.5102	696.26489	696.27515	0.0339	1.4706	1.5983	DETECTED	696.27008	1.19E+03	3.55E+03	2.2857	1.6429	1.11E+00
1235	2.17E-02	1.5182	1191.79277	1191.81377	1	1.5099	1.5709	1191.80385	1.07E+03	1.66E+03	4.78E-01	0.125	1	0	1	0	0	0	0																								UNKNOWN
1236	4.39E-01	1.5183	614.17521	614.19092	1	1.4636	1.6135	614.18124	1.03E+03	2.03E+04	6.91E+00	1	8	0	0.936	1.67	0.00102	0.018	0																	2.58E-01	1.5116	614.17966	614.18339	0.0822	1.4706	1.5983	DETECTED	614.1815	1.93E+03	1.17E+04	2.4526	1.4375	3.67E+00
1237	6.07E+00	1.5185	674.27825	674.29346	1	1.4345	2.1692	674.28786	1.00E+03	1.24E+05	5.34E+01	1	8	0	0.973	0.64	0.00043	0	0																	4.00E+00	1.5185	674.28372	674.29346	0.0943	1.4429	2.1643	DETECTED	674.28801	1.21E+03	9.98E+04	3.2974	3.5235	3.13E+01
1238	2.67E-01	1.5187	750.51767	750.54132	1	1.4511	1.6453	750.53257	1.00E+03	6.06E+03	2.60E+00	0.5	4	2	0.812	3.23	0.00242	0.05	0																								UNKNOWN
1239	1.95E-01	1.5187	780.55326	780.58081	1	1.4456	1.6593	780.5687	1.00E+03	5.99E+03	1.88E+00	0.625	5	0	0.937	1.21	0.00094	0.0222	0																	1.95E-01	1.5116	780.55645	780.58081	0.0775	1.454	1.6593	DETECTED	780.56914	1.13E+03	5.99E+03	1.932	1.6818	1.88E+00
1240	6.82E-02	1.5189	787.5136	787.53281	1	1.4581	1.5746	787.52593	1.04E+03	2.63E+03	8.21E-01	0.125	1	0	1	0	0	0	0																								UNKNOWN
1241	6.90E-02	1.5189	1023.65289	1023.67352	1	1.4692	1.6079	1023.65984	1.00E+03	2.83E+03	8.82E-01	0.125	1	0	1	0	0	0	0																								UNKNOWN
1242	2.61E+00	1.5189	612.17944	612.18715	1	1.4525	1.6357	612.18324	1.04E+03	1.23E+05	3.83E+01	1	8	3	0.947	1.17	0.00072	0.0191	0																	1.47E+00	1.5227	612.1817	612.18441	0.0699	1.4595	1.6205	DETECTED	612.18352	1.45E+03	6.60E+04	1.3351	1.2072	2.07E+01
1243	3.26E-01	1.5194	737.52723	737.54699	1	1.4456	1.6176	737.54175	1.09E+03	8.72E+03	3.53E+00	0.25	2	0	0.935	0.83	0.00061	0.0135	0																								UNKNOWN
1244	2.45E+00	1.5194	608.39371	608.41089	1	1.44	1.9372	608.39958	1.08E+03	6.00E+04	2.42E+01	0.625	5	0	0.797	4.75	0.00289	0.0135	0																	2.36E+00	1.5116	608.39371	608.40832	0.0851	1.454	1.9368	DETECTED	608.3986	2.01E+03	6.00E+04	5.0212	3.2309	1.88E+01
1245	3.22E-02	1.5194	1190.79401	1190.82001	1	1.4955	1.5732	1190.81063	1.04E+03	2.10E+03	6.54E-01	0.25	2	0	0.766	3.06	0.00365	0.0156	0																	3.22E-02	1.5116	1190.80038	1190.81726	0.0553	1.5039	1.5705	DETECTED	1190.81245	1.04E+03	2.09E+03	5	3	6.54E-01
1246	9.69E-01	1.5195	819.28556	819.30616	1	1.4525	1.7909	819.29997	1.04E+03	2.66E+04	8.86E+00	1	8	0	0.912	2.45	0.00201	0.016	0																	5.36E-01	1.5227	819.28556	819.30518	0.0888	1.4595	1.7648	DETECTED	819.30025	1.71E+03	1.39E+04	3.1568	2.2917	4.36E+00
1247	1.08E-01	1.5196	1275.81013	1275.82295	1	1.4725	1.589	1275.81809	1.01E+03	4.61E+03	1.88E+00	0.125	1	0	1	0	0	0	0																								UNKNOWN
1248	1.05E-01	1.5197	827.55441	827.57022	1	1.4567	1.6287	827.56012	1.04E+03	3.37E+03	1.13E+00	0.5	4	0	0.909	1.58	0.00131	0.0493	0																	9.46E-02	1.5067	827.55616	827.56511	0.1317	1.4595	1.5983	DETECTED	827.56034	1.21E+03	2.99E+03	2.5714	1.7857	9.36E-01
1249	1.79E-01	1.5197	1358.9136	1358.93016	1	1.4677	1.601	1358.92139	1.04E+03	1.05E+04	3.03E+00	1	8	0	0.943	1.57	0.00213	0.0121	0																	1.79E-01	1.5227	1358.91886	1358.92557	0.0535	1.4762	1.5927	DETECTED	1358.92208	1.55E+03	9.67E+03	1.1651	1.1667	3.03E+00
1250	7.38E-02	1.5198	781.25128	781.27777	1	1.4817	1.6038	781.26192	1.01E+03	4.93E+03	2.01E+00	0.375	3	2	0.813	3.06	0.00239	0.0135	0																	7.38E-02	1.5116	781.25215	781.27777	0.0909	1.4817	1.6038	DETECTED	781.26287	1.01E+03	3.42E+03	2.6667	1.8333	1.07E+00
1251	2.28E-01	1.5199	688.18902	688.2028	1	1.4636	1.6024	688.19712	1.02E+03	8.04E+03	3.18E+00	0.75	6	0	0.812	5.06	0.00348	0.0312	0																	1.16E-01	1.5116	688.19215	688.2028	0.1091	1.4762	1.5983	DETECTED	688.19823	1.13E+03	4.79E+03	2.1429	1.5714	1.50E+00
1252	1.06E+00	1.5199	613.17405	613.1857	1	1.4581	1.6278	613.18269	1.00E+03	4.66E+04	1.57E+01	1	8	0	0.936	1.45	0.00089	0	0																	5.97E-01	1.5199	613.17405	613.18453	0.0655	1.465	1.6149	DETECTED	613.18276	1.15E+03	2.82E+04	1.3278	1.2228	8.84E+00
1253	4.03E-01	1.5204	832.23671	832.25909	1	1.4588	1.6244	832.24459	1.24E+03	1.70E+04	5.68E+00	0.75	6	0	0.817	4.33	0.00361	0.0281	0																	3.13E-01	1.5362	832.24204	832.25172	0.092	1.4595	1.6038	DETECTED	832.24405	1.73E+03	1.17E+04	0.8915	0.9286	3.65E+00
1254	6.78E-01	1.5208	660.29514	660.30981	1	1.4511	1.6197	660.30599	1.11E+03	1.95E+04	8.21E+00	1	8	0	0.867	4.36	0.00288	0.016	0																	3.65E-01	1.5227	660.29909	660.30981	0.0901	1.4595	1.6149	DETECTED	660.30614	1.56E+03	1.28E+04	1.1611	1.0769	4.03E+00
1255	3.21E-01	1.5212	834.23936	834.26686	1	1.4532	1.5975	834.25004	1.10E+03	1.08E+04	3.76E+00	0.75	6	0	0.73	6.31	0.00526	0.016	0																	1.97E-01	1.5227	834.24238	834.25867	0.0849	1.4595	1.5871	DETECTED	834.24836	1.15E+03	8.48E+03	0.8151	0.8846	2.66E+00
1256	9.16E-01	1.5216	427.3693	427.3862	1	1.4567	1.5975	427.3775	1.03E+03	3.02E+04	1.21E+01	0.75	6	0	0.894	2.21	0.00095	0.0388	0																								UNKNOWN
1257	6.27E+00	1.5216	607.38758	607.40337	1	1.4345	1.9506	607.39181	1.65E+03	1.45E+05	5.45E+01	1	8	1	0.977	0.64	0.00039	0.0132	0																	5.52E+00	1.5227	607.38882	607.39778	0.0835	1.4484	1.9423	DETECTED	607.39184	2.76E+03	1.43E+05	3.1658	2.7453	4.50E+01
1258	1.24E-01	1.5216	712.45804	712.48361	1	1.4789	1.6038	712.47266	1.01E+03	6.22E+03	2.08E+00	1	8	0	0.865	3.1	0.00221	0.0121	0																	8.92E-02	1.514	712.45804	712.47647	0.0714	1.4817	1.6038	DETECTED	712.47237	1.12E+03	4.53E+03	2.1429	1.5714	1.42E+00
1259	4.95E-01	1.5216	625.39448	625.40727	1	1.471	1.5931	625.39751	1.94E+03	1.99E+04	7.66E+00	0.25	2	0	0.995	0.04	0.00002	0.0069	0																								UNKNOWN
1261	1.74E-01	1.5221	786.51499	786.53896	1	1.4543	1.6787	786.52408	1.01E+03	4.98E+03	1.89E+00	0.75	6	0	0.914	1.98	0.00156	0.0288	0																	1.74E-01	1.5227	786.51724	786.53896	0.1303	1.4595	1.6648	DETECTED	786.52398	1.01E+03	4.98E+03	2.0833	1.5417	1.56E+00
1262	4.61E-01	1.522	1270.83249	1270.86459	1	1.4511	1.6133	1270.85295	1.03E+03	1.78E+04	6.78E+00	1	8	0	0.739	6.88	0.00875	0.0232	0																	3.00E-01	1.5227	1270.83912	1270.85751	0.0698	1.4595	1.6038	DETECTED	1270.85197	1.52E+03	1.38E+04	1.1962	1.0833	4.32E+00
1263	4.01E-01	1.5222	799.26455	799.2905	1	1.4511	1.7474	799.27465	1.01E+03	9.15E+03	3.52E+00	1	8	0	0.946	1.46	0.00117	0.0264	0																	1.73E-01	1.5362	799.26685	799.27975	0.086	1.465	1.6427	DETECTED	799.2744	1.15E+03	6.11E+03	1.4632	1.2308	1.92E+00
1264	5.30E-01	1.5223	609.39046	609.41957	1	1.4567	1.7314	609.40704	1.20E+03	1.41E+04	5.77E+00	0.75	6	0	0.65	6.74	0.0041	0.0281	0																	5.30E-01	1.5227	609.39046	609.41256	0.1063	1.4595	1.7314	DETECTED	609.40561	1.47E+03	1.41E+04	2.9527	1.8846	4.44E+00
1265	1.04E-01	1.5223	853.241	853.26701	1	1.4692	1.5913	853.25153	1.01E+03	4.95E+03	1.55E+00	0.625	5	0	0.836	3.84	0.00328	0.0135	0																	7.61E-02	1.5227	853.24695	853.25989	0.0985	1.4762	1.5871	DETECTED	853.25148	1.09E+03	3.22E+03	1.2222	1.1111	1.01E+00
1266	1.53E-01	1.5227	490.42133	490.43241	1	1.4872	1.6093	490.42793	1.02E+03	6.95E+03	2.18E+00	0.125	1	0	1	0	0	0	0																	1.53E-01	1.5227	490.42133	490.43241	0.0619	1.4872	1.6093	DETECTED	490.42793	1.02E+03	6.95E+03	1.713	1.375	2.18E+00
1267	4.00E-02	1.5227	542.14953	542.15977		1.4928	1.5649	542.1549	1.07E+03	2.56E+03	8.05E-01	0.125	1	0	1	0	0	0	0																	4.00E-02	1.5227	542.14953	542.15977	0.0404	1.4928	1.5649	DETECTED	542.1549	1.07E+03	2.56E+03	0.8571	0.9286	8.05E-01
1268	2.70E-01	1.5227	571.44024	571.44928	1	1.4643	1.5809	571.44366	1.59E+03	8.50E+03	4.01E+00	0.125	1	0	1	0	0	0	0																								UNKNOWN
1269	1.46E-01	1.5227	732.21188	732.23096	1	1.4928	1.6482	732.22296	1.37E+03	5.59E+03	1.75E+00	0.125	1	0	1	0	0	0	0																	1.46E-01	1.5227	732.21188	732.23096	0.0907	1.4928	1.6482	DETECTED	732.22296	1.37E+03	5.59E+03	3	2	1.75E+00
1270	5.63E-02	1.5227	778.56396	778.58309	1	1.4762	1.5871	778.57243	1.11E+03	2.54E+03	7.95E-01	0.125	1	0	1	0	0	0	0																	5.63E-02	1.5227	778.56396	778.58309	0.1028	1.4762	1.5871	DETECTED	778.57243	1.11E+03	2.54E+03	1	1	7.95E-01
1271	3.46E-01	1.5227	784.2708	784.2849	1	1.4984	1.6482	784.27754	2.92E+03	1.20E+04	3.77E+00	0.125	1	0	1	0	0	0	0																	3.46E-01	1.5227	784.2708	784.2849	0.1215	1.4984	1.6482	DETECTED	784.27754	2.92E+03	1.20E+04	4.4	2.7	3.77E+00
1272	6.18E-02	1.5227	829.5403	829.54376	1	1.465	1.5372	829.54198	1.79E+03	3.61E+03	1.13E+00	0.125	1	0	1	0	0	0	0																	6.18E-02	1.5227	829.5403	829.54376	0.0623	1.465	1.5372	DETECTED	829.54198	1.79E+03	3.61E+03	0.1818	0.5909	1.13E+00
1273	4.05E-02	1.5227	1233.85114	1233.86707	1	1.4984	1.5705	1233.85817	1.06E+03	2.88E+03	9.02E-01	0.125	1	0	1	0	0	0	0																	4.05E-02	1.5227	1233.85114	1233.86707	0.0578	1.4984	1.5705	DETECTED	1233.85817	1.06E+03	2.88E+03	1.1667	1.0833	9.02E-01
1274	2.59E-02	1.5227	1317.77982	1317.78813	1	1.4984	1.5594	1317.78456	1.01E+03	2.18E+03	6.84E-01	0.125	1	0	1	0	0	0	0																	2.59E-02	1.5227	1317.77982	1317.78813	0.0477	1.4984	1.5594	DETECTED	1317.78456	1.01E+03	2.18E+03	1.2	1.1	6.84E-01
1275	8.71E-01	1.5228	810.26492	810.29203	1	1.4524	1.9241	810.27736	1.12E+03	1.24E+04	5.06E+00	0.625	5	0	0.841	3.62	0.00294	0.0232	0																								UNKNOWN
1276	3.97E-01	1.5229	774.24251	774.26045	1	1.4622	1.6038	774.24796	1.45E+03	1.41E+04	5.40E+00	0.625	5	0	0.865	3.28	0.00254	0.0208	0																	3.20E-01	1.5227	774.24251	774.26014	0.1001	1.465	1.6038	DETECTED	774.2482	1.60E+03	1.13E+04	1.3481	1.1364	3.55E+00
1277	3.24E-01	1.523	758.22507	758.24373	1	1.4634	1.5966	758.23275	1.79E+03	1.07E+04	4.10E+00	0.125	1	1	1	0	0	0	0																								UNKNOWN
1278	5.01E-02	1.523	839.23823	839.26016	1	1.4967	1.5911	839.24948	1.10E+03	2.12E+03	8.39E-01	0.25	2	0	0.794	2.68	0.00225	0.0201	0																								UNKNOWN
1279	1.56E-01	1.5234	589.43905	589.45581	1	1.4789	1.601	589.44619	1.02E+03	7.43E+03	2.63E+00	0.375	3	0	0.899	1.5	0.00089	0.0114	0																								UNKNOWN
1280	8.92E-02	1.5234	781.25329	781.28051	1	1.4789	1.6121	781.26595	1.02E+03	4.01E+03	1.53E+00	0.375	3	2	0.846	2.76	0.00216	0.0114	0																								UNKNOWN
1281	1.72E-01	1.5234	878.57032	878.59357	1	1.4643	1.6597	878.57816	1.03E+03	5.07E+03	1.80E+00	0.875	7	0	0.85	3.31	0.00291	0.017	0																	1.35E-01	1.5227	878.57296	878.58562	0.1296	1.465	1.6482	DETECTED	878.57866	1.12E+03	4.10E+03	1.75	1.375	1.29E+00
1282	5.36E-02	1.5237	662.44368	662.45491	1	1.4789	1.5676	662.44788	1.52E+03	3.74E+03	9.75E-01	0.125	1	0	1	0	0	0	0																								UNKNOWN
1283	7.66E-01	1.5241	600.44401	600.45682	1	1.4706	1.6763	600.45425	2.51E+03	3.46E+04	1.09E+01	0.875	7	0	0.932	1.89	0.00113	0.0156	0																	7.66E-01	1.5227	600.45194	600.45682	0.0613	1.4706	1.6149	DETECTED	600.45472	2.51E+03	3.46E+04	1.5567	1.2283	1.09E+01
1284	2.66E+00	1.5241	1248.86848	1248.89071	1	1.4595	1.6398	1248.88528	1.00E+03	1.45E+05	4.56E+01	1	8	0	0.967	1.08	0.00134	0	0																	2.66E+00	1.5241	1248.87956	1248.88839	0.0543	1.4595	1.626	DETECTED	1248.88611	1.24E+03	1.45E+05	1.3549	1.2032	4.56E+01
1285	1.43E-01	1.5107	742.26127	742.28983	1	1.4567	1.6253	742.27394	1.01E+03	4.80E+03	1.60E+00	0.75	6	1	0.936	1.42	0.00106	0.0892	0																	8.44E-02	1.5102	742.26699	742.28558	0.2429	1.465	1.6093	DETECTED	742.27349	1.27E+03	3.16E+03	2.25	1.625	9.90E-01
1286	3.74E-02	1.5244	795.24718	795.26976		1.4921	1.5753	795.26021	1.07E+03	1.97E+03	6.58E-01	0.125	1	0	1	0	0	0	0																								UNKNOWN
1287	2.77E-01	1.5244	1266.89871	1266.91664	1	1.4754	1.5975	1266.91216	1.10E+03	1.42E+04	4.73E+00	0.125	1	0	1	0	0	0	0																								UNKNOWN
1288	2.35E-01	1.5247	828.53521	828.55952	1	1.4532	1.6556	828.54509	1.01E+03	5.31E+03	2.03E+00	0.625	5	0	0.65	7.87	0.00652	0.0319	0																								UNKNOWN
1289	5.15E-01	1.5247	833.25702	833.2875	1	1.4567	1.6697	833.27072	1.11E+03	1.61E+04	5.38E+00	0.625	5	0	0.843	3.17	0.00264	0.0239	0																								UNKNOWN
1290	7.62E-02	1.525	1299.73791	1299.75806	1	1.4899	1.582	1299.74953	1.11E+03	4.31E+03	2.03E+00	0.875	7	0	0.918	2.21	0.00287	0.0194	0																	5.64E-02	1.5227	1299.74136	1299.75504	0.0538	1.4984	1.5761	DETECTED	1299.75031	1.22E+03	3.71E+03	1.8	1.4	1.16E+00
1291	1.06E-01	1.5251	668.46785	668.47531	1	1.4655	1.5654	668.47067	1.22E+03	5.70E+03	1.65E+00	0.125	1	0	1	0	0	0	0																								UNKNOWN
1292	5.48E-02	1.5251	752.53262	752.54452	1	1.4803	1.558	752.53572	1.80E+03	3.39E+03	1.06E+00	0.125	1	0	1	0	0	0	0																								UNKNOWN
1293	1.20E-01	1.5251	777.23779	777.25419	1	1.4801	1.5911	777.24438	1.21E+03	4.79E+03	1.83E+00	0.125	1	1	1	0	0	0	0																								UNKNOWN
1294	1.75E-02	1.5251	795.24744	795.27692	1	1.4914	1.5358	795.26546	1.09E+03	2.09E+03	6.50E-01	0.125	1	0	1	0	0	0	0																								UNKNOWN
1295	3.55E-02	1.5251	952.63186	952.64232	1	1.4803	1.5469	952.63741	1.12E+03	2.40E+03	7.50E-01	0.125	1	0	1	0	0	0	0																								UNKNOWN
1296	3.15E-01	1.5253	695.43153	695.45091	1	1.4622	1.5898	695.44421	1.08E+03	1.52E+04	5.09E+00	0.875	7	0	0.848	4.23	0.00294	0.0236	0																	1.87E-01	1.5418	695.43732	695.45074	0.0733	1.4762	1.5816	DETECTED	695.44408	1.63E+03	8.59E+03	0.5939	0.7917	2.69E+00
1297	7.43E+00	1.5255	623.37532	623.39925	1	1.3679	1.945	623.38732	1.05E+03	2.96E+05	9.23E+01	1	8	0	0.981	0.44	0.00027	0	0																	6.10E+00	1.5255	623.37532	623.39812	0.0664	1.3985	1.7204	DETECTED	623.38738	1.16E+03	2.46E+05	2.001	2.0616	7.71E+01
1298	1.39E+01	1.5256	586.42825	586.44743	1	1.4456	2.2725	586.43936	1.01E+03	4.92E+05	1.54E+02	1	8	1	0.978	0.6	0.00035	0.0194	0																	1.39E+01	1.5227	586.42998	586.44345	0.066	1.454	2.2032	DETECTED	586.43939	1.01E+03	4.92E+05	2.1958	2.2661	1.54E+02
1299	5.49E-01	1.5257	570.43845	570.4462	1	1.465	1.6022	570.44311	3.19E+03	2.17E+04	6.83E+00	0.375	3	0	0.86	2.2	0.00126	0.018	0																	5.49E-01	1.5227	570.4411	570.44571	0.0931	1.465	1.5761	DETECTED	570.44358	6.71E+03	2.17E+04	0.6667	0.8333	6.83E+00
1300	1.22E+00	1.5257	611.3554	611.37409	1	1.4613	1.8243	611.36564	1.04E+03	2.94E+04	1.17E+01	0.375	3	0	0.933	1.01	0.00062	0.0031	0																								UNKNOWN
1301	4.67E-01	1.5258	694.48564	694.5085	1	1.4511	1.9173	694.49667	1.24E+03	8.70E+03	2.93E+00	0.5	4	0	0.886	1.62	0.00113	0.0111	0																	2.72E-01	1.5227	694.49476	694.5081	0.1177	1.454	1.6038	DETECTED	694.49726	1.94E+03	8.70E+03	1.0769	1.0385	2.73E+00
1302	5.77E-02	1.5258	1191.77156	1191.8156	1	1.4484	1.5732	1191.78996	1.02E+03	2.53E+03	7.24E-01	0.25	2	0	0.976	0.3	0.00036	0.0062	0																	5.77E-02	1.5227	1191.77156	1191.8156	0.0533	1.4484	1.5705	DETECTED	1191.78978	1.02E+03	2.31E+03	0.4667	0.7333	7.24E-01
1303	1.28E-01	1.526	696.4572	696.47472	1	1.4821	1.5931	696.46505	1.57E+03	5.61E+03	2.12E+00	0.25	2	2	0.926	0.94	0.00065	0.0156	0																								UNKNOWN
1304	1.69E-01	1.526	851.26221	851.28898	1	1.4622	1.6022	851.27431	1.01E+03	4.92E+03	1.88E+00	0.25	2	1	0.737	3.48	0.00296	0.0059	0																								UNKNOWN
1305	1.58E-01	1.526	796.22152	796.24351	1	1.478	1.6577	796.2324	1.02E+03	4.52E+03	1.72E+00	0.625	5	0	0.853	3.29	0.00262	0.0191	0																	5.61E-02	1.514	796.22556	796.23998	0.0847	1.4928	1.6038	DETECTED	796.23263	1.07E+03	2.33E+03	3	2	7.32E-01
1306	5.01E-02	1.5261	523.14217	523.15366	1	1.4928	1.5816	523.1488	1.08E+03	3.82E+03	1.10E+00	0.5	4	0	0.841	3.5	0.00183	0.0149	0																	5.01E-02	1.5227	523.14217	523.15366	0.0761	1.4928	1.5816	DETECTED	523.14863	1.09E+03	2.97E+03	1.2857	1.1429	9.33E-01
1307	3.57E-02	1.5262	582.2552	582.25786	1	1.4865	1.542	582.25688	1.54E+03	3.22E+03	1.08E+00	0.125	1	0	1	0	0	0	0																								UNKNOWN
1308	1.90E+00	1.4878	679.43535	679.45391	1	1.3097	1.6077	679.44717	1.04E+03	5.43E+04	1.92E+01	0.125	1	8	1	0	0	0	0																	1.67E+00	1.5227	679.44354	679.45033	0.0799	1.3097	1.5927	DETECTED	679.44777	1.04E+03	4.93E+04	0.7502	0.8076	1.55E+01
1309	6.33E-02	1.5262	710.24403	710.25528		1.4865	1.5753	710.24961	1.02E+03	2.35E+03	1.11E+00	0.125	1	0	1	0	0	0	0																								UNKNOWN
1310	1.99E-01	1.5262	782.24703	782.26882	1	1.4699	1.6364	782.25286	1.08E+03	3.92E+03	1.85E+00	0.125	1	2	1	0	0	0	0																								UNKNOWN
1311	7.90E-02	1.5262	1252.86381	1252.89512	1	1.4733	1.5816	1252.8873	1.05E+03	4.53E+03	1.42E+00	0.5	4	0	0.75	4.04	0.00506	0.0278	0																	7.90E-02	1.514	1252.87411	1252.89419	0.0546	1.4817	1.5816	DETECTED	1252.88865	1.05E+03	4.53E+03	1.5714	1.2857	1.42E+00
1312	1.33E-01	1.5263	615.17171	615.19104	1	1.4725	1.582	615.17922	1.05E+03	6.88E+03	2.15E+00	0.875	7	0	0.866	3.44	0.00212	0.0142	0																	7.61E-02	1.5227	615.17171	615.18184	0.0552	1.4817	1.5816	DETECTED	615.17963	1.25E+03	3.79E+03	1.25	1.125	1.19E+00
1313	5.74E-02	1.5264	596.16104	596.17234	1	1.4858	1.5746	596.16663	1.04E+03	2.82E+03	1.13E+00	0.375	3	0	0.868	2.46	0.00147	0.0246	0																	2.37E-02	1.5116	596.16133	596.17009	0.0531	1.4984	1.5594	DETECTED	596.16592	1.04E+03	2.15E+03	2.6667	1.8333	6.73E-01
1315	2.97E+00	1.5266	539.15623	539.16894	1	1.4456	1.9672	539.16403	1.07E+03	9.96E+04	4.13E+01	0.875	7	0	0.921	1.94	0.00104	0.0111	0																	1.96E+00	1.5227	539.15764	539.16894	0.0665	1.4595	1.959	DETECTED	539.16372	1.10E+03	7.29E+04	1.5876	2.3749	2.29E+01
1316	5.48E-01	1.5269	199.16632	199.17392	1	1.1903	1.6926	199.16938	1.10E+03	2.70E+04	1.09E+01	1	8	3	0.869	2.33	0.00046	0.3671	0																	2.94E-01	1.5709	199.16808	199.17326	0.0308	1.5261	1.6926	DETECTED	199.16956	1.24E+03	1.89E+04	1.7992	1.1406	6.22E+00
1317	1.95E-01	1.5269	696.45346	696.47541	1	1.4754	1.6133	696.46174	1.21E+03	8.08E+03	2.70E+00	0.625	5	1	0.798	4.3	0.003	0.0121	0																								UNKNOWN
1318	1.78E-01	1.5271	754.29709	754.31811	1	1.4588	1.6364	754.3118	1.03E+03	5.14E+03	2.09E+00	0.75	6	0	0.832	3.35	0.00252	0.0319	0																								UNKNOWN
1319	7.15E-02	1.5272	435.41038	435.41507	1	1.4955	1.5676	435.41294	1.17E+03	6.14E+03	1.60E+00	0.125	1	0	1	0	0	0	0																								UNKNOWN
1320	3.82E-02	1.5272	811.26606	811.2831	1	1.4789	1.5843	811.27641	1.13E+03	2.58E+03	6.71E-01	0.125	1	0	1	0	0	0	0																								UNKNOWN
1321	1.57E-01	1.5273	838.23295	838.25205	1	1.4801	1.6133	838.24101	1.07E+03	4.96E+03	1.90E+00	0.375	3	0	0.895	1.71	0.00143	0.0108	0																								UNKNOWN
1322	2.40E-01	1.5274	1273.78411	1273.82497	1	1.4747	1.5975	1273.81124	1.16E+03	1.11E+04	3.94E+00	0.375	3	0	0.934	1.21	0.00155	0.017	0																								UNKNOWN
1323	1.84E-01	1.5275	466.45038	466.45931	1	1.4865	1.6142	466.4557	1.24E+03	7.43E+03	2.48E+00	0.375	3	0	0.813	3.45	0.00161	0.0239	0																								UNKNOWN
1324	2.30E+01	1.5275	536.16137	536.17332	1	1.4477	2.3423	536.1661	1.01E+03	8.01E+05	3.25E+02	1	8	0	0.969	0.94	0.0005	0	0																	1.34E+01	1.5275	536.1632	536.17054	0.0653	1.4484	2.1366	DETECTED	536.1662	1.02E+03	5.74E+05	1.2475	1.1609	1.80E+02
1325	5.72E-01	1.5275	547.495	547.50828	1	1.4699	1.6065	547.50521	1.04E+03	2.45E+04	9.35E+00	1	8	0	0.945	1.56	0.00086	0	0																	3.36E-01	1.5275	547.50009	547.50804	0.0622	1.4706	1.5871	DETECTED	547.50531	1.16E+03	1.74E+04	1.0986	0.9804	5.47E+00
1326	5.08E-02	1.5275	783.2549	783.27012	1	1.4891	1.5557	783.25806	1.25E+03	2.82E+03	1.15E+00	0.125	1	0	1	0	0	0	0																								UNKNOWN
1327	2.78E-01	1.5276	591.39137	591.40722	1	1.4532	1.6231	591.39793	1.08E+03	8.27E+03	3.34E+00	0.625	5	0	0.818	4.01	0.00237	0.043	0																	2.33E-01	1.5102	591.39409	591.40015	0.1019	1.4595	1.5927	DETECTED	591.3977	1.13E+03	8.27E+03	1.8091	1.3333	2.60E+00
1328	4.61E-02	1.5275	1292.8255	1292.83897	1	1.4891	1.5612	1292.83175	1.20E+03	2.23E+03	9.07E-01	0.125	1	0	1	0	0	0	0																								UNKNOWN
1329	1.90E-01	1.5277	541.15202	541.16717	1	1.4706	1.6149	541.16078	1.04E+03	8.64E+03	2.71E+00	0.375	3	3	0.941	0.97	0.00052	0.0087	0																	1.90E-01	1.5227	541.15335	541.16717	0.0647	1.4706	1.6149	DETECTED	541.16099	1.04E+03	8.64E+03	0.8917	1.1818	2.71E+00
1330	6.89E-01	1.5277	816.24675	816.26636	1	1.4655	1.8417	816.25786	1.00E+03	1.61E+04	6.54E+00	1	8	0	0.939	1.92	0.00157	0.0239	0																	3.61E-01	1.5227	816.25476	816.26586	0.1223	1.4817	1.7426	DETECTED	816.25856	1.00E+03	1.03E+04	3.5513	2.322	3.22E+00
1331	4.38E+00	1.5278	537.1618	537.17268	1	1.4511	1.9783	537.16659	1.02E+03	2.11E+05	5.50E+01	0.375	3	0	0.946	0.81	0.00043	0.0028	0																								UNKNOWN
1332	1.74E-02	1.5282	812.22115	812.22995		1.5134	1.5467	812.22379	1.18E+03	2.24E+03	8.55E-01	0.125	1	1	1	0	0	0	0																								UNKNOWN
1333	7.43E-02	1.5285	705.27808	705.30537	1	1.4865	1.6149	705.29331	1.00E+03	3.18E+03	1.06E+00	0.75	6	0	0.709	7.42	0.00523	0.0243	0																	7.43E-02	1.5362	705.28263	705.29923	0.1067	1.4928	1.6149	DETECTED	705.29152	1.19E+03	2.85E+03	1.75	1.375	8.93E-01
1334	1.05E-01	1.5286	128.14194	128.14449	1	1.4733	1.6086	128.14321	1.00E+03	5.66E+03	1.42E+00	0.5	4	0	0.944	0.92	0.00012	0.0194	0																	8.14E-02	1.5362	128.14249	128.14391	0.0478	1.4817	1.5983	DETECTED	128.14324	1.09E+03	4.41E+03	1.1	1.05	1.28E+00
1335	8.47E-02	1.5287	626.21048	626.22457	1	1.481	1.5753	626.21805	1.08E+03	3.19E+03	1.51E+00	0.5	4	1	0.865	2.77	0.00174	0.0288	0																	4.16E-02	1.5418	626.21434	626.22446	0.0543	1.4928	1.5649	DETECTED	626.2187	1.29E+03	3.07E+03	0.4444	0.7222	9.63E-01
1336	1.16E-01	1.5288	779.22885	779.24264	1	1.4699	1.5642	779.23458	1.21E+03	5.57E+03	1.86E+00	0.25	2	0	0.829	2.27	0.00177	0.0052	0																								UNKNOWN
1337	2.82E+00	1.5289	786.27416	786.29815	1	1.4447	1.9479	786.28248	1.02E+03	5.69E+04	2.14E+01	1	8	0	0.971	0.65	0.00051	0	0																	1.49E+00	1.5289	786.27738	786.28576	0.1209	1.465	1.9479	DETECTED	786.2824	1.14E+03	3.28E+04	3.3155	2.9597	1.03E+01
1338	9.43E-02	1.529	613.46254	613.47816	1	1.4817	1.5816	613.4718	1.27E+03	4.08E+03	1.75E+00	0.375	3	0	0.788	3.52	0.00216	0.0135	0																	8.55E-02	1.5227	613.46476	613.47772	0.2475	1.4817	1.5816	DETECTED	613.47268	1.50E+03	4.08E+03	1.25	1.125	1.28E+00
1339	3.48E-02	1.5291	1189.79823	1189.82042	1	1.5043	1.5745	1189.80801	1.02E+03	2.23E+03	8.53E-01	0.25	2	0	0.868	1.73	0.00206	0.008	0																								UNKNOWN
1340	2.46E-01	1.5293	780.22703	780.24414	1	1.4588	1.6641	780.2348	1.01E+03	7.34E+03	2.45E+00	0.875	7	0	0.791	3.46	0.0027	0.0323	0																	1.24E-01	1.5362	780.22849	780.24065	0.0928	1.4762	1.6371	DETECTED	780.23436	1.09E+03	4.56E+03	1.6364	1.3182	1.43E+00
1341	3.43E-01	1.5295	776.2361	776.25044	1	1.4699	1.6142	776.24157	1.07E+03	1.04E+04	4.90E+00	0.25	2	0	0.966	0.4	0.00031	0.0135	0																	2.28E-01	1.5227	776.2361	776.25044	0.0787	1.4706	1.5871	DETECTED	776.24141	1.32E+03	1.04E+04	1.1767	1.05	3.27E+00
1342	3.09E-01	1.5296	777.23359	777.25651	1	1.4643	1.6056	777.23907	1.14E+03	1.34E+04	4.58E+00	0.625	5	0	0.796	4.53	0.00352	0.0222	0																	1.58E-01	1.5418	777.23359	777.2485	0.0794	1.4706	1.5871	DETECTED	777.23789	1.15E+03	7.18E+03	0.5439	0.8077	2.25E+00
1343	1.34E-01	1.5302	870.27882	870.31147	1	1.4725	1.6466	870.29325	1.02E+03	3.50E+03	1.24E+00	0.5	4	0	0.91	1.65	0.00144	0.0395	0																								UNKNOWN
1344	3.45E+01	1.5303	536.41969	536.4303	1	1.4532	1.9386	536.42904	1.21E+03	1.33E+06	4.99E+02	1	8	0	0.972	0.65	0.00035	0	0																	1.88E+01	1.5303	536.41969	536.4303	0.0533	1.4595	1.9368	DETECTED	536.42911	1.31E+03	8.54E+05	2.1114	1.8337	2.68E+02
1345	1.01E+00	1.5303	540.15641	540.16767	1	1.4655	1.632	540.16247	1.02E+03	3.78E+04	1.49E+01	1	8	0	0.938	2.17	0.00117	0	0																	6.26E-01	1.5303	540.15641	540.1637	0.0803	1.4706	1.6205	DETECTED	540.16235	1.74E+03	2.78E+04	1.0937	1.0999	8.72E+00
1346	6.85E-01	1.531	646.24709	646.26424	1	1.4567	1.7555	646.25591	1.03E+03	1.79E+04	7.91E+00	1	8	0	0.968	0.98	0.00063	0	0																	4.35E-01	1.531	646.25087	646.25834	0.0815	1.465	1.6427	DETECTED	646.25625	1.38E+03	1.63E+04	1.3426	1.2414	5.12E+00
1347	1.30E-02	1.5314	286.30866	286.31028		1.5191	1.5524	286.30945	1.15E+03	2.01E+03	6.24E-01	0.125	1	2	1	0	0	0	0																								UNKNOWN
1348	1.84E-02	1.5314	526.42079	526.43462	1	1.5025	1.5413	526.42836	1.17E+03	2.76E+03	8.60E-01	0.125	1	9	1	0	0	0	0																								UNKNOWN
1349	6.89E-02	1.5314	639.30904	639.32108	1	1.4969	1.5913	639.31429	1.10E+03	3.52E+03	1.10E+00	0.125	1	0	1	0	0	0	0																								UNKNOWN
1350	5.78E-01	1.5317	744.25647	744.28071	1	1.4643	1.8029	744.27059	1.05E+03	1.53E+04	5.11E+00	0.75	6	0	0.923	1.33	0.00099	0.0187	0																	2.80E-01	1.5418	744.2642	744.28071	0.0923	1.465	1.676	DETECTED	744.27112	1.05E+03	9.15E+03	1.7434	1.3571	2.87E+00
1351	2.99E-01	1.5317	541.14949	541.16415	1	1.4754	1.6042	541.15903	1.23E+03	1.13E+04	4.64E+00	0.5	4	3	0.721	4.98	0.0027	0.0111	0																								UNKNOWN
1352	9.17E-01	1.5317	566.42857	566.44436	1	1.4699	1.6731	566.43852	1.08E+03	3.72E+04	1.37E+01	1	8	0	0.934	1.23	0.0007	0	0																	5.73E-01	1.5317	566.42882	566.44027	0.0585	1.4817	1.6704	DETECTED	566.43832	2.18E+03	2.54E+04	2.8366	3.1205	7.96E+00
1353	2.17E-02	1.5317	1301.75634	1301.77186	1	1.4976	1.5531	1301.76304	1.10E+03	1.85E+03	6.18E-01	0.125	1	0	1	0	0	0	0																								UNKNOWN
1354	3.05E-01	1.5318	798.24161	798.26434	1	1.4858	1.7474	798.25004	1.00E+03	7.73E+03	3.04E+00	1	8	0	0.838	3.74	0.00299	0.0395	0																	1.41E-01	1.5227	798.24323	798.26403	0.099	1.4984	1.6593	DETECTED	798.25018	1.20E+03	4.50E+03	3.8333	2.4167	1.41E+00
1355	6.69E-02	1.532	700.22018	700.24133	1	1.4699	1.5857	700.23261	1.01E+03	2.58E+03	1.18E+00	0.5	4	0	0.837	3.76	0.00263	0.0212	0																								UNKNOWN
1356	9.93E-02	1.5321	604.20805	604.22521		1.5057	1.619	604.21837	1.36E+03	4.14E+03	1.68E+00	0.25	2	1	0.711	3.83	0.00231	0.009	0																								UNKNOWN
1357	8.60E-02	1.5321	461.42465	461.43728		1.4947	1.5954	461.43038	1.10E+03	3.77E+03	1.53E+00	0.5	4	0	0.633	7.04	0.00325	0.0146	0																	4.39E-02	1.5362	461.42804	461.43396	0.0675	1.5094	1.5927	DETECTED	461.4316	1.18E+03	2.46E+03	2	1.5	7.72E-01
1358	2.02E-01	1.5322	732.20966	732.231	1	1.4856	1.6688	732.21903	1.06E+03	5.83E+03	2.23E+00	0.25	2	0	0.962	0.49	0.00036	0.008	0																								UNKNOWN
1359	1.77E-01	1.5323	522.1412	522.15133	1	1.4765	1.6042	522.14799	1.01E+03	7.28E+03	3.25E+00	0.75	6	0	0.797	4.83	0.00252	0.0167	0																	1.03E-01	1.5418	522.14334	522.15081	0.0634	1.4817	1.5927	DETECTED	522.14854	1.11E+03	5.05E+03	0.8182	0.9091	1.59E+00
1360	5.04E-01	1.5323	702.20466	702.22824	1	1.4643	1.6278	702.21543	1.04E+03	2.20E+04	7.58E+00	0.875	7	1	0.846	2.86	0.00201	0.0166	0																	3.05E-01	1.5362	702.20543	702.22824	0.0648	1.4762	1.626	DETECTED	702.216	1.08E+03	1.46E+04	1.3319	1.3765	4.57E+00
1361	5.12E+00	1.5324	477.42082	477.42997	1	1.4643	1.7243	477.42845	1.02E+03	2.18E+05	8.17E+01	1	8	0	0.957	1.07	0.00051	0	0																	3.08E+00	1.5324	477.42334	477.42948	0.0525	1.4706	1.626	DETECTED	477.42848	1.93E+03	1.59E+05	3.3253	1.5657	4.98E+01
1362	1.41E-01	1.5324	520.4296	520.43667	1	1.4872	1.5761	520.43364	1.04E+03	7.22E+03	2.76E+00	0.25	2	0	0.691	4.06	0.00211	0.0194	0																	1.08E-01	1.5227	520.42993	520.43537	0.0618	1.4872	1.5761	DETECTED	520.43258	1.09E+03	6.33E+03	1.0133	1	1.99E+00
1363	1.03E+00	1.5325	688.26126	688.27556	1	1.4588	1.8202	688.26659	1.00E+03	2.18E+04	9.61E+00	1	8	1	0.954	1.34	0.00093	0.0305	0																	7.52E-01	1.5227	688.26356	688.27024	0.1141	1.465	1.8202	DETECTED	688.26681	1.08E+03	1.92E+04	2.7968	2.6632	6.01E+00
1364	7.88E-02	1.5326	1179.77496	1179.79677	1	1.4865	1.5927	1179.7881	1.03E+03	4.68E+03	1.47E+00	0.875	7	0	0.906	2.02	0.00238	0.0229	0																	7.88E-02	1.5227	1179.78223	1179.7945	0.0705	1.4928	1.5927	DETECTED	1179.78897	1.03E+03	4.68E+03	2	1.5	1.47E+00
1365	1.50E+00	1.5328	637.29589	637.31967	1	1.4622	1.925	637.30624	1.02E+03	3.10E+04	1.24E+01	1	8	2	0.984	0.51	0.00032	0.0229	0																	9.85E-01	1.5227	637.29787	637.31476	0.1198	1.465	1.8147	DETECTED	637.30642	1.27E+03	2.42E+04	4.699	2.7787	7.61E+00
1366	1.41E-01	1.533	467.09485	467.10429	1	1.4865	1.5931	467.10175	1.01E+03	6.59E+03	2.48E+00	0.375	3	0	0.902	1.65	0.00077	0.0073	0																								UNKNOWN
1367	6.55E-01	1.5331	489.41934	489.43141	1	1.4754	1.641	489.42701	1.03E+03	2.70E+04	9.88E+00	1	8	0	0.935	1.78	0.00087	0	0																	3.51E-01	1.5331	489.42122	489.42897	0.0558	1.4872	1.6205	DETECTED	489.42739	2.30E+03	1.71E+04	2.1555	1.5	5.38E+00
1368	1.81E-01	1.5331	677.30096	677.31137	1	1.478	1.6223	677.30644	1.26E+03	5.87E+03	2.39E+00	0.125	1	0	1	0	0	0	0																								UNKNOWN
1369	7.00E-02	1.5331	678.46669	678.48989	1	1.4801	1.5855	678.47421	1.03E+03	2.77E+03	1.06E+00	0.125	1	0	1	0	0	0	0																								UNKNOWN
1370	4.12E-01	1.5331	746.27223	746.29169	1	1.4634	1.592	746.28243	1.12E+03	1.55E+04	5.17E+00	0.5	4	0	0.939	1.22	0.00091	0.0264	0																								UNKNOWN
1371	3.16E-01	1.5331	782.24025	782.26674	1	1.4634	1.7409	782.25611	1.00E+03	6.66E+03	2.54E+00	0.5	4	1	0.793	4.02	0.00315	0.0167	0																	1.27E-01	1.5418	782.24717	782.26522	0.0774	1.4817	1.6371	DETECTED	782.25648	1.26E+03	4.79E+03	1.5455	1.2727	1.50E+00
1372	5.35E-02	1.5331	849.3326	849.35327	1	1.5168	1.6001	849.34365	1.33E+03	2.43E+03	9.91E-01	0.125	1	0	1	0	0	0	0																								UNKNOWN
1373	1.18E-01	1.5331	909.25359	909.26571	1	1.4725	1.6112	909.25924	1.06E+03	3.59E+03	1.46E+00	0.125	1	0	1	0	0	0	0																								UNKNOWN
1374	1.54E-01	1.5336	370.05917	370.06795		1.4858	1.6253	370.06583	1.13E+03	5.39E+03	1.80E+00	0.375	3	0	0.871	1.95	0.00072	0.0187	0																								UNKNOWN
1375	3.71E+01	1.5338	463.43999	463.4513	1	1.4525	2.1692	463.44884	1.03E+03	1.35E+06	5.29E+02	1	8	0	0.971	0.63	0.00029	0	0																	1.99E+01	1.5338	463.44329	463.45114	0.056	1.4595	2.1255	DETECTED	463.44889	1.03E+03	9.04E+05	1.8405	1.5748	2.84E+02
1376	3.65E-02	1.5338	468.09915	468.1047	1	1.5043	1.5709	468.10314	1.27E+03	2.78E+03	8.01E-01	0.125	1	0	1	0	0	0	0																								UNKNOWN
1377	3.98E-02	1.5338	524.14385	524.15007	1	1.4932	1.5709	524.14797	1.17E+03	2.61E+03	7.51E-01	0.125	1	0	1	0	0	0	0																								UNKNOWN
1378	3.10E-02	1.5338	557.09137	557.09799	1	1.4932	1.5598	557.09441	1.15E+03	2.43E+03	7.01E-01	0.125	1	0	1	0	0	0	0																								UNKNOWN
1379	5.45E-02	1.5338	635.41669	635.42734	1	1.4821	1.582	635.42309	1.25E+03	2.97E+03	8.56E-01	0.125	1	0	1	0	0	0	0																								UNKNOWN
1380	8.21E-02	1.5338	705.29342	705.31051	1	1.4921	1.592	705.2997	1.22E+03	2.72E+03	1.29E+00	0.125	1	1	1	0	0	0	0																								UNKNOWN
1381	7.36E-02	1.5338	732.20185	732.2232	1	1.4987	1.6098	732.21424	1.09E+03	3.58E+03	1.03E+00	0.125	1	0	1	0	0	0	0																								UNKNOWN
1382	4.26E-02	1.5338	725.50709	725.52736	1	1.4921	1.5834	725.51495	1.06E+03	2.20E+03	8.26E-01	0.25	2	0	0.948	0.53	0.00038	0.0479	0																								UNKNOWN
1383	7.65E-02	1.5338	851.26392	851.29291	1	1.471	1.6098	851.27715	1.01E+03	3.16E+03	9.13E-01	0.125	1	1	1	0	0	0	0																								UNKNOWN
1384	8.91E-02	1.5338	1359.91781	1359.93042	1	1.4821	1.582	1359.92364	1.12E+03	5.52E+03	1.59E+00	0.125	1	0	1	0	0	0	0																								UNKNOWN
1385	2.64E-01	1.534	1069.8112	1069.84633	1	1.4899	1.6142	1069.83131	1.02E+03	1.52E+04	5.06E+00	1	8	0	0.923	1.83	0.00196	0.025	0																	1.78E-01	1.5418	1069.82683	1069.84057	0.099	1.4928	1.5983	DETECTED	1069.83159	1.20E+03	1.22E+04	1.3403	1.0501	3.81E+00
1386	1.54E-01	1.5347	691.29185	691.31411	1	1.4754	1.6077	691.30247	1.15E+03	3.82E+03	1.80E+00	0.25	2	0	0.688	4.15	0.00287	0.0031	0																								UNKNOWN
1387	1.02E-01	1.5348	648.25877	648.28402	1	1.5079	1.6133	648.27299	1.16E+03	5.35E+03	1.87E+00	0.375	3	0	0.752	4.52	0.00293	0.0229	0																	6.84E-02	1.5227	648.26778	648.28402	0.0512	1.515	1.5816	DETECTED	648.27434	2.32E+03	4.53E+03	3	2	1.42E+00
1388	8.64E-02	1.5352	520.13482	520.14274	1	1.4865	1.5927	520.13912	1.05E+03	3.40E+03	1.61E+00	0.375	3	0	0.878	2.25	0.00117	0.0031	0																	5.97E-02	1.5362	520.13776	520.14274	0.0698	1.4984	1.5927	DETECTED	520.13966	1.15E+03	3.29E+03	1.4286	1.2143	1.03E+00
1389	1.04E-01	1.5357	849.27041	849.29266	1	1.469	1.6176	849.27817	1.01E+03	3.09E+03	1.18E+00	0.625	5	1	0.937	1.83	0.00155	0.0128	0																	8.14E-02	1.5418	849.27041	849.28752	0.0934	1.4762	1.6149	DETECTED	849.27817	1.24E+03	2.77E+03	1.0833	1.0417	8.69E-01
1390	5.64E-02	1.5356	1168.77824	1168.80828	1	1.5023	1.5927	1168.7961	1.00E+03	3.91E+03	1.22E+00	0.375	3	0	0.701	5.08	0.00594	0.0128	0																	5.64E-02	1.5418	1168.78321	1168.80828	0.0415	1.5039	1.5927	DETECTED	1168.79857	1.04E+03	3.91E+03	1.2857	1.1429	1.22E+00
1391	1.71E+00	1.5359	459.29578	459.30889	1	1.4456	1.6355	459.30204	1.00E+03	6.85E+04	2.15E+01	1	8	0	0.925	1.81	0.00083	0	0																	1.71E+00	1.5359	459.30075	459.30733	0.0823	1.454	1.6093	DETECTED	459.30234	1.78E+03	6.85E+04	1.2657	1.075	2.15E+01
1392	3.67E+00	1.5359	772.29311	772.31339	1	1.4525	2.0795	772.30297	1.00E+03	7.70E+04	3.14E+01	1	8	1	0.974	0.55	0.00043	0.0076	0																	1.63E+00	1.5362	772.29311	772.30706	0.1047	1.4595	1.959	DETECTED	772.3031	1.22E+03	4.08E+04	3.4618	3.0345	1.28E+01
1393	2.40E-01	1.5361	817.2534	817.28047	1	1.4754	1.6974	817.26777	1.01E+03	6.33E+03	2.11E+00	0.5	4	0	0.922	1.41	0.00115	0.026	0																								UNKNOWN
1394	2.21E-02	1.5362	668.23493	668.24262		1.5087	1.5476	668.23938	1.04E+03	1.79E+03	8.44E-01	0.125	1	0	1	0	0	0	0																								UNKNOWN
1395	6.71E-02	1.5362	718.19407	718.20828	1	1.515	1.5927	718.19927	2.08E+03	4.02E+03	1.26E+00	0.125	1	2	1	0	0	0	0																	6.71E-02	1.5362	718.19407	718.20828	0.071	1.515	1.5927	DETECTED	718.19927	2.08E+03	4.02E+03	2.5	1.75	1.26E+00
1396	7.27E-02	1.5362	764.2365	764.25908		1.5023	1.6188	764.24987	1.01E+03	2.41E+03	9.19E-01	0.125	1	0	1	0	0	0	0																								UNKNOWN
1397	6.73E-02	1.5362	772.40684	772.42044	1	1.4817	1.5816	772.41459	1.65E+03	3.33E+03	1.04E+00	0.125	1	0	1	0	0	0	0																	6.73E-02	1.5362	772.40684	772.42044	0.0885	1.4817	1.5816	DETECTED	772.41459	1.65E+03	3.33E+03	0.8	0.9	1.04E+00
1398	4.30E-02	1.5362	794.21167	794.21981		1.5023	1.5689	794.21566	1.21E+03	2.57E+03	9.82E-01	0.125	1	0	1	0	0	0	0																								UNKNOWN
1399	1.65E-02	1.5362	992.80089	992.81254		1.5198	1.5642	992.80787	1.00E+03	1.71E+03	5.70E-01	0.125	1	0	1	0	0	0	0																								UNKNOWN
1400	3.69E-02	1.5362	1055.79946	1055.82067	1	1.5087	1.5753	1055.81397	1.12E+03	2.85E+03	9.51E-01	0.25	2	0	0.816	2.45	0.00259	0	0																	1.68E-02	1.5362	1055.81098	1055.82067	0.0443	1.5206	1.5649	DETECTED	1055.81527	1.17E+03	1.79E+03	1.6667	1.3333	5.62E-01
1401	1.23E-01	1.5362	1151.76842	1151.78712	1	1.5023	1.5966	1151.77987	1.06E+03	6.25E+03	2.39E+00	0.125	1	0	1	0	0	0	0																								UNKNOWN
1402	4.64E-02	1.5362	1173.74089	1173.75483	1	1.5134	1.5855	1173.74692	1.10E+03	2.65E+03	1.01E+00	0.125	1	0	1	0	0	0	0																								UNKNOWN
1403	2.58E-01	1.5364	860.25237	860.27453	1	1.4643	1.7141	860.26186	1.02E+03	6.50E+03	2.65E+00	0.875	7	0	0.917	1.84	0.00159	0.0146	0																	9.78E-02	1.5362	860.25688	860.27453	0.1062	1.4817	1.626	DETECTED	860.26274	1.05E+03	3.89E+03	1.6	1.3	1.22E+00
1404	7.24E-02	1.5366	186.01902	186.02357		1.4835	1.5975	186.02174	1.11E+03	3.66E+03	1.25E+00	0.375	3	0	0.822	2.84	0.00053	0.0108	0																								UNKNOWN
1405	1.55E-01	1.5366	756.30605	756.33171	1	1.4733	1.6142	756.32213	1.03E+03	5.99E+03	2.00E+00	0.625	5	0	0.913	1.48	0.00112	0.0135	0																	6.65E-02	1.5362	756.31376	756.32884	0.0858	1.4928	1.6038	DETECTED	756.32246	1.03E+03	2.72E+03	1.5	1.25	8.52E-01
1406	2.06E-02	1.5366	831.31339	831.34074	1	1.5025	1.5524	831.32746	1.12E+03	2.27E+03	7.07E-01	0.125	1	0	1	0	0	0	0																								UNKNOWN
1407	5.96E-01	1.5366	805.28769	805.32131	1	1.4558	1.8424	805.30135	1.02E+03	1.38E+04	5.02E+00	0.875	7	0	0.787	4.89	0.00393	0.0194	0																	4.00E-01	1.5418	805.28769	805.3097	0.1053	1.4762	1.8424	DETECTED	805.29889	1.08E+03	9.53E+03	4.2952	2.7499	2.99E+00
1408	2.13E-01	1.5367	527.35821	527.37521	1	1.4821	1.6086	527.36542	1.20E+03	1.05E+04	3.30E+00	0.875	7	0	0.858	4.65	0.00245	0.0073	0																	1.98E-01	1.5362	527.36204	527.36734	0.0615	1.4872	1.5927	DETECTED	527.36524	1.67E+03	1.05E+04	0.6921	1.0556	3.29E+00
1409	2.06E-01	1.5367	904.28395	904.30049	1	1.4835	1.703	904.2917	1.03E+03	5.41E+03	2.10E+00	0.625	5	1	0.838	3.73	0.00338	0.0108	0																								UNKNOWN
1410	5.77E-01	1.5368	730.48202	730.50211	1	1.4733	1.7707	730.49045	1.07E+03	1.17E+04	4.93E+00	1	8	0	0.881	2.19	0.0016	0.0198	0																	4.19E-01	1.5459	730.48202	730.49686	0.1236	1.4817	1.7259	DETECTED	730.49001	1.33E+03	1.16E+04	2.3937	1.8333	3.64E+00
1411	1.62E-01	1.5369	830.31808	830.34919	1	1.4643	1.6364	830.33769	1.03E+03	4.66E+03	1.77E+00	0.25	2	0	0.82	2.37	0.00197	0.0076	0																								UNKNOWN
1412	7.32E+00	1.5373	379.34798	379.35666	1	1.4699	1.9608	379.3544	1.05E+03	2.84E+05	1.10E+02	1	8	0	0.956	1.18	0.00045	0	0																	3.80E+00	1.5373	379.3496	379.35584	0.0525	1.4762	1.9423	DETECTED	379.35441	1.33E+03	1.80E+05	1.9844	2.0264	5.65E+01
1413	1.32E+00	1.5373	654.32334	654.34181	1	1.4643	1.9035	654.33267	1.02E+03	3.29E+04	1.24E+01	1	8	0	0.97	0.57	0.00038	0	0																	1.05E+00	1.5373	654.32743	654.34181	0.12	1.4762	1.9035	DETECTED	654.33279	1.19E+03	2.50E+04	4.326	3.3975	7.86E+00
1414	1.11E-01	1.5373	702.21137	702.22975	1	1.4821	1.5987	702.21866	1.13E+03	5.61E+03	1.62E+00	0.125	1	4	1	0	0	0	0																								UNKNOWN
1415	2.25E-01	1.5373	703.21161	703.22535	1	1.481	1.6038	703.21602	1.05E+03	9.87E+03	3.58E+00	0.375	3	0	0.789	3.16	0.00222	0.008	0																	1.81E-01	1.5418	703.21161	703.22022	0.0598	1.4817	1.6038	DETECTED	703.21529	1.05E+03	9.87E+03	1.0116	1	3.10E+00
1416	1.67E-02	1.5373	804.51526	804.54399	1	1.5154	1.5598	804.53485	1.25E+03	2.00E+03	5.78E-01	0.125	1	0	1	0	0	0	0																								UNKNOWN
1417	3.83E-02	1.5373	937.74259	937.75383	1	1.5099	1.6042	937.7482	1.07E+03	2.12E+03	6.13E-01	0.125	1	0	1	0	0	0	0																								UNKNOWN
1418	1.52E-02	1.5373	1169.78393	1169.79635	1	1.5154	1.5598	1169.79166	1.06E+03	2.08E+03	6.00E-01	0.125	1	0	1	0	0	0	0																								UNKNOWN
1419	6.50E-01	1.5373	409.38293	409.39241	1	1.4872	1.5898	409.38994	1.37E+03	3.24E+04	1.24E+01	0.5	4	0	0.898	2.08	0.00085	0.0076	0																	4.28E-01	1.5418	409.38412	409.39241	0.0604	1.4872	1.5871	DETECTED	409.39001	1.37E+03	2.39E+04	0.9696	0.9381	7.51E+00
1420	7.45E-02	1.5374	815.25128	815.27741	1	1.5113	1.6334	815.26383	1.13E+03	2.23E+03	9.07E-01	0.25	2	0	0.962	0.48	0.00039	0.0087	0																								UNKNOWN
1421	1.79E+00	1.5377	1137.7395	1137.76684	1	1.4345	1.662	1137.75618	1.04E+03	8.13E+04	2.21E+01	0.875	7	0	0.793	5.75	0.00654	0.0135	0																								UNKNOWN
1422	2.76E+01	1.5378	407.37866	407.38805	1	1.4643	2.1692	407.38607	1.01E+03	9.95E+05	3.86E+02	1	8	1	0.972	0.74	0.0003	0.0087	0																	1.55E+01	1.5418	407.38139	407.38688	0.0523	1.4706	2.1421	DETECTED	407.38611	1.06E+03	6.96E+05	2.0546	1.8111	2.19E+02
1423	9.13E-01	1.5379	517.3378	517.35439	1	1.465	1.7175	517.34556	1.02E+03	4.00E+04	1.26E+01	0.875	7	0	0.918	1.88	0.00097	0.0222	0																	9.13E-01	1.5459	517.3378	517.35234	0.0662	1.465	1.6427	DETECTED	517.34533	1.29E+03	4.00E+04	1.5132	1.1813	1.26E+01
1424	1.82E+00	1.538	658.27727	658.30427	1	1.4477	1.9471	658.29335	1.02E+03	3.92E+04	1.85E+01	1	8	0	0.971	0.87	0.00057	0	0																	1.13E+00	1.538	658.28326	658.30139	0.1015	1.454	1.9423	DETECTED	658.29366	1.38E+03	3.18E+04	2.8602	2.5485	9.96E+00
1425	2.43E-01	1.5383	422.36651	422.37909	1	1.5265	1.5931	422.3709	9.76E+03	1.74E+04	5.00E+00	0.125	1	0	1	0	0	0	0																								UNKNOWN
1427	4.29E-02	1.5383	627.4359	627.45701		1.4932	1.5765	627.44477	1.03E+03	2.78E+03	8.01E-01	0.125	1	0	1	0	0	0	0																								UNKNOWN
1428	6.39E-02	1.5383	835.27854	835.3001		1.4987	1.6209	835.28865	1.11E+03	2.85E+03	8.21E-01	0.125	1	0	1	0	0	0	0																								UNKNOWN
1429	1.26E-01	1.5384	771.40968	771.42156	1	1.4622	1.5983	771.4152	1.01E+03	4.47E+03	1.62E+00	0.625	5	0	0.944	1.03	0.00079	0.0409	0																	1.04E-01	1.5591	771.41222	771.41959	0.0988	1.465	1.5983	DETECTED	771.41542	1.04E+03	3.88E+03	0.4118	0.7059	1.22E+00
1430	1.70E-01	1.5385	519.13406	519.1451	1	1.4765	1.6056	519.13872	1.05E+03	6.98E+03	2.55E+00	1	8	0	0.947	1.32	0.00068	0.0298	0																	1.27E-01	1.555	519.13527	519.14076	0.0617	1.4872	1.6038	DETECTED	519.13899	1.13E+03	6.44E+03	0.7742	0.875	2.02E+00
1431	2.20E-01	1.5385	1154.77205	1154.79664	1	1.5134	1.5966	1154.78826	2.02E+03	1.45E+04	4.84E+00	0.25	2	0	0.865	1.79	0.00207	0.0045	0																								UNKNOWN
1432	4.76E-02	1.5385	1058.738	1058.75649	1	1.5066	1.5876	1058.7485	1.02E+03	3.78E+03	1.11E+00	0.625	5	0	0.939	1.16	0.00123	0.0104	0																	4.76E-02	1.5418	1058.74075	1058.75298	0.0488	1.515	1.5816	DETECTED	1058.74799	1.20E+03	3.54E+03	1.4	1.2	1.11E+00
1433	3.16E-01	1.539	1149.75653	1149.78536	1	1.4844	1.6077	1149.779	1.06E+03	2.00E+04	5.93E+00	1	8	0	0.947	1.59	0.00182	0.0114	0																	3.16E-01	1.5418	1149.77696	1149.78391	0.0484	1.4928	1.6038	DETECTED	1149.78015	1.52E+03	1.89E+04	1.1486	1.1451	5.93E+00
1434	5.80E-01	1.5391	449.38913	449.40072	1	1.4899	1.6077	449.39551	1.09E+03	2.89E+04	9.64E+00	0.75	6	0	0.876	3.3	0.00148	0.0194	0																	3.10E-01	1.5459	449.39194	449.39776	0.0613	1.4928	1.5871	DETECTED	449.39579	1.12E+03	1.83E+04	0.8529	0.8819	5.76E+00
1435	9.82E-02	1.5392	661.43625	661.45681	1	1.4677	1.5809	661.4434	1.12E+03	3.75E+03	1.40E+00	0.375	3	0	0.872	2.25	0.00149	0.0076	0																	7.90E-02	1.5418	661.43807	661.44998	0.098	1.4762	1.5761	DETECTED	661.44357	1.37E+03	3.75E+03	0.5	0.75	1.18E+00
1436	1.77E-01	1.5393	801.26177	801.28584	1	1.4984	1.6632	801.27308	1.03E+03	4.55E+03	1.87E+00	0.5	4	0	0.88	1.99	0.00159	0.017	0																	1.24E-01	1.5418	801.26383	801.28462	0.101	1.4984	1.6427	DETECTED	801.27344	1.03E+03	4.55E+03	2.25	1.625	1.43E+00
1437	1.70E+00	1.5393	804.27393	804.29527	1	1.4595	1.913	804.29101	1.02E+03	4.26E+04	1.53E+01	1	8	0	0.939	2.14	0.00173	0	0																	1.07E+00	1.5393	804.27826	804.2949	0.1047	1.4595	1.8924	DETECTED	804.29106	1.02E+03	2.37E+04	4.515	2.6766	7.43E+00
1438	1.46E-01	1.5393	827.27151	827.29184	1	1.4967	1.6688	827.2783	1.28E+03	3.41E+03	1.30E+00	0.25	2	0	0.992	0.09	0.00007	0.0056	0																								UNKNOWN
1439	8.76E-02	1.5395	913.4245	913.44505	1	1.4588	1.5911	913.43407	1.02E+03	3.54E+03	1.13E+00	0.875	7	0	0.916	1.7	0.00156	0.0444	0																	7.80E-02	1.5459	913.42998	913.44505	0.1129	1.4595	1.5871	DETECTED	913.43488	1.14E+03	2.67E+03	0.4375	0.7187	8.36E-01
1440	1.64E-01	1.5397	463.37487	463.37903	1	1.4899	1.5732	463.37711	1.22E+03	1.45E+04	3.78E+00	0.125	1	0	1	0	0	0	0																								UNKNOWN
1441	3.27E-02	1.5397	626.21133	626.21938		1.4899	1.5788	626.21496	1.08E+03	2.33E+03	6.06E-01	0.125	1	2	1	0	0	0	0																								UNKNOWN
1442	1.59E-01	1.5397	656.44423	656.46178	1	1.4899	1.7175	656.45141	1.08E+03	4.83E+03	1.26E+00	0.125	1	0	1	0	0	0	0																								UNKNOWN
1443	2.28E-02	1.5397	967.61777	967.63315	1	1.4955	1.5676	967.62477	1.07E+03	1.70E+03	4.44E-01	0.125	1	0	1	0	0	0	0																								UNKNOWN
1444	6.28E-02	1.5397	1122.73518	1122.75075	1	1.4844	1.5843	1122.74544	1.33E+03	4.05E+03	1.05E+00	0.125	1	0	1	0	0	0	0																								UNKNOWN
1445	2.17E-01	1.5399	232.98279	232.98697		1.478	1.6278	232.98517	1.05E+03	6.42E+03	2.61E+00	0.375	3	0	0.843	2.62	0.00061	0.0153	0																								UNKNOWN
1446	1.96E+00	1.54	479.43356	479.44421	1	1.4803	1.7307	479.44206	1.03E+03	7.96E+04	3.03E+01	1	8	0	0.939	1.27	0.00061	0	0																	1.23E+00	1.54	479.43694	479.44339	0.0502	1.4817	1.7037	DETECTED	479.44226	1.03E+03	5.79E+04	2.3991	1.9491	1.82E+01
1447	8.53E-01	1.5402	676.28931	676.31436	1	1.4567	1.7687	676.30105	1.02E+03	2.21E+04	8.75E+00	0.875	7	0	0.965	0.73	0.0005	0.0278	0																	5.98E-01	1.555	676.29134	676.30783	0.0763	1.4595	1.7536	DETECTED	676.30135	1.10E+03	2.05E+04	1.9025	1.0784	6.43E+00
1448	4.84E-01	1.5402	902.26478	902.27803	1	1.4588	1.7807	902.26997	1.00E+03	1.04E+04	3.96E+00	0.875	7	0	0.963	0.78	0.00071	0.0656	0																	2.08E-01	1.5418	902.26513	902.27488	0.1279	1.4595	1.6648	DETECTED	902.27043	1.02E+03	5.31E+03	1.2707	1.2333	1.66E+00
1450	3.99E-02	1.5404	948.61303	948.62744	1	1.4914	1.5802	948.62086	1.08E+03	2.43E+03	7.59E-01	0.125	1	0	1	0	0	0	0																								UNKNOWN
1451	1.13E-01	1.5405	1166.77789	1166.80713	1	1.4511	1.5983	1166.79972	1.03E+03	6.47E+03	1.96E+00	1	8	0	0.87	3.35	0.0039	0.0094	0																	1.13E-01	1.5418	1166.79175	1166.80713	0.0564	1.4928	1.5983	DETECTED	1166.80245	1.06E+03	6.26E+03	1.1374	1.0556	1.96E+00
1452	2.23E-01	1.5406	630.24465	630.26345	1	1.4754	1.6205	630.25839	1.00E+03	8.05E+03	3.28E+00	0.875	7	0	0.927	1.59	0.001	0.0177	0																	1.34E-01	1.5418	630.25402	630.26256	0.0552	1.4872	1.6205	DETECTED	630.25864	1.00E+03	6.86E+03	1.8495	1.2	2.15E+00
1453	3.12E+00	1.5407	790.29498	790.31472	1	1.4532	2.1572	790.31026	1.02E+03	7.11E+04	2.58E+01	1	8	2	0.964	0.84	0.00066	0.0201	0																	1.49E+00	1.5362	790.29596	790.31299	0.0995	1.454	1.959	DETECTED	790.31015	1.07E+03	3.69E+04	3.9137	2.712	1.16E+01
1454	1.75E-01	1.5407	763.26557	763.28389	1	1.4754	1.6419	763.2792	1.18E+03	6.18E+03	2.06E+00	0.125	1	0	1	0	0	0	0																								UNKNOWN
1455	5.78E-02	1.5407	773.40574	773.4195	1	1.4706	1.5788	773.41247	1.01E+03	3.22E+03	1.01E+00	0.25	2	0	0.915	1.12	0.00087	0.0021	0																	5.78E-02	1.5418	773.40703	773.4195	0.067	1.4706	1.5761	DETECTED	773.4129	1.01E+03	3.22E+03	0.4615	0.7308	1.01E+00
1456	1.34E-01	1.5393	604.20507	604.2249		1.4921	1.6509	604.21382	1.00E+03	4.12E+03	1.94E+00	0.25	2	2	0.909	1.18	0.00071	0.0094	0																	8.37E-02	1.5459	604.20822	604.21881	0.0658	1.4984	1.6149	DETECTED	604.2134	1.49E+03	3.69E+03	1.3333	1.1667	1.16E+00
1457	6.19E-01	1.5411	628.1837	628.20603	1	1.4754	1.6722	628.19571	1.01E+03	3.15E+04	1.05E+01	1	8	0	0.93	1.59	0.001	0.0205	0																	3.97E-01	1.5418	628.18918	628.20084	0.0515	1.4872	1.6315	DETECTED	628.1958	1.20E+03	2.18E+04	1.942	1.2768	6.85E+00
1458	4.52E-01	1.5412	826.26004	826.27408	1	1.469	1.8242	826.2702	1.10E+03	8.72E+03	3.33E+00	0.25	2	0	0.909	1.17	0.00096	0.0163	0																								UNKNOWN
1459	4.96E-02	1.5413	521.12329	521.13795	1	1.4969	1.5927	521.13295	1.00E+03	2.80E+03	9.36E-01	0.5	4	0	0.716	4.39	0.00229	0.0094	0																	3.58E-02	1.5459	521.12798	521.13795	0.0474	1.5261	1.5927	DETECTED	521.1341	1.09E+03	2.80E+03	2	1.5	8.78E-01
1460	1.91E-01	1.5416	840.24274	840.26722	1	1.4746	1.6632	840.25401	1.02E+03	5.45E+03	2.08E+00	0.625	5	3	0.846	2.96	0.00249	0.0392	0																								UNKNOWN
1461	6.23E-02	1.5418	506.33741	506.34788	1	1.5198	1.5864	506.34169	1.42E+03	3.04E+03	1.44E+00	0.125	1	0	1	0	0	0	0																								UNKNOWN
1462	8.63E-01	1.5418	800.24877	800.27596	1	1.4622	1.8417	800.26334	1.03E+03	1.83E+04	7.25E+00	1	8	0	0.961	1	0.0008	0.0305	0																	4.90E-01	1.5418	800.25735	800.27327	0.1154	1.465	1.798	DETECTED	800.26349	1.03E+03	1.21E+04	3.0142	2.1306	3.79E+00
1463	1.22E-01	1.5418	892.40093	892.4155	1	1.4588	1.592	892.40842	1.04E+03	2.93E+03	1.38E+00	0.625	5	0	0.873	2.43	0.00217	0.0558	0																	4.31E-02	1.5116	892.40093	892.41236	0.0636	1.4928	1.5761	DETECTED	892.40734	1.04E+03	2.64E+03	2.75	1.875	8.27E-01
1464	2.05E-02	1.5418	949.60774	949.62312		1.5206	1.5705	949.61422	1.04E+03	1.99E+03	6.23E-01	0.125	1	0	1	0	0	0	0																	2.05E-02	1.5418	949.60774	949.62312	0.0512	1.5206	1.5705	DETECTED	949.61422	1.04E+03	1.99E+03	1.25	1.125	6.23E-01
1465	1.90E-02	1.5418	959.64302	959.64885	1	1.5261	1.5705	959.64535	1.11E+03	2.10E+03	6.60E-01	0.125	1	0	1	0	0	0	0																	1.90E-02	1.5418	959.64302	959.64885	0.0308	1.5261	1.5705	DETECTED	959.64535	1.11E+03	2.10E+03	1.6667	1.3333	6.60E-01
1466	1.55E+00	1.5418	1137.74477	1137.76754	1	1.4928	1.6482	1137.76203	1.15E+03	8.41E+04	2.64E+01	0.125	1	4	1	0	0	0	0																	1.55E+00	1.5418	1137.74477	1137.76754	0.0521	1.4928	1.6482	DETECTED	1137.76203	1.15E+03	8.41E+04	1.1115	1.1944	2.64E+01
1467	4.04E-02	1.5418	1160.73427	1160.75209	1	1.5224	1.5834	1160.7464	1.10E+03	2.61E+03	1.07E+00	0.125	1	0	1	0	0	0	0																								UNKNOWN
1468	3.48E-02	1.5418	1168.76976	1168.80218		1.5143	1.5698	1168.78815	1.17E+03	2.00E+03	9.45E-01	0.125	1	1	1	0	0	0	0																								UNKNOWN
1469	3.10E-01	1.5421	435.37449	435.38337	1	1.5023	1.5966	435.38022	1.94E+03	1.45E+04	5.52E+00	0.125	1	0	1	0	0	0	0																								UNKNOWN
1470	2.44E-02	1.5421	516.43348	516.43988		1.5245	1.5745	516.43716	1.15E+03	2.15E+03	8.20E-01	0.125	1	0	1	0	0	0	0																								UNKNOWN
1471	6.78E-02	1.5421	528.36744	528.37832	1	1.5079	1.5855	528.37224	1.27E+03	3.56E+03	1.36E+00	0.125	1	0	1	0	0	0	0																								UNKNOWN
1472	2.69E-02	1.5421	869.28664	869.30536	1	1.5168	1.5668	869.29557	1.06E+03	2.01E+03	8.19E-01	0.125	1	0	1	0	0	0	0																								UNKNOWN
1473	4.92E-02	1.5421	905.29034	905.31359	1	1.5245	1.6244	905.30149	1.02E+03	1.92E+03	7.32E-01	0.125	1	0	1	0	0	0	0																								UNKNOWN
1474	8.67E-01	1.5424	818.26515	818.29038	1	1.4613	1.959	818.27307	1.00E+03	1.19E+04	4.30E+00	1	8	2	0.899	2.6	0.00213	0.0399	0																	5.92E-01	1.5459	818.26628	818.29038	0.2213	1.465	1.959	DETECTED	818.27244	1.19E+03	7.58E+03	1.6127	2.9666	2.38E+00
1475	2.36E-01	1.5425	433.36177	433.36923	1	1.5099	1.5911	433.3658	1.40E+03	1.28E+04	4.91E+00	0.375	3	0	0.91	1.39	0.0006	0.0059	0																								UNKNOWN
1476	3.03E-01	1.5425	704.19317	704.21291	1	1.4733	1.6299	704.20564	1.04E+03	1.14E+04	4.02E+00	0.625	5	0	0.698	5.38	0.00379	0.0201	0																	2.50E-01	1.5459	704.19673	704.21056	0.0768	1.4762	1.6205	DETECTED	704.20735	1.18E+03	1.14E+04	1.0434	1	3.58E+00
1478	7.83E-01	1.5428	554.42729	554.44896	1	1.471	1.6688	554.4383	1.00E+03	2.91E+04	1.04E+01	1	8	0	0.852	5.63	0.00312	0	0																	4.12E-01	1.5428	554.42891	554.4401	0.0735	1.4872	1.6427	DETECTED	554.43818	2.11E+03	1.66E+04	2.0501	1.4	5.20E+00
1479	6.14E-01	1.5428	1157.72239	1157.75001	1	1.4699	1.6188	1157.74495	1.05E+03	2.83E+04	1.08E+01	1	8	0	0.924	1.6	0.00185	0.0104	0																	2.94E-01	1.5418	1157.73238	1157.75001	0.0509	1.4817	1.6038	DETECTED	1157.74591	1.43E+03	1.73E+04	1.1356	0.9272	5.42E+00
1480	2.51E-01	1.5432	644.4814	644.50001	1	1.4511	1.6427	644.49149	1.02E+03	8.03E+03	2.66E+00	0.625	5	8	0.959	0.52	0.00034	0.0534	0																	2.51E-01	1.5362	644.4814	644.50001	0.1019	1.4706	1.6427	DETECTED	644.49159	1.58E+03	8.03E+03	1.5053	1.2917	2.52E+00
1481	4.94E-02	1.5432	858.24439	858.25619	1	1.508	1.6135	858.25005	1.11E+03	2.95E+03	9.19E-01	0.125	1	0	1	0	0	0	0																								UNKNOWN
1482	3.39E-01	1.5432	550.39861	550.41572	1	1.4921	1.6231	550.40806	1.15E+03	1.46E+04	5.71E+00	1	8	0	0.868	3.34	0.00184	0.0167	0																	1.80E-01	1.5459	550.40051	550.41249	0.1112	1.4984	1.6149	DETECTED	550.40798	1.24E+03	8.64E+03	1.4658	1.1667	2.71E+00
1483	2.64E-01	1.5432	618.21891	618.23558	1	1.4877	1.7141	618.2265	1.09E+03	7.61E+03	3.23E+00	1	8	0	0.853	3.07	0.0019	0.0201	0																	1.80E-01	1.5459	618.2215	618.23363	0.055	1.4928	1.6704	DETECTED	618.22596	1.29E+03	7.33E+03	1.4221	1.6	2.30E+00
1484	7.28E-01	1.5435	491.43199	491.44971	1	1.4803	1.7009	491.43962	1.02E+03	2.77E+04	9.37E+00	1	8	0	0.921	1.81	0.00089	0	0																	3.94E-01	1.5435	491.43704	491.44437	0.0633	1.4872	1.6537	DETECTED	491.44018	1.09E+03	1.82E+04	2.4206	1.5874	5.71E+00
1485	7.53E-02	1.5435	865.26409	865.28273	1	1.4976	1.6253	865.27252	1.07E+03	2.43E+03	9.02E-01	0.375	3	0	0.877	2.28	0.00198	0.0177	0																								UNKNOWN
1486	1.63E-01	1.544	792.28657	792.31267	1	1.4747	1.6357	792.30248	1.23E+03	4.62E+03	1.88E+00	0.5	4	0	0.669	7.76	0.00615	0.0118	0																								UNKNOWN
1487	6.73E-01	1.5443	762.2632	762.29005	1	1.4677	1.7333	762.27764	1.01E+03	1.71E+04	6.95E+00	0.875	7	1	0.934	2.01	0.00154	0.0302	0																	3.29E-01	1.555	762.26482	762.28262	0.0838	1.4706	1.7314	DETECTED	762.27707	1.03E+03	1.08E+04	1.5057	1.242	3.39E+00
1488	7.55E-02	1.5445	1171.74445	1171.77181	1	1.4899	1.5927	1171.7589	1.00E+03	3.85E+03	1.47E+00	0.5	4	0	0.874	2.66	0.00312	0.0201	0																	4.04E-02	1.5459	1171.75413	1171.77181	0.0565	1.5094	1.5927	DETECTED	1171.76044	1.00E+03	2.56E+03	1.1429	1.0714	8.02E-01
1489	2.79E-02	1.5445	593.15346	593.16051	1	1.508	1.5746	593.15766	1.01E+03	2.41E+03	7.57E-01	0.25	2	0	0.869	1.73	0.00103	0.0028	0																	1.99E-02	1.5459	593.15647	593.15956	0.0349	1.5206	1.5705	DETECTED	593.15817	1.01E+03	2.41E+03	0.8	0.9	7.57E-01
1490	8.11E-02	1.5445	631.18758	631.20238	1	1.5025	1.5983	631.1944	1.02E+03	5.36E+03	1.68E+00	0.25	2	0	0.929	0.93	0.00059	0.0028	0																	7.49E-02	1.5459	631.19122	631.19721	0.0461	1.5094	1.5983	DETECTED	631.19469	1.02E+03	5.36E+03	1.1313	1.1429	1.68E+00
1491	6.30E-02	1.5447	734.23441	734.25147		1.4891	1.5779	734.2439	1.08E+03	2.73E+03	1.11E+00	0.25	2	0	0.797	2.63	0.00193	0.026	0																								UNKNOWN
1492	2.96E+00	1.5449	1135.74911	1135.76988	1	1.4733	1.6565	1135.76502	1.02E+03	1.86E+05	5.83E+01	1	8	0	0.951	1.55	0.00176	0	0																	2.96E+00	1.5449	1135.7556	1135.76818	0.0472	1.4762	1.6315	DETECTED	1135.76591	1.11E+03	1.86E+05	1.2702	1.1199	5.83E+01
1493	9.26E-01	1.5449	1152.76773	1152.79333	1	1.4899	1.6209	1152.78857	1.09E+03	5.89E+04	1.85E+01	1	8	0	0.888	2.93	0.00338	0	0																	9.26E-01	1.5449	1152.77932	1152.79333	0.0584	1.4984	1.6149	DETECTED	1152.79039	1.64E+03	5.89E+04	1.1967	1.1571	1.85E+01
1494	2.49E-02	1.5452	284.21915	284.22372	1	1.343	1.7175	284.22108	1.04E+03	2.71E+03	7.11E-01	0.25	2	0	0.603	4.18	0.00119	0.3351	0																	2.49E-02	1.3777	284.22	284.22372	0.0422	1.343	1.4096	DETECTED	284.22168	1.04E+03	1.77E+03	1	1	5.62E-01
1495	4.48E-02	1.5452	360.35997	360.36475	1	1.5066	1.5898	360.36192	1.45E+03	3.50E+03	9.15E-01	0.125	1	9	1	0	0	0	0																								UNKNOWN
1496	9.21E-03	1.5452	848.25016	848.25772	1	1.5344	1.5676	848.25391	1.02E+03	1.72E+03	4.48E-01	0.125	1	0	1	0	0	0	0																								UNKNOWN
1497	9.15E-02	1.5454	403.23452	403.24298	1	1.4899	1.5931	403.23839	1.11E+03	6.45E+03	2.01E+00	0.375	3	0	0.806	3.04	0.00122	0.0111	0																								UNKNOWN
1498	3.46E-02	1.5454	952.71277	952.73106	1	1.5209	1.5788	952.72372	1.41E+03	3.65E+03	1.05E+00	0.25	2	1	0.87	1.73	0.00165	0.0003	0																								UNKNOWN
1499	1.59E-02	1.5459	131.07147	131.07542		1.5372	1.5705	131.07401	1.16E+03	3.00E+03	8.46E-01	0.125	1	0	1	0	0	0	0																	1.59E-02	1.5459	131.07147	131.07542	0.02	1.5372	1.5705	DETECTED	131.07401	1.16E+03	3.00E+03	2	1.5	8.46E-01
1500	2.58E-02	1.5459	946.36578	946.3768	1	1.515	1.5705	946.37315	1.06E+03	2.09E+03	6.56E-01	0.125	1	0	1	0	0	0	0																	2.58E-02	1.5459	946.36578	946.3768	0.047	1.515	1.5705	DETECTED	946.37315	1.06E+03	2.09E+03	0.6667	0.8333	6.56E-01
1501	1.47E-02	1.5459	1156.78345	1156.79336	1	1.5372	1.5761	1156.78827	1.11E+03	2.18E+03	6.84E-01	0.125	1	0	1	0	0	0	0																	1.47E-02	1.5459	1156.78345	1156.79336	0.0126	1.5372	1.5761	DETECTED	1156.78827	1.11E+03	2.18E+03	2.5	1.75	6.84E-01
1502	2.19E-01	1.5461	553.33877	553.35371	1	1.4872	1.6077	553.34382	1.14E+03	8.36E+03	3.19E+00	0.625	5	1	0.899	2.11	0.00117	0.025	0																	1.17E-01	1.5591	553.33877	553.35141	0.0724	1.4872	1.5983	DETECTED	553.34407	1.14E+03	5.52E+03	0.5385	0.7692	1.73E+00
1503	8.95E+00	1.5463	538.43348	538.44664	1	1.4699	1.9471	538.44323	1.15E+03	3.32E+05	1.23E+02	1	8	0	0.952	1.17	0.00063	0	0																	5.26E+00	1.5463	538.43447	538.44664	0.0572	1.4706	1.9312	DETECTED	538.44351	1.15E+03	2.25E+05	2.2968	2.0162	7.07E+01
1504	1.38E-01	1.5464	505.48555	505.50183	1	1.508	1.6752	505.49267	1.02E+03	5.27E+03	1.96E+00	1	8	0	0.827	4.59	0.00232	0.0205	0																	5.80E-02	1.5459	505.48746	505.49814	0.066	1.515	1.6149	DETECTED	505.49247	1.12E+03	3.03E+03	2	1.5	9.51E-01
1505	8.87E-02	1.5464	1027.7685	1027.79493	1	1.5087	1.601	1027.78315	1.02E+03	5.75E+03	1.92E+00	0.875	7	0	0.935	1.94	0.00199	0.0094	0																	6.52E-02	1.5459	1027.77925	1027.79011	0.0619	1.5094	1.5983	DETECTED	1027.78449	1.14E+03	4.08E+03	1.2857	1.1429	1.28E+00
1506	3.35E-01	1.5764	690.27319	690.2907	1	1.4789	1.7832	690.28201	1.00E+03	9.05E+03	3.76E+00	0.75	6	5	0.956	1.01	0.0007	0.0149	0																	2.49E-01	1.5418	690.27522	690.28387	0.0881	1.4872	1.676	DETECTED	690.28166	1.11E+03	9.05E+03	1.7891	1.7	2.84E+00
1507	1.74E-01	1.5465	814.23048	814.24852		1.5057	1.6919	814.24273	1.03E+03	4.88E+03	1.85E+00	0.375	3	0	0.927	1.22	0.001	0.0104	0																								UNKNOWN
1508	2.24E-01	1.5465	1119.70674	1119.73523	1	1.4456	1.6121	1119.73016	1.09E+03	1.47E+04	4.47E+00	0.625	5	0	0.924	1.46	0.00164	0.017	0																								UNKNOWN
1509	1.99E-01	1.5466	907.25456	907.27933	1	1.4477	1.5911	907.26313	1.02E+03	7.37E+03	2.46E+00	0.625	5	0	0.818	3	0.00272	0.0153	0																	1.29E-01	1.555	907.25892	907.27284	0.0813	1.4595	1.5871	DETECTED	907.26262	1.08E+03	5.25E+03	0.3529	0.6765	1.65E+00
1510	4.24E-02	1.5466	868.26445	868.28018		1.5309	1.6142	868.27414	1.20E+03	2.12E+03	7.07E-01	0.125	1	0	1	0	0	0	0																								UNKNOWN
1511	4.38E-02	1.549	947.60796	947.6401	1	1.5122	1.5855	947.62008	1.02E+03	3.75E+03	1.18E+00	0.125	1	5	1	0	0	0	0																	4.38E-02	1.5418	947.61549	947.62479	0.0462	1.515	1.5761	DETECTED	947.61911	1.28E+03	3.75E+03	1.2	1.1	1.18E+00
1512	2.03E-01	1.5467	908.2523	908.27069	1	1.4532	1.6133	908.25775	1.05E+03	6.27E+03	2.09E+00	0.75	6	0	0.939	1.46	0.00133	0.026	0																	1.28E-01	1.555	908.25328	908.26203	0.0965	1.465	1.6093	DETECTED	908.25796	1.07E+03	4.86E+03	0.625	0.8125	1.53E+00
1513	9.96E-02	1.5473	945.62362	945.64138	1	1.5122	1.5966	945.62819	1.02E+03	8.85E+03	2.65E+00	0.875	7	0	0.899	2.05	0.00194	0.0194	0																	9.96E-02	1.5591	945.62483	945.6366	0.0348	1.515	1.5871	DETECTED	945.62938	1.06E+03	8.44E+03	0.6459	0.8125	2.65E+00
1514	5.60E-02	1.5475	511.27514	511.28772	1	1.5122	1.5927	511.27926	1.04E+03	3.76E+03	1.18E+00	0.25	2	0	0.805	2.56	0.00131	0.0114	0																	5.60E-02	1.5418	511.27658	511.28772	0.0426	1.515	1.5927	DETECTED	511.27991	1.04E+03	3.76E+03	1.8	1.4	1.18E+00
1515	2.10E-01	1.5478	630.18578	630.20516	1	1.4984	1.6038	630.19538	1.39E+03	1.30E+04	4.33E+00	0.25	2	0	0.716	3.74	0.00236	0.0142	0																	1.84E-01	1.555	630.19373	630.20516	0.0489	1.4984	1.6038	DETECTED	630.19656	1.39E+03	1.13E+04	1.2536	0.95	3.55E+00
1516	1.67E-01	1.5481	1120.73028	1120.74513	1	1.5134	1.6077	1120.73491	1.15E+03	1.11E+04	3.49E+00	0.375	3	0	0.836	2.9	0.00325	0.0114	0																	1.66E-01	1.5418	1120.73321	1120.74287	0.0432	1.515	1.6038	DETECTED	1120.73635	1.34E+03	1.11E+04	2.1041	1.6	3.49E+00
1517	4.94E-01	1.5484	503.32279	503.33971	1	1.4789	1.6953	503.32989	1.16E+03	2.09E+04	6.59E+00	1	8	0	0.932	1.99	0.001	0	0																	4.94E-01	1.5484	503.32707	503.33971	0.0736	1.4817	1.6482	DETECTED	503.33008	1.16E+03	1.91E+04	2.0853	1.4302	5.99E+00
1518	1.43E-01	1.5487	520.5023	520.51528	1	1.501	1.6778	520.51015	1.02E+03	3.73E+03	1.26E+00	0.875	7	0	0.853	4.13	0.00215	0.0413	0																	7.04E-02	1.5598	520.50242	520.5148	0.1048	1.5206	1.6537	DETECTED	520.50979	1.19E+03	2.56E+03	2	1.5	8.06E-01
1519	3.75E-01	1.5487	552.41413	552.42809	1	1.4835	1.6188	552.42288	1.03E+03	1.66E+04	5.53E+00	1	8	0	0.875	2.38	0.00132	0.0239	0																	2.21E-01	1.5459	552.41413	552.42436	0.066	1.4928	1.6149	DETECTED	552.42221	1.56E+03	1.05E+04	1.2021	1.1	3.28E+00
1520	2.05E-01	1.5488	887.27009	887.28883	1	1.4747	1.7307	887.2808	1.03E+03	4.67E+03	1.63E+00	0.625	5	0	0.832	3.83	0.0034	0.0732	0																								UNKNOWN
1521	1.27E+00	1.5491	489.31159	489.32447		1.4765	1.7298	489.31687	1.03E+03	4.50E+04	1.51E+01	1	8	0	0.834	4.77	0.00233	0	0																	6.87E-01	1.5491	489.3138	489.32186	0.0595	1.4817	1.6149	DETECTED	489.3179	1.37E+03	3.27E+04	1.6175	1.1746	1.03E+01
1522	6.11E-02	1.5494	329.32171	329.32542	1	1.5309	1.592	329.32408	1.49E+03	3.67E+03	1.74E+00	0.125	1	3	1	0	0	0	0																								UNKNOWN
1523	2.26E-01	1.5494	403.23258	403.23891		1.5087	1.6031	403.23481	2.03E+03	8.87E+03	4.19E+00	0.125	1	0	1	0	0	0	0																								UNKNOWN
1524	7.10E-02	1.5494	631.19044	631.20638	1	1.5198	1.5864	631.19843	1.58E+03	3.50E+03	1.65E+00	0.125	1	0	1	0	0	0	0																								UNKNOWN
1525	6.06E-02	1.5494	706.19833	706.21325	1	1.5087	1.5864	706.20974	1.32E+03	2.34E+03	1.11E+00	0.125	1	0	1	0	0	0	0																								UNKNOWN
1526	3.63E-02	1.5494	823.45458	823.46688		1.542	1.6031	823.45881	1.09E+03	1.88E+03	8.89E-01	0.125	1	0	1	0	0	0	0																								UNKNOWN
1528	6.99E-01	1.5497	490.33167	490.35054	1	1.4891	1.6231	490.3418	1.22E+03	3.84E+04	1.21E+01	1	8	0	0.745	5.24	0.00257	0	0																	6.99E-01	1.5497	490.33428	490.34888	0.0529	1.4928	1.6093	DETECTED	490.34295	2.32E+03	3.84E+04	1.0815	0.9894	1.21E+01
1529	1.39E-01	1.5497	522.40611	522.42133		1.4976	1.5966	522.41581	1.22E+03	7.33E+03	2.45E+00	0.375	3	0	0.87	1.92	0.001	0.0219	0																	6.86E-02	1.555	522.41075	522.42041	0.0588	1.5039	1.5761	DETECTED	522.4155	1.22E+03	4.56E+03	0.4444	0.7222	1.43E+00
1530	9.00E-02	1.5497	733.21049	733.23674	1	1.4976	1.6334	733.22745	1.07E+03	2.87E+03	1.14E+00	0.375	3	0	0.761	3.92	0.00287	0.017	0																								UNKNOWN
1531	3.39E-01	1.5498	518.34648	518.3623	1	1.4817	1.6315	518.35261	1.05E+03	1.58E+04	4.96E+00	0.625	5	1	0.76	5.42	0.00281	0.0167	0																	3.39E-01	1.555	518.34648	518.3623	0.057	1.4817	1.6315	DETECTED	518.3526	1.25E+03	1.58E+04	1.2853	0.9789	4.96E+00
1532	5.76E-01	1.5498	357.14347	357.15399	1	1.4336	1.6743	357.14721	1.01E+03	1.15E+04	5.45E+00	1	8	0	0.958	0.71	0.00025	0.017	0																	6.67E-02	1.5418	357.145	357.15118	0.0509	1.4872	1.5927	DETECTED	357.14732	1.22E+03	3.09E+03	0.9	0.95	9.75E-01
1533	9.95E-01	1.55	672.26121	672.27887	1	1.431	1.8729	672.2721	1.03E+03	2.02E+04	8.52E+00	1	8	1	0.958	1.12	0.00076	0.017	0																	6.72E-01	1.555	672.26748	672.27711	0.0834	1.454	1.8424	DETECTED	672.27256	1.03E+03	1.95E+04	2.7412	1.8403	6.13E+00
1534	4.50E-01	1.55	523.42927	523.43774	1	1.4921	1.5931	523.434	1.01E+03	2.17E+04	8.66E+00	0.875	7	0	0.901	2.29	0.0012	0.016	0																	2.17E-01	1.5418	523.43302	523.43589	0.0722	1.4984	1.5816	DETECTED	523.43472	1.48E+03	1.51E+04	1.0052	0.9575	4.76E+00
1535	2.09E-01	1.5503	554.17289	554.18422	1	1.508	1.6197	554.17691	1.03E+03	1.22E+04	4.53E+00	1	8	0	0.909	2.82	0.00156	0.0253	0																	1.55E-01	1.555	554.17369	554.17848	0.0486	1.5094	1.6093	DETECTED	554.17688	1.05E+03	9.91E+03	1.1495	1.125	3.11E+00
1536	3.77E-01	1.5504	529.34084	529.35757		1.4921	1.6299	529.34771	1.05E+03	2.06E+04	6.91E+00	1	8	0	0.882	3.68	0.00195	0	0																	3.50E-01	1.5504	529.3458	529.35437	0.0603	1.5094	1.6093	DETECTED	529.34849	5.25E+03	1.92E+04	2	1.5	6.04E+00
1537	1.64E-01	1.5504	493.41859	493.43488	1	1.4899	1.5987	493.42564	1.09E+03	9.87E+03	2.96E+00	0.375	3	0	0.971	0.53	0.00026	0.0097	0																	1.64E-01	1.555	493.41859	493.43357	0.0596	1.4984	1.5927	DETECTED	493.42551	1.31E+03	9.42E+03	0.7315	0.85	2.96E+00
1538	4.79E-02	1.5504	590.19188	590.2027		1.5094	1.6038	590.19634	1.02E+03	2.63E+03	1.24E+00	0.25	2	0	0.97	0.34	0.0002	0.0173	0																	4.22E-02	1.5591	590.19188	590.19982	0.0776	1.5094	1.6038	DETECTED	590.19624	1.02E+03	2.40E+03	0.8889	0.9444	7.54E-01
1539	2.69E-02	1.5512	362.37457	362.37834		1.5265	1.5876	362.37587	1.24E+03	2.72E+03	7.83E-01	0.125	1	0	1	0	0	0	0																								UNKNOWN
1540	8.46E-02	1.5512	524.43646	524.44401	1	1.4987	1.582	524.43994	1.28E+03	5.82E+03	1.68E+00	0.125	1	0	1	0	0	0	0																								UNKNOWN
1541	1.35E-01	1.5513	479.26583	479.27403	1	1.5177	1.6188	479.27047	1.18E+03	5.63E+03	2.15E+00	0.375	3	0	0.972	0.51	0.00024	0.0121	0																								UNKNOWN
1542	1.24E-01	1.5514	718.18086	718.21085	1	1.5043	1.6299	718.19606	1.15E+03	4.75E+03	1.81E+00	0.5	4	1	0.793	3	0.00216	0.0264	0																								UNKNOWN
1543	1.10E-01	1.5515	670.25273	670.27686		1.5032	1.6364	670.26591	1.11E+03	2.42E+03	1.14E+00	0.125	1	0	1	0	0	0	0																								UNKNOWN
1544	1.59E-01	1.5515	1159.72685	1159.75008	1	1.5032	1.6031	1159.74201	1.33E+03	7.08E+03	3.34E+00	0.125	1	0	1	0	0	0	0																								UNKNOWN
1545	1.34E-01	1.5516	572.42292	572.44479	1	1.4899	1.6453	572.43386	1.40E+03	4.22E+03	1.72E+00	0.375	3	2	0.737	4.75	0.00272	0.0333	0																								UNKNOWN
1546	5.01E-02	1.5517	241.07258	241.07616		1.515	1.5871	241.07435	1.00E+03	2.79E+03	1.13E+00	0.375	3	0	0.885	1.73	0.00042	0.0257	0																	3.29E-02	1.5459	241.07265	241.0759	0.0479	1.515	1.5871	DETECTED	241.07446	1.00E+03	2.24E+03	1.1667	1.0833	7.14E-01
1547	3.69E+01	1.5518	473.30904	473.32606	1	1.4567	2.6221	473.31844	1.09E+03	1.50E+06	4.58E+02	1	8	0	0.969	0.84	0.0004	0	0																	3.69E+01	1.5518	473.31304	473.32409	0.0528	1.465	2.5306	DETECTED	473.31846	1.21E+03	1.44E+06	2.5481	2.7246	4.53E+02
1548	3.43E+00	1.5518	487.32437	487.34406	1	1.4733	1.8151	487.33472	1.03E+03	1.44E+05	4.51E+01	1	8	0	0.923	1.66	0.00081	0	0																	3.43E+00	1.5518	487.33299	487.34195	0.0554	1.4762	1.7925	DETECTED	487.33465	1.69E+03	1.44E+05	2.18	3.0259	4.51E+01
1549	2.05E-02	1.5522	375.09443	375.1004	1	1.542	1.592	375.0977	1.04E+03	2.02E+03	6.75E-01	0.125	1	0	1	0	0	0	0																								UNKNOWN
1550	2.65E-01	1.5522	435.2228	435.23717	1	1.4877	1.6244	435.22913	1.00E+03	1.68E+04	4.51E+00	1	8	0	0.917	2.04	0.00089	0.0253	0																	2.30E-01	1.555	435.2228	435.23059	0.0521	1.4928	1.6205	DETECTED	435.2291	1.00E+03	1.21E+04	1.1759	1.1195	3.79E+00
1551	2.12E-01	1.5522	493.42185	493.43293	1	1.5136	1.6024	493.42838	4.38E+03	1.10E+04	3.44E+00	0.125	1	0	1	0	0	0	0																								UNKNOWN
1552	1.75E-01	1.5522	519.49631	519.51155	1	1.4969	1.6301	519.5069	1.21E+03	7.94E+03	2.47E+00	0.125	1	0	1	0	0	0	0																								UNKNOWN
1553	2.74E-02	1.5522	684.56328	684.57408		1.5254	1.5753	684.56933	1.34E+03	2.52E+03	8.41E-01	0.125	1	0	1	0	0	0	0																								UNKNOWN
1554	3.65E-02	1.5522	1028.78493	1028.79626	1	1.5136	1.5857	1028.78893	1.06E+03	2.27E+03	7.08E-01	0.125	1	0	1	0	0	0	0																								UNKNOWN
1555	1.87E+00	1.5525	421.35787	421.36806	1	1.4899	1.6077	421.3648	1.34E+03	8.84E+04	3.40E+01	1	8	0	0.921	1.71	0.00072	0	0																	9.75E-01	1.5525	421.35787	421.36741	0.0585	1.4928	1.5983	DETECTED	421.36522	1.34E+03	5.64E+04	1.3394	1.0429	1.77E+01
1556	7.02E-02	1.553	462.14325	462.15063	1	1.5043	1.5987	462.14673	1.00E+03	4.27E+03	1.44E+00	0.5	4	0	0.793	4.52	0.00209	0.0278	0																	3.40E-02	1.5591	462.14417	462.14924	0.0621	1.515	1.5871	DETECTED	462.14686	1.00E+03	2.31E+03	0.625	0.8125	7.26E-01
1557	2.35E-01	1.5529	821.29089	821.31347	1	1.4669	1.7252	821.30356	1.02E+03	4.98E+03	1.74E+00	0.625	5	0	0.937	1.24	0.00102	0.0701	0																	1.08E-01	1.5459	821.29113	821.31241	0.1143	1.4817	1.6427	DETECTED	821.30361	1.27E+03	3.50E+03	1.4167	1.2083	1.10E+00
1558	6.63E+00	1.5532	365.33212	365.3449	1	1.4765	2.0295	365.33887	1.04E+03	2.80E+05	1.06E+02	1	8	0	0.96	1.32	0.00048	0	0																	4.01E+00	1.5532	365.33411	365.34272	0.0581	1.4928	1.9701	DETECTED	365.33891	1.27E+03	1.73E+05	2.8701	2.452	5.46E+01
1559	4.80E-02	1.5532	436.40817	436.41919	1	1.5134	1.5745	436.4158	1.37E+03	3.10E+03	1.19E+00	0.125	1	0	1	0	0	0	0																								UNKNOWN
1560	1.43E-01	1.5532	509.31492	509.32847	1	1.5079	1.6188	509.31896	1.17E+03	5.92E+03	2.26E+00	0.125	1	0	1	0	0	0	0																								UNKNOWN
1561	9.71E-02	1.5532	579.15146	579.16211		1.4456	1.6176	579.15582	1.39E+03	3.13E+03	8.15E-01	0.125	1	0	1	0	0	0	0																								UNKNOWN
1562	1.28E-01	1.5532	676.14125	676.16263	1	1.5301	1.6244	676.15088	1.23E+03	6.13E+03	2.34E+00	0.125	1	1	1	0	0	0	0																								UNKNOWN
1563	8.02E-02	1.5532	751.43504	751.44048	1	1.5301	1.6133	751.43764	1.46E+03	3.60E+03	1.37E+00	0.125	1	0	1	0	0	0	0																								UNKNOWN
1564	2.66E-02	1.5532	967.61184	967.62577	1	1.5301	1.5745	967.61663	1.26E+03	2.43E+03	9.30E-01	0.125	1	0	1	0	0	0	0																								UNKNOWN
1565	7.26E-02	1.5532	1141.71973	1141.74584	1	1.5079	1.5966	1141.72858	1.04E+03	3.49E+03	1.33E+00	0.125	1	0	1	0	0	0	0																								UNKNOWN
1566	4.86E-02	1.5532	1142.71937	1142.7341	1	1.5189	1.5966	1142.72453	1.01E+03	2.96E+03	1.13E+00	0.125	1	0	1	0	0	0	0																								UNKNOWN
1567	3.08E-01	1.5533	391.27624	391.28675	1	1.4872	1.6176	391.28344	1.01E+03	1.89E+04	5.43E+00	0.5	4	8	0.87	2.07	0.00081	0.0278	0																	2.76E-01	1.555	391.28011	391.28675	0.0597	1.4872	1.6093	DETECTED	391.28388	1.01E+03	1.33E+04	0.9619	0.9311	4.18E+00
1568	2.11E-01	1.5534	346.33996	346.3488	1	1.5002	1.6188	346.34482	1.01E+03	1.10E+04	4.08E+00	1	8	0	0.851	3.18	0.0011	0.0142	0																	1.02E-01	1.555	346.34186	346.3466	0.0596	1.515	1.6149	DETECTED	346.34525	1.31E+03	5.73E+03	1.5714	1.2857	1.81E+00
1569	3.08E-01	1.5534	531.36968	531.38433	1	1.4932	1.6355	531.37573	1.05E+03	1.28E+04	4.64E+00	0.375	3	0	0.906	1.63	0.00087	0.0083	0																								UNKNOWN
1570	3.62E-02	1.5536	73.04496	73.04681		1.5209	1.5876	73.04608	1.04E+03	3.12E+03	1.06E+00	0.25	2	0	0.682	4.21	0.00031	0.0083	0																								UNKNOWN
1571	3.22E-01	1.554	425.2868	425.29862		1.4987	1.5946	425.29103	1.04E+03	1.56E+04	6.32E+00	0.375	3	0	0.674	4.94	0.0021	0.0066	0																								UNKNOWN
1572	8.29E-01	1.5542	270.27412	270.28097	1	1.3208	2.2336	270.27847	1.01E+03	2.97E+04	1.10E+01	1	8	5	0.882	1.98	0.00054	0.2553	0																	2.17E-02	1.3389	270.27615	270.27982	0.0694	1.3208	1.3763	DETECTED	270.27836	1.05E+03	2.23E+03	2.3333	1.6667	7.06E-01
1574	3.14E+00	1.5544	420.32766	420.34324	1	0.5146	1.653	420.33364	1.15E+03	6.84E+04	2.69E+01	0.875	7	0	0.81	6.36	0.00267	0.0253	0																								UNKNOWN
1575	1.17E-01	1.5546	530.35442	530.36544	1	1.5043	1.582	530.35924	1.39E+03	9.12E+03	2.63E+00	0.25	2	0	0.864	1.76	0.00093	0.018	0																								UNKNOWN
1576	1.07E-01	1.5548	420.23602	420.24422	1	1.4844	1.6121	420.24003	1.36E+03	4.69E+03	1.48E+00	0.25	2	0	0.994	0.02	0.00001	0.0177	0																	1.07E-01	1.5459	420.23668	420.24422	0.0493	1.4928	1.6093	DETECTED	420.24002	1.41E+03	4.69E+03	1.1	1.05	1.48E+00
1577	1.78E-01	1.5548	561.3678	561.38523	1	1.5122	1.6466	561.37508	1.48E+03	8.33E+03	3.31E+00	0.75	6	0	0.769	7.22	0.00405	0.0184	0																	1.60E-01	1.5591	561.37205	561.38454	0.0676	1.515	1.626	DETECTED	561.37588	1.85E+03	8.33E+03	1.5	1.25	2.62E+00
1578	6.17E-01	1.5549	884.43284	884.45093	1	1.4345	1.6731	884.44314	1.03E+03	1.42E+04	5.87E+00	1	8	1	0.942	1.36	0.00121	0.0222	0																	4.63E-01	1.5598	884.43988	884.45093	0.1196	1.4373	1.6593	DETECTED	884.44378	1.12E+03	1.29E+04	0.6189	0.8783	4.03E+00
1579	8.65E-02	1.555	367.33414	367.34447	1	1.5094	1.5816	367.33989	1.04E+03	7.08E+03	2.23E+00	0.125	1	0	1	0	0	0	0																	8.65E-02	1.555	367.33414	367.34447	0.0431	1.5094	1.5816	DETECTED	367.33989	1.04E+03	7.08E+03	0.6231	0.8125	2.23E+00
1581	5.97E-01	1.555	420.33026	420.34348	1	1.3374	1.6427	420.33615	1.42E+03	1.53E+04	4.81E+00	0.125	1	1	1	0	0	0	0																	5.97E-01	1.555	420.33026	420.34348	0.0552	1.3374	1.6427	DETECTED	420.33615	1.42E+03	1.53E+04	1.669	1.139	4.81E+00
1582	6.33E-01	1.555	403.30031	403.31412	1	1.4921	1.6722	403.30668	1.07E+03	2.29E+04	7.97E+00	0.75	6	1	0.748	4.4	0.00177	0.0069	0																								UNKNOWN
1583	1.74E-01	1.555	461.30745	461.3153	1	1.4706	1.5983	461.31179	1.03E+03	8.93E+03	2.81E+00	0.125	1	0	1	0	0	0	0																	1.74E-01	1.555	461.30745	461.3153	0.0638	1.4706	1.5983	DETECTED	461.31179	1.03E+03	8.93E+03	0.606	0.7667	2.81E+00
1584	1.91E-02	1.555	531.27309	531.27867		1.5261	1.5705	531.27589	1.29E+03	2.05E+03	6.44E-01	0.125	1	0	1	0	0	0	0																	1.91E-02	1.555	531.27309	531.27867	0.237	1.5261	1.5705	DETECTED	531.27589	1.29E+03	2.05E+03	0.6	0.8	6.44E-01
1585	4.50E-02	1.5551	953.71816	953.73735	1	1.5191	1.5809	953.72757	1.16E+03	4.22E+03	1.41E+00	0.25	2	0	0.965	0.45	0.00043	0.0059	0																								UNKNOWN
1586	2.44E-01	1.5552	417.24961	417.25834	1	1.4899	1.6121	417.2553	1.04E+03	1.42E+04	4.20E+00	0.625	5	0	0.895	1.86	0.00078	0.0222	0																	2.44E-01	1.555	417.25136	417.2579	0.061	1.4984	1.6038	DETECTED	417.25553	1.04E+03	1.30E+04	1.0307	0.9779	4.09E+00
1587	8.86E-02	1.5553	910.25158	910.27461	1	1.481	1.6031	910.25839	1.03E+03	2.35E+03	1.11E+00	0.25	2	0	0.987	0.15	0.00013	0.0076	0																	4.92E-02	1.5591	910.25192	910.26671	0.0894	1.4872	1.5871	DETECTED	910.25832	1.22E+03	2.24E+03	0.3846	0.6923	7.01E-01
1588	1.51E-01	1.5554	360.35548	360.36391	1	1.4976	1.592	360.36017	1.01E+03	8.76E+03	2.92E+00	0.375	3	4	0.642	6.34	0.00228	0.0073	0																								UNKNOWN
1589	3.96E-02	1.5555	939.70438	939.72021	1	1.5261	1.5983	939.71466	1.14E+03	2.97E+03	9.30E-01	0.25	2	0	0.901	1.3	0.00122	0.0087	0																	3.96E-02	1.5598	939.70438	939.71819	0.0443	1.5261	1.5983	DETECTED	939.71405	1.14E+03	2.97E+03	0.8571	0.9286	9.30E-01
1590	4.66E-01	1.5557	371.00738	371.01828	1	1.4059	1.9257	371.01358	1.31E+03	8.75E+03	2.83E+00	0.375	3	0	0.808	2.44	0.0009	0.1819	0																	4.66E-01	1.6098	371.00867	371.01828	0.1332	1.5261	1.9257	DETECTED	371.01415	1.32E+03	8.75E+03	5.1645	2.3999	2.76E+00
1591	2.29E-01	1.5559	332.32481	332.33311	1	1.5025	1.6176	332.32958	1.22E+03	1.09E+04	4.41E+00	1	8	8	0.788	5.18	0.00172	0.0208	0																	1.13E-01	1.555	332.327	332.33138	0.0629	1.5094	1.6093	DETECTED	332.32985	1.32E+03	6.15E+03	1.25	1.125	1.94E+00
1592	2.07E-01	1.556	318.31039	318.31599	1	1.5087	1.6142	318.31365	1.03E+03	9.24E+03	3.58E+00	0.375	3	0	0.908	1.75	0.00056	0.0142	0																	1.46E-01	1.555	318.3119	318.31599	0.0481	1.5094	1.5927	DETECTED	318.31394	1.03E+03	9.24E+03	0.9781	0.9375	2.92E+00
1593	6.02E-02	1.556	329.31879	329.32533	1	1.5254	1.6065	329.32271	1.01E+03	4.00E+03	1.46E+00	0.625	5	8	0.767	3.86	0.00127	0.0087	0																	4.02E-02	1.5598	329.32091	329.32533	0.0305	1.5261	1.5927	DETECTED	329.32332	1.05E+03	4.00E+03	0.7143	0.8571	1.26E+00
1594	2.34E+00	1.556	457.28095	457.2925	1	1.4899	1.7508	457.28741	1.68E+03	1.01E+05	3.36E+01	1	8	0	0.939	1.89	0.00087	0	0																	2.16E+00	1.556	457.28505	457.2901	0.0524	1.4928	1.7481	DETECTED	457.28738	1.90E+03	9.72E+04	3.7616	3.3754	3.06E+01
1595	1.13E+00	1.556	507.42835	507.44669	1	1.4914	1.6299	507.43794	1.02E+03	5.47E+04	1.97E+01	1	8	0	0.946	1.73	0.00088	0	0																	6.45E-01	1.556	507.43054	507.44389	0.057	1.4984	1.6205	DETECTED	507.43807	1.28E+03	3.31E+04	1.5617	1.1911	1.04E+01
1596	1.08E-01	1.556	555.17247	555.1827	1	1.5087	1.6001	555.17707	1.02E+03	6.18E+03	2.45E+00	0.5	4	0	0.963	0.64	0.00036	0.0208	0																								UNKNOWN
1597	1.44E-01	1.556	870.41228	870.43292	1	1.4484	1.6371	870.42631	1.00E+03	3.74E+03	1.55E+00	0.5	4	0	0.95	0.75	0.00065	0.0278	0																	1.23E-01	1.5591	870.4191	870.43022	0.1115	1.4484	1.6371	DETECTED	870.42649	1.07E+03	3.74E+03	0.7	0.85	1.17E+00
1598	1.07E-01	1.5561	368.38213	368.3911	1	1.5189	1.6176	368.38691	1.00E+03	5.01E+03	1.89E+00	0.625	5	0	0.885	2.85	0.00105	0.0125	0																	8.17E-02	1.555	368.38285	368.39013	0.0601	1.5206	1.6149	DETECTED	368.38711	1.06E+03	4.62E+03	1.8333	1.4167	1.45E+00
1599	7.06E-02	1.5562	354.36631	354.37472	1	1.5198	1.5913	354.37122	1.06E+03	5.63E+03	1.88E+00	0.375	3	9	0.928	1.3	0.00046	0.0083	0																								UNKNOWN
1600	1.59E-02	1.5563	397.41929	397.42285	1	1.5356	1.5746	397.42115	1.00E+03	1.93E+03	6.39E-01	0.25	2	0	0.817	2.41	0.00096	0.0062	0																								UNKNOWN
1601	3.11E-01	1.5565	886.26423	886.28703	1	1.4622	1.6799	886.27322	1.06E+03	6.62E+03	2.53E+00	0.625	5	0	0.866	2.79	0.00247	0.0562	0																	1.89E-01	1.5924	886.26927	886.2769	0.1301	1.4762	1.6427	DETECTED	886.27317	1.73E+03	5.45E+03	0.4286	0.7143	1.71E+00
1602	1.71E-01	1.5566	515.3251	515.34329	1	1.4891	1.6077	515.33413	1.01E+03	7.99E+03	2.78E+00	0.875	7	0	0.871	3.71	0.00191	0.0219	0																								UNKNOWN
1603	3.16E+00	1.5567	480.35824	480.37408	1	1.4955	1.7452	480.36643	1.48E+03	1.24E+05	4.60E+01	1	8	0	0.965	0.85	0.00041	0	0																	1.62E+00	1.5567	480.36043	480.37349	0.0527	1.4984	1.7259	DETECTED	480.36655	1.73E+03	7.44E+04	2.7359	2.0419	2.34E+01
1604	6.92E-01	1.5567	703.40227	703.42609	1	1.4567	1.8979	703.41384	1.01E+03	9.36E+03	4.06E+00	0.875	7	0	0.823	3.67	0.00258	0.266	0																	4.29E-01	1.5227	703.40227	703.42142	0.2328	1.465	1.8979	DETECTED	703.41342	1.01E+03	6.84E+03	6.749	3.5453	2.15E+00
1605	1.93E-01	1.5567	906.25568	906.2812	1	1.4532	1.5816	906.26555	1.17E+03	5.79E+03	2.43E+00	0.25	2	0	0.809	2.47	0.00224	0.0215	0																	1.41E-01	1.5459	906.25825	906.2812	0.081	1.454	1.5816	DETECTED	906.26667	1.21E+03	5.79E+03	0.3529	0.6765	1.82E+00
1606	2.41E-01	1.557	446.11427	446.12409	1	1.4921	1.6149	446.12064	1.02E+03	1.39E+04	4.64E+00	0.75	6	0	0.954	0.95	0.00042	0.0212	0																	1.82E-01	1.5706	446.11588	446.12308	0.0442	1.5039	1.6149	DETECTED	446.12087	1.17E+03	1.20E+04	0.6176	0.8443	3.78E+00
1607	7.76E-02	1.557	938.68623	938.71636	1	1.5087	1.592	938.70941	1.07E+03	4.84E+03	1.76E+00	0.625	5	0	0.803	3.44	0.00323	0.018	0																								UNKNOWN
1608	2.16E-01	1.5574	374.33518	374.3436	1	1.5087	1.619	374.33983	1.20E+03	1.01E+04	3.37E+00	0.25	2	0	0.918	1.04	0.00039	0.0132	0																								UNKNOWN
1609	2.10E-02	1.5574	414.38627	414.39212		1.5411	1.5855	414.38923	1.05E+03	2.02E+03	7.72E-01	0.125	1	0	1	0	0	0	0																								UNKNOWN
1610	3.55E-02	1.5574	513.26998	513.28398	1	1.5245	1.5966	513.2783	1.08E+03	2.16E+03	8.24E-01	0.125	1	0	1	0	0	0	0																								UNKNOWN
1611	7.68E-02	1.5574	676.13636	676.16124	1	1.5209	1.6264	676.14761	1.09E+03	4.76E+03	1.37E+00	0.25	2	1	0.762	3.14	0.00212	0.0125	0																								UNKNOWN
1612	6.10E-02	1.5574	841.25126	841.28053	1	1.5023	1.6133	841.26411	1.17E+03	2.13E+03	8.14E-01	0.125	1	0	1	0	0	0	0																								UNKNOWN
1613	1.94E-02	1.5574	886.44143	886.45659	1	1.5356	1.58	886.44456	1.06E+03	1.71E+03	6.52E-01	0.125	1	1	1	0	0	0	0																								UNKNOWN
1614	5.24E-02	1.5574	952.70619	952.73626	1	1.5245	1.5911	952.71959	1.22E+03	3.12E+03	1.19E+00	0.125	1	1	1	0	0	0	0																								UNKNOWN
1615	8.16E-02	1.5576	980.26707	980.2824	1	1.481	1.5983	980.27709	1.01E+03	3.73E+03	1.25E+00	0.5	4	0	0.869	2.11	0.00207	0.0146	0																	4.89E-02	1.5591	980.27512	980.28218	0.0376	1.5094	1.5983	DETECTED	980.27809	1.09E+03	3.04E+03	0.7778	0.8889	9.53E-01
1616	6.08E-01	1.5576	847.31564	847.3377	1	1.4803	1.7862	847.33182	1.01E+03	1.30E+04	4.82E+00	1	8	0	0.831	4.71	0.00399	0.0593	0																	2.70E-01	1.555	847.32345	847.33746	0.1153	1.4872	1.7536	DETECTED	847.33162	1.18E+03	7.24E+03	3.0404	2	2.27E+00
1617	2.66E-02	1.5577	334.33935	334.3459		1.5376	1.5931	334.34336	1.07E+03	3.01E+03	8.65E-01	0.125	1	0	1	0	0	0	0																								UNKNOWN
1618	6.12E-02	1.5577	429.08361	429.09113	1	1.515	1.6056	429.08867	1.02E+03	3.69E+03	1.38E+00	0.75	6	0	0.915	1.51	0.00065	0.0132	0																	5.02E-02	1.5591	429.08457	429.09113	0.0482	1.515	1.5983	DETECTED	429.08827	1.02E+03	3.69E+03	0.875	0.9375	1.16E+00
1619	4.72E-02	1.5577	946.62641	946.63299	1	1.528	1.5779	946.63048	1.56E+03	3.65E+03	1.49E+00	0.125	1	0	1	0	0	0	0																								UNKNOWN
1620	5.21E-01	1.5579	888.27948	888.30339	1	1.4643	1.8186	888.28996	1.01E+03	1.37E+04	4.78E+00	0.875	7	0	0.952	0.86	0.00076	0.0524	0																	2.87E-01	1.5591	888.2815	888.29791	0.1104	1.4928	1.7648	DETECTED	888.29034	1.01E+03	7.18E+03	3.105	2.0417	2.25E+00
1621	3.87E-02	1.5581	143.06881	143.07088		1.5365	1.6031	143.06988	1.04E+03	3.60E+03	1.11E+00	0.125	1	0	1	0	0	0	0																								UNKNOWN
1622	2.32E+00	1.5581	495.29688	495.31045	1	1.4844	1.9241	495.30166	1.32E+03	5.42E+04	2.07E+01	1	8	0	0.885	2.7	0.00134	0	0																	5.72E-01	1.5581	495.29937	495.30833	0.0577	1.4928	1.6205	DETECTED	495.30135	1.87E+03	2.90E+04	1.4787	1.0629	9.10E+00
1623	3.41E-02	1.5581	809.23243	809.24084	1	1.542	1.592	809.23793	1.90E+03	3.20E+03	1.07E+00	0.125	1	0	1	0	0	0	0																								UNKNOWN
1624	4.47E-02	1.5586	1014.76652	1014.77856	1	1.5335	1.6001	1014.77237	1.11E+03	2.49E+03	1.01E+00	0.25	2	0	0.971	0.38	0.00039	0.0017	0																								UNKNOWN
1625	8.64E-02	1.5588	829.3175	829.34289	1	1.4706	1.6427	829.3313	1.01E+03	4.48E+03	1.40E+00	0.25	2	0	0.677	4.09	0.00339	0.0673	0																	8.64E-02	1.5924	829.3175	829.34289	0.1199	1.4706	1.6427	DETECTED	829.3296	1.01E+03	2.45E+03	0.4091	0.7045	7.70E-01
1626	2.77E-01	1.5591	447.37705	447.38544	1	1.515	1.626	447.38266	1.04E+03	1.47E+04	4.62E+00	0.125	1	0	1	0	0	0	0																	2.77E-01	1.5591	447.37705	447.38544	0.0626	1.515	1.626	DETECTED	447.38266	1.04E+03	1.47E+04	1.7994	1.3289	4.62E+00
1627	1.86E-01	1.5591	530.35684	530.3715	1	1.5094	1.6205	530.36499	2.26E+03	8.04E+03	2.53E+00	0.125	1	0	1	0	0	0	0																	1.86E-01	1.5591	530.35684	530.3715	0.0866	1.5094	1.6205	DETECTED	530.36499	2.26E+03	8.04E+03	1.2222	1.1111	2.53E+00
1628	3.25E-02	1.5591	929.59476	929.617	1	1.5261	1.5927	929.60267	1.12E+03	2.54E+03	7.95E-01	0.125	1	0	1	0	0	0	0																	3.25E-02	1.5591	929.59476	929.617	0.0974	1.5261	1.5927	DETECTED	929.60267	1.12E+03	2.54E+03	1	1	7.95E-01
1629	5.70E-02	1.5593	436.23152	436.24189	1	1.5154	1.5876	436.23519	1.04E+03	4.84E+03	1.39E+00	0.25	2	0	0.878	1.57	0.00069	0.0163	0																								UNKNOWN
1630	3.71E-02	1.5595	410.42848	410.43403		1.5413	1.6079	410.43182	1.36E+03	2.51E+03	7.81E-01	0.125	1	0	1	0	0	0	0																								UNKNOWN
1631	1.38E-01	1.5595	496.39482	496.40671	1	1.5136	1.5857	496.39952	2.08E+03	1.02E+04	3.16E+00	0.125	1	0	1	0	0	0	0																								UNKNOWN
1632	1.72E-02	1.5595	663.14794	663.15867		1.5358	1.5802	663.15198	1.18E+03	2.03E+03	6.32E-01	0.125	1	0	1	0	0	0	0																								UNKNOWN
1634	8.00E-02	1.5597	556.16842	556.17865	1	1.5087	1.6001	556.17467	1.00E+03	5.42E+03	1.81E+00	0.625	5	0	0.89	1.92	0.00107	0.0153	0																	5.57E-02	1.5591	556.17065	556.17587	0.0357	1.5261	1.5983	DETECTED	556.17422	1.31E+03	4.74E+03	1.1667	1.0833	1.49E+00
1635	4.21E-02	1.5599	448.11539	448.12219	1	1.5206	1.5927	448.1184	1.03E+03	3.50E+03	1.09E+00	0.625	5	0	0.928	1.42	0.00064	0.0167	0																	3.85E-02	1.5598	448.11663	448.12219	0.0418	1.5206	1.5927	DETECTED	448.11875	1.10E+03	2.80E+03	0.625	0.8125	8.82E-01
1636	1.58E-01	1.5599	860.34187	860.35978	1	1.5023	1.6688	860.35214	1.09E+03	4.19E+03	1.60E+00	0.375	3	0	0.931	1.03	0.00089	0.0503	0																	8.33E-02	1.5924	860.34251	860.35822	0.1259	1.5094	1.6427	DETECTED	860.35176	1.13E+03	2.93E+03	0.6	0.8	9.18E-01
1637	8.45E-02	1.56	985.71945	985.74728	1	1.5247	1.6133	985.73603	1.00E+03	6.44E+03	2.15E+00	1	8	0	0.851	3.37	0.00332	0.0212	0																	6.12E-02	1.5598	985.73326	985.74375	0.0722	1.5261	1.6038	DETECTED	985.7376	1.06E+03	4.53E+03	1	1	1.42E+00
1638	7.38E-02	1.5602	291.2822	291.28771	1	1.5301	1.6077	291.28517	1.31E+03	4.45E+03	1.80E+00	0.375	3	0	0.919	1.44	0.00042	0.0142	0																	6.00E-02	1.5598	291.28283	291.28755	0.0503	1.5316	1.5927	DETECTED	291.28536	2.14E+03	4.24E+03	0.8333	0.9167	1.34E+00
1639	7.02E+00	1.5602	674.46038	674.47459	1	1.4955	1.7751	674.46345	3.91E+03	1.44E+05	6.79E+01	1	8	1	0.979	0.53	0.00035	0	0																	4.50E+00	1.5602	674.46204	674.47444	0.0895	1.5039	1.7592	DETECTED	674.46369	7.30E+03	1.39E+05	4.0834	2.6772	4.36E+01
1640	5.25E-01	1.5605	171.13557	171.14278	1	1.4976	1.7333	171.13794	1.02E+03	2.14E+04	6.45E+00	1	8	3	0.852	2.86	0.00049	0.0271	0																	6.37E-02	1.5709	171.13585	171.13969	0.0518	1.5316	1.6093	DETECTED	171.13812	1.67E+03	5.28E+03	0.75	0.875	1.33E+00
1641	6.15E-02	1.5604	982.26856	982.28136	1	1.4976	1.5966	982.27607	1.06E+03	2.95E+03	1.02E+00	0.625	5	0	0.871	2.29	0.00225	0.0215	0																	4.00E-02	1.5709	982.27261	982.28075	0.0424	1.5206	1.5927	DETECTED	982.27722	1.08E+03	2.87E+03	0.3	0.65	9.01E-01
1644	4.41E-02	1.5607	117.01676	117.01859		1.528	1.5946	117.01787	1.05E+03	3.74E+03	1.19E+00	0.375	3	0	0.831	2.85	0.00033	0.0167	0																								UNKNOWN
1645	3.13E-01	1.5607	304.295	304.30086	1	1.5032	1.6142	304.29832	1.02E+03	1.44E+04	5.84E+00	0.875	7	8	0.842	3.18	0.00097	0.0184	0																	1.65E-01	1.5591	304.29613	304.30014	0.0611	1.515	1.6038	DETECTED	304.29868	1.45E+03	9.15E+03	1.085	1	2.89E+00
1646	6.99E-02	1.5614	900.25491	900.26257	1	1.5023	1.6188	900.25828	1.13E+03	2.74E+03	9.14E-01	0.25	2	0	0.875	1.44	0.0013	0.0663	0																								UNKNOWN
1647	3.29E-01	1.5615	373.09718	373.10888	1	1.4921	1.6364	373.10119	1.02E+03	1.57E+04	6.29E+00	1	8	0	0.65	7.37	0.00275	0.0319	0																	2.52E-01	1.5598	373.09836	373.10488	0.0443	1.5039	1.6205	DETECTED	373.09987	1.08E+03	1.54E+04	0.8856	0.9725	4.86E+00
1648	1.37E-01	1.5619	388.34903	388.356	1	1.5087	1.6086	388.35342	1.18E+03	6.66E+03	2.22E+00	0.25	2	0	0.96	0.44	0.00017	0.0305	0																								UNKNOWN
1649	1.70E-01	1.5621	343.12929	343.139		1.4921	1.6466	343.1322	1.02E+03	6.15E+03	2.91E+00	0.5	4	0	0.879	2.14	0.00073	0.026	0																								UNKNOWN
1650	5.61E-01	1.5622	445.11456	445.12676	1	1.4692	1.6364	445.12	1.01E+03	2.86E+04	1.04E+01	1	8	0	0.944	1.26	0.00056	0.0198	0																	4.63E-01	1.5706	445.11486	445.12318	0.0445	1.4872	1.6315	DETECTED	445.12031	1.01E+03	2.86E+04	0.5868	0.808	9.01E+00
1651	2.82E-02	1.5626	471.23642	471.24545		1.5154	1.5765	471.23948	1.11E+03	2.93E+03	9.22E-01	0.25	2	1	0.916	1.1	0.00052	0.0069	0																	1.64E-02	1.5591	471.2383	471.24123	0.0257	1.5372	1.5705	DETECTED	471.23974	1.11E+03	2.93E+03	0.5	0.75	9.22E-01
1652	3.98E-02	1.5626	1172.7463	1172.77044	1	1.5087	1.5779	1172.7611	1.04E+03	2.04E+03	8.51E-01	0.25	2	0	0.801	2.62	0.00308	0.0097	0																								UNKNOWN
1653	3.63E-02	1.5627	101.11161	101.11575	1	1.5372	1.6188	101.11442	1.02E+03	2.78E+03	9.19E-01	0.375	3	5	0.829	3.36	0.00034	0.0128	0																	3.63E-02	1.5598	101.1123	101.11517	0.0504	1.5372	1.6093	DETECTED	101.11425	1.07E+03	2.78E+03	1.6	1.3	8.29E-01
1654	6.46E-02	1.5628	464.12624	464.13547	1	1.5254	1.6001	464.13193	1.11E+03	4.25E+03	1.73E+00	0.25	2	0	0.859	1.85	0.00086	0.0094	0																								UNKNOWN
1655	7.53E-02	1.5629	374.0974	374.106	1	1.5191	1.6079	374.1007	1.08E+03	4.73E+03	1.75E+00	0.625	5	0	0.784	4.27	0.0016	0.0232	0																	6.38E-02	1.5598	374.09937	374.10289	0.0439	1.5261	1.6038	DETECTED	374.10063	1.24E+03	4.34E+03	1	1	1.37E+00
1656	5.18E-01	1.5629	290.2789	290.28491	1	1.5025	1.6389	290.28326	1.10E+03	2.35E+04	8.19E+00	1	8	0	0.861	2.75	0.0008	0	0																	2.82E-01	1.5629	290.28005	290.2845	0.0543	1.5094	1.6149	DETECTED	290.28352	1.10E+03	1.66E+04	1.3761	0.889	5.26E+00
1657	5.61E-02	1.5631	924.68035	924.70273	1	1.5254	1.6001	924.69437	1.03E+03	3.70E+03	1.27E+00	0.625	5	0	0.835	2.82	0.00261	0.0128	0																	3.89E-02	1.5706	924.68566	924.70259	0.0423	1.5372	1.5927	DETECTED	924.69559	1.40E+03	3.30E+03	0.6667	0.8333	1.03E+00
1658	1.22E-01	1.5634	621.2992	621.32178	1	1.5143	1.6641	621.31184	1.06E+03	3.20E+03	1.27E+00	0.5	4	0	0.911	1.42	0.00088	0.0562	0																	8.27E-02	1.5924	621.30662	621.32178	0.1112	1.515	1.6537	DETECTED	621.3115	1.06E+03	2.73E+03	0.7857	0.8929	8.56E-01
1659	1.16E-01	1.5636	133.08451	133.08928	1	1.5365	1.6031	133.08675	1.31E+03	6.86E+03	2.91E+00	0.125	1	4	1	0	0	0	0																								UNKNOWN
1660	3.40E-02	1.5636	302.14152	302.14997	1	1.5476	1.5975	302.14643	1.01E+03	2.17E+03	1.03E+00	0.125	1	0	1	0	0	0	0																								UNKNOWN
1661	4.11E-02	1.5636	485.11032	485.11514	1	1.539	1.5946	485.11237	1.04E+03	2.84E+03	1.16E+00	0.25	2	0	0.859	1.85	0.0009	0.0076	0																	1.66E-02	1.5598	485.11032	485.11346	0.0363	1.5428	1.5816	DETECTED	485.11193	1.10E+03	2.11E+03	0.75	0.875	6.64E-01
1662	3.47E-02	1.5636	574.43281	574.44433	1	1.5232	1.5843	574.43767	1.74E+03	3.31E+03	8.62E-01	0.125	1	0	1	0	0	0	0																								UNKNOWN
1663	1.41E-01	1.5636	662.13309	662.15859	1	1.4762	1.6244	662.14809	1.27E+03	4.99E+03	1.91E+00	0.25	2	0	0.789	2.79	0.00185	0.0076	0																	1.01E-01	1.5598	662.13557	662.15859	0.0825	1.4762	1.6093	DETECTED	662.14901	1.31E+03	4.49E+03	0.5	0.75	1.41E+00
1664	1.92E-01	1.5638	329.15787	329.16269	1	1.5198	1.5975	329.16019	1.59E+03	9.45E+03	4.48E+00	0.25	2	0	0.819	2.41	0.00079	0.0003	0																								UNKNOWN
1665	8.82E-02	1.5638	629.37047	629.38023	1	1.4801	1.6308	629.37568	1.03E+03	3.23E+03	1.52E+00	0.25	2	0	0.876	1.46	0.00092	0.0614	0																								UNKNOWN
1666	2.01E-01	1.5638	636.50894	636.52522	1	1.4801	1.6521	636.51745	1.39E+03	5.42E+03	2.07E+00	0.25	2	2	0.66	4.27	0.00272	0.0774	0																								UNKNOWN
1667	1.33E-01	1.5639	463.12668	463.14266	1	1.5143	1.6056	463.13189	1.05E+03	9.99E+03	3.33E+00	0.75	6	0	0.843	3.99	0.00185	0.0132	0																	1.09E-01	1.5706	463.12668	463.13731	0.0541	1.5316	1.6038	DETECTED	463.13199	1.76E+03	8.47E+03	0.8571	0.9286	2.66E+00
1668	3.61E-02	1.564	465.12477	465.1301	1	1.5309	1.592	465.12801	1.20E+03	3.02E+03	1.01E+00	0.125	1	0	1	0	0	0	0																								UNKNOWN
1669	2.80E-01	1.564	644.23065	644.24596	1	1.4558	1.7055	644.23689	1.00E+03	6.97E+03	3.29E+00	1	8	0	0.831	4.04	0.0026	0.0222	0																	1.03E-01	1.555	644.23379	644.24596	0.0382	1.4928	1.6315	DETECTED	644.23836	1.00E+03	4.88E+03	1.2727	1.1364	1.53E+00
1670	1.33E-01	1.5641	88.07451	88.07584		1.5247	1.626	88.07547	2.38E+03	6.08E+03	1.82E+00	0.25	2	14	0.918	0.97	0.00009	0.0364	0	Morpholine: [M+H]+: 0.295	Morpholine	0.295	C4H9NO	[M+H]+	C1COCCN1	88.07569	-2.47	-0.00022	87.06841	1.335	0.67	Annotated via MS2 searching of PIM MDAsEVs Samples in MSDIAL	MDAsEVs_PIM_MS2_Matched_11_21_25.csv	0.2291	0.1716	1.33E-01	1.5459	88.0752	88.07581	0.098	1.5261	1.626	DETECTED	88.07552	2.60E+03	6.08E+03	3.5	2.25	1.82E+00
1671	8.39E-02	1.5643	362.33388	362.34115		1.5413	1.6299	362.33783	1.31E+03	6.40E+03	1.99E+00	0.375	3	0	0.812	3.2	0.00116	0.008	0																								UNKNOWN
1672	2.81E-02	1.5643	990.77925	990.79773	1	1.5365	1.5983	990.78634	1.03E+03	2.14E+03	7.15E-01	0.25	2	0	0.835	2.16	0.00214	0.0125	0																	2.81E-02	1.5706	990.78304	990.79773	0.0555	1.5372	1.5983	DETECTED	990.78741	1.03E+03	2.13E+03	0.8333	0.9167	6.67E-01
1673	3.15E-01	1.5647	608.47778	608.49675		1.4699	1.6808	608.48818	1.11E+03	6.76E+03	2.26E+00	0.25	2	0	0.977	0.08	0.00005	0.0659	0																								UNKNOWN
1674	4.08E-01	1.5647	254.24274	254.25103	1	1.1646	1.952	254.24674	1.07E+03	5.44E+03	2.16E+00	0.625	5	1	0.659	5.23	0.00133	0.545	0																	8.37E-02	1.7312	254.24501	254.25103	0.0669	1.687	1.8369	DETECTED	254.24716	1.26E+03	3.09E+03	2.3746	1.6873	9.82E-01
1675	5.79E-02	1.5648	356.06655	356.07322	1	1.5191	1.6031	356.07037	1.11E+03	4.33E+03	1.58E+00	0.625	5	0	0.898	2.28	0.00081	0.0201	0																	4.17E-02	1.5709	356.06655	356.07265	0.04	1.5428	1.5983	DETECTED	356.07059	1.93E+03	3.77E+03	0.6667	0.8333	1.19E+00
1676	4.53E-02	1.565	293.17366	293.17725	1	1.5469	1.6024	293.17533	1.66E+03	4.53E+03	1.41E+00	0.125	1	0	1	0	0	0	0																								UNKNOWN
1677	7.20E-02	1.5649	1013.76232	1013.78276	1	1.5254	1.6093	1013.76824	1.01E+03	4.15E+03	1.51E+00	0.625	5	0	0.908	1.8	0.00183	0.0302	0																	4.90E-02	1.5706	1013.76358	1013.77345	0.0343	1.5316	1.6093	DETECTED	1013.76847	1.01E+03	3.63E+03	1	1	1.14E+00
1678	6.08E-02	1.5652	167.05175	167.05779	1	1.5302	1.5975	167.05372	1.43E+03	5.22E+03	1.75E+00	0.375	3	0	0.781	3.57	0.0006	0.0094	0																								UNKNOWN
1679	5.18E-01	1.5652	372.09892	372.10469	1	1.4754	1.6334	372.10203	1.01E+03	2.56E+04	9.02E+00	1	8	1	0.949	1.1	0.00041	0.018	0																	3.81E-01	1.5706	372.09906	372.10446	0.0501	1.4984	1.6315	DETECTED	372.10222	1.31E+03	2.24E+04	0.68	0.8582	7.05E+00
1680	6.42E-02	1.5652	706.27275	706.28983	1	1.4976	1.6205	706.28165	1.01E+03	2.36E+03	7.89E-01	0.375	3	0	0.929	1.04	0.00074	0.0489	0																	5.09E-02	1.5744	706.27375	706.28983	0.0973	1.5094	1.6205	DETECTED	706.28208	1.09E+03	2.16E+03	0.4286	0.7143	6.76E-01
1681	3.38E-01	1.5653	533.51342	533.52892	1	1.5039	1.7696	533.52391	1.03E+03	8.71E+03	2.91E+00	0.625	5	0	0.932	1.78	0.00095	0.0319	0																	1.42E-01	1.5459	533.51734	533.52739	0.1121	1.5039	1.676	DETECTED	533.52336	1.11E+03	4.37E+03	2.875	1.9375	1.37E+00
1682	4.34E-02	1.5655	348.35571	348.36369		1.5209	1.5987	348.35912	1.16E+03	3.42E+03	1.06E+00	0.25	2	0	0.944	0.75	0.00026	0.001	0																								UNKNOWN
1683	4.78E-02	1.5659	292.29335	292.2989	1	1.5372	1.6188	292.29645	1.01E+03	3.26E+03	1.01E+00	0.375	3	0	0.869	2.03	0.00059	0.0114	0																	2.99E-02	1.5709	292.29335	292.2989	0.0188	1.5372	1.5927	DETECTED	292.29629	1.01E+03	2.91E+03	0.4286	0.7143	9.22E-01
1684	9.17E-02	1.5662	844.26374	844.28027	1	1.5087	1.6308	844.27077	1.16E+03	3.29E+03	1.10E+00	0.25	2	0	0.954	0.56	0.00047	0.0163	0																	2.49E-02	1.5744	844.2649	844.28027	0.052	1.5483	1.6038	DETECTED	844.27101	1.16E+03	2.00E+03	0.4286	0.7143	6.28E-01
1685	2.81E-02	1.5662	911.67883	911.69929	1	1.5446	1.5857	911.68309	1.60E+03	3.23E+03	1.32E+00	0.25	2	0	0.985	0.19	0.00017	0.0024	0																								UNKNOWN
1686	5.38E-01	1.5664	276.26421	276.27189	1	1.5122	1.6875	276.26805	1.09E+03	2.58E+04	9.05E+00	1	8	0	0.875	3.08	0.00085	0	0																	3.33E-01	1.5664	276.2657	276.27052	0.0494	1.515	1.6371	DETECTED	276.26848	1.59E+03	1.97E+04	1.1766	1.2451	6.25E+00
1687	1.28E-01	1.5666	251.04197	251.04726		1.5302	1.6197	251.04636	1.13E+03	8.47E+03	3.29E+00	0.375	3	0	0.941	1.1	0.00028	0.0069	0																								UNKNOWN
1688	4.25E-02	1.5667	463.13246	463.1439	1	1.5288	1.5931	463.13569	1.12E+03	3.70E+03	1.07E+00	0.25	2	0	0.749	3.34	0.00155	0.0014	0																								UNKNOWN
1689	1.75E+00	1.5668	371.09849	371.10631	1	1.4588	1.9331	371.1012	1.01E+03	6.91E+04	2.51E+01	1	8	3	0.942	1.14	0.00042	0.016	0																	1.08E+00	1.5709	371.10067	371.10206	0.0528	1.4872	1.6315	DETECTED	371.10131	1.62E+03	6.12E+04	0.5659	0.7804	1.93E+01
1690	1.85E-01	1.567	297.08035	297.0861	1	1.508	1.6278	297.08236	1.02E+03	1.19E+04	3.77E+00	1	8	0	0.877	3.83	0.00114	0.0191	0																	1.55E-01	1.5598	297.08164	297.08395	0.0557	1.5206	1.6205	DETECTED	297.08254	1.07E+03	1.00E+04	0.7233	1.125	3.16E+00
1691	4.56E+00	1.5671	323.28557	323.29732	1	1.501	1.9851	323.29181	1.02E+03	2.03E+05	7.66E+01	1	8	0	0.937	1.11	0.00036	0	0																	2.58E+00	1.5671	323.2856	323.29732	0.0445	1.5094	1.9368	DETECTED	323.29197	1.50E+03	1.24E+05	2.3054	2.3419	3.93E+01
1692	1.03E-01	1.5673	510.3686	510.37923	1	1.5232	1.6149	510.37615	1.58E+03	5.72E+03	1.65E+00	0.25	2	0	0.743	3.41	0.00174	0.0073	0																	1.03E-01	1.5709	510.3686	510.37923	0.0745	1.5261	1.6149	DETECTED	510.37528	2.44E+03	5.25E+03	0.7778	0.8889	1.65E+00
1693	4.50E-02	1.5674	108.08595	108.08968	1	1.5502	1.6167	108.08803	1.17E+03	2.49E+03	1.02E+00	0.125	1	0	1	0	0	0	0																								UNKNOWN
1694	4.13E-02	1.5674	218.96908	218.97103		1.5335	1.6001	218.97015	1.08E+03	2.27E+03	9.24E-01	0.125	1	0	1	0	0	0	0																								UNKNOWN
1695	1.17E-01	1.5674	277.26537	277.273	1	1.5247	1.6223	277.26905	1.28E+03	6.02E+03	2.44E+00	0.25	2	0	0.952	0.59	0.00016	0.016	0																								UNKNOWN
1696	2.81E-02	1.5674	389.11011	389.1185		1.5365	1.5975	389.11236	1.04E+03	2.21E+03	7.37E-01	0.25	2	0	0.998	0.01	0	0.0069	0																								UNKNOWN
1697	7.82E-02	1.5674	431.34919	431.3538		1.5198	1.5753	431.35168	1.53E+03	4.98E+03	2.35E+00	0.125	1	0	1	0	0	0	0																								UNKNOWN
1698	2.97E-02	1.5674	502.35059	502.35854		1.5411	1.58	502.35495	1.60E+03	3.07E+03	1.17E+00	0.125	1	5	1	0	0	0	0																								UNKNOWN
1699	6.91E-02	1.5674	520.06816	520.07391		1.5168	1.6056	520.07112	1.08E+03	2.91E+03	1.18E+00	0.125	1	0	1	0	0	0	0																								UNKNOWN
1700	5.22E-02	1.5674	712.25218	712.26582		1.5189	1.6133	712.26111	1.05E+03	2.09E+03	7.99E-01	0.125	1	0	1	0	0	0	0																								UNKNOWN
1701	6.50E-02	1.5674	910.66246	910.68231	1	1.5309	1.5931	910.67709	1.38E+03	5.13E+03	1.71E+00	0.25	2	0	0.736	3.51	0.0032	0.0028	0																								UNKNOWN
1702	2.21E-02	1.5674	911.65851	911.68426	1	1.5344	1.5954	911.67476	1.16E+03	2.28E+03	5.93E-01	0.125	1	0	1	0	0	0	0																								UNKNOWN
1703	1.10E-01	1.5678	424.44242	424.45249	1	1.5254	1.6689	424.44839	1.07E+03	4.26E+03	1.51E+00	0.75	6	0	0.798	3.38	0.00144	0.0246	0																	7.04E-02	1.5591	424.44768	424.4524	0.0653	1.5372	1.6427	DETECTED	424.44888	1.15E+03	3.87E+03	3.75	2.375	1.22E+00
1704	4.44E-01	1.5679	346.3028	346.31173		1.5087	1.6752	346.30871	1.08E+03	1.92E+04	7.40E+00	0.375	3	0	0.924	1.34	0.00046	0.016	0																								UNKNOWN
1705	1.29E-01	1.5681	310.21428	310.22056	1	1.5265	1.6153	310.21665	1.47E+03	9.56E+03	3.66E+00	0.375	3	0	0.894	1.87	0.00058	0.0021	0																								UNKNOWN
1706	1.99E-02	1.5683	866.60828	866.62494	1	1.5431	1.5931	866.61776	1.09E+03	2.14E+03	6.41E-01	0.25	2	0	0.8	2.65	0.0023	0.0045	0																	1.64E-02	1.5706	866.60828	866.62074	0.0311	1.5539	1.5927	DETECTED	866.61662	1.09E+03	2.05E+03	1.3333	1.1667	6.41E-01
1707	2.62E-01	1.5683	842.26035	842.28296	1	1.4636	1.7409	842.26802	1.01E+03	5.64E+03	2.15E+00	0.875	7	0	0.937	1.08	0.00091	0.0441	0																	7.88E-02	1.5459	842.26035	842.27283	0.1133	1.4872	1.6315	DETECTED	842.26781	1.08E+03	2.75E+03	1.3636	1.1818	8.61E-01
1708	7.40E-02	1.5683	988.77371	988.78933	1	1.5309	1.6086	988.78551	1.02E+03	6.04E+03	1.92E+00	0.875	7	0	0.862	2.53	0.0025	0.0114	0																	6.33E-02	1.5706	988.77828	988.78932	0.0311	1.5372	1.5983	DETECTED	988.78664	1.39E+03	6.04E+03	0.8333	0.9167	1.90E+00
1709	6.64E-02	1.5685	94.06449	94.06938	1	1.501	1.6176	94.06549	1.01E+03	3.69E+03	1.29E+00	0.625	5	10	0.651	5.07	0.00048	0.0212	0																								UNKNOWN
1710	1.78E-01	1.5687	91.03742	91.04016	1	1.5302	1.6135	91.03895	1.13E+03	1.71E+04	5.10E+00	1	8	6	0.857	4.01	0.00037	0.0191	0																	1.78E-01	1.5706	91.03831	91.04005	0.0325	1.5316	1.6093	DETECTED	91.03881	1.21E+03	1.71E+04	1.4832	1.0696	5.10E+00
1711	3.83E-02	1.5688	278.27704	278.28179		1.5365	1.592	278.27974	1.02E+03	4.01E+03	1.34E+00	0.125	1	0	1	0	0	0	0																								UNKNOWN
1712	4.26E-02	1.569	224.06253	224.06605	1	1.528	1.5927	224.06458	1.17E+03	3.06E+03	1.01E+00	0.25	2	0	0.843	2.09	0.00047	0.0031	0																	3.21E-02	1.5706	224.06391	224.06553	0.0306	1.5372	1.5927	DETECTED	224.06481	1.17E+03	3.06E+03	0.6667	0.8333	9.83E-01
1713	5.30E-01	1.5691	223.09244	223.09998	1	1.5265	1.6475	223.09633	1.04E+03	3.36E+04	1.18E+01	0.875	7	0	0.754	9.01	0.00201	0.0184	0																	8.48E-02	1.5598	223.09361	223.09664	0.0501	1.5483	1.626	DETECTED	223.09524	1.04E+03	5.68E+03	3.7538	2.3333	1.82E+00
1714	2.40E+00	1.5692	351.31679	351.33006	1	1.5079	1.9284	351.32297	1.08E+03	9.73E+04	3.66E+01	1	8	0	0.885	3.29	0.00116	0	0																	1.24E+00	1.5692	351.31968	351.33006	0.0478	1.515	1.7204	DETECTED	351.32324	1.87E+03	5.85E+04	2.5477	2.076	1.84E+01
1715	6.26E-02	1.5693	1002.79019	1002.80558	1	1.5372	1.6153	1002.79873	1.08E+03	4.44E+03	1.39E+00	0.375	3	0	0.851	2.53	0.00254	0.0187	0																	6.26E-02	1.5598	1002.79019	1002.80415	0.0482	1.5372	1.6093	DETECTED	1002.79981	1.53E+03	4.44E+03	1.6	1.3	1.39E+00
1716	2.96E-02	1.5695	278.27859	278.28321		1.5431	1.5987	278.28129	1.12E+03	2.91E+03	8.37E-01	0.125	1	0	1	0	0	0	0																								UNKNOWN
1717	1.11E-01	1.5695	302.20955	302.21394	1	1.5376	1.5987	302.21215	2.22E+03	1.15E+04	3.30E+00	0.125	1	0	1	0	0	0	0																								UNKNOWN
1718	1.03E-01	1.5695	396.41276	396.42078	1	1.5177	1.5954	396.41849	1.58E+03	5.02E+03	2.04E+00	0.25	2	0	0.995	0.03	0.00001	0.0118	0																								UNKNOWN
1719	1.35E-01	1.5695	532.36805	532.38054	1	1.5043	1.6209	532.3747	1.02E+03	6.32E+03	1.82E+00	0.125	1	5	1	0	0	0	0																								UNKNOWN
1720	6.05E-02	1.5695	691.29062	691.30642	1	1.5099	1.6153	691.29754	1.18E+03	2.76E+03	7.97E-01	0.125	1	0	1	0	0	0	0																								UNKNOWN
1721	2.70E-02	1.5695	925.67774	925.70395	1	1.5321	1.5931	925.69598	1.01E+03	2.42E+03	6.99E-01	0.125	1	0	1	0	0	0	0																								UNKNOWN
1722	3.10E-02	1.5695	964.67583	964.69281	1	1.5543	1.6098	964.68874	1.12E+03	3.30E+03	9.54E-01	0.125	1	6	1	0	0	0	0																								UNKNOWN
1723	3.00E-02	1.5699	157.00755	157.01008		1.5524	1.6031	157.00853	1.31E+03	3.65E+03	1.09E+00	0.25	2	0	0.891	1.44	0.00023	0.0021	0																								UNKNOWN
1724	8.98E-01	1.5699	746.47166	746.49632	1	1.5032	1.7703	746.48455	1.14E+03	2.07E+04	9.77E+00	1	8	0	0.934	1.8	0.00134	0	0																	6.11E-01	1.5699	746.4794	746.49337	0.0963	1.5094	1.7703	DETECTED	746.48469	1.41E+03	1.75E+04	1.8178	1.5563	5.50E+00
1725	9.73E-02	1.57	904.28748	904.30752	1	1.4984	1.6565	904.29655	1.02E+03	3.20E+03	1.00E+00	0.25	2	2	0.804	2.51	0.00227	0.0302	0																	9.73E-02	1.555	904.28748	904.30311	0.1038	1.4984	1.6371	DETECTED	904.29541	1.39E+03	3.20E+03	1.5	1.25	1.00E+00
1726	1.93E-01	1.5702	133.0844	133.08871	1	1.5316	1.6133	133.08619	1.22E+03	2.07E+04	5.69E+00	0.75	6	1	0.779	5.94	0.00079	0.0194	0																	1.63E-01	1.5709	133.0844	133.08802	0.0347	1.5316	1.6038	DETECTED	133.08618	1.87E+03	1.67E+04	0.6752	0.8125	4.62E+00
1727	4.69E-02	1.5702	143.06856	143.07453	1	1.5413	1.6056	143.07077	1.00E+03	3.63E+03	1.38E+00	0.25	2	0	0.893	1.39	0.0002	0.0104	0																								UNKNOWN
1728	1.94E-01	1.5703	355.06559	355.07371	1	1.4914	1.6308	355.06961	1.00E+03	1.12E+04	3.48E+00	0.75	6	0	0.888	1.93	0.00068	0.0229	0																	1.42E-01	1.5706	355.06646	355.0714	0.0372	1.515	1.6205	DETECTED	355.06996	1.07E+03	1.02E+04	0.8722	0.95	3.22E+00
1729	4.21E-02	1.5706	167.05285	167.05909		1.5261	1.5983	167.05524	1.18E+03	3.58E+03	9.61E-01	0.125	1	0	1	0	0	0	0																	4.21E-02	1.5706	167.05285	167.05909	0.0395	1.5261	1.5983	DETECTED	167.05524	1.18E+03	3.58E+03	0.625	0.8125	9.61E-01
1730	2.46E-02	1.5706	136.0603	136.06259		1.5578	1.5911	136.06173	1.14E+03	3.04E+03	1.05E+00	0.125	1	2	1	0	0	0	0																								UNKNOWN
1731	5.97E-02	1.5706	808.30057	808.31518	1	1.5372	1.6315	808.30856	1.54E+03	2.86E+03	8.98E-01	0.125	1	0	1	0	0	0	0																	5.97E-02	1.5706	808.30057	808.31518	0.0593	1.5372	1.6315	DETECTED	808.30856	1.54E+03	2.86E+03	1.8333	1.4167	8.98E-01
1732	4.73E-02	1.5706	298.08125	298.08628	1	1.5335	1.6079	298.08309	1.02E+03	3.51E+03	1.17E+00	0.625	5	0	0.932	1.37	0.00041	0.0194	0																	3.81E-02	1.5706	298.08134	298.08447	0.0471	1.5428	1.6038	DETECTED	298.08289	1.02E+03	2.91E+03	1.2	1.1	9.20E-01
1733	5.56E-02	1.5706	1003.7912	1003.80582	1	1.5372	1.6093	1003.80105	1.15E+03	4.47E+03	1.40E+00	0.125	1	0	1	0	0	0	0																	5.56E-02	1.5706	1003.7912	1003.80582	0.0405	1.5372	1.6093	DETECTED	1003.80105	1.15E+03	4.47E+03	1.1667	1.0833	1.40E+00
1734	3.58E-02	1.5706	1059.69736	1059.7168	1	1.5539	1.5983	1059.7049	1.08E+03	4.34E+03	1.36E+00	0.125	1	0	1	0	0	0	0																	3.58E-02	1.5706	1059.69736	1059.7168	0.0319	1.5539	1.5983	DETECTED	1059.7049	1.08E+03	4.34E+03	1.6667	1.3333	1.36E+00
1735	1.22E-01	1.5707	348.31993	348.32637		1.5309	1.619	348.32315	1.31E+03	6.59E+03	2.20E+00	0.375	3	2	0.945	0.95	0.00033	0.0177	0																								UNKNOWN
1736	1.87E-01	1.5708	199.13171	199.13423	1	1.5309	1.6086	199.13318	1.40E+03	1.12E+04	4.56E+00	0.375	3	0	0.968	0.52	0.0001	0.0094	0																								UNKNOWN
1737	1.35E-01	1.5709	124.118	124.11969	1	1.5413	1.6246	124.11881	3.61E+03	8.25E+03	2.67E+00	0.125	1	0	1	0	0	0	0																								UNKNOWN
1738	2.74E-02	1.5709	173.08447	173.09299		1.5502	1.6056	173.08914	1.19E+03	2.27E+03	7.09E-01	0.125	1	0	1	0	0	0	0																								UNKNOWN
1741	3.94E-02	1.5709	263.2472	263.25511	1	1.5372	1.5927	263.25139	1.33E+03	3.62E+03	1.15E+00	0.125	1	0	1	0	0	0	0																	3.94E-02	1.5709	263.2472	263.25511	0.046	1.5372	1.5927	DETECTED	263.25139	1.33E+03	3.62E+03	0.4286	0.7143	1.15E+00
1742	1.45E-01	1.5709	297.27437	297.27837	1	1.528	1.6056	297.27648	1.21E+03	8.52E+03	3.46E+00	0.125	1	0	1	0	0	0	0																								UNKNOWN
1743	3.45E-01	1.571	301.13858	301.14701	1	1.5309	1.6098	301.1417	1.27E+03	2.32E+04	9.41E+00	0.75	6	2	0.812	5.5	0.00166	0.0128	0	Diisobutyl phthalate: [M+Na]+: 0.774	Diisobutyl phthalate	0.774	C16H22O4	[M+Na]+	CC(C)COC(=O)C1=C(C=CC=C1)C(=O)OCC(C)C	301.14103	2.24	0.00067	278.15181	1.572	0.729	Annotated via MS2 searching of PIM MDAsEVs Samples in MSDIAL	MDAsEVs_PIM_MS2_Matched_11_21_25.csv	-0.001	0.0007								UNKNOWN
1744	4.08E-02	1.5709	965.69401	965.7145	1	1.5502	1.6001	965.69796	1.08E+03	3.39E+03	1.38E+00	0.125	1	0	1	0	0	0	0																								UNKNOWN
1745	3.00E-02	1.5709	989.78495	989.79209	1	1.5358	1.5913	989.7886	1.10E+03	3.08E+03	9.59E-01	0.125	1	0	1	0	0	0	0																								UNKNOWN
1746	5.38E-01	1.5711	183.09716	183.1043	1	1.5265	1.6944	183.10135	1.14E+03	3.31E+04	9.34E+00	0.75	6	0	0.905	2.55	0.00047	0.0104	0																	1.93E-01	1.5709	183.09956	183.10237	0.0327	1.5372	1.6093	DETECTED	183.10137	2.58E+03	1.75E+04	0.9371	0.9286	5.52E+00
1747	3.37E-02	1.5712	651.10922	651.12198		1.5413	1.6031	651.11624	1.01E+03	3.12E+03	9.95E-01	0.5	4	0	0.782	3.83	0.0025	0.0208	0																								UNKNOWN
1748	1.15E-01	1.5713	778.25536	778.28	1	1.5344	1.6763	778.27065	1.00E+03	5.83E+03	1.52E+00	0.25	2	0	0.941	0.74	0.00058	0.0153	0																								UNKNOWN
1749	9.42E-02	1.5715	896.65671	896.6733	1	1.5309	1.6086	896.66691	1.02E+03	7.15E+03	2.39E+00	0.75	6	0	0.905	2.29	0.00206	0.0128	0																	4.95E-02	1.5706	896.66608	896.66956	0.0395	1.5372	1.6038	DETECTED	896.66798	1.02E+03	4.13E+03	1	1	1.29E+00
1750	7.10E-02	1.5717	978.68737	978.71757	1	1.5399	1.6197	978.70921	1.01E+03	5.79E+03	1.93E+00	0.875	7	0	0.883	3.55	0.00347	0.0191	0																	4.43E-02	1.5709	978.69716	978.71322	0.0389	1.5428	1.6093	DETECTED	978.70891	1.01E+03	4.00E+03	1	1	1.26E+00
1751	4.92E-01	1.5719	262.24783	262.25373	1	1.5191	1.6889	262.25217	1.15E+03	2.31E+04	8.15E+00	1	8	0	0.879	2.98	0.00078	0	0																	2.22E-01	1.5719	262.25007	262.25359	0.044	1.5261	1.626	DETECTED	262.25258	1.29E+03	1.37E+04	1.4407	1.1743	4.35E+00
1752	6.35E-01	1.5724	424.37198	424.38321	1	1.5177	1.6355	424.38037	1.43E+03	2.87E+04	1.03E+01	0.75	6	0	0.801	5.82	0.00247	0.0111	0																	2.91E-01	1.5709	424.37708	424.383	0.0528	1.5206	1.6038	DETECTED	424.38069	2.12E+03	1.98E+04	0.5494	0.75	6.24E+00
1753	1.20E-01	1.5724	257.1744	257.17973	1	1.5376	1.6022	257.17577	1.93E+03	1.31E+04	3.78E+00	0.375	3	0	0.933	1.28	0.00033	0.0076	0																	5.00E-02	1.5706	257.1744	257.17905	0.0331	1.5483	1.5927	DETECTED	257.17577	1.93E+03	5.57E+03	1	1	1.77E+00
1754	7.19E+00	1.5725	279.15394	279.16108	1	0.0372	1.73	279.15892	1.09E+03	2.30E+05	9.10E+01	1	8	2	0.968	0.74	0.00021	0.0104	0	Diisobutyl phthalate: [M+H]+: 0.940	Diisobutyl phthalate	0.94	C16H22O4	[M+H]+	CC(C)COC(=O)C1=C(C=CC=C1)C(=O)OCC(C)C	279.15909	-0.58	-0.00016	278.15181	1.572	0.79	Annotated via MS2 searching of PIM MDAsEVs Samples in MSDIAL	MDAsEVs_PIM_MS2_Matched_11_21_25.csv	0.0005	0.0003	4.01E-01	1.5709	279.15589	279.16079	0.0377	1.5039	1.626	DETECTED	279.15898	1.61E+03	2.89E+04	0.7625	1.084	9.15E+00
1755	6.68E-02	1.5726	209.11582	209.12153	1	1.5413	1.6301	209.11738	1.03E+03	4.55E+03	2.04E+00	0.5	4	0	0.887	1.81	0.00038	0.0149	0																								UNKNOWN
1756	2.57E-01	1.5725	818.48998	818.51533	1	1.5099	1.7085	818.50562	1.02E+03	6.74E+03	2.79E+00	1	8	0	0.937	1.29	0.00106	0.0416	0																	1.93E-01	1.5924	818.49917	818.51533	0.0825	1.515	1.7037	DETECTED	818.50617	1.23E+03	6.30E+03	1.3934	1.2143	1.97E+00
1757	4.95E-02	1.5728	637.39798	637.41469	1	1.5399	1.6176	637.40657	1.88E+03	3.66E+03	1.12E+00	0.25	2	0	0.955	0.47	0.0003	0.0392	0																	4.95E-02	1.5924	637.39798	637.41469	0.0656	1.5428	1.6093	DETECTED	637.40672	1.88E+03	3.57E+03	0.3333	0.6667	1.12E+00
1758	5.37E-02	1.573	590.05693	590.06629		1.5309	1.6056	590.06234	1.04E+03	3.40E+03	1.38E+00	0.375	3	0	0.95	0.91	0.00053	0.0135	0																								UNKNOWN
1759	8.47E+00	1.5731	205.08253	205.09093	1	1.4976	2.7553	205.08605	1.07E+03	4.16E+05	1.68E+02	1	8	1	0.919	2.38	0.00049	0.0135	0																	4.92E-01	1.5706	205.08517	205.08781	0.0335	1.5206	1.6315	DETECTED	205.08601	1.09E+03	3.86E+04	1.2153	1.2657	1.26E+01
1760	1.87E-02	1.5732	324.06122	324.06631	1	1.5587	1.6031	324.06404	1.02E+03	2.26E+03	7.55E-01	0.25	2	0	0.97	0.39	0.00013	0.0045	0																								UNKNOWN
1761	2.05E-01	1.5732	404.32777	404.33708	1	1.5476	1.6031	404.33464	7.07E+03	1.61E+04	5.38E+00	0.25	2	0	0.945	0.72	0.00029	0.0045	0																								UNKNOWN
1762	1.72E-01	1.5732	251.23137	251.23908	1	1.5309	1.6468	251.2357	1.10E+03	9.78E+03	3.37E+00	0.875	7	0	0.876	2.76	0.00069	0.0128	0																								UNKNOWN
1763	1.09E-01	1.5733	127.03741	127.04078		1.5358	1.6135	127.03887	1.03E+03	7.44E+03	3.09E+00	0.75	6	0	0.836	4.04	0.00051	0.0066	0																	5.54E-02	1.5706	127.03741	127.04078	0.0523	1.5428	1.6093	DETECTED	127.03907	1.15E+03	6.17E+03	1.9566	1.2	1.81E+00
1764	6.44E-02	1.5736	322.06442	322.06787	1	1.5476	1.6135	322.06637	1.05E+03	6.40E+03	2.60E+00	0.375	3	0	0.936	0.99	0.00032	0.0153	0																								UNKNOWN
1766	5.20E-02	1.5739	139.14561	139.14823		1.5365	1.6389	139.14725	1.09E+03	2.46E+03	9.47E-01	0.375	3	0	0.899	1.91	0.00027	0.0184	0																								UNKNOWN
1767	2.19E-01	1.574	309.20463	309.21184	1	1.5302	1.6632	309.20705	1.08E+03	1.26E+04	5.10E+00	0.75	6	0	0.851	3.7	0.00114	0.0229	0																	6.17E-02	1.5706	309.2058	309.21184	0.0505	1.5428	1.6149	DETECTED	309.20741	1.44E+03	4.39E+03	1.6	1.3	1.39E+00
1768	7.67E+00	1.574	149.02221	149.02436	1	1.4858	2.8584	149.02324	1.58E+03	3.36E+05	1.23E+02	0.875	7	3	0.907	2.09	0.00031	0.0097	0																								UNKNOWN
1769	1.79E-01	1.574	249.23577	249.24379	1	1.5302	1.6223	249.23897	1.07E+03	9.25E+03	3.71E+00	0.25	2	0	0.88	1.58	0.00039	0.0062	0																								UNKNOWN
1770	2.37E-01	1.574	287.22895	287.23996	1	1.5302	1.6031	287.23506	1.21E+03	1.74E+04	6.64E+00	0.375	3	0	0.843	2.8	0.0008	0.0094	0																								UNKNOWN
1771	1.24E-01	1.574	293.24124	293.25197	1	1.5446	1.6167	293.24629	1.82E+03	7.12E+03	2.89E+00	0.25	2	0	0.753	3.27	0.00096	0.0062	0																								UNKNOWN
1772	5.86E-02	1.5741	964.67886	964.70367	1	1.5399	1.6188	964.69236	1.02E+03	4.65E+03	1.55E+00	0.875	7	1	0.844	3.66	0.00354	0.0173	0																	3.62E-02	1.5709	964.68178	964.6993	0.0458	1.5539	1.6093	DETECTED	964.69279	1.58E+03	3.46E+03	1.5	1.25	1.08E+00
1773	7.31E-02	1.5742	112.1178	112.12082	1	1.5376	1.6121	112.11983	1.02E+03	4.90E+03	2.23E+00	1	8	0	0.849	3.08	0.00035	0.0108	0																	3.64E-02	1.5706	112.1183	112.12043	0.0397	1.5483	1.6038	DETECTED	112.11969	1.33E+03	3.55E+03	1.5	1.25	1.05E+00
1774	4.17E-02	1.5744	149.12842	149.13251	1	1.5539	1.6205	149.13189	1.48E+03	4.25E+03	1.26E+00	0.125	1	0	1	0	0	0	0																	4.17E-02	1.5744	149.12842	149.13251	0.0317	1.5539	1.6205	DETECTED	149.13189	1.48E+03	4.25E+03	1	1	1.26E+00
1775	2.85E-01	1.5744	276.19402	276.2007	1	1.5365	1.6308	276.1962	1.06E+03	1.67E+04	7.95E+00	1	8	0	0.84	4.36	0.0012	0.009	0																	1.03E-01	1.5709	276.19473	276.19885	0.0324	1.5372	1.6038	DETECTED	276.19601	1.63E+03	9.86E+03	0.6701	0.8571	3.12E+00
1776	6.75E-02	1.5744	356.21988	356.22816		1.5594	1.6093	356.22312	3.08E+03	6.86E+03	2.16E+00	0.125	1	0	1	0	0	0	0																	6.75E-02	1.5744	356.21988	356.22816	0.037	1.5594	1.6093	DETECTED	356.22312	3.08E+03	6.86E+03	0.8	0.9	2.16E+00
1777	1.71E-01	1.5744	637.51494	637.53237	1	1.4928	1.6427	637.52358	1.22E+03	7.92E+03	2.48E+00	0.125	1	0	1	0	0	0	0																	1.71E-01	1.5744	637.51494	637.53237	0.1614	1.4928	1.6427	DETECTED	637.52358	1.22E+03	7.92E+03	0.6815	0.7941	2.48E+00
1778	1.25E+00	1.5744	326.33592	326.34297	1	1.5168	2.1033	326.34107	1.01E+03	5.51E+04	2.04E+01	1	8	3	0.938	1.56	0.00051	0.009	0																	1.07E+00	1.5706	326.33598	326.34297	0.0382	1.5261	2.1033	DETECTED	326.34092	1.01E+03	4.97E+04	10.2846	3.8823	1.57E+01
1779	4.74E-02	1.5744	828.27482	828.29092		1.5372	1.6149	828.28266	1.14E+03	2.86E+03	8.97E-01	0.125	1	1	1	0	0	0	0																	4.74E-02	1.5744	828.27482	828.29092	0.0674	1.5372	1.6149	DETECTED	828.28266	1.14E+03	2.86E+03	0.5556	0.7778	8.97E-01
1780	3.02E-02	1.5744	1049.76867	1049.7781	1	1.5594	1.6149	1049.77352	1.13E+03	2.83E+03	8.88E-01	0.125	1	0	1	0	0	0	0																	3.02E-02	1.5744	1049.76867	1049.7781	0.0363	1.5594	1.6149	DETECTED	1049.77352	1.13E+03	2.83E+03	1	1	8.88E-01
1781	9.27E-01	1.5747	248.23283	248.2425	1	1.5177	1.7721	248.23726	1.12E+03	3.70E+04	1.46E+01	1	8	0	0.919	2.32	0.00058	0	0																	4.08E-01	1.5747	248.23585	248.2386	0.0429	1.5261	1.6704	DETECTED	248.23712	1.43E+03	2.69E+04	1.1432	1.3741	8.56E+00
1782	2.27E+00	1.5747	423.37313	423.3877	1	1.5032	1.7132	423.3803	1.35E+03	8.61E+04	3.28E+01	1	8	0	0.95	1.32	0.00056	0	0																	1.30E+00	1.5747	423.37524	423.38173	0.0505	1.5094	1.7092	DETECTED	423.3804	1.77E+03	6.16E+04	2.8276	1.8521	1.94E+01
1783	3.17E-01	1.5748	235.16389	235.17295	1	1.5358	1.7085	235.169	1.10E+03	1.81E+04	5.93E+00	0.875	7	0	0.84	4.46	0.00105	0.0083	0																	1.25E-01	1.5709	235.16781	235.17044	0.0335	1.5428	1.6149	DETECTED	235.16938	2.24E+03	9.86E+03	1.1667	1.0833	3.15E+00
1784	2.02E+00	1.5747	806.29067	806.31201	1	1.4525	1.8852	806.30668	1.14E+03	4.70E+04	1.70E+01	1	8	0	0.954	1.42	0.00114	0	0																	1.20E+00	1.5747	806.2917	806.31201	0.0966	1.4595	1.8757	DETECTED	806.3072	1.30E+03	3.28E+04	1.7358	1.3612	1.03E+01
1785	2.07E-01	1.5749	186.14436	186.15048	1	1.5302	1.6856	186.14826	1.13E+03	7.93E+03	2.48E+00	0.25	2	0	0.827	2.28	0.00042	0.008	0																								UNKNOWN
1786	1.06E-01	1.5749	221.11493	221.12052	1	1.5446	1.6334	221.11721	1.10E+03	6.50E+03	2.61E+00	0.5	4	0	0.841	2.33	0.00051	0.0069	0																								UNKNOWN
1787	2.34E-01	1.5754	69.06922	69.07018		1.5365	1.6475	69.06978	2.02E+03	8.42E+03	3.90E+00	0.125	1	8	1	0	0	0	0																								UNKNOWN
1788	6.06E-02	1.5754	217.18879	217.19508	1	1.5612	1.6334	217.19328	1.22E+03	3.87E+03	1.58E+00	0.125	1	0	1	0	0	0	0																								UNKNOWN
1789	2.82E-01	1.5754	231.07886	231.0864		1.5557	1.6889	231.08215	3.18E+03	8.59E+03	3.49E+00	0.125	1	1	1	0	0	0	0																								UNKNOWN
1790	9.53E-02	1.5754	270.24348	270.25002	1	1.542	1.6086	270.24804	1.60E+03	7.53E+03	3.00E+00	0.25	2	0	0.956	0.58	0.00016	0	0																								UNKNOWN
1791	1.76E-01	1.5754	277.19949	277.20974	1	1.5557	1.6112	277.20651	4.95E+03	1.23E+04	4.98E+00	0.125	1	0	1	0	0	0	0																								UNKNOWN
1793	1.21E+00	1.5754	287.13918	287.1463	1	1.5254	1.687	287.14096	1.01E+03	5.77E+04	2.22E+01	1	8	0	0.929	1.73	0.0005	0	0																	8.21E-01	1.5754	287.1393	287.14547	0.0397	1.5261	1.687	DETECTED	287.14095	1.96E+03	4.92E+04	3.1588	2.2446	1.56E+01
1794	9.52E-02	1.5754	298.23813	298.24649	1	1.5446	1.6167	298.24354	1.75E+03	5.31E+03	2.15E+00	0.125	1	0	1	0	0	0	0																								UNKNOWN
1795	1.81E-02	1.5754	327.06851	327.07644		1.5642	1.6086	327.07224	1.04E+03	2.17E+03	7.24E-01	0.125	1	0	1	0	0	0	0																								UNKNOWN
1796	1.07E-01	1.5754	553.41565	553.42815	1	1.5087	1.5975	553.42176	1.50E+03	4.52E+03	2.13E+00	0.125	1	0	1	0	0	0	0																								UNKNOWN
1797	5.98E-02	1.5755	281.04933	281.05395		1.5335	1.6086	281.05101	1.00E+03	3.76E+03	1.27E+00	0.75	6	0	0.885	2.69	0.00076	0.0187	0																	3.82E-02	1.5803	281.04947	281.05245	0.0422	1.5372	1.6038	DETECTED	281.05066	1.11E+03	3.63E+03	0.5	0.75	1.15E+00
1798	1.32E-01	1.5755	197.18537	197.19078	1	1.5247	1.6468	197.18887	1.05E+03	5.48E+03	2.20E+00	0.5	4	0	0.929	1.57	0.00031	0.0257	0																	3.23E-02	1.5709	197.18537	197.19059	0.0614	1.5428	1.6149	DETECTED	197.18872	1.05E+03	2.09E+03	1.1667	1.0833	6.93E-01
1799	2.12E-02	1.5755	165.0535	165.05891	1	1.558	1.6001	165.05513	1.10E+03	3.00E+03	8.86E-01	0.375	3	0	0.739	4.07	0.00067	0.0094	0																								UNKNOWN
1800	1.06E-01	1.5756	281.16579	281.17384	1	1.5358	1.6142	281.16881	1.18E+03	7.37E+03	2.32E+00	0.25	2	0	0.855	1.88	0.00053	0.0135	0																								UNKNOWN
1801	1.17E-01	1.5757	151.14451	151.1487		1.5265	1.6565	151.14742	1.13E+03	8.01E+03	2.41E+00	0.5	4	0	0.883	2.08	0.00031	0.0156	0																	7.85E-02	1.5709	151.14487	151.1484	0.0682	1.5316	1.6537	DETECTED	151.14748	1.34E+03	3.77E+03	1.75	1.375	1.13E+00
1802	1.29E-01	1.5759	306.27272	306.27884	1	1.5476	1.6308	306.27651	1.83E+03	6.10E+03	2.64E+00	0.375	3	4	0.939	0.96	0.00029	0.008	0	low score: Stearamide: [M+Na]+: 0.885	low score: Stearamide	0.885	C18H37NO	[M+Na]+	CCCCCCCCCCCCCCCCCC(=O)N	306.27673	-0.73	-0.00022	283.28751	1.597	0.643	Annotated via MS2 searching of PIM MDAsEVs Samples in MSDIAL	MDAsEVs_PIM_MS2_Matched_11_21_25.csv	-0.0211	0.0132	8.12E-02	1.5709	306.27424	306.27757	0.0622	1.5483	1.6205	DETECTED	306.27633	1.90E+03	5.02E+03	1.6	1.3	1.59E+00
1803	3.70E-01	1.5761	297.23636	297.24664	1	1.5087	1.65	297.24208	1.02E+03	1.75E+04	6.78E+00	0.875	7	3	0.776	5.13	0.00153	0.0076	0																	1.29E-01	1.5709	297.24069	297.24641	0.0375	1.5316	1.626	DETECTED	297.24243	1.02E+03	8.75E+03	1.2217	1.0625	2.77E+00
1804	8.28E-01	1.5761	337.3032	337.31491	1	1.5198	1.6537	337.30848	1.07E+03	4.20E+04	1.63E+01	0.875	7	0	0.849	3.98	0.00134	0.0128	0																	4.58E-01	1.5709	337.30689	337.3141	0.0415	1.5261	1.6537	DETECTED	337.30838	1.18E+03	2.65E+04	1.6099	1.3912	8.37E+00
1805	5.59E-01	1.5764	269.24287	269.25145	1	1.5198	1.7474	269.24663	1.09E+03	2.99E+04	1.21E+01	1	8	0	0.766	4.62	0.00124	0.0173	0																	3.84E-02	1.5706	269.24442	269.2474	0.0322	1.5483	1.6038	DETECTED	269.24597	1.51E+03	3.96E+03	1.5	1.25	1.26E+00
1806	2.51E-01	1.5767	750.52249	750.54752	1	1.4532	1.8396	750.53663	1.21E+03	6.78E+03	2.25E+00	0.5	4	3	0.665	5.33	0.004	0.2912	0																	2.34E-01	1.505	750.52476	750.53981	0.1255	1.454	1.6205	DETECTED	750.53382	1.21E+03	6.78E+03	2.3246	1.6667	2.13E+00
1807	7.08E-01	1.5768	397.24656	397.25532	1	1.5247	1.6142	397.25179	1.04E+03	4.50E+04	1.80E+01	1	8	0	0.91	2.31	0.00092	0	0																	4.77E-01	1.5768	397.25006	397.25532	0.0398	1.5316	1.6038	DETECTED	397.25159	2.24E+03	4.04E+04	1.1624	0.9928	1.27E+01
1808	5.86E-02	1.5768	784.62323	784.6454	1	1.5483	1.6445	784.63518	1.01E+03	3.32E+03	1.04E+00	0.75	6	0	0.729	5.42	0.00425	0.0118	0																	4.29E-02	1.5706	784.63384	784.6454	0.0626	1.5483	1.6205	DETECTED	784.63724	1.07E+03	3.32E+03	2.25	1.625	1.04E+00
1809	8.19E-02	1.5771	117.05407	117.05825	1	1.5302	1.6468	117.05522	1.16E+03	3.53E+03	1.13E+00	0.125	1	5	1	0	0	0	0																								UNKNOWN
1810	2.41E-02	1.5771	320.32492	320.32958		1.5467	1.5966	320.32723	1.01E+03	1.97E+03	7.53E-01	0.125	1	0	1	0	0	0	0																								UNKNOWN
1811	2.19E-02	1.5771	299.07706	299.0803	1	1.5413	1.5913	299.07877	1.09E+03	2.23E+03	6.92E-01	0.125	1	0	1	0	0	0	0																								UNKNOWN
1812	5.03E-02	1.5771	329.2037	329.21339		1.5469	1.6079	329.20735	1.52E+03	4.50E+03	1.40E+00	0.125	1	0	1	0	0	0	0																								UNKNOWN
1813	1.13E-01	1.5771	631.48917	631.50571		1.4967	1.6244	631.4981	1.13E+03	3.14E+03	1.20E+00	0.125	1	0	1	0	0	0	0																								UNKNOWN
1814	6.02E-02	1.5773	183.1709	183.17633	1	1.5365	1.626	183.17394	1.05E+03	3.93E+03	1.29E+00	0.375	3	3	0.959	0.6	0.00011	0.0114	0																	5.39E-02	1.5709	183.1729	183.17618	0.0474	1.5372	1.626	DETECTED	183.1739	1.17E+03	3.93E+03	1.2857	1.1429	1.24E+00
1815	4.57E-02	1.5774	960.74676	960.76251	1	1.5469	1.6077	960.75555	1.13E+03	4.79E+03	1.50E+00	0.875	7	0	0.891	2.19	0.0021	0.0128	0																	4.57E-02	1.5803	960.74676	960.76162	0.0323	1.5483	1.5983	DETECTED	960.75635	1.31E+03	4.79E+03	0.5	0.75	1.50E+00
1816	1.33E-01	1.5775	1001.64237	1001.66348	1	1.542	1.6244	1001.65426	1.06E+03	1.04E+04	3.77E+00	1	8	0	0.898	3.06	0.00306	0.0094	0																	1.17E-01	1.5709	1001.64733	1001.65846	0.0326	1.5428	1.6205	DETECTED	1001.65422	1.10E+03	1.04E+04	1.6943	1.1667	3.25E+00
1817	1.26E-01	1.5776	929.59966	929.6324	1	1.5302	1.6253	929.61626	1.03E+03	1.07E+04	3.56E+00	0.5	4	1	0.797	3.97	0.00369	0.0156	0																								UNKNOWN
1818	1.75E-01	1.5777	708.28823	708.30058	1	1.5154	1.7148	708.29324	1.00E+03	4.33E+03	1.94E+00	0.875	7	0	0.93	1.49	0.00105	0.0631	0																	1.37E-01	1.5598	708.28842	708.30031	0.1161	1.5206	1.7148	DETECTED	708.29369	1.00E+03	4.33E+03	3.375	2.1875	1.36E+00
1819	1.24E-01	1.5778	165.16111	165.16454		1.5302	1.65	165.16304	1.23E+03	5.23E+03	1.81E+00	0.25	2	0	0.983	0.22	0.00004	0.0014	0																								UNKNOWN
1820	1.40E-01	1.5778	333.25234	333.26003	1	1.5531	1.6086	333.25586	2.84E+03	8.30E+03	3.93E+00	0.125	1	0	1	0	0	0	0																								UNKNOWN
1821	5.50E-02	1.5782	897.65583	897.673	1	1.5446	1.6056	897.66543	1.04E+03	3.44E+03	1.40E+00	0.25	2	0	0.791	2.78	0.0025	0.0007	0																								UNKNOWN
1822	1.39E-01	1.5785	113.09472	113.09925	1	1.501	1.6897	113.09623	1.16E+03	4.85E+03	1.21E+00	0.125	1	8	1	0	0	0	0																								UNKNOWN
1823	5.45E-02	1.5785	141.12575	141.13203	1	1.5467	1.6482	141.12748	1.05E+03	3.26E+03	1.25E+00	0.5	4	2	0.889	1.8	0.00025	0.0295	0																	4.84E-02	1.5709	141.126	141.12974	0.0595	1.5483	1.6482	DETECTED	141.12759	1.08E+03	2.78E+03	2.6	1.8	7.88E-01
1824	1.08E-01	1.5785	195.13309	195.14048	1	1.5454	1.6343	195.13604	3.16E+03	6.59E+03	1.80E+00	0.125	1	1	1	0	0	0	0																								UNKNOWN
1825	7.73E-02	1.5785	222.18349	222.18939	1	1.5668	1.65	222.18657	1.33E+03	3.17E+03	1.29E+00	0.125	1	0	1	0	0	0	0																								UNKNOWN
1826	9.67E-02	1.5785	223.09483	223.10108		1.5399	1.6231	223.09747	1.48E+03	8.37E+03	2.22E+00	0.125	1	3	1	0	0	0	0																								UNKNOWN
1827	1.67E-02	1.5785	238.14223	238.14845	1	1.5724	1.6056	238.14617	1.13E+03	2.31E+03	9.37E-01	0.125	1	0	1	0	0	0	0																								UNKNOWN
1828	4.86E-02	1.5785	251.12579	251.13073		1.5612	1.6223	251.12774	1.31E+03	3.09E+03	1.25E+00	0.125	1	0	1	0	0	0	0																								UNKNOWN
1829	1.25E-01	1.5785	263.19641	263.20199	1	1.5446	1.6223	263.19979	1.13E+03	6.80E+03	2.76E+00	0.125	1	0	1	0	0	0	0																								UNKNOWN
1830	1.58E-01	1.5785	268.22525	268.23198	1	1.5557	1.6667	268.22845	1.57E+03	6.37E+03	2.59E+00	0.125	1	0	1	0	0	0	0																								UNKNOWN
1831	1.33E-01	1.5785	325.19937	325.20504		1.5446	1.6056	325.20205	1.62E+03	9.98E+03	4.05E+00	0.125	1	0	1	0	0	0	0																								UNKNOWN
1832	5.89E-02	1.5785	500.43459	500.44106	1	1.5724	1.6223	500.43802	2.50E+03	4.34E+03	1.77E+00	0.125	1	0	1	0	0	0	0																								UNKNOWN
1833	1.26E-01	1.5785	579.14465	579.16157		1.4558	1.6223	579.15181	1.33E+03	3.05E+03	1.24E+00	0.125	1	0	1	0	0	0	0																								UNKNOWN
1834	1.50E-02	1.5785	813.27324	813.29236	1	1.5668	1.6001	813.28346	1.04E+03	1.84E+03	7.48E-01	0.125	1	0	1	0	0	0	0																								UNKNOWN
1835	2.97E-01	1.5787	273.21692	273.22569	1	1.5335	1.6278	273.22183	1.31E+03	1.70E+04	6.60E+00	0.375	3	0	0.956	0.76	0.00021	0.0031	0																								UNKNOWN
1836	7.29E-01	1.5786	340.34978	340.35778	1	1.5206	1.6299	340.35556	1.17E+03	3.32E+04	1.27E+01	0.375	3	6	0.654	5.52	0.00188	0.0031	0																	4.77E-01	1.5803	340.3528	340.35778	0.0543	1.5206	1.6149	DETECTED	340.35626	1.35E+03	3.17E+04	0.695	0.8079	1.00E+01
1837	1.77E-01	1.5787	235.21496	235.22502	1	1.542	1.6301	235.21937	2.03E+03	1.24E+04	4.14E+00	0.25	2	0	0.91	1.19	0.00028	0.0031	0																								UNKNOWN
1838	1.40E-02	1.5789	83.04753	83.04943		1.5598	1.5987	83.04829	1.08E+03	2.06E+03	5.95E-01	0.125	1	0	1	0	0	0	0																								UNKNOWN
1839	1.63E-02	1.5789	173.07764	173.08294		1.551	1.6042	173.08072	1.14E+03	3.46E+03	7.74E-01	0.25	2	0	0.735	3.53	0.00061	0	0																								UNKNOWN
1840	4.42E-02	1.5789	237.14651	237.14944		1.5543	1.6431	237.14802	1.04E+03	2.99E+03	8.61E-01	0.125	1	0	1	0	0	0	0																								UNKNOWN
1841	5.84E-01	1.5789	249.18072	249.18876	1	1.5136	1.6763	249.18492	1.17E+03	3.03E+04	1.22E+01	1	8	0	0.851	3.16	0.00079	0	0																	3.24E-01	1.5789	249.18072	249.18669	0.028	1.515	1.6205	DETECTED	249.18511	1.17E+03	2.77E+04	0.942	0.8829	8.83E+00
1842	6.73E-02	1.5789	234.18281	234.18749		1.5531	1.6299	234.18529	1.02E+03	3.60E+03	1.72E+00	0.25	2	0	0.981	0.2	0.00005	0.0166	0																								UNKNOWN
1843	2.07E-01	1.5789	291.18891	291.19671	1	1.5302	1.619	291.19492	1.03E+03	1.41E+04	5.71E+00	0.25	2	0	0.974	0.32	0.00009	0.0069	0																								UNKNOWN
1844	1.01E-01	1.5789	289.14959	289.15218		1.5654	1.6098	289.15122	6.69E+03	1.12E+04	3.21E+00	0.125	1	0	1	0	0	0	0																								UNKNOWN
1845	1.07E+00	1.7279	311.25257	311.26535	1	1.6565	1.7952	311.25875	1.54E+03	4.07E+04	1.93E+01	0.125	1	8	1	0	0	0	0																	6.48E-01	1.7312	311.25605	311.26535	0.0556	1.6648	1.7925	DETECTED	311.25942	2.42E+03	3.32E+04	1.0635	1.0943	1.05E+01
1846	9.52E-02	1.5788	882.63419	882.65503	1	1.5365	1.6153	882.6499	1.04E+03	7.42E+03	2.51E+00	1	8	0	0.888	2.16	0.0019	0.0069	0																	4.40E-02	1.5803	882.63437	882.65479	0.0347	1.5483	1.6149	DETECTED	882.64884	1.16E+03	3.89E+03	1	1	1.22E+00
1847	1.62E-01	1.5791	225.21436	225.22175		1.5247	1.6586	225.21885	1.03E+03	6.92E+03	2.53E+00	0.75	6	0	0.852	3.4	0.00076	0.025	0																								UNKNOWN
1848	5.47E-02	1.5793	197.0796	197.08346		1.5476	1.6142	197.08141	1.04E+03	4.87E+03	1.72E+00	0.375	3	0	0.898	1.64	0.00032	0.0069	0																								UNKNOWN
1849	1.28E-01	1.5796	231.15548	231.1642	1	1.551	1.6223	231.16003	1.45E+03	9.78E+03	4.03E+00	0.75	6	0	0.732	5.46	0.00126	0.008	0																	6.51E-02	1.5744	231.15548	231.16386	0.0376	1.5594	1.6205	DETECTED	231.16021	1.45E+03	5.71E+03	1.2	1.1	1.83E+00
1850	4.83E-01	1.5797	260.23255	260.238	1	1.5254	1.7119	260.23671	1.00E+03	2.41E+04	8.88E+00	1	8	0	0.947	1.78	0.00046	0.0097	0																	1.87E-01	1.5803	260.23546	260.23786	0.0388	1.5372	1.6593	DETECTED	260.23694	1.60E+03	1.11E+04	1.9832	1.375	3.53E+00
1851	2.36E-01	1.58	657.43045	657.45639	1	1.5043	1.7508	657.44222	1.10E+03	6.93E+03	2.50E+00	0.75	6	2	0.763	4.48	0.00295	0.0499	0																								UNKNOWN
1852	3.51E-02	1.58	141.16165	141.1644	1	1.5476	1.6301	141.16318	1.01E+03	2.54E+03	9.84E-01	0.375	3	0	0.877	2.42	0.00034	0.0069	0																								UNKNOWN
1853	3.07E-02	1.58	999.74782	999.759		1.5487	1.6077	999.75137	1.02E+03	2.10E+03	8.01E-01	0.375	3	0	0.923	1.45	0.00145	0.0021	0																								UNKNOWN
1854	7.72E-02	1.5803	94.0646	94.06583		1.515	1.6093	94.06509	1.30E+03	6.02E+03	1.80E+00	0.125	1	10	1	0	0	0	0																	7.72E-02	1.5803	94.0646	94.06583	0.0543	1.515	1.6093	DETECTED	94.06509	1.30E+03	6.02E+03	0.4167	0.7083	1.80E+00
1855	6.21E-01	1.7564	129.0873	129.09537	1	1.5446	1.9083	129.09086	1.01E+03	1.06E+04	3.64E+00	0.125	1	4	1	0	0	0	0																	3.86E-02	1.5865	129.08913	129.09272	0.0511	1.5539	1.6371	DETECTED	129.09125	1.01E+03	2.67E+03	0.875	0.9375	7.68E-01
1856	2.97E-02	1.5803	200.16903	200.1729	1	1.5483	1.5927	200.17083	1.43E+03	3.53E+03	1.16E+00	0.125	1	0	1	0	0	0	0																	2.97E-02	1.5803	200.16903	200.1729	0.0323	1.5483	1.5927	DETECTED	200.17083	1.43E+03	3.53E+03	0.3333	0.6667	1.16E+00
1857	1.77E-01	1.7423	214.21063	214.21724	1	1.6389	1.8188	214.21463	1.02E+03	7.69E+03	2.39E+00	0.125	1	5	1	0	0	0	0																								UNKNOWN
1858	1.50E-01	1.5803	289.23776	289.2441	1	1.5531	1.6086	289.24141	5.86E+03	1.17E+04	3.89E+00	0.125	1	0	1	0	0	0	0																								UNKNOWN
1859	8.29E-02	1.5803	320.2556	320.26142	1	1.5428	1.6149	320.25892	1.54E+03	6.51E+03	2.06E+00	0.125	1	0	1	0	0	0	0																	8.29E-02	1.5803	320.2556	320.26142	0.0554	1.5428	1.6149	DETECTED	320.25892	1.54E+03	6.51E+03	0.8571	0.9286	2.06E+00
1860	6.06E-02	1.5803	459.41335	459.41997	1	1.5483	1.6315	459.41644	1.29E+03	3.97E+03	1.25E+00	0.125	1	0	1	0	0	0	0																	6.06E-02	1.5803	459.41335	459.41997	0.0496	1.5483	1.6315	DETECTED	459.41644	1.29E+03	3.97E+03	1.5	1.25	1.25E+00
1861	3.88E-02	1.5803	714.27066	714.28748		1.5467	1.6244	714.27675	1.04E+03	1.95E+03	7.44E-01	0.125	1	0	1	0	0	0	0																								UNKNOWN
1862	2.35E-02	1.5803	880.62186	880.64093	1	1.5642	1.6086	880.62852	1.28E+03	2.57E+03	8.59E-01	0.125	1	0	1	0	0	0	0																								UNKNOWN
1863	3.72E-02	1.5803	931.62223	931.63887	1	1.5476	1.6031	931.6323	1.51E+03	2.96E+03	9.89E-01	0.125	1	0	1	0	0	0	0																								UNKNOWN
1864	1.90E-02	1.5803	994.70971	994.73161	1	1.5649	1.6038	994.71884	1.55E+03	2.56E+03	8.02E-01	0.125	1	0	1	0	0	0	0																	1.90E-02	1.5803	994.70971	994.73161	0.0348	1.5649	1.6038	DETECTED	994.71884	1.55E+03	2.56E+03	1.3333	1.1667	8.02E-01
1865	1.67E-02	1.5803	1019.67607	1019.69555	1	1.5594	1.6038	1019.68732	1.03E+03	1.86E+03	5.84E-01	0.125	1	0	1	0	0	0	0																	1.67E-02	1.5803	1019.67607	1019.69555	0.0365	1.5594	1.6038	DETECTED	1019.68732	1.03E+03	1.86E+03	1	1	5.84E-01
1866	2.72E-01	1.5804	341.11859	341.12665	1	1.5502	1.6445	341.12102	1.08E+03	1.64E+04	6.65E+00	0.375	3	3	0.931	1.03	0.00035	0.0038	0																								UNKNOWN
1867	4.92E-02	1.5804	946.73122	946.75034	1	1.5531	1.6176	946.73936	1.07E+03	4.99E+03	1.56E+00	0.875	7	0	0.846	3.38	0.0032	0.0108	0																	4.92E-02	1.5744	946.73746	946.74335	0.0334	1.5539	1.6093	DETECTED	946.74091	1.29E+03	4.99E+03	0.6667	0.8333	1.56E+00
1868	2.80E-01	1.5804	292.25664	292.26537	1	1.5399	1.7187	292.26216	1.10E+03	9.44E+03	3.31E+00	1	8	3	0.837	4.16	0.00122	0.0118	0																	1.47E-01	1.5803	292.25664	292.26406	0.0459	1.5428	1.6982	DETECTED	292.26203	1.27E+03	6.30E+03	3	2	1.99E+00
1869	8.64E-02	1.5804	868.62267	868.64271	1	1.5469	1.6301	868.63512	1.00E+03	7.30E+03	2.44E+00	1	8	0	0.843	4.06	0.00353	0.008	0																	4.10E-02	1.5803	868.6306	868.63883	0.045	1.5539	1.6149	DETECTED	868.63595	1.21E+03	3.65E+03	1.2	1.1	1.15E+00
1870	1.05E+00	1.5805	241.2123	241.21699	1	1.5247	1.8022	241.21568	1.03E+03	3.56E+04	1.45E+01	0.625	5	0	0.933	1.66	0.0004	0.0038	0																								UNKNOWN
1871	2.43E-01	1.5806	221.19884	221.20784	1	1.5476	1.6253	221.20429	2.09E+03	1.62E+04	6.61E+00	0.375	3	0	0.896	1.74	0.00038	0.0108	0																	7.01E-02	1.5744	221.19923	221.20751	0.0367	1.5594	1.6149	DETECTED	221.20435	2.41E+03	6.01E+03	1	1	1.93E+00
1872	3.79E-02	1.5806	253.2476	253.25478	1	1.5431	1.6153	253.25001	1.02E+03	2.57E+03	8.95E-01	0.25	2	1	0.847	2.02	0.00051	0.0035	0																								UNKNOWN
1873	4.67E-01	1.5806	820.27751	820.3068	1	1.4622	1.7703	820.2944	1.03E+03	8.63E+03	3.17E+00	0.625	5	0	0.847	3.83	0.00314	0.0177	0																	3.39E-01	1.5744	820.28232	820.3068	0.1054	1.465	1.7703	DETECTED	820.29473	1.09E+03	8.63E+03	1.2982	1.25	2.71E+00
1874	1.29E-01	1.5807	281.20607	281.21327	1	1.539	1.6308	281.20935	1.03E+03	7.68E+03	3.04E+00	0.5	4	0	0.962	0.88	0.00025	0.0184	0																								UNKNOWN
1875	2.06E-01	1.5807	828.27359	828.29834	1	1.5002	1.6743	828.2871	1.01E+03	5.94E+03	2.27E+00	0.625	5	0	0.848	4	0.00332	0.0451	0																								UNKNOWN
1876	1.35E-01	1.5808	185.11487	185.12262	1	1.5032	1.6301	185.11846	1.07E+03	6.61E+03	2.12E+00	0.375	3	0	0.812	3.26	0.0006	0.008	0																	1.42E-02	1.5803	185.11726	185.12138	0.0421	1.5594	1.5927	DETECTED	185.11872	1.28E+03	2.12E+03	0.5	0.75	6.90E-01
1877	5.22E-02	1.5809	105.03207	105.0349		1.5543	1.6209	105.03343	1.04E+03	5.63E+03	1.63E+00	0.75	6	1	0.802	3.94	0.00041	0.0201	0																	3.29E-02	1.5744	105.03256	105.0349	0.0331	1.5594	1.6093	DETECTED	105.03331	1.04E+03	3.81E+03	0.8	0.9	1.13E+00
1879	1.24E-01	1.581	221.1977	221.20699	1	1.5543	1.632	221.20263	1.68E+03	1.12E+04	3.24E+00	0.125	1	0	1	0	0	0	0																								UNKNOWN
1880	1.25E+00	1.581	234.21674	234.22367	1	1.5254	1.8054	234.22128	1.08E+03	5.92E+04	2.16E+01	1	8	0	0.959	1.21	0.00028	0	0																	4.81E-01	1.581	234.21729	234.22237	0.0395	1.5316	1.7759	DETECTED	234.22125	1.13E+03	2.84E+04	2.1223	2.6692	9.07E+00
1881	2.01E-02	1.581	250.24465	250.25052		1.5543	1.6042	250.24859	1.10E+03	2.22E+03	6.40E-01	0.125	1	0	1	0	0	0	0																								UNKNOWN
1882	1.15E+00	1.581	316.25714	316.26613	1	1.5143	1.653	316.26327	1.04E+03	5.92E+04	2.31E+01	1	8	0	0.907	2.27	0.00072	0	0	low score: NCGC00380664-01!4-[(E)-3-hydroxy-8,10-dimethyl-2-(methylamino)dodec-6-enyl]phenol [IIN-based on: CCMSLIB00000847532]: [M+H-H2O]+: 0.925	low score: NCGC00380664-01!4-[(E)-3-hydroxy-8,10-dimethyl-2-(methylamino)dodec-6-enyl]phenol [IIN-based on: CCMSLIB00000847532]	0.925	C21H35NO2	[M+H-H2O]+	CCC(C)CC(C)\\C=C\\CCC(O)C(CC1=CC=C(O)C=C1)NC	316.26349	-0.69	-0.00022	333.26678	1.584	0.755	Annotated via MS2 searching of PIM MDAsEVs Samples in MSDIAL	MDAsEVs_PIM_MS2_Matched_11_21_25.csv	-0.003	0.0019	4.88E-01	1.581	316.26185	316.26512	0.0452	1.5316	1.6205	DETECTED	316.2636	1.46E+03	3.45E+04	1.3148	1.0816	1.09E+01
1883	2.63E-01	1.5811	320.28695	320.29708	1	1.5254	1.7085	320.2923	1.06E+03	8.85E+03	3.11E+00	0.75	6	0	0.765	6.5	0.00208	0.0191	0																	8.68E-02	1.5803	320.28793	320.29672	0.0605	1.5428	1.6537	DETECTED	320.29132	1.61E+03	4.47E+03	1.8571	1.4286	1.41E+00
1884	2.44E-01	1.5813	221.15047	221.15674	1	1.4754	1.65	221.15322	1.05E+03	7.26E+03	2.95E+00	0.5	4	0	0.88	2.48	0.00055	0.0187	0																								UNKNOWN
1885	3.19E-01	1.5813	290.24272	290.25091	1	1.528	1.6364	290.24666	1.05E+03	1.69E+04	6.87E+00	0.875	7	0	0.844	3.28	0.00095	0.0198	0																								UNKNOWN
1886	4.92E-02	1.5814	169.15464	169.1621	1	1.5487	1.6542	169.15783	1.26E+03	3.20E+03	7.41E-01	0.375	3	1	0.705	5.12	0.00087	0.0062	0																	2.23E-02	1.5803	169.15618	169.1621	0.0373	1.5539	1.6093	DETECTED	169.1582	1.38E+03	2.59E+03	1	1	6.78E-01
1887	2.34E-01	1.5814	317.26026	317.26807	1	1.5399	1.6149	317.26478	1.59E+03	1.64E+04	5.46E+00	0.375	3	0	0.934	1.06	0.00034	0.0062	0																	1.16E-01	1.5803	317.26026	317.26807	0.0549	1.5428	1.6149	DETECTED	317.26457	1.75E+03	9.56E+03	0.7484	0.9286	3.02E+00
1888	6.35E-01	1.5817	213.07448	213.08	1	1.5446	1.8221	213.07589	1.20E+03	2.81E+04	1.11E+01	0.375	3	0	0.932	1.29	0.00028	0.0021	0																								UNKNOWN
1889	2.24E-01	1.5817	291.22674	291.23978	1	1.5476	1.6223	291.23242	3.62E+03	1.41E+04	5.73E+00	0.375	3	0	0.88	1.98	0.00058	0.0021	0																								UNKNOWN
1890	6.27E-01	1.5817	355.20328	355.21121		1.5399	1.6953	355.20513	1.22E+03	2.82E+04	1.33E+01	1	8	0	0.831	3.7	0.00131	0	0																	3.91E-01	1.5817	355.20331	355.20983	0.0371	1.5428	1.6482	DETECTED	355.20452	3.44E+03	2.77E+04	1.8864	1.3571	8.74E+00
1891	2.04E-01	1.5818	195.16931	195.17462	1	1.528	1.6482	195.17296	1.02E+03	8.26E+03	3.44E+00	0.875	7	0	0.913	2.94	0.00057	0.0062	0																	6.54E-02	1.5803	195.17026	195.17438	0.0477	1.5539	1.6482	DETECTED	195.17297	1.02E+03	4.30E+03	2.4	1.7	1.43E+00
1892	7.35E-02	1.5818	242.24165	242.2478		1.5557	1.6334	242.24441	1.09E+03	4.26E+03	1.73E+00	0.25	2	0	0.969	0.39	0.00009	0.0066	0																								UNKNOWN
1893	1.06E-01	1.5818	309.23545	309.24056	1	1.5502	1.6142	309.23805	2.41E+03	7.81E+03	2.67E+00	0.25	2	0	0.681	4.23	0.00131	0.0066	0																								UNKNOWN
1894	7.15E-01	1.582	251.19648	251.20303	1	1.5365	1.7973	251.19926	1.31E+03	1.56E+04	5.50E+00	0.375	3	0	0.949	0.9	0.00023	0.0066	0																								UNKNOWN
1896	5.98E-02	1.5824	236.16339	236.17248	1	1.5469	1.6523	236.16955	1.05E+03	3.48E+03	1.08E+00	0.125	1	0	1	0	0	0	0																								UNKNOWN
1898	7.08E-02	1.5824	241.17559	241.18055	1	1.5524	1.6135	241.17841	1.74E+03	6.21E+03	1.92E+00	0.125	1	0	1	0	0	0	0																								UNKNOWN
1899	1.04E-01	1.5824	250.18339	250.19114		1.5358	1.6246	250.1865	1.19E+03	7.58E+03	2.35E+00	0.125	1	0	1	0	0	0	0																								UNKNOWN
1900	3.53E-02	1.5824	298.23815	298.2454	1	1.5642	1.6031	298.2414	1.77E+03	3.34E+03	1.59E+00	0.125	1	0	1	0	0	0	0																								UNKNOWN
1901	5.47E-02	1.5824	315.30261	315.31033	1	1.5587	1.6197	315.30606	1.53E+03	3.22E+03	1.53E+00	0.125	1	0	1	0	0	0	0																								UNKNOWN
1902	9.59E-02	1.5824	320.28928	320.29763		1.5476	1.6364	320.29404	1.48E+03	3.34E+03	1.58E+00	0.125	1	2	1	0	0	0	0																								UNKNOWN
1903	9.61E-01	1.5824	482.3789	482.3921	1	1.5209	1.6634	482.38296	2.26E+03	4.07E+04	1.58E+01	1	8	0	0.831	4.41	0.00213	0	0																	4.69E-01	1.5824	482.38201	482.39033	0.0572	1.5372	1.6427	DETECTED	482.38328	4.48E+03	2.49E+04	1.4127	1.1875	7.84E+00
1904	4.90E-01	1.5824	225.18086	225.18887	1	1.5143	1.6689	225.18431	1.01E+03	2.02E+04	7.77E+00	1	8	1	0.86	3.92	0.00088	0.0191	0																	8.96E-02	1.5803	225.18317	225.187	0.0365	1.5428	1.6205	DETECTED	225.18439	1.41E+03	6.68E+03	1	1	2.14E+00
1905	2.73E-01	1.583	283.2193	283.2269	1	1.5446	1.7134	283.22353	1.25E+03	1.25E+04	4.29E+00	0.5	4	0	0.766	4.69	0.00133	0.0094	0																								UNKNOWN
1906	8.37E-01	1.583	318.27069	318.28042	1	1.5168	1.6667	318.27703	1.02E+03	3.13E+04	1.27E+01	0.5	4	0	0.799	2.94	0.00093	0.0111	0																								UNKNOWN
1907	4.69E-01	1.5832	545.30437	545.32146	1	1.5099	1.7141	545.31177	1.03E+03	1.00E+04	4.59E+00	1	8	0	0.864	3.32	0.00181	0.0447	0																	2.78E-01	1.5924	545.30586	545.31994	0.094	1.515	1.676	DETECTED	545.31145	1.05E+03	9.57E+03	1.1462	1.0357	3.01E+00
1908	4.45E-01	1.5833	319.13675	319.14343	1	1.5469	1.6586	319.13928	1.35E+03	3.09E+04	1.06E+01	0.375	3	1	0.945	0.94	0.0003	0.0028	0																								UNKNOWN
1909	2.20E-01	1.5835	265.21246	265.21846	1	1.5335	1.6556	265.21589	1.11E+03	9.56E+03	3.88E+00	0.375	3	0	0.946	0.97	0.00026	0.0076	0																								UNKNOWN
1910	5.27E-02	1.5836	870.54383	870.55929	1	1.5633	1.6355	870.55295	1.08E+03	3.50E+03	1.34E+00	0.625	5	0	0.911	2.31	0.00201	0.0163	0																	2.63E-02	1.5744	870.5447	870.55467	0.0252	1.5649	1.6149	DETECTED	870.55201	1.08E+03	2.94E+03	1.25	1.125	9.20E-01
1911	6.47E-02	1.5837	241.14207	241.14794		1.5557	1.6223	241.14515	1.49E+03	4.04E+03	1.64E+00	0.25	2	0	0.943	0.74	0.00018	0.0028	0																								UNKNOWN
1912	4.45E-01	1.5837	974.76492	974.78317	1	1.5365	1.6398	974.77213	1.08E+03	4.24E+04	1.33E+01	1	8	0	0.951	1.32	0.00128	0	0																	4.45E-01	1.5837	974.76727	974.77428	0.0295	1.5428	1.6371	DETECTED	974.77282	1.08E+03	4.24E+04	1.0255	1.1125	1.33E+01
1913	2.06E-01	1.5838	261.22903	261.23821	1	1.5469	1.6453	261.23365	1.98E+03	1.02E+04	3.60E+00	0.5	4	0	0.632	9.22	0.00241	0.0222	0																								UNKNOWN
1914	3.56E-02	1.5839	145.11892	145.12376	1	1.5524	1.6197	145.12209	1.03E+03	3.19E+03	8.90E-01	0.5	4	0	0.826	2.78	0.0004	0.0153	0																	1.67E-02	1.5924	145.11892	145.12353	0.0323	1.5649	1.6093	DETECTED	145.12188	1.03E+03	2.34E+03	0.6	0.8	6.79E-01
1915	6.46E-01	1.584	1000.77335	1000.79381	1	1.5399	1.6586	1000.786	1.00E+03	3.57E+04	1.69E+01	1	8	0	0.847	3.87	0.00387	0.0163	0																	8.61E-02	1.5744	1000.77927	1000.79098	0.0411	1.5483	1.6315	DETECTED	1000.78563	1.09E+03	6.53E+03	0.9699	1.0714	2.05E+00
1916	2.67E-01	1.5843	303.24263	303.25096	1	1.5399	1.6343	303.24785	1.03E+03	1.50E+04	5.94E+00	0.625	5	0	0.814	4.02	0.00122	0.0104	0																	1.18E-01	1.5803	303.24534	303.25096	0.0378	1.5483	1.6149	DETECTED	303.24856	2.30E+03	9.91E+03	1	1	3.13E+00
1917	1.53E-01	1.5844	458.40705	458.42212	1	1.5476	1.653	458.41591	1.83E+03	7.51E+03	2.59E+00	0.75	6	0	0.885	2.45	0.00112	0.026	0																	1.08E-01	1.5803	458.41145	458.41858	0.0497	1.5594	1.6315	DETECTED	458.41574	2.80E+03	7.51E+03	2.25	1.625	2.36E+00
1918	2.80E-01	1.5846	246.21975	246.22813	1	1.5476	1.6863	246.22338	2.60E+03	1.33E+04	4.79E+00	0.5	4	0	0.825	2.99	0.00074	0.0062	0																								UNKNOWN
1919	4.08E-02	1.5846	306.20496	306.21144	1	1.5524	1.6133	306.20787	1.03E+03	4.03E+03	1.25E+00	0.25	2	1	0.704	3.94	0.00121	0.0045	0																								UNKNOWN
1920	5.94E-02	1.5851	300.30981	300.31823	1	1.5502	1.6278	300.31485	1.05E+03	3.79E+03	1.44E+00	0.625	5	0	0.854	3.24	0.00097	0.0121	0																								UNKNOWN
1921	6.63E-01	1.5851	400.3392	400.34978	1	1.5079	1.7314	400.34359	1.09E+03	1.54E+04	5.90E+00	0.25	2	0	0.857	1.7	0.00068	0.0602	0																	4.95E-01	1.555	400.3392	400.34978	0.1768	1.5094	1.7314	DETECTED	400.34393	1.13E+03	1.14E+04	4.5767	2.6087	3.59E+00
1922	1.41E+01	1.786	131.10316	131.10841	1	1.5502	2.4311	131.10661	1.07E+03	4.98E+05	1.64E+02	0.125	1	8	1	0	0	0	0																	4.24E+00	1.6829	131.10357	131.1081	0.2108	1.5539	2.0145	DETECTED	131.10661	1.11E+03	8.43E+04	5.6159	3.1399	2.37E+01
1923	1.16E-01	1.5851	203.17332	203.17835	1	1.5531	1.6142	203.17637	4.09E+03	7.86E+03	2.67E+00	0.125	1	0	1	0	0	0	0																								UNKNOWN
1924	8.53E-02	1.5851	233.14736	233.15591	1	1.5531	1.6419	233.15372	1.47E+03	5.21E+03	1.75E+00	0.125	1	0	1	0	0	0	0																								UNKNOWN
1925	3.32E-02	1.5851	252.23016	252.23684	1	1.5476	1.6142	252.23473	1.13E+03	2.41E+03	8.06E-01	0.125	1	0	1	0	0	0	0																								UNKNOWN
1926	2.67E-02	1.5851	265.21169	265.21684	1	1.5566	1.6176	265.21436	1.24E+03	2.48E+03	6.50E-01	0.125	1	0	1	0	0	0	0																								UNKNOWN
1927	6.04E-02	1.5851	266.24666	266.24913	1	1.5587	1.6142	266.24828	1.68E+03	5.45E+03	1.82E+00	0.125	1	0	1	0	0	0	0																								UNKNOWN
1928	3.68E-02	1.5851	299.24479	299.24999	1	1.5454	1.601	299.24865	1.42E+03	4.56E+03	1.19E+00	0.125	1	0	1	0	0	0	0																								UNKNOWN
1929	1.71E-01	1.5852	601.3701	601.38331	1	1.5232	1.6819	601.37665	1.39E+03	5.08E+03	2.32E+00	0.75	6	0	0.78	3.89	0.00234	0.025	0																	1.08E-01	1.5744	601.3725	601.38312	0.0866	1.5316	1.6371	DETECTED	601.37792	2.29E+03	4.96E+03	0.9	0.95	1.56E+00
1930	1.23E-01	1.5855	433.18014	433.18927	1	1.5209	1.6355	433.18338	1.00E+03	5.84E+03	2.37E+00	0.75	6	0	0.86	2.44	0.00106	0.0208	0																	9.34E-02	1.5744	433.18068	433.18616	0.0731	1.5316	1.6205	DETECTED	433.18285	1.49E+03	5.43E+03	0.6	0.8	1.71E+00
1931	4.96E-02	1.5856	242.20513	242.21309	1	1.5594	1.6308	242.21067	1.06E+03	3.20E+03	1.53E+00	0.25	2	1	0.66	4.45	0.00108	0.0225	0																	3.36E-02	1.5744	242.20513	242.21203	0.043	1.5594	1.626	DETECTED	242.21013	1.08E+03	2.42E+03	1.4	1.2	7.71E-01
1932	7.93E-02	1.5857	213.18086	213.18761	1	1.5431	1.6398	213.18497	1.09E+03	5.63E+03	1.85E+00	0.5	4	0	0.867	3.04	0.00065	0.0087	0																								UNKNOWN
1933	1.72E-01	1.5858	242.21188	242.2188	1	1.539	1.6445	242.21571	1.12E+03	8.52E+03	3.38E+00	0.25	2	0	0.719	3.73	0.0009	0.0069	0																								UNKNOWN
1934	3.50E+00	1.5858	298.30533	298.31188	1	1.5288	2.3031	298.31024	1.03E+03	1.42E+05	5.55E+01	1	8	0	0.956	0.83	0.00025	0	0																	2.94E+00	1.5858	298.30714	298.31151	0.0343	1.5372	2.3031	DETECTED	298.31036	1.13E+03	1.42E+05	3.031	4.0901	4.50E+01
1935	1.11E+00	1.5858	302.24201	302.24943	1	1.528	1.6667	302.24724	1.01E+03	5.40E+04	2.03E+01	1	8	0	0.928	1.74	0.00053	0	0																	5.03E-01	1.5858	302.24416	302.24943	0.0418	1.5316	1.6315	DETECTED	302.24738	1.01E+03	3.32E+04	1.4668	1.1567	1.05E+01
1936	3.33E-01	1.5858	289.14819	289.15584	1	1.5612	1.6223	289.15296	5.92E+03	2.27E+04	9.21E+00	0.25	2	0	0.963	0.47	0.00014	0.0069	0																								UNKNOWN
1937	2.41E-01	1.586	209.18604	209.19213	1	1.5254	1.6364	209.18847	1.16E+03	1.34E+04	4.62E+00	0.625	5	0	0.917	1.87	0.00039	0.0173	0																								UNKNOWN
1938	4.24E-02	1.586	1076.67645	1076.69882	1	1.5642	1.6253	1076.68497	1.04E+03	3.28E+03	1.25E+00	0.25	2	0	0.996	0.02	0.00002	0.0073	0																								UNKNOWN
1939	8.27E-02	1.5861	846.27868	846.30806	1	1.5594	1.6704	846.29215	1.08E+03	4.62E+03	1.88E+00	0.375	3	0	0.793	3.54	0.003	0.0201	0																	6.84E-02	1.5744	846.28398	846.30806	0.0796	1.5594	1.6704	DETECTED	846.29387	1.08E+03	3.15E+03	3	2	9.87E-01
1940	3.71E-01	1.5861	337.26266	337.27333	1	1.5254	1.6389	337.27048	1.21E+03	1.64E+04	6.19E+00	0.875	7	0	0.837	3.26	0.0011	0.0198	0																	1.67E-01	1.5744	337.269	337.27239	0.052	1.5428	1.626	DETECTED	337.27094	2.67E+03	1.08E+04	0.875	0.9375	3.42E+00
1941	4.90E-02	1.5862	225.09027	225.09598	1	1.5642	1.6209	225.09276	1.04E+03	4.92E+03	1.53E+00	0.375	3	0	0.781	3.47	0.00078	0.0142	0																								UNKNOWN
1942	2.22E-02	1.5865	185.04183	185.04471		1.5642	1.6142	185.04348	1.04E+03	3.07E+03	9.43E-01	0.25	2	0	0.888	1.49	0.00028	0.0028	0																								UNKNOWN
1943	6.56E-02	1.5865	283.18765	283.19022	1	1.5649	1.6205	283.18857	2.94E+03	6.39E+03	2.02E+00	0.125	1	0	1	0	0	0	0																	6.56E-02	1.5865	283.18765	283.19022	0.0561	1.5649	1.6205	DETECTED	283.18857	2.94E+03	6.39E+03	0.6667	0.8333	2.02E+00
1944	1.78E-01	1.5865	607.49399	607.50794	1	1.5649	1.7148	607.50083	1.80E+03	6.97E+03	2.19E+00	0.125	1	1	1	0	0	0	0																	1.78E-01	1.5865	607.49399	607.50794	0.0877	1.5649	1.7148	DETECTED	607.50083	1.80E+03	6.97E+03	3.5	2.25	2.19E+00
1945	7.16E-02	1.5865	629.5329	629.55326	1	1.5539	1.626	629.54518	1.16E+03	5.80E+03	1.82E+00	0.125	1	1	1	0	0	0	0																	7.16E-02	1.5865	629.5329	629.55326	0.0304	1.5539	1.626	DETECTED	629.54518	1.16E+03	5.80E+03	0.6327	0.8125	1.82E+00
1946	1.61E-02	1.5865	706.52473	706.53723	1	1.5761	1.6093	706.52855	1.54E+03	2.42E+03	7.60E-01	0.125	1	0	1	0	0	0	0																	1.61E-02	1.5865	706.52473	706.53723	0.0309	1.5761	1.6093	DETECTED	706.52855	1.54E+03	2.42E+03	0.5	0.75	7.60E-01
1947	2.71E-02	1.5865	726.56439	726.58029	1	1.5761	1.6205	726.57388	1.40E+03	3.27E+03	1.03E+00	0.125	1	1	1	0	0	0	0																	2.71E-02	1.5865	726.56439	726.58029	0.0268	1.5761	1.6205	DETECTED	726.57388	1.40E+03	3.27E+03	1	1	1.03E+00
1948	2.48E-01	1.5866	690.44665	690.47112	1	1.515	1.7196	690.45792	1.04E+03	7.08E+03	2.89E+00	0.875	7	0	0.827	3.75	0.00259	0.0215	0																	1.72E-01	1.5744	690.4523	690.45898	0.081	1.515	1.6593	DETECTED	690.45689	1.06E+03	7.08E+03	0.9932	1	2.22E+00
1949	3.11E-02	1.5869	105.03267	105.03428		1.5689	1.6133	105.03307	1.28E+03	2.96E+03	1.12E+00	0.125	1	5	1	0	0	0	0																								UNKNOWN
1950	5.49E-02	1.5869	242.2091	242.21349	1	1.5689	1.6299	242.21145	1.80E+03	3.85E+03	1.48E+00	0.125	1	1	1	0	0	0	0																								UNKNOWN
1951	3.20E-02	1.5869	253.24903	253.25273	1	1.5523	1.6188	253.25107	1.02E+03	2.15E+03	8.23E-01	0.125	1	1	1	0	0	0	0																								UNKNOWN
1952	2.32E-02	1.5869	563.25594	563.2661	1	1.5689	1.6188	563.26281	1.03E+03	2.05E+03	7.84E-01	0.125	1	0	1	0	0	0	0																								UNKNOWN
1953	3.02E-02	1.5869	836.2775	836.29472	1	1.5689	1.6244	836.28416	1.08E+03	2.03E+03	7.74E-01	0.125	1	0	1	0	0	0	0																								UNKNOWN
1955	2.30E-02	1.5872	167.17605	167.17994		1.5476	1.6167	167.17778	1.02E+03	2.43E+03	6.66E-01	0.25	2	0	0.69	4.12	0.00069	0.0042	0																								UNKNOWN
1956	1.04E-01	1.5872	217.10398	217.10843	1	1.5198	1.6086	217.10596	1.56E+03	3.49E+03	1.68E+00	0.125	1	1	1	0	0	0	0																								UNKNOWN
1957	2.04E+00	1.5872	220.20083	220.20763	1	1.5335	1.9409	220.20533	1.08E+03	7.80E+04	3.11E+01	1	8	0	0.959	0.8	0.00018	0	0																	6.14E-01	1.5872	220.20153	220.20623	0.0376	1.5372	1.8369	DETECTED	220.20525	1.42E+03	3.05E+04	5.3528	3.1537	9.81E+00
1958	5.22E-02	1.5872	929.59762	929.61844		1.542	1.6086	929.61202	1.03E+03	2.98E+03	1.41E+00	0.125	1	2	1	0	0	0	0																								UNKNOWN
1959	6.02E-02	1.5874	67.05341	67.05481	1	1.558	1.6579	67.05402	1.06E+03	3.66E+03	1.14E+00	0.25	2	10	0.775	2.96	0.0002	0.0142	0																	1.41E-02	1.5803	67.05341	67.05444	0.0262	1.5705	1.6093	DETECTED	67.05392	1.11E+03	1.82E+03	2.5	1.75	5.48E-01
1960	2.80E-02	1.5874	993.67163	993.68997	1	1.5724	1.6315	993.67723	1.10E+03	2.51E+03	1.02E+00	0.25	2	0	0.641	4.76	0.00473	0.0101	0																	2.11E-02	1.5924	993.67554	993.68997	0.0384	1.5816	1.6315	DETECTED	993.67959	1.14E+03	1.95E+03	3.5	2.25	6.10E-01
1961	4.86E-02	1.5875	156.04888	156.05227	1	1.5635	1.6308	156.05049	1.05E+03	4.57E+03	1.47E+00	0.5	4	0	0.783	4.85	0.00076	0.0135	0																								UNKNOWN
1962	5.98E-02	1.5874	854.61279	854.62994	1	1.5587	1.6475	854.61933	1.05E+03	3.57E+03	1.19E+00	0.375	3	0	0.843	2.41	0.00206	0.0055	0																	2.07E-02	1.5865	854.61543	854.62545	0.0287	1.5705	1.6149	DETECTED	854.62066	1.19E+03	2.33E+03	0.6	0.8	7.29E-01
1963	1.96E+00	1.5876	273.09356	273.10243	1	1.5365	1.9775	273.09684	1.04E+03	8.05E+04	3.05E+01	0.75	6	0	0.856	2.47	0.00068	0.0135	0																	3.84E-02	1.5924	273.09373	273.09741	0.0341	1.5594	1.6149	DETECTED	273.09646	1.46E+03	3.66E+03	0.6667	0.8333	1.16E+00
1965	1.36E-02	1.5879	130.1586	130.15959		1.5802	1.6135	130.15905	1.13E+03	2.20E+03	6.87E-01	0.125	1	10	1	0	0	0	0																								UNKNOWN
1966	6.43E-02	1.5879	174.12899	174.13328	1	1.5635	1.6468	174.13045	2.05E+03	5.72E+03	1.41E+00	0.125	1	0	1	0	0	0	0																								UNKNOWN
1967	8.61E-02	1.5879	248.19537	248.19891		1.5524	1.6246	248.1971	2.96E+03	5.91E+03	1.83E+00	0.125	1	0	1	0	0	0	0																								UNKNOWN
1968	1.58E+01	1.5879	312.3222	312.32934	1	1.5232	2.8747	312.3262	1.01E+03	7.16E+05	2.29E+02	1	8	0	0.977	0.66	0.0002	0	0																	1.54E+01	1.5879	312.32367	312.32934	0.034	1.5316	2.8747	DETECTED	312.32625	1.26E+03	7.16E+05	4.4204	3.85	2.26E+02
1969	1.77E-01	1.5879	321.31501	321.32137	1	1.5635	1.7134	321.31894	1.41E+03	9.34E+03	2.90E+00	0.125	1	0	1	0	0	0	0																								UNKNOWN
1970	6.92E+00	1.5879	339.20541	339.2156	1	1.5232	1.9339	339.20991	1.09E+03	2.02E+05	8.66E+01	1	8	0	0.884	3.18	0.00108	0	0																	4.63E+00	1.5879	339.20822	339.21494	0.0396	1.5316	1.9146	DETECTED	339.21	2.15E+03	1.79E+05	7.4992	4.6158	5.63E+01
1971	6.52E-01	1.588	218.18763	218.19474	1	1.5469	1.7418	218.19076	1.13E+03	2.26E+04	9.20E+00	1	8	0	0.835	3.51	0.00076	0.0201	0																	7.74E-02	1.5803	218.18807	218.19269	0.067	1.5649	1.6815	DETECTED	218.19055	1.50E+03	3.06E+03	6	3.5	9.84E-01
1972	1.12E-01	1.5881	185.14917	185.15551	1	1.5254	1.6431	185.15267	1.02E+03	5.04E+03	1.70E+00	0.5	4	0	0.906	1.76	0.00033	0.0173	0																	3.71E-02	1.5803	185.15009	185.15432	0.0938	1.5539	1.6315	DETECTED	185.15244	1.02E+03	2.21E+03	1.8	1.4	7.21E-01
1973	2.44E-01	1.5881	255.19054	255.19826	1	1.5566	1.7631	255.19472	1.45E+03	6.74E+03	2.59E+00	0.375	3	0	0.947	0.9	0.00023	0.0215	0																	4.85E-02	1.5744	255.19213	255.19667	0.0415	1.5594	1.6149	DETECTED	255.19484	1.64E+03	4.46E+03	1	1	1.42E+00
1974	4.93E-01	1.5882	309.27096	309.28222	1	1.5309	1.7222	309.27623	1.29E+03	1.53E+04	5.59E+00	1	8	1	0.875	3.76	0.00116	0.0208	0																	1.96E-01	1.5744	309.27202	309.28222	0.0725	1.5539	1.6926	DETECTED	309.27594	2.10E+03	8.30E+03	3.1667	2.0833	2.62E+00
1975	1.20E-01	1.5882	1048.75898	1048.77918	1	1.5476	1.6419	1048.77135	1.01E+03	7.82E+03	3.11E+00	0.875	7	0	0.952	0.96	0.00101	0.0121	0																								UNKNOWN
1976	1.96E-01	1.5884	529.45193	529.46283	1	1.4969	1.6752	529.45859	1.15E+03	5.80E+03	1.94E+00	0.25	2	0	0.979	0.23	0.00012	0.0121	0																								UNKNOWN
1977	4.40E-02	1.5884	983.65928	983.68408	1	1.5642	1.6334	983.67411	1.06E+03	2.48E+03	1.17E+00	0.25	2	0	0.701	3.95	0.00388	0.0121	0																								UNKNOWN
1978	2.45E-02	1.5886	193.12085	193.12661	1	1.5543	1.6153	193.12368	1.04E+03	2.06E+03	6.15E-01	0.125	1	0	1	0	0	0	0																								UNKNOWN
1979	7.39E-02	1.5886	615.49941	615.50846	1	1.5654	1.6264	615.50557	3.26E+03	5.89E+03	1.70E+00	0.125	1	1	1	0	0	0	0																								UNKNOWN
1980	1.12E-01	1.5886	637.51012	637.52425	1	1.5598	1.6375	637.51709	3.57E+03	8.46E+03	2.44E+00	0.125	1	0	1	0	0	0	0																								UNKNOWN
1981	1.02E-01	1.5887	494.48475	494.50114	1	1.5309	1.6482	494.49113	1.01E+03	5.46E+03	2.12E+00	0.875	7	0	0.701	5.57	0.00275	0.0156	0																	7.43E-02	1.5865	494.48611	494.50114	0.0959	1.5372	1.6482	DETECTED	494.49224	1.37E+03	3.55E+03	0.8182	0.9091	1.12E+00
1982	3.64E-02	1.5888	327.00612	327.00929	1	1.5698	1.6308	327.00794	1.06E+03	2.72E+03	1.05E+00	0.25	2	0	0.791	2.76	0.0009	0.0073	0																								UNKNOWN
1983	1.48E-01	1.5888	283.14596	283.15197	1	1.5578	1.6308	283.14773	1.64E+03	9.63E+03	3.84E+00	0.375	3	0	0.851	2.29	0.00065	0.0121	0																								UNKNOWN
1984	3.10E-01	1.5888	637.49367	637.52106	1	1.5467	1.7132	637.50916	2.27E+03	1.58E+04	7.47E+00	0.375	3	0	0.824	2.91	0.00186	0.0121	0																								UNKNOWN
1985	1.09E-01	1.5889	534.52036	534.53982	1	1.528	1.6445	534.52818	1.06E+03	3.89E+03	1.58E+00	0.25	2	0	0.749	3.34	0.00179	0.0007	0																								UNKNOWN
1986	1.98E-02	1.5893	156.13761	156.14253		1.5724	1.6112	156.13978	1.19E+03	2.24E+03	8.58E-01	0.125	1	2	1	0	0	0	0																								UNKNOWN
1987	5.37E-02	1.5893	165.08981	165.09212	1	1.5502	1.6334	165.09079	1.25E+03	3.10E+03	1.07E+00	0.125	1	0	1	0	0	0	0																								UNKNOWN
1988	1.61E-01	1.5893	412.37864	412.38319	1	1.5724	1.6278	412.38165	5.76E+03	1.06E+04	4.31E+00	0.125	1	0	1	0	0	0	0																								UNKNOWN
1989	5.67E-02	1.5893	683.5859	683.59918	1	1.5724	1.6667	683.59297	1.14E+03	2.21E+03	9.00E-01	0.125	1	0	1	0	0	0	0																								UNKNOWN
1990	1.74E+00	1.5894	253.17495	253.18347	1	1.5254	1.8729	253.17941	1.05E+03	2.72E+04	1.10E+01	1	8	1	0.898	2.41	0.00061	0.0101	0																	4.79E-01	1.5924	253.17729	253.18273	0.1384	1.5483	1.7759	DETECTED	253.17929	1.10E+03	1.61E+04	1.7975	2.8167	5.13E+00
1991	1.21E-01	1.5895	293.20792	293.21358	1	1.5446	1.6466	293.21092	1.09E+03	6.90E+03	2.80E+00	0.25	2	0	0.702	3.97	0.00116	0.0003	0																								UNKNOWN
1992	1.13E+00	1.5896	219.17206	219.17808	1	1.4524	1.7631	219.17536	1.05E+03	2.30E+04	8.89E+00	0.125	1	4	1	0	0	0	0																								UNKNOWN
1993	1.71E-01	1.5896	262.21371	262.21844	1	1.5523	1.6799	262.21654	1.39E+03	5.36E+03	2.06E+00	0.125	1	0	1	0	0	0	0																								UNKNOWN
1994	6.68E-02	1.5896	279.22693	279.235	1	1.5411	1.6188	279.23085	1.01E+03	4.01E+03	1.54E+00	0.125	1	7	1	0	0	0	0																								UNKNOWN
1995	2.54E-01	1.5896	268.17759	268.18338	1	1.5612	1.6197	268.18002	3.96E+03	1.91E+04	7.75E+00	0.375	3	0	0.827	2.6	0.0007	0.0094	0																								UNKNOWN
1996	7.80E-02	1.5896	325.23125	325.23676	1	1.5578	1.6133	325.2336	1.75E+03	5.59E+03	2.14E+00	0.125	1	0	1	0	0	0	0																								UNKNOWN
1997	4.66E-02	1.5896	489.25081	489.25888	1	1.5689	1.6077	489.25199	2.83E+03	5.07E+03	1.94E+00	0.125	1	0	1	0	0	0	0																								UNKNOWN
1998	2.30E-02	1.5896	546.46294	546.48085	1	1.5633	1.6133	546.46936	1.01E+03	1.88E+03	7.17E-01	0.125	1	0	1	0	0	0	0																								UNKNOWN
1999	3.55E-02	1.5896	984.67454	984.68403	1	1.5745	1.6299	984.67791	1.26E+03	2.82E+03	1.08E+00	0.125	1	0	1	0	0	0	0																								UNKNOWN
2000	6.04E-02	1.5898	197.11452	197.12199	1	1.5587	1.6364	197.11718	1.00E+03	3.26E+03	1.28E+00	0.25	2	0	0.845	2.05	0.0004	0.0052	0																	2.32E-02	1.5924	197.11452	197.11991	0.0253	1.5649	1.6038	DETECTED	197.11698	1.50E+03	3.26E+03	0.4	0.7	1.08E+00
2001	1.86E-01	1.5901	191.17337	191.17844	1	1.5302	1.6468	191.17674	1.10E+03	9.71E+03	3.39E+00	0.375	3	0	0.81	3.58	0.00068	0.0094	0																								UNKNOWN
2002	1.38E-01	1.5902	615.50039	615.51327	1	1.5633	1.6315	615.50908	3.26E+03	8.63E+03	3.91E+00	0.375	3	0	0.876	1.91	0.00117	0.008	0																	1.03E-01	1.5865	615.50039	615.51327	0.0471	1.5705	1.6315	DETECTED	615.50943	3.92E+03	8.63E+03	1.2	1.1	2.71E+00
2003	3.61E-02	1.5905	855.61035	855.62771	1	1.5668	1.6223	855.61935	1.04E+03	2.44E+03	9.15E-01	0.25	2	0	0.925	0.98	0.00084	0.0038	0																								UNKNOWN
2004	4.10E-02	1.5907	125.13039	125.1336	1	1.5399	1.6453	125.13213	1.12E+03	2.76E+03	6.93E-01	0.125	1	1	1	0	0	0	0																								UNKNOWN
2005	2.05E-02	1.5907	205.15553	205.15838	1	1.5788	1.6176	205.15744	1.71E+03	3.15E+03	8.45E-01	0.125	1	0	1	0	0	0	0																								UNKNOWN
2006	7.36E-02	1.5907	239.15707	239.16377		1.5621	1.6453	239.16126	2.88E+03	5.10E+03	1.34E+00	0.125	1	0	1	0	0	0	0																								UNKNOWN
2007	2.97E-02	1.5907	273.09162	273.09654		1.551	1.6231	273.0947	1.03E+03	2.79E+03	7.32E-01	0.125	1	0	1	0	0	0	0																								UNKNOWN
2008	3.31E-02	1.5907	286.2981	286.30325	1	1.5676	1.6398	286.30134	1.13E+03	2.79E+03	7.32E-01	0.125	1	0	1	0	0	0	0																								UNKNOWN
2009	3.04E-01	1.5881	361.18812	361.19776	1	1.5523	1.6419	361.19223	1.42E+03	1.54E+04	7.01E+00	0.125	1	4	1	0	0	0	0																	8.05E-02	1.5865	361.18812	361.19776	0.033	1.5594	1.6149	DETECTED	361.19185	2.46E+03	7.48E+03	0.4286	0.7143	2.36E+00
2010	4.64E-02	1.5907	670.25256	670.26933	1	1.5344	1.6287	670.26198	1.64E+03	2.65E+03	6.90E-01	0.125	1	0	1	0	0	0	0																								UNKNOWN
2011	6.23E-02	1.5907	706.45195	706.47396		1.5344	1.6565	706.45886	1.05E+03	3.39E+03	8.84E-01	0.125	1	0	1	0	0	0	0																								UNKNOWN
2012	2.68E-02	1.5907	736.44301	736.45534	1	1.5745	1.6188	736.44824	1.11E+03	2.76E+03	1.30E+00	0.25	2	0	0.799	2.65	0.00195	0.0076	0																								UNKNOWN
2013	2.91E-01	1.5907	828.535	828.54839	1	1.4456	1.7674	828.54059	1.24E+03	6.90E+03	1.80E+00	0.125	1	2	1	0	0	0	0																								UNKNOWN
2014	3.21E+00	1.5909	1060.68035	1060.70887	1	1.542	1.8895	1060.68877	1.02E+03	1.40E+05	5.34E+01	0.75	6	0	0.969	0.76	0.0008	0.0059	0																	1.58E+00	1.5924	1060.68606	1060.69851	0.0422	1.5539	1.8702	DETECTED	1060.6891	1.20E+03	7.57E+04	4.1269	3.3474	2.37E+01
2015	1.94E+00	1.591	267.17079	267.17809	1	1.5358	1.6264	267.17402	1.08E+03	1.40E+05	5.40E+01	0.625	5	0	0.742	5.17	0.00138	0.0066	0																								UNKNOWN
2016	1.74E-01	1.5911	311.21408	311.22218	1	1.5467	1.6445	311.21862	1.40E+03	7.30E+03	2.96E+00	0.375	3	0	0.682	5.03	0.00157	0.0052	0																								UNKNOWN
2017	2.63E-01	1.5912	207.18469	207.19347	1	1.5635	1.6634	207.18942	2.46E+03	1.77E+04	6.00E+00	0.25	2	0	0.987	0.15	0.00003	0.0066	0																								UNKNOWN
2018	7.40E-01	1.5912	1061.68801	1061.70755	1	1.5469	1.8306	1061.69146	1.14E+03	2.83E+04	9.45E+00	0.25	2	0	0.996	0.03	0.00003	0.0066	0																								UNKNOWN
2019	1.35E+00	1.5913	219.1691	219.17825	1	1.431	1.8202	219.17465	1.01E+03	3.14E+04	9.08E+00	0.625	5	3	0.816	4.5	0.00099	0.0135	0																	9.72E-01	1.5924	219.1691	219.17741	0.1819	1.454	1.8202	DETECTED	219.17455	1.76E+03	1.89E+04	1.7828	1.168	6.09E+00
2020	4.11E-01	1.5913	219.19051	219.19529	1	1.5566	1.6246	219.19312	4.55E+03	3.11E+04	1.05E+01	0.625	5	0	0.59	8.41	0.00184	0.0135	0																	1.76E-01	1.5924	219.19124	219.19345	0.0416	1.5649	1.6149	DETECTED	219.19242	8.46E+03	1.61E+04	0.8	0.9	5.19E+00
2021	6.08E-01	1.5914	692.29277	692.30994	1	1.4789	1.7862	692.29845	1.01E+03	1.63E+04	6.89E+00	1	8	0	0.96	0.88	0.00061	0	0																	4.62E-01	1.5914	692.29384	692.30887	0.0713	1.4817	1.7536	DETECTED	692.29877	1.15E+03	1.63E+04	1.084	0.9929	5.10E+00
2022	5.65E-02	1.5914	698.53297	698.55448	1	1.5649	1.6427	698.54404	1.26E+03	4.03E+03	1.27E+00	0.25	2	0	0.913	1.05	0.00073	0.034	0																	5.65E-02	1.5744	698.53297	698.55448	0.0542	1.5649	1.6427	DETECTED	698.54367	1.26E+03	4.03E+03	2.5	1.75	1.27E+00
2023	4.07E-01	1.5916	317.14914	317.15755	1	1.5191	1.7204	317.15205	1.06E+03	1.36E+04	5.16E+00	1	8	0	0.9	4.27	0.00136	0.016	0																	2.98E-01	1.5924	317.14951	317.15586	0.068	1.5261	1.7204	DETECTED	317.15189	1.34E+03	1.24E+04	1.1151	1.4583	3.93E+00
2024	2.69E+00	1.5921	206.18605	206.19188	1	1.5413	1.9608	206.19002	1.01E+03	8.36E+04	3.31E+01	1	8	0	0.932	1.75	0.00036	0	0																	7.54E-01	1.5921	206.18719	206.19188	0.0358	1.5483	1.9479	DETECTED	206.19003	1.02E+03	3.15E+04	6.2732	4.8983	1.03E+01
2025	2.32E-01	1.5923	88.03795	88.04292	1	1.5476	1.7319	88.03937	1.05E+03	1.28E+04	4.02E+00	1	8	0	0.827	4.33	0.00038	0.0094	0																	1.93E-01	1.5865	88.03827	88.04159	0.0366	1.5483	1.687	DETECTED	88.03931	1.10E+03	1.28E+04	2.0029	1.4465	3.84E+00
2026	2.33E-01	1.5922	598.49958	598.51381	1	1.5309	1.6278	598.50839	2.03E+03	1.46E+04	4.86E+00	0.25	2	0	0.978	0.27	0.00016	0.0059	0																								UNKNOWN
2027	5.20E-02	1.5922	655.47307	655.48377		1.5765	1.6244	655.47672	2.25E+03	4.98E+03	1.90E+00	0.25	2	0	0.651	4.63	0.00303	0.0073	0																								UNKNOWN
2028	2.98E-02	1.5924	235.12936	235.13722		1.5779	1.6278	235.13277	1.11E+03	2.76E+03	1.12E+00	0.125	1	0	1	0	0	0	0																								UNKNOWN
2029	5.37E-02	1.5924	163.14036	163.14806	1	1.5649	1.6593	163.14597	1.37E+03	3.28E+03	9.19E-01	0.125	1	0	1	0	0	0	0																	5.37E-02	1.5924	163.14036	163.14806	0.0759	1.5649	1.6593	DETECTED	163.14597	1.37E+03	3.28E+03	2.4	1.7	9.19E-01
2030	2.69E-02	1.5924	266.17214	266.17737	1	1.589	1.6223	266.17597	1.65E+03	3.32E+03	1.35E+00	0.125	1	0	1	0	0	0	0																								UNKNOWN
2031	7.04E-02	1.5924	278.20815	278.21378	1	1.5543	1.6375	278.21109	1.09E+03	4.35E+03	1.52E+00	0.375	3	0	0.762	4.44	0.00123	0.0184	0																								UNKNOWN
2032	5.63E-02	1.5924	295.22427	295.22854		1.5649	1.6205	295.22582	2.34E+03	4.93E+03	1.56E+00	0.125	1	2	1	0	0	0	0																	5.63E-02	1.5924	295.22427	295.22854	0.0442	1.5649	1.6205	DETECTED	295.22582	2.34E+03	4.93E+03	1	1	1.56E+00
2033	3.33E-01	1.5924	619.51816	619.53938	1	1.5143	1.8174	619.53035	1.02E+03	5.39E+03	2.21E+00	0.375	3	3	0.961	0.69	0.00043	0.0059	0																								UNKNOWN
2034	2.95E-01	1.5924	872.28259	872.30629	1	1.5136	1.764	872.29531	1.01E+03	8.03E+03	3.27E+00	0.875	7	0	0.943	1.61	0.0014	0.0312	0																	8.52E-02	1.5865	872.28997	872.30041	0.0447	1.5372	1.6648	DETECTED	872.29592	1.08E+03	4.32E+03	1.0909	1.0455	1.35E+00
2035	9.03E-02	1.5926	441.40289	441.41475	1	1.5344	1.662	441.41034	1.66E+03	5.84E+03	1.82E+00	0.25	2	0	0.777	2.96	0.00131	0.0038	0																								UNKNOWN
2036	6.24E-01	1.5928	334.30327	334.31152	1	1.5321	1.7918	334.30795	1.04E+03	1.11E+04	5.27E+00	1	8	7	0.77	5.07	0.00169	0.0662	0																	9.82E-02	1.5706	334.30423	334.31032	0.0372	1.5483	1.6648	DETECTED	334.30733	1.64E+03	4.08E+03	4.25	2.625	1.29E+00
2037	6.91E-01	1.5928	267.22354	267.23226	1	1.5309	1.7444	267.22789	1.20E+03	2.21E+04	8.29E+00	1	8	0	0.838	3.99	0.00107	0.0333	0																	8.78E-02	1.6098	267.22582	267.23011	0.16	1.5594	1.6648	DETECTED	267.22776	1.66E+03	3.96E+03	1.1111	1.0556	1.26E+00
2038	2.87E-02	1.5929	484.46058	484.47376	1	1.5761	1.6427	484.46748	1.07E+03	2.22E+03	6.97E-01	0.25	2	0	0.867	1.73	0.00084	0.0128	0																	2.87E-02	1.5865	484.46058	484.47376	0.035	1.5761	1.6427	DETECTED	484.46706	1.07E+03	2.22E+03	2	1.5	6.97E-01
2039	1.52E-01	1.5932	181.15483	181.15929	1	1.5358	1.6641	181.15781	1.02E+03	8.41E+03	2.43E+00	0.5	4	1	0.879	2.44	0.00044	0.017	0																								UNKNOWN
2040	9.34E-01	1.5935	177.05272	177.05907	1	1.5476	1.9317	177.05453	1.03E+03	4.14E+04	1.41E+01	1	8	1	0.949	1.38	0.00024	0	0																	3.38E-01	1.5935	177.05296	177.05671	0.0383	1.5539	1.8091	DETECTED	177.0545	1.25E+03	1.89E+04	3.9142	3.375	5.30E+00
2041	1.62E-01	1.5935	569.51053	569.52592	1	1.5594	1.6688	569.52081	1.82E+03	8.93E+03	2.81E+00	0.25	2	7	0.743	3.38	0.00193	0.0139	0																	1.25E-01	1.5865	569.51402	569.52487	0.0623	1.5594	1.6315	DETECTED	569.52177	2.56E+03	8.93E+03	0.8571	0.9286	2.81E+00
2042	2.28E-01	1.5937	890.29403	890.31826	1	1.5143	1.7585	890.30567	1.00E+03	6.55E+03	2.19E+00	0.875	7	0	0.847	3.31	0.00295	0.0142	0																	6.14E-02	1.6011	890.30177	890.31826	0.0704	1.5428	1.6371	DETECTED	890.30759	1.41E+03	2.96E+03	0.5455	0.7727	9.27E-01
2043	6.56E-01	1.5938	232.20099	232.20784	1	1.5413	1.764	232.20563	1.04E+03	1.97E+04	7.20E+00	1	8	0	0.938	1.82	0.00042	0.026	0																	1.34E-01	1.5924	232.20419	232.20646	0.0521	1.5539	1.6982	DETECTED	232.20564	1.04E+03	5.58E+03	2.9632	1.8571	1.78E+00
2044	1.13E-01	1.594	321.31692	321.32554	1	1.5598	1.7064	321.32289	1.29E+03	5.29E+03	1.52E+00	0.25	2	0	0.985	0.18	0.00006	0.0066	0																								UNKNOWN
2045	3.71E-01	1.5941	601.5158	601.52806	1	1.5578	1.7687	601.52395	1.51E+03	1.16E+04	4.71E+00	0.375	3	0	0.755	3.96	0.00238	0.0035	0																								UNKNOWN
2046	4.27E-02	1.5941	576.35197	576.36661	1	1.5732	1.6343	576.36038	2.10E+03	4.29E+03	1.12E+00	0.125	1	0	1	0	0	0	0																								UNKNOWN
2047	6.85E-02	1.5941	612.5098	612.52998	1	1.5676	1.6398	612.52379	2.09E+03	5.31E+03	1.39E+00	0.125	1	0	1	0	0	0	0																								UNKNOWN
2048	1.33E-02	1.5945	154.12255	154.12698	1	1.5698	1.6086	154.12541	1.05E+03	2.06E+03	6.27E-01	0.125	1	0	1	0	0	0	0																								UNKNOWN
2049	2.10E-01	1.5945	174.12624	174.1325	1	1.5531	1.7474	174.12927	1.38E+03	4.22E+03	1.71E+00	0.125	1	1	1	0	0	0	0																								UNKNOWN
2050	4.25E-02	1.5945	189.15485	189.16336	1	1.5524	1.619	189.16113	1.24E+03	3.19E+03	1.03E+00	0.125	1	0	1	0	0	0	0																								UNKNOWN
2051	9.08E-02	1.5945	251.19368	251.19963	1	1.5587	1.6308	251.19771	1.67E+03	4.73E+03	2.26E+00	0.125	1	0	1	0	0	0	0																								UNKNOWN
2052	9.00E-02	1.5945	292.22285	292.22831	1	1.5587	1.6197	292.22612	3.50E+03	5.74E+03	1.92E+00	0.125	1	0	1	0	0	0	0																								UNKNOWN
2053	2.29E-01	1.5945	320.25008	320.25859	1	1.5358	1.6634	320.25528	1.54E+03	1.04E+04	3.24E+00	0.125	1	0	1	0	0	0	0																								UNKNOWN
2054	1.62E+00	1.5945	340.34743	340.35698	1	1.5254	1.6863	340.35226	2.40E+03	4.93E+04	2.33E+01	0.125	1	5	1	0	0	0	0																								UNKNOWN
2055	2.24E-02	1.5945	508.50356	508.50953	1	1.5753	1.6142	508.50579	1.06E+03	2.18E+03	1.03E+00	0.125	1	0	1	0	0	0	0																								UNKNOWN
2056	1.98E-02	1.5945	545.45945	545.4645		1.5698	1.6031	545.4618	1.23E+03	2.04E+03	9.62E-01	0.125	1	0	1	0	0	0	0																								UNKNOWN
2057	1.51E-02	1.5945	563.25617	563.26279	1	1.5857	1.619	563.25911	1.32E+03	2.20E+03	6.87E-01	0.125	1	0	1	0	0	0	0																								UNKNOWN
2058	3.94E-02	1.5945	634.39144	634.40155		1.5753	1.6253	634.39539	1.44E+03	2.52E+03	1.19E+00	0.125	1	0	1	0	0	0	0																								UNKNOWN
2059	1.25E-01	1.5945	655.41481	655.42857		1.5288	1.653	655.42118	1.55E+03	4.34E+03	1.76E+00	0.375	3	0	0.924	1.44	0.00094	0.0045	0																	8.85E-02	1.5924	655.41577	655.42857	0.0843	1.5428	1.6371	DETECTED	655.42167	2.24E+03	4.14E+03	0.8889	0.9444	1.30E+00
2060	1.34E-01	1.5945	677.48514	677.49326	1	1.5698	1.6308	677.49038	4.89E+03	9.36E+03	3.12E+00	0.125	1	0	1	0	0	0	0																								UNKNOWN
2062	9.27E-02	1.5948	488.43935	488.44913	1	1.5587	1.6641	488.44467	1.53E+03	4.34E+03	1.45E+00	0.25	2	0	0.853	1.96	0.00096	0.0007	0																								UNKNOWN
2063	4.65E+01	1.5949	338.33821	338.34357	1	1.5247	2.8684	338.34188	1.02E+03	1.37E+06	6.49E+02	1	8	4	0.952	0.82	0.00028	0.0052	0																	4.42E+00	1.5924	338.33835	338.34327	0.0411	1.5316	2.8469	DETECTED	338.34173	1.11E+03	1.64E+05	4.0395	4.3087	5.18E+01
2064	1.51E-01	1.5951	595.44349	595.46198	1	1.558	1.6468	595.45668	2.49E+03	9.86E+03	3.54E+00	0.5	4	0	0.824	3.53	0.0021	0.0118	0																								UNKNOWN
2065	3.86E-02	1.5952	117.08934	117.09168	1	1.5642	1.6308	117.09039	1.35E+03	3.06E+03	1.01E+00	0.125	1	2	1	0	0	0	0																								UNKNOWN
2066	4.91E-01	1.5952	591.49331	591.5096	1	1.4932	1.9185	591.50145	1.01E+03	6.92E+03	2.64E+00	0.5	4	1	0.772	4.72	0.00279	0.0198	0																	3.77E-01	1.6084	591.49537	591.5096	0.1576	1.5039	1.8924	DETECTED	591.5032	1.05E+03	6.41E+03	2.1593	1.7499	2.01E+00
2067	2.33E-01	1.5952	594.51171	594.53094	1	1.5698	1.6641	594.52411	3.61E+03	1.28E+04	4.28E+00	0.125	1	0	1	0	0	0	0																								UNKNOWN
2068	1.17E-01	1.5952	610.46755	610.49011	1	1.5698	1.6697	610.48003	2.61E+03	5.34E+03	1.78E+00	0.125	1	0	1	0	0	0	0																								UNKNOWN
2069	1.40E-01	1.5952	691.49605	691.5156	1	1.5642	1.6419	691.51076	2.63E+03	8.75E+03	2.92E+00	0.125	1	3	1	0	0	0	0																								UNKNOWN
2070	1.11E-01	1.5952	698.53126	698.54714	1	1.5587	1.6475	698.53828	1.77E+03	6.23E+03	2.08E+00	0.125	1	0	1	0	0	0	0																								UNKNOWN
2071	2.13E-01	1.5954	258.21489	258.22387	1	1.5413	1.6708	258.22061	1.34E+03	9.57E+03	3.22E+00	0.5	4	0	0.944	0.99	0.00025	0.0295	0																								UNKNOWN
2072	3.61E+00	1.5955	284.29118	284.29697	1	1.4336	2.6638	284.29433	1.01E+03	9.86E+04	3.56E+01	1	8	0	0.96	0.91	0.00026	0	0	low score: Stearamide: [M+H]+: 0.836	low score: Stearamide	0.836	C18H37NO	[M+H]+	CCCCCCCCCCCCCCCCCC(=O)N	284.29479	-1.61	-0.00046	283.28751	1.597	0.779	Annotated via MS2 searching of PIM MDAsEVs Samples in MSDIAL	MDAsEVs_PIM_MS2_Matched_11_21_25.csv	-0.0015	0.0009	3.21E+00	1.5955	284.29128	284.29601	0.0372	1.5039	2.6638	DETECTED	284.29444	1.14E+03	9.86E+04	9.7534	6.6929	3.12E+01
2073	3.06E-01	1.5956	966.66728	966.70017	1	1.5642	1.8313	966.68516	1.03E+03	9.77E+03	3.06E+00	0.75	6	1	0.915	1.79	0.00173	0.0132	0																	3.06E-01	1.5865	966.67693	966.69761	0.0751	1.5649	1.8313	DETECTED	966.68617	1.14E+03	9.77E+03	7.0983	3.9997	3.06E+00
2074	1.05E-01	1.5956	602.51492	602.53282	1	1.5642	1.6708	602.52514	1.02E+03	4.69E+03	1.89E+00	0.375	3	0	0.738	4.17	0.00251	0.0052	0																	3.58E-02	1.5924	602.51814	602.52855	0.0255	1.5649	1.6149	DETECTED	602.52577	1.26E+03	4.69E+03	0.8	0.9	1.47E+00
2075	5.32E-02	1.5959	469.43771	469.44447	1	1.5689	1.6299	469.44095	1.63E+03	3.43E+03	1.31E+00	0.125	1	0	1	0	0	0	0																								UNKNOWN
2076	4.47E-02	1.5959	531.47548	531.48669	1	1.5633	1.6299	531.48179	1.12E+03	3.13E+03	1.19E+00	0.125	1	0	1	0	0	0	0																								UNKNOWN
2077	3.25E+00	1.5959	551.50111	551.51746	1	1.5247	2.2737	551.51111	1.00E+03	1.06E+05	3.31E+01	0.75	6	1	0.756	5.6	0.00309	0.016	0																	3.01E+00	1.5865	551.50323	551.51506	0.0554	1.5316	1.9534	DETECTED	551.5116	1.61E+03	1.06E+05	7.9152	2.2936	3.31E+01
2078	3.87E-01	1.596	633.52363	633.54619	1	1.5746	1.7141	633.53814	2.50E+03	1.37E+04	6.47E+00	0.625	5	0	0.629	7.72	0.00489	0.0031	0																								UNKNOWN
2079	6.51E-01	1.5962	618.38756	618.41057	1	1.5245	1.7564	618.40006	1.02E+03	1.91E+04	8.69E+00	1	8	0	0.91	2.07	0.00128	0	0																	4.61E-01	1.5962	618.389	618.40906	0.0624	1.5261	1.737	DETECTED	618.40023	1.61E+03	1.91E+04	1.2766	1.7056	6.00E+00
2080	2.04E-01	1.5965	246.14569	246.15359	1	1.5587	1.6974	246.1496	1.31E+03	1.14E+04	4.07E+00	0.375	3	0	0.946	0.81	0.0002	0.0052	0																								UNKNOWN
2081	5.98E-01	1.5965	256.20308	256.20908	1	1.5476	1.6667	256.20713	2.14E+03	2.89E+04	1.09E+01	0.375	3	0	0.858	2.31	0.00059	0.0052	0																								UNKNOWN
2083	1.52E-01	1.5965	106.0488	106.05253	1	1.5531	1.6919	106.04996	1.02E+03	1.02E+04	3.04E+00	1	8	0	0.891	3.15	0.00033	0.0232	0																	1.40E-01	1.6011	106.04936	106.05101	0.0961	1.5539	1.6648	DETECTED	106.04993	1.16E+03	1.02E+04	1.0044	1.1111	3.04E+00
2085	1.44E-01	1.5967	487.43646	487.4511	1	1.5642	1.6897	487.44418	1.04E+03	7.12E+03	2.61E+00	0.75	6	0	0.831	3.21	0.00157	0.0191	0																	1.20E-01	1.5924	487.43847	487.44726	0.0387	1.5705	1.687	DETECTED	487.4449	1.18E+03	7.12E+03	4.1266	2.625	2.24E+00
2086	1.88E-01	1.5968	468.43286	468.44161	1	1.5531	1.6787	468.43831	1.28E+03	9.49E+03	3.86E+00	0.625	5	0	0.894	2.08	0.00097	0.0219	0																	1.35E-01	1.5865	468.435	468.44161	0.0488	1.5594	1.6371	DETECTED	468.43873	2.77E+03	9.40E+03	1	1	2.95E+00
2087	2.46E-01	1.5969	191.14198	191.14467	1	1.5587	1.6253	191.14336	1.63E+03	1.26E+04	6.34E+00	0.125	1	3	1	0	0	0	0																								UNKNOWN
2088	5.62E-02	1.5969	207.13023	207.13847		1.5698	1.6364	207.13568	1.32E+03	2.63E+03	1.28E+00	0.125	1	0	1	0	0	0	0																								UNKNOWN
2089	7.41E-02	1.5969	256.22233	256.22735	1	1.5698	1.6308	256.22566	2.12E+03	4.29E+03	2.04E+00	0.125	1	1	1	0	0	0	0																								UNKNOWN
2090	9.29E-02	1.5969	295.2175	295.22539	1	1.5531	1.6308	295.22343	1.96E+03	3.64E+03	1.73E+00	0.125	1	0	1	0	0	0	0																								UNKNOWN
2091	3.07E-01	1.5969	321.31271	321.31866	1	1.5753	1.7474	321.31642	1.39E+03	9.62E+03	4.56E+00	0.125	1	0	1	0	0	0	0																								UNKNOWN
2092	1.14E-01	1.5969	485.37798	485.38757	1	1.5587	1.6419	485.38332	1.82E+03	4.28E+03	2.02E+00	0.125	1	0	1	0	0	0	0																								UNKNOWN
2093	1.37E-01	1.5969	569.513	569.52252	1	1.5698	1.6475	569.51865	2.43E+03	6.19E+03	2.92E+00	0.125	1	1	1	0	0	0	0																								UNKNOWN
2094	9.48E-02	1.5969	599.51015	599.52349	1	1.5476	1.6197	599.5129	1.35E+03	4.82E+03	2.27E+00	0.125	1	0	1	0	0	0	0																								UNKNOWN
2095	2.94E-02	1.5969	675.67174	675.67629		1.5753	1.6086	675.67445	1.43E+03	3.35E+03	1.58E+00	0.125	1	0	1	0	0	0	0																								UNKNOWN
2096	5.10E-02	1.5969	823.28785	823.30814	1	1.5587	1.6419	823.30028	1.02E+03	2.05E+03	9.65E-01	0.125	1	0	1	0	0	0	0																								UNKNOWN
2097	1.45E-01	1.4896	988.64004	988.65961	1	1.44	1.626	988.64976	1.01E+03	4.82E+03	2.00E+00	0.125	1	8	1	0	0	0	0																	1.36E-01	1.4901	988.64323	988.65911	0.0836	1.4429	1.626	DETECTED	988.65031	1.19E+03	4.60E+03	2.6676	1.8338	1.44E+00
2098	4.38E-01	1.597	509.49601	509.50482	1	1.5476	1.7307	509.50052	1.10E+03	2.18E+04	7.77E+00	0.875	7	0	0.841	4.03	0.00205	0.0115	0																								UNKNOWN
2099	1.88E-01	1.597	621.53903	621.55646	1	1.551	1.7576	621.55162	1.11E+03	7.24E+03	2.27E+00	0.625	5	1	0.775	3.91	0.00243	0.026	0																	1.87E-01	1.5865	621.54502	621.55619	0.06	1.5649	1.7314	DETECTED	621.55263	1.86E+03	7.24E+03	4	2.5	2.27E+00
2100	1.06E-02	1.5973	469.93167	469.93437		1.5931	1.6264	469.93328	1.05E+03	1.87E+03	5.38E-01	0.125	1	0	1	0	0	0	0																								UNKNOWN
2101	2.44E-02	1.5973	542.444	542.45149	1	1.5709	1.6153	542.44808	1.85E+03	2.85E+03	8.22E-01	0.125	1	0	1	0	0	0	0																								UNKNOWN
2102	2.29E-01	1.5973	607.48838	607.50717	1	1.5578	1.7631	607.49729	1.15E+03	6.64E+03	2.39E+00	0.5	4	0	0.85	3.41	0.00207	0.0059	0																								UNKNOWN
2103	1.53E-02	1.5976	322.32292	322.32731	1	1.582	1.6209	322.32434	1.22E+03	2.29E+03	6.59E-01	0.125	1	0	1	0	0	0	0																								UNKNOWN
2104	4.36E-01	1.5976	409.27581	409.28852	1	1.5454	1.687	409.28437	1.99E+03	1.78E+04	5.61E+00	0.25	2	0	0.919	1.06	0.00043	0.0069	0																	4.36E-01	1.6011	409.27866	409.28852	0.0758	1.5594	1.687	DETECTED	409.28459	3.62E+03	1.78E+04	1.875	1.4375	5.61E+00
2105	1.46E-01	1.5976	619.4027	619.41372	1	1.5487	1.6708	619.40687	1.95E+03	7.68E+03	2.22E+00	0.125	1	0	1	0	0	0	0																								UNKNOWN
2106	1.94E-01	1.5976	633.53558	633.54855	1	1.5676	1.6648	633.54361	2.92E+03	1.23E+04	3.86E+00	0.25	2	1	0.998	0	0	0.0069	0																	1.94E-01	1.6011	633.53558	633.54855	0.0484	1.5705	1.6648	DETECTED	633.54361	3.19E+03	1.23E+04	1.8333	1.4167	3.86E+00
2107	7.82E-02	1.5976	691.49288	691.50913	1	1.5709	1.6653	691.50192	1.66E+03	4.13E+03	1.19E+00	0.125	1	0	1	0	0	0	0																								UNKNOWN
2108	1.69E-02	1.5976	809.46665	809.47533	1	1.5876	1.6375	809.47017	1.00E+03	1.78E+03	5.13E-01	0.125	1	0	1	0	0	0	0																								UNKNOWN
2109	1.67E-02	1.5976	981.7008	981.72176	1	1.5709	1.6153	981.7096	1.15E+03	1.95E+03	5.62E-01	0.125	1	0	1	0	0	0	0																								UNKNOWN
2111	1.05E-01	1.5983	618.50863	618.53071	1	1.5705	1.7187	618.51902	1.21E+03	2.87E+03	1.02E+00	0.25	2	0	0.984	0.14	0.00009	0.0229	0																	5.43E-02	1.6098	618.50863	618.53071	0.0809	1.5705	1.6648	DETECTED	618.51906	1.21E+03	2.87E+03	1.4286	1.2143	9.00E-01
[truncated: 74,556 more rows]
[truncated: 122 more columns]
