# Supplementary material for: Integrated Multiomics Enabled by Sequential Extraction for Comprehensive Molecular Profiling of Small Extracellular Vesicles
Source: Anal Chem. 2026 Jun 22;98(26):19603–14. doi: 10.1021/acs.analchem.6c01280 (PMC13347708; doi:10.1021/acs.analchem.6c01280)
Supplement: Supplementary file 7 [file ac6c01280_si_007.zip]

Archive with 1 entries (1 files):
- Table S14. MDA Cell Derived sEVs Metabolomics MZMine Negative Ion Mode Search Results..csv
