# Supplementary material for: Integrated Multiomics Enabled by Sequential Extraction for Comprehensive Molecular Profiling of Small Extracellular Vesicles
Source: Anal Chem. 2026 Jun 22;98(26):19603–14. doi: 10.1021/acs.analchem.6c01280 (PMC13347708; doi:10.1021/acs.analchem.6c01280)
Supplement: Supplementary file 7 [file ac6c01280_si_007.zip › Table S14. MDA Cell Derived sEVs Metabolomics MZMine Negative Ion Mode Search Results..csv]

Table S14. MDA Cell Derived sEVs Metabolomics MZMine Negative Ion Mode Search Results.
id	area	rt	mz_range:min	mz_range:max	charge	rt_range:min	rt_range:max	mz	intensity_range:min	intensity_range:max	height	alignment_scores:rate	alignment_scores:aligned_features_n	alignment_scores:align_extra_features	alignment_scores:weighted_distance_score	alignment_scores:mz_diff_ppm	alignment_scores:mz_diff	alignment_scores:rt_absolute_error	alignment_scores:ion_mobility_absolute_error	compound_db_identity:compound_db_identity	compound_db_identity:compound_name	compound_db_identity:compound_annotation_score	compound_db_identity:mol_formula	compound_db_identity:adduct	compound_db_identity:precursor_mz	compound_db_identity:mz_diff_ppm	compound_db_identity:mz_diff	compound_db_identity:neutral_mass	compound_db_identity:rt	compound_db_identity:isotope_pattern_score	compound_db_identity:comment	compound_db_identity:database_name	compound_db_identity:rt_absolute_error	compound_db_identity:rt_relative_error	datafile:MDA_sEVs_1.d:area	datafile:MDA_sEVs_1.d:rt	datafile:MDA_sEVs_1.d:mz_range:min	datafile:MDA_sEVs_1.d:mz_range:max	datafile:MDA_sEVs_1.d:fwhm	datafile:MDA_sEVs_1.d:rt_range:min	datafile:MDA_sEVs_1.d:rt_range:max	datafile:MDA_sEVs_1.d:feature_state	datafile:MDA_sEVs_1.d:mz	datafile:MDA_sEVs_1.d:intensity_range:min	datafile:MDA_sEVs_1.d:intensity_range:max	datafile:MDA_sEVs_1.d:asymmetry_factor	datafile:MDA_sEVs_1.d:tailing_factor	datafile:MDA_sEVs_1.d:height	datafile:MDA_sEVs_1.d:rt_absolute_correction
1	6.91E-01	0.0578	245.98119	245.9866	1	0.0352	0.1936	245.9841	1.32E+03	2.60E+03	6.46E+00	0.125	1	2	1	0	0	0	0																							UNKNOWN
2	3.57E-01	0.0598	312.16997	312.17603	1	0.0372	0.1277	312.17296	1.50E+03	3.47E+03	6.99E+00	0.125	1	2	1	0	0	0	0																							UNKNOWN
3	5.85E+00	0.0676	138.01886	138.02061		0.045	0.26	138.01959	4.48E+03	1.66E+04	4.81E+01	0.125	1	0	1	0	0	0	0																							UNKNOWN
4	3.55E-01	0.0699	606.16293	606.17153	1	0.036	0.1379	606.16654	1.31E+03	2.14E+03	5.16E+00	0.125	1	0	1	0	0	0	0																							UNKNOWN
5	4.71E-01	0.0711	196.9011	196.90341	1	0.0372	0.1164	196.90272	2.63E+03	5.13E+03	1.13E+01	0.125	1	0	1	0	0	0	0																							UNKNOWN
6	2.68E-01	0.0711	365.05465	365.0581	1	0.0372	0.1164	365.05722	1.63E+03	2.65E+03	5.30E+00	0.125	1	0	1	0	0	0	0																							UNKNOWN
7	6.98E-01	0.0721	135.04385	135.04709		0.0352	0.1326	135.04482	1.63E+03	7.15E+03	1.29E+01	0.375	3	0	0.951	0.86	0.00012	0.0178	0																							UNKNOWN
8	3.60E-01	0.0788	257.84455	257.84842	1	0.0448	0.1693	257.84679	1.39E+03	2.72E+03	4.80E+00	0.125	1	2	1	0	0	0	0																3.60E-01	0.0788	257.84455	257.84842	0.092	0.0448	0.1693	DETECTED	257.84679	1.39E+03	2.72E+03	2.6662	1.8331	4.80E+00	0
9	3.30E-01	0.0805	252.06424	252.0693		0.0352	0.1144	252.06599	1.37E+03	2.92E+03	7.23E+00	0.125	1	0	1	0	0	0	0																							UNKNOWN
10	5.00E-01	0.0813	445.08381	445.08809		0.036	0.1492	445.08578	1.44E+03	2.89E+03	7.00E+00	0.125	1	0	1	0	0	0	0																							UNKNOWN
11	4.39E-01	0.0844	452.07367	452.0861		0.0391	0.1183	452.07963	2.06E+03	3.99E+03	9.03E+00	0.125	1	0	1	0	0	0	0																							UNKNOWN
12	3.84E-01	0.0873	100.9264	100.92829	1	0.042	0.1212	100.92698	2.25E+03	4.68E+03	8.92E+00	0.125	1	0	1	0	0	0	0																							UNKNOWN
13	8.86E-01	0.0873	154.94295	154.94701		0.042	0.1778	154.94475	2.32E+03	4.45E+03	9.86E+00	0.125	1	0	1	0	0	0	0																							UNKNOWN
14	3.09E-01	0.0926	122.029	122.03387	1	0.0473	0.1379	122.03171	1.50E+03	3.42E+03	6.50E+00	0.125	1	0	1	0	0	0	0																							UNKNOWN
15	4.40E+01	0.0928	213.05359	213.05941	1	0.0352	0.5626	213.05606	1.41E+03	1.25E+05	4.66E+02	0.75	6	0	0.916	1.84	0.00039	0.0454	0																1.89E+01	0.0788	213.05367	213.05784	0.0675	0.0448	0.5541	DETECTED	213.05585	1.73E+03	1.17E+05	5.037	3.8718	2.12E+02	0
16	2.34E+01	0.0941	121.02894	121.03305	1	0.0352	1.6828	121.0311	1.81E+03	3.36E+04	7.45E+01	0.875	7	0	0.833	4.22	0.00051	0.0454	0																8.54E+00	0.0788	121.02982	121.03305	0.0739	0.0448	0.7238	DETECTED	121.03102	4.42E+03	2.84E+04	12.9293	9.9993	4.01E+01	0
17	9.89E+00	0.0957	136.94584	136.94895		0.0391	0.8765	136.94743	4.13E+03	9.84E+03	1.83E+01	0.125	1	0	1	0	0	0	0																							UNKNOWN
18	6.87E+00	0.0957	430.09304	430.10463	1	0.0391	1.0915	430.10105	1.70E+03	4.28E+03	9.71E+00	0.125	1	0	1	0	0	0	0																							UNKNOWN
19	1.49E+00	0.0957	556.04265	556.05047		0.0391	0.2541	556.0475	2.48E+03	4.64E+03	1.05E+01	0.125	1	0	1	0	0	0	0																							UNKNOWN
20	2.39E-01	0.0986	694.953	694.96225		0.0533	0.1326	694.95613	1.36E+03	2.24E+03	4.86E+00	0.125	1	0	1	0	0	0	0																							UNKNOWN
21	5.25E+00	0.1031	156.95372	156.95756	1	0.0352	0.4199	156.95572	4.53E+03	7.68E+03	1.91E+01	0.125	1	0	1	0	0	0	0																							UNKNOWN
22	1.05E+01	0.1039	109.94137	109.94243		0.036	0.6923	109.94192	6.20E+03	1.10E+04	2.19E+01	0.125	1	1	1	0	0	0	0																							UNKNOWN
23	3.79E-01	0.1039	215.06298	215.06768		0.0473	0.1379	215.06544	1.36E+03	2.57E+03	6.60E+00	0.125	1	0	1	0	0	0	0																							UNKNOWN
24	3.60E-01	0.1039	460.29682	460.30055	1	0.0813	0.1605	460.29877	1.75E+03	3.11E+03	7.54E+00	0.125	1	0	1	0	0	0	0																							UNKNOWN
26	7.19E+00	0.107	580.0038	580.0151		0.0391	1.0123	580.01041	1.93E+03	4.95E+03	1.12E+01	0.125	1	0	1	0	0	0	0																							UNKNOWN
27	1.11E+01	0.1152	204.91244	204.91527		0.036	0.6697	204.91393	4.78E+03	9.08E+03	2.36E+01	0.125	1	2	1	0	0	0	0																							UNKNOWN
28	1.81E-01	0.1164	109.05143	109.05187		0.0711	0.139	109.05167	1.56E+03	2.66E+03	4.07E+00	0.125	1	0	1	0	0	0	0																							UNKNOWN
29	2.27E-01	0.124	427.99528	428.00161	1	0.0788	0.1467	428.00012	1.56E+03	3.29E+03	5.67E+00	0.125	1	0	1	0	0	0	0																2.27E-01	0.124	427.99528	428.00161	0.0487	0.0788	0.1467	DETECTED	428.00012	1.56E+03	3.29E+03	0.5002	0.7501	5.67E+00	0
30	2.03E+01	0.1242	436.05693	436.06204	1	0.045	0.7918	436.05999	5.00E+03	8.91E+03	3.65E+01	0.125	1	0	1	0	0	0	0																							UNKNOWN
31	1.73E+00	0.1242	505.93696	505.95321	1	0.0902	0.3392	505.94269	1.35E+03	2.63E+03	1.07E+01	0.125	1	0	1	0	0	0	0																							UNKNOWN
32	6.61E-01	0.1265	242.89308	242.89686	1	0.036	0.1831	242.89489	1.31E+03	3.35E+03	8.44E+00	0.125	1	0	1	0	0	0	0																							UNKNOWN
33	2.43E+00	0.1277	785.97568	785.98398		0.0372	0.5011	785.97975	1.59E+03	4.05E+03	7.90E+00	0.125	1	1	1	0	0	0	0																							UNKNOWN
34	3.99E+00	0.1288	332.08683	332.09459	1	0.0391	0.3505	332.09235	1.45E+03	1.34E+04	4.75E+01	1	8	0	0.886	3.26	0.00108	0.0797	0																2.00E+00	0.124	332.08824	332.09403	0.073	0.0448	0.2825	DETECTED	332.09234	1.55E+03	1.16E+04	1.9276	1.5002	2.03E+01	0
35	1.74E-01	0.1326	96.92162	96.92257		0.0986	0.1665	96.922	1.33E+03	2.12E+03	4.06E+00	0.125	1	0	1	0	0	0	0																							UNKNOWN
36	9.77E-01	0.1355	221.96953	221.97264		0.1015	0.226	221.97123	1.47E+03	3.18E+03	1.41E+01	0.125	1	0	1	0	0	0	0																							UNKNOWN
37	6.31E-01	0.1355	272.06104	272.06507		0.0563	0.1581	272.06349	1.19E+03	2.49E+03	1.06E+01	0.125	1	0	1	0	0	0	0																							UNKNOWN
38	6.42E-01	0.1355	494.00481	494.0084	1	0.0504	0.1718	494.00677	2.17E+03	3.77E+03	8.67E+00	0.25	2	0	0.901	0.91	0.00045	0.125	0																							UNKNOWN
39	2.98E-01	0.1356	97.97336	97.97615	1	0.0564	0.1582	97.97456	1.30E+03	2.10E+03	4.26E+00	0.125	1	3	1	0	0	0	0																							UNKNOWN
40	2.56E-01	0.139	392.85685	392.86479		0.1051	0.1843	392.86087	1.48E+03	2.70E+03	5.37E+00	0.125	1	0	1	0	0	0	0																							UNKNOWN
41	5.82E+00	0.1397	182.02863	182.03354		0.042	0.4297	182.03143	2.02E+03	4.55E+03	2.24E+01	0.25	2	0	0.751	3.3	0.0006	0.0084	0																							UNKNOWN
42	3.72E+00	0.1439	152.93762	152.94196	1	0.036	0.6923	152.93937	1.49E+03	3.90E+03	8.68E+00	0.375	3	3	0.933	0.71	0.00011	0.1591	0																1.39E+00	0.2178	152.93839	152.94025	0.3059	0.0448	0.4069	DETECTED	152.93936	1.49E+03	3.59E+03	0.6	0.8	6.08E+00	-0.0534
43	2.00E+00	0.1467	609.1384	609.14406	1	0.0448	0.4635	609.14113	1.78E+03	3.79E+03	6.49E+00	0.125	1	3	1	0	0	0	0																2.00E+00	0.1467	609.1384	609.14406	0.3063	0.0448	0.4635	DETECTED	609.14113	1.78E+03	3.79E+03	3.1115	2.0557	6.49E+00	0
44	4.26E-01	0.1503	185.99099	185.99481	1	0.0938	0.1956	185.99285	1.61E+03	3.17E+03	7.22E+00	0.125	1	0	1	0	0	0	0																							UNKNOWN
45	4.28E-01	0.1503	615.10155	615.11092		0.1277	0.2409	615.10729	1.67E+03	2.71E+03	5.31E+00	0.125	1	0	1	0	0	0	0																							UNKNOWN
46	2.28E+02	0.1581	287.07932	287.08355	1	0.045	1.6971	287.08106	4.30E+03	4.32E+04	1.82E+02	0.125	1	0	1	0	0	0	0																							UNKNOWN
47	4.02E+01	0.165	416.08724	416.09052	1	0.0352	0.9048	416.08906	1.65E+03	3.09E+04	1.27E+02	1	8	0	0.917	1.83	0.00076	0	0																3.22E+01	0.165	416.08741	416.08957	0.9209	0.0448	0.9048	DETECTED	416.08877	8.29E+03	2.94E+04	3.7501	2.375	5.08E+01	-0.0609
48	5.95E+00	0.1689	407.02697	407.03741		0.0372	0.6596	407.03184	1.80E+03	6.17E+03	1.23E+01	0.25	2	3	0.76	3	0.00122	0.0597	0																							UNKNOWN
49	2.47E-01	0.173	71.01325	71.01455	1	0.1164	0.2069	71.01386	1.60E+03	2.59E+03	4.34E+00	0.125	1	1	1	0	0	0	0																							UNKNOWN
50	3.75E-01	0.173	198.86558	198.86783		0.1277	0.2296	198.86669	1.39E+03	2.73E+03	5.98E+00	0.125	1	0	1	0	0	0	0																							UNKNOWN
51	1.26E+00	0.1747	164.03417	164.03789	1	0.0986	0.2939	164.03584	1.47E+03	4.13E+03	1.80E+01	0.5	4	0	0.812	3	0.00049	0.0428	0																3.76E-01	0.1693	164.03474	164.03718	0.0768	0.1127	0.2146	DETECTED	164.03569	1.54E+03	3.38E+03	0.8002	0.9001	5.92E+00	0
52	2.43E-01	0.1748	72.00905	72.0101		0.107	0.1749	72.00953	1.69E+03	3.10E+03	6.45E+00	0.125	1	0	1	0	0	0	0																							UNKNOWN
53	1.19E+00	0.1754	326.04453	326.05292	1	0.0352	0.2276	326.04671	1.74E+03	3.72E+03	9.11E+00	0.125	1	0	1	0	0	0	0																							UNKNOWN
54	4.79E-01	0.1754	199.95907	199.96436	1	0.1099	0.2522	199.96282	1.41E+03	2.31E+03	5.05E+00	0.25	2	0	0.966	0.25	0.00005	0.063	0																							UNKNOWN
55	1.83E+01	0.176	68.99558	68.997		0.045	0.4071	68.99618	1.09E+04	1.94E+04	6.55E+01	0.125	1	1	1	0	0	0	0																							UNKNOWN
57	3.47E+01	0.1778	414.02176	414.02689	1	0.042	1.4452	414.02526	3.81E+03	1.39E+04	3.05E+01	0.125	1	0	1	0	0	0	0																							UNKNOWN
58	3.01E-01	0.1782	159.02783	159.03034		0.1806	0.2825	159.02892	1.45E+03	3.22E+03	5.52E+00	0.125	1	0	1	0	0	0	0																3.01E-01	0.1782	159.02783	159.03034	0.0568	0.1806	0.2825	DETECTED	159.02892	1.45E+03	3.22E+03	0.8	0.9	5.52E+00	-0.059
59	4.51E-01	0.1807	493.36641	493.37461		0.1129	0.2259	493.3709	1.28E+03	2.55E+03	9.90E+00	0.25	2	0	0.95	0.51	0.00025	0.0451	0																2.65E-01	0.2033	493.36871	493.37239	0.0806	0.1354	0.2259	DETECTED	493.37078	1.47E+03	2.55E+03	0.3333	0.6667	4.39E+00	0
60	3.22E+00	0.1825	161.93354	161.93863	1	0.045	0.6418	161.93638	1.76E+03	4.53E+03	1.05E+01	0.25	2	1	0.965	0.21	0.00003	0.0773	0																							UNKNOWN
61	3.92E-01	0.1843	66.00856	66.01412		0.1051	0.2296	66.011	1.57E+03	3.08E+03	5.20E+00	0.125	1	0	1	0	0	0	0																							UNKNOWN
62	5.00E+00	0.1846	410.9856	410.9902		0.0391	0.6502	410.98769	2.19E+03	5.04E+03	1.14E+01	0.125	1	0	1	0	0	0	0																							UNKNOWN
63	2.53E+00	0.185	80.96459	80.97125		0.0789	0.3957	80.96751	1.41E+03	3.89E+03	1.28E+01	0.25	2	0	0.785	2.31	0.00019	0.1669	0																							UNKNOWN
64	8.55E-01	0.1851	120.92179	120.92645	1	0.0352	0.3201	120.92398	1.47E+03	3.42E+03	4.93E+00	0.25	2	1	0.791	2.01	0.00024	0.2319	0																							UNKNOWN
65	9.42E-01	0.1857	330.08108	330.08514	1	0.0352	0.2049	330.08342	1.82E+03	3.44E+03	8.40E+00	0.125	1	0	1	0	0	0	0																							UNKNOWN
66	5.67E+00	0.187	435.08712	435.09935		0.0902	0.475	435.09151	1.26E+03	4.95E+03	2.03E+01	0.125	1	0	1	0	0	0	0																							UNKNOWN
67	6.99E-01	0.1875	313.90821	313.91293	1	0.0903	0.2487	313.91051	1.37E+03	2.67E+03	6.46E+00	0.125	1	0	1	0	0	0	0																							UNKNOWN
68	5.00E+00	0.1881	124.98814	124.99427	1	0.0372	1.4178	124.99178	1.33E+03	3.85E+03	9.56E+00	0.375	3	0	0.873	1.39	0.00017	0.2468	0																							UNKNOWN
69	6.23E-01	0.1891	475.03481	475.04335	1	0.0986	0.257	475.04023	1.41E+03	2.85E+03	6.22E+00	0.125	1	0	1	0	0	0	0																							UNKNOWN
70	7.56E-01	0.1893	262.92667	262.93154		0.076	0.3504	262.92907	1.49E+03	3.39E+03	7.55E+00	0.25	2	0	0.627	4.9	0.00129	0.0222	0																3.81E-01	0.1782	262.92667	262.93032	0.1017	0.2146	0.3504	DETECTED	262.92843	1.49E+03	2.66E+03	5	3	4.70E+00	-0.059
71	2.33E-01	0.1914	203.89877	203.90049		0.2146	0.2825	203.89967	1.66E+03	2.99E+03	5.47E+00	0.125	1	0	1	0	0	0	0																2.33E-01	0.1914	203.89877	203.90049	0.0615	0.2146	0.2825	DETECTED	203.89967	1.66E+03	2.99E+03	1	1	5.47E+00	-0.0571
72	8.12E+00	0.1923	202.90268	202.91074	1	0.0352	1.3838	202.90693	1.45E+03	4.56E+03	9.92E+00	0.625	5	2	0.871	1.99	0.0004	0.2173	0																1.83E+00	0.1914	202.90401	202.90843	0.2004	0.0448	0.4069	DETECTED	202.90677	2.06E+03	3.66E+03	0.7778	0.8889	6.71E+00	-0.0571
73	1.03E+02	0.1924	52.9794	52.98004		0.036	1.6179	52.97974	5.11E+03	2.67E+04	9.10E+01	0.375	3	1	0.943	0.51	0.00003	0.182	0																							UNKNOWN
74	4.65E-01	0.1943	284.91721	284.92111		0.1409	0.2315	284.91801	2.15E+03	3.49E+03	7.99E+00	0.125	1	2	1	0	0	0	0																							UNKNOWN
75	7.12E+00	0.1943	334.89498	334.89905		0.0391	0.786	334.89663	2.62E+03	6.15E+03	1.40E+01	0.125	1	2	1	0	0	0	0																							UNKNOWN
76	2.54E+01	0.1956	417.07536	417.08404	1	0.0352	1.4392	417.08001	1.83E+03	1.73E+04	6.55E+01	0.875	7	1	0.904	2.39	0.001	0.1189	0																							UNKNOWN
77	2.54E+00	0.198	515.99179	516.00863		0.1015	0.4636	515.99946	1.37E+03	2.95E+03	1.20E+01	0.125	1	0	1	0	0	0	0																							UNKNOWN
78	1.20E+01	0.1996	195.90439	195.90873	1	0.036	1.3688	195.90645	2.30E+03	7.36E+03	1.47E+01	0.25	2	2	0.886	1.4	0.00027	0.0363	0																1.20E+01	0.2178	195.90464	195.90799	0.9325	0.0448	1.3688	DETECTED	195.90631	2.70E+03	7.36E+03	4.8501	2.925	1.36E+01	-0.0534
79	3.32E+00	0.2019	171.95932	171.96315	1	0.036	0.5113	171.96082	1.50E+03	3.84E+03	1.01E+01	0.25	2	0	0.921	0.47	0.00008	0.1733	0																							UNKNOWN
80	8.42E-01	0.2032	97.97306	97.97815	1	0.1014	0.3642	97.97506	1.31E+03	2.95E+03	5.95E+00	0.25	2	1	0.966	0.38	0.00004	0.0226	0																3.98E-01	0.1919	97.97306	97.97666	0.0984	0.1014	0.2485	DETECTED	97.97504	1.44E+03	2.95E+03	0.6251	0.8126	4.42E+00	0
81	5.25E-01	0.2036	59.9817	59.98524		0.1891	0.2797	59.98421	2.31E+03	4.96E+03	9.92E+00	0.125	1	0	1	0	0	0	0																							UNKNOWN
82	4.91E-01	0.2036	410.00348	410.01277	1	0.2118	0.3476	410.00818	1.39E+03	2.84E+03	6.21E+00	0.125	1	0	1	0	0	0	0																							UNKNOWN
83	1.24E+00	0.2041	115.0004	115.00333		0.0391	0.288	115.00178	2.14E+03	4.13E+03	8.04E+00	0.125	1	0	1	0	0	0	0																							UNKNOWN
84	3.79E-01	0.2041	453.05785	453.06452		0.1296	0.2201	453.0609	1.78E+03	2.90E+03	6.56E+00	0.125	1	0	1	0	0	0	0																							UNKNOWN
85	3.01E+00	0.2046	579.13059	579.13706	1	0.0448	0.6785	579.13421	1.81E+03	4.56E+03	7.82E+00	0.125	1	1	1	0	0	0	0																3.01E+00	0.2046	579.13059	579.13706	0.3243	0.0448	0.6785	DETECTED	579.13421	1.81E+03	4.56E+03	1.9474	1.4737	7.82E+00	-0.0552
86	3.84E-01	0.209	759.09189	759.11185		0.1694	0.2373	759.10264	1.40E+03	2.13E+03	8.57E+00	0.125	1	0	1	0	0	0	0																							UNKNOWN
87	3.04E+00	0.2099	372.05421	372.06299	1	0.045	0.4185	372.05797	2.32E+03	4.68E+03	1.12E+01	0.125	1	2	1	0	0	0	0																							UNKNOWN
88	1.66E+01	0.2118	160.93621	160.93774	1	0.042	0.5399	160.93703	1.16E+04	1.80E+04	4.00E+01	0.125	1	1	1	0	0	0	0																							UNKNOWN
89	5.55E+00	0.2145	225.51384	225.51887		0.036	0.9639	225.51641	1.48E+03	3.93E+03	9.99E+00	0.125	1	0	1	0	0	0	0																							UNKNOWN
90	3.36E+00	0.2155	553.94209	553.9599	1	0.042	0.5739	553.94982	1.83E+03	4.50E+03	9.16E+00	0.25	2	0	0.974	0.35	0.00019	0.0019	0																2.68E+00	0.2146	553.94278	553.95642	0.1867	0.0448	0.5541	DETECTED	553.94972	2.03E+03	4.50E+03	2.0001	1.5	7.73E+00	0
91	6.97E+00	0.2165	290.90003	290.90482		0.042	1.0039	290.90231	1.98E+03	4.79E+03	1.06E+01	0.125	1	4	1	0	0	0	0																							UNKNOWN
92	5.89E+00	0.2165	476.02396	476.02924	1	0.042	0.5173	476.0261	4.46E+03	7.29E+03	1.59E+01	0.125	1	5	1	0	0	0	0																							UNKNOWN
93	2.49E+00	0.2178	217.85269	217.85691	1	0.0448	0.588	217.85474	1.49E+03	4.11E+03	7.42E+00	0.125	1	0	1	0	0	0	0																2.49E+00	0.2178	217.85269	217.85691	0.2814	0.0448	0.588	DETECTED	217.85474	1.49E+03	4.11E+03	1.4	1.2	7.42E+00	-0.0534
94	2.21E-01	0.2178	705.08274	705.08706		0.2259	0.3051	705.08514	1.41E+03	2.77E+03	4.74E+00	0.125	1	0	1	0	0	0	0																2.21E-01	0.2178	705.08274	705.08706	0.0587	0.2259	0.3051	DETECTED	705.08514	1.41E+03	2.77E+03	0.75	0.875	4.74E+00	-0.0534
95	6.21E+00	0.22	330.08047	330.08864	1	0.045	0.6787	330.08536	1.42E+03	3.61E+03	1.50E+01	0.125	1	0	1	0	0	0	0																							UNKNOWN
96	5.71E-01	0.2278	245.97975	245.98497	1	0.0448	0.3181	245.9831	1.41E+03	3.20E+03	6.68E+00	0.25	2	2	0.916	0.51	0.00013	0.1848	0																5.71E-01	0.1354	245.97975	245.98478	0.0491	0.0448	0.1919	DETECTED	245.98316	1.57E+03	3.20E+03	0.6251	0.8126	5.69E+00	0
97	1.89E+01	0.2288	447.97097	447.98756	1	0.0448	1.4593	447.98048	1.42E+03	1.08E+04	2.64E+01	0.25	2	1	0.634	4.71	0.00211	0.0483	0																1.89E+01	0.2046	447.97097	447.98227	1.3157	0.0448	1.4593	DETECTED	447.97942	1.42E+03	1.08E+04	5.5479	3.2895	1.86E+01	-0.0552
98	8.70E-01	0.2308	178.04947	178.0559		0.1597	0.3181	178.05266	1.34E+03	4.68E+03	1.20E+01	0.75	6	0	0.681	5.82	0.00104	0.0927	0																4.96E-01	0.2146	178.04947	178.05381	0.0861	0.1806	0.2825	DETECTED	178.0521	1.54E+03	4.01E+03	2	1.5	7.71E+00	0
99	6.47E-01	0.2324	282.8879	282.89308	1	0.079	0.2374	282.89107	1.36E+03	2.52E+03	6.14E+00	0.125	1	0	1	0	0	0	0																							UNKNOWN
100	3.97E-01	0.233	225.01675	225.01942		0.1843	0.2748	225.01831	1.73E+03	3.27E+03	6.91E+00	0.125	1	0	1	0	0	0	0																							UNKNOWN
101	2.91E+00	0.2332	66.00801	66.01272	1	0.036	0.7466	66.0101	1.31E+03	3.69E+03	1.18E+01	0.375	3	3	0.75	3.34	0.00022	0.3366	0																							UNKNOWN
102	9.17E+00	0.2333	394.03765	394.04701	1	0.036	1.4254	394.0418	1.63E+03	6.03E+03	1.18E+01	0.5	4	2	0.872	1.41	0.00055	0.3667	0																9.17E+00	0.1014	394.03765	394.04457	1.0283	0.0448	1.4254	DETECTED	394.04156	1.63E+03	6.03E+03	23.3982	12.1991	1.04E+01	0
103	9.06E-01	0.2334	167.95179	167.95714	1	0.1749	0.3559	167.95419	1.71E+03	3.52E+03	8.15E+00	0.125	1	1	1	0	0	0	0																							UNKNOWN
104	8.73E-01	0.2404	480.01649	480.0238	1	0.0448	0.4086	480.01991	1.39E+03	2.93E+03	6.48E+00	0.25	2	1	0.897	0.22	0.00011	0.3458	0																6.04E-01	0.0675	480.01728	480.02271	0.1631	0.0448	0.2259	DETECTED	480.01986	1.63E+03	2.93E+03	6.9993	3.9996	5.03E+00	0
105	8.64E-01	0.2407	326.18422	326.19132	1	0.0352	0.2635	326.18726	1.27E+03	3.16E+03	6.88E+00	0.375	3	0	0.849	2.81	0.00092	0.0536	0																							UNKNOWN
106	8.59E+01	0.2419	74.96136	74.96217	1	0.0391	1.5048	74.96181	3.51E+03	3.42E+04	7.20E+01	0.25	2	2	0.888	1.35	0.0001	0.0416	0																							UNKNOWN
107	5.46E-01	0.2422	328.89626	328.9019	1	0.2683	0.3928	328.89883	1.48E+03	2.85E+03	6.28E+00	0.125	1	1	1	0	0	0	0																							UNKNOWN
108	1.02E+01	0.2422	1037.92612	1037.93366	1	0.042	0.8568	1037.93025	4.41E+03	7.13E+03	1.55E+01	0.125	1	3	1	0	0	0	0																							UNKNOWN
109	6.29E+00	0.2436	121.94324	121.94511	1	0.045	0.5203	121.94416	4.08E+03	9.29E+03	1.77E+01	0.125	1	7	1	0	0	0	0																							UNKNOWN
110	3.45E+01	0.2436	283.26318	283.26597	1	0.045	1.4822	283.2644	7.17E+03	1.34E+04	3.26E+01	0.125	1	0	1	0	0	0	0																							UNKNOWN
111	8.31E+01	0.2464	138.90649	138.91123	1	0.036	1.5297	138.91044	1.52E+03	3.61E+04	7.83E+01	0.375	3	1	0.965	0.47	0.00006	0.044	0																							UNKNOWN
112	2.36E-01	0.2475	72.96864	72.96996		0.1492	0.2284	72.9695	1.41E+03	2.44E+03	5.19E+00	0.125	1	0	1	0	0	0	0																							UNKNOWN
113	2.85E+00	0.2499	122.07063	122.07401		0.036	0.6785	122.07229	1.41E+03	4.53E+03	7.44E+00	0.375	3	1	0.845	2.14	0.00026	0.0857	0																2.32E+00	0.2837	122.07106	122.07302	0.5531	0.0448	0.6785	DETECTED	122.07212	1.67E+03	4.53E+03	1.24	1.12	6.37E+00	-0.044
114	2.55E+00	0.2505	89.02314	89.02506		0.0352	0.5331	89.02416	1.38E+03	4.33E+03	8.81E+00	0.375	3	1	0.836	1.61	0.00014	0.3193	0																3.14E-01	0.2259	89.02314	89.02482	0.0935	0.1693	0.2711	DETECTED	89.02407	1.75E+03	3.18E+03	0.8	0.9	4.82E+00	0
115	4.95E+00	0.2524	135.89456	135.89905	1	0.0352	0.7691	135.89626	2.28E+03	6.80E+03	1.29E+01	0.375	3	2	0.828	2.27	0.00031	0.1805	0																4.95E+00	0.2259	135.89457	135.89851	0.3961	0.0448	0.7691	DETECTED	135.89638	3.26E+03	6.80E+03	3.0001	2	9.03E+00	0
116	2.24E+01	0.254	434.09358	434.10203	1	0.0352	0.9503	434.09889	1.60E+03	1.04E+04	4.27E+01	0.875	7	3	0.863	1.94	0.00084	0.4633	0																8.49E+00	0.2178	434.09455	434.10027	0.3154	0.0448	0.837	DETECTED	434.09845	3.32E+03	8.56E+03	2.5	1.75	1.48E+01	-0.0534
117	5.71E+00	0.254	161.93169	161.93752	1	0.0448	0.9388	161.93521	1.72E+03	4.31E+03	1.62E+01	0.25	2	1	0.841	1.61	0.00026	0.1517	0																4.46E+00	0.1782	161.93263	161.93752	0.7936	0.0448	0.9388	DETECTED	161.93534	1.80E+03	4.31E+03	3.6471	2.3236	7.48E+00	-0.059
118	1.12E+01	0.2541	450.00048	450.00753	1	0.036	0.7775	450.00402	4.82E+03	9.55E+03	2.14E+01	0.25	2	0	0.975	0.07	0.00003	0.0792	0																							UNKNOWN
119	6.60E+00	0.2546	137.89094	137.89634	1	0.042	0.9812	137.89326	1.29E+03	4.53E+03	1.31E+01	0.375	3	1	0.751	3.37	0.00047	0.2829	0																							UNKNOWN
120	2.01E+00	0.2551	535.96148	535.97203		0.042	0.4947	535.96615	1.42E+03	2.88E+03	6.28E+00	0.125	1	0	1	0	0	0	0																							UNKNOWN
121	2.68E-01	0.2557	260.90098	260.90611		0.1956	0.2748	260.90467	1.39E+03	2.72E+03	5.59E+00	0.125	1	0	1	0	0	0	0																							UNKNOWN
123	8.45E+00	0.2581	1170.97198	1170.98089	1	0.0352	0.6689	1170.97682	4.04E+03	8.70E+03	2.09E+01	0.125	1	1	1	0	0	0	0																							UNKNOWN
124	8.51E-01	0.2589	641.92266	641.93296		0.2035	0.4298	641.92805	1.33E+03	2.46E+03	5.61E+00	0.25	2	0	0.874	1.48	0.00095	0.0591	0																							UNKNOWN
125	1.08E+02	0.2597	228.93187	228.93393	1	0.0391	1.4822	228.93283	2.16E+03	3.75E+04	9.34E+01	0.25	2	1	0.832	1.67	0.00038	0.1699	0																							UNKNOWN
126	7.40E-01	0.3896	129.05424	129.05912		0.1265	0.69	129.05657	1.30E+03	2.93E+03	6.97E+00	0.25	2	3	0.903	0.97	0.00013	0.0954	0																							UNKNOWN
127	1.00E+01	0.2627	202.96403	202.96988		0.0391	0.9783	202.96745	2.89E+03	6.91E+03	1.61E+01	0.125	1	0	1	0	0	0	0																							UNKNOWN
128	2.76E+00	0.2627	392.93437	392.93879		0.0391	0.4917	392.93685	1.72E+03	3.61E+03	8.20E+00	0.125	1	1	1	0	0	0	0																							UNKNOWN
129	4.78E+00	0.2636	100.00725	100.01086		0.036	0.8372	100.00907	1.42E+03	4.88E+03	9.88E+00	0.375	3	1	0.661	4.98	0.0005	0.0956	0																7.02E-01	0.3101	100.00729	100.00988	0.1897	0.2598	0.4861	DETECTED	100.00875	1.42E+03	2.98E+03	1.4998	1.2499	4.44E+00	-0.0402
130	1.75E+00	0.2639	544.93172	544.94225	1	0.2034	0.4636	544.93706	1.41E+03	2.55E+03	1.03E+01	0.125	1	0	1	0	0	0	0																							UNKNOWN
131	2.46E+01	0.2693	201.90604	201.90811	1	0.042	0.9699	201.90705	7.35E+03	1.46E+04	3.35E+01	0.25	2	0	0.937	0.49	0.0001	0.1057	0																							UNKNOWN
132	2.76E+00	0.2712	515.98469	516.00092	1	0.042	0.7238	515.99169	1.57E+03	3.26E+03	7.07E+00	0.25	2	0	0.582	4.34	0.00224	0.3679	0																2.76E+00	0.4552	515.98469	516.00092	0.3959	0.0448	0.7238	DETECTED	515.99281	1.57E+03	3.26E+03	0.579	0.7895	5.60E+00	-0.0196
133	2.30E+00	0.2725	182.00934	182.01271		0.0957	0.3673	182.0105	2.83E+03	5.30E+03	1.25E+01	0.125	1	0	1	0	0	0	0																							UNKNOWN
134	6.57E+00	0.2725	376.90517	376.90999		0.0391	0.7633	376.90769	2.54E+03	5.39E+03	1.22E+01	0.125	1	2	1	0	0	0	0																							UNKNOWN
135	9.47E-01	0.2725	489.98851	490.003	1	0.1749	0.3333	489.9969	2.19E+03	3.65E+03	8.26E+00	0.125	1	2	1	0	0	0	0																							UNKNOWN
136	6.21E+01	0.2725	144.97461	144.97774	1	0.036	1.8978	144.97562	2.07E+03	2.53E+04	5.35E+01	0.375	3	2	0.94	0.56	0.00008	0.1391	0																							UNKNOWN
137	1.30E+00	0.2735	137.02323	137.02943		0.1891	0.4607	137.02532	1.95E+03	5.24E+03	1.02E+01	0.25	2	0	0.671	4	0.00055	0.114	0																							UNKNOWN
138	1.58E+00	0.2749	465.33599	465.34095		0.1355	0.3618	465.33858	1.35E+03	2.72E+03	1.11E+01	0.125	1	0	1	0	0	0	0																							UNKNOWN
139	7.14E+00	0.2773	244.89926	244.90481	1	0.045	0.5316	244.90278	4.36E+03	7.42E+03	1.83E+01	0.125	1	0	1	0	0	0	0																							UNKNOWN
140	5.54E+00	0.2773	301.97928	301.98511	1	0.045	0.7466	301.98137	1.85E+03	4.46E+03	1.08E+01	0.125	1	3	1	0	0	0	0																							UNKNOWN
141	3.61E-01	0.2773	498.82033	498.82801		0.2148	0.3166	498.82371	1.35E+03	2.43E+03	5.79E+00	0.125	1	0	1	0	0	0	0																							UNKNOWN
142	8.05E-01	0.2784	221.08008	221.08335		0.1617	0.3653	221.08229	1.43E+03	2.89E+03	6.13E+00	0.125	1	3	1	0	0	0	0																							UNKNOWN
143	6.57E+00	0.2794	488.98325	488.99554	1	0.0352	0.7934	488.99031	1.27E+03	4.05E+03	1.65E+01	0.25	2	1	0.62	4.51	0.00221	0.1668	0																							UNKNOWN
144	6.99E+00	0.2797	233.01809	233.02233		0.0372	1.1736	233.02042	1.68E+03	6.03E+03	1.23E+01	0.375	3	0	0.834	1.81	0.00042	0.2902	0																5.00E+00	0.158	233.01875	233.02164	0.5912	0.0448	0.6898	DETECTED	233.02026	2.50E+03	6.03E+03	4.7004	2.8502	1.08E+01	0
145	1.54E+01	0.2804	309.06104	309.06469	1	0.036	0.9299	309.0627	5.35E+03	9.19E+03	3.85E+01	0.25	2	4	0.97	0.07	0.00002	0.099	0																							UNKNOWN
146	4.91E+00	0.2823	328.89851	328.90426	1	0.0391	0.5483	328.90112	3.09E+03	5.40E+03	1.23E+01	0.125	1	1	1	0	0	0	0																							UNKNOWN
147	6.41E+00	0.2824	251.02826	251.03376		0.0352	0.9161	251.03137	1.55E+03	5.00E+03	1.98E+01	0.5	4	2	0.89	1.23	0.00031	0.1435	0																4.88E+00	0.2146	251.0291	251.03347	0.6785	0.0448	0.9161	DETECTED	251.03123	1.68E+03	5.00E+03	4.1334	2.5667	8.85E+00	0
148	1.15E+01	0.2848	310.05559	310.06109	1	0.042	0.7917	310.05873	2.88E+03	8.33E+03	3.02E+01	0.5	4	1	0.919	1.17	0.00036	0.1142	0																8.64E+00	0.231	310.05702	310.06089	0.6155	0.0448	0.7917	DETECTED	310.05856	4.73E+03	8.33E+03	2.1429	1.5714	1.45E+01	-0.0515
149	2.20E+01	0.2859	325.1828	325.18575	1	0.045	0.6674	325.18467	6.05E+03	1.10E+04	4.57E+01	0.125	1	0	1	0	0	0	0																							UNKNOWN
150	3.08E+02	0.2859	404.01413	404.01971	1	0.045	1.6179	404.01504	2.10E+03	6.45E+04	2.65E+02	0.125	1	0	1	0	0	0	0																							UNKNOWN
151	8.88E+00	0.2859	557.15063	557.15695	1	0.045	0.5882	557.15319	2.75E+03	5.71E+03	2.32E+01	0.125	1	0	1	0	0	0	0																							UNKNOWN
152	2.13E+01	0.2862	461.96466	461.97641	1	0.036	0.8711	461.97202	1.74E+03	8.80E+03	3.59E+01	0.375	3	0	0.727	3.72	0.00172	0.1642	0																							UNKNOWN
153	1.19E+00	0.2885	575.92483	575.93834		0.1695	0.4751	575.93171	1.34E+03	2.59E+03	6.14E+00	0.125	1	0	1	0	0	0	0																							UNKNOWN
154	2.83E+02	0.2914	981.99498	982.00229	1	0.036	1.7447	981.99686	4.24E+03	5.45E+04	2.19E+02	0.25	2	0	0.934	0.26	0.00025	0.1868	0																							UNKNOWN
155	2.47E+00	0.2919	241.21368	241.21902		0.0372	0.5803	241.21714	1.53E+03	3.32E+03	6.12E+00	0.25	2	1	0.944	0.07	0.00002	0.1999	0																1.27E+00	0.1919	241.21368	241.21902	0.1917	0.0901	0.4182	DETECTED	241.21714	1.55E+03	3.32E+03	2.2224	1.6112	5.92E+00	0
156	1.85E+01	0.292	325.04766	325.05491	1	0.0352	0.9954	325.05091	1.76E+03	8.39E+03	3.50E+01	0.75	6	0	0.818	3.19	0.00104	0.4158	0																9.82E+00	0.5739	325.04857	325.05382	0.9301	0.0448	0.9954	DETECTED	325.05092	4.00E+03	7.90E+03	0.7872	0.8936	1.38E+01	-0.0028
157	1.44E+01	0.2929	178.96115	178.96649		0.0352	0.8597	178.96365	2.16E+03	7.83E+03	2.41E+01	0.5	4	1	0.839	2.45	0.00044	0.2772	0																7.68E+00	0.2969	178.96209	178.96577	0.5243	0.0448	0.7464	DETECTED	178.96357	3.95E+03	7.43E+03	1.3846	1.1923	1.43E+01	-0.0421
158	7.35E+00	0.2961	350.07141	350.08373	1	0.0372	1.4254	350.07742	1.34E+03	4.62E+03	1.81E+01	0.375	3	0	0.877	1.3	0.00046	0.2259	0																7.35E+00	0.1919	350.07141	350.08099	1.2173	0.0448	1.4254	DETECTED	350.0773	1.34E+03	4.62E+03	8.385	4.6925	8.02E+00	0
159	1.45E+01	0.2964	85.99924	86.0019	1	0.042	0.8711	86.00038	4.13E+03	1.17E+04	3.10E+01	0.375	3	2	0.805	2.5	0.00021	0.141	0																							UNKNOWN
160	1.31E+00	0.2969	59.98393	59.98599		0.1605	0.3302	59.98497	2.86E+03	5.41E+03	1.17E+01	0.125	1	0	1	0	0	0	0																							UNKNOWN
161	3.21E+00	0.2969	198.96111	198.9658		0.0448	0.5201	198.96408	2.43E+03	5.32E+03	9.80E+00	0.125	1	1	1	0	0	0	0																3.21E+00	0.2969	198.96111	198.9658	0.4445	0.0448	0.5201	DETECTED	198.96408	2.43E+03	5.32E+03	0.6154	0.8077	9.80E+00	-0.0421
162	2.75E-01	0.2969	278.0116	278.0148		0.2938	0.3843	278.01354	1.43E+03	2.82E+03	4.96E+00	0.125	1	0	1	0	0	0	0																2.75E-01	0.2969	278.0116	278.0148	0.0629	0.2938	0.3843	DETECTED	278.01354	1.43E+03	2.82E+03	0.9996	0.9998	4.96E+00	-0.0421
163	1.01E+01	0.2999	282.24969	282.25485	1	0.0391	1.0295	282.25216	1.27E+03	4.83E+03	1.58E+01	0.5	4	0	0.88	1.36	0.00038	0.1854	0																3.58E+00	0.2574	282.25031	282.25426	0.5789	0.0448	0.8483	DETECTED	282.25203	1.46E+03	4.01E+03	2.087	1.5435	7.03E+00	-0.0477
164	5.74E-01	0.3001	171.13728	171.14104		0.042	0.6222	171.13896	1.43E+03	2.96E+03	6.89E+00	0.25	2	2	0.57	4.17	0.00071	0.4708	0																							UNKNOWN
165	8.17E-01	0.3001	131.91482	131.91802	1	0.0692	0.5769	131.91584	1.35E+03	3.26E+03	8.25E+00	0.375	3	1	0.701	3.7	0.00049	0.3313	0																							UNKNOWN
166	4.16E+00	0.3003	691.09639	691.10512		0.0352	0.9878	691.10071	1.45E+03	3.20E+03	7.46E+00	0.25	2	1	0.987	0.17	0.00012	0.0016	0																							UNKNOWN
167	1.19E+04	0.3079	60.99296	60.99339		0.045	1.9913	60.9931	4.01E+04	2.64E+06	9.01E+03	0.125	1	0	1	0	0	0	0																							UNKNOWN
168	5.05E+00	0.3079	91.02926	91.03127		0.1242	0.5542	91.03011	2.26E+03	5.77E+03	1.86E+01	0.125	1	4	1	0	0	0	0																							UNKNOWN
169	3.25E+02	0.3079	300.9789	300.97982		0.045	1.369	300.97938	2.46E+04	6.71E+04	2.82E+02	0.125	1	0	1	0	0	0	0																							UNKNOWN
170	3.57E+01	0.3079	314.99399	314.99582	1	0.045	0.7126	314.99495	9.27E+03	1.63E+04	6.83E+01	0.125	1	1	1	0	0	0	0																							UNKNOWN
171	5.70E+00	0.3079	1038.92506	1038.94237	1	0.045	0.8371	1038.93329	1.18E+03	2.74E+03	1.10E+01	0.125	1	1	1	0	0	0	0																							UNKNOWN
172	7.29E+00	0.3103	176.88222	176.889	1	0.0352	1.2556	176.88532	1.56E+03	5.30E+03	2.11E+01	0.625	5	1	0.707	5.49	0.00097	0.4964	0																7.29E+00	0.6003	176.88222	176.88837	0.5196	0.0448	1.2556	DETECTED	176.88505	1.56E+03	5.06E+03	1.1837	1.0918	9.65E+00	0.001
173	6.24E+00	0.3102	513.97624	513.99121	1	0.0372	1.3952	513.98335	1.33E+03	3.59E+03	7.44E+00	0.5	4	1	0.838	2.36	0.00121	0.3483	0																							UNKNOWN
174	3.33E+00	0.313	418.07579	418.08717	1	0.0352	0.6446	418.08062	1.38E+03	4.66E+03	1.78E+01	0.625	5	0	0.822	2.36	0.00099	0.4102	0																3.26E+00	0.2259	418.07608	418.08613	0.2277	0.0448	0.6446	DETECTED	418.08039	1.57E+03	4.66E+03	2.3125	1.6563	8.04E+00	0
175	7.34E+00	0.4528	247.9872	247.99303	1	0.0372	1.0265	247.98995	1.25E+03	5.91E+03	1.95E+01	0.25	2	6	0.904	0.87	0.00022	0.121	0																3.23E+00	0.3761	247.98852	247.9911	0.1772	0.0448	0.4975	DETECTED	247.98984	2.81E+03	5.72E+03	0.25	0.625	1.01E+01	-0.0309
176	1.36E+01	0.316	297.15174	297.15522	1	0.0448	1.0633	297.15334	3.66E+03	8.30E+03	3.16E+01	0.25	2	0	0.83	1.51	0.00045	0.2256	0																1.01E+01	0.2033	297.15175	297.15495	0.5151	0.0448	1.0633	DETECTED	297.15312	3.66E+03	8.30E+03	5.4288	3.2144	1.45E+01	0
177	5.94E+00	0.3169	253.21419	253.22032		0.0352	0.967	253.21738	1.33E+03	4.92E+03	1.13E+01	0.5	4	1	0.877	2.15	0.00054	0.1154	0																							UNKNOWN
179	4.81E+00	0.3189	256.23485	256.23877	1	0.0789	0.4863	256.23646	1.59E+03	3.87E+03	1.66E+01	0.125	1	3	1	0	0	0	0																							UNKNOWN
180	2.79E+01	0.3189	425.995	425.99984	1	0.045	0.9276	425.99758	4.22E+03	9.77E+03	4.00E+01	0.125	1	2	1	0	0	0	0																							UNKNOWN
181	5.90E+00	0.3194	339.19823	339.20484		0.042	0.9473	339.20106	1.75E+03	4.01E+03	8.83E+00	0.125	1	2	1	0	0	0	0																							UNKNOWN
182	2.33E+00	0.3202	232.97615	232.9819		0.0352	0.5218	232.97923	1.36E+03	2.94E+03	7.33E+00	0.125	1	0	1	0	0	0	0																							UNKNOWN
183	1.09E+00	0.3213	126.97446	126.97817		0.1183	0.3673	126.97643	1.76E+03	3.53E+03	6.49E+00	0.125	1	1	1	0	0	0	0																							UNKNOWN
184	1.03E+01	0.3213	159.93872	159.94081	1	0.0391	0.7407	159.93964	4.73E+03	8.46E+03	1.99E+01	0.125	1	0	1	0	0	0	0																							UNKNOWN
185	3.66E-01	0.3213	386.855	386.86532		0.2428	0.3333	386.86095	1.67E+03	2.71E+03	6.15E+00	0.125	1	1	1	0	0	0	0																							UNKNOWN
186	5.23E+00	0.3222	87.00448	87.00773		0.045	0.5656	87.00576	3.51E+03	6.02E+03	1.25E+01	0.125	1	6	1	0	0	0	0																							UNKNOWN
187	7.31E+00	0.3238	224.9322	224.93701	1	0.0372	0.5464	224.93401	4.32E+03	9.47E+03	2.00E+01	0.125	1	2	1	0	0	0	0																							UNKNOWN
188	2.01E+00	0.3238	448.97787	448.98786	1	0.0372	0.5011	448.98152	1.50E+03	2.98E+03	5.89E+00	0.125	1	0	1	0	0	0	0																							UNKNOWN
189	1.13E+01	0.3266	315.89157	315.89697	1	0.045	0.9616	315.8937	1.28E+03	4.16E+03	1.74E+01	0.25	2	0	0.693	3.63	0.00115	0.1385	0																6.51E-01	0.2574	315.89157	315.89467	0.1789	0.2825	0.4861	DETECTED	315.89312	1.45E+03	2.53E+03	7.9993	4.4996	4.41E+00	-0.0477
190	2.14E+01	0.3284	200.90916	200.91253	1	0.042	0.8681	200.91077	3.55E+03	1.25E+04	3.59E+01	0.375	3	2	0.783	2.95	0.00059	0.1718	0																							UNKNOWN
191	7.52E+00	0.3297	469.95871	469.96841	1	0.0352	0.852	469.96206	2.49E+03	6.54E+03	1.43E+01	0.5	4	0	0.866	1.99	0.00093	0.2145	0																							UNKNOWN
192	6.60E+01	0.3299	262.98383	262.99011		0.045	1.4595	262.98872	4.34E+03	1.40E+04	5.96E+01	0.125	1	0	1	0	0	0	0																							UNKNOWN
193	1.09E+00	0.3299	284.26575	284.26888	1	0.0699	0.2849	284.26744	1.52E+03	2.88E+03	7.14E+00	0.125	1	0	1	0	0	0	0																							UNKNOWN
194	4.66E+00	0.3331	345.03339	345.04188	1	0.036	0.8454	345.03894	1.41E+03	3.57E+03	7.85E+00	0.25	2	1	0.891	0.78	0.00027	0.2043	0																							UNKNOWN
195	1.06E+01	0.3332	827.97642	827.99428		0.036	1.0409	827.98772	1.66E+03	4.66E+03	1.78E+01	0.625	5	1	0.857	1.68	0.00139	0.3585	0																3.98E+00	0.1693	827.98486	827.99428	0.4194	0.0448	0.7238	DETECTED	827.98847	2.52E+03	4.66E+03	4.4549	2.7274	7.95E+00	0
196	2.70E+00	0.3334	506.83117	506.83792		0.045	0.4185	506.83439	1.97E+03	4.35E+03	1.04E+01	0.125	1	2	1	0	0	0	0																							UNKNOWN
197	1.02E+01	0.3339	157.95003	157.95678	1	0.0352	1.0974	157.9542	1.30E+03	3.45E+03	1.45E+01	0.375	3	1	0.598	4.65	0.00073	0.5572	0																							UNKNOWN
198	2.74E+01	0.3386	54.97637	54.97724		0.0352	1.0295	54.97684	4.06E+03	1.19E+04	4.09E+01	0.5	4	1	0.865	1.6	0.00009	0.324	0																							UNKNOWN
199	6.22E+00	0.34	352.86079	352.86742	1	0.042	0.8002	352.8642	1.44E+03	6.87E+03	1.65E+01	0.375	3	1	0.804	2.61	0.00092	0.212	0																5.82E-01	0.4156	352.86079	352.86686	0.0542	0.3504	0.5088	DETECTED	352.86474	1.44E+03	3.59E+03	0.7501	0.8751	6.24E+00	-0.0252
200	5.74E+02	0.3409	96.96983	96.97167	1	0.045	1.6066	96.97104	2.87E+04	1.39E+05	4.40E+02	0.125	1	0	1	0	0	0	0																							UNKNOWN
201	8.35E+00	0.3409	182.9276	182.93336	1	0.045	0.6108	182.92988	1.83E+03	4.23E+03	2.08E+01	0.125	1	0	1	0	0	0	0																							UNKNOWN
202	2.51E+04	0.3409	248.97356	248.97423		0.045	1.6405	248.97383	1.75E+06	4.14E+06	1.79E+04	0.125	1	0	1	0	0	0	0																							UNKNOWN
203	6.25E+02	0.3409	249.97517	249.97626		0.045	1.6632	249.97566	4.32E+04	1.09E+05	4.69E+02	0.125	1	0	1	0	0	0	0																							UNKNOWN
204	3.27E+01	0.3409	256.84501	256.84795	1	0.045	0.939	256.84671	4.11E+03	1.12E+04	4.78E+01	0.125	1	2	1	0	0	0	0																							UNKNOWN
205	9.07E+01	0.3409	344.0366	344.03889	1	0.045	1.5048	344.03777	1.16E+03	2.08E+04	8.65E+01	0.125	1	0	1	0	0	0	0																							UNKNOWN
206	2.74E+01	0.3409	371.05735	371.06176	1	0.045	0.9163	371.05952	4.64E+03	9.54E+03	3.94E+01	0.125	1	0	1	0	0	0	0																							UNKNOWN
207	1.41E+00	0.1911	192.99806	193.00331		0.0352	0.4381	193.00005	1.42E+03	3.28E+03	1.44E+01	0.375	3	1	0.876	0.48	0.00009	0.4359	0																							UNKNOWN
208	8.32E+00	0.3442	435.08413	435.09433		0.0352	1.0423	435.0892	1.62E+03	5.59E+03	1.17E+01	0.25	2	1	0.875	0.14	0.00006	0.4595	0																5.31E+00	0.5739	435.08413	435.09415	0.4082	0.0448	0.9048	DETECTED	435.08917	2.11E+03	5.59E+03	0.617	0.8085	9.64E+00	-0.0028
209	3.90E+00	0.3457	81.99031	81.9919		0.0391	0.506	81.99099	1.47E+03	7.83E+03	1.61E+01	0.25	2	5	0.928	0.28	0.00002	0.205	0																							UNKNOWN
211	3.85E+00	0.3497	284.86606	284.87067		0.0448	0.5427	284.8678	2.80E+03	5.82E+03	1.02E+01	0.125	1	5	1	0	0	0	0																3.85E+00	0.3497	284.86606	284.87067	0.2746	0.0448	0.5427	DETECTED	284.8678	2.80E+03	5.82E+03	0.4667	0.7334	1.02E+01	-0.0346
212	4.66E-01	0.3512	83.02471	83.02762		0.2842	0.3973	83.02601	1.69E+03	3.10E+03	6.74E+00	0.125	1	2	1	0	0	0	0																							UNKNOWN
213	8.97E+00	0.3519	348.89631	348.90004		0.045	0.5203	348.89828	1.86E+03	6.11E+03	2.53E+01	0.125	1	1	1	0	0	0	0																							UNKNOWN
214	4.61E+00	0.3519	503.93751	503.94484	1	0.045	0.4863	503.9407	1.23E+03	3.80E+03	1.55E+01	0.125	1	1	1	0	0	0	0																							UNKNOWN
215	1.59E+01	0.3523	73.0286	73.03028		0.0352	1.7573	73.02933	1.81E+03	8.70E+03	1.91E+01	0.875	7	1	0.829	2.39	0.00017	0.455	0																5.01E+00	0.508	73.0286	73.02964	0.3137	0.0448	0.5993	DETECTED	73.0292	3.98E+03	8.38E+03	0.1667	0.5833	1.29E+01	-0.0121
216	1.57E+00	0.3531	234.0027	234.01137		0.0873	0.5351	234.00643	1.37E+03	2.87E+03	6.00E+00	0.375	3	0	0.565	5.72	0.00134	0.4348	0																							UNKNOWN
217	4.63E-01	0.3541	808.98955	809.00215	1	0.1492	0.4992	808.99568	1.30E+03	2.41E+03	5.81E+00	0.25	2	0	0.747	2.77	0.00224	0.1804	0																							UNKNOWN
218	1.14E+01	0.3554	115.91975	115.9241		0.036	0.9616	115.92114	2.13E+03	7.75E+03	1.72E+01	0.625	5	2	0.698	4.83	0.00056	0.3672	0																							UNKNOWN
219	3.35E+00	0.3577	450.99692	451.00794	1	0.036	0.6471	451.00209	1.36E+03	3.51E+03	7.66E+00	0.375	3	1	0.9	0.69	0.00031	0.2599	0																							UNKNOWN
220	7.61E+00	0.3589	400.86645	400.87244		0.042	0.7125	400.86934	2.43E+03	8.61E+03	1.89E+01	0.25	2	4	0.889	0.57	0.00023	0.2717	0																4.44E+00	0.4948	400.86645	400.87244	0.3336	0.0448	0.7125	DETECTED	400.86946	2.43E+03	5.38E+03	0.439	0.7195	9.29E+00	-0.014
221	3.24E-01	0.3604	112.00143	112.00285	1	0.3107	0.4012	112.00211	1.78E+03	2.85E+03	5.58E+00	0.125	1	0	1	0	0	0	0																							UNKNOWN
222	2.84E-01	0.3604	362.89534	362.90092	1	0.3107	0.3786	362.89871	1.78E+03	2.80E+03	6.37E+00	0.125	1	0	1	0	0	0	0																							UNKNOWN
223	1.37E+02	0.3629	324.05155	324.05414	1	0.045	1.516	324.05278	3.45E+03	2.86E+04	1.19E+02	0.125	1	0	1	0	0	0	0																							UNKNOWN
224	1.74E+02	0.3629	982.98948	982.99556	1	0.045	1.6405	982.99341	6.19E+03	3.27E+04	1.31E+02	0.125	1	0	1	0	0	0	0																							UNKNOWN
225	7.76E+01	0.3651	184.93762	184.9395	1	0.042	1.6036	184.93836	4.90E+03	2.75E+04	8.68E+01	0.25	2	0	0.951	0.27	0.00005	0.1145	0																							UNKNOWN
226	3.34E+01	0.3661	222.96446	222.97247	1	0.0352	1.6292	222.96789	1.30E+03	7.05E+03	3.12E+01	0.25	2	1	0.866	1.47	0.00033	0.0944	0																							UNKNOWN
227	1.22E+00	0.3671	131.96511	131.96863		0.2035	0.5769	131.96728	1.43E+03	2.69E+03	4.64E+00	0.125	1	0	1	0	0	0	0																							UNKNOWN
228	7.84E+00	0.3684	310.87625	310.88425		0.0352	0.8047	310.87943	2.07E+03	5.92E+03	1.46E+01	0.25	2	1	0.985	0.01	0	0.055	0																							UNKNOWN
229	5.44E+00	0.3702	368.97257	368.97758		0.0391	0.6049	368.97572	2.07E+03	5.41E+03	1.23E+01	0.125	1	1	1	0	0	0	0																							UNKNOWN
230	7.99E-01	0.3709	145.97126	145.97504	1	0.3589	0.5399	145.97282	1.59E+03	3.07E+03	6.37E+00	0.125	1	1	1	0	0	0	0																							UNKNOWN
233	3.69E+00	0.4263	143.10555	143.10943		0.0391	0.6388	143.10766	1.34E+03	4.77E+03	1.00E+01	0.375	3	1	0.867	1.65	0.00024	0.2015	0																							UNKNOWN
234	1.09E+01	0.3759	227.19942	227.2042		0.036	0.9163	227.20183	1.60E+03	4.78E+03	1.76E+01	0.5	4	1	0.898	1.44	0.00033	0.1468	0																4.39E+00	0.3101	227.19966	227.20413	0.194	0.0448	0.7917	DETECTED	227.2016	1.98E+03	4.78E+03	1.4444	1.2222	8.58E+00	-0.0402
235	5.55E-01	0.3783	225.91314	225.91527		0.294	0.4072	225.9142	1.61E+03	3.10E+03	7.73E+00	0.125	1	0	1	0	0	0	0																							UNKNOWN
236	9.52E+00	0.38	387.02451	387.02893		0.0391	0.8199	387.02667	3.32E+03	7.03E+03	1.60E+01	0.125	1	1	1	0	0	0	0																							UNKNOWN
238	3.87E+00	0.4449	133.92166	133.92658	1	0.0352	0.9614	133.92401	1.24E+03	4.24E+03	9.90E+00	0.625	5	3	0.896	0.99	0.00013	0.3913	0																1.90E+00	0.6003	133.92275	133.92594	0.4099	0.4522	0.9614	DETECTED	133.92406	1.67E+03	4.24E+03	2.4613	1.7307	5.40E+00	0.001
239	1.24E+00	0.3838	416.89248	416.90298		0.2005	0.4947	416.89877	1.48E+03	2.76E+03	6.04E+00	0.125	1	1	1	0	0	0	0																							UNKNOWN
240	2.76E+01	0.3848	109.0037	109.00485		0.045	0.8371	109.00429	6.80E+03	1.46E+04	4.41E+01	0.125	1	3	1	0	0	0	0																							UNKNOWN
241	1.33E+02	0.3848	288.07565	288.07859	1	0.045	1.516	288.07707	2.57E+03	2.81E+04	1.19E+02	0.125	1	0	1	0	0	0	0																							UNKNOWN
242	1.82E+01	0.3855	143.99005	143.99386		0.0352	0.6615	143.99169	1.67E+03	1.67E+04	3.57E+01	0.375	3	5	0.898	1.53	0.00022	0.0913	0																							UNKNOWN
243	1.76E+01	0.3857	85.00295	85.00546	1	0.0352	0.905	85.00431	3.22E+03	9.58E+03	2.91E+01	0.75	6	2	0.87	1.26	0.00011	0.4357	0																9.43E+00	0.6135	85.00383	85.00505	0.729	0.0448	0.8822	DETECTED	85.00435	4.96E+03	9.56E+03	0.48	0.74	1.46E+01	0.0029
244	4.55E-01	0.3885	206.96895	206.97663	1	0.257	0.5993	206.97426	1.49E+03	2.49E+03	5.52E+00	0.25	2	0	0.869	0.68	0.00014	0.3182	0																3.77E-01	0.5475	206.97148	206.97663	0.0794	0.4861	0.5993	DETECTED	206.97433	1.51E+03	2.49E+03	0.6667	0.8333	4.54E+00	-0.0065
245	7.19E+00	0.4113	72.99172	72.99351		0.042	0.9614	72.99273	1.92E+03	6.14E+03	1.11E+01	0.125	1	5	1	0	0	0	0																6.10E+00	0.2178	72.99231	72.99323	0.0562	0.0448	0.9614	DETECTED	72.99274	2.39E+03	6.14E+03	3.05	2.025	9.47E+00	-0.0534
246	3.82E+00	0.3895	612.7916	612.80224		0.0903	0.758	612.7979	1.70E+03	3.16E+03	7.49E+00	0.125	1	0	1	0	0	0	0																							UNKNOWN
247	5.06E+00	0.3914	187.94894	187.9568		0.036	0.7353	187.95395	1.41E+03	5.77E+03	1.55E+01	0.375	3	1	0.74	3.64	0.00068	0.3884	0																7.21E-01	0.2033	187.94953	187.95662	0.1121	0.124	0.3051	DETECTED	187.95363	1.41E+03	3.57E+03	1.2857	1.1429	6.69E+00	0
249	3.37E+00	0.3939	208.93272	208.93821		0.0825	0.7615	208.93499	1.38E+03	4.23E+03	9.11E+00	0.5	4	1	0.898	0.79	0.00017	0.4067	0																							UNKNOWN
250	2.74E+00	0.3938	731.90755	731.92185		0.036	0.8633	731.91686	1.43E+03	3.37E+03	8.11E+00	0.25	2	1	0.91	0.01	0.00001	0.3587	0																							UNKNOWN
251	5.00E+00	0.3958	59.98129	59.98598		0.2034	0.5882	59.98465	2.38E+03	5.15E+03	1.76E+01	0.125	1	0	1	0	0	0	0																							UNKNOWN
252	5.52E+00	0.3958	317.88732	317.89344	1	0.045	0.4976	317.89094	1.68E+03	5.19E+03	2.17E+01	0.125	1	0	1	0	0	0	0																							UNKNOWN
253	1.57E+01	0.397	310.93136	310.93912	1	0.0352	0.8991	310.93525	1.82E+03	1.04E+04	2.37E+01	0.375	3	3	0.903	1.63	0.00051	0.0489	0																							UNKNOWN
254	1.61E+01	0.3981	218.96175	218.96596		0.0352	1.4404	218.96367	2.92E+03	8.06E+03	1.72E+01	0.5	4	3	0.853	1.37	0.0003	0.4824	0																7.39E+00	0.3233	218.96175	218.96575	0.3216	0.0448	0.7691	DETECTED	218.96352	3.89E+03	7.26E+03	1.2857	1.1428	1.31E+01	-0.0384
255	7.35E+00	0.3986	463.96046	463.97455	1	0.042	1.2368	463.9691	1.49E+03	4.63E+03	1.89E+01	0.375	3	0	0.931	0.28	0.00013	0.3154	0																							UNKNOWN
256	2.09E+00	0.402	265.9022	265.90784	1	0.0699	0.509	265.90471	1.35E+03	3.41E+03	8.50E+00	0.25	2	1	0.869	1.15	0.00031	0.1771	0																							UNKNOWN
257	1.02E+01	0.4027	196.8683	196.87274	1	0.0352	0.8483	196.86976	1.22E+03	7.40E+03	2.04E+01	0.875	7	1	0.847	2.05	0.0004	0.3891	0																6.88E+00	0.5871	196.8683	196.87077	0.7096	0.0448	0.8483	DETECTED	196.86956	2.79E+03	6.32E+03	0.4792	0.7396	1.17E+01	-0.0009
258	5.17E+01	0.4054	174.88595	174.88904	1	0.036	1.4821	174.88744	1.26E+03	1.20E+04	5.81E+01	0.75	6	1	0.846	2.36	0.00041	0.3105	0																1.24E+01	0.5344	174.88646	174.88795	0.5774	0.0448	0.8483	DETECTED	174.88718	6.02E+03	1.20E+04	0.6136	0.8068	2.26E+01	-0.0084
259	7.22E+00	0.4077	142.93014	142.93555		0.036	0.9812	142.93188	1.65E+03	6.12E+03	1.25E+01	0.375	3	0	0.825	1.81	0.00026	0.3727	0																							UNKNOWN
260	9.55E+00	0.4092	199.1687	199.17281		0.036	0.6674	199.17053	1.83E+03	5.27E+03	2.11E+01	0.375	3	4	0.855	1.46	0.00029	0.3807	0																							UNKNOWN
261	3.37E+00	0.4093	401.99494	402.00217	1	0.0391	0.4691	401.9975	2.28E+03	4.95E+03	1.12E+01	0.125	1	1	1	0	0	0	0																							UNKNOWN
262	3.02E+00	0.4116	289.07834	289.08353	1	0.2049	0.5784	289.08127	1.62E+03	5.29E+03	1.30E+01	0.25	2	2	0.74	2.58	0.00075	0.2655	0																							UNKNOWN
263	4.04E+01	0.4152	316.88872	316.89684	1	0.0352	0.8371	316.89188	3.43E+03	1.66E+04	6.92E+01	0.75	6	1	0.718	5.36	0.0017	0.4916	0																							UNKNOWN
264	6.06E-01	0.4178	198.96121	198.96417	1	0.3844	0.4523	198.96254	1.87E+03	3.69E+03	1.71E+01	0.125	1	0	1	0	0	0	0																							UNKNOWN
265	4.05E+01	0.4178	405.01402	405.01726	1	0.045	0.724	405.01618	1.08E+04	1.75E+04	7.20E+01	0.125	1	0	1	0	0	0	0																							UNKNOWN
266	6.91E+00	0.4178	677.05973	677.06713		0.045	0.6561	677.06325	1.87E+03	4.02E+03	1.62E+01	0.125	1	3	1	0	0	0	0																							UNKNOWN
268	7.21E-01	0.4191	409.10427	409.10898		0.3673	0.5031	409.10749	1.83E+03	3.77E+03	8.55E+00	0.125	1	0	1	0	0	0	0																							UNKNOWN
269	2.67E+01	0.4197	216.85334	216.85788	1	0.0352	0.9388	216.85461	3.48E+03	1.55E+04	6.92E+01	0.625	5	0	0.759	3.88	0.00084	0.4501	0																1.73E+01	0.442	216.85334	216.8559	0.6617	0.0448	0.9388	DETECTED	216.85422	8.24E+03	1.35E+04	1.1351	1.0676	2.43E+01	-0.0215
270	1.29E+01	0.4198	182.92581	182.93055	1	0.0352	0.7353	182.92825	3.40E+03	9.09E+03	2.39E+01	0.5	4	3	0.578	5.26	0.00096	0.4109	0																3.42E+00	0.2705	182.92728	182.93055	0.1015	0.0448	0.4069	DETECTED	182.92872	3.40E+03	6.72E+03	0.3333	0.6666	1.28E+01	-0.0459
271	4.66E+00	0.4206	139.90993	139.91305	1	0.036	0.681	139.91111	2.05E+03	5.14E+03	1.04E+01	0.25	2	3	0.795	1.58	0.00022	0.3462	0																							UNKNOWN
272	2.11E+01	0.4221	140.93315	140.93568	1	0.036	1.4988	140.93405	1.85E+03	1.55E+04	3.10E+01	0.625	5	3	0.906	1.54	0.00022	0.247	0																5.27E+00	0.4024	140.93323	140.93501	0.3955	0.0448	0.4861	DETECTED	140.93399	6.07E+03	1.11E+04	0.1471	0.5735	1.61E+01	-0.0271
273	4.35E+00	0.4224	294.17776	294.18252	1	0.042	0.687	294.17975	1.97E+03	4.39E+03	9.71E+00	0.125	1	3	1	0	0	0	0																							UNKNOWN
274	9.19E+01	0.425	156.92005	156.92302	1	0.0391	1.6036	156.92116	1.61E+03	2.85E+04	8.56E+01	0.375	3	0	0.888	0.92	0.00014	0.2663	0																							UNKNOWN
275	5.12E+00	0.5886	157.1205	157.12529		0.0352	1.2707	157.1233	1.32E+03	4.78E+03	1.23E+01	0.25	2	6	0.764	1.63	0.00026	0.4556	0																							UNKNOWN
276	2.86E+01	0.4288	238.91148	238.91429	1	0.045	0.7579	238.91299	4.93E+03	1.28E+04	5.56E+01	0.125	1	0	1	0	0	0	0																							UNKNOWN
277	3.25E+00	0.4288	476.02334	476.03763	1	0.0391	0.5936	476.02993	1.84E+03	3.79E+03	8.59E+00	0.125	1	1	1	0	0	0	0																							UNKNOWN
278	2.62E+00	0.4344	410.81877	410.8275	1	0.1808	0.6674	410.82362	1.38E+03	3.05E+03	7.31E+00	0.125	1	1	1	0	0	0	0																							UNKNOWN
279	3.88E-01	0.4353	154.94178	154.94648	1	0.4155	0.4833	154.94356	2.44E+03	4.54E+03	1.01E+01	0.125	1	0	1	0	0	0	0																							UNKNOWN
280	4.66E+00	0.4363	615.16517	615.17882		0.0372	0.8294	615.17431	1.98E+03	4.06E+03	8.53E+00	0.25	2	0	0.876	0.74	0.00045	0.2737	0																							UNKNOWN
281	7.41E+00	0.4371	220.91284	220.91835	1	0.036	0.6923	220.91432	1.47E+03	6.42E+03	1.64E+01	0.25	2	1	0.958	0.51	0.00011	0.0166	0																							UNKNOWN
282	1.10E+01	0.439	256.84598	256.85101	1	0.0391	0.8878	256.84825	1.67E+03	1.03E+04	2.53E+01	0.25	2	2	0.694	3.3	0.00085	0.2337	0																							UNKNOWN
283	2.23E+00	0.4391	168.04708	168.05333	1	0.0372	0.4559	168.05077	1.70E+03	3.99E+03	1.62E+01	0.25	2	2	0.888	1.21	0.0002	0.0866	0																							UNKNOWN
285	3.27E+02	0.4398	322.05483	322.05662	1	0.045	1.516	322.05574	7.89E+03	6.66E+04	2.78E+02	0.125	1	0	1	0	0	0	0																							UNKNOWN
286	1.17E+01	0.4398	382.00819	382.01349	1	0.045	0.6334	382.01047	2.41E+03	6.47E+03	2.66E+01	0.125	1	4	1	0	0	0	0																							UNKNOWN
287	3.14E+00	0.4433	120.94515	120.95013		0.042	0.7097	120.94813	1.45E+03	4.17E+03	7.96E+00	0.25	2	3	0.822	1.4	0.00017	0.2927	0																							UNKNOWN
288	8.60E+00	0.444	209.99656	210.00352		0.036	1.1481	209.99948	1.33E+03	5.81E+03	1.72E+01	0.75	6	2	0.743	3.97	0.00083	0.6788	0																5.00E+00	0.6003	209.99687	210.0025	0.643	0.0448	0.7125	DETECTED	209.99923	2.42E+03	5.81E+03	0.2041	0.602	1.06E+01	0.001
289	1.65E+00	0.4454	556.14899	556.1615	1	0.2284	0.5905	556.15646	1.41E+03	2.93E+03	7.07E+00	0.125	1	1	1	0	0	0	0																							UNKNOWN
290	2.05E-01	0.4457	132.99123	132.99337		0.3732	0.4411	132.99216	1.41E+03	2.93E+03	4.95E+00	0.125	1	0	1	0	0	0	0																							UNKNOWN
291	3.94E-01	0.4457	605.15781	605.16475		0.328	0.4411	605.16096	1.33E+03	2.21E+03	5.24E+00	0.125	1	0	1	0	0	0	0																							UNKNOWN
293	5.82E+00	0.4484	217.00155	217.00397		0.0391	0.4804	217.00298	4.15E+03	7.36E+03	1.71E+01	0.125	1	0	1	0	0	0	0																							UNKNOWN
294	8.21E+00	0.4484	352.94412	352.94791		0.0391	0.6615	352.94587	3.98E+03	7.36E+03	1.67E+01	0.125	1	0	1	0	0	0	0																							UNKNOWN
295	2.69E+00	0.4484	499.00193	499.01263	1	0.036	0.5351	499.0069	1.55E+03	4.17E+03	1.01E+01	0.5	4	3	0.84	2.27	0.00113	0.3401	0																1.88E+00	0.4024	499.00301	499.0101	0.0789	0.0448	0.4409	DETECTED	499.00703	1.87E+03	4.11E+03	0.0294	0.5147	7.06E+00	-0.0271
296	4.96E-01	0.4508	97.9303	97.93219		0.4297	0.5316	97.93135	1.37E+03	2.47E+03	7.77E+00	0.125	1	1	1	0	0	0	0																							UNKNOWN
297	1.21E+02	0.4508	166.95704	166.9592		0.0789	1.4482	166.95817	6.24E+03	2.50E+04	1.12E+02	0.125	1	2	1	0	0	0	0																							UNKNOWN
298	1.07E+01	0.4551	141.93006	141.93805	1	0.045	1.6036	141.93642	2.30E+03	7.68E+03	2.49E+01	0.25	2	1	0.913	0.69	0.0001	0.1405	0																							UNKNOWN
299	4.16E+00	0.6531	962.99755	963.00425	1	0.4975	1.0067	963.00017	3.47E+03	6.12E+03	1.04E+01	0.125	1	1	1	0	0	0	0																4.16E+00	0.6531	962.99755	963.00425	0.4067	0.4975	1.0067	DETECTED	963.00017	3.47E+03	6.12E+03	2.4617	1.7309	1.04E+01	0.0085
300	1.60E+02	0.4565	194.90511	194.90714	1	0.036	1.403	194.9061	6.41E+03	3.43E+04	1.57E+02	0.75	6	1	0.792	2.43	0.00047	0.3621	0																6.89E+01	0.6135	194.90524	194.90661	1.2363	0.0448	1.3801	DETECTED	194.90595	7.16E+03	3.40E+04	1.36	1.18	6.30E+01	0.0029
301	2.17E+01	0.5125	77.9687	77.97142	1	0.042	1.6066	77.96983	1.47E+03	6.73E+03	2.09E+01	0.25	2	5	0.659	3.28	0.00026	0.3798	0																3.02E+00	0.6399	77.96958	77.97073	0.0634	0.588	0.9954	DETECTED	77.96996	3.05E+03	6.73E+03	8.0026	4.5013	1.03E+01	0.0066
302	4.25E+00	0.4581	364.0544	364.05679		0.4125	0.7973	364.05579	3.27E+03	6.81E+03	1.55E+01	0.125	1	3	1	0	0	0	0																							UNKNOWN
303	3.81E+00	0.4587	477.0205	477.0278	1	0.042	0.8143	477.02377	1.31E+03	4.44E+03	9.70E+00	0.375	3	0	0.862	0.76	0.00036	0.4599	0																2.18E+00	0.5607	477.02091	477.02601	0.2643	0.4069	0.8143	DETECTED	477.02356	2.09E+03	4.08E+03	1.5713	1.2857	7.02E+00	-0.0046
304	4.61E+00	0.4599	372.05464	372.06188	1	0.3052	0.9956	372.05856	2.04E+03	5.60E+03	2.31E+01	0.25	2	1	0.922	0.68	0.00025	0.1062	0																							UNKNOWN
305	1.21E+01	0.4607	496.01791	496.02893		0.036	0.9896	496.02509	1.88E+03	7.41E+03	1.68E+01	0.625	5	1	0.742	5.21	0.00259	0.4348	0																6.44E+00	0.6399	496.01791	496.02748	0.3044	0.0448	0.8483	DETECTED	496.02368	2.89E+03	6.46E+03	0.3654	0.6827	1.11E+01	0.0066
306	1.39E+00	0.4618	125.92734	125.93148		0.3731	0.6221	125.92899	1.51E+03	2.77E+03	7.49E+00	0.125	1	0	1	0	0	0	0																							UNKNOWN
307	1.22E+01	0.4618	284.91538	284.92319	1	0.0372	1.4404	284.91912	1.40E+03	6.31E+03	1.97E+01	0.5	4	3	0.78	2.66	0.00076	0.4689	0																							UNKNOWN
308	4.17E+01	0.4662	119.94484	119.9472	1	0.0448	1.4367	119.94645	4.18E+03	2.68E+04	5.14E+01	0.25	2	2	0.773	2.49	0.0003	0.1627	0																4.17E+01	0.5475	119.94484	119.9472	1.3334	0.0448	1.4367	DETECTED	119.9466	4.18E+03	2.68E+04	1.7288	1.3667	3.80E+01	-0.0065
309	4.56E+00	0.4681	91.02944	91.0331		0.045	0.6561	91.03095	2.11E+03	6.04E+03	1.24E+01	0.125	1	1	1	0	0	0	0																							UNKNOWN
310	2.36E+00	0.4699	104.99705	105.00214		0.0372	0.6143	105.00035	1.45E+03	4.48E+03	7.45E+00	0.375	3	2	0.916	0.91	0.0001	0.175	0																7.50E-01	0.3761	104.99931	105.00161	0.0343	0.2372	0.4409	DETECTED	105.00037	1.57E+03	3.76E+03	0.2	0.6	5.54E+00	-0.0309
311	6.18E-01	0.4707	150.88776	150.89018		0.3088	0.6559	150.88923	1.56E+03	2.97E+03	5.50E+00	0.25	2	0	0.805	2.52	0.00038	0.0218	0																6.18E-01	0.4816	150.88776	150.89018	0.051	0.4748	0.6559	DETECTED	150.88904	1.56E+03	2.97E+03	6.9993	3.9996	5.03E+00	-0.0159
312	1.41E+00	0.4723	412.03906	412.05016		0.26	0.6388	412.0456	1.38E+03	3.39E+03	7.69E+00	0.5	4	0	0.642	6.17	0.00254	0.151	0																							UNKNOWN
313	1.08E+02	0.4738	349.07218	349.07983	1	0.042	1.5953	349.07552	3.06E+03	2.22E+04	9.21E+01	0.5	4	0	0.781	1.76	0.00062	0.6573	0																							UNKNOWN
314	6.81E+00	0.4755	149.00762	149.0108		0.0391	0.786	149.00914	1.60E+03	5.35E+03	1.27E+01	0.25	2	1	0.823	1.43	0.00021	0.278	0																4.02E-01	0.3365	149.00782	149.00992	0.0225	0.2825	0.3956	DETECTED	149.00925	1.60E+03	3.32E+03	0.25	0.625	5.48E+00	-0.0365
315	7.83E+00	0.4759	323.05341	323.06013	1	0.036	0.8878	323.05703	3.04E+03	5.81E+03	1.43E+01	0.25	2	7	0.671	2.75	0.00089	0.49	0																							UNKNOWN
316	1.05E+01	0.4783	613.11008	613.11975	1	0.0352	0.9729	613.1147	1.42E+03	3.97E+03	1.61E+01	0.25	2	2	0.85	1.08	0.00066	0.2748	0																							UNKNOWN
317	4.39E+01	0.4794	92.92735	92.92943		0.0391	1.4935	92.92801	1.60E+03	2.81E+04	5.71E+01	0.375	3	3	0.943	0.55	0.00005	0.1174	0																							UNKNOWN
318	3.98E-01	0.4843	279.2313	279.23435		0.2654	0.6984	279.23266	1.36E+03	2.90E+03	6.63E+00	0.25	2	0	0.811	1.3	0.00036	0.3651	0																							UNKNOWN
319	3.19E+01	0.5067	369.07897	369.0864	1	0.0352	1.5102	369.08328	2.74E+03	1.20E+04	2.73E+01	0.625	5	4	0.791	2.33	0.00086	0.4467	0																8.02E+00	0.5739	369.07938	369.0864	0.5491	0.0448	1.0406	DETECTED	369.08278	2.74E+03	6.88E+03	0.8723	0.9362	1.19E+01	-0.0028
320	1.93E+01	0.4863	380.01118	380.01758	1	0.036	0.8031	380.01457	2.01E+03	7.96E+03	3.28E+01	0.375	3	6	0.923	0.47	0.00018	0.2748	0																							UNKNOWN
321	7.53E+00	0.4906	393.04055	393.04527	1	0.045	0.5429	393.04286	4.67E+03	8.03E+03	1.92E+01	0.125	1	2	1	0	0	0	0																							UNKNOWN
322	3.87E+00	0.4927	429.01085	429.0242	1	0.0352	0.9652	429.01644	1.35E+03	4.08E+03	1.09E+01	0.75	6	4	0.748	4.73	0.00203	0.5777	0																							UNKNOWN
323	1.78E+01	0.4932	609.1355	609.14941	1	0.0372	1.4595	609.14145	1.24E+03	4.77E+03	1.93E+01	0.375	3	1	0.935	0.49	0.0003	0.1847	0																4.03E+00	0.6135	609.1355	609.14645	0.4882	0.4635	1.3914	DETECTED	609.1413	1.59E+03	4.00E+03	5.3072	3.1536	6.85E+00	0.0029
324	1.49E+00	0.4948	78.95948	78.96447		0.4409	0.6332	78.96368	4.14E+03	8.49E+03	1.30E+01	0.125	1	0	1	0	0	0	0																1.49E+00	0.4948	78.95948	78.96447	0.0684	0.4409	0.6332	DETECTED	78.96368	4.14E+03	8.49E+03	1.8331	1.4165	1.30E+01	-0.014
325	1.93E+00	0.4948	105.96867	105.97051		0.4409	0.9388	105.9698	1.45E+03	4.42E+03	6.50E+00	0.125	1	0	1	0	0	0	0																1.93E+00	0.4948	105.96867	105.97051	0.2273	0.4409	0.9388	DETECTED	105.9698	1.45E+03	4.42E+03	6.3328	3.6664	6.50E+00	-0.014
326	2.58E+01	0.4955	351.06646	351.07558	1	0.0448	1.4821	351.06895	1.45E+03	8.51E+03	2.58E+01	0.25	2	0	0.586	4.12	0.00145	0.4191	0																1.54E+01	0.705	351.06646	351.07058	1.2979	0.0448	1.448	DETECTED	351.06823	2.06E+03	8.51E+03	1.1755	1.0877	1.48E+01	0.0152
328	5.21E-01	0.4961	427.99163	428.0001	1	0.4539	0.567	427.99595	1.58E+03	3.22E+03	7.82E+00	0.125	1	0	1	0	0	0	0																							UNKNOWN
330	2.63E+01	0.4977	180.92398	180.92957	1	0.0372	1.4649	180.92666	1.52E+03	1.66E+04	3.89E+01	0.625	5	1	0.844	3.17	0.00057	0.2858	0																2.45E+01	0.4948	180.92569	180.92774	1.3232	0.0448	1.4254	DETECTED	180.92663	2.41E+03	1.17E+04	1.9756	1.4878	2.24E+01	-0.014
332	8.45E+00	0.5011	312.16766	312.17793	1	0.036	1.1651	312.17237	1.34E+03	3.48E+03	1.38E+01	0.5	4	1	0.799	2.14	0.00067	0.5916	0																3.76E+00	0.3365	312.16887	312.17542	0.2637	0.1354	1.1651	DETECTED	312.17205	1.44E+03	3.09E+03	3.3334	2.1667	5.39E+00	-0.0365
333	1.37E+01	0.5012	346.03288	346.03787	1	0.042	1.4482	346.03565	2.19E+03	9.98E+03	2.20E+01	0.25	2	1	0.879	0.48	0.00017	0.3379	0																							UNKNOWN
334	4.70E+00	0.5015	84.00794	84.01125	1	0.036	0.9991	84.0094	1.37E+03	5.35E+03	1.37E+01	0.75	6	1	0.772	2.38	0.0002	0.6553	0																3.86E+00	0.1693	84.00838	84.01056	0.3498	0.0448	0.8596	DETECTED	84.00939	1.98E+03	5.35E+03	5.5459	3.273	8.16E+00	0
335	6.63E+01	0.3841	178.90092	178.90564	1	0.0352	1.4731	178.90337	1.44E+03	2.04E+04	5.64E+01	0.5	4	2	0.857	1.27	0.00023	0.4703	0																							UNKNOWN
336	5.13E+00	0.5229	603.96684	603.97701	1	0.042	0.9065	603.97177	2.57E+03	5.73E+03	1.25E+01	0.25	2	5	0.932	0.33	0.0002	0.1736	0																2.77E+00	0.4156	603.96684	603.97543	0.4051	0.0448	0.4748	DETECTED	603.97155	2.57E+03	5.17E+03	0.0857	0.5429	8.86E+00	-0.0252
338	1.89E+00	0.5064	479.35066	479.35943		0.1944	0.7481	479.35587	1.32E+03	2.60E+03	6.30E+00	0.25	2	0	0.842	1.48	0.00071	0.188	0																							UNKNOWN
339	3.64E+00	0.507	392.93387	392.94059		0.4917	1.0236	392.93724	1.80E+03	3.95E+03	8.97E+00	0.125	1	1	1	0	0	0	0																							UNKNOWN
340	3.96E+00	0.507	519.98159	519.99174		0.0391	0.5936	519.9885	2.10E+03	4.46E+03	1.01E+01	0.125	1	3	1	0	0	0	0																							UNKNOWN
341	1.50E+01	0.507	532.08538	532.08929		0.0391	0.9444	532.08757	5.35E+03	9.28E+03	2.10E+01	0.125	1	0	1	0	0	0	0																							UNKNOWN
342	7.40E+00	0.5109	206.94778	206.95634	1	0.0352	0.6923	206.95086	1.59E+03	6.40E+03	1.64E+01	0.625	5	1	0.677	5.13	0.00106	0.6731	0																							UNKNOWN
343	9.28E-01	0.5113	239.91132	239.91699	1	0.251	0.4773	239.91369	1.35E+03	2.64E+03	6.64E+00	0.125	1	0	1	0	0	0	0																							UNKNOWN
344	2.11E+01	0.5125	202.96805	202.97053		0.042	0.7436	202.9695	9.03E+03	1.58E+04	3.62E+01	0.125	1	2	1	0	0	0	0																							UNKNOWN
346	7.60E+00	0.5125	1039.91645	1039.93705	1	0.0563	0.9291	1039.92453	1.32E+03	3.68E+03	1.34E+01	0.375	3	3	0.931	0.29	0.0003	0.2987	0																							UNKNOWN
348	6.60E-01	0.5141	82.95288	82.95573	1	0.3528	0.5452	82.9542	1.33E+03	2.52E+03	5.25E+00	0.25	2	5	0.943	0.22	0.00002	0.1593	0																							UNKNOWN
349	3.15E-01	0.5168	236.86163	236.8653		0.4765	0.5444	236.86298	1.54E+03	3.74E+03	9.32E+00	0.125	1	0	1	0	0	0	0																							UNKNOWN
351	1.47E+00	0.5212	140.97694	140.98089	1	0.4748	0.6785	140.97949	3.60E+03	7.30E+03	1.06E+01	0.125	1	0	1	0	0	0	0																1.47E+00	0.5212	140.97694	140.98089	0.1546	0.4748	0.6785	DETECTED	140.97949	3.60E+03	7.30E+03	2.5997	1.7999	1.06E+01	-0.0103
352	9.42E+00	0.5224	301.979	301.98511	1	0.0448	1.3577	301.98138	2.00E+03	6.56E+03	2.30E+01	0.5	4	1	0.84	1.43	0.00043	0.6042	0																6.04E+00	0.1914	301.97937	301.98267	0.6291	0.0448	0.7464	DETECTED	301.98117	3.73E+03	6.56E+03	2.4445	1.7222	1.15E+01	-0.0571
353	6.47E+00	0.5253	228.01324	228.01876		0.042	0.902	228.01635	2.10E+03	4.39E+03	9.90E+00	0.125	1	2	1	0	0	0	0																							UNKNOWN
354	9.11E+00	0.5253	154.03614	154.03854		0.036	0.8652	154.03724	3.03E+03	8.31E+03	1.89E+01	0.25	2	6	0.96	0.33	0.00005	0.061	0																							UNKNOWN
355	5.06E-01	0.5271	480.01626	480.02573		0.4086	0.5331	480.0208	1.45E+03	2.77E+03	6.72E+00	0.125	1	2	1	0	0	0	0																							UNKNOWN
356	3.52E+00	0.5283	529.12603	529.13399	1	0.3958	0.6954	529.12971	1.43E+03	1.15E+04	3.92E+01	1	8	0	0.879	1.43	0.00076	0.274	0																1.70E+00	0.4552	529.12636	529.13237	0.0744	0.4182	0.6219	DETECTED	529.12933	1.55E+03	1.15E+04	2.1605	1.8	1.98E+01	-0.0196
357	3.52E+01	0.5292	121.94301	121.94521	1	0.036	1.5441	121.94408	1.71E+03	1.77E+04	3.36E+01	1	8	1	0.892	0.72	0.00009	0.4553	0																8.96E+00	0.3761	121.94319	121.94478	0.8298	0.0448	0.9614	DETECTED	121.94405	4.44E+03	9.59E+03	1.5313	1.2656	1.35E+01	-0.0309
359	5.48E+00	0.534	111.93624	111.94128	1	0.042	0.8937	111.93846	1.48E+03	4.76E+03	9.36E+00	0.375	3	3	0.713	3.79	0.00042	0.3245	0																3.39E+00	0.3761	111.9368	111.94128	0.4183	0.0448	0.8935	DETECTED	111.93862	1.48E+03	4.54E+03	1.3438	1.1719	6.58E+00	-0.0309
360	6.28E+00	0.5348	579.12896	579.14206	1	0.045	1.1349	579.1349	1.49E+03	3.79E+03	1.33E+01	0.25	2	2	0.843	0.8	0.00046	0.3879	0																							UNKNOWN
361	2.83E-01	0.5363	163.99312	163.99478		0.5144	0.5823	163.994	1.80E+03	3.41E+03	7.95E+00	0.125	1	0	1	0	0	0	0																							UNKNOWN
362	3.95E+00	0.5382	246.97729	246.98209	1	0.042	0.5626	246.98027	2.18E+03	5.13E+03	1.15E+01	0.125	1	1	1	0	0	0	0																							UNKNOWN
363	2.22E+02	0.5392	188.93885	188.94099	1	0.0352	1.5048	188.9399	1.25E+03	7.29E+04	1.89E+02	0.375	3	0	0.721	3.04	0.00057	0.4463	0																							UNKNOWN
364	3.14E+00	0.5414	352.05189	352.06152		0.2748	0.9405	352.05656	1.43E+03	3.82E+03	7.89E+00	0.5	4	0	0.729	4.59	0.00162	0.348	0																2.23E+00	0.6663	352.05189	352.06144	0.0886	0.3164	0.8256	DETECTED	352.05735	1.76E+03	3.73E+03	0.5	0.75	6.47E+00	0.0104
365	1.06E+02	0.5419	164.97727	164.98024		0.0391	1.5668	164.9781	4.45E+03	3.95E+04	9.18E+01	0.25	2	1	0.931	0.89	0.00015	0.0112	0																2.05E+01	0.5475	164.97727	164.97851	0.7369	0.0448	0.9388	DETECTED	164.97803	7.93E+03	1.74E+04	0.7555	0.8778	3.07E+01	-0.0065
366	3.57E+02	0.5426	56.99538	56.99615		0.0372	1.9234	56.99565	2.96E+03	1.37E+05	2.66E+02	0.25	2	0	0.707	2.34	0.00013	0.4694	0																							UNKNOWN
367	5.72E+01	0.5427	132.92255	132.92434	1	0.036	1.5071	132.92327	1.06E+04	3.03E+04	6.43E+01	0.375	3	0	0.909	0.5	0.00007	0.3801	0																							UNKNOWN
368	2.13E+01	0.543	983.99096	984.00153	1	0.0372	1.762	983.99581	1.83E+03	9.66E+03	1.65E+01	0.375	3	2	0.905	0.33	0.00032	0.3806	0																8.59E+00	0.4552	983.99226	983.99867	0.3025	0.0448	0.7464	DETECTED	983.99582	5.63E+03	9.66E+03	0.6316	0.8158	1.65E+01	-0.0196
369	6.90E+00	0.5439	157.91949	157.92352	1	0.0352	1.414	157.92133	1.44E+03	4.84E+03	1.10E+01	0.5	4	1	0.823	1.94	0.00031	0.5565	0																6.90E+00	0.2705	157.91949	157.92338	0.3181	0.0448	1.414	DETECTED	157.92122	1.44E+03	4.84E+03	4.0416	2.5208	8.28E+00	-0.0459
370	2.97E+01	0.5456	94.92433	94.92672	1	0.036	1.6036	94.92497	1.31E+03	1.36E+04	2.78E+01	0.875	7	0	0.86	1.4	0.00013	0.7139	0																1.66E+01	0.6003	94.92451	94.92553	1.2448	0.0448	1.4367	DETECTED	94.92499	1.73E+03	1.06E+04	1.4813	1.2551	1.59E+01	0.001
371	8.04E+00	0.5461	475.03185	475.0485	1	0.0391	1.431	475.04343	1.73E+03	3.68E+03	8.33E+00	0.125	1	0	1	0	0	0	0																							UNKNOWN
372	6.86E+01	0.5467	806.98794	806.9904	1	0.4185	0.7693	806.98938	7.10E+04	1.11E+05	2.62E+02	0.125	1	0	1	0	0	0	0																							UNKNOWN
374	1.18E+00	0.5475	288.88794	288.89813		0.3843	0.6785	288.89302	1.56E+03	3.24E+03	5.69E+00	0.125	1	0	1	0	0	0	0																1.18E+00	0.5475	288.88794	288.89813	0.1546	0.3843	0.6785	DETECTED	288.89302	1.56E+03	3.24E+03	0.7332	0.8666	5.69E+00	-0.0065
375	1.46E+00	0.5505	551.95464	551.96601	1	0.3314	0.6823	551.96149	1.59E+03	3.44E+03	6.76E+00	0.125	1	1	1	0	0	0	0																							UNKNOWN
376	3.50E+00	0.5524	330.89223	330.90096	1	0.036	0.5429	330.89527	1.52E+03	4.03E+03	9.81E+00	0.25	2	2	0.889	0.54	0.00018	0.2808	0																							UNKNOWN
377	4.24E+01	0.5556	201.95602	201.95828	1	0.0352	1.067	201.95731	5.95E+03	2.44E+04	5.61E+01	0.375	3	1	0.795	2.47	0.0005	0.4694	0																							UNKNOWN
378	3.70E+01	0.3777	136.891	136.89325	1	0.036	1.4505	136.89212	3.26E+03	2.11E+04	5.90E+01	0.125	1	4	1	0	0	0	0																							UNKNOWN
379	1.43E+01	0.5558	143.01868	143.02126	1	0.0391	0.8425	143.01967	6.64E+03	1.12E+04	2.35E+01	0.125	1	0	1	0	0	0	0																							UNKNOWN
380	2.01E+00	0.3937	83.02245	83.02773		0.0372	1.1057	83.02558	1.40E+03	3.35E+03	6.56E+00	0.125	1	4	1	0	0	0	0																2.54E-01	0.3365	83.02495	83.02671	0.0253	0.3051	0.3956	DETECTED	83.02562	1.49E+03	2.83E+03	0.3334	0.6667	4.33E+00	-0.0365
382	1.69E+01	0.5613	142.99469	142.99946	1	0.036	1.0747	142.99649	1.55E+03	1.20E+04	2.49E+01	0.625	5	4	0.891	0.99	0.00014	0.4009	0																7.21E+00	0.5607	142.99557	142.99747	0.4995	0.0448	0.8143	DETECTED	142.99643	4.15E+03	9.50E+03	0.4783	0.7391	1.43E+01	-0.0046
383	1.60E+02	0.5652	122.96717	122.97086		0.036	1.5423	122.96762	1.57E+03	6.93E+04	1.31E+02	0.5	4	0	0.946	0.53	0.00006	0.2136	0																7.66E+01	0.5607	122.96729	122.97086	1.3993	0.0448	1.482	DETECTED	122.96759	1.91E+03	4.72E+04	1.6906	1.3656	6.62E+01	-0.0046
384	6.83E-01	0.5673	373.04814	373.05444	1	0.3476	0.8726	373.0523	2.79E+03	5.59E+03	1.27E+01	0.25	2	0	0.832	1.02	0.00038	0.3671	0																							UNKNOWN
385	1.57E+02	0.5686	98.9639	98.96889	1	0.0391	1.6179	98.96708	1.72E+03	4.01E+04	1.26E+02	0.25	2	0	0.557	4.39	0.00043	0.4555	0																							UNKNOWN
386	8.69E+00	0.6274	290.89809	290.90515	1	0.0352	1.4452	290.90212	1.40E+03	5.28E+03	1.28E+01	0.75	6	3	0.819	2.41	0.0007	0.4516	0																6.46E+00	0.4684	290.89809	290.9042	0.4065	0.0675	1.3688	DETECTED	290.90167	1.61E+03	4.28E+03	2.1082	1.5541	7.49E+00	-0.0178
387	2.20E-01	0.5739	83.02518	83.02879		0.5314	0.6106	83.02645	1.61E+03	3.17E+03	4.84E+00	0.125	1	0	1	0	0	0	0																2.20E-01	0.5739	83.02518	83.02879	0.0345	0.5314	0.6106	DETECTED	83.02645	1.61E+03	3.17E+03	0.75	0.875	4.84E+00	-0.0028
388	1.00E+01	0.5745	198.88939	198.89665		0.036	0.8508	198.89343	2.70E+03	6.12E+03	1.61E+01	0.25	2	1	0.731	2.07	0.00041	0.4562	0																							UNKNOWN
389	6.73E-01	0.5754	348.93832	348.94581		0.5257	0.6841	348.94333	1.73E+03	3.01E+03	6.85E+00	0.125	1	0	1	0	0	0	0																							UNKNOWN
390	1.63E+01	0.5768	390.06291	390.06546	1	0.042	0.8341	390.06387	6.10E+03	1.17E+04	2.56E+01	0.125	1	6	1	0	0	0	0																							UNKNOWN
391	4.35E+00	0.5773	272.92044	272.92496	1	0.036	0.4434	272.923	2.68E+03	5.89E+03	1.46E+01	0.125	1	0	1	0	0	0	0																							UNKNOWN
392	7.53E-01	0.5773	368.88802	368.89709		0.3302	0.4999	368.89217	1.38E+03	2.57E+03	6.26E+00	0.125	1	0	1	0	0	0	0																							UNKNOWN
393	2.33E+01	0.5776	286.96921	286.97589		0.0391	0.9557	286.97327	1.41E+03	1.43E+04	3.28E+01	0.375	3	2	0.829	1.91	0.00055	0.3192	0																							UNKNOWN
394	1.76E+02	0.5812	182.98826	182.99316	1	0.045	1.5387	182.989	9.18E+03	3.69E+04	1.48E+02	0.25	2	0	0.934	0.08	0.00002	0.2388	0																							UNKNOWN
395	5.53E+00	0.582	390.83151	390.84226		0.0699	1.1902	390.83653	1.34E+03	3.27E+03	7.85E+00	0.25	2	0	0.762	1.66	0.00065	0.4523	0																							UNKNOWN
396	3.55E+01	0.5835	1169.97208	1169.97796	1	0.045	1.0649	1169.97472	1.56E+04	3.31E+04	7.81E+01	0.25	2	1	0.952	0.4	0.00046	0.0735	0																							UNKNOWN
397	6.81E+00	0.4962	252.01285	252.022		0.0352	1.4593	252.01627	1.37E+03	4.65E+03	1.52E+01	0.5	4	5	0.903	2.17	0.00055	0.0493	0																6.81E+00	0.5871	252.01285	252.022	0.4988	0.0448	1.4593	DETECTED	252.01585	1.53E+03	4.65E+03	1.6041	1.3021	8.24E+00	-0.0009
398	1.64E+01	0.5852	474.03351	474.04689	1	0.5709	1.4988	474.04387	3.12E+03	9.64E+03	2.18E+01	0.125	1	0	1	0	0	0	0																							UNKNOWN
399	9.90E+00	0.5873	198.9603	198.96762	1	0.0352	1.448	198.96461	1.51E+03	7.46E+03	1.96E+01	0.625	5	2	0.599	4.2	0.00084	0.6492	0																6.92E+00	0.8535	198.9603	198.96595	0.8153	0.5201	1.448	DETECTED	198.96432	1.51E+03	5.47E+03	2.037	1.5185	1.01E+01	0.0279
401	5.16E+00	0.5888	256.23341	256.23859	1	0.036	0.905	256.23656	1.72E+03	4.45E+03	1.66E+01	0.375	3	2	0.899	0.79	0.0002	0.3598	0																							UNKNOWN
402	1.14E+01	0.5907	159.93934	159.94365	1	0.036	1.6102	159.94089	1.75E+03	8.79E+03	2.92E+01	0.75	6	4	0.791	2.89	0.00046	0.6005	0																9.05E+00	0.5212	159.93934	159.94255	0.6315	0.0448	0.9614	DETECTED	159.94086	3.88E+03	7.58E+03	0.8837	0.9419	1.31E+01	-0.0103
403	3.58E+00	0.5934	257.8446	257.85027	1	0.0902	1.1555	257.84709	1.32E+03	3.69E+03	1.57E+01	0.375	3	0	0.856	1.33	0.00034	0.3971	0																1.51E+00	0.5475	257.84544	257.84873	0.1018	0.3164	0.7012	DETECTED	257.84691	1.40E+03	3.69E+03	0.619	0.8095	6.52E+00	-0.0065
404	2.32E+01	0.5285	143.91354	143.91703		0.036	1.6404	143.91576	1.74E+03	1.14E+04	3.60E+01	1	8	4	0.829	1.91	0.00027	0.6201	0																1.59E+01	0.231	143.91354	143.91693	1.2338	0.0448	1.6404	DETECTED	143.9156	1.78E+03	1.04E+04	5.6594	3.3572	1.58E+01	-0.0515
405	5.85E+00	0.5977	179.90161	179.90586	1	0.036	0.939	179.90376	1.38E+03	3.84E+03	1.06E+01	0.375	3	0	0.821	1.89	0.00034	0.3009	0																4.37E-01	0.7793	179.90184	179.90583	0.0245	0.6898	0.803	DETECTED	179.90363	1.74E+03	3.30E+03	0.6667	0.8333	6.32E+00	0.0215
406	8.96E+00	0.7213	637.1459	637.16217	1	0.0352	1.4536	637.15637	1.53E+03	5.90E+03	1.52E+01	0.625	5	2	0.88	0.7	0.00044	0.6402	0																8.31E+00	1.0634	637.15036	637.16023	1.0189	0.0448	1.4027	DETECTED	637.15642	1.88E+03	5.51E+03	0.3793	0.6897	9.43E+00	0.0341
407	1.80E+01	0.5987	543.92692	543.93865	1	0.0372	1.3803	543.9329	1.64E+03	5.25E+03	2.03E+01	0.5	4	1	0.838	2.69	0.00147	0.2694	0																4.56E+00	0.5739	543.92692	543.93553	0.5312	0.0448	0.837	DETECTED	543.93228	2.29E+03	5.25E+03	0.4894	0.7447	9.01E+00	-0.0028
408	3.92E+01	0.5988	65.01409	65.01559	1	0.0352	1.762	65.0145	2.78E+03	2.08E+04	4.59E+01	0.75	6	4	0.851	1.98	0.00013	0.3279	0																3.59E+01	0.6833	65.01412	65.01547	1.4693	0.0448	1.7535	DETECTED	65.01445	2.96E+03	1.91E+04	1.685	1.3482	2.97E+01	0.0048
409	4.56E+00	0.6003	88.98749	88.99117		0.1354	1.0746	88.98839	1.85E+03	5.97E+03	9.04E+00	0.125	1	0	1	0	0	0	0																4.56E+00	0.6003	88.98749	88.99117	0.3277	0.1354	1.0746	DETECTED	88.98839	1.85E+03	5.97E+03	1.0244	1.0122	9.04E+00	0.001
410	6.59E-01	0.6004	491.99752	492.00703	1	0.5784	0.7368	492.00291	1.47E+03	2.80E+03	6.78E+00	0.125	1	0	1	0	0	0	0																							UNKNOWN
411	8.20E+00	0.6006	555.96065	555.97944	1	0.042	1.3916	555.96828	1.37E+03	4.17E+03	9.08E+00	0.375	3	0	0.789	1.45	0.00081	0.6583	0																							UNKNOWN
412	3.50E+01	0.6008	246.89635	246.90315	1	0.036	1.4595	246.89918	1.86E+03	1.36E+04	3.36E+01	0.75	6	3	0.854	1.94	0.00048	0.3285	0																1.34E+01	0.5607	246.89635	246.90315	0.8799	0.0448	1.414	DETECTED	246.89936	2.21E+03	7.95E+03	1.6304	1.3152	1.41E+01	-0.0046
413	2.85E+00	0.6016	1055.89009	1055.90867		0.2033	1.0519	1055.89864	1.38E+03	2.96E+03	7.11E+00	0.25	2	0	0.927	0.2	0.00022	0.2317	0																2.85E+00	0.7174	1055.89009	1055.90867	0.6247	0.2033	1.0519	DETECTED	1055.89853	1.41E+03	2.70E+03	0.7046	0.8523	4.60E+00	0.0162
414	1.10E+01	0.8058	52.9795	52.98018		0.6954	1.6007	52.97982	2.41E+03	8.77E+03	1.85E+01	0.125	1	3	1	0	0	0	0																							UNKNOWN
415	9.34E-01	0.6047	138.01755	138.02268		0.5709	0.7973	138.01962	1.70E+03	3.48E+03	6.57E+00	0.125	1	0	1	0	0	0	0																							UNKNOWN
416	1.11E+00	0.6133	221.07943	221.08591		0.3053	0.7255	221.08258	1.33E+03	2.76E+03	6.85E+00	0.5	4	2	0.738	3.57	0.00079	0.4023	0																							UNKNOWN
417	7.43E-01	0.6141	80.011	80.01256		0.5656	0.7806	80.01153	1.33E+03	2.77E+03	5.78E+00	0.125	1	0	1	0	0	0	0																							UNKNOWN
418	1.18E+00	0.6154	328.89597	328.9028		0.3928	0.6531	328.89858	1.52E+03	3.13E+03	6.90E+00	0.125	1	1	1	0	0	0	0																							UNKNOWN
419	9.75E+00	0.6165	265.14692	265.1503		0.4636	1.366	265.14826	3.40E+03	6.73E+03	2.87E+01	0.25	2	2	0.968	0.35	0.00009	0.0236	0																							UNKNOWN
420	2.27E+01	0.622	186.93266	186.93556	1	0.036	1.6064	186.93379	1.48E+03	1.11E+04	3.37E+01	0.375	3	6	0.806	2.11	0.0004	0.4563	0																2.27E+01	0.5739	186.93266	186.93556	1.1366	0.0448	1.6064	DETECTED	186.9336	1.48E+03	1.11E+04	1.9193	1.4681	2.09E+01	-0.0028
421	3.01E+00	0.623	436.00444	436.01324		0.036	0.9503	436.00845	1.46E+03	3.53E+03	8.58E+00	0.25	2	2	0.954	0.48	0.00021	0.0404	0																							UNKNOWN
422	5.38E+00	0.6235	202.90364	202.91145	1	0.4069	1.3916	202.9072	1.45E+03	4.68E+03	1.03E+01	0.375	3	4	0.863	1.35	0.00027	0.3087	0																5.38E+00	0.4552	202.90484	202.90955	0.9081	0.4069	1.3801	DETECTED	202.90714	2.02E+03	4.68E+03	13.3326	7.1663	8.59E+00	-0.0196
424	2.75E+01	0.6244	270.94117	270.94757	1	0.0352	0.9503	270.94402	1.44E+03	1.63E+04	3.73E+01	0.75	6	1	0.687	6.3	0.00171	0.5931	0																							UNKNOWN
425	2.12E+01	0.6259	407.027	407.03857		0.036	0.984	407.03178	1.56E+03	7.49E+03	3.08E+01	0.5	4	5	0.678	5.12	0.00208	0.3958	0																9.36E+00	0.4552	407.02833	407.03382	0.884	0.0448	0.984	DETECTED	407.03135	4.03E+03	7.24E+03	1.1842	1.0921	1.25E+01	-0.0196
426	3.08E+00	0.6268	601.97712	601.99144		0.036	0.5905	601.98719	1.48E+03	3.09E+03	7.44E+00	0.125	1	5	1	0	0	0	0																							UNKNOWN
427	9.64E-01	0.627	97.97248	97.97701	1	0.3653	0.803	97.9744	1.40E+03	3.27E+03	6.27E+00	0.5	4	2	0.766	3.19	0.00031	0.3955	0																1.68E-01	0.7793	97.97311	97.97543	0.055	0.7351	0.803	DETECTED	97.97441	1.50E+03	2.46E+03	2	1.5	3.68E+00	0.0215
428	1.04E+01	0.628	91.02866	91.03236		0.0352	1.4934	91.03032	1.91E+03	6.71E+03	1.53E+01	0.75	6	1	0.817	3.57	0.00033	0.3508	0																4.89E+00	0.6833	91.02937	91.03158	0.7281	0.0448	0.837	DETECTED	91.03027	2.31E+03	6.18E+03	0.25	0.625	9.33E+00	0.0048
429	1.30E+01	0.636	311.16746	311.17107	1	0.537	1.2076	311.16903	4.02E+03	1.25E+04	2.77E+01	0.25	2	1	0.96	0.49	0.00015	0.0155	0																							UNKNOWN
430	2.67E+01	0.5762	75.0079	75.00894	1	0.036	1.1057	75.0085	5.85E+03	1.55E+04	5.18E+01	0.125	1	5	1	0	0	0	0																							UNKNOWN
431	9.52E+00	0.6378	434.09551	434.10782		0.4833	1.5875	434.09883	1.67E+03	7.05E+03	1.71E+01	0.375	3	8	0.889	1.12	0.00049	0.2292	0																							UNKNOWN
432	5.17E-01	0.6388	183.98688	183.99148	1	0.5565	0.6584	183.9892	1.66E+03	2.78E+03	7.54E+00	0.125	1	1	1	0	0	0	0																							UNKNOWN
434	2.07E+00	0.6433	176.88288	176.8882		0.3755	0.681	176.88535	1.73E+03	3.58E+03	9.86E+00	0.125	1	5	1	0	0	0	0																							UNKNOWN
435	6.55E+01	0.6507	329.08308	329.08776	1	0.042	1.516	329.08469	2.16E+03	2.04E+04	6.25E+01	0.125	1	6	1	0	0	0	0																2.20E+01	0.6794	329.08333	329.08542	0.6852	0.0448	0.8483	DETECTED	329.08452	1.10E+04	2.04E+04	0.2909	0.6455	3.55E+01	0.0122
436	3.32E-01	0.6438	386.86015	386.86408		0.6275	0.7067	386.86132	1.68E+03	3.02E+03	6.86E+00	0.125	1	1	1	0	0	0	0																							UNKNOWN
437	3.64E+00	0.6446	489.98664	489.99903	1	0.0352	0.8847	489.99264	1.39E+03	3.98E+03	9.64E+00	0.25	2	2	0.76	1.66	0.00081	0.4626	0																							UNKNOWN
438	8.00E+00	0.6456	152.93785	152.9414	1	0.0391	1.0349	152.93932	1.49E+03	5.09E+03	1.23E+01	0.5	4	7	0.799	2.57	0.00039	0.4072	0																1.58E+00	0.4552	152.93809	152.94076	0.1617	0.4069	0.7804	DETECTED	152.93918	1.49E+03	3.36E+03	4.4998	2.7499	5.70E+00	-0.0196
439	1.57E+01	0.6462	200.94218	200.94787		0.0352	1.0084	200.94517	2.67E+03	9.08E+03	2.36E+01	0.375	3	4	0.941	0.37	0.00007	0.2047	0																							UNKNOWN
441	7.02E+00	0.6487	458.03554	458.04528	1	0.045	0.6787	458.04056	1.82E+03	3.91E+03	1.60E+01	0.125	1	1	1	0	0	0	0																							UNKNOWN
442	3.62E+00	0.649	135.89452	135.8979	1	0.5218	0.9616	135.89616	2.55E+03	6.08E+03	1.15E+01	0.25	2	3	0.921	0.97	0.00013	0.0251	0																							UNKNOWN
444	7.04E+00	0.8144	254.95736	254.96358		0.3589	1.4762	254.96102	1.45E+03	9.63E+03	2.21E+01	0.125	1	3	1	0	0	0	0																							UNKNOWN
445	6.48E+00	0.4191	345.01587	345.02158		0.0391	0.4917	345.01769	4.72E+03	9.07E+03	2.06E+01	0.125	1	1	1	0	0	0	0																							UNKNOWN
446	1.13E+00	0.6536	489.99182	490.00259	1	0.6162	0.8086	489.99687	2.08E+03	4.11E+03	9.30E+00	0.125	1	3	1	0	0	0	0																							UNKNOWN
448	5.93E-01	0.6575	460.29376	460.30026	1	0.5655	0.8145	460.2969	1.35E+03	2.82E+03	1.15E+01	0.25	2	0	0.718	3.26	0.0015	0.1495	0																							UNKNOWN
449	4.45E-01	0.6597	109.05078	109.05262		0.6221	0.7126	109.05169	1.31E+03	2.53E+03	7.63E+00	0.125	1	0	1	0	0	0	0																							UNKNOWN
450	5.71E-01	0.6597	519.92957	519.93273		0.6221	0.7126	519.93107	1.35E+03	2.32E+03	9.45E+00	0.125	1	0	1	0	0	0	0																							UNKNOWN
451	1.22E+00	0.6598	145.97007	145.9731	1	0.5557	0.8878	145.97162	1.50E+03	3.30E+03	7.35E+00	0.25	2	0	0.725	3.19	0.00047	0.1412	0																							UNKNOWN
452	1.08E+02	0.6625	62.99309	62.99661	1	0.036	1.4708	62.99553	1.46E+04	2.81E+04	9.40E+01	0.25	2	0	0.563	4.41	0.00028	0.4234	0																							UNKNOWN
453	1.20E+00	0.6663	331.07683	331.08627	1	0.5541	0.9048	331.08143	1.56E+03	2.90E+03	5.04E+00	0.125	1	0	1	0	0	0	0																1.20E+00	0.6663	331.07683	331.08627	0.2128	0.5541	0.9048	DETECTED	331.08143	1.56E+03	2.90E+03	2.4447	1.7223	5.04E+00	0.0104
454	8.89E+01	0.6667	74.96133	74.96232	1	0.036	1.5297	74.96175	1.82E+03	3.50E+04	7.43E+01	0.375	3	3	0.936	0.53	0.00004	0.1881	0																5.35E+01	0.5871	74.96133	74.96232	1.3431	0.0448	1.5159	DETECTED	74.96177	1.82E+03	3.09E+04	1.6789	1.3386	4.76E+01	-0.0009
455	4.39E+00	0.5368	99.95397	99.95899	1	0.0391	1.0718	99.95658	2.01E+03	6.13E+03	1.23E+01	0.125	1	8	1	0	0	0	0																							UNKNOWN
456	5.56E+00	0.7346	683.09269	683.10738	1	0.042	1.427	683.10179	1.40E+03	4.87E+03	1.30E+01	0.125	1	5	1	0	0	0	0																4.17E+00	0.7793	683.09456	683.10508	0.6251	0.7012	1.4027	DETECTED	683.10164	1.56E+03	4.87E+03	11.3991	6.1996	8.33E+00	0.0215
457	1.86E+01	0.6693	109.94126	109.94267	1	0.045	1.0802	109.94196	2.05E+03	1.04E+04	3.13E+01	0.5	4	1	0.84	1.28	0.00014	0.7098	0																							UNKNOWN
458	1.34E+01	0.6708	284.8648	284.87243	1	0.036	1.414	284.86835	1.50E+03	7.81E+03	1.92E+01	0.625	5	3	0.754	3.5	0.001	0.3316	0																7.03E+00	0.6794	284.86564	284.87179	0.9262	0.5427	1.414	DETECTED	284.86773	1.50E+03	5.99E+03	6.0004	3.5002	1.05E+01	0.0122
459	8.82E+00	0.6731	451.0834	451.08874	1	0.0391	0.8991	451.0864	3.29E+03	6.27E+03	1.42E+01	0.125	1	0	1	0	0	0	0																							UNKNOWN
460	2.79E+00	0.6733	289.07768	289.08361	1	0.4864	0.9631	289.0802	1.42E+03	3.99E+03	9.81E+00	0.25	2	3	0.936	0.6	0.00017	0.0736	0																							UNKNOWN
461	6.80E+00	0.6736	207.94268	207.94814	1	0.036	1.3886	207.94558	1.54E+03	5.21E+03	1.35E+01	0.625	5	3	0.79	3.67	0.00076	0.3956	0																							UNKNOWN
462	2.68E+00	0.6762	253.92524	253.93126		0.0813	0.5565	253.928	1.48E+03	2.99E+03	7.48E+00	0.125	1	1	1	0	0	0	0																							UNKNOWN
463	4.04E+00	0.677	81.98988	81.99218		0.045	0.9133	81.99088	1.48E+03	6.38E+03	1.31E+01	0.625	5	6	0.742	3.85	0.00032	0.3886	0																1.93E+00	0.5739	81.9901	81.99159	0.268	0.4182	0.8596	DETECTED	81.99075	1.59E+03	4.67E+03	1.7856	1.3928	7.14E+00	-0.0028
464	1.94E+00	0.6793	245.97998	245.98736	1	0.1919	0.7125	245.98391	1.48E+03	3.89E+03	8.06E+00	0.25	2	1	0.686	3.84	0.00094	0.1052	0																1.94E+00	0.6267	245.97998	245.98614	0.126	0.1919	0.7125	DETECTED	245.98344	1.48E+03	3.37E+03	0.2105	0.6052	5.99E+00	0.0047
465	1.24E+00	0.6798	120.92218	120.92711	1	0.3362	0.7097	120.92435	1.36E+03	2.83E+03	5.10E+00	0.125	1	2	1	0	0	0	0																							UNKNOWN
466	1.61E+01	0.6798	555.15233	555.16168	1	0.6418	1.5018	555.15459	1.49E+03	1.16E+04	2.53E+01	0.125	1	1	1	0	0	0	0																							UNKNOWN
467	3.27E-01	0.6802	131.96392	131.96782		0.6305	0.7436	131.96654	1.52E+03	2.82E+03	4.72E+00	0.125	1	1	1	0	0	0	0																							UNKNOWN
468	1.02E+01	0.6814	368.01518	368.02226	1	0.045	1.4143	368.01875	1.73E+03	4.07E+03	9.78E+00	0.125	1	0	1	0	0	0	0																							UNKNOWN
469	4.11E+01	0.6816	188.96256	188.96518		0.045	0.8371	188.96395	8.03E+03	1.42E+04	6.78E+01	0.125	1	0	1	0	0	0	0																							UNKNOWN
470	1.89E+01	0.6875	222.93447	222.93805		0.0391	0.9104	222.93647	5.88E+03	1.16E+04	2.68E+01	0.125	1	1	1	0	0	0	0																							UNKNOWN
471	9.23E+00	0.6879	57.97432	57.9778		0.036	1.5131	57.97556	1.21E+03	4.91E+03	1.59E+01	0.75	6	4	0.771	4.21	0.00024	0.7254	0																							UNKNOWN
472	6.03E+00	0.6926	122.02052	122.02719	1	0.5565	1.1707	122.02448	1.33E+03	2.57E+04	4.88E+01	1	8	0	0.937	1.89	0.00023	0	0																2.06E+00	0.6926	122.02295	122.02643	0.0636	0.6219	0.8935	DETECTED	122.02441	1.81E+03	1.53E+04	4.3634	2.4004	2.15E+01	0.0141
473	7.11E+00	0.8796	392.85571	392.86599	1	0.6697	1.4052	392.86037	1.77E+03	5.37E+03	1.31E+01	0.125	1	2	1	0	0	0	0																							UNKNOWN
474	1.21E+01	0.6943	87.00394	87.00855	1	0.0352	1.3034	87.006	2.45E+03	7.75E+03	2.52E+01	1	8	4	0.746	4.88	0.00042	0.597	0																9.35E+00	0.8829	87.00448	87.00799	0.6478	0.0448	1.2104	DETECTED	87.00585	3.17E+03	7.38E+03	0.4305	0.7153	1.12E+01	0.0233
476	8.87E+00	0.6985	167.98833	167.99475	1	0.4086	0.8273	167.99204	5.24E+03	1.11E+04	2.77E+01	0.125	1	2	1	0	0	0	0																							UNKNOWN
477	7.87E+00	0.6985	168.9781	168.98511		0.4637	1.4157	168.98204	2.00E+03	5.73E+03	1.44E+01	0.25	2	1	0.714	2.73	0.00046	0.3261	0																							UNKNOWN
478	1.06E+00	0.6989	357.05154	357.0554		0.2623	1.0633	357.05353	1.45E+03	3.52E+03	6.67E+00	0.25	2	0	0.803	1.6	0.00057	0.3092	0																1.06E+00	0.8535	357.05154	357.05512	0.168	0.7917	1.0633	DETECTED	357.05324	1.72E+03	3.52E+03	6.9995	3.9998	6.10E+00	0.0279
479	8.74E+00	0.824	309.1688	309.17405	1	0.036	1.0123	309.17155	2.00E+03	6.20E+03	2.60E+01	0.625	5	1	0.835	1.49	0.00046	0.6472	0																							UNKNOWN
480	1.20E+01	0.827	476.0163	476.02994	1	0.036	1.4678	476.02577	1.34E+03	8.04E+03	1.78E+01	0.875	7	3	0.792	3.83	0.00182	0.6412	0																9.58E+00	0.8164	476.02194	476.02864	0.6694	0.0448	1.0067	DETECTED	476.02565	4.39E+03	7.47E+03	0.2879	0.6439	1.29E+01	0.0247
481	6.05E-01	0.705	458.03347	458.03906		0.6446	0.7691	458.03706	2.25E+03	4.40E+03	7.57E+00	0.125	1	0	1	0	0	0	0																6.05E-01	0.705	458.03347	458.03906	0.0535	0.6446	0.7691	DETECTED	458.03706	2.25E+03	4.40E+03	1.75	1.375	7.57E+00	0.0152
482	1.52E+01	0.7089	382.006	382.01319	1	0.5512	1.4368	382.0103	1.29E+03	6.57E+03	2.71E+01	0.375	3	4	0.932	1.16	0.00044	0.0586	0																							UNKNOWN
483	5.61E+00	0.7161	450.07719	450.08761		0.036	0.9186	450.08315	1.31E+03	3.91E+03	9.10E+00	0.375	3	2	0.719	3.05	0.00137	0.5414	0																1.76E+00	0.9252	450.07719	450.08537	0.1391	0.5427	0.9048	DETECTED	450.08239	1.76E+03	3.91E+03	0.0323	0.5161	6.74E+00	0.0317
484	4.50E+00	0.7164	458.82515	458.83398	1	0.045	0.724	458.82892	1.75E+03	4.47E+03	1.07E+01	0.125	1	2	1	0	0	0	0																							UNKNOWN
485	6.15E+01	0.7168	68.99521	68.99686		0.4071	1.6858	68.99615	3.06E+03	1.83E+04	6.15E+01	0.375	3	0	0.825	1.28	0.00009	0.4192	0																							UNKNOWN
486	4.76E-01	0.72	132.99036	132.99303		0.5768	0.8633	132.99123	1.58E+03	3.80E+03	7.78E+00	0.25	2	1	0.643	3.99	0.00053	0.2306	0																							UNKNOWN
487	9.52E+00	0.7202	162.9546	162.95974		0.0372	1.0217	162.95765	3.05E+03	6.77E+03	1.38E+01	0.25	2	0	0.643	3.67	0.0006	0.3253	0																3.01E+00	0.8829	162.9546	162.95957	0.7136	0.5088	0.9048	DETECTED	162.95735	3.05E+03	5.67E+03	0.129	0.5645	9.89E+00	0.0233
488	4.08E+01	0.7234	220.96668	220.97346	1	0.0372	1.6233	220.97045	2.85E+03	1.65E+04	7.33E+01	0.375	3	1	0.718	3.18	0.0007	0.41	0																							UNKNOWN
489	4.66E-01	0.7243	313.90726	313.91374		0.6561	0.758	313.91017	1.51E+03	2.63E+03	6.36E+00	0.125	1	0	1	0	0	0	0																							UNKNOWN
490	2.42E+00	0.7298	431.0006	431.01208	1	0.373	1.0293	431.00714	1.45E+03	3.15E+03	5.96E+00	0.25	2	0	0.917	0.94	0.0004	0.0496	0																2.42E+00	0.705	431.00254	431.01208	0.2944	0.373	1.0293	DETECTED	431.00734	1.57E+03	3.15E+03	1.0714	1.0357	5.44E+00	0.0152
491	5.87E-01	0.7319	223.88762	223.89336	1	0.4434	0.7351	223.89041	1.34E+03	2.82E+03	6.46E+00	0.25	2	1	0.858	1.71	0.00038	0.0537	0																2.00E-01	0.705	223.88762	223.89336	0.0267	0.6672	0.7351	DETECTED	223.8906	1.62E+03	2.82E+03	2	1.5	5.08E+00	0.0152
492	6.09E+01	0.7319	138.90944	138.91094		0.0372	1.5083	138.91042	2.19E+03	3.86E+04	5.80E+01	0.125	1	2	1	0	0	0	0																							UNKNOWN
493	3.19E+00	0.7319	465.94484	465.95979		0.1956	0.7502	465.95245	2.05E+03	4.10E+03	8.10E+00	0.125	1	0	1	0	0	0	0																							UNKNOWN
494	3.72E+01	0.7365	160.9336	160.93847	1	0.0372	1.6178	160.9368	3.72E+03	2.06E+04	8.21E+01	0.5	4	2	0.795	2.61	0.00042	0.7428	0																3.59E+01	0.7669	160.9336	160.93845	1.3514	0.0448	1.6178	DETECTED	160.9368	3.72E+03	1.80E+04	1.242	1.121	3.12E+01	0.0205
495	8.10E+00	0.763	294.17717	294.18271	1	0.0372	1.3886	294.17982	1.80E+03	4.78E+03	2.01E+01	0.25	2	6	0.686	2.93	0.00086	0.3755	0																2.55E+00	0.9367	294.17788	294.18087	0.3444	0.6672	1.0859	DETECTED	294.17957	1.80E+03	4.55E+03	0.762	0.881	7.97E+00	0.0319
496	6.66E+00	0.7394	506.82916	506.84046		0.036	0.9526	506.83431	2.16E+03	5.01E+03	1.19E+01	0.25	2	3	0.951	0.4	0.0002	0.0776	0																							UNKNOWN
498	5.28E-01	0.7402	225.01618	225.02014	1	0.7162	0.8294	225.01836	1.84E+03	3.42E+03	7.21E+00	0.125	1	0	1	0	0	0	0																							UNKNOWN
499	3.14E-01	0.7402	237.92347	237.92799	1	0.6823	0.7615	237.92565	1.76E+03	2.73E+03	5.70E+00	0.125	1	0	1	0	0	0	0																							UNKNOWN
500	7.27E+00	0.7421	348.89653	348.89961		0.5203	0.8937	348.89795	3.37E+03	5.77E+03	2.39E+01	0.125	1	2	1	0	0	0	0																							UNKNOWN
501	3.18E-01	0.7421	465.94408	465.9564		0.7012	0.7691	465.94963	2.36E+03	4.35E+03	7.48E+00	0.125	1	0	1	0	0	0	0																3.18E-01	0.7421	465.94408	465.9564	0.0503	0.7012	0.7691	DETECTED	465.94963	2.36E+03	4.35E+03	2	1.5	7.48E+00	0.0184
502	4.11E+00	0.7421	488.98766	488.9956	1	0.6334	1.0068	488.99167	1.63E+03	3.64E+03	1.48E+01	0.125	1	1	1	0	0	0	0																							UNKNOWN
503	4.55E+00	0.6718	577.94284	577.95409	1	0.042	1.0783	577.948	1.65E+03	3.69E+03	8.27E+00	0.25	2	7	0.992	0.03	0.00002	0.0218	0																							UNKNOWN
504	4.17E+00	0.7472	266.93373	266.94242	1	0.6162	0.967	266.94063	1.44E+03	6.94E+03	1.59E+01	0.25	2	0	0.717	3.72	0.00099	0.0147	0																3.21E-01	0.7545	266.93373	266.94242	0.0931	0.7125	0.8256	DETECTED	266.94014	1.44E+03	2.42E+03	4	2.5	4.27E+00	0.0194
505	1.82E+01	0.748	156.00192	156.00444	1	0.042	0.9503	156.00296	5.07E+03	1.28E+04	2.65E+01	0.375	3	3	0.872	1.26	0.0002	0.2692	0																1.02E+01	0.5739	156.00192	156.00346	0.72	0.0448	0.6672	DETECTED	156.00285	7.46E+03	1.28E+04	0.1702	0.5851	2.18E+01	-0.0028
506	3.41E+01	0.7492	156.96125	156.96569		0.0391	1.5328	156.96335	2.07E+03	1.28E+04	3.05E+01	0.125	1	0	1	0	0	0	0																							UNKNOWN
507	1.37E+00	0.7492	278.98324	278.98719		0.6502	0.9104	278.98588	1.76E+03	3.26E+03	7.47E+00	0.125	1	0	1	0	0	0	0																							UNKNOWN
509	3.93E+02	0.7543	100.9852	100.98659	1	0.036	1.9031	100.98559	4.96E+03	1.42E+05	2.90E+02	0.25	2	0	0.882	1.09	0.00011	0.1454	0																							UNKNOWN
511	2.93E-01	0.7563	102.92251	102.92433	1	0.4219	0.9744	102.92344	1.45E+03	2.62E+03	5.51E+00	0.25	2	0	0.721	3.41	0.00035	0.0941	0																							UNKNOWN
512	2.53E+01	0.7581	143.99021	143.99501	1	0.036	1.6233	143.99182	1.66E+03	1.69E+04	3.62E+01	0.75	6	6	0.891	1.33	0.00019	0.2799	0																							UNKNOWN
513	2.32E+01	0.7586	228.93144	228.93657		0.045	0.905	228.93289	3.78E+03	7.77E+03	3.41E+01	0.125	1	6	1	0	0	0	0																							UNKNOWN
514	3.75E+00	0.7586	368.97409	368.97822		0.6049	0.967	368.97601	3.30E+03	5.67E+03	1.29E+01	0.125	1	1	1	0	0	0	0																							UNKNOWN
515	1.68E+01	0.7588	195.90471	195.90876	1	0.0372	1.3931	195.90647	1.53E+03	6.98E+03	3.17E+01	0.625	5	2	0.828	1.7	0.00033	0.8016	0																							UNKNOWN
516	5.67E+00	0.7612	1170.97263	1170.98194	1	0.6219	1.1764	1170.97692	3.78E+03	7.13E+03	1.71E+01	0.375	3	0	0.971	0.37	0.00044	0.0623	0																4.92E+00	0.7916	1170.97263	1170.98104	0.3581	0.6219	1.1764	DETECTED	1170.97692	3.89E+03	6.53E+03	2.7693	1.8847	1.11E+01	0.0226
517	2.55E-01	0.7639	269.24758	269.25138		0.7466	0.8145	269.24929	1.36E+03	2.44E+03	5.97E+00	0.125	1	1	1	0	0	0	0																							UNKNOWN
518	3.25E+00	0.764	168.04813	168.05325		0.4559	1.067	168.05047	1.67E+03	3.74E+03	7.95E+00	0.125	1	5	1	0	0	0	0																							UNKNOWN
520	1.77E+00	0.7659	416.89307	416.90266		0.4947	0.8794	416.89839	1.42E+03	3.20E+03	7.00E+00	0.125	1	2	1	0	0	0	0																							UNKNOWN
521	4.56E-01	0.7669	479.01033	479.01747	1	0.6672	0.8143	479.01394	1.52E+03	3.07E+03	5.29E+00	0.125	1	0	1	0	0	0	0																4.56E-01	0.7669	479.01033	479.01747	0.0465	0.6672	0.8143	DETECTED	479.01394	1.52E+03	3.07E+03	0.8571	0.9286	5.29E+00	0.0205
522	1.61E+00	0.7669	513.97863	513.98894	1	0.4635	0.8483	513.98367	1.43E+03	3.53E+03	6.07E+00	0.125	1	3	1	0	0	0	0																1.61E+00	0.7669	513.97863	513.98894	0.2714	0.4635	0.8483	DETECTED	513.98367	1.43E+03	3.53E+03	0.36	0.68	6.07E+00	0.0205
523	5.10E+00	0.7681	328.89912	328.9032	1	0.5483	1.0688	328.9012	3.12E+03	5.56E+03	1.27E+01	0.125	1	2	1	0	0	0	0																							UNKNOWN
524	1.52E+01	0.7687	224.51581	224.52098	1	0.472	1.547	224.5182	1.13E+03	1.21E+04	4.29E+01	0.75	6	1	0.839	2.45	0.00055	0.2031	0																1.18E+01	0.7174	224.51677	224.51883	0.7323	0.6785	1.482	DETECTED	224.51787	2.19E+03	1.21E+04	33.7869	17.7489	2.18E+01	0.0162
525	4.57E+01	0.769	334.89469	334.8991		0.0372	1.4595	334.8967	1.51E+03	1.79E+04	4.32E+01	0.625	5	2	0.895	0.82	0.00027	0.4298	0																							UNKNOWN
526	1.77E+01	0.7708	366.01835	366.02433	1	0.042	1.427	366.02133	2.41E+03	1.08E+04	2.44E+01	0.375	3	1	0.762	3.15	0.00115	0.3812	0																							UNKNOWN
527	4.28E-01	0.7718	189.93981	189.94231	1	0.7127	0.8032	189.94081	1.44E+03	2.89E+03	7.49E+00	0.125	1	0	1	0	0	0	0																							UNKNOWN
528	1.61E+00	0.7721	124.99051	124.99481		0.5626	0.9247	124.99248	1.42E+03	3.50E+03	6.53E+00	0.25	2	3	0.895	1.2	0.00015	0.0611	0																							UNKNOWN
529	6.52E+00	0.7726	122.07053	122.07374		0.0789	1.5196	122.0722	1.44E+03	4.25E+03	1.05E+01	0.25	2	4	0.941	0.61	0.00007	0.0541	0																							UNKNOWN
530	2.48E+01	0.7744	425.99158	426.00151	1	0.0448	1.4708	425.99685	1.48E+03	1.36E+04	4.02E+01	0.5	4	1	0.785	2.99	0.00128	0.4918	0																2.48E+01	0.5344	425.99392	425.99949	1.318	0.0448	1.448	DETECTED	425.99659	1.78E+03	1.36E+04	1.8074	1.4091	2.34E+01	-0.0084
531	5.23E+00	0.7751	503.938	503.94598	1	0.4863	1.0068	503.94076	1.51E+03	3.63E+03	1.48E+01	0.125	1	1	1	0	0	0	0																							UNKNOWN
532	3.63E+00	0.7758	130.95597	130.95748		0.5124	0.9086	130.95686	4.45E+03	8.59E+03	1.15E+01	0.125	1	5	1	0	0	0	0																							UNKNOWN
533	1.35E+01	0.7763	958.96639	958.97761	1	0.0352	1.6429	958.972	1.82E+03	5.35E+03	1.27E+01	0.5	4	0	0.956	0.54	0.00052	0.1238	0																6.81E+00	0.7174	958.96716	958.97725	0.8756	0.0448	1.0406	DETECTED	958.97215	2.57E+03	5.35E+03	0.5173	0.7586	9.13E+00	0.0162
534	2.97E+01	0.7765	309.06028	309.06636	1	0.0448	1.4744	309.06249	1.88E+03	1.48E+04	3.96E+01	0.875	7	1	0.835	2.36	0.00073	0.7575	0																1.27E+01	0.6267	309.06147	309.06328	0.5941	0.0448	0.7238	DETECTED	309.06239	8.48E+03	1.48E+04	0.1765	0.5882	2.59E+01	0.0047
535	6.09E+00	0.7775	429.10273	429.10654	1	0.4012	0.9218	429.10459	3.42E+03	6.57E+03	1.49E+01	0.125	1	1	1	0	0	0	0																							UNKNOWN
536	5.55E-01	0.7775	659.13449	659.14063		0.786	0.9218	659.13793	1.70E+03	2.85E+03	6.42E+00	0.125	1	0	1	0	0	0	0																							UNKNOWN
538	3.25E+01	0.7792	400.86575	400.8741		0.0352	1.4392	400.86946	1.46E+03	1.32E+04	3.22E+01	0.75	6	3	0.842	2.66	0.00107	0.2201	0																5.28E+00	0.7793	400.86709	400.87379	0.618	0.7125	1.414	DETECTED	400.86975	1.46E+03	5.67E+03	14.4989	7.7494	9.79E+00	0.0215
539	1.86E+01	0.7794	1037.92448	1037.94245	1	0.036	1.7334	1037.93037	1.34E+03	8.04E+03	2.67E+01	0.75	6	3	0.856	0.54	0.00056	0.737	0																							UNKNOWN
540	7.73E+01	0.7799	63.99213	63.99327	1	0.0352	1.9741	63.99255	2.31E+03	2.22E+04	6.43E+01	0.75	6	2	0.827	1.31	0.00008	0.6455	0																							UNKNOWN
541	2.15E+01	0.7801	447.97405	447.9841	1	0.0372	1.4404	447.97971	3.04E+03	1.19E+04	2.35E+01	0.375	3	3	0.963	0.22	0.0001	0.13	0																							UNKNOWN
542	1.59E+01	0.7816	578.13243	578.14261	1	0.045	1.4255	578.1378	1.40E+03	4.47E+03	1.67E+01	0.5	4	0	0.853	0.63	0.00036	0.5279	0																3.43E+00	1.0404	578.13536	578.1402	0.407	0.837	1.4027	DETECTED	578.13781	1.45E+03	4.47E+03	2.3334	1.6667	7.67E+00	0.0337
543	3.74E+01	0.7825	202.96522	202.97119	1	0.045	1.6263	202.9693	2.24E+03	1.72E+04	6.61E+01	0.25	2	2	0.806	2.2	0.00045	0.1136	0																							UNKNOWN
544	2.36E+00	0.7848	520.98382	520.99987	1	0.5011	1.1123	520.99062	1.32E+03	3.12E+03	7.48E+00	0.375	3	0	0.869	1.93	0.00101	0.1577	0																							UNKNOWN
545	7.27E-01	0.7869	174.95331	174.95704	1	0.8086	0.8878	174.95435	4.01E+03	6.15E+03	1.41E+01	0.125	1	0	1	0	0	0	0																							UNKNOWN
546	6.96E+00	0.7869	196.9817	196.98707		0.0391	1.0123	196.98368	2.05E+03	4.22E+03	9.85E+00	0.125	1	0	1	0	0	0	0																							UNKNOWN
547	6.74E+00	0.7869	328.98295	328.98506		0.6615	1.0123	328.98424	6.47E+03	1.06E+04	2.42E+01	0.125	1	1	1	0	0	0	0																							UNKNOWN
548	6.76E-01	0.7877	265.90294	265.90736		0.7127	0.8485	265.90461	1.53E+03	2.87E+03	7.01E+00	0.125	1	2	1	0	0	0	0																							UNKNOWN
549	7.44E-01	0.7877	292.89621	292.90311	1	0.6561	0.8485	292.89947	1.35E+03	2.34E+03	5.69E+00	0.125	1	0	1	0	0	0	0																							UNKNOWN
550	2.31E+00	0.7895	66.00719	66.01272	1	0.045	1.3773	66.00983	1.31E+03	4.05E+03	8.67E+00	0.375	3	2	0.666	3.25	0.00021	0.7479	0																							UNKNOWN
551	3.51E-01	0.7916	248.0551	248.05875		0.8273	0.9178	248.05722	1.46E+03	2.47E+03	6.12E+00	0.125	1	0	1	0	0	0	0																							UNKNOWN
552	1.36E+00	0.7917	96.92117	96.9231		0.537	1.1397	96.9221	1.37E+03	3.87E+03	7.82E+00	0.375	3	0	0.855	2.15	0.00021	0.1682	0																							UNKNOWN
553	2.37E+00	0.7917	827.97642	827.99108		0.5226	0.896	827.98711	1.66E+03	3.48E+03	8.35E+00	0.125	1	7	1	0	0	0	0																							UNKNOWN
554	8.07E+01	0.7932	194.90509	194.90694	1	0.042	1.3886	194.90598	7.53E+03	3.18E+04	7.33E+01	0.25	2	7	0.779	1.62	0.00032	0.3965	0																							UNKNOWN
555	3.44E-01	0.7956	132.89953	132.9015	1	0.7806	0.8824	132.90034	1.72E+03	3.10E+03	5.23E+00	0.125	1	0	1	0	0	0	0																							UNKNOWN
556	3.55E+00	0.7964	407.03038	407.03864		0.5709	1.0349	407.03467	2.01E+03	4.68E+03	1.06E+01	0.125	1	2	1	0	0	0	0																							UNKNOWN
557	7.45E-01	0.7985	293.91366	293.92086		0.4864	0.9752	293.91801	1.35E+03	2.89E+03	7.07E+00	0.25	2	0	0.858	0.88	0.00026	0.3015	0																							UNKNOWN
558	2.23E+00	0.8015	450.99416	451.00926	1	0.6471	1.4044	451.00122	1.39E+03	3.12E+03	7.56E+00	0.25	2	2	0.888	1.09	0.00049	0.12	0																							UNKNOWN
559	5.67E-01	0.8026	115.07553	115.0769		0.7602	0.8847	115.07649	1.69E+03	3.46E+03	6.76E+00	0.125	1	2	1	0	0	0	0																							UNKNOWN
560	1.39E+00	0.8065	644.95294	644.97178		0.2522	0.9727	644.95939	1.35E+03	3.05E+03	5.89E+00	0.125	1	3	1	0	0	0	0																4.28E-01	0.9022	644.95515	644.96186	0.1003	0.837	0.9727	DETECTED	644.95836	1.57E+03	3.05E+03	2.9995	1.9998	5.22E+00	0.0313
561	3.64E+00	0.8039	579.99611	580.01273		0.1503	1.1668	580.008	1.56E+03	3.93E+03	7.71E+00	0.25	2	0	0.946	0.22	0.00013	0.1503	0																							UNKNOWN
562	3.36E-01	0.804	223.88808	223.89155		0.7464	0.8596	223.8896	1.46E+03	2.52E+03	4.53E+00	0.125	1	2	1	0	0	0	0																3.36E-01	0.804	223.88808	223.89155	0.0661	0.7464	0.8596	DETECTED	223.8896	1.46E+03	2.52E+03	2.3333	1.6667	4.53E+00	0.0237
564	8.72E+00	0.8058	387.02417	387.0294	1	0.8199	1.5554	387.02652	1.76E+03	7.31E+03	1.66E+01	0.125	1	1	1	0	0	0	0																							UNKNOWN
566	5.77E-01	0.8082	354.8588	354.86663	1	0.5339	0.6697	354.86206	1.44E+03	2.75E+03	6.72E+00	0.125	1	0	1	0	0	0	0																							UNKNOWN
567	4.01E-01	0.8091	185.98913	185.99427	1	0.4947	1.0519	185.99119	1.65E+03	3.31E+03	7.70E+00	0.375	3	0	0.545	5.84	0.00109	0.551	0																3.10E-01	1.0634	185.98915	185.9918	0.068	0.9727	1.0519	DETECTED	185.99053	1.90E+03	3.12E+03	0.4	0.7	5.89E+00	0.0341
568	1.94E+01	0.8109	556.15283	556.16348	1	0.4863	1.4595	556.15631	1.72E+03	6.62E+03	2.69E+01	0.25	2	1	0.907	0.24	0.00013	0.3025	0																							UNKNOWN
569	7.16E+00	0.8127	54.97645	54.97727		0.4182	0.9503	54.97682	5.94E+03	1.28E+04	2.26E+01	0.25	2	8	0.807	2.3	0.00013	0.0817	0																6.99E+00	0.8535	54.97645	54.97703	0.1003	0.4182	0.8596	DETECTED	54.97676	6.68E+03	1.28E+04	0.0833	0.5417	2.00E+01	0.0279
571	2.47E+00	0.8135	222.89108	222.89713	1	0.2261	1.2302	222.89414	1.39E+03	3.06E+03	7.81E+00	0.375	3	1	0.865	0.62	0.00014	0.4672	0																							UNKNOWN
572	7.65E-01	0.8136	131.91432	131.91765	1	0.5769	1.2754	131.91579	1.42E+03	3.30E+03	5.51E+00	0.25	2	4	0.839	1.5	0.0002	0.1944	0																							UNKNOWN
573	4.26E+01	0.814	154.03569	154.03954		0.0372	1.516	154.03719	1.25E+03	9.56E+03	3.94E+01	0.875	7	4	0.85	2.38	0.00037	0.4692	0																9.20E+00	0.7421	154.03603	154.0379	0.9015	0.5427	1.4367	DETECTED	154.03699	1.50E+03	8.31E+03	3.9164	2.4688	1.41E+01	0.0184
575	4.75E+00	0.8148	416.8401	416.85148		0.4607	1.4226	416.84442	1.44E+03	3.48E+03	7.61E+00	0.125	1	1	1	0	0	0	0																							UNKNOWN
576	3.68E+00	0.8171	66.00671	66.01447	1	0.5784	1.3365	66.01034	1.36E+03	4.41E+03	1.14E+01	0.375	3	3	0.777	2.74	0.00018	0.3679	0																							UNKNOWN
577	2.28E+00	0.8187	505.93467	505.94799	1	0.1164	0.6709	505.94196	1.40E+03	3.05E+03	6.00E+00	0.125	1	0	1	0	0	0	0																							UNKNOWN
578	7.39E+00	0.8188	394.03804	394.04553	1	0.3981	1.4339	394.04181	1.49E+03	5.55E+03	1.57E+01	0.625	5	1	0.849	1.06	0.00042	0.6813	0																							UNKNOWN
579	2.89E-01	0.8194	189.93774	189.94311	1	0.8032	0.8711	189.94197	1.38E+03	2.75E+03	7.12E+00	0.125	1	0	1	0	0	0	0																							UNKNOWN
580	6.98E+00	0.8207	171.95888	171.96443	1	0.0873	1.4112	171.9609	1.40E+03	3.64E+03	9.55E+00	0.625	5	2	0.845	3.31	0.00057	0.2091	0																							UNKNOWN
581	3.01E+00	0.8212	208.9335	208.93849	1	0.5105	1.3612	208.93531	1.39E+03	3.73E+03	8.04E+00	0.375	3	3	0.867	0.84	0.00017	0.4137	0																							UNKNOWN
582	6.73E+00	0.8227	139.90866	139.91377	1	0.042	1.4595	139.91082	1.35E+03	5.95E+03	1.30E+01	0.625	5	3	0.767	2.37	0.00033	0.7503	0																							UNKNOWN
583	7.41E+00	0.823	376.90438	376.91314		0.036	1.4536	376.90808	1.33E+03	5.16E+03	1.21E+01	0.5	4	3	0.843	2.01	0.00076	0.3405	0																							UNKNOWN
584	5.29E+00	0.8234	137.89099	137.89677	1	0.1277	1.4368	137.89322	1.49E+03	5.01E+03	1.17E+01	0.5	4	2	0.854	1.92	0.00027	0.3018	0																3.74E+00	0.6267	137.89099	137.89677	0.6983	0.2372	1.1538	DETECTED	137.89324	1.71E+03	5.01E+03	1.3823	1.1911	6.88E+00	0.0047
586	3.10E+01	0.8246	406.01156	406.01646	1	0.045	0.8484	406.01383	6.56E+03	1.17E+04	4.80E+01	0.125	1	0	1	0	0	0	0																							UNKNOWN
587	5.31E-01	0.8247	410.90181	410.9076		0.8765	0.9896	410.90406	1.74E+03	3.00E+03	6.80E+00	0.125	1	0	1	0	0	0	0																							UNKNOWN
588	7.18E+00	0.8247	410.98505	410.99034		0.6502	1.4649	410.98763	2.19E+03	5.44E+03	1.23E+01	0.125	1	0	1	0	0	0	0																							UNKNOWN
589	6.15E+01	0.8264	144.97393	144.98001	1	0.0352	1.6986	144.97567	1.50E+03	2.46E+04	5.04E+01	0.625	5	2	0.775	2.38	0.00035	0.7206	0																							UNKNOWN
590	6.19E+00	0.8464	273.91475	273.92335	1	0.0473	1.4369	273.91808	1.39E+03	4.10E+03	1.02E+01	0.25	2	3	0.85	1.59	0.00044	0.1234	0																							UNKNOWN
591	1.46E+01	0.8272	85.99949	86.0019	1	0.036	1.0039	86.00034	4.67E+03	1.14E+04	3.30E+01	0.625	5	2	0.839	2.6	0.00022	0.3238	0																8.48E+00	0.7793	85.99949	86.0019	0.5343	0.0448	0.8143	DETECTED	86.00036	4.67E+03	1.12E+04	0.0794	0.5397	1.70E+01	0.0215
592	3.64E-01	0.8301	71.013	71.0143	1	0.5965	1.0802	71.01374	1.37E+03	3.34E+03	5.80E+00	0.375	3	0	0.821	2.04	0.00014	0.3259	0																							UNKNOWN
593	1.92E+01	0.8321	323.05375	323.06008	1	0.0372	1.4536	323.0573	1.97E+03	1.01E+04	2.03E+01	0.875	7	2	0.912	2.26	0.00073	0.2137	0																1.31E+01	0.8288	323.05565	323.05855	0.9412	0.4296	1.4254	DETECTED	323.05724	3.98E+03	1.01E+04	1.6666	1.3333	1.76E+01	0.0258
594	6.15E+00	0.8324	436.05366	436.06423	1	0.816	1.4157	436.06037	2.26E+03	5.36E+03	1.30E+01	0.125	1	0	1	0	0	0	0																							UNKNOWN
595	2.76E-01	0.8325	129.0539	129.05964		0.7693	1.0423	129.05629	1.41E+03	2.90E+03	5.19E+00	0.25	2	2	0.89	1.28	0.00016	0.058	0																							UNKNOWN
597	9.10E-01	0.8366	213.05356	213.05981		0.7464	1.0462	213.05628	1.37E+03	5.09E+03	1.36E+01	0.75	6	0	0.803	4.37	0.00093	0.1129	0																5.40E-01	0.8659	213.05486	213.0594	0.0923	0.7464	0.8935	DETECTED	213.0567	1.66E+03	3.10E+03	0.6248	0.8124	5.62E+00	0.029
598	2.73E+01	0.8367	262.9879	262.99		0.0372	0.9086	262.98879	1.17E+04	1.96E+04	4.03E+01	0.125	1	0	1	0	0	0	0																							UNKNOWN
599	5.82E+00	0.8369	499.00128	499.0112	1	0.4207	1.4112	499.00699	1.55E+03	3.78E+03	9.16E+00	0.25	2	9	0.815	1.91	0.00095	0.1664	0																							UNKNOWN
600	3.17E+00	0.8373	89.02287	89.02527		0.2057	1.1087	89.02414	1.30E+03	6.22E+03	1.01E+01	0.5	4	6	0.668	6.27	0.00056	0.3532	0																							UNKNOWN
601	2.66E-01	0.8382	250.97386	250.9808	1	0.9291	1.0084	250.97716	1.36E+03	2.36E+03	5.84E+00	0.125	1	0	1	0	0	0	0																							UNKNOWN
602	1.01E+01	0.8392	218.96211	218.96796	1	0.601	1.4452	218.9638	2.30E+03	7.03E+03	1.68E+01	0.5	4	3	0.915	1.32	0.00029	0.1509	0																6.23E+00	0.9367	218.96214	218.96796	0.5119	0.7691	1.4367	DETECTED	218.96362	2.37E+03	7.03E+03	3.9169	2.4585	1.27E+01	0.0319
603	1.64E+01	0.8404	173.95464	173.96025	1	0.4219	1.4762	173.95735	1.39E+03	6.45E+03	2.78E+01	1	8	0	0.76	5.15	0.0009	0.7075	0																8.35E+00	0.4948	173.95498	173.95986	0.9295	0.4409	1.4593	DETECTED	173.957	1.45E+03	6.45E+03	13.999	7.4995	1.20E+01	-0.014
604	1.43E+00	0.8422	171.13647	171.14048		0.472	1.4708	171.13898	1.27E+03	3.37E+03	1.15E+01	0.625	5	1	0.826	2.45	0.00042	0.7294	0																							UNKNOWN
605	5.98E-01	0.8431	278.82714	278.83275		0.4947	1.2594	278.82945	1.37E+03	3.05E+03	6.28E+00	0.375	3	0	0.625	3.75	0.00105	0.7161	0																							UNKNOWN
606	4.83E+00	0.728	304.85178	304.86327	1	0.0533	1.3939	304.85822	1.36E+03	4.64E+03	1.14E+01	0.375	3	2	0.878	0.35	0.00011	0.4599	0																							UNKNOWN
607	6.22E+00	0.847	73.02857	73.02988		0.5203	1.0522	73.02931	3.23E+03	8.10E+03	1.78E+01	0.5	4	9	0.92	0.68	0.00005	0.3097	0																3.14E+00	0.9713	73.02873	73.02961	0.0558	0.5993	0.9501	DETECTED	73.02929	3.98E+03	7.42E+03	0.0333	0.5167	1.15E+01	0.0325
608	6.09E-01	0.8476	391.06298	391.07117	1	0.567	1.199	391.06704	1.36E+03	3.08E+03	6.46E+00	0.25	2	0	0.76	1.69	0.00066	0.4547	0																6.09E-01	1.0749	391.06298	391.07117	0.0823	1.018	1.199	DETECTED	391.06671	1.53E+03	3.08E+03	6.9993	3.9996	5.33E+00	0.0343
609	3.16E+01	0.8501	390.06077	390.0691	1	0.036	1.4844	390.0639	1.17E+03	1.38E+04	3.34E+01	0.75	6	1	0.868	1.2	0.00047	0.3334	0																1.09E+01	0.7174	390.06258	390.06498	0.6886	0.0448	0.7125	DETECTED	390.06373	7.21E+03	1.26E+04	0.0172	0.5086	2.19E+01	0.0162
611	3.22E+00	0.984	120.94453	120.94997	1	0.5792	1.4112	120.94814	1.58E+03	4.28E+03	8.02E+00	0.5	4	2	0.804	1.99	0.00024	0.5506	0																1.05E+00	1.0519	120.94645	120.94966	0.2044	0.8143	1.0972	DETECTED	120.94829	1.99E+03	4.28E+03	0.3889	0.6945	6.03E+00	0.0339
612	2.58E+01	0.8554	417.07267	417.08596	1	0.0448	1.4875	417.07973	1.98E+03	1.67E+04	4.29E+01	0.75	6	0	0.812	2.9	0.00121	0.5727	0																1.51E+01	0.5212	417.07626	417.08229	0.6456	0.0448	0.7691	DETECTED	417.07952	5.31E+03	1.67E+04	0.4884	0.7442	2.88E+01	-0.0103
613	2.02E+01	0.8579	85.00122	85.00518	1	0.5444	1.9062	85.00429	2.14E+03	1.28E+04	2.63E+01	0.25	2	8	0.984	0.12	0.00001	0.0277	0																							UNKNOWN
614	3.03E-01	0.8615	160.91061	160.91176		0.9744	1.0423	160.91136	1.63E+03	2.80E+03	6.98E+00	0.125	1	0	1	0	0	0	0																							UNKNOWN
615	8.08E+00	1.0234	519.98042	519.99324	1	0.5936	1.4497	519.98953	1.73E+03	9.71E+03	2.35E+01	0.125	1	4	1	0	0	0	0																							UNKNOWN
616	2.98E+01	0.8631	224.93075	224.93602	1	0.036	1.5102	224.93306	1.21E+03	1.06E+04	2.69E+01	0.5	4	3	0.7	4.73	0.00106	0.4834	0																							UNKNOWN
617	4.30E+00	0.8634	100.00683	100.01078	1	0.1051	1.5048	100.00918	1.22E+03	4.60E+03	9.32E+00	0.625	5	2	0.673	5.79	0.00058	0.2351	0																2.43E+00	0.9022	100.00688	100.01051	0.4524	0.7125	1.4027	DETECTED	100.00884	1.52E+03	4.44E+03	3.3568	2.1784	6.61E+00	0.0313
618	1.54E+01	0.8636	380.00949	380.01729	1	0.4199	1.5328	380.01425	1.34E+03	7.78E+03	3.21E+01	1	8	2	0.859	2.74	0.00104	0.2672	0																7.35E+00	0.7669	380.01244	380.01563	0.4328	0.6106	1.4254	DETECTED	380.01392	1.92E+03	7.32E+03	5.0002	3.0001	1.27E+01	0.0205
621	5.46E+01	0.925	101.98044	101.98325	1	0.036	1.6376	101.98131	1.21E+03	2.33E+04	4.72E+01	0.75	6	2	0.776	3.79	0.00039	0.5226	0																2.03E+01	0.6663	101.98074	101.98193	0.6873	0.0448	0.9501	DETECTED	101.98128	8.70E+03	1.97E+04	0.4815	0.7407	2.92E+01	0.0104
622	6.26E-01	0.7821	82.95333	82.95532		0.3653	0.8508	82.95432	1.36E+03	3.10E+03	5.50E+00	0.25	2	5	0.802	2.54	0.00021	0.0314	0																2.85E-01	0.8535	82.95349	82.95516	0.075	0.7464	0.8483	DETECTED	82.95455	1.56E+03	2.85E+03	0.2857	0.6429	4.34E+00	0.0279
623	5.36E+00	0.8679	535.95987	535.97064		0.1843	1.3838	535.9653	1.47E+03	3.53E+03	6.93E+00	0.25	2	0	0.904	1.11	0.00059	0.0536	0																							UNKNOWN
624	8.20E+00	0.8685	251.02818	251.0349		0.0372	1.4723	251.0315	1.21E+03	4.98E+03	1.03E+01	0.75	6	2	0.773	3.06	0.00077	0.595	0																2.52E+00	1.1095	251.02837	251.03427	0.2717	0.9161	1.4706	DETECTED	251.03136	1.36E+03	4.35E+03	2.4998	1.7499	7.72E+00	0.0349
625	1.01E+01	0.8689	785.96805	785.98897		0.4185	1.9823	785.97946	1.43E+03	4.00E+03	1.32E+01	0.75	6	0	0.851	2.07	0.00163	0.6185	0																2.20E+00	0.7298	785.97522	785.9844	0.1868	0.588	1.0746	DETECTED	785.97966	1.75E+03	3.34E+03	2.9093	1.9547	5.71E+00	0.0173
626	4.37E+00	0.8693	429.01066	429.02323	1	0.0372	1.3931	429.01602	1.34E+03	3.69E+03	8.04E+00	0.625	5	5	0.89	1.17	0.0005	0.2659	0																3.13E+00	0.804	429.01066	429.02323	0.5392	0.6898	1.3801	DETECTED	429.01615	1.59E+03	3.69E+03	6.6246	3.8123	6.36E+00	0.0237
627	1.25E+01	0.8702	161.91177	161.91743	1	0.1807	1.1902	161.91371	1.44E+03	5.66E+03	2.43E+01	0.75	6	1	0.876	1.62	0.00026	0.4381	0																							UNKNOWN
628	7.21E+00	1.0689	232.9767	232.98215		0.803	1.4875	232.97885	1.36E+03	8.95E+03	2.07E+01	0.125	1	3	1	0	0	0	0																2.57E+00	1.1951	232.97694	232.98172	0.3395	0.803	1.414	DETECTED	232.97874	1.55E+03	3.39E+03	0.6875	0.8438	6.07E+00	0.03
629	3.66E+00	0.8718	433.06314	433.07388		0.752	1.4423	433.0698	1.67E+03	3.56E+03	8.06E+00	0.125	1	0	1	0	0	0	0																							UNKNOWN
630	1.45E+01	0.8719	310.93103	310.93836		0.0372	1.4565	310.93533	1.45E+03	8.53E+03	2.07E+01	0.625	5	6	0.921	0.65	0.0002	0.283	0																							UNKNOWN
631	3.86E+00	0.8727	448.97704	448.98653	1	0.5011	1.3612	448.98103	1.54E+03	3.60E+03	7.11E+00	0.125	1	0	1	0	0	0	0																							UNKNOWN
632	7.68E+00	0.8731	339.19583	339.20578		0.036	1.1915	339.20085	1.62E+03	4.75E+03	1.83E+01	0.625	5	0	0.77	3.32	0.00113	0.3275	0																2.80E+00	0.9482	339.19683	339.20288	0.2207	0.4975	0.9501	DETECTED	339.20058	2.20E+03	4.75E+03	0.0811	0.5405	8.25E+00	0.0321
633	1.15E+01	0.738	147.96106	147.96552	1	0.0352	1.4166	147.96309	1.47E+03	5.48E+03	1.20E+01	0.75	6	4	0.839	2.05	0.0003	0.5508	0																4.57E+00	0.4816	147.9614	147.96552	0.5884	0.0448	0.9614	DETECTED	147.96305	1.55E+03	5.33E+03	1.025	1.0125	8.65E+00	-0.0159
635	1.16E+01	0.8812	159.93791	159.94114	1	0.7407	1.612	159.93967	2.54E+03	8.93E+03	2.10E+01	0.125	1	0	1	0	0	0	0																							UNKNOWN
637	6.37E+00	0.8812	311.16731	311.171	1	0.9104	1.4196	311.16912	4.00E+03	6.97E+03	1.59E+01	0.125	1	2	1	0	0	0	0																							UNKNOWN
638	5.88E+00	0.8819	222.96425	222.96942	1	0.601	1.4678	222.96697	1.63E+03	5.43E+03	1.36E+01	0.375	3	4	0.807	1.81	0.0004	0.3732	0																							UNKNOWN
640	1.25E+01	0.884	393.03749	393.04758	1	0.5429	1.4595	393.04267	1.63E+03	7.35E+03	2.63E+01	0.25	2	1	0.913	0.73	0.00029	0.1293	0																							UNKNOWN
641	7.01E+00	0.8857	426.99284	427.00494	1	0.2522	1.3803	426.99873	1.40E+03	4.12E+03	1.32E+01	0.625	5	1	0.826	2.34	0.001	0.3589	0																2.18E+00	1.0865	426.99467	427.00183	0.3304	0.9048	1.3688	DETECTED	426.9982	1.63E+03	3.52E+03	2.1537	1.5769	6.07E+00	0.0345
643	7.64E-01	0.8883	79.95636	79.95891	1	0.7942	1.031	79.95751	1.33E+03	2.70E+03	8.89E+00	0.375	3	3	0.784	3.65	0.00029	0.0892	0																							UNKNOWN
644	3.19E-01	0.8891	242.89469	242.8986		0.5882	1.1284	242.89643	1.45E+03	2.88E+03	6.45E+00	0.25	2	0	0.853	0.5	0.00012	0.4379	0																							UNKNOWN
645	4.23E+01	0.8907	201.90487	201.90982	1	0.036	1.6036	201.90685	1.19E+03	1.79E+04	6.63E+01	1	8	1	0.88	2.95	0.00059	0	0																3.66E+01	0.8907	201.9059	201.90784	1.2819	0.0448	1.4706	DETECTED	201.90662	1.43E+03	1.79E+04	0.7974	0.865	3.29E+01	0.0311
647	2.68E+01	0.8946	807.98874	807.99501	1	0.7594	1.9914	807.99135	5.88E+03	1.81E+04	4.37E+01	0.25	2	0	0.876	0.77	0.00062	0.2642	0																							UNKNOWN
648	8.89E+00	0.895	225.51342	225.5184	1	0.4898	1.4857	225.51621	1.33E+03	7.62E+03	2.19E+01	0.5	4	0	0.84	1.62	0.00037	0.3323	0																6.17E+00	0.7421	225.51342	225.51811	0.6864	0.6785	1.4706	DETECTED	225.51602	1.50E+03	6.28E+03	16.4989	8.7495	1.13E+01	0.0184
649	4.27E-01	0.8953	342.82821	342.83268		0.6108	1.1563	342.83031	1.45E+03	2.85E+03	6.97E+00	0.25	2	0	0.778	1.45	0.0005	0.4501	0																							UNKNOWN
650	1.93E+01	1.0666	136.99059	136.99645	1	0.036	1.9815	136.99215	1.82E+03	1.34E+04	2.43E+01	0.125	1	4	1	0	0	0	0																1.26E+01	1.0865	136.99107	136.99645	0.508	0.9048	1.9799	DETECTED	136.99211	1.82E+03	1.34E+04	6.2544	3.6536	1.80E+01	0.0345
651	4.97E+01	0.8993	305.02189	305.02378	1	0.0391	1.4875	305.02289	8.84E+03	2.04E+04	4.65E+01	0.125	1	0	1	0	0	0	0																							UNKNOWN
652	1.18E+00	0.9003	437.06051	437.06391	1	0.724	0.8824	437.06249	1.42E+03	3.17E+03	1.30E+01	0.125	1	0	1	0	0	0	0																							UNKNOWN
653	5.57E+00	0.9003	463.96593	463.97217	1	0.5655	0.9616	463.96914	1.75E+03	4.19E+03	1.71E+01	0.125	1	1	1	0	0	0	0																							UNKNOWN
654	3.43E-01	0.9004	176.90993	176.91297	1	0.8394	0.9186	176.91137	1.44E+03	2.77E+03	7.64E+00	0.125	1	0	1	0	0	0	0																							UNKNOWN
655	1.08E+00	0.901	126.97506	126.97761	1	0.7323	1.2047	126.97616	1.47E+03	3.99E+03	7.30E+00	0.25	2	2	0.724	2.94	0.00037	0.2212	0																							UNKNOWN
656	3.00E+01	0.9058	158.93571	158.94405	1	0.0372	1.5762	158.942	4.26E+03	1.38E+04	4.05E+01	0.25	2	1	0.714	3.59	0.00057	0.0664	0																							UNKNOWN
657	8.45E+00	0.9079	167.99113	167.99752	1	0.8652	1.6346	167.99488	1.86E+03	7.11E+03	1.65E+01	0.125	1	0	1	0	0	0	0																							UNKNOWN
658	2.63E-01	0.9108	80.96784	80.97155		1.1962	1.2641	80.96924	1.54E+03	3.22E+03	6.30E+00	0.125	1	0	1	0	0	0	0																							UNKNOWN
659	2.06E+01	0.9133	140.9331	140.93776	1	0.0372	1.4935	140.93407	1.22E+03	1.50E+04	2.96E+01	0.75	6	2	0.866	0.95	0.00013	0.4885	0																1.20E+01	0.705	140.93326	140.93684	0.8534	0.4861	1.4593	DETECTED	140.93408	1.35E+03	1.11E+04	3.688	2.3889	1.61E+01	0.0152
660	1.64E+00	0.9138	217.85182	217.85868	1	0.588	1.1962	217.85483	1.36E+03	3.86E+03	7.69E+00	0.5	4	1	0.841	2.51	0.00055	0.3044	0																1.64E+00	0.7793	217.8526	217.85717	0.1958	0.588	0.9501	DETECTED	217.85453	1.49E+03	3.86E+03	1.1333	1.0667	6.98E+00	0.0215
661	1.16E+01	0.9166	288.07321	288.0787	1	0.8765	1.5781	288.07679	2.96E+03	1.03E+04	2.35E+01	0.125	1	0	1	0	0	0	0																							UNKNOWN
662	2.20E+01	0.9188	200.90817	200.91403	1	0.0448	1.6036	200.91081	1.33E+03	1.43E+04	3.61E+01	0.875	7	2	0.84	2.88	0.00058	0.4351	0																1.58E+01	0.7174	200.90977	200.91186	0.7875	0.0448	0.8935	DETECTED	200.91073	7.26E+03	1.27E+04	0.2931	0.6466	2.34E+01	0.0162
663	1.36E+01	0.919	222.93105	222.9378	1	0.251	1.4166	222.93454	2.36E+03	7.01E+03	1.79E+01	0.25	2	1	0.835	1.02	0.00023	0.3537	0																							UNKNOWN
664	1.55E+01	0.9199	459.29043	459.29614	1	0.0448	1.4367	459.29417	3.34E+03	8.56E+03	2.08E+01	0.375	3	0	0.925	0.83	0.00038	0.131	0																1.55E+01	1.0058	459.29043	459.29538	1.2868	0.0448	1.4367	DETECTED	459.29395	3.34E+03	8.18E+03	0.5	0.75	1.41E+01	0.0331
665	3.80E+01	0.9231	181.00829	181.01244	1	0.0352	1.6263	181.00981	2.35E+03	1.47E+04	3.44E+01	0.5	4	5	0.91	1.21	0.00022	0.2268	0																1.05E+01	0.9137	181.00841	181.01175	0.9521	0.0448	1.0067	DETECTED	181.00979	3.38E+03	8.16E+03	0.1487	0.5743	1.56E+01	0.0315
667	4.21E+00	0.9252	149.00759	149.00989		0.786	1.2725	149.00895	2.32E+03	4.81E+03	1.14E+01	0.125	1	1	1	0	0	0	0																							UNKNOWN
668	6.28E+01	0.9259	134.97224	134.97448		0.045	1.5215	134.97301	2.62E+03	3.05E+04	5.34E+01	0.25	2	0	0.879	0.63	0.00009	0.2923	0																							UNKNOWN
669	2.93E+01	0.9275	109.00339	109.00513		0.045	1.6632	109.00434	2.15E+03	1.51E+04	4.53E+01	0.75	6	0	0.837	1.22	0.00013	0.7987	0																							UNKNOWN
670	7.03E+00	0.9294	237.91439	237.92135	1	0.3957	1.0974	237.91859	1.44E+03	3.78E+03	1.65E+01	0.125	1	0	1	0	0	0	0																							UNKNOWN
672	2.01E+00	0.9294	529.97388	529.98308	1	0.6561	0.939	529.97933	1.39E+03	2.66E+03	1.08E+01	0.125	1	0	1	0	0	0	0																							UNKNOWN
673	9.12E+00	0.9329	100.92562	100.92852	1	0.1039	1.516	100.92698	1.93E+03	5.19E+03	1.46E+01	0.5	4	2	0.789	3.21	0.00032	0.3004	0																							UNKNOWN
674	1.54E+01	0.9338	136.94584	136.94918	1	0.7919	1.6293	136.94746	2.03E+03	1.31E+04	2.39E+01	0.25	2	0	0.693	3.17	0.00043	0.2765	0																							UNKNOWN
675	1.55E+01	0.9339	156.91983	156.92241		0.6502	1.4875	156.92117	1.87E+03	1.05E+04	2.49E+01	0.125	1	1	1	0	0	0	0																							UNKNOWN
676	3.41E+00	0.9339	401.99452	402.00249	1	0.9896	1.4536	401.9978	2.26E+03	4.47E+03	1.01E+01	0.125	1	1	1	0	0	0	0																							UNKNOWN
677	5.38E+00	0.9339	578.01907	578.03173		0.5709	1.4423	578.02711	1.91E+03	3.67E+03	8.28E+00	0.125	1	0	1	0	0	0	0																							UNKNOWN
678	1.50E+00	0.9341	120.92166	120.92759	1	0.4219	1.3688	120.92362	1.42E+03	3.61E+03	7.01E+00	0.5	4	0	0.606	6.14	0.00074	0.6546	0																5.16E-01	1.3412	120.92301	120.92519	0.0789	1.2104	1.3688	DETECTED	120.9239	1.59E+03	3.59E+03	0.4	0.7	5.06E+00	0.0176
679	4.44E+01	0.9348	92.92745	92.92939	1	0.036	1.5554	92.92802	1.23E+03	2.82E+04	5.73E+01	0.5	4	2	0.89	0.98	0.00009	0.4731	0																1.72E+01	0.9482	92.9277	92.92842	0.9378	0.0448	0.9614	DETECTED	92.92802	8.37E+03	1.64E+04	0.052	0.526	2.47E+01	0.0321
680	1.90E+02	0.9351	166.95708	166.95918	1	0.036	1.4905	166.9579	5.03E+03	6.20E+04	1.55E+02	0.5	4	1	0.888	0.59	0.0001	0.3509	0																1.01E+02	0.7669	166.95708	166.95881	1.3585	0.0448	1.4367	DETECTED	166.95793	1.18E+04	5.01E+04	0.9839	0.9919	8.93E+01	0.0205
681	3.26E-01	0.936	306.92742	306.93248		0.9616	1.0409	306.93114	1.35E+03	3.20E+03	7.77E+00	0.125	1	0	1	0	0	0	0																							UNKNOWN
683	4.75E+00	0.9376	233.01788	233.02254		0.6471	1.4254	233.02059	1.97E+03	5.21E+03	9.73E+00	0.25	2	1	0.824	2.18	0.00051	0.0478	0																4.75E+00	0.9137	233.01788	233.02254	0.3795	0.6898	1.4254	DETECTED	233.02034	2.11E+03	5.21E+03	2.8236	1.9118	9.31E+00	0.0315
684	1.12E+01	0.9378	121.03063	121.03309	1	0.569	1.6328	121.03168	1.96E+03	9.81E+03	1.87E+01	0.5	4	3	0.912	0.72	0.00009	0.2465	0																							UNKNOWN
685	4.83E+00	0.939	154.94471	154.94848		0.7013	1.0408	154.9463	2.65E+03	5.20E+03	2.17E+01	0.125	1	0	1	0	0	0	0																							UNKNOWN
686	5.50E+00	0.9408	601.97791	601.99334		0.045	1.4196	601.9875	1.31E+03	4.47E+03	8.81E+00	0.625	5	2	0.789	3.75	0.00226	0.3283	0																							UNKNOWN
687	3.72E+00	0.942	731.91255	731.92576		0.4094	1.3886	731.91735	1.46E+03	3.61E+03	8.67E+00	0.25	2	2	0.916	0.33	0.00024	0.2345	0																							UNKNOWN
688	1.16E+01	0.942	178.9618	178.96658		0.4765	1.4857	178.96367	1.42E+03	8.60E+03	2.39E+01	0.5	4	2	0.813	1.93	0.00034	0.4433	0																7.61E+00	1.1534	178.96203	178.9653	0.7794	0.7464	1.4254	DETECTED	178.96351	2.71E+03	7.65E+03	0.8181	0.9091	1.47E+01	0.0336
689	7.35E+00	1.176	209.99582	210.00372		0.5452	1.6441	209.99965	1.53E+03	5.96E+03	1.30E+01	0.125	1	8	1	0	0	0	0																6.35E+00	0.9252	209.99683	210.0025	0.6868	0.7125	1.5838	DETECTED	209.99941	1.53E+03	5.96E+03	3.8127	2.4063	1.08E+01	0.0317
690	9.50E+00	0.9425	177.98159	177.98675		0.0391	1.4762	177.98456	1.81E+03	4.36E+03	1.02E+01	0.125	1	0	1	0	0	0	0																							UNKNOWN
692	7.82E+00	0.8337	677.05719	677.07018	1	0.0372	1.4255	677.06273	1.41E+03	3.89E+03	1.52E+01	0.125	1	3	1	0	0	0	0																							UNKNOWN
693	1.79E+01	0.9464	65.01401	65.01567	1	0.5995	1.7573	65.01455	1.98E+03	1.85E+04	4.38E+01	0.5	4	7	0.896	1.76	0.00011	0.1647	0																							UNKNOWN
694	4.28E+01	0.9469	314.99337	315.00075		0.0372	1.4083	314.99471	4.74E+03	2.08E+04	4.19E+01	0.375	3	0	0.813	2.19	0.00069	0.4566	0																							UNKNOWN
695	1.88E+01	0.9476	449.99781	450.01079	1	0.0372	1.4166	450.00434	1.93E+03	9.16E+03	1.98E+01	0.25	2	0	0.961	0.01	0.00001	0.1499	0																							UNKNOWN
696	5.09E-01	0.9487	221.97026	221.97248	1	0.8711	0.939	221.97107	1.62E+03	2.60E+03	1.15E+01	0.125	1	0	1	0	0	0	0																							UNKNOWN
697	7.41E-01	0.9487	234.0051	234.01019		0.8371	0.939	234.00657	1.35E+03	2.93E+03	1.28E+01	0.125	1	1	1	0	0	0	0																							UNKNOWN
698	4.87E+00	0.9496	489.98736	490.00286	1	0.601	1.3478	489.99373	1.74E+03	4.15E+03	9.18E+00	0.25	2	1	0.897	0.71	0.00035	0.1994	0																							UNKNOWN
700	1.85E+01	0.9497	364.05316	364.05944	1	0.4864	1.495	364.05615	1.05E+03	1.01E+04	3.58E+01	0.75	6	1	0.858	1.74	0.00063	0.4287	0																7.38E+00	1.1847	364.05316	364.05875	0.2975	0.8822	1.4933	DETECTED	364.0558	1.81E+03	1.01E+04	1.3086	1.125	1.75E+01	0.0309
701	1.03E+00	0.9511	434.94591	434.95101		1.0009	1.2273	434.9484	1.67E+03	3.15E+03	7.14E+00	0.125	1	0	1	0	0	0	0																							UNKNOWN
702	9.47E+01	0.9521	293.17542	293.17766	1	0.045	1.397	293.17638	8.99E+03	2.09E+04	8.79E+01	0.375	3	0	0.878	1.4	0.00041	0.2194	0																							UNKNOWN
703	5.83E+00	0.9249	159.02665	159.03226		0.3189	1.4392	159.02871	1.32E+03	4.04E+03	9.03E+00	0.5	4	4	0.8	2.29	0.00036	0.3999	0																6.51E-01	1.1638	159.02743	159.02987	0.0558	1.0067	1.199	DETECTED	159.02851	1.61E+03	3.29E+03	0.5453	0.7727	5.65E+00	0.0327
704	1.51E+01	0.9598	114.97871	114.98128		0.0391	1.5668	114.97969	2.59E+03	6.80E+03	1.32E+01	0.125	1	0	1	0	0	0	0																							UNKNOWN
705	5.37E+00	0.9615	167.95349	167.95806	1	0.5173	1.1736	167.95556	2.60E+03	5.16E+03	1.16E+01	0.125	1	0	1	0	0	0	0																							UNKNOWN
706	1.06E+00	0.9615	683.90666	683.91944		0.7715	1.0431	683.91317	1.36E+03	2.60E+03	6.26E+00	0.125	1	0	1	0	0	0	0																							UNKNOWN
707	1.27E+01	0.9639	265.14666	265.15053		0.036	1.2558	265.14814	2.97E+03	6.54E+03	2.72E+01	0.375	3	2	0.824	1.92	0.00051	0.3727	0																							UNKNOWN
708	2.49E-01	0.9661	75.96065	75.96317	1	0.9312	1.0217	75.96213	1.62E+03	2.65E+03	4.39E+00	0.125	1	0	1	0	0	0	0																							UNKNOWN
709	1.79E-01	0.9661	120.99541	120.99918	1	0.9199	0.9878	120.99706	1.76E+03	3.29E+03	4.71E+00	0.125	1	0	1	0	0	0	0																							UNKNOWN
710	6.77E+00	0.9538	111.93624	111.94112	1	0.0372	1.3464	111.93858	1.53E+03	5.48E+03	1.33E+01	0.125	1	4	1	0	0	0	0																							UNKNOWN
711	1.22E+01	0.9666	557.14528	557.15919	1	0.5882	1.4384	557.15295	1.54E+03	4.90E+03	1.99E+01	0.5	4	0	0.873	1.51	0.00084	0.3932	0																4.45E+00	0.804	557.14919	557.157	0.5961	0.7012	1.414	DETECTED	557.15256	2.06E+03	4.83E+03	7.9994	4.4997	8.29E+00	0.0237
712	1.38E+01	0.9667	247.98662	247.99254	1	0.4332	1.4368	247.98966	1.46E+03	5.28E+03	2.25E+01	0.75	6	4	0.742	5.81	0.00144	0.3445	0																3.39E+00	1.0519	247.98836	247.9918	0.4018	0.9161	1.414	DETECTED	247.98966	1.71E+03	5.28E+03	3.8886	2.4443	9.37E+00	0.0339
713	2.68E+01	0.9669	497.99865	498.01528	1	0.0372	1.461	498.00864	1.64E+03	1.32E+04	2.71E+01	0.625	5	0	0.786	3.21	0.0016	0.3719	0																1.04E+01	1.216	497.99865	498.0113	0.5475	0.7691	1.448	DETECTED	498.0081	1.76E+03	1.31E+04	0.6358	0.8108	2.25E+01	0.0283
714	2.69E+00	0.9689	691.09244	691.10293		0.6915	1.414	691.09959	1.49E+03	3.57E+03	6.32E+00	0.25	2	0	0.767	1.46	0.00101	0.4942	0																2.69E+00	1.216	691.09575	691.10293	0.4401	0.7464	1.414	DETECTED	691.1001	1.51E+03	3.57E+03	0.5128	0.7564	6.11E+00	0.0283
715	9.48E+00	0.9707	115.91999	115.9241	1	0.4069	1.5161	115.92126	1.57E+03	6.97E+03	1.72E+01	1	8	1	0.745	5.54	0.00064	0.7478	0																7.04E+00	0.5739	115.92008	115.9241	0.2375	0.4069	1.5046	DETECTED	115.92128	1.69E+03	6.97E+03	5.4663	3.2331	9.99E+00	-0.0028
716	5.82E+00	0.9791	496.01754	496.02863		0.8168	1.4762	496.02584	1.70E+03	6.81E+03	1.54E+01	0.25	2	4	0.766	2.27	0.00113	0.2551	0																							UNKNOWN
717	2.33E+01	0.9802	204.91013	204.91791	1	0.042	1.4792	204.91397	1.26E+03	9.70E+03	2.52E+01	0.875	7	1	0.746	2.6	0.00053	0.7934	0																4.80E+00	0.508	204.91223	204.91535	0.5425	0.0448	0.588	DETECTED	204.91374	3.16E+03	5.98E+03	0.1429	0.5714	1.09E+01	-0.0121
719	7.33E+00	0.981	227.19856	227.20472		0.5203	1.5161	227.20174	1.23E+03	4.77E+03	1.11E+01	0.375	3	1	0.815	2.4	0.00055	0.2711	0																4.04E+00	1.0173	227.19856	227.20358	0.0678	0.7917	1.482	DETECTED	227.20144	1.85E+03	4.77E+03	2.5883	1.7941	8.56E+00	0.0333
720	5.66E+00	0.9829	284.91575	284.92219	1	0.4522	1.4256	284.91905	1.43E+03	7.02E+03	1.71E+01	0.375	3	1	0.839	1.4	0.0004	0.3342	0																4.91E+00	0.8659	284.91651	284.92109	0.2038	0.4522	1.0519	DETECTED	284.9189	3.20E+03	7.02E+03	0.5588	0.7794	1.23E+01	0.029
721	5.63E+00	0.985	253.21477	253.21959		0.4672	1.495	253.21734	1.38E+03	3.57E+03	1.24E+01	0.5	4	2	0.843	1.62	0.00041	0.4323	0																							UNKNOWN
722	2.50E+01	0.985	325.18274	325.1864	1	0.042	1.3576	325.18439	3.13E+03	1.11E+04	4.64E+01	0.5	4	0	0.875	0.93	0.0003	0.375	0																7.69E+00	1.0173	325.1832	325.18513	0.2934	0.8483	1.3348	DETECTED	325.18425	7.03E+03	1.11E+04	2.5835	1.7918	1.93E+01	0.0333
723	7.35E+01	0.9857	124.00123	124.00242		0.0391	1.8497	124.0016	5.85E+03	2.97E+04	5.58E+01	0.125	1	0	1	0	0	0	0																							UNKNOWN
724	9.98E+01	0.9857	142.01979	142.02064	1	0.0391	1.6007	142.02022	1.05E+04	3.79E+04	7.79E+01	0.125	1	0	1	0	0	0	0																							UNKNOWN
725	1.82E+01	0.9957	297.15106	297.15583	1	0.5011	1.3916	297.15355	1.69E+03	7.34E+03	3.09E+01	0.125	1	5	1	0	0	0	0																							UNKNOWN
726	1.50E+01	0.9857	344.03525	344.04102		0.7633	1.5441	344.03726	2.05E+03	1.14E+04	2.58E+01	0.125	1	0	1	0	0	0	0																							UNKNOWN
727	4.61E+00	0.9887	161.9313	161.94046	1	0.1183	1.4822	161.93569	1.38E+03	4.69E+03	1.89E+01	0.75	6	0	0.51	8.41	0.00136	0.9325	0																2.20E+00	1.3516	161.93333	161.93775	0.2048	0.9388	1.3914	DETECTED	161.93581	1.80E+03	3.90E+03	0.1428	0.5714	6.78E+00	0.0168
728	1.18E+01	0.9925	352.86098	352.86684	1	0.5203	1.4279	352.86389	1.32E+03	6.99E+03	1.71E+01	0.5	4	0	0.891	0.99	0.00035	0.429	0																							UNKNOWN
729	2.40E+00	0.9943	476.02527	476.0364		0.9896	1.431	476.02953	1.68E+03	3.24E+03	7.35E+00	0.125	1	1	1	0	0	0	0																							UNKNOWN
730	7.37E+00	0.9953	330.07899	330.089	1	0.0448	1.414	330.08436	1.31E+03	4.95E+03	8.77E+00	0.375	3	1	0.804	1.69	0.00056	0.4732	0																7.37E+00	1.3099	330.07899	330.089	0.2818	0.0448	1.414	DETECTED	330.08466	1.54E+03	4.95E+03	0.1	0.55	8.61E+00	0.0203
732	2.78E+01	0.996	186.93113	186.93577	1	0.0352	1.762	186.93376	1.88E+03	1.28E+04	3.42E+01	0.75	6	2	0.879	2.19	0.00041	0.2382	0																							UNKNOWN
733	6.45E+01	0.9962	176.98277	176.98874	1	0.0352	1.6102	176.98391	1.46E+03	2.51E+04	5.83E+01	0.5	4	2	0.847	1.57	0.00028	0.4801	0																							UNKNOWN
734	1.11E+01	0.9971	317.88819	317.89335	1	0.4976	1.4482	317.8909	1.51E+03	4.17E+03	1.74E+01	0.125	1	0	1	0	0	0	0																							UNKNOWN
735	1.93E+01	0.9981	283.26362	283.26612	1	0.7036	1.4957	283.26453	4.34E+03	1.22E+04	3.03E+01	0.125	1	0	1	0	0	0	0																							UNKNOWN
736	6.13E+00	1.0002	458.82432	458.83495	1	0.036	1.3803	458.82836	1.37E+03	4.24E+03	1.03E+01	0.25	2	2	0.916	0.94	0.00043	0.0531	0																							UNKNOWN
737	4.51E+00	1.0012	613.10738	613.11862	1	0.7368	1.4142	613.1141	1.42E+03	4.43E+03	1.47E+01	0.375	3	1	0.854	0.84	0.00052	0.4613	0																3.13E+00	0.8288	613.11053	613.11675	0.6214	0.7691	1.3914	DETECTED	613.114	1.97E+03	4.43E+03	17.3319	9.1659	7.58E+00	0.0258
738	2.09E+02	1.0016	146.96343	146.96798	1	0.0352	1.6376	146.96604	1.26E+03	8.56E+04	1.86E+02	0.875	7	0	0.8	2.16	0.00032	0.5964	0																1.21E+02	0.705	146.96558	146.96698	1.2949	0.0448	1.4593	DETECTED	146.96586	1.65E+03	7.23E+04	1.1226	1.07	1.16E+02	0.0152
739	1.29E+01	1.0024	407.98497	407.99796		0.5965	1.4339	407.98992	2.93E+03	1.18E+04	2.04E+01	0.25	2	0	0.674	3.34	0.00136	0.3019	0																6.55E+00	1.1534	407.98497	407.99482	0.6476	0.984	1.4254	DETECTED	407.98924	2.93E+03	1.18E+04	2.2498	1.6249	2.04E+01	0.0336
740	2.02E+00	1.0082	282.88577	282.8957	1	0.5577	1.3124	282.89078	1.33E+03	2.77E+03	6.74E+00	0.25	2	0	0.635	3.96	0.00112	0.2711	0																							UNKNOWN
741	4.49E-01	1.009	326.04464	326.04996	1	0.7125	1.2686	326.04711	2.16E+03	4.41E+03	9.46E+00	0.25	2	0	0.764	1.53	0.0005	0.4843	0																4.49E-01	0.7669	326.04604	326.04996	0.0842	0.7125	0.803	DETECTED	326.04736	2.52E+03	4.41E+03	1.6667	1.3333	7.69E+00	0.0205
742	6.96E+00	1.0103	198.89062	198.89643		0.8508	1.4279	198.89354	1.38E+03	6.37E+03	1.67E+01	0.125	1	1	1	0	0	0	0																							UNKNOWN
743	7.41E+00	1.0106	99.9535	99.95789		0.4999	1.4166	99.95626	2.28E+03	5.41E+03	1.11E+01	0.375	3	4	0.658	4.25	0.00043	0.3976	0																							UNKNOWN
744	3.67E+01	1.0108	983.98879	984.00155	1	0.045	1.7673	983.99521	1.77E+03	8.01E+03	2.95E+01	0.375	3	1	0.896	0.18	0.00018	0.4507	0																							UNKNOWN
745	3.13E+00	1.0872	345.03338	345.04394	1	0.8055	1.414	345.03863	1.38E+03	4.64E+03	8.90E+00	0.5	4	1	0.729	3.94	0.00136	0.3163	0																2.54E+00	1.1095	345.03564	345.04203	0.156	0.9275	1.414	DETECTED	345.03876	1.38E+03	4.64E+03	2.3075	1.6537	8.05E+00	0.0349
746	5.37E+00	1.0133	290.89989	290.90461		0.6709	1.4369	290.90203	1.38E+03	5.69E+03	1.38E+01	0.25	2	5	0.844	1.53	0.00044	0.1657	0																							UNKNOWN
747	5.94E+00	1.0139	241.21345	241.22021		0.4072	1.5274	241.21719	1.31E+03	4.18E+03	1.40E+01	1	8	1	0.811	3.04	0.00073	0.5926	0																7.51E-01	0.9713	241.21533	241.21873	0.7133	0.9048	1.1085	DETECTED	241.21691	1.76E+03	3.53E+03	5	3	6.29E+00	0.0325
748	6.41E+01	1.0143	119.94245	119.94731		0.036	1.5161	119.94664	1.67E+03	2.90E+04	5.55E+01	0.625	5	1	0.787	3.15	0.00038	0.3849	0																							UNKNOWN
749	1.97E+00	1.0145	124.98809	124.99539	1	0.8937	1.3886	124.99232	1.46E+03	3.85E+03	6.81E+00	0.375	3	3	0.706	4.42	0.00055	0.1713	0																							UNKNOWN
750	2.71E+01	1.0146	256.84475	256.85064	1	0.0372	1.4857	256.84737	1.30E+03	1.32E+04	4.76E+01	0.75	6	0	0.685	5.11	0.00131	0.42	0																							UNKNOWN
751	1.04E+01	1.0153	262.92623	262.93327	1	0.0699	1.4166	262.92884	1.30E+03	4.76E+03	1.19E+01	0.25	2	0	0.58	4.41	0.00116	0.354	0																							UNKNOWN
752	2.11E+00	1.0173	513.97937	513.98894	1	0.8483	1.3688	513.98312	1.43E+03	3.18E+03	5.47E+00	0.125	1	2	1	0	0	0	0																2.11E+00	1.0173	513.97937	513.98894	0.2528	0.8483	1.3688	DETECTED	513.98312	1.43E+03	3.18E+03	2.8336	1.9168	5.47E+00	0.0333
753	2.79E+00	1.0868	330.89221	330.90192	1	0.5339	1.403	330.89599	1.49E+03	4.59E+03	1.13E+01	0.25	2	4	0.711	2.52	0.00083	0.4028	0																							UNKNOWN
754	2.32E+01	1.0221	159.9378	159.94446	1	0.0372	1.6179	159.94081	1.46E+03	8.69E+03	3.15E+01	0.875	7	4	0.851	1.87	0.0003	0.5743	0																4.51E+00	1.3516	159.93961	159.94446	0.3074	0.9614	1.4706	DETECTED	159.94085	1.81E+03	7.52E+03	0.3636	0.6818	1.30E+01	0.0168
755	2.99E+00	1.0221	577.94123	577.95521	1	0.8681	1.403	577.94844	1.36E+03	3.90E+03	9.41E+00	0.5	4	4	0.908	0.91	0.00053	0.2924	0																							UNKNOWN
756	1.53E+01	1.0899	310.87583	310.88416		0.0372	1.4482	310.87944	1.42E+03	6.17E+03	1.52E+01	0.125	1	7	1	0	0	0	0																1.47E+00	1.2681	310.87764	310.8828	0.199	1.1199	1.4027	DETECTED	310.87937	1.42E+03	4.46E+03	1.2728	1.1364	7.78E+00	0.0238
757	6.47E-01	1.0226	482.86484	482.87422		0.9186	1.0658	482.87087	1.73E+03	3.16E+03	7.65E+00	0.125	1	1	1	0	0	0	0																							UNKNOWN
758	1.67E+01	1.0264	174.88609	174.88951	1	0.5897	1.4844	174.88747	1.19E+03	1.04E+04	2.55E+01	0.625	5	2	0.832	2.3	0.0004	0.4602	0																8.33E+00	1.0173	174.88609	174.88799	0.4018	0.8483	1.4367	DETECTED	174.88727	1.36E+03	1.04E+04	3.468	2.1667	1.95E+01	0.0333
759	5.20E+00	1.0289	366.01735	366.02446		0.8312	1.4649	366.02068	1.87E+03	4.85E+03	1.10E+01	0.125	1	3	1	0	0	0	0																							UNKNOWN
760	7.76E+00	1.0304	207.9419	207.94775		0.5316	1.4369	207.94577	1.31E+03	5.22E+03	1.35E+01	0.375	3	4	0.861	0.76	0.00016	0.4411	0																							UNKNOWN
761	1.60E+01	1.0311	371.05324	371.06457	1	0.4547	1.4821	371.05948	1.34E+03	1.34E+04	3.76E+01	0.625	5	0	0.882	1.12	0.00042	0.3115	0																9.53E+00	1.1847	371.05778	371.06246	0.4417	0.8822	1.448	DETECTED	371.05923	2.48E+03	1.34E+04	1.116	1.0417	2.32E+01	0.0309
762	1.09E+01	1.0327	625.94801	625.95862	1	0.0352	1.4482	625.95393	1.34E+03	5.83E+03	1.38E+01	0.75	6	0	0.893	0.54	0.00034	0.5393	0																8.37E+00	1.0289	625.94872	625.95757	0.9735	0.0448	1.4027	DETECTED	625.95376	1.40E+03	5.34E+03	0.4286	0.7143	9.15E+00	0.0335
763	6.45E+00	1.0331	418.07368	418.09207	1	0.4086	1.4723	418.0801	1.35E+03	4.38E+03	1.28E+01	0.75	6	1	0.703	6.64	0.00278	0.3057	0																3.91E+00	1.1847	418.07588	418.08613	0.5444	0.6446	1.4593	DETECTED	418.07997	1.47E+03	4.38E+03	0.6	0.8	7.56E+00	0.0309
764	4.14E+00	1.0344	152.93724	152.94094	1	0.6923	1.4649	152.9393	1.43E+03	4.54E+03	1.10E+01	0.875	7	3	0.85	2.17	0.00033	0.355	0																2.53E+00	0.8783	152.93765	152.94081	0.1079	0.7804	1.3914	DETECTED	152.93928	1.53E+03	3.65E+03	7.9993	4.4996	6.20E+00	0.03
765	7.76E-01	1.0346	723.08805	723.10066		0.7615	1.2556	723.09243	1.49E+03	2.68E+03	4.73E+00	0.25	2	0	0.803	1.14	0.00082	0.4462	0																5.50E-01	1.2577	723.08805	723.09681	0.0494	1.0746	1.2556	DETECTED	723.09202	1.49E+03	2.68E+03	0.1429	0.5714	4.57E+00	0.0247
766	1.07E+01	1.0348	178.96307	178.96848		0.8055	1.4279	178.96516	3.60E+03	8.23E+03	2.28E+01	0.125	1	0	1	0	0	0	0																							UNKNOWN
767	9.39E+00	1.0358	348.89372	348.89971		0.8937	1.4142	348.89796	1.40E+03	5.83E+03	2.42E+01	0.125	1	8	1	0	0	0	0																							UNKNOWN
768	2.36E+01	1.0401	246.89607	246.90343	1	0.5113	1.4649	246.89918	1.44E+03	1.32E+04	3.31E+01	0.625	5	5	0.777	2.29	0.00057	0.5348	0																							UNKNOWN
769	8.26E+00	1.041	603.96693	603.97698	1	0.4748	1.4452	603.97199	1.39E+03	5.94E+03	1.29E+01	0.75	6	2	0.82	1.91	0.00116	0.4846	0																6.14E+00	1.2994	603.96835	603.97543	0.7009	0.4748	1.414	DETECTED	603.9713	1.48E+03	5.37E+03	0.169	0.5845	9.21E+00	0.0212
770	7.39E+01	1.044	294.90312	294.90879	1	0.036	1.4792	294.90475	1.78E+03	2.78E+04	6.76E+01	0.625	5	1	0.858	1.34	0.00039	0.4181	0																2.56E+01	0.8829	294.90343	294.90774	1.31	0.0448	1.4367	DETECTED	294.90483	1.94E+03	1.52E+04	0.6994	0.8542	2.66E+01	0.0233
771	5.43E+00	1.0455	315.89195	315.89638	1	0.9616	1.4368	315.89426	1.32E+03	3.96E+03	1.65E+01	0.125	1	0	1	0	0	0	0																							UNKNOWN
772	4.67E-01	1.047	105.96879	105.97026		0.9247	1.0491	105.9697	1.53E+03	3.22E+03	6.06E+00	0.125	1	0	1	0	0	0	0																							UNKNOWN
773	2.88E+00	1.0489	435.08445	435.09517		0.4977	1.427	435.08996	1.64E+03	4.10E+03	9.95E+00	0.25	2	1	0.869	0.1	0.00005	0.4908	0																							UNKNOWN
775	5.19E-01	1.0509	457.02532	457.03649	1	0.8746	1.267	457.03224	1.45E+03	2.66E+03	5.27E+00	0.25	2	0	0.713	2.87	0.00131	0.2885	0																5.19E-01	1.1951	457.02532	457.03603	0.0825	1.0859	1.267	DETECTED	457.03159	1.48E+03	2.38E+03	1.286	1.143	4.10E+00	0.03
777	4.53E+00	1.0519	962.99733	963.00656		1.0067	1.6064	963.00034	2.84E+03	6.70E+03	1.14E+01	0.125	1	1	1	0	0	0	0																4.53E+00	1.0519	962.99733	963.00656	0.43	1.0067	1.6064	DETECTED	963.00034	2.84E+03	6.70E+03	51.9971	26.4986	1.14E+01	0.0339
778	5.63E+01	1.0532	180.92503	180.92948	1	0.036	1.4792	180.92681	1.44E+03	1.89E+04	4.99E+01	0.75	6	2	0.842	2.25	0.00041	0.3945	0																							UNKNOWN
779	3.86E+00	1.0537	410.81837	410.83006	1	0.0473	1.3803	410.824	1.35E+03	3.13E+03	7.49E+00	0.25	2	0	0.796	1.37	0.00056	0.4053	0																							UNKNOWN
780	7.69E+00	1.0543	282.24834	282.25537	1	0.036	1.5046	282.25208	1.46E+03	4.00E+03	9.76E+00	0.5	4	1	0.873	1.27	0.00036	0.2425	0																2.98E+00	0.9828	282.24935	282.25374	0.5231	0.8483	1.5046	DETECTED	282.25193	1.46E+03	3.93E+03	5.445	3.2225	6.90E+00	0.0327
781	1.36E+00	1.0573	260.90136	260.90927		0.3993	1.3705	260.90608	1.44E+03	3.23E+03	7.43E+00	0.375	3	0	0.718	2.92	0.00076	0.4756	0																							UNKNOWN
782	1.07E+01	0.9934	316.88717	316.89701	1	0.5339	1.5875	316.89198	1.29E+03	8.50E+03	2.08E+01	0.75	6	3	0.689	6.44	0.00204	0.3167	0																							UNKNOWN
783	4.31E+00	1.0604	553.94007	553.96157	1	0.5541	1.3818	553.95114	1.50E+03	4.03E+03	8.12E+00	0.375	3	0	0.686	4.19	0.00232	0.4844	0																4.31E+00	1.1847	553.94007	553.96154	0.3205	0.5541	1.3801	DETECTED	553.95111	1.50E+03	4.03E+03	0.3774	0.6887	6.91E+00	0.0309
784	3.33E+00	1.0613	157.95128	157.95714	1	0.0372	1.4367	157.95428	1.37E+03	3.77E+03	7.56E+00	0.5	4	1	0.7	3.93	0.00062	0.5884	0																3.33E+00	1.3203	157.95226	157.95582	0.2152	0.6332	1.4367	DETECTED	157.95418	1.43E+03	3.48E+03	0.2034	0.6017	5.96E+00	0.0194
785	2.97E+00	1.0634	280.89311	280.90377		0.967	1.4762	280.89627	1.68E+03	3.61E+03	8.27E+00	0.125	1	0	1	0	0	0	0																							UNKNOWN
786	2.94E+00	1.0634	407.02699	407.03849		1.0349	1.4423	407.03483	2.01E+03	4.44E+03	1.01E+01	0.125	1	2	1	0	0	0	0																							UNKNOWN
787	9.18E-01	1.0634	461.96077	461.9716		1.0688	1.2725	461.96622	1.67E+03	3.20E+03	7.26E+00	0.125	1	0	1	0	0	0	0																							UNKNOWN
788	1.33E+01	1.0648	224.517	224.52188	1	1.0068	1.4934	224.51845	1.39E+03	8.64E+03	3.82E+01	0.125	1	6	1	0	0	0	0																							UNKNOWN
790	2.32E+00	1.0678	252.01249	252.02038		0.8937	1.461	252.01618	1.32E+03	3.18E+03	1.23E+01	0.5	4	3	0.883	1.18	0.0003	0.3196	0																							UNKNOWN
791	5.19E+00	1.068	157.91934	157.92422	1	0.6531	1.4392	157.92143	1.37E+03	4.56E+03	1.31E+01	0.5	4	2	0.933	0.87	0.00014	0.1979	0																							UNKNOWN
792	2.26E+01	1.0681	416.08069	416.09314		0.6388	1.5894	416.08894	1.74E+03	2.38E+04	4.10E+01	0.375	3	0	0.822	1.58	0.00066	0.3552	0																1.84E+01	1.289	416.0853	416.09073	0.2388	0.9048	1.5612	DETECTED	416.08872	2.43E+03	2.38E+04	0.5945	0.9062	4.10E+01	0.0221
793	3.71E+00	1.0683	1038.92159	1038.94848	1	0.0448	1.4482	1038.93315	1.25E+03	3.32E+03	6.46E+00	0.625	5	0	0.898	0.54	0.00056	0.5727	0																3.71E+00	0.7174	1038.92637	1038.9414	0.9032	0.0448	0.9954	DETECTED	1038.93311	1.55E+03	3.17E+03	0.4483	0.7241	5.41E+00	0.0162
795	2.73E+01	1.0691	1112.98008	1112.99027	1	0.4976	1.6632	1112.98557	3.23E+03	8.51E+03	3.16E+01	0.625	5	1	0.913	0.2	0.00022	0.4826	0																1.06E+01	1.2369	1112.98228	1112.98857	0.8311	0.6332	1.663	DETECTED	1112.98567	3.87E+03	7.68E+03	0.7843	0.8922	1.31E+01	0.0265
796	4.26E-01	1.0695	97.9308	97.93246		0.5678	1.246	97.93137	1.33E+03	2.75E+03	5.85E+00	0.25	2	0	0.665	3.47	0.00034	0.2987	0																							UNKNOWN
797	1.62E+01	1.0696	310.05491	310.06378	1	0.4381	1.4905	310.05878	1.21E+03	8.07E+03	2.93E+01	0.75	6	0	0.881	1.02	0.00032	0.5121	0																6.94E+00	1.1095	310.05491	310.06043	0.4336	0.7917	1.448	DETECTED	310.05862	1.56E+03	8.07E+03	1.3033	1.16	1.41E+01	0.0349
798	1.01E+01	1.0707	407.02567	407.03857	1	0.6596	1.4595	407.03152	1.55E+03	6.82E+03	2.75E+01	0.75	6	2	0.859	2.31	0.00094	0.5007	0																3.52E+00	1.0634	407.02833	407.03354	0.3912	0.984	1.3688	DETECTED	407.03134	3.43E+03	6.82E+03	7.4996	4.2498	1.18E+01	0.0341
799	4.49E+01	1.0721	118.96817	118.96929		0.0391	1.4762	118.96866	8.25E+03	2.04E+04	3.91E+01	0.125	1	0	1	0	0	0	0																							UNKNOWN
800	6.28E-01	1.0737	326.18278	326.19179	1	0.8002	1.3238	326.1882	1.45E+03	2.66E+03	5.98E+00	0.25	2	0	0.92	0.07	0.00002	0.2978	0																							UNKNOWN
801	7.30E+00	1.0764	469.95665	469.9721	1	0.509	1.4157	469.96228	1.97E+03	5.98E+03	1.31E+01	0.5	4	0	0.798	2.25	0.00106	0.3679	0																4.38E+00	1.2473	469.95845	469.96566	0.4003	0.803	1.3801	DETECTED	469.96174	2.36E+03	5.77E+03	0.3784	0.6892	9.93E+00	0.0256
802	5.91E+01	1.0784	160.93302	160.9377	1	0.6447	1.6179	160.93646	2.04E+03	1.83E+04	7.80E+01	0.25	2	3	0.907	0.73	0.00012	0.1533	0																							UNKNOWN
803	5.39E-01	1.0785	120.99448	120.99922	1	0.9878	1.1802	120.9961	1.49E+03	2.94E+03	5.09E+00	0.25	2	0	0.954	0.5	0.00006	0.0347	0																							UNKNOWN
804	1.25E+01	1.0786	405.01376	405.01986	1	0.7466	1.4905	405.01625	2.32E+03	1.01E+04	2.21E+01	0.375	3	1	0.907	1.08	0.00044	0.156	0																							UNKNOWN
805	9.58E+00	1.0788	187.94826	187.95771	1	0.042	1.4369	187.95397	1.29E+03	4.58E+03	1.23E+01	0.75	6	1	0.809	2.45	0.00046	0.4134	0																9.30E-01	1.2369	187.95055	187.95629	0.2476	1.1877	1.3914	DETECTED	187.95421	1.72E+03	3.59E+03	7.9992	4.4996	6.75E+00	0.0265
807	3.98E-01	1.0799	434.85939	434.87146		1.2528	1.366	434.86288	1.40E+03	2.51E+03	5.49E+00	0.125	1	0	1	0	0	0	0																							UNKNOWN
808	5.64E+00	1.0811	1039.91576	1039.93466	1	0.4748	1.403	1039.92415	1.42E+03	4.66E+03	9.17E+00	0.625	5	3	0.858	0.9	0.00093	0.4959	0																5.45E+00	0.9482	1039.91846	1039.93022	0.8189	0.4748	1.4027	DETECTED	1039.9238	1.56E+03	4.66E+03	1.1026	1.0513	7.95E+00	0.0321
809	9.82E+00	1.0818	206.94864	206.9546		0.5543	1.4482	206.95119	1.24E+03	6.35E+03	1.65E+01	0.25	2	2	0.949	0	0	0.201	0																							UNKNOWN
810	3.78E+00	1.0823	171.95895	171.96251	1	0.8485	1.4166	171.96092	1.60E+03	3.97E+03	1.04E+01	0.25	2	5	0.883	0.22	0.00004	0.3991	0																							UNKNOWN
811	1.95E+01	1.0826	54.97642	54.97752		0.5452	1.7447	54.97687	1.51E+03	1.24E+04	3.67E+01	0.875	7	2	0.857	1.71	0.00009	0.4887	0																9.73E+00	0.9252	54.97648	54.97726	0.6129	0.8596	1.6178	DETECTED	54.97683	3.77E+03	1.24E+04	21.3428	11.1714	1.94E+01	0.0317
812	1.15E+00	1.0837	183.98583	183.9915	1	1.0092	1.2355	183.9894	1.40E+03	2.52E+03	6.85E+00	0.125	1	2	1	0	0	0	0																							UNKNOWN
813	1.19E+01	1.0842	182.92761	182.93249	1	0.6108	1.4029	182.92985	1.31E+03	4.55E+03	2.24E+01	0.125	1	0	1	0	0	0	0																							UNKNOWN
814	7.56E+00	1.0842	458.03524	458.04371		0.6787	1.4255	458.04014	1.31E+03	3.94E+03	1.61E+01	0.125	1	1	1	0	0	0	0																							UNKNOWN
815	2.57E+00	1.0848	168.04814	168.0533	1	0.724	1.414	168.05074	1.67E+03	3.79E+03	1.65E+01	0.375	3	1	0.835	1.71	0.00029	0.3627	0																2.24E+00	1.2369	168.04814	168.05309	0.18	0.9048	1.414	DETECTED	168.05058	1.67E+03	3.52E+03	0.6666	0.8333	6.31E+00	0.0265
816	1.11E+00	1.085	412.03965	412.04721		0.8181	1.1123	412.044	1.44E+03	3.04E+03	6.04E+00	0.125	1	0	1	0	0	0	0																							UNKNOWN
818	5.32E+00	1.0869	256.234	256.239	1	0.7127	1.5184	256.23664	1.39E+03	4.28E+03	1.05E+01	0.25	2	1	0.935	0.11	0.00003	0.2264	0																							UNKNOWN
819	2.05E+01	1.0892	200.94186	200.94958		0.432	1.4792	200.9453	1.35E+03	1.05E+04	2.73E+01	0.75	6	2	0.824	2.48	0.0005	0.3097	0																6.30E+00	0.9828	200.94326	200.9479	0.4756	0.9275	1.4593	DETECTED	200.94498	1.40E+03	8.68E+03	24.5364	11.7493	1.60E+01	0.0327
820	3.60E+00	1.0893	328.89888	328.90424	1	1.0688	1.4536	328.90149	1.88E+03	5.66E+03	1.29E+01	0.125	1	1	1	0	0	0	0																							UNKNOWN
821	1.34E+01	1.0899	72.99188	72.9941		0.5144	1.7763	72.99276	1.21E+03	6.12E+03	1.76E+01	0.75	6	1	0.817	2.59	0.00019	0.5961	0																3.32E+00	1.121	72.99225	72.99359	0.2148	0.9614	1.5272	DETECTED	72.99277	1.91E+03	6.12E+03	3.5452	2.2726	9.44E+00	0.0351
823	4.85E+00	1.0899	436.00349	436.01538		0.5339	1.4143	436.00829	1.49E+03	4.24E+03	9.27E+00	0.5	4	2	0.851	1.71	0.00075	0.3946	0																2.07E+00	1.1743	436.00461	436.01538	0.2679	0.9275	1.3801	DETECTED	436.00792	1.60E+03	4.18E+03	1.1053	1.0527	7.21E+00	0.0318
824	4.01E+01	1.0908	346.03045	346.04031	1	0.045	1.4678	346.03579	2.34E+03	1.08E+04	3.77E+01	0.5	4	1	0.913	1.08	0.00037	0.225	0																8.45E+00	1.0519	346.03389	346.03992	0.5374	0.837	1.4367	DETECTED	346.03603	3.33E+03	1.08E+04	2.3125	1.6563	1.87E+01	0.0339
825	2.23E+01	1.091	130.95265	130.9585	1	0.045	1.6066	130.95702	1.76E+03	9.51E+03	2.08E+01	0.75	6	1	0.827	2.1	0.00028	0.4714	0																							UNKNOWN
826	1.29E+01	1.0947	325.04792	325.05406	1	0.7275	1.4367	325.0509	2.60E+03	7.89E+03	3.12E+01	0.5	4	0	0.762	3.56	0.00116	0.3835	0																3.93E+00	1.3516	325.04882	325.05382	0.0633	0.9954	1.4367	DETECTED	325.05086	2.60E+03	7.89E+03	0.3	0.65	1.37E+01	0.0168
827	9.36E+01	1.0961	184.96643	184.9748		0.045	1.4482	184.96803	7.71E+03	3.07E+04	8.04E+01	0.125	1	0	1	0	0	0	0																							UNKNOWN
828	1.41E+01	1.052	199.1686	199.17288		0.4992	1.5272	199.17042	1.54E+03	7.24E+03	2.93E+01	0.5	4	6	0.897	1.56	0.00031	0.1972	0																4.81E+00	1.1743	199.16928	199.17167	0.2656	0.8935	1.5272	DETECTED	199.17025	2.18E+03	5.74E+03	1.5455	1.2727	1.06E+01	0.0318
829	8.67E+00	1.098	392.04318	392.04682	1	1.0123	1.4988	392.04478	1.60E+03	1.09E+04	2.46E+01	0.125	1	0	1	0	0	0	0																							UNKNOWN
830	5.39E-01	1.0984	222.89269	222.89652		1.0658	1.1676	222.89431	1.65E+03	3.90E+03	9.94E+00	0.125	1	2	1	0	0	0	0																							UNKNOWN
831	2.27E+00	1.0984	253.92416	253.93133		0.9752	1.3486	253.92779	1.52E+03	3.79E+03	9.49E+00	0.125	1	1	1	0	0	0	0																							UNKNOWN
832	7.69E-01	1.0984	465.94751	465.96138		0.9865	1.1676	465.95607	1.49E+03	2.52E+03	6.11E+00	0.125	1	0	1	0	0	0	0																							UNKNOWN
833	1.07E+02	1.1005	228.93078	228.936	1	0.0352	1.4905	228.93306	1.47E+03	3.70E+04	9.39E+01	0.75	6	1	0.762	3.43	0.00078	0.4195	0																4.28E+01	0.9022	228.93078	228.93492	1.0394	0.0448	1.4593	DETECTED	228.93333	1.47E+03	2.28E+04	0.6879	0.8518	4.08E+01	0.0313
834	2.96E+00	1.1023	168.97777	168.98525		1.0182	1.3916	168.98163	2.00E+03	4.36E+03	1.10E+01	0.125	1	1	1	0	0	0	0																							UNKNOWN
835	5.49E+00	1.1034	142.93031	142.93621		0.7602	1.4482	142.93201	1.64E+03	6.16E+03	1.26E+01	0.375	3	0	0.803	2.44	0.00035	0.2179	0																7.46E-01	1.216	142.93137	142.93333	0.0967	1.1312	1.2896	DETECTED	142.93223	2.47E+03	4.93E+03	1.8005	1.4003	7.38E+00	0.0283
836	1.35E+01	1.1059	461.96715	461.97871	1	0.724	1.4708	461.97213	1.46E+03	7.99E+03	3.26E+01	0.875	7	0	0.775	4.31	0.00199	0.4525	0																4.14E+00	1.0289	461.96914	461.97484	0.3961	0.9501	1.4254	DETECTED	461.97232	1.62E+03	6.97E+03	9.4993	5.2496	1.20E+01	0.0335
837	8.57E+00	1.1061	99.95436	99.95791		0.5257	1.4649	99.95678	1.99E+03	6.96E+03	1.40E+01	0.25	2	4	0.884	1.18	0.00012	0.1084	0																							UNKNOWN
838	9.71E+00	1.1064	369.07811	369.08734	1	0.036	1.4369	369.08343	1.89E+03	6.19E+03	2.13E+01	0.875	7	2	0.736	3.85	0.00142	0.5682	0																3.17E+00	1.3412	369.07968	369.08534	0.2466	1.0406	1.4254	DETECTED	369.08305	3.30E+03	6.19E+03	0.36	0.68	1.07E+01	0.0176
839	3.24E+00	1.1065	133.9221	133.92852	1	0.5238	1.461	133.92406	1.36E+03	4.58E+03	7.89E+00	0.5	4	2	0.81	2.11	0.00028	0.4164	0																1.55E+00	1.3412	133.9221	133.9262	0.2358	0.9614	1.4254	DETECTED	133.92392	1.36E+03	3.98E+03	0.2812	0.6406	5.02E+00	0.0176
840	2.05E+01	1.1066	404.05191	404.0584	1	0.4465	1.5328	404.05624	2.02E+03	1.14E+04	2.58E+01	0.125	1	0	1	0	0	0	0																							UNKNOWN
841	6.15E+01	1.1073	178.90223	178.90447	1	0.0372	1.4822	178.90323	1.16E+03	1.98E+04	5.25E+01	0.5	4	1	0.861	1.79	0.00032	0.2604	0																							UNKNOWN
842	3.58E+00	1.109	104.9989	105.00334		0.7466	1.5048	105.00044	1.13E+03	3.75E+03	7.45E+00	0.375	3	1	0.814	1.44	0.00015	0.4837	0																							UNKNOWN
844	8.48E+00	1.1673	220.91203	220.91655		0.6923	1.4392	220.91401	1.22E+03	6.20E+03	1.58E+01	0.125	1	2	1	0	0	0	0																							UNKNOWN
845	6.74E-01	1.1132	131.91412	131.91789	1	0.6984	1.2672	131.91609	1.36E+03	2.81E+03	4.85E+00	0.375	3	3	0.623	5.79	0.00076	0.3783	0																							UNKNOWN
846	2.91E+00	1.1142	543.92812	543.94067	1	0.837	1.4027	543.93272	1.42E+03	4.07E+03	8.53E+00	0.375	3	2	0.86	1.49	0.00081	0.338	0																2.91E+00	0.9252	543.92812	543.94067	0.5726	0.837	1.4027	DETECTED	543.93232	1.61E+03	4.07E+03	9.0021	5.001	6.99E+00	0.0317
847	1.15E+01	1.1148	141.93277	141.93973	1	0.5905	1.7447	141.9366	1.75E+03	6.91E+03	1.39E+01	0.25	2	1	0.708	2.52	0.00036	0.4138	0																							UNKNOWN
848	1.19E+01	1.1153	222.93535	222.93934	1	0.9104	1.5102	222.93657	1.89E+03	1.25E+04	2.90E+01	0.125	1	1	1	0	0	0	0																							UNKNOWN
849	5.32E+00	1.1153	122.07052	122.07402		0.0372	1.5102	122.07223	1.46E+03	4.78E+03	1.13E+01	0.5	4	2	0.842	1.24	0.00015	0.4871	0																							UNKNOWN
850	1.13E+01	1.1162	244.95753	244.96476		0.4863	1.448	244.96084	1.41E+03	5.66E+03	2.21E+01	0.5	4	0	0.843	2.17	0.00053	0.3729	0																5.03E+00	1.3099	244.95846	244.96476	0.3361	0.6672	1.448	DETECTED	244.96064	1.41E+03	5.66E+03	0.2545	0.6273	1.01E+01	0.0203
851	1.98E+00	1.1183	609.13713	609.14445		0.8407	1.316	609.14099	1.51E+03	2.97E+03	5.82E+00	0.125	1	0	1	0	0	0	0																							UNKNOWN
852	2.53E+00	1.1196	515.98617	515.99703	1	0.7238	1.3705	515.99112	1.32E+03	3.33E+03	7.12E+00	0.375	3	0	0.785	3.27	0.00169	0.0453	0																2.53E+00	1.098	515.98617	515.99703	0.2374	0.7238	1.3688	DETECTED	515.99157	1.57E+03	3.33E+03	0.9	0.95	5.72E+00	0.0347
853	5.21E+00	1.1203	323.05551	323.05879	1	0.9699	1.4339	323.05718	3.25E+03	6.61E+03	1.46E+01	0.125	1	8	1	0	0	0	0																							UNKNOWN
854	6.18E+00	1.1203	709.92695	709.94268		0.1265	1.3826	709.93576	1.33E+03	2.94E+03	7.07E+00	0.125	1	0	1	0	0	0	0																							UNKNOWN
855	1.43E+00	1.1207	132.99044	132.99345		0.9312	1.3386	132.99154	1.89E+03	3.91E+03	5.05E+00	0.125	1	3	1	0	0	0	0																							UNKNOWN
856	2.52E+01	1.1229	74.96145	74.96254	1	0.9503	1.6405	74.96178	2.43E+03	1.72E+04	5.74E+01	0.125	1	2	1	0	0	0	0																							UNKNOWN
857	5.32E+00	1.1253	228.01272	228.01969	1	0.6335	1.6554	228.01622	1.72E+03	7.71E+03	1.62E+01	0.625	5	0	0.719	4.79	0.00109	0.8747	0																5.32E+00	0.9713	228.01311	228.01969	0.7565	0.6785	1.4933	DETECTED	228.0161	1.86E+03	5.03E+03	2.1304	1.5652	9.03E+00	0.0325
858	1.92E+00	1.1262	221.07769	221.08479		0.852	1.4256	221.08217	1.37E+03	2.96E+03	7.42E+00	0.25	2	2	0.803	1.08	0.00024	0.4629	0																							UNKNOWN
859	7.18E+01	1.127	204.96664	204.97498	1	0.0352	1.5184	204.96988	2.43E+03	2.51E+04	6.38E+01	0.75	6	0	0.642	6.87	0.00141	0.5064	0																3.50E+01	0.9137	204.96664	204.97036	1.3464	0.0448	1.5159	DETECTED	204.96962	2.43E+03	1.72E+04	0.711	0.8784	3.15E+01	0.0315
860	2.12E+00	1.1279	258.84481	258.85359	1	0.8394	1.2694	258.84826	1.36E+03	2.94E+03	7.34E+00	0.25	2	0	0.639	4.05	0.00105	0.2284	0																							UNKNOWN
861	1.17E+01	1.1295	284.86432	284.87295	1	0.5995	1.4369	284.86847	1.56E+03	7.72E+03	1.88E+01	0.5	4	4	0.743	3.79	0.00108	0.3238	0																							UNKNOWN
862	7.02E+00	1.1303	330.04042	330.0459	1	0.7238	1.3916	330.04366	1.65E+03	5.71E+03	1.93E+01	0.25	2	2	0.862	0.55	0.00018	0.3871	0																3.60E+00	0.9367	330.04109	330.04522	0.3744	0.7238	1.2217	DETECTED	330.04357	2.68E+03	5.71E+03	1.7501	1.375	9.93E+00	0.0319
863	1.11E+01	1.1313	87.00416	87.00793	1	0.5011	1.2641	87.00603	3.42E+03	7.37E+03	2.32E+01	0.375	3	6	0.843	2.63	0.00023	0.0919	0																							UNKNOWN
864	6.51E+01	1.1313	139.93733	139.93967	1	0.045	1.6745	139.93824	1.72E+03	1.98E+04	5.08E+01	0.375	3	0	0.833	1.47	0.00021	0.3976	0																							UNKNOWN
865	1.07E+01	1.1325	333.07275	333.08062	1	1.0067	1.4649	333.07728	1.36E+03	2.44E+04	1.02E+02	1	8	0	0.945	1.26	0.00042	0	0																4.62E+00	1.1325	333.07554	333.07962	0.0825	1.0067	1.3688	DETECTED	333.07705	1.57E+03	2.40E+04	1.808	2.3048	4.18E+01	0.0353
866	8.02E+00	1.1358	382.00452	382.01439	1	0.036	1.4649	382.00992	1.27E+03	5.96E+03	1.36E+01	0.625	5	3	0.902	0.67	0.00026	0.3777	0																4.90E+00	1.143	382.00452	382.01235	0.5002	0.7238	1.4254	DETECTED	382.01	1.39E+03	5.96E+03	0.8235	0.9117	1.03E+01	0.0344
867	1.90E+00	1.1421	145.97049	145.97669	1	0.6757	1.3939	145.97281	1.36E+03	3.70E+03	8.21E+00	0.75	6	1	0.681	5.55	0.00081	0.4969	0																3.97E-01	1.2786	145.97049	145.97488	0.0526	1.1538	1.2783	DETECTED	145.97233	1.62E+03	3.33E+03	0.2222	0.6111	5.24E+00	0.0229
868	8.87E+00	1.1397	81.98937	81.99245		0.036	1.6346	81.99097	1.38E+03	6.45E+03	1.33E+01	0.75	6	2	0.821	2.37	0.00019	0.4677	0																							UNKNOWN
869	2.21E+00	1.143	386.02578	386.03776	1	1.018	1.4027	386.03249	1.75E+03	4.77E+03	8.26E+00	0.125	1	0	1	0	0	0	0																2.21E+00	1.143	386.02578	386.03776	0.2927	1.018	1.4027	DETECTED	386.03249	1.75E+03	4.77E+03	3.2496	2.1248	8.26E+00	0.0344
871	2.77E+01	1.1353	182.92598	182.93328		0.036	1.4792	182.92825	1.25E+03	9.36E+03	2.55E+01	0.25	2	6	0.732	3.15	0.00058	0.1288	0																1.05E+01	0.9022	182.92654	182.93051	0.6299	0.4069	1.4254	DETECTED	182.92873	1.46E+03	7.53E+03	1.3358	1.0975	1.43E+01	0.0313
872	5.79E+00	1.1459	222.96549	222.97121	1	0.6898	1.5402	222.96743	1.14E+03	6.53E+03	1.29E+01	0.375	3	4	0.869	1.03	0.00023	0.3296	0																5.79E+00	1.3412	222.96549	222.9694	0.3037	0.6898	1.4367	DETECTED	222.96751	1.53E+03	6.53E+03	0.1786	0.5893	1.18E+01	0.0176
873	6.62E+00	1.146	57.9747	57.97639		0.042	1.5196	57.97554	1.42E+03	5.04E+03	1.46E+01	0.75	6	13	0.843	2.5	0.00015	0.4035	0																1.93E+00	1.1638	57.97494	57.976	0.2003	1.0406	1.4706	DETECTED	57.97545	1.53E+03	4.22E+03	3.7496	2.3748	6.58E+00	0.0327
874	9.80E+00	1.1489	351.0665	351.07532	1	0.6349	1.4744	351.06844	1.32E+03	7.55E+03	1.60E+01	0.375	3	1	0.898	1.54	0.00054	0.0897	0																							UNKNOWN
875	1.06E+01	1.1511	143.91448	143.91802		0.721	1.6179	143.91574	2.16E+03	9.01E+03	2.73E+01	0.375	3	5	0.898	0.52	0.00007	0.3784	0																							UNKNOWN
876	1.45E+01	1.1514	84.99984	85.00562	1	0.6418	1.7573	85.00406	1.67E+03	1.04E+04	2.91E+01	0.75	6	2	0.889	1.74	0.00015	0.4629	0																8.28E+00	1.1638	85.00213	85.00473	0.5487	0.8822	1.6517	DETECTED	85.00398	3.25E+03	1.00E+04	2.0907	1.5454	1.52E+01	0.0327
877	5.52E+00	1.1515	637.15214	637.16325		0.8597	1.3916	637.15638	1.55E+03	3.50E+03	1.42E+01	0.125	1	3	1	0	0	0	0																							UNKNOWN
878	8.94E+00	1.1525	329.08335	329.08768	1	0.9526	1.4957	329.08477	2.41E+03	9.21E+03	2.26E+01	0.125	1	5	1	0	0	0	0																							UNKNOWN
879	7.33E+01	1.1525	164.97703	164.98269	1	0.0352	1.8978	164.97819	1.49E+03	2.54E+04	6.30E+01	0.875	7	0	0.841	2.18	0.00036	0.3429	0																1.22E+01	1.3203	164.97707	164.9801	0.4087	0.9388	1.482	DETECTED	164.97802	2.08E+03	1.84E+04	0.4768	0.75	3.25E+01	0.0194
880	1.29E+00	1.1546	239.90943	239.91648	1	1.0491	1.2897	239.91283	1.33E+03	2.98E+03	1.29E+01	0.25	2	1	0.853	1.73	0.00042	0.0685	0																							UNKNOWN
881	3.80E+01	1.1576	138.93916	138.94569	1	0.036	1.9371	138.94089	1.77E+03	1.52E+04	3.69E+01	0.5	4	0	0.779	3.08	0.00043	0.2863	0																							UNKNOWN
882	2.84E+00	1.1593	579.13128	579.13863	1	0.6785	1.3952	579.13481	1.47E+03	3.76E+03	6.44E+00	0.375	3	1	0.806	2.41	0.00139	0.2115	0																2.84E+00	1.0289	579.13128	579.13863	0.1818	0.6785	1.3688	DETECTED	579.13429	1.47E+03	3.76E+03	1.1786	1.0893	6.44E+00	0.0335
883	1.01E+00	1.1604	448.02044	448.02401		1.2838	1.4196	448.02216	2.73E+03	4.32E+03	9.78E+00	0.125	1	0	1	0	0	0	0																							UNKNOWN
884	1.73E+01	1.1618	198.9618	198.96741	1	0.042	1.4857	198.96489	1.31E+03	8.65E+03	2.21E+01	0.625	5	2	0.706	4.08	0.00081	0.5005	0																							UNKNOWN
885	1.75E+01	1.1621	349.07336	349.07902	1	0.687	1.5018	349.07583	4.21E+03	1.38E+04	3.02E+01	0.25	2	1	0.873	0.69	0.00024	0.301	0																							UNKNOWN
886	2.94E+01	1.1637	238.90847	238.91568	1	0.6275	1.6066	238.91211	1.55E+03	1.22E+04	5.32E+01	0.375	3	0	0.579	6.11	0.00146	0.3096	0																							UNKNOWN
887	9.25E+00	1.1649	244.87401	244.88129		0.7821	1.427	244.87708	1.39E+03	8.00E+03	1.99E+01	0.125	1	0	1	0	0	0	0																							UNKNOWN
888	2.07E+00	1.1652	429.01163	429.02006		0.9652	1.4065	429.016	1.47E+03	3.43E+03	6.80E+00	0.125	1	6	1	0	0	0	0																							UNKNOWN
889	8.53E-01	1.1663	122.02147	122.02639		1.0295	1.2785	122.02379	1.45E+03	2.75E+03	5.22E+00	0.125	1	0	1	0	0	0	0																							UNKNOWN
890	1.81E+00	1.1663	196.90094	196.9049	1	1.0861	1.2219	196.90262	2.41E+03	4.19E+03	1.95E+01	0.125	1	0	1	0	0	0	0																							UNKNOWN
891	3.74E-01	1.1663	507.95606	507.9639	1	1.0974	1.1993	507.96115	1.38E+03	2.42E+03	5.76E+00	0.125	1	0	1	0	0	0	0																							UNKNOWN
892	1.21E+01	1.1689	301.97859	301.98694	1	0.5596	1.6686	301.98147	1.40E+03	6.10E+03	1.87E+01	0.75	6	2	0.862	2.82	0.00085	0.2604	0																5.09E+00	1.1638	301.97928	301.98362	0.4004	0.7464	1.3575	DETECTED	301.98128	2.21E+03	6.10E+03	0.5882	0.7941	1.07E+01	0.0327
893	1.27E+02	1.172	201.95593	201.96074	1	0.045	1.9913	201.95761	1.95E+03	2.28E+04	9.21E+01	0.625	5	1	0.861	1.5	0.0003	0.3303	0																							UNKNOWN
894	4.03E-01	1.1724	507.95768	507.97356	1	1.0884	1.1902	507.96394	1.53E+03	2.52E+03	6.09E+00	0.125	1	0	1	0	0	0	0																							UNKNOWN
895	7.11E+00	1.174	416.8404	416.85007		0.466	1.4166	416.84464	1.36E+03	4.45E+03	1.08E+01	0.25	2	1	0.81	1.35	0.00056	0.3551	0																							UNKNOWN
896	5.13E+00	1.1744	499.00101	499.01313	1	0.4409	1.4143	499.00676	1.42E+03	4.12E+03	8.52E+00	0.625	5	3	0.864	1.86	0.00093	0.3698	0																4.67E+00	1.2473	499.00101	499.0119	0.6618	0.4409	1.3801	DETECTED	499.00626	1.84E+03	4.12E+03	0.2029	0.6015	7.08E+00	0.0256
898	1.06E+01	1.1753	109.94117	109.94273		1.0431	1.7787	109.94205	1.46E+03	1.09E+04	2.16E+01	0.25	2	3	0.902	0.32	0.00004	0.2928	0																							UNKNOWN
899	1.16E+01	1.1758	372.05314	372.06686	1	0.0448	1.4565	372.05832	1.51E+03	6.69E+03	1.16E+01	0.375	3	0	0.867	1.53	0.00057	0.1893	0																1.16E+01	1.0634	372.05503	372.06354	1.2416	0.0448	1.4254	DETECTED	372.05853	1.51E+03	6.69E+03	0.4023	0.7011	1.16E+01	0.0341
901	2.57E+01	1.1761	144.97487	144.97847		0.7728	1.7573	144.97561	3.41E+03	2.39E+04	4.10E+01	0.125	1	3	1	0	0	0	0																							UNKNOWN
902	2.63E-01	1.1761	189.02656	189.02985		1.1236	1.1915	189.02863	1.44E+03	3.19E+03	7.22E+00	0.125	1	0	1	0	0	0	0																							UNKNOWN
903	8.33E+01	1.176	1169.97192	1169.97794	1	0.4976	1.6406	1169.97463	7.99E+03	2.90E+04	9.97E+01	0.625	5	0	0.938	0.36	0.00042	0.268	0																3.94E+01	1.3099	1169.97245	1169.97649	0.5594	0.5314	1.6404	DETECTED	1169.9745	1.12E+04	2.60E+04	0.4627	0.7313	4.43E+01	0.0203
904	5.93E+01	1.1698	142.99455	143.00171	1	0.0391	1.9741	142.99658	1.34E+03	2.08E+04	4.36E+01	0.25	2	9	0.9	0.39	0.00006	0.2829	0																6.71E+00	1.3203	142.99516	142.99776	0.5231	0.8143	1.5272	DETECTED	142.99638	1.63E+03	1.03E+04	0.4512	0.7326	1.54E+01	0.0194
905	2.33E+00	1.1801	125.92709	125.93295		0.8484	1.3592	125.92879	1.41E+03	3.19E+03	8.58E+00	0.25	2	5	0.637	4.01	0.00051	0.25	0																							UNKNOWN
906	5.32E+00	1.1814	77.96876	77.97179	1	0.9247	1.6036	77.96985	1.34E+03	6.62E+03	1.32E+01	0.625	5	0	0.832	2.5	0.00019	0.2935	0																3.39E+00	1.0519	77.96919	77.97151	0.4209	0.9954	1.5272	DETECTED	77.96988	1.61E+03	6.62E+03	22.4985	11.7493	1.02E+01	0.0339
907	1.92E+01	1.182	167.98833	167.99611	1	0.8273	1.5048	167.99209	4.12E+03	1.08E+04	4.42E+01	0.25	2	1	0.878	1.59	0.00027	0.0089	0																							UNKNOWN
908	1.03E+01	1.1866	143.9892	143.99594	1	0.0448	1.6036	143.99186	1.46E+03	7.82E+03	1.64E+01	0.75	6	5	0.833	2.38	0.00034	0.3761	0																7.50E+00	1.362	143.9892	143.99594	0.9144	0.0448	1.482	DETECTED	143.99179	1.67E+03	5.48E+03	0.1043	0.5522	8.34E+00	0.0159
909	9.86E+00	1.1882	184.96519	184.96687		1.0123	1.4536	184.96606	6.53E+03	1.25E+04	2.94E+01	0.125	1	0	1	0	0	0	0																							UNKNOWN
910	2.28E+00	1.1882	405.00982	405.01618	1	1.0802	1.4649	405.01391	1.72E+03	3.72E+03	8.44E+00	0.125	1	0	1	0	0	0	0																							UNKNOWN
911	2.89E+01	1.1888	201.90461	201.90853	1	0.8711	1.4934	201.90687	1.54E+03	1.42E+04	6.51E+01	0.125	1	8	1	0	0	0	0																							UNKNOWN
912	1.46E+01	1.1929	447.96999	447.98466	1	0.724	1.4792	447.98003	1.35E+03	8.18E+03	2.80E+01	0.5	4	3	0.886	1.85	0.00083	0.2214	0																							UNKNOWN
913	5.33E-01	1.1936	80.96649	80.97161		1.2641	1.3999	80.96877	1.54E+03	3.30E+03	6.46E+00	0.125	1	0	1	0	0	0	0																							UNKNOWN
914	6.40E-01	1.1936	391.05806	391.06753	1	1.2641	1.4226	391.06471	1.44E+03	3.01E+03	6.59E+00	0.125	1	0	1	0	0	0	0																							UNKNOWN
915	4.91E+00	1.1942	506.82888	506.83948		0.6984	1.4369	506.83413	1.28E+03	4.95E+03	1.18E+01	0.375	3	2	0.901	1.31	0.00066	0.1169	0																							UNKNOWN
916	2.54E+00	1.1951	124.99001	124.99383		0.7238	1.4706	124.99167	1.39E+03	4.03E+03	5.57E+00	0.125	1	2	1	0	0	0	0																2.54E+00	1.1951	124.99001	124.99383	0.0338	0.7238	1.4706	DETECTED	124.99167	1.39E+03	4.03E+03	0.6923	0.8462	5.57E+00	0.03
917	4.66E+00	1.1959	139.90932	139.91325		0.721	1.4565	139.91091	1.34E+03	4.72E+03	8.83E+00	0.25	2	3	0.875	0.83	0.00012	0.2489	0																2.64E+00	1.3203	139.90932	139.91325	0.517	0.8483	1.3914	DETECTED	139.91085	2.15E+03	4.65E+03	0.2	0.6	6.61E+00	0.0194
918	2.32E+01	1.1961	224.93145	224.93754	1	0.042	1.4744	224.93387	1.55E+03	1.00E+04	2.26E+01	0.5	4	2	0.737	4.06	0.00091	0.373	0																7.53E+00	1.1951	224.93145	224.93626	0.4276	0.7691	1.4367	DETECTED	224.93395	1.55E+03	8.46E+03	0.6476	0.8429	1.52E+01	0.03
919	1.69E+00	1.1967	451.99595	452.00497	1	1.101	1.3612	452.00015	2.41E+03	4.84E+03	9.57E+00	0.25	2	0	0.826	2.24	0.00101	0.0241	0																1.20E+00	1.1847	451.99621	452.00309	0.2093	1.1199	1.3462	DETECTED	451.99965	2.41E+03	4.39E+03	5.6695	3.3347	7.57E+00	0.0309
920	3.03E-01	1.1972	199.96129	199.96378	1	1.1555	1.2347	199.96248	1.40E+03	2.43E+03	6.17E+00	0.125	1	0	1	0	0	0	0																							UNKNOWN
921	1.91E+00	1.1991	131.96317	131.96964		0.8055	1.3939	131.96712	1.32E+03	3.15E+03	5.41E+00	0.375	3	0	0.786	2.96	0.00039	0.2552	0																							UNKNOWN
922	7.60E+00	1.1995	154.03627	154.03918		0.8181	1.4935	154.03721	1.33E+03	9.73E+03	2.40E+01	0.25	2	6	0.853	1.74	0.00027	0.0686	0																							UNKNOWN
923	9.45E-01	1.2001	158.9131	158.91566		1.1314	1.2558	158.91426	2.41E+03	4.43E+03	1.09E+01	0.125	1	0	1	0	0	0	0																							UNKNOWN
924	1.02E+00	1.2001	344.84571	344.85532	1	1.0974	1.2898	344.85072	1.64E+03	3.29E+03	7.92E+00	0.125	1	0	1	0	0	0	0																							UNKNOWN
925	4.64E+00	1.2015	416.89453	416.90187		0.8032	1.4256	416.89918	1.57E+03	4.73E+03	1.13E+01	0.25	2	1	0.693	3.33	0.00139	0.2287	0																							UNKNOWN
927	1.60E+01	1.2068	73.02848	73.03014		0.7436	1.7734	73.02939	1.69E+03	8.22E+03	2.51E+01	0.875	7	3	0.854	1.7	0.00012	0.4533	0																6.26E+00	1.0519	73.0286	73.0299	0.4547	0.9501	1.7535	DETECTED	73.02932	1.88E+03	8.22E+03	10.8326	5.9163	1.27E+01	0.0339
928	1.29E+01	1.2069	334.89492	334.89879		0.4522	1.4404	334.89651	1.73E+03	1.02E+04	2.04E+01	0.25	2	3	0.985	0.13	0.00004	0.0181	0																1.04E+01	1.216	334.89511	334.89799	0.5889	0.4522	1.4027	DETECTED	334.89649	1.93E+03	8.40E+03	0.2923	0.6462	1.46E+01	0.0283
929	3.05E+01	1.2078	270.94132	270.94824		0.036	1.4678	270.94394	1.63E+03	1.25E+04	3.11E+01	0.75	6	6	0.861	2.47	0.00067	0.3197	0																1.19E+01	1.3203	270.94132	270.94824	1.2131	0.0448	1.4367	DETECTED	270.94405	1.63E+03	7.86E+03	0.1081	0.5541	1.38E+01	0.0194
930	8.58E+00	1.208	450.07621	450.08808	1	0.0352	1.4792	450.08316	1.30E+03	4.32E+03	1.00E+01	0.625	5	2	0.736	3.42	0.00154	0.41	0																2.74E+00	1.3516	450.0783	450.08808	0.4445	0.9048	1.448	DETECTED	450.08251	1.76E+03	4.14E+03	0.2631	0.6316	7.14E+00	0.0168
931	4.27E+00	1.2085	477.01807	477.02895	1	0.6757	1.4291	477.02387	1.31E+03	4.32E+03	9.44E+00	0.75	6	0	0.785	4.63	0.00221	0.3059	0																2.87E+00	1.2681	477.02101	477.02625	0.3682	0.8143	1.3801	DETECTED	477.0237	1.66E+03	4.14E+03	0.3158	0.6579	7.12E+00	0.0238
932	5.22E-01	1.2104	97.9722	97.97716	1	0.9073	1.4404	97.97464	1.36E+03	2.87E+03	5.86E+00	0.25	2	2	0.875	0.33	0.00003	0.4001	0																							UNKNOWN
933	6.07E+00	1.2112	91.02542	91.03358		0.6561	1.5161	91.03073	1.91E+03	5.99E+03	1.17E+01	0.25	2	1	0.629	3.72	0.00034	0.3689	0																							UNKNOWN
934	1.10E+01	1.2113	78.95953	78.96187		0.9956	1.5274	78.9605	5.51E+03	1.33E+04	2.78E+01	0.125	1	0	1	0	0	0	0																							UNKNOWN
935	1.65E+01	1.2113	158.93768	158.94299	1	0.9163	1.4482	158.94143	4.18E+03	9.67E+03	4.09E+01	0.125	1	1	1	0	0	0	0																							UNKNOWN
936	4.56E-01	1.2113	394.8519	394.86249		1.1653	1.2785	394.85688	1.44E+03	2.62E+03	6.28E+00	0.125	1	0	1	0	0	0	0																							UNKNOWN
937	3.98E+00	1.2122	284.26497	284.27078	1	0.5678	1.3486	284.26778	1.31E+03	3.18E+03	7.89E+00	0.125	1	3	1	0	0	0	0																							UNKNOWN
938	1.33E+01	1.214	286.96869	286.97628		0.7036	1.5328	286.97351	1.42E+03	1.43E+04	3.26E+01	0.625	5	2	0.779	3.69	0.00106	0.3846	0																3.26E-01	1.381	286.97225	286.97569	0.0639	1.3122	1.414	DETECTED	286.97408	1.42E+03	3.04E+03	0.7997	0.8999	5.33E+00	0.0122
939	1.26E+02	1.2152	122.96725	122.9722		0.042	1.6405	122.96773	1.37E+03	5.92E+04	1.06E+02	0.25	2	0	0.89	0.82	0.0001	0.1948	0																							UNKNOWN
940	7.37E-01	1.216	83.02482	83.0275		1.2612	1.4083	83.02593	2.01E+03	3.67E+03	7.54E+00	0.125	1	1	1	0	0	0	0																							UNKNOWN
941	1.26E+01	1.2177	434.09307	434.10818	1	0.7127	1.6066	434.09914	1.58E+03	7.13E+03	2.65E+01	0.75	6	0	0.856	2.42	0.00105	0.4954	0																6.14E+00	1.1743	434.09536	434.10358	0.471	0.837	1.5272	DETECTED	434.0985	1.81E+03	7.12E+03	1.2593	1.1297	1.23E+01	0.0318
942	1.13E+01	1.2178	272.92039	272.92601	1	0.4434	1.4279	272.92284	1.29E+03	6.45E+03	1.60E+01	0.25	2	1	0.895	1.09	0.0003	0.0908	0																							UNKNOWN
943	9.10E+00	1.2184	121.94321	121.94589	1	0.7388	1.5131	121.94406	1.21E+03	1.01E+04	1.92E+01	0.5	4	1	0.903	1.36	0.00017	0.1986	0																4.22E+00	1.2786	121.94337	121.94456	0.3655	0.9614	1.4367	DETECTED	121.94399	1.84E+03	9.77E+03	0.551	0.8077	1.37E+01	0.0229
944	5.98E+00	1.2221	89.02317	89.02527		0.8199	1.55	89.02425	1.33E+03	6.74E+03	1.38E+01	0.625	5	10	0.905	1.15	0.0001	0.2045	0																							UNKNOWN
945	1.93E+00	1.2221	450.99672	451.00847	1	1.0092	1.3826	451.00173	1.28E+03	2.83E+03	6.88E+00	0.125	1	2	1	0	0	0	0																							UNKNOWN
946	2.67E+00	1.2241	429.99543	430.00994	1	0.6349	1.3688	430.00228	1.35E+03	2.94E+03	7.14E+00	0.25	2	0	0.833	1.3	0.00056	0.2758	0																7.56E-01	1.362	429.99928	430.00815	0.197	1.1425	1.3688	DETECTED	430.002	1.49E+03	2.77E+03	0.1111	0.5556	4.78E+00	0.0159
947	4.04E+01	1.2248	75.00773	75.00934	1	0.681	1.8893	75.00859	1.73E+03	1.58E+04	5.19E+01	0.75	6	1	0.908	1.52	0.00011	0.1751	0																1.19E+01	1.3307	75.00824	75.00934	0.4401	0.9275	1.8893	DETECTED	75.00865	1.73E+03	1.23E+04	1.2233	1.25	1.89E+01	0.0185
948	3.45E-01	1.2264	529.97222	529.9792	1	1.1764	1.267	529.97595	2.06E+03	3.61E+03	6.20E+00	0.125	1	0	1	0	0	0	0																3.45E-01	1.2264	529.97222	529.9792	0.0794	1.1764	1.267	DETECTED	529.97595	2.06E+03	3.61E+03	3	2	6.20E+00	0.0274
949	4.50E-01	1.2269	262.87169	262.87468		1.0295	1.3713	262.87337	1.42E+03	3.08E+03	7.56E+00	0.25	2	0	0.924	0.18	0.00005	0.2493	0																							UNKNOWN
950	4.70E+01	1.2312	348.09604	348.1008	1	0.0789	1.4482	348.09843	4.71E+03	1.03E+04	4.27E+01	0.25	2	0	0.955	0.2	0.00007	0.1177	0																							UNKNOWN
951	4.00E-01	1.2314	1055.89086	1055.90404		1.2528	1.3773	1055.89729	1.35E+03	2.27E+03	4.92E+00	0.125	1	0	1	0	0	0	0																							UNKNOWN
952	2.71E+00	1.2321	273.91598	273.92128		0.9865	1.3826	273.91829	1.51E+03	4.05E+03	1.01E+01	0.125	1	4	1	0	0	0	0																							UNKNOWN
953	1.47E+00	1.2338	368.83361	368.84342		1.0295	1.369	368.83854	1.36E+03	2.81E+03	6.75E+00	0.125	1	0	1	0	0	0	0																							UNKNOWN
954	5.70E+00	1.2348	179.90185	179.90614	1	0.5452	1.4256	179.90401	1.32E+03	3.79E+03	1.05E+01	0.5	4	1	0.846	3.06	0.00055	0.0747	0																7.55E-01	1.2473	179.90217	179.90576	0.1108	1.1538	1.3575	DETECTED	179.90374	1.46E+03	3.42E+03	2	1.5	6.56E+00	0.0256
955	3.00E-01	1.2369	203.89945	203.90081		1.1651	1.2443	203.90054	1.70E+03	3.02E+03	5.53E+00	0.125	1	0	1	0	0	0	0																3.00E-01	1.2369	203.89945	203.90081	0.0629	1.1651	1.2443	DETECTED	203.90054	1.70E+03	3.02E+03	0.75	0.875	5.53E+00	0.0265
956	3.67E+01	1.2379	63.99211	63.99316	1	0.5316	1.7764	63.99259	2.68E+03	1.98E+04	4.25E+01	0.25	2	3	0.968	0.4	0.00003	0.0082	0																							UNKNOWN
957	3.62E+02	1.2385	99.00597	99.00699	1	0.036	1.762	99.00635	1.19E+04	1.36E+05	2.75E+02	0.75	6	1	0.884	1.26	0.00012	0.2717	0																1.59E+02	1.3516	99.00605	99.00668	1.5554	0.0448	1.6404	DETECTED	99.00628	2.18E+04	8.57E+04	0.2368	0.6184	1.28E+02	0.0168
958	2.89E-01	1.2414	198.86521	198.86877	1	1.1915	1.2707	198.86702	1.48E+03	2.55E+03	5.62E+00	0.125	1	0	1	0	0	0	0																							UNKNOWN
959	2.82E+00	1.2414	330.08047	330.08706	1	0.8633	1.4065	330.08443	1.47E+03	3.89E+03	7.81E+00	0.125	1	3	1	0	0	0	0																							UNKNOWN
960	1.75E+01	1.2438	217.00197	217.00714		0.4804	1.5781	217.00318	4.15E+03	1.01E+04	2.34E+01	0.125	1	0	1	0	0	0	0																							UNKNOWN
961	8.93E+00	1.2438	328.98243	328.98942	1	1.0123	1.5554	328.98417	1.49E+03	1.11E+04	2.52E+01	0.125	1	2	1	0	0	0	0																							UNKNOWN
962	9.61E+01	1.2451	982.99036	982.99573	1	0.045	1.6293	982.99324	6.89E+03	3.14E+04	7.40E+01	0.125	1	2	1	0	0	0	0																							UNKNOWN
963	4.29E+00	1.25	143.10555	143.10945		0.6388	1.4723	143.10754	1.41E+03	4.06E+03	8.51E+00	0.5	4	4	0.893	1.42	0.0002	0.2859	0																							UNKNOWN
964	7.19E-01	1.2527	352.05197	352.0604		1.2076	1.366	352.05552	1.69E+03	2.82E+03	6.20E+00	0.125	1	0	1	0	0	0	0																							UNKNOWN
965	1.02E+00	1.2534	115.07572	115.07817		1.0295	1.5289	115.07647	1.22E+03	4.48E+03	1.10E+01	0.5	4	1	0.8	2.73	0.00031	0.2628	0																							UNKNOWN
966	8.70E+00	1.2563	392.85531	392.86505	1	0.5203	1.4256	392.86041	1.72E+03	6.02E+03	1.44E+01	0.125	1	1	1	0	0	0	0																							UNKNOWN
967	9.46E+00	1.2577	200.90918	200.91197	1	0.8935	1.482	200.91088	1.52E+03	1.21E+04	2.23E+01	0.125	1	5	1	0	0	0	0																9.46E+00	1.2577	200.90918	200.91197	0.2378	0.8935	1.482	DETECTED	200.91088	1.52E+03	1.21E+04	0.6871	0.8667	2.23E+01	0.0247
968	2.29E-01	1.2577	492.00163	492.00801	1	1.199	1.267	492.00324	1.83E+03	3.46E+03	5.94E+00	0.125	1	0	1	0	0	0	0																2.29E-01	1.2577	492.00163	492.00801	0.0451	1.199	1.267	DETECTED	492.00324	1.83E+03	3.46E+03	1	1	5.94E+00	0.0247
969	3.93E-01	1.2577	557.95902	557.96821	1	1.1199	1.2556	557.96417	1.56E+03	2.50E+03	4.30E+00	0.125	1	0	1	0	0	0	0																3.93E-01	1.2577	557.95902	557.96821	0.125	1.1199	1.2556	DETECTED	557.96417	1.56E+03	2.50E+03	0.2	0.6	4.30E+00	0.0247
970	1.55E+01	1.2592	1037.92201	1037.93744	1	0.0448	1.663	1037.93032	1.71E+03	7.90E+03	2.44E+01	0.375	3	4	0.982	0.15	0.00016	0.0483	0																1.55E+01	1.2681	1037.92201	1037.93637	0.3248	0.0448	1.663	DETECTED	1037.93033	1.71E+03	7.90E+03	0.3491	0.6745	1.35E+01	0.0238
971	1.81E+01	1.2608	440.85843	440.864		0.045	1.4482	440.86126	1.26E+03	7.69E+03	1.84E+01	0.25	2	0	0.931	0.73	0.00032	0.0587	0																							UNKNOWN
972	7.36E-01	1.2613	126.97467	126.97791		1.2047	1.3857	126.97654	1.40E+03	3.76E+03	6.88E+00	0.25	2	2	0.982	0.12	0.00002	0.035	0																							UNKNOWN
973	6.83E+00	1.262	178.96274	178.96588		0.9744	1.4497	178.96411	2.89E+03	7.68E+03	2.00E+01	0.125	1	3	1	0	0	0	0																							UNKNOWN
974	7.91E-01	1.262	288.89103	288.89628	1	1.1781	1.3139	288.89326	1.89E+03	3.75E+03	9.21E+00	0.125	1	0	1	0	0	0	0																							UNKNOWN
975	5.33E-01	1.2632	125.04213	125.04456		1.2386	1.3744	125.04299	1.72E+03	3.51E+03	6.54E+00	0.125	1	0	1	0	0	0	0																							UNKNOWN
976	7.73E-01	1.2632	132.94579	132.95042		1.2047	1.3178	132.94751	2.96E+03	5.52E+03	9.25E+00	0.125	1	0	1	0	0	0	0																							UNKNOWN
977	6.08E+00	1.2632	266.93955	266.94208	1	0.967	1.5102	266.94106	2.30E+03	6.48E+03	1.49E+01	0.125	1	0	1	0	0	0	0																							UNKNOWN
978	1.06E+01	1.2632	352.94312	352.94753		0.6615	1.4536	352.94552	3.15E+03	8.06E+03	1.83E+01	0.125	1	1	1	0	0	0	0																							UNKNOWN
979	2.88E+00	1.2632	392.93407	392.93968		1.0236	1.4423	392.9367	1.77E+03	4.50E+03	1.02E+01	0.125	1	0	1	0	0	0	0																							UNKNOWN
980	9.68E-01	1.2632	392.99873	393.00221		1.2273	1.397	393.00027	2.20E+03	3.79E+03	8.60E+00	0.125	1	0	1	0	0	0	0																							UNKNOWN
981	5.37E-01	1.2649	192.99799	193.00271		1.0831	1.3939	192.99999	1.38E+03	2.99E+03	6.90E+00	0.375	3	1	0.821	1.76	0.00034	0.2895	0																							UNKNOWN
982	9.20E+01	1.2676	368.08047	368.08351	1	0.045	1.4708	368.08172	3.65E+03	1.92E+04	7.95E+01	0.125	1	4	1	0	0	0	0																							UNKNOWN
983	5.32E+00	1.2676	546.81769	546.82975		0.3845	1.3916	546.82499	1.51E+03	2.97E+03	7.05E+00	0.125	1	0	1	0	0	0	0																							UNKNOWN
984	1.21E+00	1.2681	222.93189	222.93616	1	1.1877	1.3914	222.93457	1.79E+03	4.79E+03	8.62E+00	0.125	1	1	1	0	0	0	0																1.21E+00	1.2681	222.93189	222.93616	0.1794	1.1877	1.3914	DETECTED	222.93457	1.79E+03	4.79E+03	2.5997	1.7999	8.62E+00	0.0238
985	7.80E+00	1.271	827.98067	827.99381		0.7238	1.6215	827.9879	1.26E+03	4.51E+03	1.54E+01	0.875	7	2	0.887	1.95	0.00161	0.221	0																4.18E+00	1.3725	827.9841	827.99277	0.1852	0.7238	1.4593	DETECTED	827.98838	2.01E+03	4.51E+03	0.1607	0.5803	7.70E+00	0.015
986	1.70E+00	1.2716	224.02006	224.02421	1	1.2273	1.4875	224.02224	2.04E+03	3.99E+03	9.23E+00	0.125	1	0	1	0	0	0	0																							UNKNOWN
987	4.62E+00	1.2719	328.89495	328.90461	1	0.6697	1.3939	328.8997	1.36E+03	4.38E+03	1.08E+01	0.125	1	0	1	0	0	0	0																							UNKNOWN
988	2.54E+00	1.274	426.99344	427.00263	1	0.8973	1.3952	426.99906	1.63E+03	3.91E+03	7.74E+00	0.125	1	4	1	0	0	0	0																							UNKNOWN
989	3.95E+00	1.2788	503.9379	503.94749	1	1.0068	1.4255	503.94064	1.37E+03	3.36E+03	1.37E+01	0.125	1	0	1	0	0	0	0																							UNKNOWN
990	6.05E+00	1.2819	425.99353	426.00079	1	0.9639	1.4392	425.99589	1.37E+03	7.43E+03	1.81E+01	0.125	1	2	1	0	0	0	0																							UNKNOWN
991	4.03E+00	1.2827	612.792	612.80364		0.758	1.4143	612.79746	1.47E+03	3.71E+03	8.95E+00	0.25	2	0	0.95	0.34	0.00021	0.0978	0																							UNKNOWN
992	4.54E-01	1.2831	83.02371	83.02733		1.1199	1.4052	83.02565	1.35E+03	2.97E+03	5.45E+00	0.25	2	1	0.679	3.62	0.0003	0.1967	0																4.54E-01	1.1847	83.02371	83.02733	15.7008	1.1199	1.2783	DETECTED	83.0258	1.49E+03	2.97E+03	3.6685	2.3342	4.53E+00	0.0309
993	6.20E+00	1.2841	202.90291	202.91077	1	0.7036	1.4279	202.90726	1.28E+03	3.86E+03	1.72E+01	0.375	3	0	0.912	1.2	0.00024	0.1229	0																							UNKNOWN
994	5.26E+01	1.2853	181.00609	181.01141	1	0.036	1.541	181.00982	1.80E+03	1.93E+04	5.08E+01	0.625	5	4	0.925	0.92	0.00017	0.1434	0																5.88E+00	1.2264	181.00793	181.01141	0.3798	1.0067	1.482	DETECTED	181.00978	1.80E+03	8.84E+03	1.4706	1.2353	1.69E+01	0.0274
995	1.66E+01	1.2925	155.99906	156.00494	1	0.6672	1.9628	156.00294	1.35E+03	1.45E+04	2.82E+01	0.75	6	3	0.839	1.32	0.00021	0.7024	0																1.50E+01	1.3307	155.99906	156.00388	0.5058	0.6672	1.6404	DETECTED	156.00282	2.55E+03	1.25E+04	0.5088	0.7544	2.13E+01	0.0185
996	4.04E+00	1.2936	162.95477	162.95996		0.9048	1.4593	162.95768	1.51E+03	6.37E+03	1.32E+01	0.375	3	1	0.828	2.76	0.00045	0.0812	0																4.04E+00	1.2473	162.95528	162.9594	0.3958	0.9048	1.4593	DETECTED	162.95762	1.99E+03	6.37E+03	0.75	0.875	1.11E+01	0.0256
997	3.14E+00	1.2729	289.0777	289.08343	1	0.9631	1.4595	289.08016	1.31E+03	3.88E+03	1.64E+01	0.5	4	4	0.878	2.03	0.00059	0.1618	0																							UNKNOWN
998	7.74E+00	1.2954	247.98507	247.99007	1	0.6162	1.6215	247.98767	1.88E+03	6.50E+03	1.45E+01	0.25	2	1	0.63	3.73	0.00093	0.3603	0																							UNKNOWN
999	1.51E+01	1.2958	182.02989	182.03248		0.6482	1.3952	182.03166	3.20E+03	1.13E+04	2.64E+01	0.125	1	0	1	0	0	0	0																							UNKNOWN
1000	2.36E+00	1.2991	84.00818	84.01151	1	0.6901	1.6036	84.00942	1.30E+03	4.64E+03	7.60E+00	0.625	5	2	0.792	2.29	0.00019	0.4886	0																							UNKNOWN
1002	5.21E-01	1.2994	458.03296	458.03889	1	1.2443	1.3688	458.03721	1.48E+03	3.45E+03	5.94E+00	0.125	1	0	1	0	0	0	0																5.21E-01	1.2994	458.03296	458.03889	0.1036	1.2443	1.3688	DETECTED	458.03721	1.48E+03	3.45E+03	2.6667	1.8333	5.94E+00	0.0212
1003	1.14E+00	1.2994	617.12271	617.14002		1.1425	1.3801	617.12919	1.99E+03	4.14E+03	7.09E+00	0.125	1	0	1	0	0	0	0																1.14E+00	1.2994	617.12271	617.14002	0.1866	1.1425	1.3801	DETECTED	617.12919	1.99E+03	4.14E+03	0.75	0.875	7.09E+00	0.0212
1004	3.58E-01	1.3018	124.99107	124.99622	1	1.2355	1.326	124.99284	1.67E+03	3.60E+03	6.70E+00	0.125	1	4	1	0	0	0	0																							UNKNOWN
1005	8.37E-01	1.3018	348.0477	348.05369		1.145	1.326	348.05091	1.53E+03	2.95E+03	7.22E+00	0.125	1	0	1	0	0	0	0																							UNKNOWN
1006	7.16E-01	1.3025	83.02441	83.0266		1.0884	1.4384	83.02521	1.41E+03	3.55E+03	7.44E+00	0.25	2	1	0.923	0.35	0.00003	0.2005	0																							UNKNOWN
1007	1.12E+01	1.3031	195.90503	195.90938	1	0.7353	1.581	195.90655	1.36E+03	6.67E+03	3.01E+01	0.5	4	2	0.841	2.36	0.00046	0.37	0																							UNKNOWN
1008	3.97E+00	1.304	251.02887	251.03617		1.0634	1.4595	251.0318	1.26E+03	3.33E+03	1.44E+01	0.25	2	3	0.785	2.55	0.00064	0.0952	0																							UNKNOWN
1009	1.33E+03	1.529	312.16777	312.17834	1	0.9956	2.1272	312.17313	1.38E+03	5.98E+06	1.47E+04	0.25	2	6	0.944	0.59	0.00018	0.0448	0																9.05E+02	1.5385	312.16912	312.17822	0.0649	1.3688	2.0591	DETECTED	312.17294	1.53E+03	5.72E+06	2.5247	2.0685	9.99E+03	0.0113
1010	1.87E+00	1.3051	465.94423	465.95873		1.0649	1.3818	465.95301	1.57E+03	4.35E+03	1.06E+01	0.125	1	0	1	0	0	0	0																							UNKNOWN
1011	4.40E+00	1.3066	91.02597	91.03206		0.837	1.5083	91.03011	1.48E+03	5.80E+03	1.22E+01	0.5	4	2	0.947	0.52	0.00005	0.1311	0																3.88E+00	1.3725	91.02889	91.03146	0.371	0.837	1.5046	DETECTED	91.03013	1.48E+03	5.80E+03	0.2826	0.6413	8.76E+00	0.015
1012	3.74E+00	1.3067	1170.97289	1170.98197	1	1.2254	1.6215	1170.97767	3.02E+03	6.32E+03	1.23E+01	0.125	1	2	1	0	0	0	0																							UNKNOWN
1013	2.73E-01	1.3099	326.1844	326.18813	1	1.2443	1.3348	326.1861	1.56E+03	2.74E+03	4.77E+00	0.125	1	0	1	0	0	0	0																2.73E-01	1.3099	326.1844	326.18813	0.1055	1.2443	1.3348	DETECTED	326.1861	1.56E+03	2.74E+03	1	1	4.77E+00	0.0203
1014	1.26E+00	1.3117	482.86759	482.87634		1.1223	1.3939	482.87153	1.38E+03	2.82E+03	6.83E+00	0.125	1	1	1	0	0	0	0																							UNKNOWN
1015	2.67E-01	1.3117	604.96374	604.96947	1	1.2355	1.3147	604.96791	1.34E+03	2.37E+03	5.71E+00	0.125	1	0	1	0	0	0	0																							UNKNOWN
1016	1.42E+01	1.3126	414.0229	414.02696	1	0.8824	1.4368	414.0256	2.52E+03	8.90E+03	3.65E+01	0.125	1	0	1	0	0	0	0																							UNKNOWN
1017	1.24E+01	1.3139	376.9046	376.91345		0.0677	1.827	376.90808	1.34E+03	5.22E+03	1.25E+01	0.5	4	2	0.799	1.51	0.00057	0.6467	0																							UNKNOWN
1018	4.43E+01	1.319	94.92415	94.92642		0.0391	1.7168	94.92503	1.18E+03	2.02E+04	4.08E+01	0.625	5	7	0.831	1.66	0.00016	0.5083	0																							UNKNOWN
1019	1.13E+01	1.3194	121.0307	121.03457	1	0.7238	1.6421	121.03171	1.85E+03	9.46E+03	2.23E+01	0.375	3	4	0.916	1.35	0.00016	0.0785	0																7.83E+00	1.362	121.0307	121.03289	0.2186	0.7238	1.6404	DETECTED	121.03171	1.95E+03	9.36E+03	0.4727	0.7364	1.32E+01	0.0159
1020	8.46E+01	1.323	246.97717	246.98518	1	0.036	1.7912	246.98118	1.76E+03	1.08E+05	1.92E+02	0.75	6	3	0.692	3.6	0.00089	0.4841	0																1.88E+01	1.4756	246.97755	246.98356	0.056	0.984	1.7875	DETECTED	246.98143	1.76E+03	1.08E+05	3.6088	1.5266	1.92E+02	0.0049
1021	6.63E+01	1.3239	184.9373	184.93945		0.5316	1.5274	184.9383	2.94E+03	1.75E+04	8.55E+01	0.125	1	0	1	0	0	0	0																							UNKNOWN
1022	8.10E+00	1.2571	196.86678	196.87268	1	0.6984	1.4595	196.86977	1.31E+03	7.03E+03	2.11E+01	0.125	1	6	1	0	0	0	0																4.57E+00	1.3307	196.86857	196.87106	0.1885	0.8483	1.3801	DETECTED	196.86956	2.19E+03	6.37E+03	0.1464	0.5732	1.18E+01	0.0185
1023	5.92E-01	1.3285	206.97004	206.97719	1	1.2141	1.3725	206.97413	1.47E+03	2.62E+03	5.67E+00	0.125	1	0	1	0	0	0	0																							UNKNOWN
1024	3.10E-01	1.3295	694.94738	694.96228	1	1.2332	1.4731	694.95422	1.34E+03	2.32E+03	5.48E+00	0.25	2	0	0.615	4.64	0.00323	0.1464	0																							UNKNOWN
1025	3.23E-01	1.3317	183.98574	183.99156	1	1.2808	1.36	183.98882	1.41E+03	2.36E+03	6.41E+00	0.125	1	1	1	0	0	0	0																							UNKNOWN
1026	2.89E+00	1.3317	731.91301	731.92256		0.8621	1.3713	731.91688	1.38E+03	3.12E+03	7.50E+00	0.125	1	1	1	0	0	0	0																							UNKNOWN
1027	1.17E+00	1.3351	489.98652	489.99564	1	1.12	1.3577	489.99102	1.71E+03	3.56E+03	8.49E+00	0.125	1	1	1	0	0	0	0																							UNKNOWN
1028	1.49E+01	1.3359	555.1506	555.16467	1	0.5031	1.9318	555.15477	1.29E+03	1.43E+04	3.46E+01	0.5	4	0	0.725	3.22	0.00179	0.9057	0																							UNKNOWN
1029	2.74E+01	1.3371	218.96178	218.96666		0.045	1.4482	218.96369	2.55E+03	6.02E+03	2.68E+01	0.25	2	1	0.875	1.5	0.00033	0.0489	0																							UNKNOWN
1030	2.21E-01	1.3394	139.02157	139.02399	1	1.282	1.3612	139.02281	1.57E+03	2.81E+03	4.20E+00	0.125	1	0	1	0	0	0	0																							UNKNOWN
1031	2.94E+00	1.3412	100.92561	100.92854		1.0318	1.5184	100.92701	1.22E+03	4.27E+03	9.02E+00	0.25	2	3	0.772	2.78	0.00028	0.0788	0																							UNKNOWN
1032	9.04E+00	1.3416	159.93949	159.9443	1	0.9639	1.7447	159.94099	1.13E+03	9.97E+03	2.36E+01	0.125	1	7	1	0	0	0	0																							UNKNOWN
1033	5.59E-01	1.3416	258.98557	258.98835		1.2355	1.36	258.98679	1.61E+03	3.06E+03	7.63E+00	0.125	1	0	1	0	0	0	0																							UNKNOWN
1034	4.90E-01	1.3416	285.86639	285.87217	1	1.2355	1.36	285.86924	1.36E+03	2.12E+03	5.25E+00	0.125	1	0	1	0	0	0	0																							UNKNOWN
1035	3.46E+01	1.3425	400.86523	400.87313	1	0.045	1.7334	400.86959	1.16E+03	1.44E+04	3.44E+01	0.75	6	5	0.759	2.81	0.00113	0.7461	0																4.56E-01	1.7125	400.86708	400.8721	0.1013	1.6064	1.7309	DETECTED	400.86968	1.55E+03	3.13E+03	0.5716	0.7858	5.40E+00	0.0269
1036	7.90E-01	1.344	102.92282	102.92431	1	1.2332	1.3803	102.92345	1.42E+03	3.15E+03	8.88E+00	0.25	2	0	0.84	2.11	0.00022	0.0048	0																							UNKNOWN
1037	1.40E+00	1.3442	401.16786	401.17581	1	1.3124	1.4536	401.1723	1.48E+03	8.76E+03	2.10E+01	0.375	3	0	0.925	1.33	0.00053	0.0318	0																							UNKNOWN
1038	6.11E-01	1.3464	120.92314	120.92542	1	1.2671	1.3803	120.92426	1.32E+03	3.24E+03	9.02E+00	0.125	1	2	1	0	0	0	0																							UNKNOWN
1039	3.13E+00	1.3516	458.82505	458.83209	1	0.9526	1.3939	458.82862	1.35E+03	4.54E+03	1.10E+01	0.125	1	2	1	0	0	0	0																							UNKNOWN
1040	1.43E+00	1.3516	415.18018	415.18987	1	1.3026	1.4822	415.18702	1.50E+03	7.16E+03	1.71E+01	0.375	3	0	0.845	2.34	0.00097	0.0425	0																							UNKNOWN
1041	3.72E+01	1.3516	176.98305	176.98555		0.0448	1.6064	176.98365	1.49E+03	1.75E+04	3.35E+01	0.125	1	4	1	0	0	0	0																3.72E+01	1.3516	176.98305	176.98555	1.3582	0.0448	1.6064	DETECTED	176.98365	1.49E+03	1.75E+04	0.1423	0.5684	3.35E+01	0.0168
1042	7.76E-01	1.3521	225.01564	225.02014	1	1.1199	1.5018	225.01828	1.42E+03	4.73E+03	1.07E+01	0.25	2	0	0.948	0.07	0.00001	0.1888	0																7.76E-01	1.2577	225.01564	225.01996	0.0957	1.1199	1.3122	DETECTED	225.01827	1.59E+03	3.71E+03	0.7001	0.8501	6.67E+00	0.0247
1043	4.52E-01	1.3551	387.15389	387.1575		1.3404	1.4196	387.15521	1.94E+03	3.98E+03	9.03E+00	0.125	1	0	1	0	0	0	0																							UNKNOWN
1044	1.01E+01	1.3563	310.93175	310.93773	1	0.8259	1.762	310.93509	1.34E+03	8.76E+03	2.12E+01	0.625	5	4	0.723	3.03	0.00094	0.589	0																2.21E+00	1.143	310.93175	310.93654	0.3089	1.0067	1.3801	DETECTED	310.93459	2.02E+03	4.38E+03	2.6665	1.8333	7.64E+00	0.0344
1045	7.18E+02	1.3576	118.91982	118.92457		0.045	1.4029	118.9205	7.00E+04	2.74E+05	7.75E+02	0.125	1	0	1	0	0	0	0																							UNKNOWN
1046	6.35E-01	1.3576	313.90688	313.91198		1.2332	1.3803	313.90916	1.43E+03	2.59E+03	6.26E+00	0.125	1	0	1	0	0	0	0																							UNKNOWN
1047	5.28E+00	1.365	1039.91828	1039.93179	1	0.7502	1.3916	1039.924	1.66E+03	4.18E+03	1.31E+01	0.25	2	4	0.973	0.33	0.00034	0.0077	0																							UNKNOWN
1048	6.14E-01	1.3668	635.40569	635.41067	1	1.3631	1.4423	635.40905	2.70E+03	5.26E+03	1.19E+01	0.125	1	0	1	0	0	0	0																							UNKNOWN
1049	5.45E+01	1.3715	255.23219	255.2345		0.036	1.5071	255.23331	6.87E+03	1.79E+04	4.48E+01	0.125	1	1	1	0	0	0	0																							UNKNOWN
1050	1.73E+00	1.3725	88.98697	88.99117		1.0746	1.4593	88.98842	1.55E+03	4.69E+03	7.10E+00	0.125	1	0	1	0	0	0	0																1.73E+00	1.3725	88.98697	88.99117	0.2166	1.0746	1.4593	DETECTED	88.98842	1.55E+03	4.69E+03	0.36	0.68	7.10E+00	0.015
1051	1.08E+01	1.3729	958.96521	958.97811	1	0.8711	1.6406	958.97168	1.82E+03	5.58E+03	1.91E+01	0.375	3	0	0.903	1.33	0.00127	0.0995	0																2.87E+00	1.3307	958.96643	958.97633	0.2634	1.0406	1.4706	DETECTED	958.97221	2.17E+03	5.58E+03	0.5833	0.7917	9.52E+00	0.0185
1052	4.02E-01	1.3763	592.94861	592.95715		1.3348	1.4367	592.95388	1.30E+03	3.80E+03	6.51E+00	0.25	2	0	0.728	3.6	0.00213	0.0077	0																4.02E-01	1.3725	592.94946	592.95489	0.0707	1.3348	1.4367	DETECTED	592.95282	1.87E+03	3.80E+03	3.4992	2.2496	6.51E+00	0.015
1053	2.89E+01	1.377	283.10805	283.11667	1	1.3094	1.5328	283.11096	1.79E+03	1.91E+05	4.74E+02	1	8	4	0.929	1.44	0.00041	0.0372	0																1.27E+01	1.3872	283.11049	283.11337	0.0583	1.3122	1.482	DETECTED	283.1108	3.29E+03	1.12E+05	1.4256	1.4274	1.96E+02	0.007
1054	5.82E-01	1.3792	1008.2838	1008.29872	1	1.3434	1.4565	1008.29263	1.44E+03	4.42E+03	1.06E+01	0.25	2	0	0.785	2.71	0.00273	0.0472	0																							UNKNOWN
1055	4.56E+00	1.3803	66.00684	66.01368	1	0.9277	1.7334	66.01006	1.08E+03	4.88E+03	1.65E+01	0.5	4	1	0.901	0.84	0.00006	0.2852	0																							UNKNOWN
1056	2.87E-01	1.3806	653.18539	653.20669	1	1.3386	1.4178	653.19718	1.51E+03	2.78E+03	5.44E+00	0.125	1	0	1	0	0	0	0																							UNKNOWN
1057	3.89E-01	1.3806	836.31473	836.32013	1	1.3386	1.4291	836.31794	1.59E+03	3.26E+03	6.37E+00	0.125	1	0	1	0	0	0	0																							UNKNOWN
1058	1.24E+00	1.381	609.20805	609.22118	1	1.3373	1.4392	609.2166	2.23E+03	8.33E+03	2.01E+01	0.25	2	2	0.939	0.8	0.00049	0.0017	0																							UNKNOWN
1059	4.01E-01	1.381	241.2155	241.21915		1.3009	1.4367	241.21709	1.39E+03	2.74E+03	4.88E+00	0.125	1	13	1	0	0	0	0																4.01E-01	1.381	241.2155	241.21915	0.0706	1.3009	1.4367	DETECTED	241.21709	1.39E+03	2.74E+03	0.9998	0.9999	4.88E+00	0.0122
1060	4.65E-01	1.3814	367.09133	367.09694		1.3486	1.4279	367.09367	1.70E+03	3.74E+03	9.14E+00	0.125	1	0	1	0	0	0	0																							UNKNOWN
1061	1.08E+00	1.3816	834.31404	834.32582	1	1.3348	1.4404	834.32126	1.57E+03	7.00E+03	2.04E+01	0.625	5	0	0.887	2.8	0.00234	0.0471	0																6.09E-01	1.3872	834.31818	834.32376	0.0532	1.3348	1.4254	DETECTED	834.32138	2.46E+03	7.00E+03	0.9996	0.9998	1.20E+01	0.007
1062	2.33E-01	1.3818	129.05589	129.05756		1.36	1.4392	129.05654	1.61E+03	2.66E+03	4.75E+00	0.125	1	1	1	0	0	0	0																							UNKNOWN
1063	6.27E-01	1.3818	627.18188	627.18906	1	1.3373	1.4166	627.18445	1.55E+03	5.72E+03	1.38E+01	0.125	1	0	1	0	0	0	0																							UNKNOWN
1064	4.52E-01	1.3818	654.18301	654.19864	1	1.3486	1.4279	654.19431	1.98E+03	3.74E+03	9.02E+00	0.125	1	0	1	0	0	0	0																							UNKNOWN
1065	5.53E-01	1.3818	723.18454	723.19967	1	1.3486	1.4392	723.18931	1.62E+03	3.77E+03	9.06E+00	0.125	1	0	1	0	0	0	0																							UNKNOWN
1066	1.00E+00	1.382	651.17305	651.17827	1	1.3463	1.4255	651.17621	2.54E+03	5.17E+03	2.09E+01	0.125	1	3	1	0	0	0	0																							UNKNOWN
1067	1.58E+01	1.3829	677.4215	677.43832	1	1.3046	1.5614	677.43382	1.33E+03	1.00E+05	2.21E+02	1	8	0	0.906	3.24	0.00219	0	0																1.37E+01	1.3829	677.42294	677.43487	0.0627	1.3122	1.5385	DETECTED	677.43356	4.87E+03	1.00E+05	4.1825	2.3386	1.72E+02	0.0141
1068	3.61E+00	1.3834	298.94199	298.94939		1.316	1.5297	298.94465	1.41E+03	1.94E+04	4.78E+01	1	8	0	0.706	6.34	0.0019	0.0471	0																1.56E+00	1.402	298.94227	298.94658	0.0601	1.3348	1.482	DETECTED	298.94419	2.17E+03	1.29E+04	1.5843	1.3002	2.25E+01	0.0106
1069	6.63E-01	1.3858	674.17377	674.18525	1	1.3348	1.4631	674.17952	1.41E+03	4.71E+03	9.22E+00	0.375	3	0	0.882	1.97	0.00133	0.015	0																4.27E-01	1.381	674.17744	674.18221	0.0747	1.3348	1.4254	DETECTED	674.18007	2.11E+03	3.97E+03	1.6662	1.3331	6.80E+00	0.0122
1070	6.82E-01	1.386	652.18204	652.19666	1	1.3348	1.4518	652.18883	1.50E+03	6.00E+03	1.10E+01	0.5	4	0	0.851	3.38	0.0022	0.015	0																5.24E-01	1.3872	652.18204	652.19656	0.0672	1.3348	1.4254	DETECTED	652.19003	1.91E+03	6.00E+03	0.9996	0.9998	1.03E+01	0.007
1071	4.15E-01	1.3867	594.17545	594.18331	1	1.3386	1.4291	594.17948	1.39E+03	3.90E+03	7.64E+00	0.25	2	0	0.789	2.77	0.00165	0.0122	0																							UNKNOWN
1072	3.12E+00	1.3867	592.17835	592.1926	1	1.3235	1.4744	592.18084	1.50E+03	2.43E+04	5.15E+01	0.875	7	0	0.836	3.55	0.0021	0.0472	0																2.28E+00	1.3872	592.17835	592.18484	0.0546	1.3235	1.4367	DETECTED	592.17991	2.09E+03	2.43E+04	1.2713	1.0979	4.16E+01	0.007
1073	7.89E-01	1.3872	78.95948	78.96376		1.3462	1.482	78.96252	2.36E+03	5.86E+03	8.97E+00	0.125	1	0	1	0	0	0	0																7.89E-01	1.3872	78.95948	78.96376	0.1204	1.3462	1.482	DETECTED	78.96252	2.36E+03	5.86E+03	2.9995	1.9998	8.97E+00	0.007
1074	4.12E-01	1.3872	365.11222	365.11565		1.3744	1.4536	365.11335	1.84E+03	3.60E+03	8.19E+00	0.125	1	0	1	0	0	0	0																							UNKNOWN
1075	7.59E-01	1.3872	447.11309	447.1188	1	1.3631	1.4649	447.11565	1.72E+03	5.57E+03	1.26E+01	0.125	1	0	1	0	0	0	0																							UNKNOWN
1076	6.95E-01	1.3872	675.25556	675.2695	1	1.3744	1.4649	675.26374	2.41E+03	5.64E+03	1.27E+01	0.125	1	0	1	0	0	0	0																							UNKNOWN
1077	2.62E-01	1.3872	645.16624	645.17428	1	1.3462	1.4254	645.16899	1.66E+03	2.93E+03	5.02E+00	0.125	1	0	1	0	0	0	0																2.62E-01	1.3872	645.16624	645.17428	0.127	1.3462	1.4254	DETECTED	645.16899	1.66E+03	2.93E+03	1.3328	1.1664	5.02E+00	0.007
1078	2.09E-01	1.3872	940.54008	940.54482	1	1.3462	1.414	940.54182	1.76E+03	3.01E+03	5.13E+00	0.125	1	0	1	0	0	0	0																2.09E-01	1.3872	940.54008	940.54482	0.1475	1.3462	1.414	DETECTED	940.54182	1.76E+03	3.01E+03	0.9995	0.9998	5.13E+00	0.007
1079	7.43E+00	1.3872	629.18307	629.20208	1	1.3235	1.497	629.1946	1.48E+03	4.06E+04	1.11E+02	1	8	0	0.958	1.27	0.0008	0.0163	0																4.60E+00	1.381	629.18978	629.19979	0.0605	1.3235	1.4706	DETECTED	629.19455	3.25E+03	4.06E+04	2.3769	1.9891	6.96E+01	0.0122
1080	3.60E+00	1.3879	551.24962	551.26266	1	1.3235	1.4631	551.25253	1.46E+03	2.54E+04	6.13E+01	0.625	5	0	0.9	1.78	0.00098	0.0138	0																2.00E+00	1.3872	551.24962	551.25375	0.0561	1.3235	1.4254	DETECTED	551.25211	1.75E+03	2.19E+04	1.0323	0.9774	3.75E+01	0.007
1081	9.00E-01	1.3881	605.18357	605.19923	1	1.3348	1.4482	605.19408	1.31E+03	5.78E+03	1.56E+01	0.625	5	0	0.902	2.29	0.00138	0.0471	0																6.21E-01	1.3872	605.19194	605.19923	0.0668	1.3348	1.448	DETECTED	605.195	1.66E+03	5.78E+03	1.4996	1.2498	9.90E+00	0.007
1082	7.80E-01	1.3885	697.19469	697.21524	1	1.3386	1.4618	697.20446	1.39E+03	6.30E+03	1.23E+01	0.625	5	0	0.857	3.67	0.00256	0.0214	0																4.98E-01	1.381	697.19674	697.20881	0.0698	1.3462	1.4367	DETECTED	697.20431	2.08E+03	4.81E+03	2.9992	1.9996	8.23E+00	0.0122
1083	3.56E+00	1.3891	569.21673	569.22681	1	1.3252	1.4762	569.21889	1.53E+03	2.51E+04	6.05E+01	1	8	0	0.894	3.09	0.00176	0.0221	0																1.99E+00	1.3872	569.21761	569.22671	0.0552	1.3348	1.448	DETECTED	569.21845	2.16E+03	2.14E+04	1.2523	1.2498	3.67E+01	0.007
1084	2.93E+00	1.3893	596.24111	596.24582	1	1.3365	1.4392	596.24351	2.41E+03	2.15E+04	5.18E+01	0.375	3	0	0.838	2.5	0.00149	0.0249	0																							UNKNOWN
1085	6.01E+00	1.39	573.24843	573.25996	1	1.316	1.4291	573.25709	2.85E+03	4.92E+04	9.67E+01	0.25	2	0	0.964	0.46	0.00027	0.0057	0																4.80E+00	1.3872	573.25009	573.25996	0.072	1.3235	1.4254	DETECTED	573.25723	5.26E+03	4.58E+04	0.9851	0.8999	7.86E+01	0.007
1086	4.97E-01	1.39	795.37248	795.38348	1	1.3462	1.448	795.3767	1.39E+03	5.89E+03	1.01E+01	0.25	2	0	0.856	1.9	0.00151	0.0057	0																4.97E-01	1.3872	795.37248	795.38348	0.0458	1.3462	1.448	DETECTED	795.37746	1.39E+03	5.89E+03	1.9995	1.4998	1.01E+01	0.007
1087	2.12E+00	1.39	1165.66291	1165.69125	1	1.3235	1.5697	1165.68105	1.27E+03	1.26E+04	2.42E+01	1	8	0	0.938	1.25	0.00146	0.0471	0																1.62E+00	1.402	1165.67233	1165.68543	0.0595	1.3235	1.5159	DETECTED	1165.68029	1.50E+03	1.26E+04	2.204	1.4169	2.14E+01	0.0106
1088	2.43E-01	1.39	1101.46493	1101.47146	1	1.3575	1.4291	1101.46749	1.37E+03	3.42E+03	5.97E+00	0.25	2	0	0.964	0.47	0.00051	0.0057	0																2.40E-01	1.3872	1101.46521	1101.47146	0.05	1.3575	1.4254	DETECTED	1101.46724	1.78E+03	3.42E+03	1.9993	1.4996	5.83E+00	0.007
1089	3.96E-01	1.39	1288.62192	1288.62922	1	1.3462	1.4291	1288.62652	1.54E+03	5.50E+03	9.36E+00	0.25	2	0	0.924	0.99	0.00127	0.0057	0																3.96E-01	1.3872	1288.62405	1288.62912	0.0484	1.3462	1.4254	DETECTED	1288.62715	1.71E+03	5.50E+03	1.3328	1.1664	9.36E+00	0.007
1090	4.03E+00	1.3902	593.26025	593.26752	1	1.3273	1.4762	593.26312	1.63E+03	2.69E+04	6.07E+01	0.75	6	0	0.89	2.62	0.00155	0.0151	0																1.52E+00	1.3872	593.26225	593.26357	0.0669	1.3348	1.4367	DETECTED	593.26284	4.36E+03	1.38E+04	1.2496	1.1248	2.37E+01	0.007
1091	7.43E+00	1.3903	574.24657	574.2611	1	1.3122	1.4762	574.25485	1.45E+03	5.48E+04	1.32E+02	0.875	7	0	0.764	6.36	0.00365	0.036	0																4.93E+00	1.3872	574.25312	574.2611	0.0572	1.3122	1.414	DETECTED	574.25632	1.45E+03	5.48E+04	0.7142	0.8134	9.39E+01	0.007
1092	4.36E+00	1.3904	617.21778	617.23329	1	1.3235	1.4957	617.22414	1.61E+03	2.59E+04	6.25E+01	1	8	0	0.812	4.5	0.00278	0.0499	0																1.91E+00	1.402	617.22181	617.23155	0.0623	1.3235	1.4593	DETECTED	617.22393	1.99E+03	1.65E+04	1.1295	1.0001	2.83E+01	0.0106
1093	1.81E+00	1.3908	657.21361	657.22676	1	1.332	1.4618	657.21815	1.45E+03	1.08E+04	2.61E+01	0.75	6	0	0.853	3.13	0.00206	0.0221	0																6.91E-01	1.402	657.21563	657.2256	0.0848	1.3348	1.4367	DETECTED	657.2184	2.89E+03	5.69E+03	0.8002	0.9001	9.74E+00	0.0106
1094	1.28E+00	1.3909	651.17219	651.18928	1	1.3273	1.4518	651.17957	1.46E+03	9.03E+03	2.14E+01	0.625	5	0	0.685	7.74	0.00504	0.0151	0																8.21E-01	1.3872	651.17414	651.18012	0.0592	1.3348	1.4254	DETECTED	651.17729	2.72E+03	9.03E+03	0.9996	0.9998	1.55E+01	0.007
1095	2.23E+01	1.3914	492.27508	492.28939	1	1.3207	1.756	492.28488	1.65E+03	9.43E+04	2.11E+02	1	8	0	0.826	4.13	0.00203	0	0																1.63E+01	1.3914	492.27757	492.28939	0.0655	1.3235	1.7083	DETECTED	492.28492	5.29E+03	9.43E+04	4.6632	3.6645	1.62E+02	0.0113
1096	2.92E+01	1.3914	511.25285	511.26618	1	1.3122	1.5697	511.26017	2.09E+03	1.84E+05	4.45E+02	1	8	0	0.94	1.49	0.00076	0	0																1.79E+01	1.3914	511.25742	511.26343	0.0543	1.3122	1.5159	DETECTED	511.25973	2.23E+03	1.74E+05	1.5698	1.439	2.99E+02	0.0113
1097	8.85E+00	1.3914	547.229	547.24673	1	1.316	1.5244	547.23583	1.34E+03	4.85E+04	1.27E+02	1	8	0	0.915	2.66	0.00146	0	0																5.45E+00	1.3914	547.23197	547.23666	0.0585	1.3235	1.482	DETECTED	547.23554	2.77E+03	4.79E+04	1.1147	1.6093	8.22E+01	0
1098	1.68E+01	1.3914	776.34825	776.36925	1	1.3122	1.5498	776.36269	1.56E+03	8.72E+04	2.28E+02	1	8	0	0.925	2.11	0.00164	0	0																1.05E+01	1.3914	776.3579	776.36925	0.0586	1.3122	1.5498	DETECTED	776.36295	1.72E+03	8.72E+04	2.0861	1.7145	1.49E+02	0.0113
1099	7.59E-01	1.3918	609.19972	609.21937	1	1.3348	1.4291	609.21346	1.44E+03	6.48E+03	1.27E+01	0.375	3	1	0.767	3.7	0.00225	0.0214	0																4.78E-01	1.402	609.21097	609.21937	0.0503	1.3348	1.414	DETECTED	609.21431	2.28E+03	5.42E+03	0.4001	0.7001	9.29E+00	0.0106
1100	5.51E-01	1.392	469.22853	469.23641	1	1.3464	1.4536	469.23333	1.71E+03	4.59E+03	1.08E+01	0.25	2	0	0.755	3.24	0.00152	0.0097	0																							UNKNOWN
1101	2.03E+00	1.392	778.35634	778.37193	1	1.3273	1.4631	778.36456	1.35E+03	1.70E+04	2.90E+01	0.625	5	0	0.828	4.21	0.00328	0.0209	0																1.83E+00	1.3872	778.36321	778.37023	0.0649	1.3348	1.4367	DETECTED	778.36525	4.58E+03	1.70E+04	1.2496	1.1248	2.90E+01	0.007
1102	9.44E-01	1.3926	675.17981	675.19605	1	1.3434	1.4708	675.189	1.23E+03	5.83E+03	1.40E+01	0.375	3	0	0.844	2.67	0.0018	0.0219	0																							UNKNOWN
1103	4.92E-01	1.3928	242.04165	242.0458	1	1.3386	1.4178	242.04296	2.19E+03	4.77E+03	9.93E+00	0.125	1	0	1	0	0	0	0																							UNKNOWN
1104	2.67E+03	1.3928	489.26999	489.28075	1	1.2981	2.4213	489.27885	1.63E+03	1.08E+07	2.70E+04	1	8	0	0.883	3.98	0.00195	0	0																1.92E+03	1.3928	489.27221	489.28036	0.0757	1.3122	1.8101	DETECTED	489.27911	1.08E+05	1.08E+07	2.8499	2.558	1.86E+04	0.0014
1105	3.69E-01	1.3928	563.20461	563.21185	1	1.3499	1.4291	563.2093	1.75E+03	3.47E+03	6.82E+00	0.125	1	0	1	0	0	0	0																							UNKNOWN
1106	4.95E-01	1.3928	627.18361	627.19443	1	1.3386	1.4291	627.18784	1.99E+03	4.38E+03	8.58E+00	0.125	1	0	1	0	0	0	0																							UNKNOWN
1107	7.84E-01	1.393	132.99057	132.99375		1.2355	1.5083	132.99164	1.16E+03	2.78E+03	4.59E+00	0.25	2	1	0.921	0.65	0.00009	0.1227	0																							UNKNOWN
1108	1.03E+00	1.3935	611.20458	611.22253	1	1.3386	1.4678	611.2122	1.61E+03	6.84E+03	1.65E+01	0.75	6	0	0.86	4.96	0.00303	0.0499	0																5.43E-01	1.402	611.20526	611.21447	0.0661	1.3462	1.448	DETECTED	611.21218	2.41E+03	5.18E+03	1.2505	1.1252	8.88E+00	0.0106
1109	1.67E+00	1.3941	100.00565	100.01146	1	0.9878	1.6768	100.00898	1.20E+03	4.05E+03	6.88E+00	0.375	3	3	0.722	3.76	0.00038	0.2979	0																							UNKNOWN
1110	1.20E+00	1.3942	817.35299	817.36057	1	1.3386	1.4404	817.35836	1.40E+03	1.20E+04	2.83E+01	0.875	7	0	0.901	2.11	0.00172	0.0208	0																8.21E-01	1.3872	817.35574	817.36027	0.0386	1.3462	1.4254	DETECTED	817.35848	2.50E+03	1.20E+04	1.3328	1.1664	2.05E+01	0.007
1111	9.95E-01	1.3942	631.19148	631.20158	1	1.3348	1.4631	631.197	2.41E+03	7.07E+03	1.24E+01	0.375	3	0	0.897	1.52	0.00096	0.0156	0																7.37E-01	1.3872	631.19494	631.20027	0.0734	1.3348	1.4367	DETECTED	631.1973	2.41E+03	7.07E+03	1.2496	1.1248	1.21E+01	0.007
1112	6.06E+00	1.3947	595.24003	595.25429	1	1.3207	1.4565	595.24361	1.47E+03	4.29E+04	1.04E+02	0.875	7	0	0.906	2.7	0.0016	0.0237	0																3.22E+00	1.3872	595.24128	595.2462	0.0545	1.3235	1.4254	DETECTED	595.24265	3.10E+03	3.48E+04	1.0129	0.9774	5.97E+01	0.007
1113	4.26E-01	1.3949	650.12784	650.14078		1.3348	1.4369	650.13728	1.33E+03	4.19E+03	7.80E+00	0.25	2	0	0.799	2.62	0.00171	0.0156	0																3.61E-01	1.3872	650.13609	650.14031	0.0622	1.3348	1.414	DETECTED	650.13814	1.71E+03	4.19E+03	0.7496	0.8748	7.17E+00	0.007
1114	3.28E-01	1.3949	842.30334	842.31328	1	1.3462	1.4256	842.30862	1.39E+03	4.06E+03	6.93E+00	0.25	2	0	0.832	2.19	0.00184	0.0156	0																3.28E-01	1.3872	842.30334	842.31172	0.1574	1.3462	1.4254	DETECTED	842.3077	1.63E+03	4.06E+03	1.3328	1.1664	6.93E+00	0.007
1115	1.20E+00	1.3952	916.27449	916.29013	1	1.3348	1.4497	916.28053	1.31E+03	6.11E+03	2.27E+01	0.875	7	0	0.798	4.58	0.0042	0.0208	0																5.60E-01	1.3872	916.27839	916.29013	0.0492	1.3348	1.4367	DETECTED	916.2802	1.31E+03	6.11E+03	1.2496	1.1248	1.04E+01	0.007
1116	1.88E+00	1.3953	246.94981	246.95299		1.3577	1.4649	246.95151	4.37E+03	1.26E+04	3.11E+01	0.375	3	0	0.934	1.04	0.00026	0.0221	0																							UNKNOWN
1117	4.07E-01	1.3969	719.18706	719.20029	1	1.3464	1.4482	719.19159	1.47E+03	2.59E+03	6.14E+00	0.125	1	0	1	0	0	0	0																							UNKNOWN
1118	1.95E+00	1.3971	554.25682	554.26932	1	1.332	1.4618	554.26527	1.42E+03	1.36E+04	3.25E+01	0.875	7	0	0.912	2.41	0.00134	0.0156	0																1.33E+00	1.3872	554.26119	554.26739	0.0557	1.3348	1.4367	DETECTED	554.26499	2.83E+03	1.36E+04	1.2496	1.1248	2.33E+01	0.007
1119	6.18E-01	1.3974	527.2284	527.23838	1	1.3386	1.4518	527.23375	1.63E+03	5.47E+03	1.08E+01	0.25	2	0	0.852	1.95	0.00103	0.0092	0																4.55E-01	1.402	527.2284	527.23471	0.0507	1.3462	1.4367	DETECTED	527.23323	1.79E+03	5.08E+03	1.0004	1.0002	8.72E+00	0.0106
1120	5.48E-01	1.3974	597.24287	597.24965	1	1.3386	1.4291	597.24612	1.81E+03	4.79E+03	9.34E+00	0.25	2	0	0.917	1.07	0.00064	0.0092	0																4.11E-01	1.402	597.24287	597.24883	0.1713	1.3462	1.4254	DETECTED	597.2458	2.80E+03	4.79E+03	0.7503	0.8751	8.20E+00	0.0106
1121	1.16E+00	1.3974	820.31614	820.32923	1	1.3373	1.4505	820.32508	1.83E+03	8.98E+03	1.75E+01	0.25	2	2	0.746	3.36	0.00275	0.0092	0																							UNKNOWN
1122	1.34E+00	1.4384	1023.51456	1023.53216	1	1.3499	1.5976	1023.52303	1.44E+03	9.31E+03	2.23E+01	0.25	2	1	0.924	0.99	0.00101	0.0092	0																							UNKNOWN
1123	1.26E+00	1.3982	820.30122	820.32859	1	1.332	1.4565	820.31959	1.59E+03	9.93E+03	1.92E+01	0.625	5	0	0.63	8.26	0.00677	0.0156	0																9.98E-01	1.3872	820.30868	820.32651	0.0617	1.3348	1.448	DETECTED	820.32217	2.62E+03	9.93E+03	1.4996	1.2498	1.70E+01	0.007
1124	1.80E+01	1.3985	589.19251	589.21423	1	1.3235	1.6202	589.20359	1.52E+03	6.05E+04	2.23E+02	1	8	0	0.918	1.94	0.00114	0.0156	0																1.08E+01	1.402	589.20151	589.2117	0.1006	1.3235	1.6064	DETECTED	589.2032	3.95E+03	6.05E+04	3.3096	2.4579	1.04E+02	0.0106
1125	5.76E+00	1.3992	720.26439	720.2881	1	1.3348	1.6328	720.27482	1.78E+03	3.87E+04	6.61E+01	0.375	3	1	0.894	1.76	0.00127	0.0099	0																5.76E+00	1.402	720.26439	720.27983	0.0634	1.3348	1.6064	DETECTED	720.27407	3.30E+03	3.87E+04	4.3238	2.6002	6.61E+01	0.0106
1126	6.79E+00	1.3996	1001.52672	1001.55673	1	1.3348	1.5071	1001.54181	1.30E+03	5.85E+04	1.18E+02	1	8	0	0.949	1.49	0.0015	0.01	0																5.33E+00	1.402	1001.52999	1001.55673	0.0458	1.3348	1.482	DETECTED	1001.54237	1.65E+03	5.85E+04	1.3611	1.3128	9.97E+01	0.0106
1127	7.09E-01	1.3997	687.14385	687.16525	1	1.3348	1.4497	687.15538	1.31E+03	4.11E+03	1.00E+01	0.75	6	0	0.826	3.88	0.00267	0.01	0																3.85E-01	1.402	687.14385	687.15992	0.0656	1.3348	1.4254	DETECTED	687.1555	1.60E+03	3.84E+03	0.6002	0.8001	6.58E+00	0.0106
1128	8.81E+00	1.4003	476.01838	476.03117	1	0.7466	1.762	476.02601	1.43E+03	8.49E+03	1.68E+01	0.5	4	6	0.639	5.19	0.00247	0.4903	0																3.92E+00	1.3307	476.01838	476.02874	0.1201	1.0067	1.414	DETECTED	476.02535	2.41E+03	8.49E+03	0.3333	0.6666	1.46E+01	0.0185
1129	1.56E+00	1.4006	721.26663	721.28221	1	1.3434	1.4934	721.27725	1.50E+03	8.53E+03	2.38E+01	0.25	2	0	0.989	0.12	0.00009	0.0099	0																							UNKNOWN
1130	4.16E-01	1.402	235.06836	235.07406		1.3462	1.4367	235.07257	1.76E+03	3.88E+03	6.92E+00	0.125	1	0	1	0	0	0	0																4.16E-01	1.402	235.06836	235.07406	0.066	1.3462	1.4367	DETECTED	235.07257	1.76E+03	3.88E+03	1.0004	1.0002	6.92E+00	0.0106
1131	2.32E+00	1.402	282.25003	282.25594	1	1.111	1.5071	282.25243	1.47E+03	3.49E+03	8.65E+00	0.125	1	4	1	0	0	0	0																							UNKNOWN
1132	1.01E+00	1.5944	341.06823	341.07134		1.5637	1.6429	341.06973	3.73E+03	8.74E+03	2.14E+01	0.125	1	1	1	0	0	0	0																							UNKNOWN
1133	4.58E-01	1.402	529.11743	529.12218		1.3744	1.4649	529.12062	1.82E+03	3.64E+03	8.23E+00	0.125	1	0	1	0	0	0	0																							UNKNOWN
1134	2.61E+00	1.402	549.22499	549.23759	1	1.3373	1.4505	549.23407	3.55E+03	1.71E+04	4.12E+01	0.125	1	0	1	0	0	0	0																							UNKNOWN
1135	7.67E-01	1.402	621.36087	621.36915	1	1.3462	1.4593	621.3664	1.58E+03	7.28E+03	1.25E+01	0.125	1	0	1	0	0	0	0																7.67E-01	1.402	621.36087	621.36915	0.0715	1.3462	1.4593	DETECTED	621.3664	1.58E+03	7.28E+03	1.5005	1.2503	1.25E+01	0.0106
1136	4.95E-01	1.402	587.25	587.26013	1	1.3744	1.4536	587.25409	2.21E+03	4.41E+03	9.95E+00	0.125	1	0	1	0	0	0	0																							UNKNOWN
1137	8.66E-01	1.402	632.20963	632.21681		1.3373	1.4392	632.21318	1.66E+03	5.56E+03	1.34E+01	0.125	1	0	1	0	0	0	0																							UNKNOWN
1138	1.13E+00	1.402	633.24428	633.25164	1	1.3373	1.4279	633.24976	1.77E+03	8.87E+03	2.14E+01	0.125	1	0	1	0	0	0	0																							UNKNOWN
1139	2.76E-01	1.402	733.28321	733.29329		1.3575	1.4367	733.28755	1.39E+03	3.43E+03	5.86E+00	0.125	1	0	1	0	0	0	0																2.76E-01	1.402	733.28321	733.29329	0.0629	1.3575	1.4367	DETECTED	733.28755	1.39E+03	3.43E+03	1.334	1.167	5.86E+00	0.0106
1140	1.99E-01	1.402	739.21317	739.23629	1	1.3688	1.4367	739.23047	1.62E+03	2.67E+03	4.57E+00	0.125	1	0	1	0	0	0	0																1.99E-01	1.402	739.21317	739.23629	0.0529	1.3688	1.4367	DETECTED	739.23047	1.62E+03	2.67E+03	2.0015	1.5007	4.57E+00	0.0106
1141	5.44E-01	1.402	673.16151	673.17332		1.3486	1.4279	673.16594	2.20E+03	4.20E+03	1.01E+01	0.125	1	0	1	0	0	0	0																							UNKNOWN
1142	2.78E-01	1.402	796.38129	796.38153	1	1.36	1.4279	796.38137	1.57E+03	2.73E+03	6.56E+00	0.125	1	0	1	0	0	0	0																							UNKNOWN
1143	2.85E-01	1.402	798.33217	798.3449		1.36	1.4279	798.34056	1.62E+03	3.13E+03	7.52E+00	0.125	1	0	1	0	0	0	0																							UNKNOWN
1144	3.59E+01	1.402	748.29191	748.31214	1	1.3207	1.7764	748.30419	1.40E+03	1.72E+05	4.15E+02	0.875	7	0	0.826	3.39	0.00253	0.0099	0																2.39E+01	1.402	748.29864	748.31214	0.0586	1.3235	1.7422	DETECTED	748.30519	2.78E+03	1.61E+05	3.9247	2.82	2.76E+02	0.0106
1145	3.26E-01	1.402	1063.44664	1063.45478	1	1.3462	1.4367	1063.45078	1.51E+03	3.29E+03	5.60E+00	0.125	1	0	1	0	0	0	0																3.26E-01	1.402	1063.44664	1063.45478	0.0647	1.3462	1.4367	DETECTED	1063.45078	1.51E+03	3.29E+03	1.0004	1.0002	5.60E+00	0.0106
1146	5.46E-01	1.402	1045.50737	1045.52413	1	1.36	1.4392	1045.51076	1.55E+03	5.05E+03	1.21E+01	0.125	1	0	1	0	0	0	0																							UNKNOWN
1147	3.36E+01	1.4024	571.27155	571.28992	1	1.326	1.6202	571.28276	2.58E+03	1.26E+05	2.85E+02	0.25	2	1	0.72	3.74	0.00214	0.0007	0																							UNKNOWN
1148	1.51E+00	1.4025	105.96064	105.96504		1.3577	1.4836	105.96176	1.87E+03	1.14E+04	2.27E+01	0.375	3	0	0.761	3.63	0.00038	0.0008	0																							UNKNOWN
1149	6.83E-01	1.4025	483.24074	483.25288	1	1.3365	1.4497	483.24881	1.50E+03	4.68E+03	1.11E+01	0.375	3	0	0.806	3.44	0.00166	0.0008	0																							UNKNOWN
1150	2.45E+00	1.4025	509.32686	509.33892	1	1.3365	1.5048	509.33178	1.38E+03	1.34E+04	3.21E+01	0.375	3	0	0.924	1.18	0.0006	0.0008	0																							UNKNOWN
1151	5.14E+00	1.4025	979.55334	979.57674	1	1.3462	1.5071	979.56136	1.20E+03	5.01E+04	8.67E+01	1	8	0	0.931	1.81	0.00177	0.0008	0																4.54E+00	1.402	979.55915	979.56283	0.0461	1.3462	1.482	DETECTED	979.56125	5.87E+03	5.01E+04	2.0233	1.5004	8.54E+01	0.0106
1152	1.99E+01	1.4027	65.01425	65.0155		1.0181	1.7537	65.01457	1.87E+03	1.37E+04	4.65E+01	0.125	1	7	1	0	0	0	0																							UNKNOWN
1153	8.50E-01	1.4027	100.94584	100.94693		1.397	1.4875	100.94641	3.02E+03	7.90E+03	1.58E+01	0.125	1	0	1	0	0	0	0																							UNKNOWN
1154	2.34E+00	1.4027	239.06708	239.07324	1	1.36	1.5297	239.06944	2.05E+03	9.22E+03	2.33E+01	0.125	1	1	1	0	0	0	0																							UNKNOWN
1155	6.18E-01	1.4027	440.96052	440.96331		1.3577	1.4482	440.96246	1.32E+03	5.12E+03	1.22E+01	0.125	1	0	1	0	0	0	0																							UNKNOWN
1156	4.50E-01	1.4027	441.19853	441.20648		1.3577	1.4595	441.20262	1.21E+03	2.94E+03	7.01E+00	0.125	1	0	1	0	0	0	0																							UNKNOWN
1157	2.69E-01	1.4027	493.36584	493.37138		1.3462	1.4254	493.36931	1.75E+03	3.18E+03	5.48E+00	0.125	1	0	1	0	0	0	0																2.69E-01	1.4027	493.36584	493.37138	0.0645	1.3462	1.4254	DETECTED	493.36931	1.75E+03	3.18E+03	0.4001	0.7001	5.48E+00	0
1158	1.14E+00	1.4027	505.26545	505.27528	1	1.3434	1.5131	505.27097	2.29E+03	4.42E+03	9.65E+00	0.125	1	0	1	0	0	0	0																							UNKNOWN
1159	3.92E-01	1.4027	564.99703	565.01488		1.3826	1.4618	565.00583	1.60E+03	3.43E+03	8.28E+00	0.125	1	0	1	0	0	0	0																							UNKNOWN
1160	6.12E-01	1.4027	675.20447	675.21849		1.3576	1.4482	675.21198	1.41E+03	2.66E+03	1.07E+01	0.125	1	0	1	0	0	0	0																							UNKNOWN
1161	5.78E-01	1.4027	676.33308	676.34128		1.3499	1.4631	676.33748	1.44E+03	4.04E+03	7.91E+00	0.125	1	0	1	0	0	0	0																							UNKNOWN
1162	8.95E+00	1.4027	670.27167	670.29237	1	1.332	1.5274	670.27963	1.96E+03	6.30E+04	1.08E+02	1	8	0	0.865	3.98	0.00267	0	0																7.78E+00	1.4027	670.27691	670.28711	0.0633	1.3348	1.4933	DETECTED	670.27866	1.96E+03	6.30E+04	2.8002	1.6688	1.08E+02	0.0113
1163	5.71E+00	1.4027	698.29615	698.31054	1	1.3486	1.6089	698.30422	2.49E+03	1.86E+04	4.48E+01	0.125	1	0	1	0	0	0	0																							UNKNOWN
1164	6.85E-01	1.4027	700.17402	700.18791		1.3826	1.4957	700.1819	1.77E+03	3.72E+03	8.95E+00	0.125	1	0	1	0	0	0	0																							UNKNOWN
1165	4.71E-01	1.4027	723.18535	723.20577	1	1.3464	1.4595	723.19416	1.27E+03	2.79E+03	6.60E+00	0.125	1	0	1	0	0	0	0																							UNKNOWN
1166	3.04E-01	1.4027	728.20958	728.2174		1.4083	1.4762	728.21238	1.66E+03	3.08E+03	6.94E+00	0.125	1	1	1	0	0	0	0																							UNKNOWN
1167	3.23E-01	1.4027	734.26393	734.27934		1.3612	1.4518	734.27096	1.57E+03	3.00E+03	5.86E+00	0.125	1	0	1	0	0	0	0																							UNKNOWN
1168	5.67E-01	1.4027	734.26394	734.28812	1	1.3577	1.4822	734.27511	1.30E+03	2.94E+03	6.96E+00	0.125	1	0	1	0	0	0	0																							UNKNOWN
1169	4.89E-01	1.4027	738.23356	738.25055		1.366	1.4678	738.23886	1.57E+03	3.47E+03	7.53E+00	0.125	1	0	1	0	0	0	0																							UNKNOWN
1170	3.32E-01	1.4027	761.05321	761.08256		1.366	1.4565	761.06185	1.44E+03	2.80E+03	6.08E+00	0.125	1	0	1	0	0	0	0																							UNKNOWN
1171	3.70E-01	1.4027	997.24774	997.26004	1	1.366	1.4678	997.25294	1.27E+03	2.61E+03	5.67E+00	0.25	2	0	0.883	1.56	0.00155	0	0																							UNKNOWN
1172	1.65E+00	1.4027	848.29327	848.30691	1	1.3478	1.5762	848.30012	1.89E+03	9.26E+03	2.23E+01	0.25	2	0	0.916	1.12	0.00095	0.0001	0																							UNKNOWN
1173	4.72E-01	1.4028	779.3566	779.37106	1	1.3478	1.4497	779.36525	1.60E+03	3.20E+03	7.70E+00	0.125	1	0	1	0	0	0	0																							UNKNOWN
1174	1.95E+00	1.4029	868.25007	868.26352	1	1.332	1.4595	868.25426	2.12E+03	1.33E+04	3.21E+01	0.5	4	0	0.83	2.67	0.00232	0.0149	0																							UNKNOWN
1175	5.98E+01	1.4032	698.29843	698.31038	1	1.3207	1.8044	698.30869	2.07E+03	3.21E+05	7.09E+02	0.875	7	0	0.926	1.55	0.00109	0.0035	0																4.70E+01	1.402	698.30078	698.30941	0.0629	1.3235	1.7422	DETECTED	698.30856	3.63E+03	3.21E+05	4.2963	2.9785	5.48E+02	0.0106
1176	1.11E+00	1.4032	1044.304	1044.31414	1	1.3434	1.4988	1044.30931	1.22E+03	6.58E+03	1.58E+01	0.375	3	0	0.955	0.88	0.00092	0.0028	0																							UNKNOWN
1177	7.52E-01	1.4034	587.20064	587.21377	1	1.3462	1.448	587.20822	1.91E+03	4.00E+03	1.45E+01	0.375	3	0	0.775	3.44	0.00202	0.0035	0																4.44E-01	1.402	587.20427	587.21137	0.0782	1.3462	1.448	DETECTED	587.20752	1.91E+03	4.00E+03	1.2505	1.1252	6.85E+00	0.0106
1178	4.15E-01	1.4038	1010.30082	1010.31181	1	1.3547	1.4497	1010.30655	1.38E+03	2.77E+03	6.66E+00	0.25	2	0	0.989	0.14	0.00014	0.0021	0																							UNKNOWN
1179	1.65E+00	1.4039	269.04027	269.04472	1	1.3386	1.4649	269.04227	2.02E+03	1.38E+04	2.83E+01	0.5	4	0	0.719	5.33	0.00143	0.0255	0																5.72E-01	1.402	269.04027	269.04308	0.0335	1.3462	1.4367	DETECTED	269.04162	2.94E+03	6.27E+03	1.0004	1.0002	1.10E+01	0.0106
1180	1.40E+00	1.4041	764.28848	764.30204	1	1.3575	1.482	764.29773	1.87E+03	1.06E+04	1.81E+01	0.25	2	0	0.791	2.78	0.00213	0.0028	0																1.40E+00	1.4027	764.28848	764.30113	0.0773	1.3575	1.482	DETECTED	764.29667	3.44E+03	1.06E+04	1.7506	1.3753	1.81E+01	0
1181	1.42E+01	1.4045	239.06592	239.07175	1	1.3365	1.5048	239.06794	1.57E+03	9.23E+04	2.13E+02	0.75	6	0	0.857	4.72	0.00113	0.0233	0																7.23E-01	1.419	239.06642	239.07175	0.0975	1.3575	1.4933	DETECTED	239.06853	1.57E+03	4.97E+03	1.4004	1.2002	8.86E+00	0.0049
1182	4.80E-01	1.4048	1047.24176	1047.25464		1.3592	1.4723	1047.24815	1.29E+03	2.83E+03	6.82E+00	0.125	1	0	1	0	0	0	0																							UNKNOWN
1183	5.73E-01	1.4048	1060.29853	1060.30687		1.3478	1.4497	1060.30194	1.48E+03	3.49E+03	8.39E+00	0.125	1	0	1	0	0	0	0																							UNKNOWN
1184	1.41E+00	1.4051	105.96064	105.96592		1.3486	1.5184	105.96258	1.54E+03	1.23E+04	1.89E+01	0.375	3	0	0.821	3.2	0.00034	0.0085	0																							UNKNOWN
1185	1.91E+00	1.4051	762.27172	762.28929	1	1.3462	1.5159	762.28439	1.33E+03	1.34E+04	2.29E+01	0.875	7	0	0.831	3.7	0.00282	0.0085	0																1.91E+00	1.402	762.27278	762.28917	0.0748	1.3462	1.5159	DETECTED	762.28455	3.52E+03	1.34E+04	2.751	1.8755	2.29E+01	0.0106
1186	8.74E-01	1.4051	1138.57528	1138.60316	1	1.3575	1.482	1138.59487	1.28E+03	8.23E+03	1.40E+01	0.625	5	0	0.896	2.47	0.00282	0.0085	0																8.74E-01	1.402	1138.57528	1138.60299	0.0584	1.3575	1.482	DETECTED	1138.59432	1.50E+03	8.23E+03	3.9036	1.834	1.40E+01	0.0106
1187	2.46E+01	1.5494	205.15724	205.1624	1	1.326	1.8157	205.16027	1.19E+03	2.62E+05	5.59E+02	1	8	12	0.874	2.16	0.00044	0.1808	0	low score: 2,6-Di(butan-2-yl)phenol: [M-H]-: 0.703	low score: 2,6-Di(butan-2-yl)phenol	0.703	C14H22O	[M-H]-	205.15979	2.36	0.00048	206.16707	1.58	0.733	Annotated via MS2 searching of NIM MDAsEVs Samples in MSDIAL	MDAsEVs_NIM_MS2_Matched_11_21_25.csv	-0.0306	0.0194	2.12E+01	1.576	205.15899	205.16067	0.0374	1.5159	1.7649	DETECTED	205.16023	2.04E+03	2.62E+05	1.3034	2.1886	4.80E+02	0.0035
1188	6.54E-01	1.4055	186.9841	186.98795	1	1.3576	1.4482	186.9866	1.37E+03	2.46E+03	1.19E+01	0.125	1	0	1	0	0	0	0																							UNKNOWN
1189	1.14E+00	1.4055	387.12385	387.13003		1.3463	1.4482	387.1252	1.49E+03	4.19E+03	1.72E+01	0.125	1	0	1	0	0	0	0																							UNKNOWN
1190	2.52E+00	1.4055	663.28485	663.2965	1	1.3576	1.4482	663.29202	2.68E+03	1.23E+04	4.95E+01	0.125	1	0	1	0	0	0	0																							UNKNOWN
1191	2.80E+00	1.4055	712.26709	712.29099	1	1.3434	1.4844	712.28744	1.33E+03	2.28E+04	3.90E+01	0.875	7	0	0.845	3.8	0.00271	0.017	0																2.80E+00	1.4027	712.27816	712.28947	0.0751	1.3462	1.4706	DETECTED	712.28741	4.68E+03	2.28E+04	1.2004	1.1002	3.90E+01	0
1192	4.56E-01	1.4055	861.33715	861.34223		1.3576	1.4255	861.33959	1.57E+03	2.44E+03	9.80E+00	0.125	1	0	1	0	0	0	0																							UNKNOWN
1193	1.41E+00	1.4058	994.30892	994.32557	1	1.3434	1.5441	994.31421	1.49E+03	6.85E+03	1.65E+01	0.375	3	0	0.942	0.94	0.00094	0.024	0																							UNKNOWN
1194	6.39E-01	1.4062	709.28913	709.29908	1	1.3575	1.4631	709.29374	1.91E+03	5.43E+03	9.28E+00	0.25	2	0	0.921	1.03	0.00073	0.0085	0																6.39E-01	1.402	709.28913	709.29852	0.0843	1.3575	1.4593	DETECTED	709.29337	2.72E+03	5.43E+03	2.001	1.5005	9.28E+00	0.0106
1195	1.77E+00	1.4066	680.29771	680.31159	1	1.3499	1.5046	680.30771	1.46E+03	1.22E+04	2.08E+01	0.25	2	0	0.859	1.86	0.00126	0.0078	0																1.77E+00	1.4027	680.29771	680.30996	0.0874	1.3575	1.5046	DETECTED	680.30708	3.02E+03	1.22E+04	2.2508	1.6254	2.08E+01	0
1196	4.58E-01	1.4066	738.22433	738.24024	1	1.3688	1.4744	738.23377	1.55E+03	4.97E+03	8.49E+00	0.25	2	0	0.976	0.29	0.00021	0.0078	0																3.66E-01	1.4027	738.22433	738.23635	0.0459	1.3688	1.448	DETECTED	738.23388	1.71E+03	4.97E+03	1.334	1.167	8.49E+00	0
1197	7.46E+00	1.4067	253.08001	253.08433	1	1.3365	1.5742	253.08271	1.31E+03	3.70E+04	8.50E+01	0.625	5	1	0.896	2.73	0.00069	0.0212	0																							UNKNOWN
1198	5.07E-01	1.4068	374.99944	375.01119		1.3577	1.4482	375.00621	1.51E+03	4.67E+03	1.12E+01	0.5	4	0	0.722	5.97	0.00224	0.0177	0																2.56E-01	1.402	374.99944	375.00978	0.0502	1.3688	1.448	DETECTED	375.00483	1.51E+03	3.08E+03	2.5018	1.7509	5.33E+00	0.0106
1200	7.89E-01	1.4079	390.96303	390.97175		1.3575	1.4957	390.96596	1.21E+03	5.20E+03	1.27E+01	0.625	5	0	0.741	5.23	0.00205	0.0163	0																5.43E-01	1.419	390.96395	390.96753	0.0797	1.3575	1.4706	DETECTED	390.96539	1.39E+03	4.22E+03	1.0003	1.0001	7.30E+00	0.0049
1201	1.96E+02	1.4084	648.30025	648.32508	1	1.3207	2.0608	648.31302	1.57E+03	1.13E+06	2.35E+03	1	8	1	0.937	1.89	0.00122	0	0																1.61E+02	1.4084	648.3037	648.32045	0.0604	1.3235	1.9799	DETECTED	648.31271	2.24E+03	1.13E+06	2.6314	2.2219	1.93E+03	0.0056
1202	4.15E-01	1.4084	706.26246	706.27929	1	1.3547	1.4649	706.27136	1.33E+03	3.65E+03	8.24E+00	0.5	4	0	0.839	2.55	0.0018	0.0226	0																							UNKNOWN
1203	9.77E-01	1.4086	1110.56361	1110.59733	1	1.3575	1.4595	1110.57648	1.61E+03	1.12E+04	1.90E+01	0.75	6	0	0.899	2.54	0.00282	0.017	0																9.77E-01	1.4027	1110.56651	1110.57947	0.0471	1.3575	1.4593	DETECTED	1110.57613	1.62E+03	1.12E+04	1.5826	1.1252	1.90E+01	0
1204	5.11E-01	1.4087	885.39162	885.41559	1	1.3688	1.482	885.40027	1.33E+03	4.41E+03	8.62E+00	0.5	4	0	0.814	3.76	0.00333	0.0141	0																5.11E-01	1.4027	885.39668	885.41559	0.0644	1.3688	1.482	DETECTED	885.40161	2.15E+03	4.41E+03	2.3345	1.6672	7.52E+00	0
1205	4.58E-01	1.4087	1007.99991	1008.00983		1.3688	1.4731	1008.00535	1.35E+03	3.28E+03	7.59E+00	0.5	4	0	0.938	0.96	0.00097	0.0163	0																3.60E-01	1.419	1008.00312	1008.00748	0.0742	1.3688	1.4706	DETECTED	1008.00589	1.45E+03	3.28E+03	1.2505	1.1252	5.58E+00	0.0049
1206	2.06E+00	1.4095	273.04161	273.04694	1	1.3462	1.5196	273.04463	1.18E+03	1.02E+04	2.49E+01	0.625	5	0	0.831	3.66	0.001	0.0283	0																1.03E+00	1.402	273.04212	273.04671	0.0669	1.3462	1.5046	DETECTED	273.04422	1.56E+03	7.33E+03	2.5009	1.7505	1.29E+01	0.0106
1207	4.18E-01	1.4098	186.98229	186.98762	1	1.3547	1.4565	186.98418	1.33E+03	2.91E+03	6.71E+00	0.25	2	0	0.925	0.95	0.00018	0.0141	0																							UNKNOWN
1208	4.09E-01	1.4098	958.28379	958.29974		1.3547	1.4482	958.29263	1.31E+03	3.31E+03	7.17E+00	0.25	2	0	0.698	3.98	0.00381	0.0141	0																							UNKNOWN
1209	1.14E+01	1.41	194.90509	194.90692	1	0.9218	1.5953	194.9061	3.06E+03	3.16E+04	1.14E+02	0.5	4	1	0.804	2.02	0.00039	0.5287	0																							UNKNOWN
1210	4.56E-01	1.4105	82.95399	82.95516		1.3046	1.4518	82.95432	1.37E+03	2.55E+03	4.17E+00	0.125	1	8	1	0	0	0	0																							UNKNOWN
1211	3.90E-01	1.4105	241.04715	241.04877	1	1.3838	1.4631	241.04771	2.27E+03	3.54E+03	7.38E+00	0.125	1	0	1	0	0	0	0																							UNKNOWN
1212	3.95E-01	1.4105	316.01542	316.02151		1.3612	1.4631	316.01728	1.52E+03	2.90E+03	5.84E+00	0.125	1	0	1	0	0	0	0																							UNKNOWN
1213	2.50E+01	1.4105	571.27962	571.28978	1	1.3273	1.5989	571.28533	5.80E+03	1.33E+05	2.60E+02	0.125	1	1	1	0	0	0	0																							UNKNOWN
1214	1.09E+00	1.4105	633.27793	633.29609	1	1.3838	1.4857	633.28884	2.23E+03	9.54E+03	1.87E+01	0.125	1	0	1	0	0	0	0																							UNKNOWN
1215	1.23E+00	1.4105	651.31223	651.33173	1	1.3577	1.4822	651.31885	1.53E+03	6.59E+03	1.56E+01	0.125	1	0	1	0	0	0	0																							UNKNOWN
1216	5.34E-01	1.4105	658.11858	658.13247		1.3916	1.5161	658.12739	1.29E+03	3.00E+03	7.11E+00	0.125	1	0	1	0	0	0	0																							UNKNOWN
1217	7.29E+00	1.4105	650.30457	650.319	1	1.3386	1.5762	650.31608	2.98E+03	4.47E+04	8.75E+01	0.125	1	0	1	0	0	0	0																							UNKNOWN
1218	2.91E+01	1.4112	620.26966	620.2884	1	1.332	1.6972	620.28163	1.74E+03	2.16E+05	3.69E+02	1	8	0	0.871	4.16	0.00258	0	0																2.80E+01	1.4112	620.27397	620.2827	0.0587	1.3348	1.5838	DETECTED	620.28134	2.54E+03	2.16E+05	3.9867	2.1985	3.69E+02	0.0085
1219	3.08E+00	1.4114	100.943	100.94768		1.3575	1.541	100.94578	1.43E+03	1.88E+04	3.82E+01	0.875	7	0	0.911	2.41	0.00024	0.0205	0																2.02E+00	1.419	100.94497	100.94662	0.0829	1.3575	1.5272	DETECTED	100.94587	3.09E+03	1.65E+04	2.3237	1.5003	2.46E+01	0.0049
1220	4.24E+00	1.4118	176.88277	176.88948	1	0.7549	1.8365	176.88512	1.30E+03	5.24E+03	1.24E+01	0.625	5	1	0.716	3.44	0.00061	0.6984	0																							UNKNOWN
1221	1.39E+00	1.4124	683.28559	683.29651	1	1.3592	1.4822	683.29209	1.57E+03	1.24E+04	2.80E+01	0.875	7	0	0.925	1.82	0.00124	0.0205	0																6.13E-01	1.4027	683.29113	683.29491	0.0483	1.3688	1.4367	DETECTED	683.29273	3.98E+03	8.23E+03	1.0005	1.0002	1.41E+01	0
1222	8.65E+00	1.4126	340.96613	340.97506	1	1.3434	1.5523	340.96842	1.51E+03	4.36E+04	1.07E+02	1	8	0	0.86	4.77	0.00163	0	0																4.85E+00	1.4126	340.96744	340.97033	0.0754	1.3462	1.482	DETECTED	340.96784	2.87E+03	3.89E+04	1.8202	1.346	6.75E+01	0.0099
1223	1.24E+01	1.4126	662.27825	662.3043	1	1.3386	1.5387	662.29164	1.56E+03	7.92E+04	1.36E+02	1	8	0	0.853	2.8	0.00185	0	0																1.02E+01	1.4126	662.28504	662.29179	0.0605	1.3462	1.5046	DETECTED	662.29076	6.02E+03	7.92E+04	2.3338	1.5834	1.36E+02	0.0099
1224	2.86E+01	1.413	600.31045	600.32278	1	1.3462	1.584	600.31925	4.22E+03	1.43E+05	3.03E+02	0.25	2	0	0.978	0.23	0.00014	0.0205	0																2.34E+01	1.4027	600.31391	600.32197	0.0613	1.3462	1.5838	DETECTED	600.31918	4.22E+03	1.43E+05	5.3989	2.6152	2.45E+02	0
1225	7.43E+00	1.4133	572.27757	572.29791	1	1.3348	1.6179	572.28794	1.74E+03	3.51E+04	6.09E+01	0.5	4	0	0.829	3.55	0.00203	0.0226	0																5.82E+00	1.4027	572.27757	572.28948	0.0759	1.3348	1.5725	DETECTED	572.28681	4.15E+03	3.51E+04	2.8464	1.7503	6.03E+01	0
1226	1.03E+00	1.4136	357.09063	357.09899		1.3612	1.5161	357.09501	1.29E+03	6.59E+03	1.32E+01	0.375	3	0	0.889	2.05	0.00073	0.0092	0																							UNKNOWN
1227	5.31E+00	1.4136	634.27248	634.29226	1	1.3462	1.6233	634.28367	2.12E+03	2.97E+04	6.50E+01	0.875	7	0	0.717	5.56	0.00353	0.0226	0																3.16E+00	1.4027	634.27474	634.28762	0.0708	1.3462	1.4593	DETECTED	634.28234	2.88E+03	2.97E+04	1.2576	1.0742	5.09E+01	0
1228	5.38E-01	1.4137	325.00363	325.01304		1.366	1.4792	325.00958	1.45E+03	5.00E+03	1.21E+01	0.25	2	0	0.785	2.84	0.00092	0.0064	0																							UNKNOWN
1229	6.11E-01	1.4137	673.1471	673.1683	1	1.3434	1.4678	673.16001	1.88E+03	3.78E+03	7.25E+00	0.25	2	0	0.832	2.17	0.00146	0.0233	0																4.90E-01	1.402	673.1471	673.1683	0.0965	1.3462	1.4593	DETECTED	673.15928	1.90E+03	3.78E+03	1.5005	1.2503	6.46E+00	0.0106
1230	7.48E+00	1.414	105.98745	105.99107		1.3486	1.7447	105.98937	1.28E+03	3.72E+04	6.82E+01	1	8	0	0.901	2.73	0.00029	0	0																4.68E+00	1.414	105.98783	105.98994	0.053	1.3575	1.7309	DETECTED	105.9893	1.54E+03	3.72E+04	3.2107	3.1641	5.47E+01	0
1231	7.45E-01	1.4147	518.26585	518.28047	1	1.3688	1.5272	518.27166	1.46E+03	4.94E+03	8.48E+00	0.25	2	0	0.649	4.65	0.00241	0.0085	0																7.45E-01	1.419	518.26585	518.28047	0.0983	1.3688	1.5272	DETECTED	518.27287	1.55E+03	4.94E+03	2.5009	1.7505	8.48E+00	0.0049
1232	7.08E-01	1.4147	730.29688	730.31007	1	1.3575	1.4933	730.30344	1.30E+03	5.27E+03	9.01E+00	0.25	2	0	0.819	2.39	0.00174	0.0085	0																7.08E-01	1.419	730.29688	730.31007	0.112	1.3575	1.4933	DETECTED	730.30432	2.00E+03	5.27E+03	1.4004	1.2002	9.01E+00	0.0049
1233	4.62E-01	1.415	799.01427	799.0263	1	1.3688	1.4706	799.02079	1.43E+03	4.55E+03	7.76E+00	0.375	3	0	0.902	1.5	0.0012	0.0205	0																4.62E-01	1.419	799.01571	799.02615	0.0579	1.3688	1.4706	DETECTED	799.02049	1.43E+03	4.55E+03	1.2505	1.1252	7.76E+00	0.0049
1234	5.60E-01	1.4153	747.00339	747.01272		1.3801	1.495	747.00803	1.33E+03	4.43E+03	8.90E+00	0.5	4	0	0.827	3.73	0.00279	0.0255	0																4.02E-01	1.4027	747.00722	747.01144	0.0803	1.3801	1.4593	DETECTED	747.00921	2.68E+03	4.43E+03	2.5018	1.7509	7.57E+00	0
1235	1.21E+00	1.4153	656.26482	656.27826	1	1.3575	1.4708	656.27249	1.50E+03	8.39E+03	2.01E+01	0.75	6	0	0.873	2.49	0.00164	0.0205	0																7.39E-01	1.419	656.26997	656.27671	0.048	1.3575	1.4593	DETECTED	656.27317	1.58E+03	8.11E+03	0.8782	0.9001	1.39E+01	0.0049
1236	2.20E+00	1.4153	1088.58707	1088.60623	1	1.3575	1.5046	1088.59765	1.26E+03	2.08E+04	3.66E+01	0.75	6	0	0.909	1.92	0.00209	0.0226	0																2.20E+00	1.4027	1088.59199	1088.60009	0.0544	1.3575	1.5046	DETECTED	1088.59823	1.85E+03	2.08E+04	2.621	1.9323	3.54E+01	0
1237	2.60E+00	1.416	255.06087	255.06702	1	1.3478	1.575	255.06311	1.52E+03	1.03E+04	2.58E+01	0.75	6	0	0.823	4.52	0.00115	0.0204	0																6.63E-01	1.419	255.0613	255.06702	0.1168	1.3575	1.4933	DETECTED	255.06326	1.52E+03	5.07E+03	1.4004	1.2002	8.97E+00	0.0049
1238	4.12E+00	1.416	714.29472	714.31783	1	1.3575	1.5953	714.30484	1.77E+03	1.90E+04	3.24E+01	0.75	6	0	0.818	3.67	0.00262	0.0226	0																3.72E+00	1.4027	714.29472	714.31045	0.089	1.3575	1.5838	DETECTED	714.30471	4.17E+03	1.90E+04	4.0015	2.5007	3.24E+01	0
1239	1.18E+01	1.4162	98.94548	98.95135	1	1.3612	1.7334	98.94945	5.00E+03	6.19E+04	1.01E+02	0.875	7	0	0.711	7.29	0.00072	0.0205	0																6.76E+00	1.4027	98.94864	98.95039	0.0628	1.3688	1.5725	DETECTED	98.9495	7.03E+03	5.59E+04	4.6109	3.0012	8.32E+01	0
1240	7.44E-01	1.4165	683.01711	683.02682		1.3612	1.5083	683.02196	1.41E+03	5.14E+03	1.01E+01	0.25	2	1	0.67	4.35	0.00297	0.012	0																							UNKNOWN
1241	2.13E-01	1.4169	605.36635	605.37865		1.3886	1.4565	605.37433	1.45E+03	2.34E+03	5.10E+00	0.125	1	0	1	0	0	0	0																							UNKNOWN
1242	1.48E+00	1.4169	622.27724	622.29054	1	1.3547	1.5048	622.28558	1.75E+03	7.41E+03	1.89E+01	0.5	4	0	0.938	1.21	0.00075	0.0198	0																							UNKNOWN
1243	9.76E-01	1.4169	713.29095	713.30474	1	1.3547	1.4792	713.29682	1.76E+03	5.90E+03	1.28E+01	0.125	1	0	1	0	0	0	0																							UNKNOWN
1244	3.71E-01	1.4169	780.29353	780.30326		1.366	1.4452	780.29887	1.89E+03	3.18E+03	6.90E+00	0.125	1	0	1	0	0	0	0																							UNKNOWN
1245	8.34E-01	1.4173	658.12431	658.14386	1	1.3688	1.5184	658.13125	1.36E+03	4.45E+03	9.40E+00	0.375	3	0	0.906	1.49	0.00098	0.0276	0																5.91E-01	1.419	658.12431	658.14386	0.0672	1.3688	1.5159	DETECTED	658.13184	1.36E+03	4.45E+03	2.2508	1.6254	7.61E+00	0.0049
1246	5.42E+00	1.605	157.12133	157.12572		0.9699	1.8497	157.12349	1.37E+03	1.15E+04	4.82E+01	0.25	2	10	0.718	2.6	0.00041	0.3477	0																1.61E+00	1.6036	157.12171	157.12443	0.1598	1.5385	1.7535	DETECTED	157.12343	1.45E+03	7.69E+03	1.3995	1.1874	1.32E+01	-0.0255
1247	8.89E-01	1.4179	660.28675	660.29815	1	1.369	1.4723	660.29197	1.40E+03	5.68E+03	1.37E+01	0.25	2	0	0.865	1.75	0.00116	0.0149	0																							UNKNOWN
1248	2.23E+01	1.4183	86.00233	86.00931	1	1.3499	1.8579	86.00691	1.77E+03	9.21E+04	2.09E+02	1	8	0	0.849	3.33	0.00029	0	0																1.40E+01	1.4183	86.00574	86.00831	0.071	1.3575	1.8101	DETECTED	86.00708	2.63E+03	8.69E+04	4.0256	2.4995	1.32E+02	0.0042
1249	5.81E+02	1.4183	598.30581	598.32407	1	1.3235	2.1837	598.31575	1.48E+03	3.01E+06	6.10E+03	1	8	0	0.874	4.07	0.00243	0	0																4.33E+02	1.4183	598.30928	598.31774	0.0597	1.3235	2.1043	DETECTED	598.31571	1.48E+03	3.01E+06	2.6158	2.3359	5.16E+03	0.0042
1250	1.36E+00	1.4183	609.28418	609.30343	1	1.4083	1.5441	609.29471	2.21E+03	7.83E+03	1.77E+01	0.125	1	0	1	0	0	0	0																							UNKNOWN
1251	9.23E-01	1.419	513.96341	513.97475	1	1.4083	1.5328	513.96659	1.65E+03	5.47E+03	1.24E+01	0.125	1	0	1	0	0	0	0																							UNKNOWN
1252	9.05E-01	1.419	545.3261	545.33915		1.397	1.5102	545.33341	1.79E+03	6.46E+03	1.46E+01	0.125	1	0	1	0	0	0	0																							UNKNOWN
1253	3.62E+00	1.4191	661.42751	661.44252	1	1.3547	1.5951	661.43866	1.50E+03	2.69E+04	4.97E+01	1	8	0	0.89	2.34	0.00155	0.0226	0																3.62E+00	1.419	661.434	661.44044	0.0573	1.3575	1.5951	DETECTED	661.43852	3.07E+03	2.69E+04	4.2895	2.1005	4.60E+01	0.0049
1254	8.53E+01	1.4197	87.0034	87.00842	1	0.9104	2.0253	87.00401	2.08E+03	3.32E+05	7.39E+02	1	8	0	0.817	4.63	0.0004	0	0																5.53E+01	1.4197	87.00359	87.00757	0.0694	1.2104	1.9459	DETECTED	87.00386	3.17E+03	3.29E+05	4.2835	3.2115	4.99E+02	0.0056
1255	3.54E-01	1.4197	564.99808	565.00392		1.3818	1.461	565.00217	1.74E+03	2.92E+03	7.06E+00	0.125	1	0	1	0	0	0	0																							UNKNOWN
1256	4.49E-01	1.4197	733.02868	733.03816		1.3818	1.461	733.03008	1.82E+03	3.76E+03	9.06E+00	0.125	1	0	1	0	0	0	0																							UNKNOWN
1257	3.02E-01	1.4197	1147.63268	1147.64163		1.3931	1.461	1147.63698	1.35E+03	2.94E+03	7.07E+00	0.125	1	0	1	0	0	0	0																							UNKNOWN
1258	7.79E-01	1.4202	594.95468	594.9716	1	1.3612	1.5244	594.96323	1.12E+03	5.24E+03	1.26E+01	0.875	7	0	0.929	1.8	0.00107	0.0276	0																3.82E-01	1.4027	594.96122	594.96606	0.0784	1.3688	1.482	DETECTED	594.96304	1.35E+03	3.43E+03	2.3345	1.6672	5.88E+00	0
1259	6.66E-01	1.4211	1007.52031	1007.53369	1	1.3801	1.4631	1007.53025	2.03E+03	7.94E+03	1.55E+01	0.25	2	0	0.983	0.21	0.00021	0.0042	0																4.91E-01	1.419	1007.52765	1007.53171	0.0396	1.3801	1.448	DETECTED	1007.53035	2.30E+03	7.72E+03	1.0005	1.0002	1.32E+01	0.0049
1260	3.09E+00	1.4213	601.31268	601.32549	1	1.3547	1.5018	601.32183	1.81E+03	1.66E+04	4.00E+01	0.5	4	0	0.873	2.47	0.00148	0.0085	0																							UNKNOWN
1261	1.04E+00	1.4219	1060.56112	1060.58727	1	1.366	1.4875	1060.57817	1.25E+03	1.21E+04	2.06E+01	0.875	7	0	0.798	4.42	0.00468	0.0134	0																1.04E+00	1.419	1060.56112	1060.5815	0.0529	1.3801	1.4706	DETECTED	1060.57609	2.20E+03	1.21E+04	1.4697	1.3337	2.06E+01	0.0049
1262	1.98E+00	1.422	259.03259	259.03887		1.369	1.5328	259.03603	1.34E+03	1.16E+04	2.66E+01	0.375	3	0	0.85	2.65	0.00069	0.0071	0																							UNKNOWN
1263	1.79E+00	1.422	876.27656	876.29453	1	1.3348	1.612	876.28967	1.39E+03	1.03E+04	2.33E+01	0.5	4	0	0.855	3.24	0.00284	0.0976	0																5.01E-01	1.402	876.28145	876.29438	0.0836	1.3348	1.448	DETECTED	876.28975	1.47E+03	4.00E+03	1.0003	1.0001	6.83E+00	0.0106
1264	1.34E+00	1.4222	636.26724	636.28635	1	1.3688	1.4933	636.27578	2.58E+03	1.10E+04	1.88E+01	0.25	2	0	0.888	1.47	0.00093	0.0064	0																1.34E+00	1.419	636.26724	636.28635	0.0774	1.3688	1.4933	DETECTED	636.27624	3.17E+03	1.10E+04	1.7506	1.3753	1.88E+01	0.0049
1265	2.85E+00	1.4225	407.14906	407.15257	1	1.366	1.4723	407.15054	1.97E+03	1.98E+04	4.80E+01	0.25	2	0	0.957	0.55	0.00022	0.0057	0																							UNKNOWN
1266	1.50E+00	1.4225	479.18083	479.1871	1	1.3826	1.4957	479.18522	2.76E+03	9.34E+03	2.26E+01	0.125	1	0	1	0	0	0	0																							UNKNOWN
1267	5.90E-01	1.4225	483.19882	483.20653	1	1.3826	1.4731	483.20294	1.95E+03	4.16E+03	1.01E+01	0.125	1	0	1	0	0	0	0																							UNKNOWN
1268	6.62E-01	1.4225	507.20969	507.21635	1	1.3826	1.4618	507.21231	1.36E+03	6.10E+03	1.48E+01	0.125	1	0	1	0	0	0	0																							UNKNOWN
1269	3.49E-01	1.4225	560.95735	560.96397	1	1.3826	1.4618	560.96141	1.36E+03	2.95E+03	7.12E+00	0.125	1	0	1	0	0	0	0																							UNKNOWN
1270	3.13E+00	1.4225	634.25661	634.26204	1	1.3713	1.5297	634.25941	5.56E+03	1.42E+04	3.42E+01	0.125	1	0	1	0	0	0	0																							UNKNOWN
1271	6.80E-01	1.4225	644.95836	644.96503		1.36	1.4957	644.96043	1.39E+03	3.63E+03	8.74E+00	0.125	1	0	1	0	0	0	0																							UNKNOWN
1272	3.29E-01	1.4225	654.98218	654.98741		1.3713	1.4618	654.98502	1.30E+03	2.16E+03	5.21E+00	0.125	1	0	1	0	0	0	0																							UNKNOWN
1273	2.26E+00	1.4225	663.27762	663.2968	1	1.36	1.4957	663.28866	1.93E+03	1.28E+04	3.07E+01	0.125	1	0	1	0	0	0	0																							UNKNOWN
1274	9.02E-01	1.4225	676.25868	676.275		1.3713	1.4618	676.27116	2.82E+03	7.07E+03	1.70E+01	0.125	1	0	1	0	0	0	0																							UNKNOWN
1275	5.50E-01	1.4225	684.25256	684.26084		1.3713	1.4505	684.25787	1.87E+03	5.00E+03	1.20E+01	0.125	1	0	1	0	0	0	0																							UNKNOWN
1276	4.89E-01	1.4225	804.32912	804.33485	1	1.3939	1.4844	804.33245	1.26E+03	4.35E+03	1.04E+01	0.125	1	0	1	0	0	0	0																							UNKNOWN
1277	1.53E+00	1.4225	933.4871	933.49324	1	1.3826	1.4844	933.49047	2.86E+03	1.17E+04	2.80E+01	0.125	1	0	1	0	0	0	0																							UNKNOWN
1278	3.41E-01	1.4225	1047.51808	1047.52661	1	1.3826	1.4505	1047.52019	1.83E+03	3.39E+03	8.12E+00	0.125	1	0	1	0	0	0	0																							UNKNOWN
1279	1.43E+00	1.423	309.87581	309.88347	1	1.3705	1.5328	309.8805	1.47E+03	8.48E+03	2.08E+01	0.375	3	0	0.859	2.27	0.0007	0.0071	0																							UNKNOWN
1280	2.68E+00	1.4231	606.26253	606.27961	1	1.3575	1.5554	606.27213	1.46E+03	1.28E+04	3.03E+01	0.875	7	0	0.799	5.95	0.0036	0.0113	0																1.11E+00	1.419	606.26253	606.27128	0.0522	1.3575	1.482	DETECTED	606.26978	1.46E+03	1.12E+04	1.4142	1.1002	1.93E+01	0.0049
1281	6.29E-01	1.4232	293.9887	293.99116	1	1.3725	1.4857	293.98991	1.75E+03	4.83E+03	9.80E+00	0.125	1	0	1	0	0	0	0																							UNKNOWN
1282	8.23E-01	1.4232	358.97794	358.98376	1	1.3612	1.4744	358.98139	1.72E+03	5.90E+03	1.18E+01	0.125	1	2	1	0	0	0	0																							UNKNOWN
1283	1.35E+00	1.4232	423.02618	423.03482	1	1.3463	1.55	423.03073	1.21E+03	2.65E+03	1.09E+01	0.125	1	0	1	0	0	0	0																							UNKNOWN
1284	1.87E-01	1.4232	522.99669	523.00282		1.4027	1.4706	523.00047	1.37E+03	2.92E+03	5.01E+00	0.125	1	0	1	0	0	0	0																1.87E-01	1.4232	522.99669	523.00282	0.0357	1.4027	1.4706	DETECTED	523.00047	1.37E+03	2.92E+03	2	1.5	5.01E+00	-0.0021
1285	4.81E-01	1.4232	523.28415	523.29447	1	1.3801	1.4933	523.29077	1.40E+03	4.17E+03	7.17E+00	0.125	1	7	1	0	0	0	0																4.81E-01	1.4232	523.28415	523.29447	0.086	1.3801	1.4933	DETECTED	523.29077	1.40E+03	4.17E+03	1.5006	1.2503	7.17E+00	-0.0021
1286	4.18E+00	1.4232	584.27652	584.29597	1	1.3612	1.4631	584.28405	4.04E+03	3.79E+04	7.43E+01	0.125	1	0	1	0	0	0	0																							UNKNOWN
1287	6.87E-01	1.4232	591.2352	591.24741		1.3914	1.4593	591.243	4.75E+03	1.03E+04	1.77E+01	0.125	1	0	1	0	0	0	0																6.87E-01	1.4232	591.2352	591.24741	0.0523	1.3914	1.4593	DETECTED	591.243	4.75E+03	1.03E+04	1	1	1.77E+01	-0.0021
1288	7.35E-01	1.4232	646.29239	646.30019	1	1.3575	1.4706	646.2943	1.71E+03	6.46E+03	1.11E+01	0.125	1	0	1	0	0	0	0																7.35E-01	1.4232	646.29239	646.30019	0.097	1.3575	1.4706	DETECTED	646.2943	1.71E+03	6.46E+03	0.6668	0.8334	1.11E+01	-0.0021
1289	3.14E-01	1.4232	652.27754	652.29053	1	1.3688	1.448	652.28206	1.55E+03	3.62E+03	6.20E+00	0.125	1	0	1	0	0	0	0																3.14E-01	1.4232	652.27754	652.29053	0.0573	1.3688	1.448	DETECTED	652.28206	1.55E+03	3.62E+03	0.4001	0.7001	6.20E+00	-0.0021
1290	8.63E-01	1.4232	676.27194	676.28462	1	1.3688	1.4706	676.27498	2.82E+03	8.38E+03	1.43E+01	0.125	1	0	1	0	0	0	0																8.63E-01	1.4232	676.27194	676.28462	0.0618	1.3688	1.4706	DETECTED	676.27498	2.82E+03	8.38E+03	0.8002	0.9001	1.43E+01	-0.0021
1291	7.53E-01	1.4232	684.26736	684.28376		1.369	1.4482	684.27441	1.64E+03	3.97E+03	1.60E+01	0.125	1	0	1	0	0	0	0																							UNKNOWN
1292	5.91E-01	1.4232	754.23964	754.24821		1.3576	1.4368	754.24371	1.54E+03	2.80E+03	1.13E+01	0.125	1	0	1	0	0	0	0																							UNKNOWN
1293	3.19E-01	1.4232	1052.56638	1052.58509		1.3914	1.482	1052.57193	1.46E+03	3.22E+03	5.48E+00	0.125	1	0	1	0	0	0	0																3.19E-01	1.4232	1052.56638	1052.58509	0.0674	1.3914	1.482	DETECTED	1052.57193	1.46E+03	3.22E+03	1.6667	1.3333	5.48E+00	-0.0021
1294	4.47E-01	1.4232	1074.58796	1074.60375	1	1.3914	1.482	1074.60105	1.52E+03	4.98E+03	8.48E+00	0.125	1	0	1	0	0	0	0																4.47E-01	1.4232	1074.58796	1074.60375	0.0558	1.3914	1.482	DETECTED	1074.60105	1.52E+03	4.98E+03	1.6667	1.3333	8.48E+00	-0.0021
1295	2.59E+00	1.4236	545.3237	545.34213	1	1.3612	1.5131	545.33801	1.79E+03	1.47E+04	3.56E+01	0.5	4	0	0.799	4.08	0.00222	0.0028	0																1.67E+00	1.4232	545.333	545.34043	0.0878	1.3688	1.4706	DETECTED	545.33804	3.23E+03	1.47E+04	0.8002	0.9001	2.52E+01	-0.0021
1296	5.16E-01	1.4236	728.2032	728.21505	1	1.3688	1.4706	728.20975	1.69E+03	4.37E+03	8.62E+00	0.25	2	1	0.762	3.14	0.00229	0.0092	0																4.78E-01	1.419	728.20789	728.21505	0.0729	1.3688	1.4706	DETECTED	728.2109	1.72E+03	4.37E+03	1.2505	1.1252	7.48E+00	0.0049
1297	7.72E+00	1.4236	664.29669	664.31775	1	1.3462	1.6089	664.30572	1.51E+03	5.53E+04	9.47E+01	0.875	7	0	0.87	2.47	0.00164	0.0113	0																7.72E+00	1.419	664.29819	664.31136	0.0595	1.3462	1.5951	DETECTED	664.30602	1.78E+03	5.53E+04	5.3793	2.4496	9.47E+01	0.0049
1298	2.45E+00	1.4237	279.90254	279.90754	1	1.3803	1.5742	279.90453	1.38E+03	1.36E+04	3.31E+01	0.375	3	0	0.882	1.8	0.0005	0.0092	0																							UNKNOWN
1299	2.88E+00	1.4238	1038.58198	1038.61428	1	1.3688	1.5649	1038.60074	1.15E+03	2.44E+04	4.16E+01	0.875	7	0	0.919	2.18	0.00226	0.012	0																2.88E+00	1.419	1038.59206	1038.60506	0.0622	1.3688	1.5498	DETECTED	1038.60066	2.46E+03	2.44E+04	3.5592	2.0006	4.16E+01	0.0049
1300	8.70E+01	1.4239	570.27435	570.2927	1	1.3348	1.827	570.28488	1.73E+03	5.11E+05	8.77E+02	1	8	0	0.922	2.55	0.00145	0	0																7.79E+01	1.4239	570.2824	570.28889	0.0615	1.3348	1.7649	DETECTED	570.28481	1.74E+03	5.11E+05	3.4688	2.6814	8.77E+02	0.0099
1301	9.59E-01	1.4239	714.17528	714.20053	1	1.3434	1.4957	714.18956	1.62E+03	5.34E+03	1.28E+01	0.25	2	0	0.711	3.85	0.00275	0.0028	0																							UNKNOWN
1302	5.82E-01	1.424	688.23166	688.25368	1	1.3773	1.4792	688.23877	1.48E+03	4.77E+03	1.26E+01	0.75	6	0	0.817	4.98	0.00343	0.0325	0																2.54E-01	1.4027	688.23166	688.24849	0.0445	1.3801	1.448	DETECTED	688.23864	1.70E+03	3.65E+03	2.0015	1.5007	6.25E+00	0
1303	2.68E-01	1.4243	888.30419	888.3172	1	1.3952	1.4678	888.31308	1.63E+03	3.12E+03	6.77E+00	0.25	2	0	0.841	2.11	0.00188	0.0021	0																							UNKNOWN
1304	7.79E-01	1.4246	683.02138	683.02801		1.3688	1.5046	683.02537	1.38E+03	6.21E+03	1.45E+01	0.25	2	2	0.947	0.67	0.00046	0.0113	0																7.79E-01	1.419	683.02138	683.02801	0.1015	1.3688	1.5046	DETECTED	683.02514	1.38E+03	6.21E+03	2.0007	1.5004	1.06E+01	0.0049
1305	2.74E+01	1.425	612.28485	612.29577	1	1.3462	1.5328	612.29332	1.99E+03	2.05E+05	3.51E+02	0.25	2	0	0.995	0.02	0.00001	0.012	0																2.74E+01	1.419	612.28487	612.29564	0.0758	1.3462	1.4933	DETECTED	612.29333	2.81E+03	2.05E+05	1.8172	1.3498	3.51E+02	0.0049
1306	2.48E-01	1.4253	380.97801	380.98087		1.3999	1.4678	380.97951	1.49E+03	2.75E+03	6.02E+00	0.125	1	0	1	0	0	0	0																							UNKNOWN
1307	5.31E-01	1.4253	423.29007	423.2949	1	1.3818	1.4723	423.29215	1.80E+03	4.06E+03	9.87E+00	0.125	1	0	1	0	0	0	0																							UNKNOWN
1308	3.05E-01	1.4253	437.05659	437.0609	1	1.403	1.4822	437.05866	1.14E+03	2.88E+03	6.88E+00	0.125	1	0	1	0	0	0	0																							UNKNOWN
1309	1.80E+00	1.4253	518.96407	518.97275	1	1.3773	1.541	518.96798	1.28E+03	1.20E+04	2.90E+01	1	8	0	0.824	4.33	0.00225	0.0163	0																1.40E+00	1.4232	518.96407	518.97023	0.0633	1.3801	1.5385	DETECTED	518.96707	1.88E+03	1.05E+04	4.7536	1.7505	1.80E+01	-0.0021
1310	6.74E+00	1.4253	562.95203	562.96436	1	1.366	1.6291	562.9575	1.18E+03	4.09E+04	8.68E+01	1	8	0	0.944	1.46	0.00082	0	0																5.72E+00	1.4253	562.95482	562.96302	0.0606	1.3688	1.6291	DETECTED	562.95738	1.79E+03	4.09E+04	2.3296	2.0131	7.02E+01	0
1311	8.28E-01	1.4253	591.23898	591.25329		1.3886	1.4792	591.24839	2.24E+03	6.95E+03	1.51E+01	0.125	1	0	1	0	0	0	0																							UNKNOWN
1312	5.30E-01	1.4253	607.26122	607.27664	1	1.3886	1.4792	607.26774	2.23E+03	4.15E+03	9.03E+00	0.125	1	0	1	0	0	0	0																							UNKNOWN
1313	9.18E-01	1.4253	615.21469	615.23747	1	1.3931	1.461	615.22711	3.65E+03	9.09E+03	2.20E+01	0.125	1	0	1	0	0	0	0																							UNKNOWN
1314	7.72E-01	1.4253	616.22859	616.23982	1	1.3547	1.4678	616.23335	1.52E+03	5.47E+03	1.19E+01	0.125	1	0	1	0	0	0	0																							UNKNOWN
1315	3.68E-01	1.4253	661.06042	661.06688		1.3999	1.5018	661.06495	1.36E+03	2.88E+03	6.26E+00	0.125	1	0	1	0	0	0	0																							UNKNOWN
1316	4.18E-01	1.4253	664.39046	664.40376		1.3886	1.4905	664.39829	1.43E+03	2.98E+03	6.48E+00	0.125	1	0	1	0	0	0	0																							UNKNOWN
1317	7.64E-01	1.4253	697.00951	697.02505		1.3886	1.5583	697.01314	1.24E+03	3.95E+03	8.58E+00	0.125	1	3	1	0	0	0	0																							UNKNOWN
1318	2.97E-01	1.4253	701.21166	701.23048		1.3773	1.4678	701.22251	1.30E+03	2.35E+03	5.12E+00	0.125	1	0	1	0	0	0	0																							UNKNOWN
1319	4.16E-01	1.4253	708.29716	708.30615	1	1.3916	1.4822	708.30288	1.62E+03	3.00E+03	7.09E+00	0.125	1	1	1	0	0	0	0																							UNKNOWN
1320	5.07E-01	1.4253	711.05271	711.06618		1.3818	1.495	711.06017	1.26E+03	3.29E+03	7.94E+00	0.125	1	0	1	0	0	0	0																							UNKNOWN
1321	5.36E-01	1.4253	960.30531	960.31513		1.3705	1.4836	960.30993	1.27E+03	3.01E+03	7.25E+00	0.125	1	1	1	0	0	0	0																							UNKNOWN
1322	3.72E-01	1.4253	977.55243	977.5748	1	1.3931	1.4723	977.56379	1.33E+03	3.06E+03	7.35E+00	0.125	1	0	1	0	0	0	0																							UNKNOWN
1323	3.28E-01	1.4253	981.56454	981.57622	1	1.3803	1.4708	981.56855	1.36E+03	2.32E+03	5.48E+00	0.125	1	0	1	0	0	0	0																							UNKNOWN
1324	4.47E-01	1.4259	842.01731	842.03499		1.3801	1.4935	842.02755	1.30E+03	3.84E+03	7.35E+00	0.5	4	0	0.875	2.35	0.00198	0.0156	0																4.24E-01	1.4232	842.01731	842.02993	0.0762	1.3801	1.482	DETECTED	842.02618	1.48E+03	3.84E+03	1.2505	1.1252	6.55E+00	-0.0021
1325	1.39E+00	1.4261	544.95861	544.97106		1.3801	1.5184	544.96621	1.45E+03	8.42E+03	2.03E+01	0.625	5	0	0.738	5.52	0.00301	0.0113	0																4.98E-01	1.419	544.96221	544.96917	0.0812	1.3801	1.482	DETECTED	544.96747	1.89E+03	5.04E+03	2.001	1.5005	8.64E+00	0.0049
1326	1.02E+00	1.426	987.55686	987.57717	1	1.3688	1.4708	987.56369	1.82E+03	1.16E+04	2.02E+01	0.5	4	0	0.747	4.78	0.00472	0.0071	0																9.20E-01	1.4232	987.55688	987.57632	0.0507	1.3688	1.4593	DETECTED	987.56248	1.82E+03	1.16E+04	0.6587	0.8001	1.98E+01	-0.0021
1327	1.98E+00	1.4262	609.29506	609.30808	1	1.366	1.5131	609.29898	1.51E+03	1.01E+04	2.78E+01	0.625	5	0	0.892	2.58	0.00157	0.0106	0																							UNKNOWN
1328	3.42E-01	1.4264	1097.6319	1097.65629	1	1.4044	1.4822	1097.64009	1.23E+03	3.66E+03	8.79E+00	0.25	2	0	0.903	1.28	0.00141	0.0021	0																							UNKNOWN
1329	8.36E-01	1.4268	317.13317	317.14229	1	1.3803	1.5063	317.13895	1.28E+03	6.73E+03	1.66E+01	0.75	6	0	0.821	3.88	0.00123	0.0184	0																6.12E-01	1.4409	317.13826	317.14093	0.0527	1.3914	1.4933	DETECTED	317.13953	2.28E+03	6.46E+03	1.25	1.125	1.13E+01	0.0042
1330	1.41E+00	1.4268	443.20269	443.21227	1	1.3826	1.4957	443.20871	1.41E+03	1.10E+04	2.68E+01	0.25	2	0	0.849	2.01	0.00089	0.0028	0																							UNKNOWN
1331	3.22E-01	1.4268	551.02495	551.03498		1.3914	1.4744	551.03126	1.52E+03	4.73E+03	9.31E+00	0.25	2	0	0.657	4.54	0.0025	0.0071	0																3.22E-01	1.4232	551.02495	551.03451	0.2897	1.3914	1.4706	DETECTED	551.03001	1.75E+03	4.12E+03	1.3333	1.1667	7.07E+00	-0.0021
1332	5.69E+00	1.4271	584.27089	584.28997	1	1.3575	1.5328	584.27849	3.91E+03	4.64E+04	7.96E+01	0.25	2	1	0.726	3.62	0.00212	0.0078	0																5.69E+00	1.4232	584.27089	584.28997	0.112	1.3575	1.482	DETECTED	584.27955	3.91E+03	4.64E+04	1.0306	0.9701	7.96E+01	-0.0021
1333	7.43E+00	1.4272	985.54106	985.56664	1	1.3688	1.5184	985.54855	1.57E+03	5.72E+04	1.37E+02	0.875	7	0	0.945	1.18	0.00116	0.0071	0																4.24E+00	1.4232	985.54742	985.55453	0.0465	1.3688	1.482	DETECTED	985.54823	2.09E+03	5.04E+04	1.2972	1.1371	8.60E+01	-0.0021
1334	1.40E+01	1.4274	277.90631	277.9134	1	1.366	1.7085	277.90855	1.35E+03	6.83E+04	1.67E+02	1	8	0	0.875	3.67	0.00102	0.0163	0																6.95E-01	1.4232	277.9075	277.91144	0.0987	1.3801	1.5046	DETECTED	277.90915	1.73E+03	4.99E+03	1.7506	1.3753	8.76E+00	-0.0021
1335	4.23E+00	1.4274	576.33704	576.35404	1	1.3575	1.6194	576.34681	1.43E+03	1.35E+04	3.04E+01	0.875	7	0	0.857	3.43	0.00198	0.0346	0																1.30E+00	1.419	576.34386	576.34811	0.0722	1.3575	1.482	DETECTED	576.34648	1.55E+03	1.05E+04	1.3939	1.1002	1.79E+01	0.0049
1336	4.54E-01	1.4275	275.01271	275.01715		1.403	1.4822	275.01475	1.72E+03	3.77E+03	9.21E+00	0.125	1	0	1	0	0	0	0																							UNKNOWN
1337	8.75E-01	1.4275	451.31827	451.32712		1.3577	1.5161	451.32289	1.37E+03	3.72E+03	8.89E+00	0.125	1	0	1	0	0	0	0																							UNKNOWN
1338	1.34E+00	1.4275	477.29902	477.3067	1	1.403	1.4935	477.30095	3.38E+03	9.54E+03	2.27E+01	0.125	1	0	1	0	0	0	0																							UNKNOWN
1339	6.39E+00	1.4275	584.27351	584.28955	1	1.3803	1.5048	584.28089	9.25E+03	3.09E+04	7.34E+01	0.125	1	1	1	0	0	0	0																							UNKNOWN
1340	7.06E-01	1.4275	661.25474	661.25845		1.3916	1.4708	661.25576	1.94E+03	5.81E+03	1.38E+01	0.125	1	0	1	0	0	0	0																							UNKNOWN
1341	7.83E-01	1.4275	1045.57414	1045.5884	1	1.403	1.4935	1045.58456	1.39E+03	7.60E+03	1.79E+01	0.125	1	0	1	0	0	0	0																							UNKNOWN
1342	3.92E-01	1.4275	1095.58191	1095.58864	1	1.403	1.4708	1095.58493	1.30E+03	4.07E+03	9.60E+00	0.125	1	0	1	0	0	0	0																							UNKNOWN
1343	1.12E+00	1.4276	496.95907	496.97335	1	1.3801	1.5328	496.96501	1.28E+03	6.89E+03	1.67E+01	0.875	7	0	0.835	4.12	0.00205	0.0219	0																7.70E-01	1.419	496.96311	496.96959	0.0924	1.3801	1.5046	DETECTED	496.9658	2.24E+03	5.58E+03	2.668	1.834	9.59E+00	0.0049
1344	8.10E-01	1.428	588.99042	589.00377		1.3773	1.5184	588.99427	1.35E+03	5.26E+03	9.83E+00	0.5	4	0	0.857	2.88	0.00169	0.012	0																4.67E-01	1.4232	588.99239	588.99785	0.049	1.3801	1.4706	DETECTED	588.9941	2.12E+03	5.26E+03	1.0004	1.0002	9.01E+00	-0.0021
1345	3.78E-01	1.4282	148.952	148.95435		1.3939	1.4731	148.95315	1.79E+03	4.06E+03	9.04E+00	0.125	1	0	1	0	0	0	0																							UNKNOWN
1346	4.97E+00	1.4282	424.22276	424.23086	1	1.3826	1.5523	424.22819	3.95E+03	2.48E+04	6.02E+01	0.125	1	0	1	0	0	0	0																							UNKNOWN
1347	5.41E-01	1.4282	504.23072	504.24392	1	1.3939	1.4957	504.23911	1.35E+03	3.55E+03	8.60E+00	0.125	1	0	1	0	0	0	0																							UNKNOWN
1348	2.45E+00	1.4282	514.21532	514.22358	1	1.3826	1.5523	514.2222	2.28E+03	1.19E+04	2.87E+01	0.125	1	0	1	0	0	0	0																							UNKNOWN
1349	7.38E-01	1.4282	561.14126	561.1459	1	1.3826	1.4731	561.14455	1.40E+03	6.73E+03	1.63E+01	0.125	1	0	1	0	0	0	0																							UNKNOWN
1350	1.57E+00	1.4282	615.2197	615.22777	1	1.3826	1.4731	615.22305	2.26E+03	1.43E+04	3.45E+01	0.125	1	0	1	0	0	0	0																							UNKNOWN
1351	9.82E-01	1.4282	616.22517	616.23423	1	1.3826	1.4731	616.22977	2.37E+03	7.48E+03	1.80E+01	0.125	1	0	1	0	0	0	0																							UNKNOWN
1352	1.77E+00	1.4282	619.22733	619.24763		1.3486	1.4957	619.2383	1.20E+03	1.42E+04	3.41E+01	0.125	1	5	1	0	0	0	0																							UNKNOWN
1353	1.03E+00	1.4282	661.24358	661.25501		1.3826	1.4731	661.25181	2.64E+03	7.68E+03	1.85E+01	0.125	1	0	1	0	0	0	0																							UNKNOWN
1354	2.74E-01	1.4282	671.16516	671.18296		1.3939	1.4618	671.17261	1.49E+03	2.80E+03	6.73E+00	0.125	1	0	1	0	0	0	0																							UNKNOWN
1355	2.00E+00	1.4282	708.30582	708.31378	1	1.3826	1.5297	708.31214	2.00E+03	1.18E+04	2.83E+01	0.125	1	2	1	0	0	0	0																							UNKNOWN
1356	6.07E-01	1.4282	865.44057	865.45927	1	1.4052	1.5071	865.44714	1.40E+03	5.57E+03	1.34E+01	0.125	1	0	1	0	0	0	0																							UNKNOWN
1357	4.07E-01	1.4282	1009.53246	1009.55209	1	1.3939	1.4731	1009.54511	1.33E+03	3.54E+03	8.48E+00	0.125	1	0	1	0	0	0	0																							UNKNOWN
1358	4.51E-01	1.4282	1085.46921	1085.47849	1	1.3939	1.4844	1085.47286	1.46E+03	3.39E+03	8.12E+00	0.125	1	0	1	0	0	0	0																							UNKNOWN
1359	4.96E+00	1.4283	551.31107	551.33307	1	1.3592	1.6632	551.32445	1.50E+03	2.09E+04	4.54E+01	0.625	5	1	0.643	6.63	0.00365	0.012	0																3.06E+00	1.4232	551.31648	551.33307	0.0654	1.3688	1.5951	DETECTED	551.32488	3.30E+03	2.09E+04	3.619	2.0004	3.59E+01	-0.0021
1360	1.08E+00	1.4285	290.96993	290.97724		1.3688	1.5159	290.97231	1.58E+03	6.39E+03	1.54E+01	0.625	5	0	0.771	6.56	0.00191	0.0184	0																1.08E+00	1.4409	290.97042	290.97724	0.0981	1.3688	1.5159	DETECTED	290.97335	1.58E+03	6.39E+03	1.167	1.0835	1.12E+01	0.0042
1361	7.76E-01	1.4285	697.00345	697.01664		1.3801	1.5668	697.01096	1.17E+03	5.50E+03	9.41E+00	0.5	4	1	0.755	4.09	0.00285	0.0255	0																5.31E-01	1.4232	697.00874	697.01302	0.0508	1.3801	1.4933	DETECTED	697.01038	1.55E+03	5.50E+03	1.5006	1.2503	9.41E+00	-0.0021
1362	1.63E+00	1.4285	749.01721	749.03154	1	1.3688	1.5498	749.0237	1.29E+03	1.35E+04	2.52E+01	1	8	0	0.88	3.65	0.00273	0.0212	0																1.57E+00	1.4232	749.01721	749.02576	0.0541	1.3688	1.5498	DETECTED	749.02342	1.70E+03	1.35E+04	0.019	1.6003	2.31E+01	-0.0021
1363	7.30E-01	1.4289	686.15622	686.16599	1	1.3688	1.4957	686.16148	1.38E+03	4.63E+03	1.03E+01	0.375	3	0	0.862	2.18	0.00149	0.0184	0																5.60E-01	1.4232	686.15935	686.16411	0.0873	1.3688	1.4933	DETECTED	686.16205	1.81E+03	4.63E+03	1.2004	1.1002	7.92E+00	-0.0021
1364	8.92E+00	1.4294	720.25186	720.28398	1	1.332	1.7507	720.26986	1.46E+03	2.68E+04	6.44E+01	0.5	4	1	0.624	8.96	0.00645	0.1047	0																							UNKNOWN
1365	7.81E-01	1.4299	1094.56899	1094.58658	1	1.3914	1.4706	1094.58158	1.55E+03	1.05E+04	1.78E+01	0.5	4	0	0.889	1.64	0.0018	0.0177	0																7.81E-01	1.4232	1094.57378	1094.58438	0.0427	1.3914	1.4706	DETECTED	1094.58093	3.09E+03	1.05E+04	1.3333	1.1667	1.78E+01	-0.0021
1366	1.42E+00	1.4301	358.97753	358.98273		1.3688	1.5071	358.97974	1.57E+03	7.42E+03	1.79E+01	0.375	3	1	0.905	1.48	0.00053	0.0219	0																8.62E-01	1.4232	358.97753	358.98253	0.0823	1.3688	1.4706	DETECTED	358.97985	3.81E+03	7.42E+03	0.8002	0.9001	1.29E+01	-0.0021
1367	1.92E+02	1.4773	312.28909	312.29786	1	1.3547	1.6346	312.29183	2.08E+03	1.03E+06	2.27E+03	0.125	1	5	1	0	0	0	0																1.10E+00	1.419	312.29035	312.29231	0.0626	1.3575	1.4593	DETECTED	312.291	2.91E+03	1.05E+04	0.8002	0.9001	1.83E+01	0.0049
1368	1.47E+00	1.4303	396.25731	396.26723	1	1.3803	1.5048	396.26306	1.46E+03	4.36E+03	1.79E+01	0.125	1	0	1	0	0	0	0																							UNKNOWN
1370	3.78E+00	1.4303	551.32137	551.33595	1	1.3725	1.6554	551.32648	3.16E+03	1.86E+04	3.66E+01	0.125	1	3	1	0	0	0	0																							UNKNOWN
1371	1.08E+00	1.4303	581.30198	581.31309	1	1.3838	1.5196	581.30668	2.61E+03	6.06E+03	1.19E+01	0.125	1	0	1	0	0	0	0																							UNKNOWN
1372	1.13E+00	1.4303	636.26571	636.27622	1	1.3916	1.4821	636.27179	2.57E+03	4.39E+03	1.78E+01	0.125	1	0	1	0	0	0	0																							UNKNOWN
1373	3.73E-01	1.4303	644.41745	644.42761	1	1.3952	1.497	644.42501	1.48E+03	3.74E+03	7.33E+00	0.125	1	0	1	0	0	0	0																							UNKNOWN
1374	2.17E-01	1.4303	695.19569	695.21013	1	1.3952	1.4631	695.20419	1.45E+03	2.83E+03	5.54E+00	0.125	1	0	1	0	0	0	0																							UNKNOWN
1375	9.77E-01	1.4303	708.29716	708.3129	1	1.3801	1.4933	708.30759	1.34E+03	6.05E+03	1.60E+01	0.5	4	0	0.567	7.77	0.0055	0.0276	0																4.83E-01	1.419	708.29716	708.3121	0.0569	1.3801	1.4933	DETECTED	708.3045	1.74E+03	4.51E+03	2.3345	1.6672	7.71E+00	0.0049
1376	3.84E-01	1.4303	842.35767	842.36825	1	1.3952	1.4744	842.36218	1.49E+03	3.85E+03	7.52E+00	0.125	1	0	1	0	0	0	0																							UNKNOWN
1377	3.40E-01	1.4303	1070.4908	1070.51125	1	1.3952	1.4744	1070.49682	1.46E+03	3.66E+03	7.12E+00	0.125	1	0	1	0	0	0	0																							UNKNOWN
1378	2.00E-01	1.4303	1074.58629	1074.59931	1	1.4065	1.4744	1074.59115	1.39E+03	2.52E+03	4.91E+00	0.125	1	0	1	0	0	0	0																							UNKNOWN
1379	4.91E-01	1.431	330.98255	330.98875	1	1.431	1.5328	330.98477	1.82E+03	3.56E+03	8.11E+00	0.125	1	0	1	0	0	0	0																							UNKNOWN
1380	1.77E+00	1.431	468.30205	468.30809	1	1.431	1.5894	468.30529	2.78E+03	9.38E+03	2.12E+01	0.125	1	0	1	0	0	0	0																							UNKNOWN
1381	7.46E-01	1.431	544.95266	544.96581		1.4196	1.5102	544.96254	2.55E+03	5.57E+03	1.26E+01	0.125	1	1	1	0	0	0	0																							UNKNOWN
1382	1.25E+00	1.431	619.22902	619.25009	1	1.3612	1.4857	619.24056	1.34E+03	1.10E+04	2.40E+01	0.75	6	1	0.736	4.8	0.00297	0.0212	0																7.06E-01	1.4232	619.23078	619.24852	0.0485	1.3688	1.482	DETECTED	619.23923	1.48E+03	8.07E+03	0.9194	1.0001	1.38E+01	-0.0021
1383	1.11E+00	1.431	642.2536	642.26855	1	1.3688	1.4822	642.25975	1.93E+03	9.45E+03	1.75E+01	0.375	3	0	0.801	2.98	0.00191	0.0276	0																7.86E-01	1.419	642.25677	642.26368	0.0386	1.3688	1.4593	DETECTED	642.26042	1.93E+03	9.45E+03	1.0004	1.0002	1.62E+01	0.0049
1384	2.44E+01	1.4317	423.22207	423.22925	1	1.3713	1.5697	423.22659	4.47E+03	1.35E+05	3.27E+02	0.25	2	0	0.81	2.5	0.00106	0.0071	0																							UNKNOWN
1385	1.00E+00	1.4317	554.98802	554.99771		1.3713	1.5071	554.99161	1.39E+03	5.48E+03	1.32E+01	0.25	2	0	0.704	3.86	0.00214	0.0255	0																5.99E-01	1.419	554.98802	554.99675	0.0654	1.3801	1.4933	DETECTED	554.99053	1.89E+03	5.23E+03	2.3345	1.6672	8.97E+00	0.0049
1386	8.75E-01	1.4317	526.95501	526.9636	1	1.3801	1.5385	526.96064	1.16E+03	5.50E+03	9.44E+00	0.375	3	0	0.875	1.83	0.00097	0.0233	0																8.75E-01	1.4232	526.95917	526.96115	0.0822	1.3801	1.5385	DETECTED	526.96034	1.88E+03	5.50E+03	2.5009	1.7505	9.44E+00	-0.0021
1387	1.80E+00	1.4317	579.24679	579.25544		1.3801	1.4744	579.24992	2.36E+03	1.41E+04	3.41E+01	0.625	5	0	0.823	3.85	0.00223	0.0212	0																8.20E-01	1.4232	579.2478	579.25115	0.0531	1.3801	1.4593	DETECTED	579.24937	2.36E+03	1.08E+04	0.7503	0.8751	1.85E+01	-0.0021
1388	1.79E+00	1.4317	596.28529	596.29935	1	1.3688	1.5272	596.2931	3.98E+03	1.10E+04	1.89E+01	0.25	2	0	0.87	1.65	0.00098	0.0255	0																1.79E+00	1.419	596.28825	596.29784	0.1111	1.3688	1.5272	DETECTED	596.29359	4.26E+03	1.10E+04	2.5009	1.7505	1.89E+01	0.0049
1389	1.54E+00	1.4317	635.36277	635.37846	1	1.3838	1.5274	635.36881	1.60E+03	1.05E+04	2.05E+01	0.5	4	0	0.881	2	0.00127	0.0156	0																1.03E+00	1.4409	635.36639	635.37846	0.0866	1.3914	1.5159	DETECTED	635.36944	2.60E+03	9.11E+03	1.75	1.375	1.56E+01	0.0042
1390	7.41E-01	1.4317	900.27333	900.28779	1	1.3801	1.4708	900.28249	1.39E+03	4.24E+03	1.70E+01	0.25	2	0	0.877	1.55	0.0014	0.0255	0																3.24E-01	1.419	900.27333	900.28779	0.0474	1.3801	1.4593	DETECTED	900.28319	1.98E+03	3.73E+03	1.334	1.167	6.37E+00	0.0049
1391	8.95E-01	1.432	462.19947	462.21342		1.3801	1.5272	462.2054	1.40E+03	4.78E+03	9.92E+00	0.625	5	0	0.707	6.44	0.00298	0.0255	0																6.51E-01	1.419	462.20093	462.21342	0.078	1.3801	1.5272	DETECTED	462.20569	1.40E+03	4.78E+03	3.335	2.1675	8.24E+00	0.0049
1392	7.95E+00	1.4324	468.96949	468.98027	1	1.3801	1.7447	468.97272	1.27E+03	3.96E+04	9.59E+01	1	8	0	0.919	1.77	0.00083	0	0																4.98E+00	1.4324	468.97033	468.97819	0.0579	1.3801	1.6404	DETECTED	468.97241	1.75E+03	3.72E+04	2.2347	2.1128	6.39E+01	-0.0043
1393	7.65E+02	1.4324	548.3117	548.32111	1	1.3386	2.3052	548.31929	1.24E+03	3.59E+06	7.92E+03	1	8	1	0.898	2.31	0.00127	0	0																4.95E+02	1.4324	548.31454	548.31987	0.0569	1.3462	2.1156	DETECTED	548.31905	1.89E+03	3.59E+06	2.7415	2.3703	6.17E+03	0.007
1394	7.38E-01	1.4328	681.20612	681.21912	1	1.3914	1.4844	681.21165	1.89E+03	6.32E+03	1.52E+01	0.5	4	0	0.944	1.15	0.00078	0.0311	0																3.84E-01	1.4232	681.20919	681.21498	0.0416	1.3914	1.4593	DETECTED	681.21133	2.43E+03	5.90E+03	1	1	1.01E+01	-0.0021
1395	4.42E+02	1.4328	421.22277	421.23602	1	1.3547	1.8352	421.22719	1.62E+03	1.98E+06	4.82E+03	0.875	7	0	0.812	4.58	0.00193	0.0212	0																2.70E+01	1.4232	421.22552	421.23329	0.0629	1.3575	1.5951	DETECTED	421.22676	1.95E+03	1.89E+05	4.1353	2.4127	3.25E+02	-0.0021
1396	1.33E+01	1.4328	433.21233	433.22827	1	1.366	1.6632	433.21573	2.14E+03	5.89E+04	1.43E+02	0.875	7	0	0.909	1.84	0.0008	0.0212	0																1.08E+01	1.4232	433.21419	433.21915	0.0692	1.3688	1.663	DETECTED	433.21537	4.26E+03	5.45E+04	5.4439	3.0118	9.40E+01	-0.0021
1397	2.43E+00	1.4329	641.24668	641.26203	1	1.3801	1.4844	641.25033	1.69E+03	1.99E+04	4.80E+01	0.875	7	0	0.884	3.31	0.00212	0.0212	0																1.08E+00	1.4232	641.24835	641.25266	0.0445	1.3801	1.4593	DETECTED	641.24953	2.70E+03	1.42E+04	0.903	0.8751	2.42E+01	-0.0021
1398	2.04E+00	1.4331	659.28666	659.29673	1	1.3547	1.4792	659.29051	1.43E+03	1.69E+04	2.89E+01	0.25	2	0	0.978	0.24	0.00016	0.0156	0																2.04E+00	1.4409	659.28666	659.295	0.0754	1.3575	1.4706	DETECTED	659.29058	3.42E+03	1.69E+04	0.4287	0.7143	2.89E+01	0.0042
1399	5.00E+01	1.4332	534.29179	534.30608	1	1.3592	1.746	534.30091	1.47E+03	2.36E+05	5.96E+02	0.875	7	0	0.886	3.73	0.00199	0.0212	0																3.52E+01	1.4232	534.29694	534.30201	0.0594	1.3688	1.6743	DETECTED	534.30068	9.15E+03	2.36E+05	4.7322	3.1688	4.06E+02	-0.0021
1400	1.72E+00	1.4334	488.99074	489.0019		1.3801	1.6291	488.99917	1.35E+03	1.08E+04	1.85E+01	0.375	3	0	0.906	1.61	0.00079	0.0233	0																1.72E+00	1.4232	488.99101	489.0019	0.0538	1.3801	1.6291	DETECTED	488.99927	1.35E+03	1.08E+04	3.8398	2.7508	1.85E+01	-0.0021
1401	4.45E+00	1.4337	613.20136	613.21116	1	1.3773	1.4792	613.20392	2.28E+03	3.05E+04	9.61E+01	0.75	6	0	0.866	3.24	0.00199	0.0212	0																2.12E+00	1.4232	613.20249	613.20599	0.0451	1.3801	1.4593	DETECTED	613.20378	3.21E+03	3.05E+04	0.9947	0.8751	5.23E+01	-0.0021
1402	2.52E+01	1.4338	512.95844	512.97015	1	1.366	1.7673	512.96097	1.55E+03	1.41E+05	3.18E+02	1	8	0	0.926	1.73	0.00089	0	0																1.83E+01	1.4338	512.95966	512.96683	0.0551	1.3688	1.7422	DETECTED	512.96079	2.62E+03	1.41E+05	3.1217	2.5544	2.43E+02	0.0085
1403	7.79E-01	1.4338	900.45767	900.47744	1	1.3952	1.497	900.47059	1.35E+03	4.59E+03	1.47E+01	0.25	2	0	0.797	2.63	0.00237	0.0212	0																							UNKNOWN
1404	1.75E+00	1.434	672.13439	672.15872	1	1.3725	1.5637	672.14733	1.52E+03	8.17E+03	1.94E+01	0.875	7	1	0.846	4.26	0.00286	0.0311	0																1.13E+00	1.4232	672.14215	672.15221	0.0673	1.3801	1.5385	DETECTED	672.14625	1.78E+03	8.17E+03	2.5009	1.7505	1.40E+01	-0.0021
1405	1.67E+00	1.4342	331.09982	331.1116	1	1.3826	1.5297	331.10536	2.31E+03	1.06E+04	2.37E+01	0.5	4	0	0.872	2.48	0.00082	0.0212	0																1.06E+00	1.4232	331.10287	331.1116	0.0919	1.3914	1.5159	DETECTED	331.10555	2.61E+03	8.88E+03	2.6667	1.8333	1.55E+01	-0.0021
1406	6.84E-01	1.4342	524.95957	524.96946	1	1.3914	1.5184	524.96455	1.25E+03	5.53E+03	1.22E+01	0.75	6	0	0.85	3.39	0.00178	0.0233	0																5.16E-01	1.4232	524.96183	524.96684	0.0603	1.3914	1.482	DETECTED	524.96355	2.28E+03	5.53E+03	1.6667	1.3333	9.49E+00	-0.0021
1407	8.01E-01	1.4342	523.26938	523.27976	1	1.3916	1.4935	523.27382	1.56E+03	6.21E+03	1.50E+01	0.25	2	0	0.96	0.49	0.00026	0.0134	0																							UNKNOWN
1408	1.33E+00	1.4343	538.26134	538.27855	1	1.3348	1.5583	538.27192	1.44E+03	5.71E+03	1.06E+01	0.625	5	2	0.851	3.09	0.00166	0.0212	0																1.02E+00	1.4232	538.26573	538.27702	0.1146	1.3348	1.5159	DETECTED	538.27158	1.67E+03	5.71E+03	1.0002	1.0001	9.80E+00	-0.0021
1409	1.54E+00	1.4345	583.01309	583.03428		1.3801	1.575	583.02508	1.79E+03	5.28E+03	1.20E+01	0.25	2	0	0.896	1.34	0.00078	0.0127	0																1.11E+00	1.4409	583.01894	583.03428	0.0994	1.3801	1.5725	DETECTED	583.02547	2.00E+03	5.28E+03	2.4007	1.7004	9.05E+00	0.0042
1410	7.62E+00	1.4347	630.30132	630.321	1	1.3575	1.6667	630.30883	2.40E+03	2.78E+04	6.59E+01	0.5	4	0	0.929	1.3	0.00082	0.0523	0																5.16E+00	1.419	630.30356	630.31637	0.1027	1.3575	1.6291	DETECTED	630.30913	2.40E+03	2.27E+04	4.7075	2.4006	3.89E+01	0.0049
1411	2.07E+00	1.4351	446.96473	446.97232	1	1.3801	1.5385	446.96861	1.65E+03	1.54E+04	3.74E+01	1	8	0	0.891	3.95	0.00177	0.0255	0																1.98E+00	1.4409	446.96562	446.96975	0.0734	1.3801	1.5385	DETECTED	446.96837	2.72E+03	1.49E+04	1.5454	1.4003	2.56E+01	0.0042
1412	1.02E+00	1.4352	616.3857	616.39771	1	1.3801	1.5498	616.39345	1.45E+03	7.44E+03	1.61E+01	0.5	4	0	0.893	1.92	0.00118	0.0233	0																1.02E+00	1.4232	616.38923	616.39634	0.0638	1.3801	1.5498	DETECTED	616.39332	1.60E+03	7.44E+03	2.751	1.8755	1.28E+01	-0.0021
1413	4.76E-01	1.4352	616.3099	616.31464	1	1.3886	1.4678	616.31123	1.95E+03	4.76E+03	1.04E+01	0.125	1	0	1	0	0	0	0																							UNKNOWN
1414	5.72E-01	1.4352	637.19479	637.20672		1.3886	1.4792	637.20156	1.78E+03	5.23E+03	1.14E+01	0.125	1	0	1	0	0	0	0																							UNKNOWN
1415	3.75E+00	1.4354	522.27961	522.29415	1	1.3688	1.5498	522.29083	1.64E+03	2.49E+04	4.81E+01	0.625	5	0	0.814	4.64	0.00242	0.0283	0																3.56E+00	1.4232	522.2867	522.29306	0.0649	1.3688	1.5498	DETECTED	522.29114	2.06E+03	2.49E+04	2.8502	1.792	4.28E+01	-0.0021
1416	9.33E-01	1.436	695.38719	695.39348	1	1.3931	1.5215	695.39018	1.40E+03	6.40E+03	1.44E+01	0.25	2	1	0.807	2.54	0.00176	0.0099	0																							UNKNOWN
1417	1.32E+00	1.4359	1044.57341	1044.59069	1	1.3886	1.5215	1044.58658	1.15E+03	1.88E+04	3.20E+01	0.875	7	0	0.818	5.54	0.00579	0.0233	0																1.32E+00	1.4232	1044.57652	1044.58521	0.0365	1.3914	1.482	DETECTED	1044.58328	2.22E+03	1.88E+04	1.3669	1.3333	3.20E+01	-0.0021
1418	1.33E+00	1.4363	432.05081	432.06259		1.3803	1.5048	432.05616	1.27E+03	5.13E+03	2.10E+01	0.25	2	0	0.744	3.35	0.00145	0.0163	0																							UNKNOWN
1419	2.51E+00	1.4366	494.96606	494.9796	1	1.3801	1.6233	494.97184	1.29E+03	1.08E+04	2.62E+01	0.875	7	0	0.858	2.66	0.00132	0.0233	0																1.19E+00	1.4232	494.96647	494.97706	0.1105	1.3801	1.5838	DETECTED	494.97112	1.63E+03	7.70E+03	3.5013	2.2506	1.32E+01	-0.0021
1420	1.04E+02	1.4367	520.27814	520.29786	1	1.3499	1.9884	520.28818	1.70E+03	6.01E+05	1.03E+03	1	8	0	0.891	2.71	0.00141	0	0																9.06E+01	1.4367	520.27864	520.29085	0.0593	1.3575	1.7762	DETECTED	520.28789	4.87E+03	6.01E+05	3.5979	2.8975	1.03E+03	0.0113
1421	1.31E+00	1.4367	793.03817	793.05312	1	1.366	1.5697	793.04596	1.23E+03	6.68E+03	1.51E+01	0.625	5	0	0.781	3.94	0.00312	0.0566	0																5.92E-01	1.419	793.03817	793.05302	0.0695	1.3688	1.4933	DETECTED	793.04488	1.60E+03	4.96E+03	1.7506	1.3753	8.47E+00	0.0049
1422	2.48E+00	1.4372	601.97984	601.99589		0.9729	1.746	601.98681	1.32E+03	3.70E+03	8.77E+00	0.25	2	2	0.621	3.4	0.00205	0.4968	0																							UNKNOWN
1423	1.10E+00	1.4374	905.49145	905.5067	1	1.3801	1.5048	905.50174	1.66E+03	8.12E+03	2.19E+01	0.375	3	0	0.898	1.66	0.0015	0.0212	0																7.48E-01	1.4232	905.49145	905.5067	0.0502	1.3801	1.482	DETECTED	905.50201	1.66E+03	8.12E+03	1.2505	1.1252	1.39E+01	-0.0021
1424	1.35E+00	1.4376	592.24791	592.27029	1	1.3773	1.4934	592.25984	2.34E+03	8.58E+03	1.73E+01	0.375	3	1	0.744	4.61	0.00273	0.0495	0																9.22E-01	1.419	592.25518	592.26808	0.0714	1.3801	1.4706	DETECTED	592.25965	4.27E+03	8.58E+03	1.6675	1.3337	1.47E+01	0.0049
1425	6.69E-01	1.4384	544.96356	544.97391		1.3773	1.5083	544.9691	1.61E+03	4.33E+03	9.43E+00	0.25	2	3	0.949	0.62	0.00034	0.0163	0																							UNKNOWN
1426	1.28E+00	1.4385	1053.52728	1053.55638	1	1.3952	1.4957	1053.53851	1.40E+03	1.22E+04	2.92E+01	0.625	5	0	0.819	2.74	0.00289	0.017	0																5.81E-01	1.4409	1053.53254	1053.54171	0.0445	1.4027	1.4706	DETECTED	1053.53971	2.63E+03	8.56E+03	1	1	1.46E+01	0.0042
1427	4.89E+00	1.4386	444.97075	444.9773	1	1.3801	1.6768	444.97363	1.23E+03	1.73E+04	4.20E+01	1	8	1	0.872	2.91	0.00129	0.0283	0																2.38E+00	1.4232	444.97075	444.97526	0.0854	1.3801	1.6404	DETECTED	444.97339	1.85E+03	1.38E+04	4.8524	2.8759	2.38E+01	-0.0021
1428	2.48E+00	1.4389	639.39015	639.40453	1	1.3725	1.5018	639.40198	1.71E+03	1.89E+04	3.51E+01	0.75	6	0	0.837	3.92	0.00251	0.017	0																2.11E+00	1.4409	639.395	639.40372	0.089	1.3801	1.4933	DETECTED	639.40151	4.46E+03	1.89E+04	1.0003	1.0001	3.23E+01	0.0042
1429	1.72E+00	1.4391	1072.58644	1072.60716	1	1.3914	1.5083	1072.60273	1.27E+03	1.91E+04	3.26E+01	0.75	6	0	0.91	1.93	0.00207	0.0233	0																1.72E+00	1.4232	1072.59989	1072.60377	0.0496	1.3914	1.4933	DETECTED	1072.60239	4.21E+03	1.91E+04	2	1.5	3.26E+01	-0.0021
1430	2.37E+00	1.4393	533.23694	533.25262	1	1.3801	1.541	533.24118	1.39E+03	1.53E+04	4.06E+01	0.875	7	0	0.84	3.42	0.00182	0.0233	0																1.22E+00	1.4232	533.23922	533.24195	0.0503	1.3801	1.4706	DETECTED	533.24031	1.86E+03	1.47E+04	1.2871	1.0002	2.52E+01	-0.0021
1431	6.68E+00	1.4395	531.2385	531.25052	1	1.3773	1.5328	531.24255	1.84E+03	4.39E+04	1.14E+02	1	8	0	0.89	3.02	0.0016	0	0																2.84E+00	1.4395	531.24144	531.24461	0.0472	1.3801	1.4593	DETECTED	531.24183	5.62E+03	3.93E+04	0.9351	0.8751	6.74E+01	0.0141
1432	4.20E+01	1.4395	557.25642	557.27133	1	1.3575	1.6542	557.26668	1.40E+03	2.68E+05	6.48E+02	1	8	0	0.933	1.63	0.00091	0	0																2.27E+01	1.4395	557.2649	557.26868	0.0486	1.3575	1.6178	DETECTED	557.26622	2.00E+03	2.26E+05	1.6722	2.3328	3.87E+02	0.0141
1433	2.71E+01	1.4402	550.31383	550.32465	1	1.3857	1.6233	550.32284	2.32E+03	1.17E+05	2.65E+02	0.125	1	0	1	0	0	0	0																							UNKNOWN
1434	4.88E-01	1.4402	961.56919	961.57743	1	1.4423	1.5102	961.57428	2.64E+03	5.33E+03	1.20E+01	0.125	1	0	1	0	0	0	0																							UNKNOWN
1435	2.65E+00	1.4402	963.00933	963.03053	1	1.4423	1.5894	963.02077	5.90E+03	1.25E+04	2.82E+01	0.125	1	0	1	0	0	0	0																							UNKNOWN
1436	3.41E-01	1.4402	1154.25601	1154.2573		1.4536	1.5215	1154.25653	2.03E+03	3.41E+03	7.67E+00	0.125	1	0	1	0	0	0	0																							UNKNOWN
1437	8.24E-01	1.4402	1279.75319	1279.76466	1	1.4423	1.5441	1279.76003	1.89E+03	5.84E+03	1.32E+01	0.125	1	0	1	0	0	0	0																							UNKNOWN
1438	4.02E+00	1.4407	593.31381	593.3369	1	1.3914	1.6994	593.32421	2.13E+03	1.47E+04	3.20E+01	0.375	3	0	0.689	4.89	0.0029	0.0311	0																2.58E+00	1.4232	593.31935	593.33588	0.0729	1.3914	1.6064	DETECTED	593.3253	3.76E+03	1.47E+04	5.3333	3.1667	2.51E+01	-0.0021
1439	6.17E-01	1.4409	335.21733	335.22675		1.3818	1.495	335.22392	1.35E+03	4.27E+03	1.05E+01	0.125	1	0	1	0	0	0	0																							UNKNOWN
1440	8.32E-01	1.4409	469.96661	469.97681	1	1.3688	1.482	469.97337	2.21E+03	7.87E+03	1.35E+01	0.125	1	0	1	0	0	0	0																8.32E-01	1.4409	469.96661	469.97681	0.0634	1.3688	1.482	DETECTED	469.97337	2.21E+03	7.87E+03	0.6668	0.8334	1.35E+01	0.0042
1441	3.54E-01	1.4409	508.27055	508.27967	1	1.3914	1.482	508.2747	1.49E+03	3.61E+03	6.20E+00	0.125	1	0	1	0	0	0	0																3.54E-01	1.4409	508.27055	508.27967	0.0702	1.3914	1.482	DETECTED	508.2747	1.49E+03	3.61E+03	1	1	6.20E+00	0.0042
1442	1.05E+00	1.4409	608.28943	608.29708	1	1.4027	1.5159	608.29447	2.87E+03	9.61E+03	1.65E+01	0.125	1	0	1	0	0	0	0																1.05E+00	1.4409	608.28943	608.29708	0.0648	1.4027	1.5159	DETECTED	608.29447	2.87E+03	9.61E+03	2.3333	1.6667	1.65E+01	0.0042
1443	1.04E+00	1.4409	637.294	637.30737	1	1.4044	1.4836	637.30091	4.36E+03	8.32E+03	2.01E+01	0.125	1	0	1	0	0	0	0																							UNKNOWN
1444	8.22E+00	1.4409	642.41903	642.42374	1	1.3688	1.5612	642.42186	2.67E+03	5.61E+04	9.61E+01	0.125	1	0	1	0	0	0	0																8.22E+00	1.4409	642.41903	642.42374	0.0718	1.3688	1.5612	DETECTED	642.42186	2.67E+03	5.61E+04	2.4144	1.6048	9.61E+01	0.0042
1445	7.82E-01	1.4409	644.28793	644.29373	1	1.3914	1.4706	644.29045	5.20E+03	8.48E+03	1.45E+01	0.125	1	0	1	0	0	0	0																7.82E-01	1.4409	644.28793	644.29373	0.0759	1.3914	1.4706	DETECTED	644.29045	5.20E+03	8.48E+03	0.75	0.875	1.45E+01	0.0042
1446	1.36E+00	1.4409	678.28689	678.2994	1	1.3801	1.5046	678.29187	4.11E+03	1.06E+04	1.81E+01	0.125	1	0	1	0	0	0	0																1.36E+00	1.4409	678.28689	678.2994	0.0759	1.3801	1.5046	DETECTED	678.29187	4.11E+03	1.06E+04	1.2004	1.1002	1.81E+01	0.0042
1447	7.11E-01	1.4409	817.47086	817.48271	1	1.4027	1.4933	817.48019	1.65E+03	9.26E+03	1.58E+01	0.125	1	0	1	0	0	0	0																7.11E-01	1.4409	817.47086	817.48271	0.0406	1.4027	1.4933	DETECTED	817.48019	1.65E+03	9.26E+03	1.5566	1.3333	1.58E+01	0.0042
1448	4.09E-01	1.4409	860.28512	860.29703		1.3914	1.482	860.28991	1.82E+03	4.24E+03	7.23E+00	0.125	1	0	1	0	0	0	0																4.09E-01	1.4409	860.28512	860.29703	0.0678	1.3914	1.482	DETECTED	860.28991	1.82E+03	4.24E+03	1	1	7.23E+00	0.0042
1449	4.78E-01	1.4409	1008.56157	1008.59038	1	1.4027	1.482	1008.57841	2.32E+03	5.89E+03	1.00E+01	0.125	1	0	1	0	0	0	0																4.78E-01	1.4409	1008.56157	1008.59038	0.0424	1.4027	1.482	DETECTED	1008.57841	2.32E+03	5.89E+03	1.3333	1.1667	1.00E+01	0.0042
1450	7.65E-01	1.4409	1069.4626	1069.48607	1	1.4027	1.5272	1069.47481	1.83E+03	6.74E+03	1.15E+01	0.125	1	0	1	0	0	0	0																7.65E-01	1.4409	1069.4626	1069.48607	0.0794	1.4027	1.5272	DETECTED	1069.47481	1.83E+03	6.74E+03	2.6667	1.8333	1.15E+01	0.0042
1451	2.11E-01	1.4409	1071.49151	1071.51199	1	1.4027	1.4706	1071.49812	1.36E+03	3.33E+03	5.67E+00	0.125	1	0	1	0	0	0	0																2.11E-01	1.4409	1071.49151	1071.51199	0.0415	1.4027	1.4706	DETECTED	1071.49812	1.36E+03	3.33E+03	1	1	5.67E+00	0.0042
1452	4.95E-01	1.4409	1122.58582	1122.59901	1	1.3914	1.482	1122.5936	1.70E+03	4.91E+03	8.36E+00	0.125	1	0	1	0	0	0	0																4.95E-01	1.4409	1122.58582	1122.59901	0.0652	1.3914	1.482	DETECTED	1122.5936	1.70E+03	4.91E+03	1	1	8.36E+00	0.0042
1453	1.92E+00	1.4413	699.01727	699.03638	1	1.3886	1.6081	699.02715	1.11E+03	1.42E+04	2.51E+01	1	8	0	0.917	2.12	0.00148	0.0156	0																1.83E+00	1.4409	699.02307	699.03521	0.0543	1.3914	1.5951	DETECTED	699.02643	1.60E+03	1.42E+04	4.3518	2.25	2.42E+01	0.0042
1454	3.86E+01	1.4418	641.40624	641.42504	1	1.3365	1.7931	641.41722	1.81E+03	1.50E+05	3.58E+02	0.875	7	0	0.658	6.96	0.00446	0.0113	0																3.62E+01	1.4409	641.40665	641.41926	0.221	1.3575	1.7422	DETECTED	641.41438	1.81E+03	1.43E+05	5.7531	3.2459	2.45E+02	0.0042
1455	5.24E+00	1.4418	1022.5913	1022.61346	1	1.3914	1.5612	1022.60669	2.25E+03	5.62E+04	9.58E+01	0.875	7	0	0.942	1.36	0.00139	0.0113	0																5.24E+00	1.4409	1022.60117	1022.61346	0.0444	1.3914	1.5612	DETECTED	1022.60637	3.06E+03	5.62E+04	1.9765	1.7866	9.58E+01	0.0042
1456	8.71E-01	1.4423	405.18605	405.19787	1	1.3914	1.5357	405.19344	1.43E+03	9.80E+03	1.69E+01	0.25	2	0	0.829	2.23	0.0009	0.0141	0																8.71E-01	1.4494	405.19034	405.19599	0.0415	1.3914	1.5046	DETECTED	405.19389	1.43E+03	9.80E+03	0.8874	1	1.69E+01	0.0014
1457	1.18E+02	1.4423	462.96029	462.97058	1	1.3612	1.9484	462.96441	1.53E+03	6.02E+05	1.44E+03	1	8	0	0.92	2.11	0.00098	0	0																8.05E+01	1.4423	462.96261	462.96849	0.0559	1.3688	1.9346	DETECTED	462.96424	2.60E+03	6.02E+05	3.0066	2.3073	1.04E+03	0.0056
1458	1.51E+01	1.4423	760.35538	760.383	1	1.3688	1.6064	760.36839	1.53E+03	8.54E+04	2.55E+02	1	8	0	0.933	2.14	0.00163	0	0																8.83E+00	1.4423	760.35538	760.383	0.0501	1.3688	1.6064	DETECTED	760.36877	1.53E+03	8.54E+04	2.0511	1.7243	1.46E+02	0.0169
1459	1.46E+01	1.4424	396.9689	396.98008	1	1.3773	1.756	396.97243	1.83E+03	6.92E+04	1.64E+02	0.875	7	0	0.925	1.9	0.00075	0.0113	0																8.95E+00	1.4409	396.97099	396.97614	0.0544	1.3801	1.6291	DETECTED	396.97225	3.32E+03	6.92E+04	3.3011	2.3831	1.20E+02	0.0042
1460	1.33E+00	1.4425	792.02276	792.04081	1	1.3801	1.5725	792.02991	1.09E+03	9.92E+03	1.74E+01	1	8	0	0.862	3.6	0.00285	0.0233	0																1.33E+00	1.4494	792.02678	792.03583	0.0661	1.3801	1.5725	DETECTED	792.02975	1.36E+03	9.92E+03	2.7893	1.4169	1.69E+01	0.0014
1461	5.62E+00	1.4426	493.3263	493.34334	1	1.3931	1.5894	493.33524	2.00E+03	3.01E+04	7.29E+01	0.375	3	0	0.727	4.27	0.0021	0.0064	0																							UNKNOWN
1462	3.19E+00	1.443	468.30411	468.30998	1	1.4044	1.5742	468.30822	2.94E+03	1.73E+04	4.19E+01	0.125	1	0	1	0	0	0	0																							UNKNOWN
1463	9.02E-01	1.443	553.36926	553.3818	1	1.4044	1.5515	553.37392	1.66E+03	4.89E+03	1.18E+01	0.125	1	0	1	0	0	0	0																							UNKNOWN
1464	9.53E-01	1.4433	1394.27945	1394.29361	1	1.3914	1.5297	1394.28431	1.40E+03	6.78E+03	1.62E+01	0.375	3	0	0.861	2.28	0.00318	0.0035	0																6.72E-01	1.4409	1394.27945	1394.28725	0.0547	1.3914	1.5046	DETECTED	1394.28306	1.40E+03	6.68E+03	1.5	1.25	1.14E+01	0.0042
1465	3.08E+00	1.4434	559.26828	559.28546	1	1.3773	1.5697	559.2761	1.72E+03	1.69E+04	3.67E+01	0.25	2	0	0.659	4.5	0.00251	0.0163	0																							UNKNOWN
1466	1.61E+00	1.4434	743.0399	743.05844	1	1.3773	1.5781	743.04931	1.27E+03	1.01E+04	2.29E+01	1	8	0	0.664	7.09	0.00527	0.0637	0																6.22E-01	1.419	743.04233	743.05019	0.0823	1.3801	1.5159	DETECTED	743.0468	1.58E+03	4.40E+03	3.0015	2.0007	7.52E+00	0.0049
1467	1.16E+00	1.4434	1010.56738	1010.60238	1	1.3801	1.5583	1010.5829	1.17E+03	8.61E+03	1.84E+01	0.625	5	0	0.768	6.98	0.00706	0.0057	0																8.75E-01	1.4409	1010.56812	1010.58872	0.056	1.3801	1.5046	DETECTED	1010.57941	1.44E+03	8.23E+03	1.3113	1.1002	1.40E+01	0.0042
1468	1.82E+01	1.4436	947.55411	947.58369	1	1.3914	1.6429	947.57151	1.31E+03	1.25E+05	2.91E+02	1	8	0	0.91	2.2	0.00208	0.0233	0																1.09E+01	1.4409	947.5624	947.57277	0.0431	1.3914	1.6178	DETECTED	947.5718	3.34E+03	1.25E+05	1.9666	2.1662	2.13E+02	0.0042
1469	6.31E+00	1.4437	585.33621	585.35632	1	1.3773	1.6376	585.35102	1.78E+03	3.76E+04	6.45E+01	0.25	2	2	0.87	1.72	0.00101	0.0057	0																6.31E+00	1.4409	585.34308	585.35556	0.0669	1.3801	1.6178	DETECTED	585.35153	3.06E+03	3.76E+04	4.1218	2.4055	6.45E+01	0.0042
1470	5.32E+01	1.4438	202.96691	202.97285	1	0.036	1.7535	202.96947	2.29E+03	3.03E+04	7.90E+01	0.375	3	0	0.69	3.85	0.00078	0.4842	0																1.76E+01	1.6014	202.96691	202.97168	0.1446	0.9614	1.7535	DETECTED	202.96951	3.37E+03	1.93E+04	0.2232	0.614	3.54E+01	-0.005
1471	4.64E-01	1.4437	1109.64243	1109.66139	1	1.4027	1.482	1109.65509	1.40E+03	5.60E+03	1.13E+01	0.5	4	0	0.858	2.97	0.0033	0.0191	0																4.23E-01	1.4409	1109.64486	1109.66114	0.0426	1.4027	1.482	DETECTED	1109.65386	1.52E+03	5.60E+03	1.3333	1.1667	9.55E+00	0.0042
1472	2.40E+01	1.4442	476.28315	476.29457	1	1.3725	1.6315	476.29183	1.31E+03	1.30E+05	2.92E+02	0.625	5	0	0.895	1.71	0.00081	0.0057	0																1.75E+01	1.4409	476.28315	476.29286	0.0575	1.3801	1.6178	DETECTED	476.29147	6.23E+03	1.30E+05	4.4851	2.5084	2.24E+02	0.0042
1473	2.06E+00	1.4442	963.55088	963.58078	1	1.3801	1.541	963.56566	1.41E+03	1.16E+04	2.78E+01	0.625	5	0	0.813	4.86	0.00468	0.0057	0																1.18E+00	1.4409	963.5554	963.56696	0.0607	1.3801	1.4933	DETECTED	963.56483	1.54E+03	1.11E+04	1.189	1.0001	1.89E+01	0.0042
1474	2.16E-01	1.4444	133.92376	133.9243		1.4178	1.5083	133.92401	1.37E+03	2.92E+03	3.83E+00	0.125	1	11	1	0	0	0	0																							UNKNOWN
1475	5.41E-01	1.4444	460.96858	460.97703	1	1.4052	1.5071	460.97088	1.32E+03	3.90E+03	9.45E+00	0.125	1	0	1	0	0	0	0																							UNKNOWN
1476	2.96E-01	1.4444	479.06535	479.07359		1.4052	1.4731	479.06873	1.40E+03	3.28E+03	7.94E+00	0.125	1	0	1	0	0	0	0																							UNKNOWN
1477	7.36E+00	1.4444	521.2803	521.29756	1	1.3826	1.7221	521.28811	4.30E+03	2.38E+04	5.76E+01	0.125	1	0	1	0	0	0	0																							UNKNOWN
1478	3.11E+00	1.4444	535.2693	535.28469	1	1.3939	1.6202	535.27648	2.73E+03	1.19E+04	2.87E+01	0.125	1	0	1	0	0	0	0																							UNKNOWN
1480	5.29E+00	1.4444	584.26077	584.27218	1	1.3713	1.5071	584.26498	2.73E+03	2.80E+04	6.75E+01	0.125	1	0	1	0	0	0	0																							UNKNOWN
1481	1.52E+00	1.4444	532.24585	532.25078	1	1.3838	1.4857	532.24815	2.52E+03	1.34E+04	2.64E+01	0.125	1	0	1	0	0	0	0																							UNKNOWN
1482	2.02E-01	1.4444	546.94834	546.95487		1.4065	1.4744	546.95182	1.49E+03	2.48E+03	4.87E+00	0.125	1	0	1	0	0	0	0																							UNKNOWN
1483	1.74E+00	1.4444	638.29431	638.31066	1	1.3939	1.4957	638.30776	2.59E+03	1.16E+04	2.80E+01	0.125	1	0	1	0	0	0	0																							UNKNOWN
1484	1.20E+00	1.4444	560.27283	560.29237	1	1.3952	1.5536	560.28437	2.73E+03	6.45E+03	1.27E+01	0.125	1	1	1	0	0	0	0																							UNKNOWN
1485	8.46E-01	1.4444	583.28562	583.29531	1	1.3952	1.5083	583.29198	2.10E+03	6.18E+03	1.21E+01	0.125	1	0	1	0	0	0	0																							UNKNOWN
1486	1.29E+00	1.4444	680.28351	680.308		1.3826	1.5637	680.29798	2.23E+03	4.49E+03	1.08E+01	0.125	1	0	1	0	0	0	0																							UNKNOWN
1487	4.77E-01	1.4444	635.18482	635.19533		1.3838	1.4631	635.19075	2.03E+03	4.73E+03	9.27E+00	0.125	1	0	1	0	0	0	0																							UNKNOWN
1488	5.40E-01	1.4444	636.36273	636.37151	1	1.3838	1.497	636.36812	1.39E+03	4.03E+03	7.90E+00	0.125	1	0	1	0	0	0	0																							UNKNOWN
1489	8.06E-01	1.4444	637.3765	637.386	1	1.3838	1.4744	637.38265	2.61E+03	6.71E+03	1.32E+01	0.125	1	0	1	0	0	0	0																							UNKNOWN
1490	7.02E-01	1.4444	737.39174	737.39826	1	1.4166	1.4957	737.394	1.99E+03	6.23E+03	1.50E+01	0.125	1	0	1	0	0	0	0																							UNKNOWN
1491	1.50E+00	1.4444	762.36894	762.37479	1	1.3952	1.4857	762.37213	4.89E+03	1.59E+04	3.10E+01	0.125	1	0	1	0	0	0	0																							UNKNOWN
1492	6.58E-01	1.4444	1069.47042	1069.49362	1	1.4052	1.4957	1069.48607	1.60E+03	5.70E+03	1.37E+01	0.125	1	0	1	0	0	0	0																							UNKNOWN
1493	5.88E-01	1.4444	1047.44918	1047.45898	1	1.4029	1.4708	1047.45506	1.73E+03	3.57E+03	1.43E+01	0.125	1	1	1	0	0	0	0																							UNKNOWN
1494	2.60E-01	1.4444	1055.52357	1055.54486	1	1.4065	1.4744	1055.54023	1.59E+03	3.18E+03	6.18E+00	0.125	1	0	1	0	0	0	0																							UNKNOWN
1495	6.56E-01	1.4444	1070.47752	1070.49446	1	1.4142	1.4934	1070.4877	1.26E+03	3.67E+03	1.47E+01	0.125	1	0	1	0	0	0	0																							UNKNOWN
1496	4.38E+00	1.4446	111.94209	111.94734	1	1.3348	1.9628	111.94614	1.55E+03	1.73E+04	2.51E+01	0.25	2	1	0.953	0.21	0.00002	0.127	0																4.38E+00	1.381	111.94229	111.9471	0.133	1.3348	1.8667	DETECTED	111.94615	2.22E+03	1.73E+04	8.771	7.8328	2.51E+01	0.0122
1497	2.31E+01	1.4446	614.29796	614.31714	1	1.3575	1.7334	614.30993	1.46E+03	1.20E+05	2.05E+02	0.875	7	3	0.689	7.69	0.00472	0.0622	0																2.31E+01	1.4232	614.30026	614.31691	0.0961	1.3575	1.7196	DETECTED	614.31051	1.85E+03	1.20E+05	5.7671	3.8537	2.05E+02	-0.0021
1498	1.18E+01	1.4451	506.26141	506.27691	1	1.36	1.6743	506.27155	1.36E+03	6.45E+04	1.24E+02	1	8	0	0.83	4.19	0.00212	0	0																1.08E+01	1.4451	506.26141	506.27601	0.0616	1.3688	1.6743	DETECTED	506.27114	2.39E+03	6.45E+04	5.2061	2.6694	1.11E+02	0.0085
1499	1.46E+01	1.4453	555.2753	555.29403	1	1.3773	1.6315	555.28546	2.10E+03	8.11E+04	1.83E+02	0.875	7	0	0.922	1.88	0.00105	0.0141	0																7.13E+00	1.4409	555.27816	555.28865	0.071	1.3801	1.6178	DETECTED	555.28509	3.98E+03	4.90E+04	3.1254	2.2405	8.40E+01	0.0042
1500	3.07E+00	1.4455	917.48769	917.49923	1	1.3939	1.5071	917.49654	1.75E+03	2.79E+04	6.70E+01	0.25	2	0	0.969	0.41	0.00038	0.0021	0																							UNKNOWN
1501	4.96E-01	1.4457	633.03365	633.04028		1.3914	1.5046	633.0365	1.42E+03	4.26E+03	9.21E+00	0.5	4	0	0.862	2.69	0.0017	0.0134	0																4.96E-01	1.4409	633.03507	633.03862	0.0629	1.3914	1.5046	DETECTED	633.03658	1.43E+03	4.26E+03	1.5	1.25	7.29E+00	0.0042
1502	4.53E+00	1.4463	586.26891	586.29092	1	1.3801	1.6178	586.27977	1.30E+03	2.11E+04	3.78E+01	0.75	6	1	0.822	3.91	0.00229	0.0134	0																4.53E+00	1.4494	586.26891	586.29008	0.1112	1.3801	1.6178	DETECTED	586.28077	2.40E+03	2.11E+04	2.9574	1.7503	3.62E+01	0.0014
1503	2.85E-01	1.4463	1047.62285	1047.6436	1	1.414	1.4935	1047.63527	1.13E+03	3.08E+03	7.25E+00	0.375	3	0	0.791	3.54	0.00371	0.0064	0																2.24E-01	1.4494	1047.62285	1047.64047	0.0556	1.414	1.482	DETECTED	1047.63463	1.79E+03	2.92E+03	1	1	4.98E+00	0.0014
1504	3.64E-01	1.4466	241.01018	241.01733	1	1.4112	1.4905	241.01304	1.53E+03	4.10E+03	9.19E+00	0.125	1	0	1	0	0	0	0																							UNKNOWN
1505	5.39E-01	1.4466	243.12133	243.12504		1.403	1.5048	243.12401	1.18E+03	4.22E+03	1.04E+01	0.125	1	5	1	0	0	0	0																							UNKNOWN
1506	3.32E-01	1.4466	410.2704	410.2805	1	1.403	1.4708	410.2772	1.68E+03	3.57E+03	8.54E+00	0.125	1	0	1	0	0	0	0																							UNKNOWN
1507	3.86E+01	1.4466	418.96938	418.98284	1	1.366	1.7422	418.9745	1.63E+03	1.94E+05	4.71E+02	1	8	0	0.926	2	0.00084	0	0																2.44E+01	1.4466	418.9735	418.98221	0.0572	1.3688	1.7422	DETECTED	418.97426	2.70E+03	1.82E+05	3.0646	3.0043	3.15E+02	0.0099
1508	3.48E+03	1.4466	473.27715	473.29408	1	1.3348	2.625	473.28463	1.46E+03	1.30E+07	3.42E+04	1	8	0	0.878	4.53	0.00215	0	0																2.45E+03	1.4466	473.27977	473.29077	0.0777	1.3348	2.0591	DETECTED	473.28503	1.46E+03	1.30E+07	4.371	3.4899	2.24E+04	0.0099
1509	7.40E+01	1.4466	613.37669	613.39131	1	1.3575	1.7573	613.38752	1.46E+03	3.94E+05	8.10E+02	1	8	0	0.867	3.34	0.00205	0	0																6.50E+01	1.4466	613.37721	613.38867	0.0666	1.3575	1.7422	DETECTED	613.38736	2.74E+03	3.94E+05	4.1231	2.9873	6.75E+02	0.0099
1510	9.54E+00	1.4466	969.53757	969.56934	1	1.3914	1.5297	969.55567	2.85E+03	9.09E+04	2.18E+02	0.375	3	0	0.821	2.76	0.00268	0.0134	0																5.14E+00	1.4409	969.53757	969.56117	0.0361	1.3914	1.4706	DETECTED	969.55493	5.90E+03	8.20E+04	1.0354	0.987	1.40E+02	0.0042
1511	4.67E-01	1.4466	962.57406	962.58045	1	1.4143	1.4822	962.57651	2.26E+03	4.53E+03	1.07E+01	0.125	1	0	1	0	0	0	0																							UNKNOWN
1512	6.61E-01	1.4466	1010.56797	1010.58225	1	1.403	1.4935	1010.57775	1.38E+03	6.02E+03	1.42E+01	0.125	1	2	1	0	0	0	0																							UNKNOWN
1513	1.35E+00	1.4469	378.15718	378.16412	1	1.4112	1.5668	378.16113	2.27E+03	9.40E+03	2.26E+01	0.5	4	0	0.828	3.54	0.00134	0.0085	0																							UNKNOWN
1514	3.86E+00	1.4469	516.31244	516.32377	1	1.3914	1.5423	516.31996	2.42E+03	2.40E+04	4.72E+01	0.25	2	0	0.895	1.38	0.00071	0.005	0																2.95E+00	1.4494	516.31743	516.32188	0.1716	1.3914	1.5385	DETECTED	516.32031	2.42E+03	2.13E+04	1.9552	1.3	3.67E+01	0.0014
1515	4.14E+00	1.4469	556.27279	556.2941	1	1.366	1.6066	556.28286	1.49E+03	2.14E+04	4.74E+01	0.75	6	0	0.771	5.68	0.00316	0.0134	0																2.58E+00	1.4409	556.27565	556.28596	0.0737	1.3801	1.5046	DETECTED	556.28242	4.84E+03	2.14E+04	1.2004	1.1002	3.67E+01	0.0042
1516	1.56E+00	1.4469	639.27178	639.29007	1	1.3914	1.4933	639.28037	2.67E+03	1.28E+04	3.07E+01	0.25	2	0	0.823	2.35	0.0015	0.005	0																1.12E+00	1.4494	639.27178	639.29007	0.1163	1.3914	1.4933	DETECTED	639.28112	2.67E+03	1.03E+04	0.8	0.9	1.77E+01	0.0014
1517	5.79E-01	1.4469	887.24297	887.26055	1	1.414	1.5951	887.25481	1.27E+03	3.37E+03	8.08E+00	0.25	2	0	0.688	4.14	0.00367	0.005	0																5.79E-01	1.4494	887.24297	887.26019	0.1354	1.414	1.5951	DETECTED	887.25297	1.49E+03	2.70E+03	4.3333	2.6667	4.60E+00	0.0014
1518	1.38E+00	1.4475	994.57501	994.59124	1	1.4027	1.4905	994.58522	2.22E+03	1.88E+04	3.21E+01	0.625	5	0	0.751	6.45	0.00642	0.0113	0																1.38E+00	1.4494	994.57501	994.58595	0.0422	1.4027	1.482	DETECTED	994.58182	4.66E+03	1.88E+04	0.75	0.875	3.21E+01	0.0014
1519	1.54E+00	1.4476	752.38377	752.39642		1.3931	1.4935	752.3902	1.92E+03	1.18E+04	2.84E+01	0.25	2	0	0.818	2.39	0.0018	0.0134	0																							UNKNOWN
1520	1.55E+00	1.4478	349.2357	349.24584	1	1.3931	1.5402	349.24094	1.68E+03	9.39E+03	2.29E+01	0.5	4	0	0.789	4.03	0.00141	0.0113	0																7.61E-01	1.4494	349.2357	349.24219	0.0926	1.4027	1.5272	DETECTED	349.23997	2.68E+03	5.89E+03	1.75	1.375	1.02E+01	0.0014
1521	1.12E+00	1.4483	805.43238	805.45015	1	1.3914	1.5071	805.44391	1.39E+03	1.29E+04	2.20E+01	0.5	4	0	0.766	4.74	0.00382	0.0113	0																1.05E+00	1.4494	805.43837	805.44468	0.0481	1.3914	1.5046	DETECTED	805.44275	1.39E+03	1.29E+04	0.8054	1	2.20E+01	0.0014
1522	4.71E+00	1.4487	479.31295	479.32835	1	1.4044	1.5614	479.32044	5.48E+03	3.06E+04	7.42E+01	0.25	2	0	0.917	1.06	0.00051	0.0113	0																							UNKNOWN
1523	4.71E-01	1.4487	997.63981	997.65281	1	1.4256	1.5161	997.6454	1.46E+03	4.37E+03	1.05E+01	0.25	2	1	0.85	1.97	0.00196	0.0113	0																							UNKNOWN
1524	4.85E-01	1.4494	270.0991	270.1007	1	1.4254	1.5159	270.09971	1.94E+03	5.64E+03	9.93E+00	0.125	1	0	1	0	0	0	0																4.85E-01	1.4494	270.0991	270.1007	0.0433	1.4254	1.5159	DETECTED	270.09971	1.94E+03	5.64E+03	3	2	9.93E+00	0.0014
1525	3.52E-01	1.4494	399.14492	399.14815	1	1.414	1.482	399.14662	2.69E+03	4.86E+03	8.40E+00	0.125	1	0	1	0	0	0	0																3.52E-01	1.4494	399.14492	399.14815	0.0577	1.414	1.482	DETECTED	399.14662	2.69E+03	4.86E+03	1	1	8.40E+00	0.0014
1526	1.10E+00	1.4494	451.0342	451.0477	1	1.3914	1.5498	451.03957	1.44E+03	6.52E+03	1.12E+01	0.125	1	0	1	0	0	0	0																1.10E+00	1.4494	451.0342	451.0477	0.0685	1.3914	1.5498	DETECTED	451.03957	1.44E+03	6.52E+03	1.8	1.4	1.12E+01	0.0014
1527	2.40E+01	1.4494	573.20746	573.21446	1	1.4027	1.6969	573.21024	2.11E+03	1.11E+05	3.21E+02	0.375	3	0	0.884	2.12	0.00121	0.0099	0																1.73E+01	1.4494	573.20746	573.21446	0.0685	1.4027	1.6969	DETECTED	573.20959	4.71E+03	1.11E+05	3.4554	2.7409	1.90E+02	0.0014
1528	6.13E+00	1.4494	580.30543	580.32037	1	1.3612	1.5727	580.31074	1.41E+03	2.34E+04	5.54E+01	0.25	2	0	0.969	0.38	0.00022	0.0099	0																							UNKNOWN
1529	3.49E-01	1.4494	617.38493	617.39172	1	1.414	1.4933	617.38923	2.11E+03	3.96E+03	6.79E+00	0.125	1	0	1	0	0	0	0																3.49E-01	1.4494	617.38493	617.39172	0.0687	1.414	1.4933	DETECTED	617.38923	2.11E+03	3.96E+03	1.3333	1.1667	6.79E+00	0.0014
1530	1.91E-01	1.4494	867.36203	867.38775		1.414	1.482	867.37152	1.48E+03	2.82E+03	4.81E+00	0.125	1	0	1	0	0	0	0																1.91E-01	1.4494	867.36203	867.38775	0.0376	1.414	1.482	DETECTED	867.37152	1.48E+03	2.82E+03	1	1	4.81E+00	0.0014
1531	3.25E-01	1.4494	1027.50881	1027.51984	1	1.4052	1.4744	1027.51342	1.38E+03	3.52E+03	8.43E+00	0.25	2	0	0.763	3.13	0.00322	0.0099	0																							UNKNOWN
1532	2.13E+00	1.4494	989.58767	989.61015	1	1.4027	1.5838	989.60228	2.44E+03	1.28E+04	2.19E+01	0.125	1	1	1	0	0	0	0																2.13E+00	1.4494	989.58767	989.61015	0.1005	1.4027	1.5838	DETECTED	989.60228	2.44E+03	1.28E+04	3.3045	2	2.19E+01	0.0014
1533	3.35E-01	1.4494	996.57888	996.5851	1	1.4027	1.482	996.58244	1.59E+03	4.35E+03	7.42E+00	0.125	1	0	1	0	0	0	0																3.35E-01	1.4494	996.57888	996.5851	0.0587	1.4027	1.482	DETECTED	996.58244	1.59E+03	4.35E+03	0.75	0.875	7.42E+00	0.0014
1534	5.01E-01	1.4494	1004.58759	1004.59817	1	1.414	1.5046	1004.5938	2.88E+03	4.74E+03	8.07E+00	0.125	1	0	1	0	0	0	0																5.01E-01	1.4494	1004.58759	1004.59817	0.0855	1.414	1.5046	DETECTED	1004.5938	2.88E+03	4.74E+03	1.6667	1.3333	8.07E+00	0.0014
1535	1.88E-01	1.4494	1037.5695	1037.59488	1	1.414	1.482	1037.58645	1.43E+03	2.69E+03	4.58E+00	0.125	1	0	1	0	0	0	0																1.88E-01	1.4494	1037.5695	1037.59488	0.0512	1.414	1.482	DETECTED	1037.58645	1.43E+03	2.69E+03	1	1	4.58E+00	0.0014
1536	3.77E+00	1.4496	244.99265	244.99897	1	1.403	1.5441	244.99708	2.65E+03	2.69E+04	6.20E+01	0.375	3	0	0.84	2.69	0.00066	0.0113	0																							UNKNOWN
1537	2.03E+00	1.4497	586.35273	586.36204	1	1.3801	1.5387	586.35751	1.43E+03	1.37E+04	2.58E+01	0.625	5	0	0.842	3.63	0.00213	0.0332	0																1.84E+00	1.4494	586.35516	586.36148	0.0885	1.3801	1.5385	DETECTED	586.35861	1.76E+03	1.37E+04	1.5266	1.1668	2.35E+01	0.0014
1538	1.72E+00	1.4499	448.28204	448.29036	1	1.3914	1.5498	448.28812	1.60E+03	1.21E+04	2.70E+01	0.375	3	0	0.85	2.78	0.00125	0.0134	0																1.72E+00	1.4409	448.28204	448.28972	0.0864	1.3914	1.5498	DETECTED	448.28746	1.69E+03	1.21E+04	3.137	1.75	2.09E+01	0.0042
1539	1.40E+01	1.4511	564.30484	564.32459	1	1.3688	1.5297	564.31383	1.60E+03	1.38E+05	2.37E+02	0.625	5	0	0.92	1.76	0.00099	0.0113	0																1.39E+01	1.4494	564.30685	564.31624	0.0709	1.3688	1.4933	DETECTED	564.31334	1.78E+03	1.38E+05	0.9968	0.9229	2.37E+02	0.0014
1540	8.83E-01	1.4515	163.98602	163.98826	1	1.4536	1.5328	163.98697	3.87E+03	7.31E+03	1.71E+01	0.125	1	0	1	0	0	0	0																							UNKNOWN
1541	5.71E-01	1.4515	357.16512	357.16881	1	1.4536	1.5328	357.16623	1.77E+03	5.26E+03	1.20E+01	0.125	1	0	1	0	0	0	0																							UNKNOWN
1542	3.01E+00	1.4515	596.29288	596.30756		1.397	1.5668	596.30124	2.41E+03	1.26E+04	2.84E+01	0.125	1	0	1	0	0	0	0																							UNKNOWN
1543	3.80E-01	1.4515	1020.57199	1020.59506	1	1.4649	1.5328	1020.58621	2.38E+03	4.05E+03	9.11E+00	0.125	1	0	1	0	0	0	0																							UNKNOWN
1544	3.60E-01	1.4515	1118.68513	1118.70198	1	1.4649	1.5441	1118.69737	1.56E+03	3.16E+03	7.11E+00	0.125	1	0	1	0	0	0	0																							UNKNOWN
1545	5.25E-01	1.4515	1231.73812	1231.75353	1	1.4536	1.5441	1231.74545	1.69E+03	4.25E+03	9.56E+00	0.125	1	1	1	0	0	0	0																							UNKNOWN
1546	6.49E-01	1.4515	1241.59854	1241.61049	1	1.4536	1.5328	1241.60626	3.01E+03	5.46E+03	1.23E+01	0.125	1	0	1	0	0	0	0																							UNKNOWN
1547	3.72E-01	1.4515	1261.58984	1261.59531	1	1.4536	1.5328	1261.59304	1.90E+03	3.23E+03	7.27E+00	0.125	1	0	1	0	0	0	0																							UNKNOWN
1548	4.41E-01	1.4519	791.44358	791.4559	1	1.414	1.4844	791.45198	1.66E+03	7.09E+03	1.21E+01	0.25	2	0	0.912	1.16	0.00092	0.0049	0																4.41E-01	1.4494	791.4492	791.45482	0.0351	1.414	1.482	DETECTED	791.45244	2.50E+03	7.09E+03	1	1	1.21E+01	0.0014
1549	3.03E-01	1.4519	833.46894	833.48236	1	1.4027	1.4957	833.47509	1.15E+03	3.98E+03	7.90E+00	0.25	2	0	0.836	2.17	0.00181	0.0049	0																2.98E-01	1.4494	833.4731	833.48236	0.0474	1.4027	1.4706	DETECTED	833.47418	2.01E+03	3.98E+03	0.5	0.75	6.80E+00	0.0014
1550	1.09E+02	1.4522	412.96329	412.97555	1	1.366	1.971	412.96746	1.36E+03	5.23E+05	1.27E+03	1	8	0	0.911	2.18	0.0009	0	0	Perfluorooctanoic acid (PFOA): [M-H]-: 0.747	Perfluorooctanoic acid (PFOA)	0.747	C8HF15O2	[M-H]-	412.96643	2.51	0.00104	413.9737	1.453	0.798	Annotated via MS2 searching of NIM MDAsEVs Samples in MSDIAL	MDAsEVs_NIM_MS2_Matched_11_21_25.csv	-0.0008	0.0005	6.41E+01	1.4522	412.96469	412.97181	0.0592	1.3801	1.9346	DETECTED	412.96724	1.91E+03	4.56E+05	2.9139	2.1324	7.88E+02	0.0042
1551	2.73E+00	1.4524	789.44276	789.45433	1	1.4027	1.5244	789.4501	1.34E+03	3.78E+04	6.52E+01	0.875	7	0	0.885	2	0.00158	0.0141	0																2.73E+00	1.4494	789.44686	789.45372	0.0382	1.4027	1.5159	DETECTED	789.45067	1.67E+03	3.78E+04	1.0587	1.0796	6.46E+01	0.0014
1552	1.22E+00	1.4527	229.93718	229.94495	1	1.4027	1.547	229.94187	1.19E+03	9.75E+03	2.20E+01	0.75	6	0	0.828	3.66	0.00084	0.0255	0																1.22E+00	1.4494	229.94059	229.94354	0.0617	1.4027	1.5385	DETECTED	229.94142	2.35E+03	9.75E+03	2	1.5	1.75E+01	0.0014
1553	4.15E+00	1.4527	377.15446	377.16597	1	1.3011	1.5697	377.16256	1.32E+03	3.32E+04	8.10E+01	1	8	1	0.816	4.1	0.00155	0.0198	0																3.04E+00	1.4494	377.1592	377.16303	0.0495	1.3914	1.5159	DETECTED	377.16188	2.40E+03	3.12E+04	1.4201	1.215	5.41E+01	0.0014
1554	1.64E+02	1.4536	321.20477	321.21691	1	1.3688	1.9006	321.2111	1.52E+03	1.15E+06	2.01E+03	1	8	0	0.928	2.18	0.0007	0	0																1.64E+02	1.4536	321.20635	321.21644	0.0543	1.3688	1.9006	DETECTED	321.21114	3.09E+03	1.15E+06	3.0334	2.8166	2.01E+03	0.0056
1555	1.33E+01	1.4536	346.97029	346.98021	1	1.3826	1.7447	346.9753	1.46E+03	6.28E+04	1.54E+02	1	8	0	0.887	2.23	0.00077	0	0																7.41E+00	1.4536	346.97353	346.97777	0.0604	1.3914	1.6517	DETECTED	346.97495	2.58E+03	5.39E+04	3.3138	2.1687	9.36E+01	0.0056
1556	4.16E+01	1.4536	368.97063	368.98184	1	0.967	1.9258	368.97729	1.42E+03	1.99E+05	4.85E+02	1	8	0	0.888	2.26	0.00084	0	0																2.26E+01	1.4536	368.97494	368.97904	0.0606	1.3914	1.7535	DETECTED	368.97707	2.88E+03	1.63E+05	3.2158	2.0627	2.82E+02	0.0056
1557	1.58E+00	1.4538	375.17537	375.18392	1	1.4027	1.5274	375.18137	1.65E+03	1.48E+04	3.60E+01	0.5	4	0	0.708	5.39	0.00202	0.0255	0																1.29E+00	1.4494	375.17996	375.18301	0.0435	1.4027	1.5159	DETECTED	375.18162	2.11E+03	1.45E+04	1.7142	1.25	2.51E+01	0.0014
1558	1.58E+00	1.4539	66.00901	66.0122		1.3365	1.6667	66.01047	1.49E+03	1.11E+04	1.86E+01	0.375	3	1	0.478	9.69	0.00064	0.1549	0																2.11E-01	1.402	66.00962	66.0122	0.0709	1.3575	1.4367	DETECTED	66.01078	1.49E+03	3.04E+03	1.334	1.167	4.71E+00	0.0106
1559	5.79E+00	1.4539	585.34303	585.35698	1	1.3826	1.612	585.35334	1.41E+03	3.11E+04	6.11E+01	0.375	3	2	0.72	4.19	0.00245	0.0184	0																							UNKNOWN
1560	9.80E+00	1.4541	238.07117	238.078	1	1.3914	1.7107	238.07294	1.42E+03	2.57E+04	6.50E+01	1	8	0	0.841	4.23	0.00101	0.0255	0																2.36E+00	1.4494	238.07166	238.07705	0.1068	1.3914	1.6291	DETECTED	238.07301	1.42E+03	1.12E+04	3.7267	2.1	1.99E+01	0.0014
1561	1.83E+00	1.4542	588.04825	588.06815	1	1.3939	1.6293	588.05433	1.42E+03	7.24E+03	1.74E+01	1	8	1	0.623	7.91	0.00465	0.0255	0																1.35E+00	1.4494	588.04912	588.06061	0.1102	1.4027	1.6178	DETECTED	588.05295	2.23E+03	7.24E+03	3.75	2.375	1.24E+01	0.0014
1562	1.67E+00	1.4542	1024.58936	1024.62283	1	1.3914	1.6291	1024.60505	1.45E+03	1.22E+04	2.08E+01	0.625	5	1	0.816	4.14	0.00425	0.0573	0																1.67E+00	1.4409	1024.59164	1024.61297	0.0431	1.3914	1.6291	DETECTED	1024.60548	1.45E+03	1.22E+04	5.5766	2.625	2.08E+01	0.0042
1563	3.23E-01	1.4543	225.01543	225.01805	1	1.3939	1.4844	225.01673	1.32E+03	2.19E+03	5.58E+00	0.125	1	0	1	0	0	0	0																							UNKNOWN
1564	1.01E+00	1.4543	252.0463	252.05438		1.3838	1.5637	252.05113	1.32E+03	5.14E+03	1.29E+01	0.25	2	0	0.631	4.93	0.00124	0	0																							UNKNOWN
1565	3.78E-01	1.4543	334.16797	334.17692	1	1.4166	1.4957	334.17334	1.33E+03	3.01E+03	7.37E+00	0.125	1	0	1	0	0	0	0																							UNKNOWN
1566	3.31E-01	1.4543	438.25594	438.26133	1	1.4291	1.5196	438.25842	1.32E+03	2.73E+03	5.40E+00	0.125	1	0	1	0	0	0	0																							UNKNOWN
1567	4.48E-01	1.4543	469.30716	469.31241	1	1.4143	1.4935	469.3089	1.95E+03	3.74E+03	8.92E+00	0.125	1	0	1	0	0	0	0																							UNKNOWN
1568	1.58E+01	1.4543	500.31674	500.32818	1	1.3838	1.5989	500.32373	1.56E+03	1.04E+05	2.04E+02	0.125	1	2	1	0	0	0	0																							UNKNOWN
1569	3.36E-01	1.4543	527.33771	527.35454	1	1.4065	1.5083	527.34998	1.41E+03	2.66E+03	5.24E+00	0.125	1	0	1	0	0	0	0																							UNKNOWN
1570	9.77E+00	1.4543	534.25888	534.27419	1	1.3826	1.6994	534.26846	3.87E+03	3.23E+04	7.81E+01	0.125	1	0	1	0	0	0	0																							UNKNOWN
1571	1.35E+00	1.4543	547.30214	547.30889	1	1.403	1.4935	547.30731	4.18E+03	8.96E+03	2.13E+01	0.125	1	0	1	0	0	0	0																							UNKNOWN
1572	2.54E+00	1.4543	575.21406	575.21923	1	1.4142	1.516	575.216	3.13E+03	1.13E+04	4.56E+01	0.125	1	0	1	0	0	0	0																							UNKNOWN
1573	5.38E-01	1.4543	587.27176	587.28217	1	1.3952	1.4857	587.2769	1.85E+03	4.80E+03	9.42E+00	0.125	1	0	1	0	0	0	0																							UNKNOWN
1574	3.76E-01	1.4543	623.26858	623.27886	1	1.403	1.4822	623.27473	1.78E+03	3.11E+03	7.39E+00	0.125	1	0	1	0	0	0	0																							UNKNOWN
1575	3.54E-01	1.4543	803.45709	803.46508	1	1.4166	1.4957	803.46299	1.16E+03	3.72E+03	8.93E+00	0.125	1	0	1	0	0	0	0																							UNKNOWN
1576	4.10E-01	1.4543	873.43361	873.44344	1	1.4166	1.4957	873.44018	1.32E+03	4.56E+03	1.09E+01	0.125	1	0	1	0	0	0	0																							UNKNOWN
1577	5.26E-01	1.4543	906.50637	906.51135	1	1.4029	1.4708	906.50902	1.56E+03	3.34E+03	1.34E+01	0.125	1	0	1	0	0	0	0																							UNKNOWN
1578	6.00E-01	1.4543	959.5829	959.59799	1	1.4291	1.5083	959.59091	2.74E+03	6.27E+03	1.22E+01	0.125	1	1	1	0	0	0	0																							UNKNOWN
1579	7.57E+01	1.4565	307.18933	307.19734	1	1.3688	1.8013	307.19481	1.49E+03	3.30E+05	8.12E+02	1	8	0	0.839	4.56	0.0014	0	0																1.43E+01	1.4565	307.19176	307.19549	0.0582	1.3688	1.5838	DETECTED	307.19494	1.49E+03	1.02E+05	3.0207	1.7831	1.77E+02	0.0085
1580	2.32E+01	1.4565	344.97277	344.98614	1	1.3801	1.9371	344.97979	1.44E+03	9.02E+04	2.21E+02	1	8	0	0.927	1.86	0.00064	0	0																1.30E+01	1.4565	344.978	344.98193	0.0611	1.3801	1.7875	DETECTED	344.97955	1.75E+03	8.01E+04	3.5696	2.2799	1.39E+02	0.0085
1581	2.01E+00	1.4568	974.59806	974.62516	1	1.414	1.5781	974.61366	1.57E+03	1.65E+04	3.02E+01	0.5	4	0	0.946	1.03	0.001	0.0219	0																1.70E+00	1.4494	974.59806	974.61924	0.0443	1.414	1.5725	DETECTED	974.61391	2.28E+03	1.65E+04	3.4301	2.3333	2.81E+01	0.0014
1582	6.47E-01	1.4572	333.05509	333.05764		1.4226	1.5244	333.05647	2.18E+03	4.75E+03	1.05E+01	0.125	1	0	1	0	0	0	0																							UNKNOWN
1583	5.12E-01	1.4572	681.21072	681.22253		1.3886	1.4792	681.21575	1.85E+03	4.04E+03	8.79E+00	0.125	1	0	1	0	0	0	0																							UNKNOWN
1584	3.67E-01	1.4572	997.62976	997.64845	1	1.4226	1.5131	997.64062	1.36E+03	3.58E+03	7.76E+00	0.125	1	1	1	0	0	0	0																							UNKNOWN
1585	2.38E+00	1.4573	333.16604	333.17641	1	1.3914	1.6064	333.17145	1.37E+03	1.87E+04	4.58E+01	1	8	0	0.822	4.33	0.00144	0.0255	0																2.31E+00	1.4494	333.1679	333.17641	0.0489	1.3914	1.6064	DETECTED	333.17175	1.37E+03	1.80E+04	1.8159	2.1384	3.12E+01	0.0014
1586	8.75E-01	1.4574	767.46026	767.47507	1	1.4027	1.5498	767.46815	1.31E+03	8.07E+03	1.38E+01	0.375	3	0	0.799	3.23	0.00248	0.0191	0																8.75E-01	1.4494	767.46161	767.47507	0.0462	1.4027	1.5498	DETECTED	767.46967	1.53E+03	8.07E+03	2.5695	1.625	1.38E+01	0.0014
1587	2.87E+00	1.4508	542.25131	542.26833	1	1.3688	1.5726	542.25928	1.65E+03	9.56E+03	2.27E+01	0.375	3	1	0.716	4.79	0.0026	0.0983	0																1.55E+00	1.4232	542.2521	542.26826	0.0962	1.3688	1.5385	DETECTED	542.25916	1.65E+03	9.56E+03	2.3325	1.5003	1.64E+01	-0.0021
1588	8.69E+00	1.4579	394.97328	394.98206	1	1.3773	1.7447	394.97686	1.52E+03	2.97E+04	7.23E+01	1	8	0	0.898	2.42	0.00095	0	0																4.62E+00	1.4579	394.97576	394.97832	0.1589	1.3801	1.6404	DETECTED	394.97659	2.52E+03	2.29E+04	2.9813	1.917	3.96E+01	0.0099
1589	4.67E+01	1.4579	562.2875	562.30459	1	1.3547	1.7686	562.29781	2.01E+03	2.15E+05	4.18E+02	1	8	0	0.918	2.33	0.00131	0	0																3.89E+01	1.4579	562.29482	562.29964	0.0877	1.3575	1.7535	DETECTED	562.29788	3.59E+03	2.15E+05	3.1839	2.8986	3.69E+02	0.0212
1590	2.92E+00	1.4586	989.58529	989.62028	1	1.4044	1.6066	989.6073	1.32E+03	8.07E+03	2.35E+01	0.5	4	0	0.814	3.59	0.00356	0.0255	0																							UNKNOWN
1591	2.74E-01	1.4589	776.93911	776.95155		1.4254	1.4957	776.94444	1.43E+03	2.58E+03	6.19E+00	0.25	2	0	0.694	4.01	0.00312	0.0191	0																1.75E-01	1.4494	776.94104	776.95155	0.0801	1.4254	1.4933	DETECTED	776.946	1.43E+03	2.37E+03	2	1.5	4.05E+00	0.0014
1592	6.79E-01	1.4589	837.25569	837.26328	1	1.414	1.5184	837.25935	1.44E+03	5.02E+03	1.21E+01	0.25	2	0	0.975	0.27	0.00022	0.0191	0																4.10E-01	1.4494	837.25588	837.26079	0.0475	1.414	1.5046	DETECTED	837.25946	1.44E+03	4.76E+03	1.6667	1.3333	8.13E+00	0.0014
1593	4.85E+00	1.4594	973.59732	973.63244	1	1.4044	1.7507	973.61608	1.42E+03	2.86E+04	6.40E+01	0.625	5	0	0.822	3.76	0.00366	0.0141	0																							UNKNOWN
1594	8.33E+00	1.4602	226.00901	226.0154	1	1.4044	1.6429	226.01195	1.14E+03	3.24E+04	8.23E+01	0.5	4	0	0.798	4.8	0.00109	0.0219	0																							UNKNOWN
1595	5.44E-01	1.4603	647.00564	647.02302	1	1.4112	1.5357	647.0151	1.18E+03	4.19E+03	8.90E+00	0.75	6	0	0.897	2.07	0.00134	0.024	0																3.95E-01	1.4494	647.01254	647.01749	0.0552	1.414	1.5046	DETECTED	647.0147	1.98E+03	4.19E+03	1.6667	1.3333	7.17E+00	0.0014
1596	7.55E-01	1.4607	1289.59188	1289.6082	1	1.4369	1.5441	1289.59897	1.36E+03	5.60E+03	1.26E+01	0.5	4	0	0.868	2.63	0.00339	0.0438	0																							UNKNOWN
1597	2.38E+01	1.4609	79.95681	79.95858	1	1.2189	2.0155	79.95746	1.40E+03	5.08E+04	1.06E+02	1	8	1	0.891	1.73	0.00014	0.2893	0																9.06E+00	1.3725	79.95685	79.95802	0.5243	1.3122	1.9346	DETECTED	79.95743	2.23E+03	2.36E+04	17.665	7.5542	3.61E+01	0.015
1598	1.18E+01	1.4614	160.90944	160.91664	1	1.3273	1.7877	160.91185	1.72E+03	4.74E+04	1.17E+02	1	8	0	0.814	4.17	0.00067	0.017	0																3.59E+00	1.4685	160.90944	160.91312	0.1205	1.3688	1.7535	DETECTED	160.91168	2.30E+03	1.45E+04	6.1216	2.1252	2.52E+01	0.0092
1599	5.23E-01	1.4614	517.31243	517.32356	1	1.4142	1.4857	517.31967	1.68E+03	4.67E+03	1.21E+01	0.25	2	0	0.991	0.07	0.00004	0.0141	0																							UNKNOWN
1600	1.71E+00	1.4614	742.02675	742.0405	1	1.4027	1.6315	742.03338	1.20E+03	1.34E+04	2.29E+01	1	8	0	0.911	2.34	0.00174	0.017	0																1.71E+00	1.4685	742.02869	742.03851	0.0559	1.4027	1.6178	DETECTED	742.03256	1.56E+03	1.34E+04	1.6435	1.9	2.29E+01	0.0092
1601	2.61E+00	1.4614	761.40158	761.42011	1	1.427	1.5289	761.41254	1.83E+03	2.75E+04	6.49E+01	0.25	2	0	0.622	5	0.0038	0.0141	0																							UNKNOWN
1602	4.90E-01	1.4614	845.4005	845.41479	1	1.4279	1.497	845.40622	1.33E+03	6.15E+03	1.48E+01	0.25	2	0	0.819	2.37	0.002	0.0141	0																							UNKNOWN
1603	4.80E+00	1.4614	988.58545	988.62459	1	1.4027	1.7424	988.6132	2.36E+03	2.25E+04	3.83E+01	0.25	2	0	0.649	4.63	0.00458	0.0141	0																4.13E+00	1.4685	988.58545	988.61965	0.1081	1.4027	1.5838	DETECTED	988.61091	4.15E+03	2.25E+04	2.5567	1.6	3.83E+01	0.0092
1604	3.74E-01	1.4614	973.05221	973.07745	1	1.4452	1.5441	973.06443	1.26E+03	2.90E+03	6.54E+00	0.25	2	0	0.896	1.25	0.00122	0.0424	0																							UNKNOWN
1605	2.44E+00	1.4618	526.34101	526.35562	1	1.3914	1.5953	526.35009	1.53E+03	9.82E+03	2.42E+01	0.625	5	0	0.736	6.61	0.00348	0.0191	0																6.69E-01	1.4494	526.34101	526.35313	0.0859	1.3914	1.5385	DETECTED	526.3479	1.82E+03	4.32E+03	1.6	1.3	7.42E+00	0.0014
1606	1.24E+01	1.4618	972.60491	972.63086	1	1.4027	1.7651	972.61794	1.65E+03	9.18E+04	1.59E+02	0.625	5	0	0.817	3.9	0.00379	0.0191	0																1.24E+01	1.4494	972.60787	972.62987	0.0471	1.4027	1.7535	DETECTED	972.61728	1.76E+03	9.18E+04	3.9445	4.5221	1.57E+02	0.0014
1607	5.49E+02	1.462	498.31213	498.32708	1	1.3688	2.3136	498.32242	1.69E+03	2.37E+06	6.13E+03	0.875	7	0	0.912	1.74	0.00087	0.0141	0																2.89E+02	1.4685	498.31213	498.32708	0.0545	1.3688	2.0704	DETECTED	498.32213	1.84E+03	2.06E+06	2.6105	2.3262	3.55E+03	0.0092
1608	8.70E-01	1.4621	424.9676	424.97738	1	1.4065	1.5498	424.97176	1.25E+03	8.11E+03	1.97E+01	0.375	3	0	0.895	1.71	0.00073	0.0191	0																8.06E-01	1.4494	424.9676	424.97675	0.0724	1.414	1.5498	DETECTED	424.97133	1.99E+03	5.30E+03	3	2	9.15E+00	0.0014
1609	1.32E+02	1.4621	514.30752	514.32514	1	1.3688	1.8442	514.31686	1.71E+03	5.74E+05	1.43E+03	1	8	0	0.828	5.21	0.00268	0	0																7.62E+01	1.4621	514.30954	514.31944	0.0715	1.3688	1.7988	DETECTED	514.31672	1.71E+03	4.29E+05	4.1687	3.3904	7.37E+02	0.0141
1610	2.52E+00	1.4623	546.29563	546.31183	1	1.3818	1.6066	546.30308	2.11E+03	1.04E+04	2.35E+01	0.5	4	0	0.813	4.1	0.00224	0.0234	0																							UNKNOWN
1611	1.50E+00	1.4623	683.02323	683.03621	1	1.3773	1.6036	683.02963	1.25E+03	6.13E+03	1.38E+01	0.5	4	0	0.782	3.62	0.00247	0.0997	0																							UNKNOWN
1612	2.45E+01	1.4624	500.3157	500.32904	1	1.3886	1.6715	500.32585	2.32E+03	1.07E+05	2.70E+02	0.625	5	1	0.811	3.89	0.00195	0.0191	0																8.93E+00	1.4494	500.32195	500.3272	0.0561	1.3914	1.5046	DETECTED	500.3263	3.30E+03	9.26E+04	1.6039	1.1495	1.59E+02	0.0014
1613	1.40E+00	1.4628	222.07696	222.08165	1	1.4423	1.612	222.07805	1.51E+03	8.12E+03	1.88E+01	0.125	1	0	1	0	0	0	0																							UNKNOWN
1614	8.23E+00	1.4628	580.30889	580.32183	1	1.3857	1.6007	580.31583	1.70E+03	3.68E+04	8.32E+01	0.125	1	0	1	0	0	0	0																							UNKNOWN
1615	2.37E+00	1.4628	583.27481	583.29255	1	1.431	1.5441	583.28455	2.29E+03	1.63E+04	3.67E+01	0.125	1	0	1	0	0	0	0																							UNKNOWN
1616	4.78E-01	1.4628	959.56254	959.5863	1	1.4649	1.5554	959.57121	1.86E+03	3.16E+03	7.13E+00	0.125	1	0	1	0	0	0	0																							UNKNOWN
1617	1.14E+00	1.4628	968.27229	968.28634	1	1.4649	1.5894	968.28035	1.79E+03	7.47E+03	1.68E+01	0.125	1	2	1	0	0	0	0																							UNKNOWN
1618	6.46E-01	1.4628	1019.5778	1019.60214	1	1.4536	1.5441	1019.58934	1.60E+03	5.67E+03	1.28E+01	0.125	1	0	1	0	0	0	0																							UNKNOWN
1619	3.78E-01	1.4628	1068.25662	1068.27576	1	1.4649	1.5328	1068.27096	2.30E+03	3.77E+03	8.48E+00	0.125	1	0	1	0	0	0	0																							UNKNOWN
1620	3.92E-01	1.4628	1118.27283	1118.28783	1	1.4649	1.5441	1118.28105	1.74E+03	4.02E+03	9.05E+00	0.125	1	0	1	0	0	0	0																							UNKNOWN
1621	3.57E-01	1.4628	1122.70402	1122.70984	1	1.4536	1.5328	1122.70726	1.68E+03	3.69E+03	8.30E+00	0.125	1	0	1	0	0	0	0																							UNKNOWN
1622	5.30E-01	1.4628	1171.70313	1171.72423	1	1.4649	1.5668	1171.71228	1.66E+03	3.63E+03	8.17E+00	0.125	1	1	1	0	0	0	0																							UNKNOWN
1623	7.39E-01	1.4628	1193.75964	1193.77573	1	1.4423	1.5441	1193.76918	1.65E+03	5.92E+03	1.33E+01	0.125	1	0	1	0	0	0	0																							UNKNOWN
1624	1.30E+00	1.4628	1226.59853	1226.60541	1	1.4649	1.5554	1226.60273	2.58E+03	1.14E+04	2.57E+01	0.125	1	2	1	0	0	0	0																							UNKNOWN
1625	1.15E+00	1.4628	1255.7534	1255.78864	1	1.4423	1.5668	1255.77243	1.66E+03	7.63E+03	1.72E+01	0.125	1	0	1	0	0	0	0																							UNKNOWN
1626	3.52E-01	1.4635	1358.58355	1358.59625	1	1.4452	1.5328	1358.58819	1.60E+03	3.64E+03	7.87E+00	0.25	2	0	0.876	1.57	0.00214	0.0241	0																							UNKNOWN
1627	1.67E+00	1.4639	739.42468	739.44219	1	1.414	1.5725	739.43663	1.33E+03	1.94E+04	3.32E+01	0.5	4	0	0.897	2.03	0.0015	0.0325	0																1.67E+00	1.4685	739.42655	739.43921	0.0397	1.414	1.5725	DETECTED	739.43686	2.00E+03	1.94E+04	1.6572	1.75	3.32E+01	0.0092
1628	1.44E+00	1.4639	685.21576	685.22608	1	1.3939	1.5385	685.22079	3.05E+03	8.36E+03	2.01E+01	0.25	2	0	0.688	3.92	0.00269	0.0714	0																6.06E-01	1.4996	685.21627	685.22608	0.0604	1.4593	1.5385	DETECTED	685.22214	3.79E+03	7.31E+03	1.3333	1.1667	1.25E+01	0.0063
1629	1.54E+00	1.4642	944.56651	944.58244	1	1.414	1.5274	944.57715	1.41E+03	1.90E+04	3.24E+01	0.75	6	0	0.866	2.7	0.00255	0.0141	0																1.54E+00	1.4685	944.56819	944.58168	0.043	1.414	1.5272	DETECTED	944.57703	2.71E+03	1.90E+04	2.3043	1.25	3.24E+01	0.0092
1630	2.02E+01	1.4645	486.28268	486.2979	1	1.3914	1.8101	486.28927	3.10E+03	1.03E+05	2.04E+02	0.875	7	0	0.824	6.31	0.00307	0.0177	0																1.89E+01	1.4685	486.28268	486.2968	0.0631	1.3914	1.8101	DETECTED	486.28803	3.88E+03	9.69E+04	5.225	3.2108	1.67E+02	0.0092
1631	2.14E+00	1.4649	524.01126	524.02775	1	1.4052	1.5781	524.01971	1.44E+03	1.21E+04	2.92E+01	1	8	0	0.897	3.22	0.00169	0.0241	0																1.44E+00	1.4685	524.0175	524.02499	0.0564	1.414	1.5725	DETECTED	524.01962	2.95E+03	1.10E+04	2.5	1.75	1.88E+01	0.0092
1632	1.83E+02	1.4649	362.9648	362.97713	1	1.3801	2.0138	362.97061	1.42E+03	8.92E+05	2.18E+03	1	8	0	0.916	2.21	0.0008	0	0																1.19E+02	1.4649	362.96817	362.97089	0.058	1.3801	2.0138	DETECTED	362.97043	1.91E+03	8.25E+05	3.0066	2.0644	1.43E+03	0.0056
1633	6.63E-01	1.4649	670.86132	670.87274	1	1.4339	1.5583	670.86667	1.45E+03	4.21E+03	9.49E+00	0.375	3	0	0.93	0.99	0.00067	0.0234	0																							UNKNOWN
1634	1.74E+01	1.465	217.85246	217.85903	1	0.1015	1.6081	217.85461	1.23E+03	5.25E+03	1.87E+01	0.75	6	1	0.822	3.65	0.00079	0.4372	0																2.29E+00	1.1204	217.85246	217.85903	0.4095	0.9501	1.5159	DETECTED	217.85454	1.35E+03	3.38E+03	2.8459	1.923	6.11E+00	0.0232
1635	4.72E+00	1.4651	487.28243	487.29429	1	1.3952	1.6081	487.28976	1.96E+03	2.43E+04	5.33E+01	0.75	6	0	0.897	2.6	0.00127	0.0191	0																							UNKNOWN
1636	1.14E+00	1.4657	405.06032	405.06903	1	1.414	1.5272	405.06521	1.59E+03	1.32E+04	2.93E+01	0.625	5	1	0.827	2.86	0.00116	0.0141	0																1.14E+00	1.4685	405.06132	405.06878	0.0449	1.414	1.5272	DETECTED	405.0657	1.59E+03	1.32E+04	1.5623	1.25	2.28E+01	0.0092
1637	2.32E+00	1.4657	762.41386	762.42154	1	1.4279	1.5554	762.41835	1.82E+03	2.19E+04	5.27E+01	0.25	2	0	0.864	1.8	0.00137	0.0057	0																							UNKNOWN
1638	2.07E+00	1.466	669.36105	669.38069	1	1.4291	1.5875	669.36859	2.26E+03	1.32E+04	2.58E+01	0.5	4	0	0.891	2.52	0.00169	0.0241	0																							UNKNOWN
1639	5.48E+01	1.4664	295.17339	295.18126	1	1.3801	1.7649	295.17876	1.77E+03	3.54E+05	6.20E+02	1	8	0	0.884	3.17	0.00094	0	0																5.48E+01	1.4664	295.17339	295.18103	0.0549	1.3801	1.7649	DETECTED	295.17823	1.77E+03	3.54E+05	4.0567	3.3163	6.20E+02	0.007
1640	3.96E+01	1.4664	296.97453	296.98389	1	1.3713	2.1181	296.97916	1.29E+03	9.90E+04	2.44E+02	0.875	7	1	0.73	5.29	0.00157	0	0																2.61E+01	1.4664	296.97753	296.98275	0.0585	1.3914	2.1043	DETECTED	296.98	2.34E+03	9.51E+04	5.7857	2.6617	1.66E+02	0.007
1641	8.09E+01	1.4664	318.97615	318.98682	1	1.3838	1.9484	318.98055	1.49E+03	3.72E+05	9.15E+02	1	8	0	0.917	2	0.00064	0	0																4.86E+01	1.4664	318.97894	318.98202	0.0593	1.3914	1.9006	DETECTED	318.98036	1.81E+03	3.33E+05	3.1979	2.1396	5.81E+02	0.007
1642	1.01E+00	1.4666	387.14137	387.14747	1	1.3931	1.5441	387.14482	1.59E+03	7.78E+03	1.77E+01	0.375	3	0	0.865	2.32	0.0009	0.0057	0																3.02E-01	1.4685	387.14286	387.14683	0.0441	1.4254	1.4933	DETECTED	387.14444	1.59E+03	4.37E+03	1	1	7.56E+00	0.0092
1643	7.17E-01	1.4671	1205.7346	1205.75859	1	1.4452	1.5923	1205.74527	1.31E+03	5.18E+03	1.17E+01	0.25	2	0	0.851	1.89	0.00228	0.0311	0																							UNKNOWN
1644	1.36E+00	1.4671	1342.58697	1342.6072	1	1.4423	1.581	1342.59478	1.36E+03	1.13E+04	2.53E+01	0.25	2	0	0.903	1.19	0.00159	0.0311	0																							UNKNOWN
1645	3.54E+00	1.4672	501.31583	501.32764	1	1.3931	1.5968	501.32392	1.32E+03	1.52E+04	3.68E+01	0.625	5	0	0.855	3.41	0.00171	0.0163	0																1.17E+00	1.4685	501.31583	501.32734	0.0597	1.4027	1.4933	DETECTED	501.32398	2.48E+03	1.27E+04	0.6596	0.8	2.19E+01	0.0092
1646	1.35E+00	1.4674	596.00881	596.0311		1.4065	1.6178	596.01783	1.29E+03	6.46E+03	1.53E+01	0.5	4	0	0.764	5.19	0.0031	0.0184	0																1.03E+00	1.4685	596.01312	596.0311	0.1878	1.414	1.6178	DETECTED	596.01964	2.03E+03	6.46E+03	3.5	2.25	1.11E+01	0.0092
1647	2.95E+00	1.4678	280.97767	280.985	1	1.3826	1.6089	280.98336	2.36E+03	1.12E+04	2.77E+01	0.375	3	0	0.776	3.72	0.00105	0.0212	0																							UNKNOWN
1648	6.13E-01	1.4685	212.05641	212.06197		1.4044	1.5289	212.05765	1.26E+03	3.29E+03	8.30E+00	0.125	1	0	1	0	0	0	0																							UNKNOWN
1649	1.17E+00	1.4685	247.9861	247.99203	1	1.4339	1.5923	247.98891	2.53E+03	4.99E+03	1.12E+01	0.125	1	5	1	0	0	0	0																							UNKNOWN
1650	1.37E+00	1.4685	318.05922	318.06708	1	1.4112	1.6036	318.0621	1.54E+03	7.37E+03	1.63E+01	0.125	1	0	1	0	0	0	0																							UNKNOWN
1651	4.24E+01	1.4685	337.20122	337.20654	1	1.3939	1.5184	337.20561	2.12E+03	2.85E+05	6.98E+02	0.125	1	0	1	0	0	0	0																							UNKNOWN
1652	3.45E+00	1.4685	368.22983	368.23678	1	1.3931	1.5515	368.2336	2.63E+03	1.35E+04	3.28E+01	0.25	2	0	0.957	0.58	0.00021	0	0																							UNKNOWN
1653	2.40E-01	1.4685	381.06444	381.06818	1	1.4369	1.5048	381.06615	1.33E+03	2.56E+03	6.15E+00	0.125	1	0	1	0	0	0	0																							UNKNOWN
1654	5.31E-01	1.4685	383.24008	383.2483	1	1.4142	1.4821	383.24551	1.71E+03	3.14E+03	1.30E+01	0.125	1	0	1	0	0	0	0																							UNKNOWN
1655	1.23E+00	1.4685	393.10331	393.11648	1	1.4384	1.5289	393.11049	3.97E+03	8.47E+03	2.06E+01	0.125	1	0	1	0	0	0	0																							UNKNOWN
1656	1.08E+00	1.4685	405.06372	405.06899	1	1.4279	1.5071	405.0668	2.74E+03	1.03E+04	2.52E+01	0.125	1	3	1	0	0	0	0																							UNKNOWN
1657	6.90E-01	1.4685	449.20257	449.21189	1	1.3801	1.5046	449.2083	1.67E+03	5.79E+03	9.98E+00	0.125	1	0	1	0	0	0	0																6.90E-01	1.4685	449.20257	449.21189	0.1092	1.3801	1.5046	DETECTED	449.2083	1.67E+03	5.79E+03	0.5716	0.7858	9.98E+00	0.0092
1658	4.51E-01	1.4685	450.20364	450.21221	1	1.4178	1.5083	450.20986	1.76E+03	4.44E+03	8.79E+00	0.125	1	0	1	0	0	0	0																							UNKNOWN
1659	3.46E-01	1.4685	482.2889	482.29352	1	1.4279	1.5184	482.29213	1.25E+03	2.80E+03	6.77E+00	0.125	1	0	1	0	0	0	0																							UNKNOWN
1660	4.61E-01	1.4685	483.02692	483.03206		1.4178	1.5309	483.02925	1.63E+03	3.33E+03	6.57E+00	0.125	1	0	1	0	0	0	0																							UNKNOWN
1661	1.49E+01	1.4685	498.31207	498.32236	1	1.3939	1.6429	498.31874	2.75E+03	6.83E+04	1.65E+02	0.125	1	0	1	0	0	0	0																							UNKNOWN
1662	3.27E+00	1.4685	501.31568	501.3251	1	1.4142	1.5613	501.32051	2.10E+03	9.17E+03	3.73E+01	0.125	1	0	1	0	0	0	0																							UNKNOWN
1663	1.17E+00	1.4685	537.26511	537.28516	1	1.4052	1.5637	537.28038	1.42E+03	4.65E+03	1.12E+01	0.125	1	0	1	0	0	0	0																							UNKNOWN
1664	5.03E-01	1.4685	560.16285	560.17295		1.4256	1.5161	560.16817	1.41E+03	4.99E+03	1.21E+01	0.25	2	0	0.992	0.11	0.00006	0	0																							UNKNOWN
1665	1.17E+00	1.4685	560.32235	560.33389	1	1.4254	1.5046	560.32968	3.74E+03	1.43E+04	2.46E+01	0.125	1	0	1	0	0	0	0																1.17E+00	1.4685	560.32235	560.33389	0.0528	1.4254	1.5046	DETECTED	560.32968	3.74E+03	1.43E+04	1.3333	1.1667	2.46E+01	0.0092
1666	6.83E-01	1.4685	582.27453	582.28759	1	1.3952	1.5196	582.27882	1.93E+03	4.14E+03	8.12E+00	0.125	1	0	1	0	0	0	0																							UNKNOWN
1667	2.22E+00	1.4685	582.30909	582.31748	1	1.4254	1.5046	582.31535	8.10E+03	3.04E+04	5.22E+01	0.125	1	0	1	0	0	0	0																2.22E+00	1.4685	582.30909	582.31748	0.0426	1.4254	1.5046	DETECTED	582.31535	8.10E+03	3.04E+04	1.3333	1.1667	5.22E+01	0.0092
1668	8.43E-01	1.4685	583.29319	583.30296		1.4044	1.4836	583.29792	2.85E+03	6.98E+03	1.69E+01	0.125	1	0	1	0	0	0	0																							UNKNOWN
1669	1.74E+00	1.4685	587.35018	587.36594	1	1.4027	1.5725	587.36321	1.96E+03	1.64E+04	2.82E+01	0.125	1	0	1	0	0	0	0																1.74E+00	1.4685	587.35018	587.36594	0.0453	1.4027	1.5725	DETECTED	587.36321	1.96E+03	1.64E+04	3.1961	1.5	2.82E+01	0.0092
1670	2.17E+00	1.4685	594.28223	594.30214		1.4052	1.575	594.29338	3.24E+03	9.88E+03	2.38E+01	0.125	1	0	1	0	0	0	0																							UNKNOWN
1671	2.24E-01	1.4685	644.10547	644.11773		1.4482	1.5161	644.11234	1.23E+03	2.38E+03	5.64E+00	0.125	1	0	1	0	0	0	0																							UNKNOWN
1672	9.41E-01	1.4685	669.36556	669.37667	1	1.4254	1.5385	669.37237	1.45E+03	7.60E+03	1.30E+01	0.125	1	1	1	0	0	0	0																9.41E-01	1.4685	669.36556	669.37667	0.0788	1.4254	1.5385	DETECTED	669.37237	1.45E+03	7.60E+03	2.9501	1.6667	1.30E+01	0.0092
1673	1.51E+00	1.4685	709.35443	709.36125	1	1.4279	1.5184	709.35833	3.62E+03	1.27E+04	3.05E+01	0.125	1	0	1	0	0	0	0																							UNKNOWN
1674	4.29E-01	1.4685	726.94173	726.94962		1.414	1.5184	726.94632	1.62E+03	3.71E+03	8.92E+00	0.25	2	0	0.64	4.79	0.00349	0	0																2.64E-01	1.4685	726.94173	726.94855	0.0592	1.414	1.4933	DETECTED	726.94458	1.62E+03	3.07E+03	0.75	0.875	5.26E+00	0.0092
1675	4.31E-01	1.4685	731.45612	731.46106	1	1.427	1.5063	731.45883	1.27E+03	4.32E+03	1.04E+01	0.125	1	0	1	0	0	0	0																							UNKNOWN
1676	1.11E+00	1.4685	753.43213	753.4437	1	1.4369	1.5274	753.4371	2.35E+03	9.65E+03	2.28E+01	0.125	1	0	1	0	0	0	0																							UNKNOWN
1677	8.10E-01	1.4685	766.46168	766.48171	1	1.4384	1.5515	766.4719	1.96E+03	5.10E+03	1.23E+01	0.125	1	0	1	0	0	0	0																							UNKNOWN
1678	1.08E+00	1.4685	781.45694	781.47584	1	1.4254	1.5727	781.46888	1.43E+03	6.34E+03	1.38E+01	0.25	2	0	0.827	2.3	0.0018	0	0																9.64E-01	1.4685	781.4587	781.47535	0.0805	1.4254	1.5725	DETECTED	781.46978	1.49E+03	6.34E+03	3.3333	2.1667	1.08E+01	0.0092
1679	6.78E-01	1.4685	785.39519	785.41036		1.4226	1.5131	785.40561	2.80E+03	5.66E+03	1.23E+01	0.125	1	0	1	0	0	0	0																							UNKNOWN
1680	6.86E-01	1.4685	787.25507	787.27748	1	1.4279	1.5297	787.26874	1.28E+03	5.05E+03	1.21E+01	0.125	1	0	1	0	0	0	0																							UNKNOWN
1681	1.16E+00	1.4685	792.50157	792.5132	1	1.4157	1.5176	792.50587	1.40E+03	1.47E+04	2.51E+01	0.25	2	0	0.976	0.32	0.00025	0	0																1.16E+00	1.4685	792.50285	792.50845	0.0416	1.4254	1.5159	DETECTED	792.506	2.18E+03	1.47E+04	1.4562	1.3333	2.51E+01	0.0092
1682	5.14E-01	1.4685	802.4327	802.46145	1	1.4254	1.5385	802.44914	1.62E+03	4.82E+03	8.23E+00	0.25	2	0	0.683	4.22	0.00339	0	0																5.14E-01	1.4685	802.43331	802.46145	0.0528	1.4254	1.5385	DETECTED	802.45083	1.62E+03	4.82E+03	2.3333	1.6667	8.23E+00	0.0092
1683	1.22E+00	1.4685	836.45731	836.4803	1	1.414	1.5838	836.46564	1.37E+03	1.01E+04	1.73E+01	0.25	2	0	0.644	4.75	0.00397	0	0																1.22E+00	1.4685	836.45731	836.46984	0.0585	1.414	1.5838	DETECTED	836.46366	1.78E+03	1.01E+04	6.8636	1.875	1.73E+01	0.0092
1684	9.63E-01	1.4685	842.49232	842.50531	1	1.414	1.5385	842.50178	2.70E+03	8.81E+03	1.50E+01	0.125	1	0	1	0	0	0	0																9.63E-01	1.4685	842.49232	842.50531	0.0926	1.414	1.5385	DETECTED	842.50178	2.70E+03	8.81E+03	1.75	1.375	1.50E+01	0.0092
1685	6.32E-01	1.4685	868.39972	868.40535		1.4254	1.5046	868.40113	2.53E+03	9.06E+03	1.55E+01	0.125	1	0	1	0	0	0	0																6.32E-01	1.4685	868.39972	868.40535	0.0394	1.4254	1.5046	DETECTED	868.40113	2.53E+03	9.06E+03	1.3333	1.1667	1.55E+01	0.0092
1686	2.64E-01	1.4685	871.4493	871.45647	1	1.4254	1.4933	871.45157	1.76E+03	4.26E+03	7.27E+00	0.125	1	0	1	0	0	0	0																2.64E-01	1.4685	871.4493	871.45647	0.0341	1.4254	1.4933	DETECTED	871.45157	1.76E+03	4.26E+03	1	1	7.27E+00	0.0092
1687	4.81E-01	1.4685	897.47033	897.4921	1	1.4254	1.5272	897.48288	1.40E+03	6.11E+03	1.04E+01	0.125	1	0	1	0	0	0	0																4.81E-01	1.4685	897.47033	897.4921	0.0407	1.4254	1.5272	DETECTED	897.48288	1.40E+03	6.11E+03	2	1.5	1.04E+01	0.0092
1688	2.43E-01	1.4685	908.56694	908.57862	1	1.4254	1.5046	908.57335	1.39E+03	2.70E+03	4.61E+00	0.125	1	0	1	0	0	0	0																2.43E-01	1.4685	908.56694	908.57862	0.0619	1.4254	1.5046	DETECTED	908.57335	1.39E+03	2.70E+03	1.3333	1.1667	4.61E+00	0.0092
1689	5.14E-01	1.4685	930.54511	930.56612	1	1.4254	1.5046	930.55345	2.78E+03	6.02E+03	1.03E+01	0.125	1	0	1	0	0	0	0																5.14E-01	1.4685	930.54511	930.56612	0.0554	1.4254	1.5046	DETECTED	930.55345	2.78E+03	6.02E+03	1.3333	1.1667	1.03E+01	0.0092
1690	5.83E+00	1.4686	161.91166	161.91656	1	0.4635	1.6178	161.91367	1.59E+03	4.60E+03	8.00E+00	0.25	2	7	0.822	1.66	0.00027	0.2148	0																5.83E+00	1.576	161.91238	161.91656	0.1685	0.4635	1.6178	DETECTED	161.9138	1.65E+03	4.60E+03	0.0408	0.5204	8.00E+00	0.0035
1691	3.37E-01	1.4685	946.56557	946.57914	1	1.4254	1.5159	946.57397	1.70E+03	3.82E+03	6.51E+00	0.125	1	0	1	0	0	0	0																3.37E-01	1.4685	946.56557	946.57914	0.1645	1.4254	1.5159	DETECTED	946.57397	1.70E+03	3.82E+03	1.6667	1.3333	6.51E+00	0.0092
1692	5.78E-01	1.4685	945.56644	945.58145	1	1.4368	1.516	945.57623	1.37E+03	3.26E+03	1.31E+01	0.125	1	0	1	0	0	0	0																							UNKNOWN
1693	8.27E-01	1.4685	959.56413	959.59559	1	1.4255	1.5176	959.58656	1.28E+03	4.03E+03	1.49E+01	0.375	3	1	0.593	7.24	0.00694	0	0																							UNKNOWN
1694	3.06E-01	1.4685	973.59427	973.61911	1	1.4279	1.5071	973.60484	1.66E+03	2.72E+03	6.53E+00	0.125	1	0	1	0	0	0	0																							UNKNOWN
1695	4.58E-01	1.4685	1005.58515	1005.61483	1	1.414	1.5272	1005.60243	1.54E+03	3.64E+03	6.21E+00	0.125	1	0	1	0	0	0	0																4.58E-01	1.4685	1005.58515	1005.61483	0.0798	1.414	1.5272	DETECTED	1005.60243	1.54E+03	3.64E+03	1.5	1.25	6.21E+00	0.0092
1696	5.36E-01	1.4685	1214.17135	1214.18448	1	1.414	1.5159	1214.18041	1.39E+03	5.41E+03	9.21E+00	0.375	3	0	0.908	1.82	0.00221	0	0																5.36E-01	1.4685	1214.17689	1214.18448	0.06	1.414	1.5159	DETECTED	1214.18153	1.60E+03	5.41E+03	1.25	1.125	9.21E+00	0.0092
1697	4.39E-01	1.4685	1339.59404	1339.60408	1	1.4339	1.5244	1339.60071	1.45E+03	3.74E+03	8.09E+00	0.125	1	0	1	0	0	0	0																							UNKNOWN
1698	4.93E-01	1.4685	1343.59449	1343.60614	1	1.4497	1.5176	1343.60029	2.45E+03	4.78E+03	1.15E+01	0.125	1	0	1	0	0	0	0																							UNKNOWN
1699	2.62E-01	1.4685	1363.7113	1363.72472	1	1.4452	1.5244	1363.71904	1.34E+03	2.22E+03	4.80E+00	0.125	1	0	1	0	0	0	0																							UNKNOWN
1700	1.11E+00	1.4685	1367.62346	1367.63959	1	1.431	1.5583	1367.63183	1.44E+03	7.08E+03	1.59E+01	0.5	4	0	0.943	0.8	0.00109	0.0495	0																							UNKNOWN
1701	1.61E+02	1.4691	484.29764	484.30953	1	1.3838	1.9461	484.30634	1.78E+03	5.86E+05	1.58E+03	0.875	7	0	0.922	2.18	0.00105	0.012	0																7.71E+01	1.4685	484.3022	484.30706	0.0734	1.3914	1.7762	DETECTED	484.30616	3.13E+03	4.52E+05	5.0017	3.5066	7.78E+02	0.0092
1702	1.67E+00	1.469	958.57949	958.60273	1	1.414	1.5781	958.59242	1.44E+03	1.35E+04	2.93E+01	0.625	5	0	0.845	3.65	0.0035	0.0311	0																1.27E+00	1.4685	958.58003	958.59509	0.0456	1.414	1.5498	DETECTED	958.59079	1.57E+03	1.35E+04	1.814	1.5	2.31E+01	0.0092
1703	9.27E+00	1.4692	305.1347	305.14546	1	1.4052	1.6542	305.14043	1.61E+03	5.53E+04	1.28E+02	1	8	0	0.864	3.02	0.00092	0	0																7.38E+00	1.4692	305.13702	305.14242	0.0504	1.414	1.6291	DETECTED	305.14023	6.79E+03	5.53E+04	4.7706	2.375	9.66E+01	0.0099
1704	5.11E+00	1.4692	882.26669	882.28607	1	1.4157	1.6489	882.28107	1.55E+03	2.28E+04	5.15E+01	0.75	6	0	0.825	3.04	0.00269	0.0241	0																7.81E-01	1.4756	882.27386	882.28419	0.145	1.4254	1.5725	DETECTED	882.27993	1.55E+03	4.82E+03	2.25	1.625	8.23E+00	0.0049
1705	4.03E+00	1.4692	1256.5575	1256.6042	1	1.4226	1.6066	1256.58113	1.30E+03	3.42E+04	7.41E+01	1	8	0	0.93	1.68	0.00212	0.0354	0																2.88E+00	1.4756	1256.5741	1256.58749	0.0484	1.4367	1.6064	DETECTED	1256.58075	1.30E+03	2.91E+04	2.657	2.3053	4.95E+01	0.0049
1706	1.04E+00	1.4694	851.4527	851.46767	1	1.4166	1.5523	851.46337	1.29E+03	7.18E+03	1.72E+01	0.375	3	0	0.784	3.43	0.00292	0.0028	0																							UNKNOWN
1707	7.12E+00	1.4697	296.17562	296.18243	1	1.4027	1.6064	296.18048	1.31E+03	4.86E+04	8.51E+01	0.75	6	0	0.888	2.46	0.00073	0.0071	0																7.12E+00	1.4685	296.17562	296.18123	0.0582	1.4027	1.6064	DETECTED	296.18008	4.67E+03	4.86E+04	3.4928	2.0045	8.51E+01	0.0092
1708	9.91E-01	1.4699	391.16768	391.17823	1	1.4052	1.5668	391.17314	2.15E+03	5.71E+03	1.39E+01	0.25	2	0	0.837	2.07	0.00081	0.0311	0																							UNKNOWN
1709	6.24E+00	1.4699	111.94198	111.94748	1	1.3273	1.9928	111.94535	1.63E+03	9.02E+03	1.73E+01	0.5	4	0	0.604	5.44	0.00061	0.2408	0																							UNKNOWN
1710	8.46E+00	1.4699	581.30668	581.3276	1	1.3773	1.6066	581.31467	2.37E+03	9.57E+04	1.64E+02	0.625	5	0	0.723	4.63	0.00269	0.0071	0																8.46E+00	1.4685	581.31005	581.32608	0.0399	1.414	1.6064	DETECTED	581.3158	5.84E+03	9.57E+04	2.34	4.4858	1.64E+02	0.0092
1711	2.92E+00	1.4699	814.46971	814.48369	1	1.414	1.6066	814.47794	1.32E+03	2.37E+04	4.05E+01	0.5	4	0	0.776	4.67	0.0038	0.0184	0																2.92E+00	1.4756	814.47005	814.47832	0.0562	1.414	1.5951	DETECTED	814.47645	2.46E+03	2.37E+04	1.9746	1.6	4.05E+01	0.0049
1712	2.76E+00	1.47	259.95219	259.96049	1	1.4065	1.6233	259.95546	1.24E+03	1.37E+04	3.36E+01	1	8	0	0.896	2.48	0.00064	0.0354	0																7.35E-01	1.4897	259.95422	259.95664	0.0681	1.414	1.5272	DETECTED	259.95538	2.23E+03	6.62E+03	0.6667	0.8333	1.17E+01	0.0077
1713	9.63E-01	1.4699	1233.73048	1233.74443	1	1.4404	1.6036	1233.73589	1.41E+03	7.21E+03	1.62E+01	0.375	3	0	0.894	1.91	0.00236	0.0311	0																							UNKNOWN
1714	1.44E+01	1.4701	230.99294	231.00097	1	1.403	1.7311	230.99631	1.57E+03	5.90E+04	1.47E+02	0.375	3	0	0.835	2.55	0.00059	0.005	0																							UNKNOWN
1715	1.15E+00	1.4701	1232.27011	1232.28668	1	1.4339	1.5441	1232.27891	1.37E+03	1.04E+04	2.35E+01	0.5	4	0	0.937	1.1	0.00135	0.0495	0																							UNKNOWN
1716	4.08E+01	1.4702	485.29798	485.30897	1	1.3886	1.612	485.30654	1.48E+03	1.39E+05	4.44E+02	0.625	5	1	0.941	1.33	0.00064	0.005	0																							UNKNOWN
1717	5.57E-01	1.4703	960.57315	960.59009	1	1.4254	1.5272	960.58051	1.48E+03	6.78E+03	1.16E+01	0.25	2	0	0.837	2.16	0.00207	0.0035	0																5.57E-01	1.4685	960.5735	960.58296	0.0435	1.4254	1.5272	DETECTED	960.57947	1.70E+03	6.78E+03	2	1.5	1.16E+01	0.0092
1718	1.09E+01	1.4703	158.91081	158.91685	1	1.3237	1.6007	158.91235	2.26E+03	5.22E+04	1.28E+02	1	8	0	0.753	5.62	0.00089	0.0071	0																2.75E+00	1.4685	158.91122	158.91562	0.1148	1.3801	1.5838	DETECTED	158.91219	2.81E+03	1.48E+04	1.8661	1.2859	2.55E+01	0.0092
1719	1.05E+01	1.4704	349.12585	349.13779	1	1.4027	1.6542	349.13139	1.38E+03	7.42E+04	1.61E+02	1	8	0	0.771	5.9	0.00206	0.0071	0																8.75E+00	1.4685	349.12585	349.13252	0.0468	1.4027	1.6178	DETECTED	349.13109	3.10E+03	7.42E+04	20.1338	2.3245	1.29E+02	0.0092
1720	3.37E+00	1.4704	835.4584	835.48555	1	1.414	1.6315	835.46981	1.50E+03	2.22E+04	5.33E+01	1	8	0	0.911	2.08	0.00174	0.0071	0																1.40E+00	1.4685	835.46031	835.47279	0.0443	1.414	1.5838	DETECTED	835.46996	1.90E+03	1.24E+04	1.7762	1.875	2.11E+01	0.0092
1721	7.57E+01	1.4706	470.28374	470.29871	1	1.3886	1.7085	470.29078	1.59E+03	4.10E+05	8.31E+02	1	8	0	0.884	3.52	0.00166	0	0																5.87E+01	1.4706	470.28918	470.29871	0.0595	1.3914	1.7083	DETECTED	470.29081	5.14E+03	4.10E+05	3.764	3.1204	7.06E+02	0.0113
1722	2.65E+00	1.4709	464.21885	464.23161	1	1.3952	1.6064	464.22487	1.29E+03	1.21E+04	2.74E+01	1	8	0	0.889	2.63	0.00122	0.0396	0																2.18E+00	1.4685	464.22185	464.23161	0.0872	1.4027	1.6064	DETECTED	464.22445	3.24E+03	1.15E+04	2.6	1.8	1.99E+01	0.0092
1723	9.20E-01	1.4708	750.44706	750.46578	1	1.4367	1.5498	750.45709	1.47E+03	1.11E+04	1.90E+01	0.375	3	0	0.921	1.28	0.00096	0.0071	0																9.20E-01	1.4756	750.44706	750.46359	0.0406	1.4367	1.5498	DETECTED	750.45767	2.08E+03	1.11E+04	3.9085	1.6667	1.90E+01	0.0049
1724	1.05E+00	1.4708	1238.75909	1238.77417	1	1.431	1.581	1238.76791	1.47E+03	6.63E+03	1.51E+01	0.75	6	0	0.879	2.15	0.00266	0.0311	0																							UNKNOWN
1725	1.82E+00	1.471	602.05983	602.07989		1.3914	1.6768	602.06825	1.36E+03	4.70E+03	1.10E+01	0.625	5	0	0.77	4.31	0.00259	0.0467	0																9.97E-01	1.4685	602.06224	602.0788	0.1364	1.3914	1.5951	DETECTED	602.06746	1.68E+03	4.70E+03	2	1.5	8.06E+00	0.0092
1726	2.95E+01	1.4711	246.97833	246.9868	1	1.2076	1.8013	246.98197	1.69E+03	1.16E+05	2.91E+02	0.5	4	4	0.735	4.93	0.00122	0.0071	0																							UNKNOWN
1727	5.66E+01	1.4713	309.1717	309.17891	1	1.4279	1.5297	309.17523	4.15E+04	4.03E+05	9.92E+02	0.125	1	0	1	0	0	0	0																							UNKNOWN
1728	4.73E+00	1.4713	350.12314	350.13526	1	1.414	1.6404	350.12916	1.37E+03	4.33E+04	9.84E+01	1	8	0	0.726	6.81	0.00238	0.0071	0																3.44E+00	1.4685	350.12761	350.13185	0.0476	1.414	1.6404	DETECTED	350.12965	4.02E+03	2.41E+04	3.5178	2.5	4.18E+01	0.0092
1729	3.50E+00	1.4713	368.22702	368.23619	1	1.3939	1.5297	368.2314	1.80E+03	1.87E+04	4.56E+01	0.125	1	0	1	0	0	0	0																							UNKNOWN
1730	2.67E+00	1.4713	379.18788	379.19412	1	1.4392	1.5297	379.19246	7.65E+03	1.94E+04	4.72E+01	0.125	1	0	1	0	0	0	0																							UNKNOWN
1731	5.06E+01	1.4713	381.22923	381.2419	1	1.4392	1.756	381.23584	2.91E+04	1.64E+05	3.99E+02	0.125	1	0	1	0	0	0	0																							UNKNOWN
1732	3.42E-01	1.4713	443.15328	443.15838	1	1.4618	1.5297	443.1557	1.90E+03	3.21E+03	7.78E+00	0.125	1	0	1	0	0	0	0																							UNKNOWN
1733	4.03E-01	1.4713	466.10418	466.10986	1	1.4618	1.541	466.10664	1.92E+03	3.23E+03	7.84E+00	0.125	1	0	1	0	0	0	0																							UNKNOWN
1734	4.11E+00	1.4713	578.28616	578.3047	1	1.4052	1.6315	578.29532	3.32E+03	1.78E+04	4.29E+01	0.125	1	0	1	0	0	0	0																							UNKNOWN
1735	3.63E+00	1.4713	641.34006	641.35308	1	1.4392	1.575	641.35093	5.46E+03	2.33E+04	5.62E+01	0.125	1	0	1	0	0	0	0																							UNKNOWN
1736	4.46E-01	1.4713	743.41352	743.42851		1.4505	1.541	743.41831	1.15E+03	3.74E+03	8.99E+00	0.125	1	0	1	0	0	0	0																							UNKNOWN
1737	3.04E-01	1.4713	991.49577	991.52223	1	1.4618	1.5297	991.50272	1.31E+03	3.54E+03	8.49E+00	0.125	1	0	1	0	0	0	0																							UNKNOWN
1738	4.61E-01	1.4713	1104.25479	1104.26457	1	1.4404	1.5328	1104.25803	1.21E+03	4.16E+03	9.80E+00	0.5	4	0	0.915	1.5	0.00165	0.0382	0																							UNKNOWN
1739	8.46E+00	1.4714	347.14318	347.15191	1	1.414	1.6315	347.1483	2.99E+03	4.84E+04	1.19E+02	0.75	6	1	0.716	7.16	0.00248	0.0071	0																6.57E+00	1.4756	347.14436	347.15033	0.0553	1.414	1.6291	DETECTED	347.14901	4.45E+03	4.52E+04	3.4964	2.1054	7.85E+01	0.0049
1740	9.28E-01	1.4714	1228.54066	1228.57886	1	1.4339	1.5423	1228.55875	1.98E+03	7.72E+03	1.70E+01	0.75	6	0	0.772	6.36	0.00781	0.0382	0																							UNKNOWN
1741	4.13E+00	1.4716	323.09885	323.10831	1	1.4339	1.5554	323.10508	5.72E+03	3.69E+04	8.40E+01	0.625	5	0	0.686	7.43	0.0024	0.0071	0																							UNKNOWN
1742	8.11E-01	1.4717	479.1172	479.12832	1	1.4226	1.547	479.12114	1.31E+03	6.33E+03	1.51E+01	0.25	2	1	0.868	1.73	0.00083	0.0064	0																							UNKNOWN
1743	2.73E+00	1.4719	472.28633	472.29948	1	1.4027	1.5953	472.29435	1.60E+03	1.77E+04	4.03E+01	0.625	5	0	0.828	3.46	0.00164	0.0354	0																1.86E+00	1.4685	472.29033	472.29948	0.0628	1.4027	1.5159	DETECTED	472.29438	1.79E+03	1.77E+04	1.2477	1	3.05E+01	0.0092
1744	1.61E+00	1.472	260.97672	260.98157	1	1.4255	1.516	260.98088	2.85E+03	7.00E+03	3.00E+01	0.125	1	0	1	0	0	0	0																							UNKNOWN
1745	1.60E+00	1.472	281.15778	281.16358	1	1.4254	1.5184	281.16167	3.73E+03	1.13E+04	2.79E+01	0.25	2	0	0.898	1.34	0.00038	0.0071	0																7.27E-01	1.4685	281.15905	281.16358	0.0767	1.4254	1.5046	DETECTED	281.16185	3.73E+03	7.89E+03	1.3333	1.1667	1.39E+01	0.0092
1746	6.59E+00	1.472	317.06031	317.06683	1	1.3999	1.5968	317.06197	3.16E+03	2.97E+04	6.55E+01	0.25	2	0	0.805	2.57	0.00082	0.0071	0																							UNKNOWN
1747	1.49E+00	1.472	393.10071	393.10769	1	1.4142	1.516	393.10542	1.51E+03	6.63E+03	2.73E+01	0.125	1	1	1	0	0	0	0																							UNKNOWN
1748	9.61E-01	1.472	879.53579	879.54523	1	1.4254	1.5612	879.54067	1.37E+03	9.61E+03	1.64E+01	0.25	2	0	0.927	0.95	0.00084	0.0071	0																9.61E-01	1.4756	879.53596	879.54523	0.0439	1.4254	1.5612	DETECTED	879.54109	1.71E+03	9.61E+03	2.1092	1.5	1.64E+01	0.0049
1749	2.59E+00	1.472	1186.14245	1186.15928	1	1.4254	1.6178	1186.14989	1.16E+03	2.05E+04	3.49E+01	0.875	7	0	0.916	1.79	0.00213	0.0071	0																2.59E+00	1.4756	1186.14315	1186.15188	0.0563	1.4254	1.6178	DETECTED	1186.14929	1.96E+03	2.05E+04	3.7417	2.1458	3.49E+01	0.0049
1750	4.57E+00	1.472	1214.55153	1214.57465	1	1.4226	1.5953	1214.56888	1.25E+03	3.95E+04	8.88E+01	0.875	7	0	0.928	2.05	0.00249	0.0382	0																2.77E+00	1.4756	1214.56181	1214.57465	0.0514	1.4254	1.5838	DETECTED	1214.56946	2.29E+03	2.70E+04	2.8011	1.7548	4.59E+01	0.0049
1751	9.35E+00	1.4727	531.29401	531.31441	1	1.4157	1.7083	531.30423	3.28E+03	8.98E+04	1.54E+02	0.5	4	0	0.866	2.61	0.00139	0.0071	0																9.35E+00	1.4756	531.29401	531.31382	0.0465	1.4254	1.7083	DETECTED	531.30378	5.09E+03	8.98E+04	2.1374	2.1323	1.54E+02	0.0049
1752	8.41E-01	1.4727	1221.74647	1221.7754	1	1.4423	1.6489	1221.76429	1.27E+03	4.21E+03	9.47E+00	0.25	2	0	0.818	2.36	0.00289	0.0198	0																							UNKNOWN
1753	1.28E+00	1.473	374.97394	374.98078	1	1.4279	1.541	374.97579	1.60E+03	8.43E+03	2.06E+01	0.375	3	1	0.946	0.87	0.00033	0.0042	0																							UNKNOWN
1754	5.35E+00	1.4731	553.27256	553.28691	1	1.4143	1.6007	553.28086	1.84E+03	5.02E+04	1.21E+02	0.5	4	0	0.553	9.1	0.00503	0.0071	0																							UNKNOWN
1755	2.80E+00	1.4732	837.44335	837.47581	1	1.414	1.6542	837.45728	1.09E+03	1.30E+04	3.13E+01	1	8	0	0.732	5.87	0.00492	0.017	0																1.31E+00	1.4756	837.44506	837.46775	0.0733	1.414	1.5951	DETECTED	837.45688	2.29E+03	8.12E+03	2.2	1.6	1.39E+01	0.0049
1756	1.71E+00	1.4733	1317.60959	1317.64699	1	1.427	1.5968	1317.63451	1.14E+03	1.12E+04	2.53E+01	0.75	6	0	0.913	1.72	0.00226	0.0509	0																							UNKNOWN
1757	4.06E-01	1.4734	229.93947	229.94834		1.4649	1.5554	229.94393	1.71E+03	3.14E+03	7.25E+00	0.125	1	0	1	0	0	0	0																							UNKNOWN
1758	4.63E-01	1.4734	254.98169	254.98441		1.4762	1.5441	254.98359	2.83E+03	4.96E+03	1.14E+01	0.125	1	0	1	0	0	0	0																							UNKNOWN
1759	3.82E-01	1.4734	306.23999	306.24378		1.4762	1.5554	306.24247	1.68E+03	3.27E+03	7.47E+00	0.125	1	0	1	0	0	0	0																							UNKNOWN
1760	3.12E-01	1.4734	348.25199	348.25748		1.4762	1.5441	348.25426	1.72E+03	3.40E+03	7.73E+00	0.125	1	0	1	0	0	0	0																							UNKNOWN
1761	9.77E-01	1.4734	399.1476	399.15622	1	1.4536	1.5554	399.15432	1.66E+03	7.80E+03	1.77E+01	0.125	1	0	1	0	0	0	0																							UNKNOWN
1762	1.56E+00	1.4734	405.03599	405.04649	1	1.4762	1.6007	405.03912	2.66E+03	1.16E+04	2.63E+01	0.125	1	0	1	0	0	0	0																							UNKNOWN
1763	1.36E+00	1.4734	429.14993	429.15453		1.4536	1.5554	429.15332	2.00E+03	1.18E+04	2.68E+01	0.125	1	0	1	0	0	0	0																							UNKNOWN
1764	4.75E-01	1.4734	460.23343	460.24163	1	1.4367	1.5297	460.23724	1.65E+03	3.77E+03	9.15E+00	0.25	2	0	0.704	3.93	0.00181	0.0042	0																3.57E-01	1.4756	460.23361	460.23893	0.0557	1.4367	1.5272	DETECTED	460.23634	1.65E+03	3.77E+03	1.6667	1.3333	6.49E+00	0.0049
1765	1.01E+00	1.4734	538.26891	538.28057	1	1.431	1.5554	538.27569	1.98E+03	6.35E+03	1.44E+01	0.125	1	0	1	0	0	0	0																							UNKNOWN
1766	3.62E+00	1.4734	578.27848	578.29156	1	1.4762	1.6233	578.28394	5.10E+03	2.22E+04	5.02E+01	0.125	1	0	1	0	0	0	0																							UNKNOWN
1767	2.60E+00	1.4734	669.86246	669.8722	1	1.4368	1.6179	669.86854	1.27E+03	8.02E+03	3.24E+01	0.25	2	0	0.684	4.2	0.00282	0.0028	0																							UNKNOWN
1768	5.78E-01	1.4734	676.13572	676.14074		1.4649	1.5554	676.13927	1.61E+03	5.38E+03	1.22E+01	0.125	1	7	1	0	0	0	0																							UNKNOWN
1769	7.50E+00	1.4734	720.25725	720.27633	1	1.3631	1.5554	720.2664	2.92E+03	3.89E+04	8.77E+01	0.125	1	1	1	0	0	0	0																							UNKNOWN
1770	4.34E+00	1.4734	736.30029	736.32209	1	1.4649	1.5668	736.30912	9.12E+03	3.11E+04	7.00E+01	0.125	1	0	1	0	0	0	0																							UNKNOWN
1771	1.53E+00	1.4734	738.26256	738.27896	1	1.4649	1.5668	738.27374	3.70E+03	1.12E+04	2.53E+01	0.125	1	0	1	0	0	0	0																							UNKNOWN
1772	4.94E-01	1.4734	743.12871	743.14	1	1.4762	1.5668	743.13518	1.84E+03	3.49E+03	7.87E+00	0.125	1	0	1	0	0	0	0																							UNKNOWN
1773	4.32E+01	1.4734	748.28321	748.30587	1	1.3518	1.8157	748.29724	2.42E+03	1.38E+05	3.12E+02	0.125	1	0	1	0	0	0	0																							UNKNOWN
1774	9.37E+00	1.4734	749.27919	749.30398	1	1.4649	1.7591	749.29364	1.90E+03	4.99E+04	1.13E+02	0.125	1	0	1	0	0	0	0																							UNKNOWN
1775	5.72E+00	1.4734	772.27195	772.28923	1	1.431	1.612	772.27854	1.66E+03	3.77E+04	8.50E+01	0.125	1	0	1	0	0	0	0																							UNKNOWN
1776	8.15E-01	1.4734	775.26659	775.28027	1	1.4762	1.5554	775.27548	2.64E+03	7.18E+03	1.62E+01	0.125	1	0	1	0	0	0	0																							UNKNOWN
1777	2.26E+00	1.4734	778.341	778.36121		1.4196	1.5894	778.34636	1.94E+03	1.29E+04	2.90E+01	0.125	1	0	1	0	0	0	0																							UNKNOWN
1778	1.72E+00	1.4734	779.29965	779.31659	1	1.4762	1.5781	779.30692	2.93E+03	1.35E+04	3.05E+01	0.125	1	0	1	0	0	0	0																							UNKNOWN
1779	2.75E+00	1.4734	808.29011	808.3046	1	1.4649	1.5668	808.29848	3.33E+03	2.05E+04	4.63E+01	0.125	1	0	1	0	0	0	0																							UNKNOWN
1780	1.31E+00	1.4734	817.24457	817.26414	1	1.4367	1.663	817.25658	1.62E+03	6.20E+03	1.06E+01	0.25	2	1	0.8	2.66	0.00217	0.0042	0																1.31E+00	1.4756	817.2469	817.26414	0.0967	1.4367	1.663	DETECTED	817.25766	1.76E+03	6.20E+03	5.6662	3.3331	1.06E+01	0.0049
1781	1.47E+00	1.4734	835.28753	835.31259	1	1.4762	1.612	835.29785	2.59E+03	9.29E+03	2.09E+01	0.125	1	0	1	0	0	0	0																							UNKNOWN
1782	4.72E+00	1.4734	844.27718	844.30715	1	1.4536	1.6686	844.29964	1.93E+03	2.59E+04	5.83E+01	0.125	1	0	1	0	0	0	0																							UNKNOWN
1783	3.17E+00	1.4734	851.29647	851.32493	1	1.4423	1.5894	851.31125	2.38E+03	1.80E+04	4.06E+01	0.125	1	0	1	0	0	0	0																							UNKNOWN
1784	3.68E+00	1.6962	859.52002	859.54697	1	1.4565	2.0194	859.53216	1.68E+03	2.62E+04	6.31E+01	0.125	1	7	1	0	0	0	0																2.15E+00	1.5251	859.52225	859.53878	0.2143	1.4593	1.7535	DETECTED	859.53129	1.74E+03	6.28E+03	4.1997	2.5999	1.07E+01	0.0092
1785	2.57E+00	1.4734	886.2473	886.26897	1	1.4423	1.5668	886.25627	2.07E+03	1.85E+04	4.17E+01	0.125	1	0	1	0	0	0	0																							UNKNOWN
1786	9.03E-01	1.4734	891.30019	891.31082	1	1.4762	1.612	891.30608	1.82E+03	5.15E+03	1.16E+01	0.125	1	0	1	0	0	0	0																							UNKNOWN
1787	1.10E+00	1.4734	894.29193	894.31638	1	1.4649	1.6233	894.29893	1.59E+03	6.08E+03	1.37E+01	0.125	1	0	1	0	0	0	0																							UNKNOWN
1788	2.78E+00	1.4734	904.26421	904.29197		1.4423	1.6912	904.27647	1.59E+03	1.43E+04	3.22E+01	0.125	1	0	1	0	0	0	0																							UNKNOWN
1789	1.02E+00	1.4734	912.26289	912.29231	1	1.4762	1.6007	912.28355	2.32E+03	5.64E+03	1.27E+01	0.125	1	0	1	0	0	0	0																							UNKNOWN
1790	6.18E-01	1.4734	928.39136	928.39851		1.4762	1.5554	928.39567	2.83E+03	5.33E+03	1.20E+01	0.125	1	0	1	0	0	0	0																							UNKNOWN
1791	6.87E-01	1.4734	945.28728	945.30597	1	1.4536	1.6007	945.29516	1.62E+03	2.97E+03	6.69E+00	0.125	1	0	1	0	0	0	0																							UNKNOWN
1792	5.48E-01	1.4734	1008.58506	1008.60251	1	1.4536	1.5441	1008.59453	1.64E+03	4.39E+03	9.89E+00	0.125	1	0	1	0	0	0	0																							UNKNOWN
1793	6.81E-01	1.4734	1024.59789	1024.6045	1	1.4649	1.5554	1024.59995	1.99E+03	5.22E+03	1.18E+01	0.125	1	1	1	0	0	0	0																							UNKNOWN
1794	2.52E-01	1.4734	1138.70763	1138.71556	1	1.4649	1.5328	1138.70984	1.68E+03	2.62E+03	5.91E+00	0.125	1	0	1	0	0	0	0																							UNKNOWN
1795	5.40E-01	1.4734	1154.62064	1154.64997	1	1.4649	1.5554	1154.63652	1.88E+03	4.69E+03	1.06E+01	0.125	1	0	1	0	0	0	0																							UNKNOWN
1796	4.69E-01	1.4734	1155.66546	1155.68397	1	1.4536	1.5441	1155.67734	1.78E+03	3.39E+03	7.63E+00	0.125	1	0	1	0	0	0	0																							UNKNOWN
1797	1.22E+00	1.4734	1182.27836	1182.28992	1	1.4384	1.5583	1182.2844	1.11E+03	1.16E+04	2.62E+01	0.625	5	0	0.946	1.09	0.00129	0.0382	0																							UNKNOWN
1798	1.40E+00	1.4734	1244.73834	1244.77171	1	1.4536	1.612	1244.75476	1.47E+03	7.18E+03	1.62E+01	0.125	1	0	1	0	0	0	0																							UNKNOWN
1799	1.49E+00	1.4734	1230.54267	1230.57409	1	1.4254	1.5838	1230.56188	1.35E+03	1.31E+04	2.55E+01	0.875	7	0	0.898	3.11	0.00383	0.0495	0																1.19E+00	1.4897	1230.54267	1230.56624	0.0521	1.4254	1.5838	DETECTED	1230.56227	1.41E+03	1.03E+04	2.2216	1.4	1.76E+01	0.0077
1800	1.77E+00	1.4737	815.46045	815.48701	1	1.427	1.5968	815.47626	1.69E+03	7.16E+03	1.73E+01	0.375	3	0	0.812	3.62	0.00295	0.0156	0																							UNKNOWN
1801	5.06E+00	1.474	764.46056	764.47769	1	1.4254	1.5894	764.47508	1.28E+03	6.18E+04	1.06E+02	0.875	7	0	0.882	3.19	0.00244	0.0219	0																5.06E+00	1.4756	764.46465	764.4768	0.0406	1.4254	1.5612	DETECTED	764.47547	5.66E+03	6.18E+04	2.2814	1.3915	1.06E+02	0.0049
1802	7.76E+00	1.4741	275.0747	275.08384	1	1.4143	1.7311	275.07939	1.69E+03	2.64E+04	6.50E+01	0.375	3	1	0.74	4.13	0.00113	0.017	0																							UNKNOWN
1803	1.45E+01	1.4741	347.14427	347.15128	1	1.4256	1.6406	347.14998	4.63E+03	1.01E+05	2.30E+02	0.25	2	3	0.961	0.51	0.00018	0.0014	0																							UNKNOWN
1804	1.51E+00	1.4747	1272.55637	1272.59643	1	1.431	1.5875	1272.57506	1.29E+03	1.29E+04	2.53E+01	1	8	0	0.854	3.35	0.00426	0.0686	0																1.24E+00	1.4897	1272.5632	1272.58276	0.0526	1.4367	1.5838	DETECTED	1272.57464	1.37E+03	1.21E+04	2.1134	1.625	2.06E+01	0.0077
1805	1.44E+01	1.4748	268.14686	268.15026	1	1.4256	1.6519	268.14962	4.73E+03	7.44E+04	1.82E+02	0.125	1	0	1	0	0	0	0																							UNKNOWN
1806	4.50E+01	1.4748	279.15841	279.16874	1	1.3939	1.6573	279.16331	1.43E+03	2.14E+05	5.31E+02	1	8	0	0.855	4.64	0.0013	0	0																2.01E+01	1.4748	279.15972	279.16422	0.0635	1.4027	1.6404	DETECTED	279.16336	5.50E+03	1.28E+05	3.7433	2.0163	2.25E+02	0.0042
1807	1.56E+01	1.4748	552.23424	552.24405	1	1.414	1.6178	552.23664	3.75E+03	1.25E+05	2.15E+02	1	8	0	0.858	5.63	0.00311	0	0																1.56E+01	1.4748	552.23424	552.24117	0.0513	1.414	1.6178	DETECTED	552.23481	6.20E+03	1.25E+05	2.995	1.9554	2.15E+02	0.0042
1808	3.79E+00	1.4748	578.29246	578.31159	1	1.4143	1.6179	578.29975	4.37E+03	1.48E+04	3.51E+01	0.125	1	0	1	0	0	0	0																							UNKNOWN
1809	1.03E+00	1.4748	669.3495	669.37074	1	1.4482	1.5388	669.36414	3.03E+03	7.89E+03	1.87E+01	0.125	1	0	1	0	0	0	0																							UNKNOWN
1810	4.67E-01	1.4748	915.46355	915.47002	1	1.4482	1.5161	915.46824	1.83E+03	5.44E+03	1.29E+01	0.125	1	0	1	0	0	0	0																							UNKNOWN
1811	2.92E-01	1.4748	1270.57181	1270.59942	1	1.4482	1.5161	1270.58349	1.23E+03	2.84E+03	6.70E+00	0.125	1	0	1	0	0	0	0																							UNKNOWN
1812	6.54E-01	1.4752	445.16056	445.17014	1	1.4143	1.5161	445.16381	1.33E+03	6.23E+03	1.51E+01	0.25	2	0	0.939	0.81	0.00036	0.0007	0																							UNKNOWN
1813	1.62E+00	1.4752	755.42155	755.43887	1	1.414	1.5838	755.43413	1.74E+03	1.42E+04	2.43E+01	0.25	2	1	0.69	4.14	0.00312	0.0007	0																1.62E+00	1.4756	755.42155	755.43887	0.0534	1.414	1.5838	DETECTED	755.43257	1.74E+03	1.42E+04	1.4013	1.5	2.43E+01	0.0049
1814	3.98E+00	1.4752	764.27281	764.29423	1	1.4404	1.7311	764.28208	1.69E+03	1.34E+04	3.01E+01	0.25	2	1	0.742	3.43	0.00262	0.0007	0																							UNKNOWN
1815	1.50E+00	1.4752	864.46102	864.48203	1	1.414	1.5612	864.47203	1.81E+03	1.25E+04	2.13E+01	0.25	2	0	0.884	1.55	0.00134	0.0007	0																1.50E+00	1.4756	864.46102	864.48203	0.0602	1.414	1.5612	DETECTED	864.47136	3.03E+03	1.25E+04	1.6	1.3	2.13E+01	0.0049
1816	1.19E+00	1.4753	773.13527	773.14905	1	1.4226	1.5951	773.14226	1.39E+03	7.67E+03	2.02E+01	1	8	0	0.931	1.99	0.00154	0.0212	0																8.68E-01	1.4756	773.13613	773.14559	0.1153	1.4254	1.5951	DETECTED	773.1421	1.39E+03	6.26E+03	2.75	1.875	1.07E+01	0.0049
1817	5.46E+00	1.4756	253.08208	253.08804	1	1.3486	1.6768	253.08438	2.39E+03	1.48E+04	3.72E+01	0.125	1	0	1	0	0	0	0																							UNKNOWN
1818	5.39E+02	1.4756	266.14962	266.15228	1	1.3914	1.9459	266.15198	2.61E+03	3.65E+06	6.44E+03	0.125	1	0	1	0	0	0	0																5.39E+02	1.4756	266.14962	266.15228	0.0558	1.3914	1.9459	DETECTED	266.15198	2.61E+03	3.65E+06	4.1342	3.0925	6.44E+03	0.0049
1819	2.23E+00	1.4756	269.14711	269.14919	1	1.4254	1.5159	269.14823	3.20E+03	2.54E+04	4.48E+01	0.125	1	0	1	0	0	0	0																2.23E+00	1.4756	269.14711	269.14919	0.0743	1.4254	1.5159	DETECTED	269.14823	3.20E+03	2.54E+04	1.3013	1	4.48E+01	0.0049
1820	2.93E-01	1.4756	310.97551	310.97872	1	1.4279	1.4957	310.97703	1.48E+03	3.07E+03	7.56E+00	0.125	1	0	1	0	0	0	0																							UNKNOWN
1821	2.44E+00	1.4756	323.10535	323.1091	1	1.4279	1.5071	323.10757	4.92E+03	2.37E+04	5.81E+01	0.125	1	1	1	0	0	0	0																							UNKNOWN
1822	4.61E-01	1.4756	385.19089	385.19509	1	1.4367	1.5159	385.1924	2.75E+03	5.05E+03	8.74E+00	0.125	1	0	1	0	0	0	0																4.61E-01	1.4756	385.19089	385.19509	0.0606	1.4367	1.5159	DETECTED	385.1924	2.75E+03	5.05E+03	1.3333	1.1667	8.74E+00	0.0049
1823	3.16E+00	1.4756	393.10504	393.11061	1	1.4027	1.5612	393.10697	1.80E+03	2.32E+04	4.01E+01	0.25	2	1	0.763	3.16	0.00124	0	0																3.16E+00	1.4756	393.10504	393.11061	0.0765	1.4027	1.5612	DETECTED	393.10635	1.80E+03	2.32E+04	1.6546	1.2685	4.01E+01	0.0049
1824	3.18E-01	1.4756	455.11843	455.12649	1	1.4392	1.5184	455.12241	1.68E+03	2.71E+03	6.57E+00	0.125	1	0	1	0	0	0	0																							UNKNOWN
1825	6.45E-01	1.4756	451.14088	451.15026	1	1.4254	1.5272	451.14798	2.27E+03	6.41E+03	1.10E+01	0.125	1	0	1	0	0	0	0																6.45E-01	1.4756	451.14088	451.15026	0.0905	1.4254	1.5272	DETECTED	451.14798	2.27E+03	6.41E+03	1.25	1.125	1.10E+01	0.0049
1826	1.02E+00	1.4756	458.26951	458.2834	1	1.4254	1.5838	458.27664	1.86E+03	6.93E+03	1.19E+01	0.125	1	0	1	0	0	0	0																1.02E+00	1.4756	458.26951	458.2834	0.0734	1.4254	1.5838	DETECTED	458.27664	1.86E+03	6.93E+03	2.5	1.75	1.19E+01	0.0049
1827	8.67E-01	1.4756	478.20105	478.21001		1.4279	1.541	478.20437	2.60E+03	4.66E+03	1.13E+01	0.125	1	0	1	0	0	0	0																							UNKNOWN
1828	2.57E-01	1.4756	481.29479	481.30098	1	1.4505	1.5184	481.29826	1.45E+03	2.49E+03	6.03E+00	0.125	1	0	1	0	0	0	0																							UNKNOWN
1829	1.70E+01	1.4756	485.27573	485.28729	1	1.4166	1.7221	485.28269	3.49E+03	4.67E+04	1.13E+02	0.125	1	0	1	0	0	0	0																							UNKNOWN
1830	3.72E-01	1.4756	496.29643	496.30404	1	1.4279	1.4957	496.30148	1.67E+03	3.87E+03	9.36E+00	0.125	1	0	1	0	0	0	0																							UNKNOWN
1831	9.11E-01	1.4756	496.30122	496.30803	1	1.414	1.5725	496.30473	2.02E+03	5.67E+03	9.75E+00	0.125	1	0	1	0	0	0	0																9.11E-01	1.4756	496.30122	496.30803	0.1041	1.414	1.5725	DETECTED	496.30473	2.02E+03	5.67E+03	1.8	1.4	9.75E+00	0.0049
1832	4.28E+00	1.4756	536.28077	536.29194	1	1.4052	1.6429	536.28266	2.84E+03	1.79E+04	4.33E+01	0.125	1	0	1	0	0	0	0																							UNKNOWN
1833	1.36E+00	1.4756	531.30607	531.31343	1	1.4226	1.5583	531.30903	3.09E+03	7.23E+03	1.58E+01	0.125	1	0	1	0	0	0	0																							UNKNOWN
1834	2.37E+00	1.4756	532.29595	532.30739	1	1.4367	1.5725	532.30428	3.44E+03	2.48E+04	4.26E+01	0.125	1	0	1	0	0	0	0																2.37E+00	1.4756	532.29595	532.30739	0.0444	1.4367	1.5725	DETECTED	532.30428	3.44E+03	2.48E+04	2.8113	2	4.26E+01	0.0049
1835	1.26E+00	1.4756	533.29428	533.31062	1	1.4367	1.5725	533.3025	2.53E+03	1.20E+04	2.06E+01	0.125	1	0	1	0	0	0	0																1.26E+00	1.4756	533.29428	533.31062	0.0479	1.4367	1.5725	DETECTED	533.3025	2.53E+03	1.20E+04	3	2	2.06E+01	0.0049
1836	1.33E+00	1.4756	537.27882	537.29327	1	1.4027	1.5838	537.28518	2.36E+03	7.85E+03	1.35E+01	0.125	1	0	1	0	0	0	0																1.33E+00	1.4756	537.27882	537.29327	0.0986	1.4027	1.5838	DETECTED	537.28518	2.36E+03	7.85E+03	1.6667	1.3333	1.35E+01	0.0049
1837	1.34E+01	1.4756	553.27602	553.2865	1	1.4367	1.5951	553.28377	3.95E+03	1.68E+05	2.89E+02	0.25	2	2	0.99	0.14	0.00008	0	0																1.34E+01	1.4756	553.27602	553.2865	0.0397	1.4367	1.5951	DETECTED	553.28373	7.23E+03	1.68E+05	2.5261	2.0843	2.89E+02	0.0049
1838	6.72E-01	1.4756	569.26071	569.26538		1.4367	1.5159	569.26231	2.61E+03	9.44E+03	1.62E+01	0.125	1	0	1	0	0	0	0																6.72E-01	1.4756	569.26071	569.26538	0.0412	1.4367	1.5159	DETECTED	569.26231	2.61E+03	9.44E+03	1.3333	1.1667	1.62E+01	0.0049
1839	6.53E-01	1.4756	589.35562	589.36186	1	1.4254	1.5272	589.35885	1.83E+03	7.18E+03	1.23E+01	0.125	1	0	1	0	0	0	0																6.53E-01	1.4756	589.35562	589.36186	0.0444	1.4254	1.5272	DETECTED	589.35885	1.83E+03	7.18E+03	1.25	1.125	1.23E+01	0.0049
1840	6.69E-01	1.4756	597.29394	597.31028		1.4254	1.5046	597.30145	3.83E+03	7.25E+03	1.24E+01	0.125	1	0	1	0	0	0	0																6.69E-01	1.4756	597.29394	597.31028	0.0606	1.4254	1.5046	DETECTED	597.30145	3.83E+03	7.25E+03	0.75	0.875	1.24E+01	0.0049
1841	1.25E+00	1.4756	626.95298	626.96102		1.3713	1.5637	626.95476	1.42E+03	5.03E+03	1.21E+01	0.125	1	0	1	0	0	0	0																							UNKNOWN
1842	5.78E-01	1.4756	656.36687	656.37292	1	1.4392	1.5071	656.36991	1.65E+03	7.32E+03	1.76E+01	0.125	1	0	1	0	0	0	0																							UNKNOWN
1843	9.34E-01	1.4756	658.10914	658.13247	1	1.3886	1.5583	658.12159	1.77E+03	3.59E+03	7.80E+00	0.125	1	0	1	0	0	0	0																							UNKNOWN
1844	5.08E-01	1.4756	676.9468	676.95202		1.4392	1.541	676.94942	1.35E+03	3.73E+03	8.98E+00	0.125	1	0	1	0	0	0	0																							UNKNOWN
1845	2.77E+00	1.4756	713.29784	713.31522	1	1.4027	1.5951	713.30776	4.90E+03	1.56E+04	2.66E+01	0.125	1	0	1	0	0	0	0																2.77E+00	1.4756	713.29784	713.31522	0.1096	1.4027	1.5951	DETECTED	713.30776	4.90E+03	1.56E+04	1.8333	1.4167	2.66E+01	0.0049
1846	5.38E-01	1.4756	736.25041	736.27153	1	1.3688	1.5159	736.26093	1.51E+03	3.60E+03	6.15E+00	0.125	1	0	1	0	0	0	0																5.38E-01	1.4756	736.25041	736.27153	0.0849	1.3688	1.5159	DETECTED	736.26093	1.51E+03	3.60E+03	0.4445	0.7223	6.15E+00	0.0049
1847	3.31E-01	1.4756	752.44064	752.44925	1	1.448	1.5159	752.44346	2.36E+03	4.54E+03	7.76E+00	0.125	1	0	1	0	0	0	0																3.31E-01	1.4756	752.44064	752.44925	0.0522	1.448	1.5159	DETECTED	752.44346	2.36E+03	4.54E+03	2	1.5	7.76E+00	0.0049
1848	7.24E-01	1.4756	766.47145	766.47884	1	1.4367	1.5159	766.47623	3.95E+03	1.02E+04	1.75E+01	0.125	1	0	1	0	0	0	0																7.24E-01	1.4756	766.47145	766.47884	0.0419	1.4367	1.5159	DETECTED	766.47623	3.95E+03	1.02E+04	1.3333	1.1667	1.75E+01	0.0049
1849	8.06E-01	1.4756	778.40761	778.42728	1	1.4279	1.5071	778.41662	2.18E+03	7.77E+03	1.87E+01	0.125	1	0	1	0	0	0	0																							UNKNOWN
1850	6.53E-01	1.4756	783.41118	783.43229	1	1.4392	1.5071	783.42167	3.67E+03	6.42E+03	1.54E+01	0.125	1	0	1	0	0	0	0																							UNKNOWN
1851	4.32E-01	1.4756	816.47064	816.48075	1	1.4254	1.5159	816.47561	1.71E+03	4.74E+03	8.09E+00	0.125	1	0	1	0	0	0	0																4.32E-01	1.4756	816.47064	816.48075	0.0609	1.4254	1.5159	DETECTED	816.47561	1.71E+03	4.74E+03	1	1	8.09E+00	0.0049
1852	4.22E-01	1.4756	830.46566	830.47967	1	1.4254	1.5159	830.4714	1.75E+03	4.38E+03	7.48E+00	0.125	1	0	1	0	0	0	0																4.22E-01	1.4756	830.46566	830.47967	0.0623	1.4254	1.5159	DETECTED	830.4714	1.75E+03	4.38E+03	1	1	7.48E+00	0.0049
1853	3.05E-01	1.4756	839.3114	839.32486		1.4254	1.5046	839.31695	1.53E+03	3.85E+03	6.57E+00	0.125	1	0	1	0	0	0	0																3.05E-01	1.4756	839.3114	839.32486	0.048	1.4254	1.5046	DETECTED	839.31695	1.53E+03	3.85E+03	0.75	0.875	6.57E+00	0.0049
1854	1.02E+00	1.4756	840.36283	840.36976		1.4367	1.5159	840.36755	3.50E+03	1.47E+04	2.52E+01	0.125	1	0	1	0	0	0	0																1.02E+00	1.4756	840.36283	840.36976	0.0386	1.4367	1.5159	DETECTED	840.36755	3.50E+03	1.47E+04	1.3333	1.1667	2.52E+01	0.0049
1855	6.49E-01	1.4756	852.46962	852.47842	1	1.4392	1.541	852.47274	1.87E+03	4.17E+03	1.00E+01	0.125	1	0	1	0	0	0	0																							UNKNOWN
1856	8.21E-01	1.4756	841.40454	841.41251	1	1.4367	1.5046	841.40926	4.36E+03	1.26E+04	2.15E+01	0.125	1	0	1	0	0	0	0																8.21E-01	1.4756	841.40454	841.41251	0.0399	1.4367	1.5046	DETECTED	841.40926	4.36E+03	1.26E+04	1	1	2.15E+01	0.0049
1857	3.72E-01	1.4756	851.46223	851.47623	1	1.4254	1.5159	851.47084	1.84E+03	4.31E+03	7.36E+00	0.125	1	0	1	0	0	0	0																3.72E-01	1.4756	851.46223	851.47623	0.0549	1.4254	1.5159	DETECTED	851.47084	1.84E+03	4.31E+03	1	1	7.36E+00	0.0049
1858	6.21E-01	1.4756	869.44107	869.44946	1	1.4367	1.5046	869.44603	2.74E+03	9.72E+03	1.66E+01	0.125	1	0	1	0	0	0	0																6.21E-01	1.4756	869.44107	869.44946	0.0363	1.4367	1.5046	DETECTED	869.44603	2.74E+03	9.72E+03	1	1	1.66E+01	0.0049
1859	3.14E-01	1.4756	887.42831	887.43494	1	1.4505	1.5184	887.43231	1.63E+03	2.95E+03	7.08E+00	0.125	1	0	1	0	0	0	0																							UNKNOWN
1860	7.74E-01	1.4756	901.4395	901.46264	1	1.448	1.5159	901.45008	5.37E+03	1.07E+04	1.83E+01	0.125	1	0	1	0	0	0	0																7.74E-01	1.4756	901.4395	901.46264	0.0469	1.448	1.5159	DETECTED	901.45008	5.37E+03	1.07E+04	2	1.5	1.83E+01	0.0049
1861	3.20E-01	1.4756	929.4758	929.48762	1	1.4505	1.5184	929.48067	1.49E+03	3.58E+03	8.59E+00	0.125	1	0	1	0	0	0	0																							UNKNOWN
1862	3.30E-01	1.4756	943.49096	943.50724		1.4367	1.5159	943.49745	1.94E+03	4.11E+03	7.02E+00	0.125	1	0	1	0	0	0	0																3.30E-01	1.4756	943.49096	943.50724	0.0541	1.4367	1.5159	DETECTED	943.49745	1.94E+03	4.11E+03	1.3333	1.1667	7.02E+00	0.0049
1863	1.39E+00	1.4756	1076.47534	1076.49152	1	1.448	1.5725	1076.47831	1.91E+03	1.57E+04	2.68E+01	0.125	1	0	1	0	0	0	0																1.39E+00	1.4756	1076.47534	1076.49152	0.0417	1.448	1.5725	DETECTED	1076.47831	1.91E+03	1.57E+04	4.3299	2.75	2.68E+01	0.0049
1864	1.98E-01	1.4756	1148.43496	1148.44554		1.448	1.5159	1148.43834	1.46E+03	2.96E+03	5.05E+00	0.125	1	0	1	0	0	0	0																1.98E-01	1.4756	1148.43496	1148.44554	0.0476	1.448	1.5159	DETECTED	1148.43834	1.46E+03	2.96E+03	2	1.5	5.05E+00	0.0049
1865	4.32E-01	1.4756	1310.68005	1310.71645	1	1.4404	1.5423	1310.69628	1.54E+03	3.80E+03	7.38E+00	0.125	1	0	1	0	0	0	0																							UNKNOWN
1866	4.44E-01	1.4756	1331.59874	1331.62018	1	1.4339	1.547	1331.61297	1.36E+03	3.12E+03	6.76E+00	0.125	1	0	1	0	0	0	0																							UNKNOWN
1867	3.11E-01	1.4756	1362.70681	1362.72855	1	1.4452	1.547	1362.72147	1.19E+03	2.10E+03	4.56E+00	0.125	1	0	1	0	0	0	0																							UNKNOWN
1868	2.02E+00	1.5006	330.9781	330.98517	1	1.3939	1.6881	330.98136	1.24E+03	4.91E+03	1.18E+01	0.625	5	2	0.752	4.2	0.00139	0.1273	0																4.13E-01	1.5654	330.97972	330.98377	0.0493	1.5159	1.6064	DETECTED	330.98159	1.77E+03	4.91E+03	1	1	8.54E+00	0.0042
1869	5.26E-01	1.476	1054.25113	1054.2639	1	1.4452	1.5441	1054.25894	1.59E+03	5.57E+03	1.11E+01	0.375	3	2	0.964	0.52	0.00054	0.0269	0																4.20E-01	1.4897	1054.25113	1054.26276	0.0487	1.448	1.5272	DETECTED	1054.25906	1.79E+03	5.57E+03	1.3333	1.1667	9.49E+00	0.0077
1870	9.07E-01	1.4761	1240.57973	1240.60616	1	1.4339	1.5697	1240.59705	1.38E+03	5.90E+03	1.28E+01	0.5	4	0	0.675	5.34	0.00663	0.0283	0																							UNKNOWN
1871	1.05E+00	1.4763	1121.70189	1121.71887	1	1.4497	1.5742	1121.71251	1.51E+03	8.65E+03	1.95E+01	0.25	2	1	0.985	0.11	0.00012	0.0269	0																							UNKNOWN
1872	1.02E+00	1.4763	1239.58442	1239.61409	1	1.4339	1.581	1239.60393	1.22E+03	6.82E+03	1.51E+01	0.75	6	0	0.821	3.78	0.00469	0.0212	0																							UNKNOWN
1873	2.54E+01	1.4767	456.26708	456.27812	1	1.4027	1.6081	456.27474	1.74E+03	1.58E+05	3.00E+02	0.875	7	0	0.892	3.2	0.00146	0.0177	0																2.04E+01	1.4756	456.27357	456.27526	0.0587	1.4027	1.5951	DETECTED	456.27491	1.74E+03	1.58E+05	3.5544	1.85	2.72E+02	0.0049
1874	1.14E+00	1.477	271.05939	271.06603	1	1.4044	1.5894	271.0635	1.46E+03	6.28E+03	1.55E+01	0.25	2	0	0.874	1.62	0.00044	0.017	0																							UNKNOWN
1875	1.22E+00	1.477	479.11157	479.12252	1	1.4166	1.5196	479.11852	1.49E+03	7.26E+03	2.92E+01	0.625	5	1	0.758	6.18	0.00296	0.0212	0																4.55E-01	1.4756	479.11215	479.12164	0.1058	1.4254	1.5046	DETECTED	479.11814	2.51E+03	5.37E+03	0.75	0.875	9.25E+00	0.0049
1876	6.30E-01	1.477	560.89955	560.91409		1.4143	1.5554	560.90685	1.43E+03	4.14E+03	9.37E+00	0.25	2	0	0.68	4.21	0.00236	0.017	0																							UNKNOWN
1877	1.88E+00	1.477	780.45562	780.48475	1	1.4367	1.6007	780.4697	1.57E+03	1.55E+04	2.79E+01	0.625	5	0	0.77	4.74	0.0037	0.0219	0																1.78E+00	1.4756	780.46773	780.47269	0.0562	1.4367	1.5612	DETECTED	780.47084	3.85E+03	1.55E+04	2.6667	1.8333	2.66E+01	0.0049
1879	1.00E+00	1.4773	736.43699	736.45058	1	1.4367	1.5668	736.44367	1.40E+03	1.31E+04	2.25E+01	0.5	4	0	0.84	2.62	0.00193	0.0219	0																1.00E+00	1.4756	736.43705	736.44952	0.0354	1.4367	1.5612	DETECTED	736.44474	1.62E+03	1.31E+04	2.1318	1.8333	2.25E+01	0.0049
1880	1.02E+00	1.4775	1245.58101	1245.61318	1	1.4384	1.5501	1245.60104	1.39E+03	9.08E+03	1.97E+01	0.5	4	0	0.831	3.23	0.00402	0.0226	0																							UNKNOWN
1881	2.25E+01	1.4777	250.14218	250.14977	1	1.4166	1.6881	250.14591	1.70E+03	1.35E+05	3.38E+02	1	8	0	0.892	4.13	0.00103	0	0																4.01E+00	1.4777	250.14283	250.14883	0.0495	1.4254	1.6743	DETECTED	250.14605	2.03E+03	2.91E+04	4.6639	2.1561	5.17E+01	0.007
1882	6.41E+00	1.4779	437.25265	437.26247	1	1.4027	1.584	437.25778	1.43E+03	1.99E+04	8.14E+01	0.375	3	0	0.915	1.56	0.00068	0.0212	0																1.72E+00	1.4756	437.25336	437.25828	0.0841	1.4027	1.5159	DETECTED	437.25742	1.43E+03	1.59E+04	0.8144	0.8748	2.74E+01	0.0049
1883	2.92E+00	1.4779	554.23284	554.24692	1	1.4367	1.6064	554.2363	2.06E+03	2.43E+04	4.18E+01	0.375	3	0	0.796	3.35	0.00185	0.0212	0																2.92E+00	1.4756	554.23383	554.24627	0.0517	1.4367	1.6064	DETECTED	554.23595	3.71E+03	2.43E+04	3.2713	2.5	4.18E+01	0.0049
1884	2.14E+00	1.4781	1132.28306	1132.29738	1	1.4339	1.5894	1132.28812	1.48E+03	1.61E+04	3.63E+01	0.875	7	0	0.951	1.34	0.00152	0.0382	0																2.39E-01	1.4897	1132.28723	1132.29082	0.0475	1.448	1.5159	DETECTED	1132.28913	1.66E+03	3.35E+03	1	1	5.70E+00	0.0077
1885	1.97E+02	1.4781	1175.75659	1175.78292	1	1.4044	1.9741	1175.77655	1.37E+03	6.57E+05	1.49E+03	1	8	0	0.906	2.93	0.00344	0.0382	0																3.46E+01	1.4897	1175.77226	1175.78003	0.2407	1.414	1.9006	DETECTED	1175.77632	2.40E+03	1.19E+05	5.8961	3.2359	2.03E+02	0.0077
1886	2.04E+00	1.4781	1267.60605	1267.6388	1	1.4339	1.5668	1267.63315	2.13E+03	1.57E+04	3.40E+01	0.75	6	0	0.83	4.46	0.00566	0.0276	0																							UNKNOWN
1887	3.59E+00	1.4782	944.29787	944.32228	1	1.366	1.6194	944.31294	1.76E+03	1.49E+04	3.59E+01	0.5	4	0	0.584	5.95	0.00562	0.1259	0																							UNKNOWN
1888	1.11E+01	1.4788	230.98398	230.99151	1	1.4052	1.756	230.98679	1.73E+03	3.83E+04	9.70E+01	0.625	5	0	0.939	1.48	0.00034	0.0283	0																6.19E+00	1.4996	230.98533	230.99151	0.0708	1.414	1.7535	DETECTED	230.98697	2.04E+03	3.02E+04	2.4254	2.1041	5.40E+01	0.0063
1889	1.63E+01	1.4789	367.22319	367.23343	1	1.3725	1.5614	367.23037	1.46E+03	5.84E+04	1.63E+02	0.5	4	0	0.82	3.06	0.00112	0.0149	0																7.38E+00	1.4756	367.22772	367.23162	0.0991	1.3801	1.5498	DETECTED	367.22973	4.07E+03	4.38E+04	1.0132	0.9636	7.59E+01	0.0049
1890	6.27E+00	1.479	240.01395	240.02053	1	1.414	1.6292	240.01588	1.41E+03	2.05E+04	8.91E+01	0.75	6	0	0.858	3.57	0.00086	0.0212	0																2.36E+00	1.4897	240.01493	240.01744	0.0831	1.414	1.6064	DETECTED	240.01576	1.62E+03	1.38E+04	2.1623	1.4167	2.45E+01	0.0077
1891	1.72E+00	1.479	310.87336	310.88433		1.0974	1.746	310.87869	1.39E+03	3.15E+03	1.02E+01	0.25	2	5	0.721	2.23	0.00069	0.4453	0																							UNKNOWN
1892	3.90E-01	1.4791	633.37575	633.38751	1	1.4367	1.5272	633.38354	1.34E+03	4.23E+03	7.25E+00	0.25	2	0	0.678	4.23	0.00268	0.0212	0																3.90E-01	1.4897	633.38094	633.38751	0.0662	1.4367	1.5272	DETECTED	633.38488	1.81E+03	4.23E+03	1	1	7.25E+00	0.0077
1893	8.17E-01	1.4791	1234.59616	1234.62455	1	1.4384	1.5289	1234.61608	1.63E+03	6.71E+03	1.61E+01	0.25	2	0	0.918	1.03	0.00127	0.0212	0																							UNKNOWN
1894	3.19E-01	1.4791	1259.24574	1259.26253	1	1.4518	1.5357	1259.25608	1.26E+03	2.94E+03	6.36E+00	0.25	2	0	0.914	1.12	0.00141	0.0071	0																							UNKNOWN
1895	6.84E-01	1.4794	220.06212	220.06626		1.4384	1.5894	220.06432	1.45E+03	3.71E+03	9.31E+00	0.25	2	0	0.925	0.92	0.0002	0.0219	0																							UNKNOWN
1896	7.18E-01	1.4794	900.38657	900.41145	1	1.4497	1.5668	900.39909	2.04E+03	6.65E+03	1.60E+01	0.25	2	0	0.671	4.32	0.00389	0.0219	0																							UNKNOWN
1897	6.03E-01	1.4794	1255.58811	1255.62025	1	1.4452	1.5583	1255.60542	1.44E+03	4.05E+03	9.74E+00	0.5	4	0	0.832	3.75	0.00471	0.0269	0																							UNKNOWN
1898	9.08E-01	1.4794	1283.60718	1283.63659	1	1.4384	1.584	1283.6283	1.20E+03	5.58E+03	1.28E+01	0.5	4	0	0.943	0.9	0.00116	0.0269	0																							UNKNOWN
1899	8.80E+00	1.4795	1197.74495	1197.76538	1	1.4196	1.7931	1197.75664	1.68E+03	4.50E+04	1.01E+02	0.875	7	0	0.906	2.63	0.00315	0.0481	0																2.72E+00	1.4996	1197.74495	1197.76106	0.1731	1.4367	1.7422	DETECTED	1197.75418	1.76E+03	1.20E+04	5.0195	2.6999	2.04E+01	0.0063
1900	8.96E+00	1.4797	423.17975	423.19062	1	1.427	1.6404	423.18401	5.67E+03	4.38E+04	9.93E+01	0.75	6	0	0.845	4.42	0.00187	0.0297	0																4.66E+00	1.4756	423.18013	423.18651	0.1549	1.4367	1.6404	DETECTED	423.18442	8.76E+03	2.45E+04	5	3	4.23E+01	0.0049
1901	3.11E+03	1.4802	265.14534	265.15239	1	0.5557	2.1272	265.14931	1.85E+03	1.49E+07	2.65E+04	1	8	1	0.748	5.81	0.00154	0.0149	0																3.11E+03	1.4756	265.14712	265.15239	0.0879	1.1425	2.0817	DETECTED	265.15024	3.53E+03	1.49E+07	4.9762	3.358	2.63E+04	0.0049
1902	1.35E+00	1.4803	459.23156	459.2412	1	1.4226	1.5614	459.23539	2.08E+03	1.08E+04	1.89E+01	0.375	3	0	0.654	6.23	0.00286	0.0141	0																1.20E+00	1.4756	459.2334	459.23922	0.1157	1.4367	1.5498	DETECTED	459.23568	4.06E+03	1.08E+04	2.3333	1.6667	1.86E+01	0.0049
1903	2.31E+01	1.4803	1242.5953	1242.60392	1	1.4226	1.6404	1242.60093	1.41E+03	1.92E+05	4.31E+02	0.875	7	0	0.954	1.04	0.0013	0.0396	0																3.42E+00	1.4897	1242.59575	1242.60354	0.0626	1.4254	1.6404	DETECTED	1242.60005	1.49E+03	2.67E+04	2.8487	2.2707	4.55E+01	0.0077
1904	1.15E+02	1.4805	268.97837	268.98761	1	1.3999	2.005	268.98382	1.65E+03	5.21E+05	1.30E+03	1	8	0	0.926	1.89	0.00051	0	0																7.38E+01	1.4805	268.98221	268.98521	0.0593	1.4027	1.9799	DETECTED	268.98375	1.95E+03	4.81E+05	3.4112	2.3798	8.48E+02	0.0099
1905	9.09E-01	1.4805	931.04305	931.05751	1	1.4536	1.5894	931.05243	1.42E+03	5.83E+03	1.31E+01	0.25	2	0	0.854	1.83	0.00171	0.0354	0																							UNKNOWN
1906	1.29E+00	1.4805	900.39495	900.41063		1.448	1.5951	900.4066	1.96E+03	1.23E+04	2.11E+01	0.25	2	0	0.919	1.02	0.00092	0.0184	0																1.29E+00	1.4897	900.39495	900.40936	0.0463	1.448	1.5951	DETECTED	900.40614	2.43E+03	1.23E+04	4.217	2.1667	2.11E+01	0.0077
1907	6.83E-01	1.4805	901.42288	901.45764	1	1.4497	1.5523	901.44247	1.78E+03	5.53E+03	1.33E+01	0.25	2	0	0.81	2.47	0.00222	0.0184	0																							UNKNOWN
1908	8.15E-01	1.4805	1007.59207	1007.60715	1	1.4565	1.6036	1007.59854	1.48E+03	4.81E+03	1.08E+01	0.25	2	0	0.723	3.58	0.0036	0.0354	0																							UNKNOWN
1909	3.77E-01	1.4805	1202.67495	1202.70448	1	1.4536	1.547	1202.69022	1.41E+03	2.99E+03	6.74E+00	0.25	2	0	0.842	1.99	0.00239	0.0354	0																							UNKNOWN
1910	1.15E+01	1.4807	1211.7427	1211.75772	1	1.4196	1.9092	1211.75182	1.42E+03	4.86E+04	1.10E+02	0.875	7	0	0.96	0.91	0.00111	0.0269	0																2.13E+00	1.4897	1211.74358	1211.75403	0.2581	1.4367	1.7875	DETECTED	1211.75116	2.04E+03	6.80E+03	6.7496	3.8748	1.16E+01	0.0077
1911	1.02E+00	1.4809	1253.59697	1253.6249	1	1.4339	1.5727	1253.61656	1.28E+03	7.92E+03	1.72E+01	0.75	6	0	0.83	4.04	0.00506	0.0361	0																							UNKNOWN
1912	7.79E+00	1.4811	505.20618	505.21716	1	1.3713	1.9402	505.21092	1.89E+03	4.83E+04	1.17E+02	0.75	6	0	0.778	3.65	0.00185	0.3105	0																							UNKNOWN
1913	1.52E+00	1.4814	962.01968	962.03227	1	1.4452	1.6081	962.02567	1.37E+03	1.04E+04	2.34E+01	0.375	3	0	0.898	1.89	0.00182	0.0361	0																							UNKNOWN
1914	2.98E+00	1.4817	505.33147	505.34194	1	1.3931	1.5951	505.3366	2.55E+03	1.80E+04	4.36E+01	0.375	3	0	0.612	6.73	0.0034	0.1167	0																4.99E-01	1.5576	505.33566	505.34194	0.0536	1.5159	1.5951	DETECTED	505.33843	2.55E+03	6.19E+03	1.3333	1.1667	1.06E+01	0.0077
1915	9.29E-01	1.4817	1254.75877	1254.77671	1	1.4423	1.5923	1254.76484	1.30E+03	7.57E+03	1.70E+01	0.5	4	0	0.929	1.31	0.00164	0.0283	0																							UNKNOWN
1916	2.19E+02	1.4819	312.96898	312.97744	1	1.3952	2.0615	312.97377	1.40E+03	9.94E+05	2.45E+03	1	8	0	0.926	2.13	0.00067	0	0																1.45E+02	1.4819	312.97195	312.97533	0.0587	1.4027	2.0025	DETECTED	312.97371	1.93E+03	9.58E+05	3.431	2.4111	1.67E+03	0.0113
1917	3.22E+00	1.4819	424.17957	424.18861	1	1.4256	1.612	424.18378	2.63E+03	2.08E+04	5.05E+01	0.625	5	0	0.845	4.18	0.00177	0.0233	0																							UNKNOWN
1918	3.70E+01	1.4819	512.29196	512.31101	1	1.4044	1.765	512.30163	4.51E+03	1.62E+05	3.96E+02	1	8	0	0.9	2.6	0.00133	0	0																2.49E+01	1.4819	512.29501	512.31086	0.0657	1.414	1.7422	DETECTED	512.30145	8.78E+03	1.50E+05	9.1645	2.8678	2.57E+02	0.0113
1919	5.10E-01	1.4823	606.34781	606.36384	1	1.4497	1.5388	606.35531	1.67E+03	3.67E+03	8.88E+00	0.25	2	0	0.739	3.43	0.00208	0.0149	0																							UNKNOWN
1920	1.02E+01	1.4823	627.3239	627.34164	1	1.414	1.6291	627.33331	4.42E+03	7.86E+04	1.35E+02	0.75	6	0	0.727	4.37	0.00274	0.0184	0																1.02E+01	1.4897	627.32558	627.34164	0.0559	1.414	1.6291	DETECTED	627.334	4.52E+03	7.86E+04	2.8766	1.4274	1.35E+02	0.0077
1921	9.69E-01	1.4824	247.98743	247.99401	1	1.403	1.6007	247.99042	1.72E+03	5.52E+03	1.27E+01	0.375	3	2	0.785	3.71	0.00092	0.0255	0																							UNKNOWN
1922	6.11E+00	1.4825	1258.58513	1258.61224	1	1.4226	1.6179	1258.59376	1.28E+03	4.39E+04	9.59E+01	0.875	7	0	0.952	0.89	0.00113	0.0396	0																2.08E+00	1.4897	1258.58824	1258.59609	0.0573	1.448	1.6178	DETECTED	1258.59331	1.28E+03	1.86E+04	2.8935	2.2991	3.16E+01	0.0077
1923	7.02E-01	1.4826	343.19671	343.20482	1	1.4565	1.5583	343.20131	2.90E+03	5.01E+03	1.10E+01	0.125	1	0	1	0	0	0	0																							UNKNOWN
1924	5.42E+00	1.4826	354.21398	354.221	1	1.4112	1.6489	354.21635	2.07E+03	2.19E+04	4.81E+01	0.125	1	0	1	0	0	0	0																							UNKNOWN
1925	6.22E-01	1.4826	425.02321	425.0308	1	1.4678	1.5697	425.02639	2.08E+03	4.44E+03	9.71E+00	0.125	1	0	1	0	0	0	0																							UNKNOWN
1926	1.12E+01	1.4826	613.29828	613.30996	1	1.3547	1.5244	613.30331	2.23E+03	5.58E+04	1.21E+02	0.125	1	0	1	0	0	0	0																							UNKNOWN
1927	1.62E+00	1.4826	657.10382	657.1119	1	1.4339	1.581	657.11012	2.52E+03	8.64E+03	1.88E+01	0.125	1	0	1	0	0	0	0																							UNKNOWN
1928	2.10E-01	1.4826	999.01376	999.02684		1.4678	1.5357	999.02216	1.26E+03	2.60E+03	5.64E+00	0.125	1	0	1	0	0	0	0																							UNKNOWN
1929	5.54E-01	1.4826	1004.24995	1004.26688	1	1.4565	1.5583	1004.25757	1.57E+03	4.53E+03	9.82E+00	0.125	1	1	1	0	0	0	0																							UNKNOWN
1930	1.99E+00	1.4826	1020.41443	1020.43252	1	1.448	1.6064	1020.4191	1.48E+03	2.04E+04	3.48E+01	0.25	2	0	0.851	1.95	0.00199	0.0141	0																1.99E+00	1.4897	1020.41443	1020.43153	0.0425	1.448	1.6064	DETECTED	1020.41811	1.48E+03	2.04E+04	2.6679	2.276	3.48E+01	0.0077
1931	4.02E-01	1.4826	1225.57042	1225.59341	1	1.4452	1.5357	1225.58712	1.54E+03	3.04E+03	6.59E+00	0.125	1	0	1	0	0	0	0																							UNKNOWN
1932	4.66E-01	1.4826	1309.68255	1309.70691	1	1.4452	1.5244	1309.70098	1.76E+03	4.23E+03	9.16E+00	0.125	1	0	1	0	0	0	0																							UNKNOWN
1933	1.25E+00	1.4829	693.04186	693.06075		1.4044	1.6007	693.05384	1.30E+03	7.45E+03	1.68E+01	0.375	3	0	0.814	3.09	0.00214	0.0474	0																							UNKNOWN
1934	2.37E+01	1.4829	1173.73907	1173.7647	1	1.4178	1.827	1173.75982	1.55E+03	1.27E+05	2.85E+02	0.875	7	0	0.919	2.34	0.00275	0.0354	0																3.72E+00	1.4897	1173.73907	1173.76213	0.0591	1.4367	1.7422	DETECTED	1173.75773	3.30E+03	1.44E+04	5.7496	3.3748	2.45E+01	0.0077
1935	2.31E+00	1.4831	465.10161	465.11261	1	1.4339	1.6202	465.10572	1.58E+03	1.17E+04	4.23E+01	0.75	6	0	0.779	5.34	0.00248	0.0311	0																							UNKNOWN
1936	1.94E+02	1.4833	267.14268	267.15001	1	1.3999	1.9119	267.14752	1.35E+03	1.29E+06	2.28E+03	1	8	0	0.915	2.29	0.00061	0	0																1.94E+02	1.4833	267.14271	267.14798	0.0552	1.4027	1.9119	DETECTED	267.14747	7.55E+03	1.29E+06	4.1565	3.1572	2.28E+03	0.0127
1937	5.46E+00	1.4833	576.26685	576.28768	1	1.3914	1.6315	576.27786	3.11E+03	2.14E+04	4.83E+01	1	8	0	0.882	3.23	0.00186	0	0																3.56E+00	1.4833	576.27331	576.28297	0.0878	1.3914	1.6178	DETECTED	576.27782	4.80E+03	1.94E+04	3	2	3.32E+01	0.0353
1938	9.69E+01	1.4833	740.26691	740.28763	1	1.4044	1.9741	740.28071	1.54E+03	5.80E+05	1.31E+03	1	8	0	0.912	2.89	0.00214	0	0																3.71E+01	1.4833	740.2681	740.28162	0.0563	1.414	1.7535	DETECTED	740.28071	3.12E+03	2.65E+05	3.3318	2.7183	4.53E+02	0.0014
1939	1.23E+01	1.4836	613.30869	613.31992	1	1.448	1.5523	613.31644	2.98E+04	1.46E+05	2.50E+02	0.375	3	1	0.893	1.66	0.00102	0.0184	0																1.21E+01	1.4897	613.31176	613.31973	0.0538	1.448	1.5272	DETECTED	613.31707	5.26E+04	1.46E+05	1.3333	1.1667	2.50E+02	0.0077
1940	1.66E+00	1.4836	975.48994	975.51643	1	1.448	1.5976	975.50331	1.97E+03	9.87E+03	2.37E+01	0.375	3	0	0.77	4.3	0.00419	0.0184	0																1.21E+00	1.4897	975.49816	975.51214	0.0912	1.448	1.5838	DETECTED	975.5053	2.17E+03	8.80E+03	3	2	1.50E+01	0.0077
1941	5.11E-01	1.484	276.0339	276.03977	1	1.4731	1.5976	276.03611	1.22E+03	2.77E+03	6.89E+00	0.125	1	0	1	0	0	0	0																							UNKNOWN
1942	6.71E-01	1.484	338.98465	338.99426		1.4166	1.5697	338.99013	1.25E+03	4.02E+03	8.85E+00	0.375	3	0	0.852	2.16	0.00073	0.053	0																							UNKNOWN
1943	4.66E-01	1.484	479.06889	479.07427		1.4731	1.5523	479.07115	2.15E+03	3.35E+03	8.11E+00	0.125	1	0	1	0	0	0	0																							UNKNOWN
1944	1.25E+01	1.484	599.29521	599.31599	1	1.4392	1.575	599.30391	2.23E+04	5.87E+04	1.42E+02	0.125	1	0	1	0	0	0	0																							UNKNOWN
1945	2.02E+00	1.484	601.29057	601.30433	1	1.4052	1.5637	601.29808	1.94E+03	9.08E+03	2.19E+01	0.125	1	0	1	0	0	0	0																							UNKNOWN
1946	1.68E+00	1.484	653.36948	653.38491	1	1.4166	1.541	653.37674	1.42E+03	1.25E+04	3.01E+01	0.125	1	0	1	0	0	0	0																							UNKNOWN
1947	5.28E-01	1.484	773.42882	773.43569	1	1.4731	1.5523	773.43259	1.95E+03	4.46E+03	1.07E+01	0.125	1	0	1	0	0	0	0																							UNKNOWN
1948	7.07E-01	1.484	826.47409	826.48811	1	1.4731	1.5863	826.48255	1.80E+03	4.19E+03	1.01E+01	0.125	1	0	1	0	0	0	0																							UNKNOWN
1949	1.00E+01	1.484	1006.42187	1006.44491	1	1.4339	1.6179	1006.43548	1.48E+03	8.28E+04	1.96E+02	0.875	7	0	0.929	1.66	0.00167	0.0283	0																6.48E+00	1.4897	1006.43272	1006.43828	0.0372	1.4367	1.6178	DETECTED	1006.43572	2.01E+03	8.28E+04	1.8278	1.9035	1.41E+02	0.0077
1951	5.26E-01	1.484	1064.43153	1064.46354	1	1.4618	1.5976	1064.44805	1.25E+03	2.31E+03	5.53E+00	0.125	1	0	1	0	0	0	0																							UNKNOWN
1952	1.45E+00	1.484	1066.44149	1066.46206	1	1.4618	1.5863	1066.446	1.56E+03	8.61E+03	2.06E+01	0.125	1	0	1	0	0	0	0																							UNKNOWN
1953	7.16E-01	1.484	1068.43534	1068.45603	1	1.4731	1.6089	1068.44699	1.13E+03	4.18E+03	1.00E+01	0.125	1	0	1	0	0	0	0																							UNKNOWN
1954	1.99E+00	1.484	1080.44869	1080.47043	1	1.4618	1.6315	1080.45625	1.11E+03	1.09E+04	2.62E+01	0.125	1	0	1	0	0	0	0																							UNKNOWN
1955	5.25E-01	1.484	1227.76677	1227.77898	1	1.4844	1.575	1227.7747	1.21E+03	4.74E+03	1.14E+01	0.125	1	1	1	0	0	0	0																							UNKNOWN
1956	4.07E-01	1.484	1229.5459	1229.57056	1	1.4384	1.5297	1229.55455	1.34E+03	3.93E+03	9.45E+00	0.25	2	0	0.899	1.25	0.00153	0.0311	0																							UNKNOWN
1957	4.94E-01	1.484	1357.67242	1357.68496	1	1.4844	1.575	1357.67973	1.56E+03	4.28E+03	1.02E+01	0.125	1	0	1	0	0	0	0																							UNKNOWN
1958	5.62E-01	1.484	1369.68473	1369.70598	1	1.4731	1.575	1369.70044	1.27E+03	4.40E+03	1.05E+01	0.125	1	0	1	0	0	0	0																							UNKNOWN
1959	9.78E+00	1.4845	1213.7386	1213.7607	1	1.4196	1.9092	1213.75206	1.29E+03	3.55E+04	7.99E+01	0.75	6	0	0.937	1.19	0.00144	0.0736	0																2.45E+00	1.5251	1213.74315	1213.75719	0.188	1.4367	1.7535	DETECTED	1213.75284	1.80E+03	9.98E+03	3.1275	1.9999	1.70E+01	0.0092
1960	8.91E+01	1.4847	294.97927	294.9877	1	1.3838	2.0163	294.98288	1.32E+03	3.03E+05	7.49E+02	1	8	0	0.935	2.2	0.00065	0	0																5.42E+01	1.4848	294.9813	294.98542	0.0863	1.3914	1.9346	DETECTED	294.98285	2.45E+03	2.74E+05	2.1991	2.2069	4.80E+02	0.0028
1961	6.85E+01	1.4847	782.27927	782.29627	1	1.4083	1.7779	782.2917	2.06E+03	4.17E+05	9.41E+02	1	8	0	0.944	1.25	0.00098	0	0																2.77E+01	1.4848	782.27927	782.29331	0.0546	1.4254	1.7649	DETECTED	782.29108	3.51E+03	1.98E+05	3.3253	3.0081	3.37E+02	0.0028
1962	5.70E+00	1.4847	821.44552	821.4713	1	1.414	1.6202	821.45633	1.38E+03	2.89E+04	6.93E+01	1	8	0	0.916	2.31	0.0019	0	0																2.64E+00	1.4847	821.44552	821.4655	0.0645	1.414	1.6178	DETECTED	821.45624	2.07E+03	1.72E+04	3.3711	1.8	2.94E+01	0.0141
1963	6.81E-01	1.4849	1207.74478	1207.76776	1	1.4452	1.5697	1207.76028	1.41E+03	5.60E+03	1.26E+01	0.5	4	0	0.96	0.54	0.00065	0.0559	0																							UNKNOWN
1964	4.66E+00	1.485	771.3046	771.32285	1	1.431	1.6421	771.31651	1.96E+03	2.84E+04	6.40E+01	0.625	5	0	0.924	1.76	0.00136	0.0368	0																							UNKNOWN
1965	2.69E+00	1.4851	1229.74564	1229.76679	1	1.4423	1.6149	1229.75197	1.69E+03	1.48E+04	3.32E+01	0.25	2	0	0.81	2.39	0.00294	0.0446	0																							UNKNOWN
1966	2.01E+00	1.4852	670.35733	670.37003	1	1.4291	1.5423	670.36522	1.75E+03	9.85E+03	3.35E+01	0.375	3	0	0.932	1.18	0.00079	0.0149	0																							UNKNOWN
1967	5.69E-01	1.4852	1054.25792	1054.27482	1	1.4404	1.5309	1054.26286	1.37E+03	5.65E+03	1.33E+01	0.375	3	3	0.807	3.57	0.00376	0.0163	0																							UNKNOWN
1968	1.99E+00	1.4854	535.38915	535.40502	1	1.4339	1.5762	535.39816	2.64E+03	1.31E+04	2.90E+01	0.875	7	0	0.795	4.91	0.00263	0.0297	0																1.35E+00	1.4897	535.39461	535.40123	0.0623	1.4367	1.5385	DETECTED	535.39918	2.85E+03	1.31E+04	1.25	1.125	2.24E+01	0.0077
1969	7.76E-01	1.4855	280.22791	280.2306		1.4762	1.5668	280.22938	2.24E+03	6.03E+03	1.38E+01	0.125	1	0	1	0	0	0	0																							UNKNOWN
1970	2.21E+01	1.4855	309.16876	309.17443	1	1.0123	1.5668	309.17315	1.96E+03	1.38E+05	3.14E+02	0.125	1	8	1	0	0	0	0																							UNKNOWN
1971	7.32E-01	1.4855	320.21806	320.22643		1.4875	1.6007	320.22364	1.57E+03	4.77E+03	1.09E+01	0.125	1	0	1	0	0	0	0																							UNKNOWN
1972	4.22E-01	1.4855	330.1352	330.1379	1	1.4762	1.5554	330.13639	1.87E+03	4.12E+03	9.38E+00	0.125	1	0	1	0	0	0	0																							UNKNOWN
1973	4.00E-01	1.4855	343.01552	343.01791		1.4875	1.5554	343.01674	1.85E+03	4.07E+03	9.27E+00	0.125	1	0	1	0	0	0	0																							UNKNOWN
1974	1.13E+00	1.4855	408.26819	408.27496	1	1.4762	1.5668	408.27314	2.00E+03	9.70E+03	2.20E+01	0.125	1	0	1	0	0	0	0																							UNKNOWN
1975	3.51E+00	1.4855	409.21892	409.22584		1.4649	1.5894	409.22302	3.49E+03	2.32E+04	5.26E+01	0.125	1	0	1	0	0	0	0																							UNKNOWN
1976	9.15E-01	1.4855	416.99537	417.00079		1.4762	1.5781	416.99851	2.02E+03	7.13E+03	1.62E+01	0.125	1	0	1	0	0	0	0																							UNKNOWN
1977	5.61E-01	1.4855	423.02499	423.03056	1	1.4762	1.5668	423.02824	1.78E+03	4.27E+03	9.69E+00	0.125	1	0	1	0	0	0	0																							UNKNOWN
1978	2.97E+01	1.4855	434.30675	434.30934	1	1.4536	1.5781	434.30882	4.56E+03	2.26E+05	5.12E+02	0.125	1	0	1	0	0	0	0																							UNKNOWN
1979	6.35E-01	1.4855	446.30593	446.31226		1.4762	1.5554	446.30782	2.04E+03	5.39E+03	1.22E+01	0.125	1	0	1	0	0	0	0																							UNKNOWN
1980	4.64E+00	1.4855	457.27409	457.28546	1	1.4423	1.6007	457.2811	1.65E+03	2.83E+04	6.42E+01	0.125	1	0	1	0	0	0	0																							UNKNOWN
1981	5.29E+00	1.4855	462.06154	462.07303		1.414	1.8465	462.06796	1.68E+03	1.61E+04	3.91E+01	0.5	4	0	0.908	2.04	0.00094	0.0198	0																2.45E+00	1.4897	462.06179	462.07178	0.0715	1.414	1.7083	DETECTED	462.06792	1.77E+03	1.18E+04	3.6242	2.1665	2.04E+01	0.0077
1982	6.56E-01	1.4855	502.23405	502.24003		1.4875	1.5668	502.23675	2.76E+03	5.89E+03	1.33E+01	0.125	1	0	1	0	0	0	0																							UNKNOWN
1983	1.09E+00	1.4855	518.28486	518.3024	1	1.4649	1.6007	518.29539	1.84E+03	6.59E+03	1.49E+01	0.125	1	0	1	0	0	0	0																							UNKNOWN
1984	1.24E+00	1.4855	561.28265	561.29477	1	1.4762	1.5668	561.28729	4.49E+03	9.33E+03	2.11E+01	0.125	1	0	1	0	0	0	0																							UNKNOWN
1985	3.83E+00	1.4855	597.31963	597.33137		1.4423	1.5781	597.32814	4.92E+03	2.12E+04	4.79E+01	0.125	1	0	1	0	0	0	0																							UNKNOWN
1986	1.01E+00	1.4855	619.36206	619.37632	1	1.4367	1.5951	619.36964	1.25E+03	6.56E+03	1.12E+01	0.25	2	0	0.934	0.78	0.00049	0.0283	0																1.01E+00	1.4996	619.36518	619.37399	0.1062	1.4367	1.5951	DETECTED	619.36988	1.87E+03	6.56E+03	1.8	1.4	1.12E+01	0.0063
1987	1.63E+00	1.4855	636.2919	636.30394	1	1.4762	1.5668	636.29871	5.66E+03	1.25E+04	2.82E+01	0.125	1	0	1	0	0	0	0																							UNKNOWN
1988	9.70E+00	1.4855	680.30399	680.32105	1	1.3547	1.6081	680.31393	1.67E+03	4.21E+04	9.50E+01	0.625	5	0	0.719	5.64	0.00384	0.1195	0																							UNKNOWN
1989	3.66E+00	1.4855	664.3213	664.33709	1	1.4762	1.5894	664.33141	6.85E+03	2.69E+04	6.08E+01	0.125	1	0	1	0	0	0	0																							UNKNOWN
1990	5.27E+00	1.4855	684.28081	684.30608	1	1.4649	1.612	684.29476	6.14E+03	3.28E+04	7.40E+01	0.125	1	0	1	0	0	0	0																							UNKNOWN
1991	2.69E+00	1.4855	703.31201	703.33078	1	1.4762	1.612	703.32145	4.39E+03	1.28E+04	2.89E+01	0.125	1	0	1	0	0	0	0																							UNKNOWN
1992	3.58E+00	1.4855	701.37608	701.39052	1	1.4392	1.575	701.38638	1.30E+03	2.47E+04	5.95E+01	0.25	2	0	0.891	1.35	0.00095	0.0283	0																1.06E+00	1.4996	701.38323	701.39052	0.0486	1.448	1.5272	DETECTED	701.38685	3.34E+03	1.35E+04	0.75	0.875	2.30E+01	0.0063
1993	8.83E-01	1.4855	729.26118	729.27788	1	1.4649	1.5441	729.26751	1.79E+03	1.02E+04	2.29E+01	0.125	1	0	1	0	0	0	0																							UNKNOWN
1994	1.04E+01	1.4855	730.27911	730.29806	1	1.4649	1.827	730.29037	1.81E+03	5.98E+04	1.35E+02	0.125	1	2	1	0	0	0	0																							UNKNOWN
1995	1.50E+00	1.4855	747.2975	747.31254	1	1.4988	1.6007	747.30692	3.76E+03	1.09E+04	2.45E+01	0.125	1	0	1	0	0	0	0																							UNKNOWN
1996	2.38E+00	1.4855	774.26811	774.28452	1	1.4649	1.6007	774.27614	2.35E+03	1.63E+04	3.66E+01	0.125	1	0	1	0	0	0	0																							UNKNOWN
1997	1.11E+00	1.4855	781.28098	781.30315	1	1.431	1.5668	781.28986	1.69E+03	5.97E+03	1.35E+01	0.125	1	0	1	0	0	0	0																							UNKNOWN
1998	5.54E+00	1.4855	789.27781	789.29876	1	1.4649	1.7591	789.29326	1.92E+03	3.03E+04	6.83E+01	0.125	1	0	1	0	0	0	0																							UNKNOWN
1999	7.24E+00	1.4855	798.28598	798.31218	1	1.3857	1.6007	798.29829	2.85E+03	2.99E+04	6.73E+01	0.125	1	0	1	0	0	0	0																							UNKNOWN
2000	2.83E+00	1.4855	799.29757	799.31286	1	1.4762	1.6233	799.30705	2.80E+03	1.81E+04	4.08E+01	0.125	1	0	1	0	0	0	0																							UNKNOWN
2001	4.76E+00	1.4855	812.30754	812.32252	1	1.4649	1.6007	812.3136	4.74E+03	3.10E+04	6.98E+01	0.125	1	0	1	0	0	0	0																							UNKNOWN
2002	2.54E+00	1.4855	813.30679	813.31427	1	1.4649	1.5781	813.31067	4.62E+03	1.69E+04	3.81E+01	0.125	1	0	1	0	0	0	0																							UNKNOWN
2003	3.86E+00	1.4855	817.29051	817.30861	1	1.4875	1.6346	817.30235	3.79E+03	2.59E+04	5.84E+01	0.125	1	0	1	0	0	0	0																							UNKNOWN
2004	1.81E+01	1.4855	820.27033	820.28742	1	1.4423	1.8157	820.28459	2.70E+03	1.09E+05	2.46E+02	0.125	1	0	1	0	0	0	0																							UNKNOWN
2005	2.90E+00	1.4855	836.25414	836.27027	1	1.4649	1.5554	836.25871	2.95E+03	2.81E+04	6.33E+01	0.125	1	0	1	0	0	0	0																							UNKNOWN
2006	2.63E+00	1.4855	858.2431	858.26499	1	1.4762	1.6912	858.25601	2.09E+03	1.23E+04	2.77E+01	0.125	1	0	1	0	0	0	0																							UNKNOWN
2007	1.17E+00	1.4855	859.27286	859.29387	1	1.4762	1.5894	859.28566	2.45E+03	8.30E+03	1.87E+01	0.125	1	0	1	0	0	0	0																							UNKNOWN
2008	6.00E+00	1.4855	865.29306	865.31468	1	1.4536	1.7365	865.30954	1.63E+03	3.17E+04	7.14E+01	0.125	1	0	1	0	0	0	0																							UNKNOWN
2009	1.88E+00	1.4855	873.30799	873.31698		1.4762	1.5894	873.31296	2.62E+03	1.58E+04	3.56E+01	0.125	1	0	1	0	0	0	0																							UNKNOWN
2010	1.41E+00	1.4855	874.28297	874.30939	1	1.4762	1.6007	874.29253	2.43E+03	1.07E+04	2.41E+01	0.125	1	0	1	0	0	0	0																							UNKNOWN
2011	3.81E+00	1.4855	878.28678	878.30047	1	1.4649	1.6912	878.29449	2.14E+03	2.07E+04	4.66E+01	0.125	1	0	1	0	0	0	0																							UNKNOWN
2012	1.36E+00	1.4855	879.28544	879.29205	1	1.4762	1.5894	879.28967	2.72E+03	9.23E+03	2.08E+01	0.125	1	0	1	0	0	0	0																							UNKNOWN
2013	1.91E+00	1.4855	884.245	884.2698	1	1.4875	1.6007	884.25507	2.90E+03	1.33E+04	2.99E+01	0.125	1	0	1	0	0	0	0																							UNKNOWN
2014	4.48E-01	1.4855	889.30383	889.32702		1.4875	1.5668	889.3175	1.68E+03	4.19E+03	9.43E+00	0.125	1	0	1	0	0	0	0																							UNKNOWN
2015	1.32E+00	1.4855	901.24242	901.2669	1	1.4762	1.6233	901.2553	1.64E+03	8.90E+03	2.00E+01	0.125	1	0	1	0	0	0	0																							UNKNOWN
2016	7.01E-01	1.4855	908.28645	908.31266	1	1.4762	1.6007	908.30039	1.72E+03	4.81E+03	1.08E+01	0.125	1	0	1	0	0	0	0																							UNKNOWN
2017	4.48E-01	1.4855	911.27382	911.30137	1	1.4875	1.5894	911.29057	1.53E+03	3.56E+03	8.02E+00	0.125	1	0	1	0	0	0	0																							UNKNOWN
2018	1.07E+00	1.4855	918.27045	918.28666	1	1.4875	1.5781	918.27759	3.71E+03	9.02E+03	2.03E+01	0.125	1	0	1	0	0	0	0																							UNKNOWN
2019	2.98E-01	1.4855	923.26996	923.28503	1	1.4875	1.5554	923.27898	1.59E+03	2.93E+03	6.60E+00	0.125	1	0	1	0	0	0	0																							UNKNOWN
2020	6.56E-01	1.4855	925.28852	925.29614	1	1.4875	1.5894	925.29229	1.96E+03	5.20E+03	1.17E+01	0.125	1	0	1	0	0	0	0																							UNKNOWN
2021	7.17E-01	1.4855	950.28439	950.30495	1	1.4649	1.5668	950.29526	1.96E+03	5.29E+03	1.19E+01	0.125	1	0	1	0	0	0	0																							UNKNOWN
2022	6.14E-01	1.4855	979.59014	979.59812		1.4649	1.5554	979.5937	2.04E+03	5.03E+03	1.13E+01	0.125	1	0	1	0	0	0	0																							UNKNOWN
2023	3.67E-01	1.4855	1004.59715	1004.61154	1	1.4875	1.5668	1004.6017	1.84E+03	3.46E+03	7.80E+00	0.125	1	0	1	0	0	0	0																							UNKNOWN
2024	1.68E+00	1.4855	1023.59123	1023.60933	1	1.431	1.5668	1023.60192	1.96E+03	8.80E+03	1.98E+01	0.125	1	0	1	0	0	0	0																							UNKNOWN
2025	2.70E-01	1.4855	1272.7798	1272.79785	1	1.4875	1.5554	1272.78667	1.55E+03	3.12E+03	7.01E+00	0.125	1	0	1	0	0	0	0																							UNKNOWN
2026	9.10E+00	1.4858	845.28582	845.30612	1	1.4226	1.6233	845.29466	2.84E+03	4.02E+04	8.72E+01	0.25	2	1	0.744	3.34	0.00282	0.0247	0																							UNKNOWN
2027	3.04E+00	1.4858	985.58735	985.6081	1	1.4678	1.6941	985.60027	2.05E+03	1.72E+04	3.88E+01	0.25	2	0	0.777	2.89	0.00285	0.0247	0																							UNKNOWN
2028	4.03E+00	1.4858	1227.74269	1227.77063	1	1.431	1.6149	1227.75348	1.72E+03	2.19E+04	4.74E+01	0.25	2	0	0.74	3.38	0.00415	0.0247	0																							UNKNOWN
2029	3.39E+00	1.4862	756.25959	756.27872	1	1.4367	1.5894	756.27219	2.06E+03	1.84E+04	4.14E+01	0.5	4	0	0.853	2.26	0.00171	0.0368	0																1.62E+00	1.4996	756.25959	756.27872	0.0643	1.4367	1.5838	DETECTED	756.2729	2.06E+03	1.29E+04	1.8202	1.3	2.20E+01	0.0063
2030	1.48E+00	1.4862	903.2607	903.28188	1	1.427	1.6421	903.26989	1.36E+03	5.49E+03	1.32E+01	0.25	2	0	0.954	0.53	0.00048	0.0255	0																							UNKNOWN
2031	1.80E+01	1.4862	969.59126	969.61265	1	1.4497	1.827	969.60663	1.50E+03	7.34E+04	1.65E+02	0.625	5	0	0.9	1.85	0.00179	0.0354	0																							UNKNOWN
2032	6.58E-01	1.4862	1254.59628	1254.62684	1	1.4497	1.5668	1254.61272	1.49E+03	5.28E+03	1.19E+01	0.5	4	0	0.916	1.87	0.00235	0.0177	0																							UNKNOWN
2033	5.17E+02	1.4863	768.2981	768.3184	1	1.4083	2.3136	768.31263	1.77E+03	3.09E+06	6.96E+03	0.875	7	2	0.949	1.18	0.0009	0.0481	0																5.86E+01	1.4996	768.29937	768.3184	0.0771	1.414	1.7535	DETECTED	768.31198	1.77E+03	3.00E+05	7.7756	3.0033	5.12E+02	0.0063
2034	2.77E+00	1.4864	780.26424	780.29416	1	1.4157	1.6293	780.27759	1.65E+03	1.59E+04	3.59E+01	0.75	6	0	0.784	5.48	0.00428	0.0255	0																9.74E-01	1.4897	780.26535	780.28458	0.1047	1.448	1.6178	DETECTED	780.27593	1.84E+03	6.04E+03	4	2.5	1.03E+01	0.0077
2035	8.10E+00	1.4864	1062.47938	1062.50999	1	1.427	1.6179	1062.49648	1.40E+03	5.03E+04	1.21E+02	0.625	5	1	0.878	2.97	0.00315	0.0446	0																							UNKNOWN
2036	3.49E-01	1.4865	1169.61414	1169.64105		1.4618	1.5328	1169.6267	1.82E+03	3.61E+03	8.64E+00	0.25	2	0	0.973	0.27	0.00032	0.0262	0																							UNKNOWN
2037	5.52E-01	1.4865	1263.75639	1263.77636	1	1.4595	1.5697	1263.76932	1.20E+03	3.78E+03	1.02E+01	0.25	2	0	0.973	0.34	0.00043	0.0078	0																							UNKNOWN
2038	2.16E+00	1.4866	919.01782	919.02701	1	1.4423	1.612	919.02027	1.70E+03	1.20E+04	2.71E+01	0.375	3	0	0.92	1.28	0.00117	0.0361	0																							UNKNOWN
2039	4.95E+01	1.4867	1034.45421	1034.47079	1	1.427	1.663	1034.46694	1.43E+03	3.74E+05	9.00E+02	0.875	7	0	0.929	1.38	0.00143	0.0177	0																8.89E+00	1.4897	1034.45421	1034.4682	0.0441	1.4367	1.663	DETECTED	1034.46634	1.77E+03	9.19E+04	2.7016	2.127	1.57E+02	0.0077
2040	4.62E+00	1.4869	202.04978	202.05556	1	1.4256	1.6632	202.05397	1.74E+03	2.01E+04	5.10E+01	0.5	4	0	0.746	4.08	0.00082	0.0071	0																							UNKNOWN
2041	4.91E+00	1.4869	1119.7005	1119.72144	1	1.4291	1.7537	1119.71176	1.37E+03	2.31E+04	5.20E+01	0.75	6	0	0.978	0.43	0.00048	0.0354	0																2.10E+00	1.4897	1119.70591	1119.71537	0.1967	1.4367	1.7309	DETECTED	1119.7119	1.88E+03	9.35E+03	5.4996	3.2498	1.59E+01	0.0077
2042	8.95E+00	1.4873	628.28087	628.29918	1	1.4226	1.5968	628.29018	7.76E+03	2.38E+04	9.62E+01	0.375	3	0	0.862	2.37	0.00149	0.0071	0																							UNKNOWN
2043	2.60E+00	1.4873	796.25768	796.27761	1	1.4254	1.6102	796.27122	1.63E+03	1.66E+04	3.23E+01	0.375	3	0	0.812	3.25	0.00258	0.0283	0																1.77E+00	1.4996	796.26606	796.27378	0.0611	1.4254	1.5612	DETECTED	796.27234	1.69E+03	1.51E+04	1.1818	1	2.58E+01	0.0063
2044	1.85E+00	1.4873	1042.38918	1042.40854	1	1.4384	1.5668	1042.39885	1.45E+03	1.51E+04	3.63E+01	0.375	3	0	0.913	1.53	0.0016	0.0255	0																							UNKNOWN
2045	6.94E-01	1.4873	1151.68992	1151.70799	1	1.4649	1.581	1151.69949	1.36E+03	4.66E+03	1.16E+01	0.375	3	0	0.879	2.09	0.00241	0.0247	0																							UNKNOWN
2046	5.01E-01	1.4873	1269.61821	1269.6392	1	1.4452	1.5357	1269.63336	1.51E+03	4.02E+03	9.07E+00	0.375	3	0	0.947	0.82	0.00104	0.0071	0																							UNKNOWN
2047	7.92E+00	1.4876	1048.43589	1048.46811	1	1.4339	1.6291	1048.45068	1.63E+03	8.01E+04	1.59E+02	0.75	6	0	0.762	5.31	0.00556	0.0156	0																6.54E+00	1.4897	1048.43589	1048.44832	0.0401	1.448	1.6291	DETECTED	1048.44679	1.63E+03	8.01E+04	1.9484	1.9347	1.37E+02	0.0077
2048	1.85E+00	1.4878	276.98979	276.9962	1	1.4367	1.6429	276.99269	1.38E+03	7.67E+03	1.90E+01	0.5	4	0	0.869	2.29	0.00063	0.0283	0																1.21E+00	1.4897	276.98979	276.99552	0.0679	1.4367	1.6291	DETECTED	276.99254	1.48E+03	7.65E+03	2.951	2.125	1.34E+01	0.0077
2049	1.06E+01	1.4878	1128.58069	1128.59605	1	1.4339	1.6517	1128.59107	1.89E+03	7.26E+04	1.71E+02	0.875	7	0	0.944	1.2	0.00135	0.0368	0																8.82E+00	1.4996	1128.58739	1128.59605	0.0615	1.4367	1.6517	DETECTED	1128.59179	2.92E+03	7.04E+04	2.4731	1.9053	1.20E+02	0.0063
2050	1.62E+00	1.4879	414.22197	414.23106	1	1.4482	1.5894	414.22782	1.44E+03	8.65E+03	2.62E+01	0.5	4	0	0.908	1.72	0.00071	0.0368	0																							UNKNOWN
2051	2.98E+00	1.4879	1133.67296	1133.70105	1	1.4384	1.6972	1133.69146	1.35E+03	1.68E+04	3.78E+01	0.875	7	0	0.894	1.8	0.00204	0.0368	0																4.56E-01	1.4996	1133.68538	1133.69655	0.0555	1.448	1.5272	DETECTED	1133.69096	2.19E+03	5.50E+03	0.75	0.875	9.36E+00	0.0063
2052	1.25E+01	1.4879	754.25419	754.28418	1	1.4112	1.6972	754.26892	2.44E+03	7.04E+04	1.58E+02	0.5	4	0	0.823	3.1	0.00234	0.0071	0																							UNKNOWN
2053	1.34E+00	1.4879	765.45745	765.4776	1	1.4368	1.5781	765.47132	1.43E+03	1.03E+04	2.32E+01	0.25	2	0	0.991	0.1	0.00008	0.005	0																							UNKNOWN
2054	1.48E+00	1.4879	1215.73452	1215.76098	1	1.431	1.6179	1215.75152	1.39E+03	8.35E+03	1.88E+01	0.5	4	0	0.856	2.15	0.00261	0.0983	0																6.47E-01	1.5385	1215.7384	1215.76098	0.1031	1.4706	1.6178	DETECTED	1215.75224	1.80E+03	4.40E+03	1.6	1.3	7.50E+00	0.0113
2055	2.43E+00	1.488	1082.28565	1082.29943	1	1.4384	1.6007	1082.29056	1.39E+03	1.99E+04	4.66E+01	0.875	7	0	0.892	2.18	0.00236	0.0262	0																6.46E-01	1.4996	1082.28565	1082.29568	0.0585	1.448	1.5498	DETECTED	1082.2894	1.80E+03	6.67E+03	1.25	1.125	1.14E+01	0.0063
2056	7.05E+00	1.4881	778.24518	778.27096	1	1.4226	1.7213	778.25764	1.71E+03	3.43E+04	7.45E+01	0.875	7	0	0.859	3.62	0.00282	0.0262	0																1.98E+00	1.4996	778.24518	778.27049	0.1436	1.4367	1.7196	DETECTED	778.25822	1.71E+03	8.57E+03	4.2296	2.4999	1.46E+01	0.0063
2057	2.39E+00	1.4885	1100.54538	1100.57386	1	1.4367	1.6291	1100.55696	1.31E+03	1.96E+04	3.35E+01	1	8	0	0.807	3.87	0.00426	0.0368	0																2.39E+00	1.4996	1100.54538	1100.56881	0.0598	1.4367	1.6291	DETECTED	1100.55954	1.43E+03	1.96E+04	2.3502	1.8964	3.35E+01	0.0063
2058	1.24E+00	1.4886	649.02459	649.03284	1	1.4392	1.5637	649.02955	2.00E+03	9.30E+03	1.69E+01	0.5	4	0	0.923	1.47	0.00096	0.024	0																8.00E-01	1.4897	649.02775	649.03026	0.0845	1.448	1.5272	DETECTED	649.02953	5.46E+03	9.30E+03	1.3333	1.1667	1.59E+01	0.0077
2059	5.64E+00	1.4888	1135.69052	1135.71424	1	1.4291	1.7537	1135.70569	1.30E+03	2.50E+04	5.81E+01	0.875	7	0	0.944	1.14	0.00129	0.0368	0																2.00E+00	1.4996	1135.69971	1135.70976	0.1485	1.448	1.7309	DETECTED	1135.70545	1.39E+03	9.85E+03	5.1133	3.1248	1.68E+01	0.0063
2060	1.38E+01	1.4893	365.07072	365.08129	1	1.414	1.612	365.07461	1.70E+03	1.10E+05	1.91E+02	1	8	0	0.802	6.05	0.00221	0.0368	0																1.38E+01	1.4897	365.07072	365.07606	0.0561	1.414	1.6064	DETECTED	365.0738	3.83E+03	1.10E+05	2.2771	1.6028	1.91E+02	0.0077
2061	1.99E+00	1.4895	786.44195	786.46511	1	1.4254	1.6293	786.4556	2.70E+03	1.20E+04	2.24E+01	0.375	3	0	0.791	3.33	0.00262	0.0629	0																1.80E+00	1.4685	786.44691	786.46297	0.0848	1.4254	1.5838	DETECTED	786.45669	4.37E+03	1.20E+04	3.6667	2.3333	2.05E+01	0.0092
2063	4.89E-01	1.4897	317.5613	317.56472		1.4595	1.5388	317.5629	2.20E+03	4.45E+03	1.08E+01	0.125	1	0	1	0	0	0	0																							UNKNOWN
2064	2.06E+00	1.4897	359.10969	359.11769	1	1.4143	1.584	359.11261	1.95E+03	7.52E+03	1.81E+01	0.125	1	0	1	0	0	0	0																							UNKNOWN
2065	9.44E-01	1.4897	374.9704	374.97624		1.4254	1.5385	374.97404	2.11E+03	8.47E+03	1.47E+01	0.125	1	2	1	0	0	0	0																9.44E-01	1.4897	374.9704	374.97624	0.0641	1.4254	1.5385	DETECTED	374.97404	2.11E+03	8.47E+03	1	1	1.47E+01	0.0077
2066	1.06E+01	1.4897	381.23412	381.24734	1	1.3688	1.663	381.23833	2.75E+03	5.06E+04	8.76E+01	0.125	1	0	1	0	0	0	0																1.06E+01	1.4897	381.23412	381.24734	0.1008	1.3688	1.663	DETECTED	381.23833	2.75E+03	5.06E+04	1.9343	1.3832	8.76E+01	0.0077
2067	1.64E+00	1.4897	629.30914	629.32038	1	1.448	1.5498	629.31513	5.80E+03	1.54E+04	2.64E+01	0.25	2	0	0.929	0.94	0.00059	0	0																1.64E+00	1.4897	629.30982	629.32038	0.0887	1.448	1.5498	DETECTED	629.31483	7.27E+03	1.54E+04	2	1.5	2.64E+01	0.0077
2068	7.37E-01	1.4897	790.22677	790.24128	1	1.4367	1.5498	790.23447	2.48E+03	6.07E+03	1.04E+01	0.125	1	0	1	0	0	0	0																7.37E-01	1.4897	790.22677	790.24128	0.0847	1.4367	1.5498	DETECTED	790.23447	2.48E+03	6.07E+03	1.5	1.25	1.04E+01	0.0077
2069	1.92E+00	1.4897	820.26542	820.28093	1	1.4367	1.663	820.27021	2.18E+03	9.03E+03	1.54E+01	0.125	1	0	1	0	0	0	0																1.92E+00	1.4897	820.26542	820.28093	0.154	1.4367	1.663	DETECTED	820.27021	2.18E+03	9.03E+03	3.9996	2.4998	1.54E+01	0.0077
2070	8.89E-01	1.4897	823.44368	823.45408	1	1.4368	1.5274	823.45003	1.90E+03	4.01E+03	1.61E+01	0.125	1	2	1	0	0	0	0																							UNKNOWN
2071	5.43E-01	1.4897	829.27473	829.29973	1	1.4367	1.5385	829.28829	2.16E+03	5.06E+03	8.65E+00	0.125	1	0	1	0	0	0	0																5.43E-01	1.4897	829.27473	829.29973	0.0548	1.4367	1.5385	DETECTED	829.28829	2.16E+03	5.06E+03	1.25	1.125	8.65E+00	0.0077
2072	2.31E+00	1.4897	838.49997	838.52586	1	1.4367	1.5726	838.51525	2.52E+03	1.10E+04	3.11E+01	0.25	2	1	0.7	4	0.00335	0	0																8.42E-01	1.4897	838.49997	838.52586	0.0505	1.4367	1.5159	DETECTED	838.51357	3.41E+03	1.10E+04	0.75	0.875	1.88E+01	0.0077
[truncated: 26,552 more rows]
[truncated: 121 more columns]
