# Supplementary material for: Integrated Multiomics Enabled by Sequential Extraction for Comprehensive Molecular Profiling of Small Extracellular Vesicles
Source: Anal Chem. 2026 Jun 22;98(26):19603–14. doi: 10.1021/acs.analchem.6c01280 (PMC13347708; doi:10.1021/acs.analchem.6c01280)
Supplement: Supplementary file 9 [file ac6c01280_si_009.xlsx]

## Sheet: Sheet1
Table S16. MDA Cell Derived sEVs Joint Pathway Analysis.
	Total	Expected	Hits	Raw p	-Log(p)	Holm adjust	FDR	Impact
Citrate cycle (TCA cycle)	50	16.545	25	0.0096305	2.0164	1	0.025416	3.3636
Phosphatidylinositol signaling system	127	42.024	56	0.006002	2.2217	1	0.016588	3.3377
EGFR tyrosine kinase inhibitor resistance	84	27.796	50	5.4714e-07	6.2619	0.00016359	3.6235e-06	3.2727
Focal adhesion	205	67.835	116	2.5269e-12	11.597	8.3135e-10	3.751e-11	3.1875
ErbB signaling pathway	90	29.781	52	1.1875e-06	5.9254	0.00034793	7.0645e-06	2.2464
Autophagy - animal	175	57.908	122	1.8296e-23	22.738	6.3853e-21	1.9368e-21	2.2462
mTOR signaling pathway	162	53.606	101	1.4968e-14	13.825	5.0892e-12	4.3782e-13	2.1667
Regulation of actin cytoskeleton	237	78.423	130	2.5648e-12	11.591	8.4124e-10	3.751e-11	2.1494
MAPK signaling pathway	305	100.92	127	0.00092582	3.0335	0.22683	0.003037	2
Adherens junction	93	30.774	65	3.4646e-13	12.46	1.1606e-10	6.9786e-12	1.9451
Neurotrophin signaling pathway	125	41.363	75	5.032e-10	9.2983	1.6002e-07	5.1948e-09	1.9268
Yersinia infection	143	47.319	87	7.1211e-12	11.147	2.3286e-09	9.998e-11	1.9135
Tight junction	171	56.584	101	1.9508e-12	11.71	6.4377e-10	3.1125e-11	1.8667
Chemokine signaling pathway	198	65.518	80	0.017497	1.757	1	0.043868	1.8615
Hepatocellular carcinoma	184	60.886	86	7.182e-05	4.1438	0.019176	0.00029464	1.8559
Insulin signaling pathway	142	46.988	89	3.5787e-13	12.446	1.1953e-10	6.9786e-12	1.8507
Autophagy - other	35	11.582	27	1.1186e-07	6.9513	3.3782e-05	7.8526e-07	1.8333
Salmonella infection	256	84.711	176	3.4199e-32	31.466	1.197e-29	6.002e-30	1.7251
Growth hormone synthesis, secretion and action	126	41.693	61	0.00023832	3.6228	0.061248	0.00088053	1.7031
Toll-like receptor signaling pathway	109	36.068	50	0.0035434	2.4506	0.8256	0.010451	1.7
Apoptosis	140	46.326	83	1.4143e-10	9.8495	4.5681e-08	1.7118e-09	1.6991
Glioma	80	26.472	45	1.6019e-05	4.7954	0.0044371	7.4967e-05	1.6849
Endocrine resistance	109	36.068	54	0.00025625	3.5913	0.065599	0.00093691	1.6714
Rap1 signaling pathway	217	71.805	100	3.9274e-05	4.4059	0.010643	0.00017019	1.6702
Epstein-Barr virus infection	207	68.496	119	2.9314e-13	12.533	9.8497e-11	6.4309e-12	1.6599
Bacterial invasion of epithelial cells	78	25.81	59	1.3673e-14	13.864	4.6626e-12	4.363e-13	1.6512
Pancreatic cancer	79	26.141	58	2.1426e-13	12.669	7.2205e-11	5.0136e-12	1.6491
Ras signaling pathway	245	81.071	99	0.0089684	2.0473	1	0.023848	1.6289
Human immunodeficiency virus 1 infection	218	72.136	131	1.3626e-16	15.866	4.7009e-14	6.8323e-15	1.6119
AGE-RAGE signaling pathway in diabetic complications	110	36.399	56	7.7613e-05	4.1101	0.020568	0.00031313	1.6029
HIF-1 signaling pathway	125	41.363	65	8.7489e-06	5.058	0.0024409	4.2067e-05	1.6024
Chronic myeloid leukemia	78	25.81	55	1.3153e-11	10.881	4.2878e-09	1.7756e-10	1.6
Longevity regulating pathway	98	32.428	56	7.6507e-07	6.1163	0.00022646	4.7954e-06	1.5926
Shigellosis	264	87.358	154	1.353e-17	16.869	4.695e-15	9.4982e-16	1.5789
Non-small cell lung cancer	79	26.141	43	7.1177e-05	4.1477	0.019076	0.00029464	1.5593
Mitophagy - animal	107	35.406	63	3.3775e-08	7.4714	1.0335e-05	2.5772e-07	1.5542
Fc gamma R-mediated phagocytosis	107	35.406	61	2.7782e-07	6.5562	8.3346e-05	1.8753e-06	1.5536
p53 signaling pathway	75	24.818	40	0.00022558	3.6467	0.058199	0.00084232	1.5441
Pathogenic Escherichia coli infection	206	68.166	127	2.1544e-17	16.667	7.4544e-15	1.2603e-15	1.544
Relaxin signaling pathway	136	45.002	66	0.00012337	3.9088	0.032323	0.00048114	1.5222
T cell receptor signaling pathway	126	41.693	67	2.3219e-06	5.6342	0.00067335	1.3145e-05	1.5
PD-L1 expression and PD-1 checkpoint pathway in cancer	94	31.105	54	9.5485e-07	6.0201	0.00028168	5.8799e-06	1.4625
Cellular senescence	162	53.606	90	2.598e-09	8.5854	8.1837e-07	2.4646e-08	1.4615
Melanoma	74	24.487	35	0.0075472	2.1222	1	0.020378	1.4545
Axon guidance	185	61.217	92	1.6984e-06	5.77	0.00049594	9.9358e-06	1.4467
Proteoglycans in cancer	211	69.82	120	6.5383e-13	12.185	2.1772e-10	1.2079e-11	1.435
mRNA surveillance pathway	103	34.083	69	1.6311e-12	11.788	5.3989e-10	2.7263e-11	1.4333
Human cytomegalovirus infection	232	76.769	125	3.4441e-11	10.463	1.1159e-08	4.3174e-10	1.4061
Tuberculosis	200	66.18	90	0.00026315	3.5798	0.067103	0.00095222	1.3957
Herpes simplex virus 1 infection	185	61.217	113	3.3605e-15	14.474	1.1526e-12	1.1954e-13	1.3939
PI3K-Akt signaling pathway	366	121.11	146	0.0031858	2.4968	0.74548	0.0094765	1.3922
Adipocytokine signaling pathway	78	25.81	39	0.0014119	2.8502	0.34168	0.0045052	1.3778
Longevity regulating pathway - multiple species	64	21.178	43	2.3065e-08	7.637	7.0809e-06	1.7991e-07	1.3774
Acute myeloid leukemia	69	22.832	38	0.0001328	3.8768	0.03466	0.00051222	1.375
GnRH signaling pathway	99	32.759	47	0.0019756	2.7043	0.47216	0.0061365	1.3617
Phospholipase D signaling pathway	160	52.944	69	0.0047878	2.3199	1	0.013663	1.338
VEGF signaling pathway	66	21.839	37	9.8406e-05	4.007	0.025881	0.0003881	1.3333
Oocyte meiosis	143	47.319	71	2.7007e-05	4.5685	0.0074	0.00012153	1.3294
Platinum drug resistance	78	25.81	46	2.2237e-06	5.6529	0.0006471	1.2795e-05	1.32
Apelin signaling pathway	149	49.304	65	0.0044082	2.3557	1	0.012683	1.3067
C-type lectin receptor signaling pathway	117	38.715	53	0.0037871	2.4217	0.87861	0.011077	1.2947
Human papillomavirus infection	336	111.18	173	1.1171e-12	11.952	3.7087e-10	1.9605e-11	1.2938
Thyroid cancer	37	12.243	21	0.0025445	2.5944	0.6005	0.0076993	1.28
Hepatitis C	161	53.275	92	2.3164e-10	9.6352	7.4355e-08	2.6227e-09	1.2784
Hippo signaling pathway	157	51.951	66	0.011216	1.9502	1	0.029378	1.2647
Osteoclast differentiation	146	48.311	61	0.016567	1.7807	1	0.042139	1.2532
Cell cycle	158	52.282	91	1.6316e-10	9.7874	5.2536e-08	1.9089e-09	1.25
Toxoplasmosis	115	38.054	68	7.589e-09	8.1198	2.3678e-06	6.6593e-08	1.2459
Lipid and atherosclerosis	230	76.107	109	3.7299e-06	5.4283	0.0010742	2.0456e-05	1.2315
Choline metabolism in cancer	110	36.399	59	6.4246e-06	5.1922	0.0018117	3.2215e-05	1.2264
Small cell lung cancer	96	31.766	51	3.7647e-05	4.4243	0.010278	0.00016727	1.2157
Endometrial cancer	60	19.854	37	5.0616e-06	5.2957	0.0014375	2.6127e-05	1.1957
Platelet activation	140	46.326	66	0.00035309	3.4521	0.088978	0.0012393	1.1818
Estrogen signaling pathway	147	48.642	65	0.0029947	2.5236	0.70377	0.0089842	1.1795
Pathways in cancer	564	186.63	229	7.0591e-05	4.1513	0.018989	0.00029464	1.179
Gap junction	103	34.083	49	0.0015168	2.8191	0.36555	0.0047964	1.1731
Cytosolic DNA-sensing pathway	85	28.127	40	0.0049959	2.3014	1	0.014142	1.1698
Hepatitis B	164	54.268	91	2.3053e-09	8.6373	7.2847e-07	2.2477e-08	1.1594
Sphingolipid signaling pathway	137	45.333	73	7.4694e-07	6.1267	0.00022184	4.7669e-06	1.1463
Influenza A	176	58.238	95	7.0147e-09	8.154	2.1956e-06	6.3132e-08	1.1404
Colorectal cancer	88	29.119	58	2.6315e-10	9.5798	8.4207e-08	2.8864e-09	1.1351
Measles	140	46.326	72	4.9163e-06	5.3084	0.0014012	2.5756e-05	1.1348
Leukocyte transendothelial migration	120	39.708	54	0.0041463	2.3823	0.95781	0.012028	1.1319
Necroptosis	169	55.922	82	1.9892e-05	4.7013	0.0054902	9.187e-05	1.1196
Progesterone-mediated oocyte maturation	115	38.054	57	0.00017204	3.7644	0.044557	0.00064929	1.1
Prostate cancer	109	36.068	53	0.00052046	3.2836	0.13011	0.001791	1.0968
Apoptosis - multiple species	32	10.589	22	3.8577e-05	4.4137	0.010493	0.00016925	1.0857
Insulin resistance	129	42.686	57	0.0053143	2.2746	1	0.014804	1.0809
Alcoholic liver disease	155	51.29	70	0.0010736	2.9692	0.26196	0.0034892	1.0746
Fluid shear stress and atherosclerosis	149	49.304	75	8.6819e-06	5.0614	0.0024309	4.2067e-05	1.0667
Human T-cell leukemia virus 1 infection	229	75.776	120	8.5926e-10	9.0659	2.7238e-07	8.6171e-09	1.0615
Kaposi sarcoma-associated herpesvirus infection	201	66.511	97	4.8174e-06	5.3172	0.0013778	2.562e-05	1.0448
Thyroid hormone signaling pathway	133	44.01	69	5.1952e-06	5.2844	0.0014702	2.6428e-05	1.0377
B cell receptor signaling pathway	95	31.436	42	0.015075	1.8217	1	0.038906	1.0192
NOD-like receptor signaling pathway	195	64.526	84	0.0020762	2.6827	0.49414	0.0063926	0.98864
Amyotrophic lateral sclerosis	385	127.4	181	5.1575e-09	8.2876	1.6195e-06	4.7639e-08	0.98795
Chagas disease	109	36.068	59	4.3782e-06	5.3587	0.0012565	2.3642e-05	0.9863
Fc epsilon RI signaling pathway	80	26.472	36	0.017158	1.7655	1	0.043328	0.96296
Alzheimer disease	410	135.67	182	7.4089e-07	6.1302	0.00022079	4.7669e-06	0.9125
Pertussis	88	29.119	39	0.017892	1.7473	1	0.04454	0.91176
AMPK signaling pathway	145	47.981	71	4.8277e-05	4.3163	0.013035	0.00020665	0.90625
FoxO signaling pathway	138	45.664	73	1.0774e-06	5.9676	0.00031675	6.52e-06	0.87059
Efferocytosis	178	58.9	73	0.015445	1.8112	1	0.03957	0.86719
Bladder cancer	41	13.567	24	0.00069976	3.1551	0.17284	0.0023392	0.84375
Pathways of neurodegeneration - multiple diseases	515	170.41	214	2.2475e-05	4.6483	0.0061807	0.00010245	0.83946
Th17 cell differentiation	113	37.392	50	0.0083878	2.0763	1	0.022474	0.82857
Renal cell carcinoma	73	24.156	48	1.0354e-08	7.9849	3.2096e-06	8.6527e-08	0.82456
Prion disease	283	93.645	119	0.00085931	3.0659	0.21139	0.0028454	0.81739
Coronavirus disease - COVID-19	248	82.063	144	2.7337e-16	15.563	9.4038e-14	1.1994e-14	0.8169
TNF signaling pathway	119	39.377	57	0.00052855	3.2769	0.13161	0.0018012	0.79808
Vibrio cholerae infection	60	19.854	31	0.0021832	2.6609	0.51743	0.0066636	0.78571
Viral myocarditis	70	23.163	36	0.0011119	2.9539	0.2702	0.0035806	0.775
Huntington disease	317	104.9	141	1.1595e-05	4.9357	0.0032235	5.5e-05	0.76068
SNARE interactions in vesicular transport	33	10.92	22	7.9607e-05	4.099	0.021016	0.00031752	0.73684
Legionellosis	58	19.192	33	0.00015775	3.802	0.041016	0.00060186	0.72917
Epithelial cell signaling in Helicobacter pylori infection	78	25.81	40	0.00065036	3.1868	0.16129	0.002195	0.66667
Viral life cycle - HIV-1	64	21.178	42	9.4049e-08	7.0266	2.8591e-05	6.8773e-07	0.53488
Spinocerebellar ataxia	151	49.966	84	8.084e-09	8.0924	2.5141e-06	6.9207e-08	0.5
Central carbon metabolism in cancer	108	35.737	47	0.014714	1.8323	1	0.038255	0.46018
Endocytosis	258	85.372	184	4.8407e-37	36.315	1.6991e-34	1.6991e-34	0.44853
Vasopressin-regulated water reabsorption	46	15.221	27	0.00030921	3.5098	0.078539	0.0011075	0.44444
Protein processing in endoplasmic reticulum	176	58.238	106	9.222e-14	13.035	3.1263e-11	2.4899e-12	0.30189
Phagosome	160	52.944	84	2.6162e-07	6.5823	7.8749e-05	1.8006e-06	0.20513
RNA degradation	78	25.81	50	1.8247e-08	7.7388	5.6382e-06	1.4894e-07	0.068966
Viral carcinogenesis	205	67.835	111	2.957e-10	9.5291	9.4329e-08	3.1452e-09	0.043796
Nucleocytoplasmic transport	108	35.737	86	2.2071e-23	22.656	7.6809e-21	1.9368e-21	0
Proteasome	46	15.221	41	3.4056e-15	14.468	1.1647e-12	1.1954e-13	0
Ubiquitin mediated proteolysis	142	46.988	90	1.0098e-13	12.996	3.4131e-11	2.5317e-12	0
Lysosome	137	45.333	83	2.9584e-11	10.529	9.6148e-09	3.8459e-10	0
Ribosome	172	56.915	92	2.1887e-08	7.6598	6.7412e-06	1.746e-07	0
DNA replication	36	11.912	28	4.7109e-08	7.3269	1.4368e-05	3.5181e-07	0
Spliceosome	217	71.805	109	9.8685e-08	7.0058	2.9901e-05	7.069e-07	0
Protein export	31	10.258	23	3.2653e-06	5.4861	0.00094367	1.8192e-05	0
Nucleotide excision repair	63	20.847	38	8.0276e-06	5.0954	0.0022558	3.9686e-05	0
Mismatch repair	23	7.6107	17	7.2191e-05	4.1415	0.019203	0.00029464	0
Base excision repair	44	14.56	26	0.00034376	3.4637	0.08697	0.0012188	0
Virion - Hepatitis viruses	49	16.214	28	0.00044457	3.3521	0.11159	0.001545	0
Motor proteins	197	65.187	85	0.0018515	2.7325	0.44436	0.0058024	0
RNA polymerase	34	11.251	19	0.0050933	2.293	1	0.014302	0
ATP-dependent chromatin remodeling	117	38.715	52	0.0065543	2.1835	1	0.017973	0
Cytoskeleton in muscle cells	232	76.769	95	0.006753	2.1705	1	0.018375	0
