# Supplementary material for: Integrated Multiomics Enabled by Sequential Extraction for Comprehensive Molecular Profiling of Small Extracellular Vesicles
Source: Anal Chem. 2026 Jun 22;98(26):19603–14. doi: 10.1021/acs.analchem.6c01280 (PMC13347708; doi:10.1021/acs.analchem.6c01280)
Supplement: Supplementary file 11 [file ac6c01280_si_011.xlsx]

## Sheet: Sheet1
Table S18. Plasma Derived sEVs DIA-NN Precursors.
Protein.Group	Protein.Ids	Protein.Names	Genes	First.Protein.Description	Proteotypic	Stripped.Sequence	Modified.Sequence	Precursor.Charge	Precursor.Id	PPT_1	PPT_2	PPT_3	PPT_4	PPT_5	SECUF_1	SECUF_2	SECUF_3	SECUF_4	SECUF_5	UC_1	UC_2	UC_3	UC_4	UC_5
P26641	P26641	EF1G_HUMAN	EEF1G	Elongation factor 1-gamma	1	AAGTLYTYPENWR	(UniMod:1)AAGTLYTYPENWR	2	(UniMod:1)AAGTLYTYPENWR2	4622.14
P52272	P52272	HNRPM_HUMAN	HNRNPM	Heterogeneous nuclear ribonucleoprotein M	1	AAGVEAAAEVAATEIK	(UniMod:1)AAGVEAAAEVAATEIK	2	(UniMod:1)AAGVEAAAEVAATEIK2	6246.18
Q9NP79	Q9NP79	VTA1_HUMAN	VTA1	Vacuolar protein sorting-associated protein VTA1 homolog	1	AALAPLPPLPAQFK	(UniMod:1)AALAPLPPLPAQFK	2	(UniMod:1)AALAPLPPLPAQFK2	1176.51				292.146	3521.68	7994.59	4121.09	1482.92	3587.2	4760.58	9585.9	9073.39	11456	3655.84
P27708	P27708	PYR1_HUMAN	CAD	Multifunctional protein CAD	1	AALVLEDGSVLR	(UniMod:1)AALVLEDGSVLR	2	(UniMod:1)AALVLEDGSVLR2						4778.78	6786.15	8128.76	2758.04	4693.39	7609.31		11372.4	11766.5
Q9Y4Y9	Q9Y4Y9	LSM5_HUMAN	LSM5	U6 snRNA-associated Sm-like protein LSm5	1	AANATTNPSQLLPLELVDK	(UniMod:1)AANATTNPSQLLPLELVDK	2	(UniMod:1)AANATTNPSQLLPLELVDK2	2951.77		8904.73				1415.66								4030.28
P62826	P62826	RAN_HUMAN	RAN	GTP-binding nuclear protein Ran	1	AAQGEPQVQFK	(UniMod:1)AAQGEPQVQFK	2	(UniMod:1)AAQGEPQVQFK2	8940.42
Q06187	Q06187	BTK_HUMAN	BTK	Tyrosine-protein kinase BTK	1	AAVILESIFLK	(UniMod:1)AAVILESIFLK	2	(UniMod:1)AAVILESIFLK2						1819.56				1534.51	1955.54
P06703	P06703	S10A6_HUMAN	S100A6	Protein S100-A6	1	ACPLDQAIGLLVAIFHK	(UniMod:1)AC(UniMod:4)PLDQAIGLLVAIFHK	2	(UniMod:1)AC(UniMod:4)PLDQAIGLLVAIFHK2	1544.37					4303.84			453.218
P62140	P62140	PP1B_HUMAN	PPP1CB	Serine/threonine-protein phosphatase PP1-beta catalytic subunit	1	ADGELNVDSLITR	(UniMod:1)ADGELNVDSLITR	2	(UniMod:1)ADGELNVDSLITR2	807.315					2790.83			1381.17	1665.4	6808.26			5011.92
Q8IZP0	Q8IZP0	ABI1_HUMAN	ABI1	Abl interactor 1	1	AELQMLLEEEIPSGK	(UniMod:1)AELQMLLEEEIPSGK	2	(UniMod:1)AELQMLLEEEIPSGK2						10871	10216	11469.9	3633.94	10000.9	8590.98		12106.4	10388.8	4537.92
P40429	P40429	RL13A_HUMAN	RPL13A	Large ribosomal subunit protein uL13	1	AEVQVLVLDGR	(UniMod:1)AEVQVLVLDGR	2	(UniMod:1)AEVQVLVLDGR2	2141.69					1105.64							2784.98
Q92530	Q92530	PSMF1_HUMAN	PSMF1	Proteasome inhibitor PI31 subunit	1	AGLEVLFASAAPAITCR	(UniMod:1)AGLEVLFASAAPAITC(UniMod:4)R	2	(UniMod:1)AGLEVLFASAAPAITC(UniMod:4)R2						2309.47		1423.33	1093.91	2628.43
Q9C0H2	Q9C0H2	TTYH3_HUMAN	TTYH3	Protein tweety homolog 3	1	AGVSYAAPWWVSLLHR	(UniMod:1)AGVSYAAPWWVSLLHR	2	(UniMod:1)AGVSYAAPWWVSLLHR2						2338.39		2450.17	1820.58	1520.28	3302.88		4091.32
Q14694	Q14694	UBP10_HUMAN	USP10	Ubiquitin carboxyl-terminal hydrolase 10	1	ALHSPQYIFGDFSPDEFNQFFVTPR	(UniMod:1)ALHSPQYIFGDFSPDEFNQFFVTPR	3	(UniMod:1)ALHSPQYIFGDFSPDEFNQFFVTPR3				5317.28
O00159	O00159	MYO1C_HUMAN	MYO1C	Unconventional myosin-Ic	1	ALQVELVPTGEIIR	(UniMod:1)ALQVELVPTGEIIR	2	(UniMod:1)ALQVELVPTGEIIR2						932.721	1690.95			908.383				1129.93
P55072	P55072	TERA_HUMAN	VCP	Transitional endoplasmic reticulum ATPase	1	ASGADSKGDDLSTAILK	(UniMod:1)ASGADSKGDDLSTAILK	2	(UniMod:1)ASGADSKGDDLSTAILK2											28015.2
P23528	P23528	COF1_HUMAN	CFL1	Cofilin-1	1	ASGVAVSDGVIK	(UniMod:1)ASGVAVSDGVIK	2	(UniMod:1)ASGVAVSDGVIK2	41595.3				10674.7	145895			118131		274223		210257
P02538;P04259;P48668	P02538;P04259;P48668	K2C6A_HUMAN;K2C6B_HUMAN;K2C6C_HUMAN	KRT6A;KRT6B;KRT6C	Keratin, type II cytoskeletal 6A	0	ASTSTTIR	(UniMod:1)ASTSTTIR	2	(UniMod:1)ASTSTTIR2		14673.9									33670.3	470992		48799	895122
P29144	P29144	TPP2_HUMAN	TPP2	Tripeptidyl-peptidase 2	1	ATAATEEPFPFHGLLPK	(UniMod:1)ATAATEEPFPFHGLLPK	2	(UniMod:1)ATAATEEPFPFHGLLPK2									1394.47	1014.35	4286.71		4517.51
Q8WUM4	Q8WUM4	PDC6I_HUMAN	PDCD6IP	Programmed cell death 6-interacting protein	1	ATFISVQLK	(UniMod:1)ATFISVQLK	2	(UniMod:1)ATFISVQLK2						9079.85	9345.01		8642.79	8074.59			5408.66	8224.43
P29692	P29692	EF1D_HUMAN	EEF1D	Elongation factor 1-delta	1	ATNFLAHEK	(UniMod:1)ATNFLAHEK	2	(UniMod:1)ATNFLAHEK2	11095.6								6854.24	9056.91	16556.7		18658.9	11431.3
P62258	P62258	1433E_HUMAN	YWHAE	14-3-3 protein epsilon	1	MDDREDLVYQAK	(UniMod:1)M(UniMod:35)DDREDLVYQAK	2	(UniMod:1)M(UniMod:35)DDREDLVYQAK2						9405.78			9484.55
Q93084	Q93084	AT2A3_HUMAN	ATP2A3	Sarcoplasmic/endoplasmic reticulum calcium ATPase 3	1	MEAAHLLPAADVLR	(UniMod:1)M(UniMod:35)EAAHLLPAADVLR	2	(UniMod:1)M(UniMod:35)EAAHLLPAADVLR2							2758.85		1385.06				4346.94	4890.63
P49721	P49721	PSB2_HUMAN	PSMB2	Proteasome subunit beta type-2	1	MEYLIGIQGPDYVLVASDR	(UniMod:1)M(UniMod:35)EYLIGIQGPDYVLVASDR	2	(UniMod:1)M(UniMod:35)EYLIGIQGPDYVLVASDR2									1838.19		6587.89		8095.56	8558.59
B2RUZ4	B2RUZ4	SMIM1_HUMAN	SMIM1	Small integral membrane protein 1	1	MQPQESHVHYSR	(UniMod:1)M(UniMod:35)QPQESHVHYSR	3	(UniMod:1)M(UniMod:35)QPQESHVHYSR3						8558.71	3883.54		7894.62	4803.42			2682.53	2931.11
O00429	O00429	DNM1L_HUMAN	DNM1L	Dynamin-1-like protein	1	MEALIPVINK	(UniMod:1)MEALIPVINK	2	(UniMod:1)MEALIPVINK2	492.902				966.444	3870.08	5537.02	4224.03	1761.77	3017.43	2025.7	4674.27	8053.41	8065.9
P61163	P61163	ACTZ_HUMAN	ACTR1A	Alpha-centractin	1	MESYDVIANQPVVIDNGSGVIK	(UniMod:1)MESYDVIANQPVVIDNGSGVIK	2	(UniMod:1)MESYDVIANQPVVIDNGSGVIK2						2857.05		6248.35	2792.95	4254.96			6806.45
P14923	P14923	PLAK_HUMAN	JUP	Junction plakoglobin	1	MEVMNLMEQPIK	(UniMod:1)MEVMNLMEQPIK	2	(UniMod:1)MEVMNLMEQPIK2	1277.65		5153.05		2377.87		3449.75		1329.63					7023.32
Q9NZN3	Q9NZN3	EHD3_HUMAN	EHD3	EH domain-containing protein 3	1	MFSWLGTDDR	(UniMod:1)MFSWLGTDDR	2	(UniMod:1)MFSWLGTDDR2							4982.1	2440.03	1447.23	2626.36			5402.07
P62328	P62328	TYB4_HUMAN	TMSB4X	Thymosin beta-4	1	SDKPDMAEIEK	(UniMod:1)SDKPDMAEIEK	2	(UniMod:1)SDKPDMAEIEK2	4480.83			10266		12819.5	11800.6		8620.44	11119.7	6915.65		13392.5
P00739	P00739	HPTR_HUMAN	HPR	Haptoglobin-related protein	1	SDLGAVISLLLWGR	(UniMod:1)SDLGAVISLLLWGR	2	(UniMod:1)SDLGAVISLLLWGR2	17957.7							7025.38
O60234	O60234	GMFG_HUMAN	GMFG	Glia maturation factor gamma	1	SDSLVVCEVDPELTEK	(UniMod:1)SDSLVVC(UniMod:4)EVDPELTEK	2	(UniMod:1)SDSLVVC(UniMod:4)EVDPELTEK2						5021.17			3957	7004.08			7443.84
Q96C24	Q96C24	SYTL4_HUMAN	SYTL4	Synaptotagmin-like protein 4	1	SELLDLSFLSEEEK	(UniMod:1)SELLDLSFLSEEEK	2	(UniMod:1)SELLDLSFLSEEEK2						2086.2	3449.75		811.342	2011.64	3483.38		8549.58	6325.91	5998.34
P10412	P10412	H14_HUMAN	H1-4	Histone H1.4	1	SETAPAAPAAPAPAEK	(UniMod:1)SETAPAAPAAPAPAEK	2	(UniMod:1)SETAPAAPAAPAPAEK2	3894.03					849.812
P16401	P16401	H15_HUMAN	H1-5	Histone H1.5	1	SETAPAETATPAPVEK	(UniMod:1)SETAPAETATPAPVEK	2	(UniMod:1)SETAPAETATPAPVEK2	4052.06
P84090	P84090	ERH_HUMAN	ERH	Enhancer of rudimentary homolog	1	SHTILLVQPTK	(UniMod:1)SHTILLVQPTK	2	(UniMod:1)SHTILLVQPTK2	3823.61
O00560	O00560	SDCB1_HUMAN	SDCBP	Syntenin-1	1	SLYPSLEDLK	(UniMod:1)SLYPSLEDLK	2	(UniMod:1)SLYPSLEDLK2						67349.6			52027.8
P16152	P16152	CBR1_HUMAN	CBR1	Carbonyl reductase [NADPH] 1	1	SSGIHVALVTGGNK	(UniMod:1)SSGIHVALVTGGNK	2	(UniMod:1)SSGIHVALVTGGNK2	1686.89					4626.43			3086.67	3009.32	6764.43		3897.75
P00352	P00352	AL1A1_HUMAN	ALDH1A1	Aldehyde dehydrogenase 1A1	1	SSSGTPDLPVLLTDLK	(UniMod:1)SSSGTPDLPVLLTDLK	2	(UniMod:1)SSSGTPDLPVLLTDLK2	1686.48		2200.89	3116.37	1398	3679.32	6745.19	5146.05	1352.89	2288.34	6975.71	15854.9	18742.6	16925.3	4455.21
P20930	P20930	FILA_HUMAN	FLG	Filaggrin	1	STLLENIFAIINLFK	(UniMod:1)STLLENIFAIINLFK	2	(UniMod:1)STLLENIFAIINLFK2	8732.95				6425.4	2291.51			11580.3	724.741	4772.55
P02794	P02794	FRIH_HUMAN	FTH1	Ferritin heavy chain	1	TTASTSQVR	(UniMod:1)TTASTSQVR	2	(UniMod:1)TTASTSQVR2								19932.7				327149	127217
P15104	P15104	GLNA_HUMAN	GLUL	Glutamine synthetase	1	TTSASSHLNK	(UniMod:1)TTSASSHLNK	2	(UniMod:1)TTSASSHLNK2	129523					12083.5	16860.4	17751.6	10072.1	11500	42872.9		47620.1	47449.2	8343.53
P05154	P05154	IPSP_HUMAN	SERPINA5	Plasma serine protease inhibitor	1	AAAATGTIFTFR	AAAATGTIFTFR	2	AAAATGTIFTFR2	4731.47		5636.58	10696.7	6998.67	22338.1	18604.5		25698.8	18067.8	44251		20380.6	11214.5	5297.56
P02786	P02786	TFR1_HUMAN	TFRC	Transferrin receptor protein 1	1	AAAEVAGQFVIK	AAAEVAGQFVIK	2	AAAEVAGQFVIK2						30369.9	35147.3		22463.6	22003	56433.6	51766.3	51741.3	94225.9	119726
P07954	P07954	FUMH_HUMAN	FH	Fumarate hydratase, mitochondrial	1	AAAEVNQDYGLDPK	AAAEVNQDYGLDPK	2	AAAEVNQDYGLDPK2	3777.36
Q9Y490	Q9Y490	TLN1_HUMAN	TLN1	Talin-1	1	AAAFEEQENETVVVK	AAAFEEQENETVVVK	2	AAAFEEQENETVVVK2				4610.33		9287.92	16379.4		9215.71	8297.62	13134.6	41475.2	10876.9	18280.5	26492.8
Q15063	Q15063	POSTN_HUMAN	POSTN	Periostin	1	AAAITSDILEALGR	AAAITSDILEALGR	2	AAAITSDILEALGR2	2070.43					23381.8	21188.5	38158.9	27508.8	39176.1	2651.61
Q16853;O75106	O75106;Q16853	AOC2_HUMAN;AOC3_HUMAN	AOC2;AOC3	Amine oxidase [copper-containing] 2	0	AAALAHLDR	AAALAHLDR	2	AAALAHLDR2						10590.4			8674.65	11889.7
P98172	P98172	EFNB1_HUMAN	EFNB1	Ephrin-B1	1	AAALSLSTLASPK	AAALSLSTLASPK	2	AAALSLSTLASPK2			1275.23			5395.17	4456.89		3918.58	2698.27			3126.3	4047.32
Q96D96	Q96D96	HVCN1_HUMAN	HVCN1	Voltage-gated hydrogen channel 1	1	AAAPDVAPAPGPAPR	AAAPDVAPAPGPAPR	2	AAAPDVAPAPGPAPR2						3749.83	3343.21	2375.3	1731.17	2425.25	1996.2		1372.31	1229.09
Q14642	Q14642	I5P1_HUMAN	INPP5A	Inositol polyphosphate-5-phosphatase A	1	AAAPGTAVLLVTANVGSLFDDPENLQK	AAAPGTAVLLVTANVGSLFDDPENLQK	3	AAAPGTAVLLVTANVGSLFDDPENLQK3						712.69			280.563		1477.39
Q9NVA2	Q9NVA2	SEP11_HUMAN	SEPTIN11	Septin-11	1	AAAQLLQSQAQQSGAQQTK	AAAQLLQSQAQQSGAQQTK	2	AAAQLLQSQAQQSGAQQTK2			4730.56			931.176	1420.6		1536.32	928.778			1302.08		953.953
Q99733	Q99733	NP1L4_HUMAN	NAP1L4	Nucleosome assembly protein 1-like 4	1	AAATAEEPDPK	AAATAEEPDPK	2	AAATAEEPDPK2						17839	18432.6	22305.3	13618.3	20506.8	4874.11
P02730	P02730	B3AT_HUMAN	SLC4A1	Band 3 anion transport protein	1	AAATLMSER	AAATLM(UniMod:35)SER	2	AAATLM(UniMod:35)SER2						10632.2	21917.9		7798.44	11798.3	31357		19219.6	20731.5	9092.2
P02730	P02730	B3AT_HUMAN	SLC4A1	Band 3 anion transport protein	1	AAATLMSER	AAATLMSER	2	AAATLMSER2						42388.1	52106.1	30905.5	45065.7	55038.9	21995.9		24607.5	56140.3	29323.4
P49006	P49006	MRP_HUMAN	MARCKSL1	MARCKS-related protein	1	AAATPESQEPQAK	AAATPESQEPQAK	2	AAATPESQEPQAK2			2020.49	1541.33		4549.67	4842.7	5486.36	2680.6	3798.97	2174.84
O95342	O95342	ABCBB_HUMAN	ABCB11	Bile salt export pump	1	AAATSIFETIDR	AAATSIFETIDR	2	AAATSIFETIDR2						10126.7	7885.33		7544.23	5971.42	6713.05	6924.69	11528.7	10416
P19404	P19404	NDUV2_HUMAN	NDUFV2	NADH dehydrogenase [ubiquinone] flavoprotein 2, mitochondrial	1	AAAVLPVLDLAQR	AAAVLPVLDLAQR	2	AAAVLPVLDLAQR2	3646.23
O00468	O00468	AGRIN_HUMAN	AGRN	Agrin	1	AAAVSSGFDGAIQLVSLGGR	AAAVSSGFDGAIQLVSLGGR	2	AAAVSSGFDGAIQLVSLGGR2						6557.21	8737.61	8699.82	11459.3	9560.22
P0C0L4;P0C0L5	P0C0L4;P0C0L5	CO4A_HUMAN;CO4B_HUMAN	C4A;C4B	Complement C4-A	0	AACAQLNDFLQEYGTQGCQV	AAC(UniMod:4)AQLNDFLQEYGTQGC(UniMod:4)QV	2	AAC(UniMod:4)AQLNDFLQEYGTQGC(UniMod:4)QV2	579703	1159860	615154	748238	878811	33366.6	3506.72	14857.7	14962.8	25848.3			10350.3	6461.8
P0C0L4;P0C0L5	P0C0L4;P0C0L5	CO4A_HUMAN;CO4B_HUMAN	C4A;C4B	Complement C4-A	0	AACAQLNDFLQEYGTQGCQV	AAC(UniMod:4)AQLNDFLQEYGTQGC(UniMod:4)QV	3	AAC(UniMod:4)AQLNDFLQEYGTQGC(UniMod:4)QV3	18908.9	40619.1	27175.5	36940.1	45056.4
P13796	P13796	PLSL_HUMAN	LCP1	Plastin-2	1	AACLPLPGYR	AAC(UniMod:4)LPLPGYR	2	AAC(UniMod:4)LPLPGYR2	5109.49	7592.14	8399.41	7087.38	6005.93	10108.5	8957.8		10347.9	12676.3	5953.03		5613.24
P06753	P06753	TPM3_HUMAN	TPM3	Tropomyosin alpha-3 chain	1	AADAEAEVASLNR	AADAEAEVASLNR	2	AADAEAEVASLNR2									1900.74
Q9UNF0	Q9UNF0	PACN2_HUMAN	PACSIN2	Protein kinase C and casein kinase substrate in neurons protein 2	1	AADAVEDLR	AADAVEDLR	2	AADAVEDLR2						4669.92				5457.85
P02766	P02766	TTHY_HUMAN	TTR	Transthyretin	1	AADDTWEPFASGK	AADDTWEPFASGK	2	AADDTWEPFASGK2	609183	630521	528549	649515	720376	436253	370278	465064	375371	446175	255146	256621	367281	189029	124255
P51452	P51452	DUS3_HUMAN	DUSP3	Dual specificity protein phosphatase 3	1	AADFIDQALAQK	AADFIDQALAQK	2	AADFIDQALAQK2	1591.53											6382.03	2827.89	5037.27
P12259	P12259	FA5_HUMAN	F5	Coagulation factor V	1	AADIEQQAVFAVFDENK	AADIEQQAVFAVFDENK	2	AADIEQQAVFAVFDENK2	2340.44					66641.3	83142.5	111481	95044.4	100232			6973.96	8039.86
P12259	P12259	FA5_HUMAN	F5	Coagulation factor V	1	AADIEQQAVFAVFDENK	AADIEQQAVFAVFDENK	3	AADIEQQAVFAVFDENK3						6553.68	10535.8	9050.63	14036.9	8410.69
Q15833	Q15833	STXB2_HUMAN	STXBP2	Syntaxin-binding protein 2	1	AADPVSPLLHELTFQAMAYDLLDIEQDTYR	AADPVSPLLHELTFQAMAYDLLDIEQDTYR	3	AADPVSPLLHELTFQAMAYDLLDIEQDTYR3									1037.79
P27482	P27482	CALL3_HUMAN	CALML3	Calmodulin-like protein 3	1	AADTDGDGQVNYEEFVR	AADTDGDGQVNYEEFVR	2	AADTDGDGQVNYEEFVR2	24035.2		4997.98								10711.2			3575.99
O95342	O95342	ABCBB_HUMAN	ABCB11	Bile salt export pump	1	AADTIIGFEHGTAVER	AADTIIGFEHGTAVER	2	AADTIIGFEHGTAVER2						1504.5	2527.71		1088.16	1151.9	2370.83		2820.63	3250.6
Q8IZ83	Q8IZ83	A16A1_HUMAN	ALDH16A1	Aldehyde dehydrogenase family 16 member A1	1	AAEAEVELSAR	AAEAEVELSAR	2	AAEAEVELSAR2							6500.24		3362.16		10871.7				19444.1
Q12929	Q12929	EPS8_HUMAN	EPS8	Epidermal growth factor receptor kinase substrate 8	1	AAEAFSELSK	AAEAFSELSK	2	AAEAFSELSK2						4611.26		8480.1	3372.77	3270.93	6807.7		5839.47
Q92817	Q92817	EVPL_HUMAN	EVPL	Envoplakin	1	AAEDAVYELQSK	AAEDAVYELQSK	2	AAEDAVYELQSK2	9445.5
Q9Y2A7	Q9Y2A7	NCKP1_HUMAN	NCKAP1	Nck-associated protein 1	1	AAEDLFVNIR	AAEDLFVNIR	2	AAEDLFVNIR2	2003.09					11265.2	12674.5	9711.11	9223.66	12401.8	11934.8		14617.8	14711.3	7148.68
P29966	P29966	MARCS_HUMAN	MARCKS	Myristoylated alanine-rich C-kinase substrate	1	AAEEPSKVEEK	AAEEPSKVEEK	2	AAEEPSKVEEK2						5940.8		5949.08	4960.08	7746.53	4517.52
P01732	P01732	CD8A_HUMAN	CD8A	T-cell surface glycoprotein CD8 alpha chain	1	AAEGLDTQR	AAEGLDTQR	2	AAEGLDTQR2						7243.05		9575.46	5710.18	6055.56
P35232	P35232	PHB1_HUMAN	PHB1	Prohibitin 1	1	AAELIANSLATAGDGLIELR	AAELIANSLATAGDGLIELR	2	AAELIANSLATAGDGLIELR2	1178.84						2106.21
Q9BQ50	Q9BQ50	TREX2_HUMAN	TREX2	Three prime repair exonuclease 2	1	AAELLAWADEQAR	AAELLAWADEQAR	2	AAELLAWADEQAR2	4125.88
Q9Y487	Q9Y487	VPP2_HUMAN	ATP6V0A2	V-type proton ATPase 116 kDa subunit a 2	1	AAESVYSR	AAESVYSR	2	AAESVYSR2													7898.76
P62258	P62258	1433E_HUMAN	YWHAE	14-3-3 protein epsilon	1	AAFDDAIAELDTLSEESYK	AAFDDAIAELDTLSEESYK	2	AAFDDAIAELDTLSEESYK2	24168.1		13138.6			68858.5	96660.7	81108.8	30743.7	49399.3	59554.8	28506.7	60865.4	102083	49854.3
Q08380	Q08380	LG3BP_HUMAN	LGALS3BP	Galectin-3-binding protein	1	AAFGQGSGPIMLDEVQCTGTEASLADCK	AAFGQGSGPIMLDEVQC(UniMod:4)TGTEASLADC(UniMod:4)K	3	AAFGQGSGPIMLDEVQC(UniMod:4)TGTEASLADC(UniMod:4)K3	1348.89	3149.8	1496.49	3006.16	1932.03	31476.2	13314.4	24006.9	31900.9	44290.6	5866.2		16237.2	9331.22
O15427	O15427	MOT4_HUMAN	SLC16A3	Monocarboxylate transporter 4	1	AAFLLTILGFIDIFAR	AAFLLTILGFIDIFAR	2	AAFLLTILGFIDIFAR2		3384.58	10734.7		748.798
Q4KMQ2	Q4KMQ2	ANO6_HUMAN	ANO6	Anoctamin-6	1	AAFPLHDCK	AAFPLHDC(UniMod:4)K	2	AAFPLHDC(UniMod:4)K2	2603.81					4807.7
P05091	P05091	ALDH2_HUMAN	ALDH2	Aldehyde dehydrogenase, mitochondrial	1	AAFQLGSPWR	AAFQLGSPWR	2	AAFQLGSPWR2	1912.84		31437.8								1481.7				6200.92
P02768	P02768	ALBU_HUMAN	ALB	Albumin	1	AAFTECCQAADK	AAFTEC(UniMod:4)C(UniMod:4)QAADK	2	AAFTEC(UniMod:4)C(UniMod:4)QAADK2	2230050	2364340	1981880	1697720	12141.7	106685	141537	111324	393491	577494	501299	323880	460149	297796	190009
P26006	P26006	ITA3_HUMAN	ITGA3	Integrin alpha-3	1	AAFVSEQQQK	AAFVSEQQQK	2	AAFVSEQQQK2						9452.99				7292.27
Q9HC84	Q9HC84	MUC5B_HUMAN	MUC5B	Mucin-5B	1	AAGGAVCEQPLGLECR	AAGGAVC(UniMod:4)EQPLGLEC(UniMod:4)R	2	AAGGAVC(UniMod:4)EQPLGLEC(UniMod:4)R2						36319.1	9376.06	7295.17	27572.9	33053.7			2543.1
Q9HC84	Q9HC84	MUC5B_HUMAN	MUC5B	Mucin-5B	1	AAGGHLCQQPK	AAGGHLC(UniMod:4)QQPK	2	AAGGHLC(UniMod:4)QQPK2						3160.32			2901.07	4130.75	3157.56
Q9Y490	Q9Y490	TLN1_HUMAN	TLN1	Talin-1	1	AAGHPGDPESQQR	AAGHPGDPESQQR	3	AAGHPGDPESQQR3		6046.58		7553.92		24610.6		21997.6	14834.7	33257.5	22694.3		12618.6	23633.7
P39059	P39059	COFA1_HUMAN	COL15A1	Collagen alpha-1(XV) chain	1	AAGLLSTYR	AAGLLSTYR	2	AAGLLSTYR2						4707.86			4037.62	3919.55
P48740	P48740	MASP1_HUMAN	MASP1	Mannan-binding lectin serine protease 1	1	AAGNECPELQPPVHGK	AAGNEC(UniMod:4)PELQPPVHGK	2	AAGNEC(UniMod:4)PELQPPVHGK2	17048.7	9046.8	10155.4	9335.3	17909.1	32747.3	48915.9	37774.2	38823.9	61391.2	57148.2		118188	59943.7	10518.8
P48740	P48740	MASP1_HUMAN	MASP1	Mannan-binding lectin serine protease 1	1	AAGNECPELQPPVHGK	AAGNEC(UniMod:4)PELQPPVHGK	3	AAGNEC(UniMod:4)PELQPPVHGK3	37037.7	26843.3	27469.1	36531.3	41653.4	127837	158602	94956.6	147962	138198	246493		307727	208842	56073
Q96RW7	Q96RW7	HMCN1_HUMAN	HMCN1	Hemicentin-1	1	AAGNPSPILTWLK	AAGNPSPILTWLK	2	AAGNPSPILTWLK2				1291.61		18885.2	17567.6	15402.3	11673.9	17501.8
Q96RW7	Q96RW7	HMCN1_HUMAN	HMCN1	Hemicentin-1	1	AAGNPVPVITWYK	AAGNPVPVITWYK	2	AAGNPVPVITWYK2				1523.84		24429.2	28635.5	25426.8	16755.7	21262.4
P05386	P05386	RLA1_HUMAN	RPLP1	Large ribosomal subunit protein P1	1	AAGVNVEPFWPGLFAK	AAGVNVEPFWPGLFAK	2	AAGVNVEPFWPGLFAK2	11151.9	4464.46		5518.27			3843.35	4525	1170.45		2553.77		2625.46		6889.56
P98160	P98160	PGBM_HUMAN	HSPG2	Basement membrane-specific heparan sulfate proteoglycan core protein	1	AAGVPSATITWR	AAGVPSATITWR	2	AAGVPSATITWR2				2485.71	4549.78	70599.8	62349.9	29286.1	60801.4	50265			8137.59	6959.55	3950.63
Q9Y230	Q9Y230	RUVB2_HUMAN	RUVBL2	RuvB-like 2	1	AAGVVLEMIR	AAGVVLEMIR	2	AAGVVLEMIR2	1751.25					3601.37			2801.39	3397.82			3176.15	3237.51
Q15833	Q15833	STXB2_HUMAN	STXBP2	Syntaxin-binding protein 2	1	AAHIFFTDTCPEPLFSELGR	AAHIFFTDTC(UniMod:4)PEPLFSELGR	3	AAHIFFTDTC(UniMod:4)PEPLFSELGR3						3967.88	2335.07	3638.16	4791.74	3638.96	3857.79
Q8WUJ3	Q8WUJ3	CEMIP_HUMAN	CEMIP	Cell migration-inducing and hyaluronan-binding protein	1	AAHLEGTELK	AAHLEGTELK	2	AAHLEGTELK2						15243.6	19488.2	18195.5	15857.4	17402.3	9282.17		16308.5	9076.34
P78371	P78371	TCPB_HUMAN	CCT2	T-complex protein 1 subunit beta	1	AAHSEGNTTAGLDMR	AAHSEGNTTAGLDMR	3	AAHSEGNTTAGLDMR3							5160.92		4229.76	2841.62			2299.21
P36269	P36269	GGT5_HUMAN	GGT5	Glutathione hydrolase 5 proenzyme	1	AAIAAPILHVNSK	AAIAAPILHVNSK	2	AAIAAPILHVNSK2						767.368	1141.51		1404.9	1016.2	1547.74		855.952
P35637;Q92804	P35637;Q92804	FUS_HUMAN;RBP56_HUMAN	FUS;TAF15	RNA-binding protein FUS	0	AAIDWFDGK	AAIDWFDGK	2	AAIDWFDGK2			11152.1							1405.21
Q08380	Q08380	LG3BP_HUMAN	LGALS3BP	Galectin-3-binding protein	1	AAIPSALDTNSSK	AAIPSALDTNSSK	2	AAIPSALDTNSSK2						20152	14593.1	43506.8	15552.8	15624.9	12034.3
P04114	P04114	APOB_HUMAN	APOB	Apolipoprotein B-100	1	AAIQALRK	AAIQALRK	2	AAIQALRK2	2392.76				1881	1494.36	2311.42		11241	4657.24	9117.48
P19827	P19827	ITIH1_HUMAN	ITIH1	Inter-alpha-trypsin inhibitor heavy chain H1	1	AAISGENAGLVR	AAISGENAGLVR	2	AAISGENAGLVR2	43738.5	336619	204981	242626	70766.4	452715	538885	956939	551996	411312	464672	77590.8	655242	468603	117951
P30273	P30273	FCERG_HUMAN	FCER1G	High affinity immunoglobulin epsilon receptor subunit gamma	1	AAITSYEK	AAITSYEK	2	AAITSYEK2						18160.3	11465.1	19094	7054.45	2734.48	19546.7		17926.4	22974.3	8597.09
Q9HC35	Q9HC35	EMAL4_HUMAN	EML4	Echinoderm microtubule-associated protein-like 4	1	AALADVLR	AALADVLR	2	AALADVLR2	1906.99										4175.34		2484.79	3650.91
P51693	P51693	APLP1_HUMAN	APLP1	Amyloid beta precursor like protein 1	1	AALEGFLAALQADPPQAER	AALEGFLAALQADPPQAER	2	AALEGFLAALQADPPQAER2						1664.48		5309.46	1312.73
P35527	P35527	K1C9_HUMAN	KRT9	Keratin, type I cytoskeletal 9	1	AALEKSLEDTK	AALEKSLEDTK	2	AALEKSLEDTK2		8968.2			3522.68		10151		5144.64					7396.53
P09601	P09601	HMOX1_HUMAN	HMOX1	Heme oxygenase 1	1	AALEQDLAFWYGPR	AALEQDLAFWYGPR	2	AALEQDLAFWYGPR2	5842.36
P04114	P04114	APOB_HUMAN	APOB	Apolipoprotein B-100	1	AALGKLPQQANDYLNSFNWER	AALGKLPQQANDYLNSFNWER	3	AALGKLPQQANDYLNSFNWER3						1189.46	1363.53		5332.91	964.484
Q13813	Q13813	SPTN1_HUMAN	SPTAN1	Spectrin alpha chain, non-erythrocytic 1	1	AALLELWELR	AALLELWELR	2	AALLELWELR2	5807.01					3576.28	2159.6	5271.39	4466.02	5231.38	1025.16
Q9Y613	Q9Y613	FHOD1_HUMAN	FHOD1	FH1/FH2 domain-containing protein 1	1	AALLNFDEFAVSK	AALLNFDEFAVSK	2	AALLNFDEFAVSK2			2248.38				6425.44		4573.12	3887.63	3770.08		9088.89	7832.27
Q8IZ83	Q8IZ83	A16A1_HUMAN	ALDH16A1	Aldehyde dehydrogenase family 16 member A1	1	AALLWALAAALER	AALLWALAAALER	2	AALLWALAAALER2	808.661					2677.28		4052.9	4718.09	2873.98	8217.82		3154.75	3655.48	3583.67
O75558	O75558	STX11_HUMAN	STX11	Syntaxin-11	1	AALNEIESR	AALNEIESR	2	AALNEIESR2						25336.2	17065.1	23036	13888.3	19718.8	29793.6		13850.7	15408.7	10551.3
P12821	P12821	ACE_HUMAN	ACE	Angiotensin-converting enzyme	1	AALPAQELEEYNK	AALPAQELEEYNK	2	AALPAQELEEYNK2						11193.7	16516.9	13540.4	11080.9	10311.2	8390.85	7688.53	8446.16	6501.45
Q99988	Q99988	GDF15_HUMAN	GDF15	Growth/differentiation factor 15	1	AALPEGLPEASR	AALPEGLPEASR	2	AALPEGLPEASR2	3190.65	5468.77	6542.44	6261.51
O00139	O00139	KIF2A_HUMAN	KIF2A	Kinesin-like protein KIF2A	1	AALQEEEQASK	AALQEEEQASK	2	AALQEEEQASK2							11496	13341		11232.9	6712.39		5220.09	7148.52
P62910	P62910	RL32_HUMAN	RPL32	Large ribosomal subunit protein eL32	1	AALRPLVK	AALRPLVK	2	AALRPLVK2	600.063		842.68
Q07954	Q07954	LRP1_HUMAN	LRP1	Prolow-density lipoprotein receptor-related protein 1	1	AALSGANVLTLIEK	AALSGANVLTLIEK	2	AALSGANVLTLIEK2	1291.27					183236	203584	116043	18665.8	17647.2	33625.8	44481.7		126685	19288.4
P04114	P04114	APOB_HUMAN	APOB	Apolipoprotein B-100	1	AALTELSLGSAYQAMILGVDSK	AALTELSLGSAYQAM(UniMod:35)ILGVDSK	2	AALTELSLGSAYQAM(UniMod:35)ILGVDSK2	138328	68410.3		98116.1	139596	274422	655319	523335	386933	395926	102704	20578.1	66318.4	85322.1	108858
P04114	P04114	APOB_HUMAN	APOB	Apolipoprotein B-100	1	AALTELSLGSAYQAMILGVDSK	AALTELSLGSAYQAMILGVDSK	2	AALTELSLGSAYQAMILGVDSK2	96225.7	34345.1	3599.92	36262.1	36812.8	159507	187406	165547	54240.3	272073	55178.7	3346.93	31489.7	23418	34709
P04114	P04114	APOB_HUMAN	APOB	Apolipoprotein B-100	1	AALTELSLGSAYQAMILGVDSK	AALTELSLGSAYQAMILGVDSK	3	AALTELSLGSAYQAMILGVDSK3	4596			2629.38	1980.32	11534	12300.3	11099.4	10611	14128.9	3473.62		1785.92		2670.52
P55084	P55084	ECHB_HUMAN	HADHB	Trifunctional enzyme subunit beta, mitochondrial	1	AALTGLLHR	AALTGLLHR	2	AALTGLLHR2	6423.27														3607.75
Q9BUF5	Q9BUF5	TBB6_HUMAN	TUBB6	Tubulin beta-6 chain	1	AALVDLEPGTMDSVR	AALVDLEPGTMDSVR	2	AALVDLEPGTMDSVR2	4059.05
Q9Y490	Q9Y490	TLN1_HUMAN	TLN1	Talin-1	1	AAMEPIVISAK	AAM(UniMod:35)EPIVISAK	2	AAM(UniMod:35)EPIVISAK2	2685.24	4662.15		3702.25		13903.5	34024.8	29626.6	16215.4	17928.3	60702.4		57654	46727.8	43973.1
P14923	P14923	PLAK_HUMAN	JUP	Junction plakoglobin	1	AAMIVNQLSK	AAM(UniMod:35)IVNQLSK	2	AAM(UniMod:35)IVNQLSK2	35442.7	31590.1	95691.2	5335.79	17048.4	4541.42	18540.8		60324.2	20236.2	17254.6			39349.5	166319
Q9Y490	Q9Y490	TLN1_HUMAN	TLN1	Talin-1	1	AAMEPIVISAK	AAMEPIVISAK	2	AAMEPIVISAK2	6634.52	15743.3	14314.4	13447.7	8441.04	41430.9	50166.3	27172.9	38498	63803.4	35962.2	46755.2	72907.6	55697.5	9727.65
P14923	P14923	PLAK_HUMAN	JUP	Junction plakoglobin	1	AAMIVNQLSK	AAMIVNQLSK	2	AAMIVNQLSK2	4956.73	40740.5	51953.8	4368.83	3751.49	10961.1	45260.8		41681.9	7415.24	8051.36	110151	11600.4	58180.4	47191
P01019	P01019	ANGT_HUMAN	AGT	Angiotensinogen	1	AAMVGMLANFLGFR	AAMVGMLANFLGFR	2	AAMVGMLANFLGFR2	3756.07					5279.25	2793.99	1906.37	7563.63	3629.93	6417.24		2750.38
Q8WWA0	Q8WWA0	ITLN1_HUMAN	ITLN1	Intelectin-1	1	AANALCAGMR	AANALC(UniMod:4)AGMR	2	AANALC(UniMod:4)AGMR2											7991.11		10111.9	8182.76
P25787	P25787	PSA2_HUMAN	PSMA2	Proteasome subunit alpha type-2	1	AANGVVLATEK	AANGVVLATEK	2	AANGVVLATEK2	3793.41	2112.42				3025.43	5118.13		7572.31		13978.8		22864.2	22251.7	12242.4
P25787	P25787	PSA2_HUMAN	PSMA2	Proteasome subunit alpha type-2	1	AANGVVLATEKK	AANGVVLATEKK	2	AANGVVLATEKK2											4937.09
P12931;P07947	P07947;P12931	SRC_HUMAN;YES_HUMAN	SRC;YES1	Tyrosine-protein kinase Yes	0	AANILVGENLVCK	AANILVGENLVC(UniMod:4)K	2	AANILVGENLVC(UniMod:4)K2						6684.16				3044.65			6904.72	5152.97
Q9C0H2	Q9C0H2	TTYH3_HUMAN	TTYH3	Protein tweety homolog 3	1	AANPFQQK	AANPFQQK	2	AANPFQQK2						34388.3	40302.4			20159.3	43562.8
Q9Y6E0	Q9Y6E0	STK24_HUMAN	STK24	Serine/threonine-protein kinase 24	1	AANVLLSEHGEVK	AANVLLSEHGEVK	2	AANVLLSEHGEVK2			1929.71			3183.31	7529.23		4547.24	6262.58	8805.4		9236.67	5755.08	5058.69
O00506;Q9P289	O00506;Q9P289	STK25_HUMAN;STK26_HUMAN	STK25;STK26	Serine/threonine-protein kinase 25	0	AANVLLSEQGDVK	AANVLLSEQGDVK	2	AANVLLSEQGDVK2						6508.07	5792.75			5640.86	5249.5		3813.69	4775.05
P07948	P07948	LYN_HUMAN	LYN	Tyrosine-protein kinase Lyn	1	AANVLVSESLMCK	AANVLVSESLMC(UniMod:4)K	2	AANVLVSESLMC(UniMod:4)K2						8186.7	8024.82		10491.9	12934	6510.28		7385.8
Q9Y639	Q9Y639	NPTN_HUMAN	NPTN	Neuroplastin	1	AAPDITGHK	AAPDITGHK	2	AAPDITGHK2						7783.37
P31146	P31146	COR1A_HUMAN	CORO1A	Coronin-1A	1	AAPEASGTPSSDAVSR	AAPEASGTPSSDAVSR	2	AAPEASGTPSSDAVSR2	2542.45	3990.06		6696.27	2549.62	16954.1	23094.5	15708.2	13278.1	19105.7	20859.7	40667.8	24141.5	18632.1	18563.5
P12111	P12111	CO6A3_HUMAN	COL6A3	Collagen alpha-3(VI) chain	1	AAPLQGMLPGLLAPLR	AAPLQGMLPGLLAPLR	2	AAPLQGMLPGLLAPLR2	2188.17				1871.75	30269.3	23359.5	24174.3	16497.4	38214.9	4248.61		6448.5	2425.84
P12111	P12111	CO6A3_HUMAN	COL6A3	Collagen alpha-3(VI) chain	1	AAPLQGMLPGLLAPLR	AAPLQGMLPGLLAPLR	3	AAPLQGMLPGLLAPLR3						2977.32	3194.99		2189.86	3226.33
P0DOY3;A0M8Q6;P0DOY2	A0M8Q6;P0DOY2;P0DOY3;P0CF74	IGLC2_HUMAN;IGLC3_HUMAN;IGLC7_HUMAN	IGLC2;IGLC3;IGLC7	Immunoglobulin lambda constant 7	0	AAPSVTLFPPSSEELQANK	AAPSVTLFPPSSEELQANK	2	AAPSVTLFPPSSEELQANK2	2083000	4227480	3287870	2918450	2531510	2711690	3282480	10567300	2805630	2615320	6110040	7276240	4218600	4676710	2025090
P0DOY3;A0M8Q6;P0DOY2	A0M8Q6;P0DOY2;P0DOY3;P0CF74	IGLC2_HUMAN;IGLC3_HUMAN;IGLC7_HUMAN	IGLC2;IGLC3;IGLC7	Immunoglobulin lambda constant 7	0	AAPSVTLFPPSSEELQANK	AAPSVTLFPPSSEELQANK	3	AAPSVTLFPPSSEELQANK3	19499.3	50441.7	27604.6	54820.4	42977.9	46463	100053	55900.3	73277.9	27888.5	155999	9334.17	82218.3
P11586	P11586	C1TC_HUMAN	MTHFD1	C-1-tetrahydrofolate synthase, cytoplasmic	1	AAQAPSSFQLLYDLK	AAQAPSSFQLLYDLK	2	AAQAPSSFQLLYDLK2													6072.41
P04075	P04075	ALDOA_HUMAN	ALDOA	Fructose-bisphosphate aldolase A	1	AAQEEYVK	AAQEEYVK	2	AAQEEYVK2	39026.4					17533.2				25412.6
P04075	P04075	ALDOA_HUMAN	ALDOA	Fructose-bisphosphate aldolase A	1	AAQEEYVKR	AAQEEYVKR	2	AAQEEYVKR2											9907.34
P12318;P31995	P12318;P31995	FCG2A_HUMAN;FCG2C_HUMAN	FCGR2A;FCGR2C	Low affinity immunoglobulin gamma Fc region receptor II-a	0	AAQFEPPGR	AAQFEPPGR	2	AAQFEPPGR2						14567.2	14465.6	18300.8	11975.4	10327.6	11239.6		13971	8401.73	2050.47
Q15075	Q15075	EEA1_HUMAN	EEA1	Early endosome antigen 1	1	AAQLATEIADIK	AAQLATEIADIK	2	AAQLATEIADIK2	1968.19					3755.34	5015.95		4506.34	4743.22
P55268	P55268	LAMB2_HUMAN	LAMB2	Laminin subunit beta-2	1	AAQLDGLEAR	AAQLDGLEAR	2	AAQLDGLEAR2			18468.6			25704.5	18524.3	44745.3	19201.7	16039.6
P07942	P07942	LAMB1_HUMAN	LAMB1	Laminin subunit beta-1	1	AAQNSGEAEYIEK	AAQNSGEAEYIEK	2	AAQNSGEAEYIEK2			2712.78	1324.59		62068.4	60564.4	71154.5	53702.1	72567.2
P01023	P01023	A2MG_HUMAN	A2M	Alpha-2-macroglobulin	1	AAQVTIQSSGTFSSK	AAQVTIQSSGTFSSK	2	AAQVTIQSSGTFSSK2	28474.5	18763.8	23219.9	34306.9	32245.3	38630.5	49956.6	29979.7	33906.6	29324.8	34697.6	28905.7	36666.7	41743.6	234779
Q16787	Q16787	LAMA3_HUMAN	LAMA3	Laminin subunit alpha-3	1	AASASESALQTVIK	AASASESALQTVIK	2	AASASESALQTVIK2						3629.18	4226.95		3963.26	3567.91
Q9HBL0	Q9HBL0	TENS1_HUMAN	TNS1	Tensin-1	1	AASDGQYENQSPEATSPR	AASDGQYENQSPEATSPR	2	AASDGQYENQSPEATSPR2			2753.13
P62258	P62258	1433E_HUMAN	YWHAE	14-3-3 protein epsilon	1	AASDIAMTELPPTHPIR	AASDIAMTELPPTHPIR	2	AASDIAMTELPPTHPIR2	5640.55					6931.75	11264.5	18609.5	1595.73	11220.5	11233.4		8147.85	7030.97
P09525	P09525	ANXA4_HUMAN	ANXA4	Annexin A4	1	AASGFNAMEDAQTLR	AASGFNAMEDAQTLR	2	AASGFNAMEDAQTLR2	1617.62					15066.5	18629.9		14289.4	19879	9129.23	10235.1	18727.2	17860.8
P10643	P10643	CO7_HUMAN	C7	Complement component C7	1	AASGTQNNVLR	AASGTQNNVLR	2	AASGTQNNVLR2	286765	123551	129802	208125	272951	25616	23737	19495.7	14139.8	17059.8	31346.8		34071.2	21126.3	3354.89
P04114	P04114	APOB_HUMAN	APOB	Apolipoprotein B-100	1	AASGTTGTYQEWK	AASGTTGTYQEWK	2	AASGTTGTYQEWK2	1131670	1323360	1318250	1309120	1211160	1688160	1571890	1330470	1658170	1636790	255528	84450.3	245924	303501	313966
P04114	P04114	APOB_HUMAN	APOB	Apolipoprotein B-100	1	AASGTTGTYQEWKDK	AASGTTGTYQEWKDK	2	AASGTTGTYQEWKDK2						2333.44	2515.15		4000.77	3615.69	4853.26
Q9Y446	Q9Y446	PKP3_HUMAN	PKP3	Plakophilin-3	1	AASSLLANLWQYNK	AASSLLANLWQYNK	2	AASSLLANLWQYNK2	2436.26
Q08554	Q08554	DSC1_HUMAN	DSC1	Desmocollin-1	1	AASSQTPTMCTTTVTVK	AASSQTPTM(UniMod:35)C(UniMod:4)TTTVTVK	2	AASSQTPTM(UniMod:35)C(UniMod:4)TTTVTVK2								2408.7			7037.16		1779.74	2382.97	8555.63
Q08554	Q08554	DSC1_HUMAN	DSC1	Desmocollin-1	1	AASSQTPTMCTTTVTVK	AASSQTPTMC(UniMod:4)TTTVTVK	2	AASSQTPTMC(UniMod:4)TTTVTVK2											6677.14			8154.57
Q71RC9	Q71RC9	SMIM5_HUMAN	SMIM5	Small integral membrane protein 5	1	AATDFVQEMR	AATDFVQEMR	2	AATDFVQEMR2						3046.17							5066.41	3505.2
P01042	P01042	KNG1_HUMAN	KNG1	Kininogen-1	1	AATGECTATVGK	AATGEC(UniMod:4)TATVGK	2	AATGEC(UniMod:4)TATVGK2	195243	222543	185293	293629	234113	78263	53751.9	61972.8	61252.6	101963	63659.8		88812.7	39369.2	14099.5
P01042	P01042	KNG1_HUMAN	KNG1	Kininogen-1	1	AATGECTATVGKR	AATGEC(UniMod:4)TATVGKR	2	AATGEC(UniMod:4)TATVGKR2											7838.38
P24821	P24821	TENA_HUMAN	TNC	Tenascin	1	AATHYTITIR	AATHYTITIR	2	AATHYTITIR2				3034.79		526230	386956	241446	243768	227032	27341.2		22294.3	14565.8	7208.01
P31323	P31323	KAP3_HUMAN	PRKAR2B	cAMP-dependent protein kinase type II-beta regulatory subunit	1	AATITATSPGALWGLDR	AATITATSPGALWGLDR	2	AATITATSPGALWGLDR2						2230.22	1972.52		1977.29	2805.44				2621.95
P24821	P24821	TENA_HUMAN	TNC	Tenascin	1	AATPYTVSIYGVIQGYR	AATPYTVSIYGVIQGYR	2	AATPYTVSIYGVIQGYR2						21626.9	25829.9	10006.8	63788.4	21022.3
Q92817	Q92817	EVPL_HUMAN	EVPL	Envoplakin	1	AATQELALLISR	AATQELALLISR	2	AATQELALLISR2	16575.2	4190.73	6113.88			1483.76	5401.32		1641.91					2539.77	9130.73
P02649	P02649	APOE_HUMAN	APOE	Apolipoprotein E	1	AATVGSLAGQPLQER	AATVGSLAGQPLQER	2	AATVGSLAGQPLQER2	673734	2802850	1988520	12092.1	828274	28554.4	2827790	4004510	2598810	24254.7	950422	932027	964200	885250	594695
P02649	P02649	APOE_HUMAN	APOE	Apolipoprotein E	1	AATVGSLAGQPLQERAQAWGER	AATVGSLAGQPLQERAQAWGER	3	AATVGSLAGQPLQERAQAWGER3									2575.33
P29508;P48594	P29508;P48594	SPB3_HUMAN;SPB4_HUMAN	SERPINB3;SERPINB4	Serpin B3	0	AATYHVDR	AATYHVDR	2	AATYHVDR2	82988.8
Q15582	Q15582	BGH3_HUMAN	TGFBI	Transforming growth factor-beta-induced protein ig-h3	1	AAVAASGLNTMLEGNGQYTLLAPTNEAFEK	AAVAASGLNTMLEGNGQYTLLAPTNEAFEK	3	AAVAASGLNTMLEGNGQYTLLAPTNEAFEK3				1831.35	2240.99	5688.85	7585.84	5498.64	3493.06	6444.76	1816.42		5006.03	3857.89
Q8TDL5	Q8TDL5	BPIB1_HUMAN	BPIFB1	BPI fold-containing family B member 1	1	AAVAAVLSPEEFMVLLDSVLPESAHR	AAVAAVLSPEEFM(UniMod:35)VLLDSVLPESAHR	3	AAVAAVLSPEEFM(UniMod:35)VLLDSVLPESAHR3	1206.51								2659.05	1714.99
Q8TDL5	Q8TDL5	BPIB1_HUMAN	BPIFB1	BPI fold-containing family B member 1	1	AAVAAVLSPEEFMVLLDSVLPESAHR	AAVAAVLSPEEFMVLLDSVLPESAHR	3	AAVAAVLSPEEFMVLLDSVLPESAHR3					2893.15	1639.84			5577.65	1763.53
P22314	P22314	UBA1_HUMAN	UBA1	Ubiquitin-like modifier-activating enzyme 1	1	AAVATFLQSVQVPEFTPK	AAVATFLQSVQVPEFTPK	2	AAVATFLQSVQVPEFTPK2	2752.41					1211.87	4202.29	3384.02	1425.76	2427.37	2992.02	4552.31	2326.61
Q14974	Q14974	IMB1_HUMAN	KPNB1	Importin subunit beta-1	1	AAVENLPTFLVELSR	AAVENLPTFLVELSR	2	AAVENLPTFLVELSR2	2055.94					3387.32	4266.77		1620.05	3379.54	4051.43		4126.66	3950.52	3260.04
Q99460	Q99460	PSMD1_HUMAN	PSMD1	26S proteasome non-ATPase regulatory subunit 1	1	AAVESLGFILFR	AAVESLGFILFR	2	AAVESLGFILFR2	1435.04		3026.46			1709.1			474.463	671.163					2764.13
Q8NDA2	Q8NDA2	HMCN2_HUMAN	HMCN2	Hemicentin-2	1	AAVEVANPGSFIYVFSDAR	AAVEVANPGSFIYVFSDAR	2	AAVEVANPGSFIYVFSDAR2						4120.47	3934.94	5329.69	5297.39	5476.67
Q9H2X3;Q9NNX6	Q9H2X3;Q9NNX6	CD209_HUMAN;CLC4M_HUMAN	CD209;CLEC4M	C-type lectin domain family 4 member M	0	AAVGELPEK	AAVGELPEK	2	AAVGELPEK2				2995.72			6350.41						6395.54
P02549	P02549	SPTA1_HUMAN	SPTA1	Spectrin alpha chain, erythrocytic 1	1	AAVGQEEIQLR	AAVGQEEIQLR	2	AAVGQEEIQLR2	1346.3			1443.41	1983.75	12575.4	14798.6	11966.1	21766.8	20794.6	24513.6		17070.8	20727.4	25629.4
Q8WUM4	Q8WUM4	PDC6I_HUMAN	PDCD6IP	Programmed cell death 6-interacting protein	1	AAVGRPLDK	AAVGRPLDK	2	AAVGRPLDK2						2280.09	2833.04	3467.84	6696.89	2859.07	5427.54		3893.57	2975.52	1741.7
P58107	P58107	EPIPL_HUMAN	EPPK1	Epiplakin	1	AAVIGPDVFAK	AAVIGPDVFAK	2	AAVIGPDVFAK2	10236.5		9494.07		2299.58				7161.15			7807.84
P13716	P13716	HEM2_HUMAN	ALAD	Delta-aminolevulinic acid dehydratase	1	AAVLEAMTAFR	AAVLEAMTAFR	2	AAVLEAMTAFR2	1377.52		4911.32		1856.72	4467.69	6095.05		6727.46	5626.88	4875.99		9841.26	11268.7	10117
P35222	P35222	CTNB1_HUMAN	CTNNB1	Catenin beta-1	1	AAVMVHQLSK	AAVMVHQLSK	2	AAVMVHQLSK2			2640.11							2617.36
P05023	P05023;P13637;P50993	AT1A1_HUMAN	ATP1A1	Sodium/potassium-transporting ATPase subunit alpha-1	1	AAVPDAVGK	AAVPDAVGK	2	AAVPDAVGK2						3524.84					10063.4			6625.71
P39060	P39060	COIA1_HUMAN	COL18A1	Collagen alpha-1(XVIII) chain	1	AAVPIVNLK	AAVPIVNLK	2	AAVPIVNLK2	9133.58	11906.4	15400	14747.3	15340.6	16736.2	23616.6	13685.2	22713.5	22748.5			1888.76	3377.92	2695.53
P06733;P09104;P13929	P06733;P09104;P13929	ENOA_HUMAN;ENOB_HUMAN;ENOG_HUMAN	ENO1;ENO2;ENO3	Alpha-enolase	0	AAVPSGASTGIYEALELR	AAVPSGASTGIYEALELR	2	AAVPSGASTGIYEALELR2	71970	40404.3	59475.2	17386.8	18834.2	75115.2	114370	113397	64027.9	85658.8	111721	76013.6	110433	149797	250921
B0I1T2	B0I1T2	MYO1G_HUMAN	MYO1G	Unconventional myosin-Ig	1	AAVSALLEQHGLQGDVAFGHSK	AAVSALLEQHGLQGDVAFGHSK	3	AAVSALLEQHGLQGDVAFGHSK3						1369.12	1647.36		4621.21	1716.34
P15085	P15085	CBPA1_HUMAN	CPA1	Carboxypeptidase A1	1	AAVTALASLYGTK	AAVTALASLYGTK	2	AAVTALASLYGTK2	4065.07	3728.89	2376.8	4631.47		8086.52	7013.96		8440.58	7533.79			7618.27	2918.61
P35611	P35611	ADDA_HUMAN	ADD1	Alpha-adducin	1	AAVVTSPPPTTAPHK	AAVVTSPPPTTAPHK	2	AAVVTSPPPTTAPHK2			2442.54			2223.37	2491.71		2155.26	2867.91			2561.73	2958.53
P01024	P01024	CO3_HUMAN	C3	Complement C3	1	AAVYHHFISDGVR	AAVYHHFISDGVR	2	AAVYHHFISDGVR2	466744	60821.2	70044.2	86717.8	255968	22008	26494.5		79748.7	66912.3	43731.3		14807.6	14562.5
P01024	P01024	CO3_HUMAN	C3	Complement C3	1	AAVYHHFISDGVR	AAVYHHFISDGVR	3	AAVYHHFISDGVR3	1226940	318086	332099	600586	824612	190375	136828		486261	245227	332468	116841	284900	82270	29042.7
P01024	P01024	CO3_HUMAN	C3	Complement C3	1	AAVYHHFISDGVRK	AAVYHHFISDGVRK	3	AAVYHHFISDGVRK3	637.253								5334.42		1799.23
Q8WW52	Q8WW52	F151A_HUMAN	FAM151A	Protein FAM151A	1	AAWPHFSWLLSQSER	AAWPHFSWLLSQSER	3	AAWPHFSWLLSQSER3						4099.4		3096.32	12256.1	2106.54	3253.55
O75955	O75955	FLOT1_HUMAN	FLOT1	Flotillin-1	1	AAYDIEVNTR	AAYDIEVNTR	2	AAYDIEVNTR2						16712.1	12698.1	30477	10520.5	9769.21	98884.5		74850.4
P02545	P02545	LMNA_HUMAN	LMNA	Prelamin-A/C	1	AAYEAELGDAR	AAYEAELGDAR	2	AAYEAELGDAR2	67321.9	5708.77	21624.5	2813.92		4202.48	15402.9	10504.8		5712.11	15976.2		5016.73	8463.53	34196.4
Q9HC84	Q9HC84	MUC5B_HUMAN	MUC5B	Mucin-5B	1	AAYEDFNVQLR	AAYEDFNVQLR	2	AAYEDFNVQLR2						23528.1	18032	12657.1	25106.9	16964.7
O60437	O60437	PEPL_HUMAN	PPL	Periplakin	1	AAYEHFHR	AAYEHFHR	2	AAYEHFHR2	3571.2
P05141	P05141	ADT2_HUMAN	SLC25A5	ADP/ATP translocase 2	1	AAYFGIYDTAK	AAYFGIYDTAK	2	AAYFGIYDTAK2	14038.4		13037.8
P12236	P12235;P12236	ADT3_HUMAN	SLC25A6	ADP/ATP translocase 3	1	AAYFGVYDTAK	AAYFGVYDTAK	2	AAYFGVYDTAK2	8219.25
P04083	P04083	ANXA1_HUMAN	ANXA1	Annexin A1	1	AAYLQETGK	AAYLQETGK	2	AAYLQETGK2	8348.9					7504.06
P04083	P04083	ANXA1_HUMAN	ANXA1	Annexin A1	1	AAYLQETGKPLDETLK	AAYLQETGKPLDETLK	2	AAYLQETGKPLDETLK2	8924.56					4956.32	13439.8		7966.41	7230.4			3855.86	4300.61
P04083	P04083	ANXA1_HUMAN	ANXA1	Annexin A1	1	AAYLQETGKPLDETLK	AAYLQETGKPLDETLK	3	AAYLQETGKPLDETLK3	8010.89	1366.34				6484.64	10006.2		8940.59	3076.46	3244.66		3683.76	4037.65
Q07954	Q07954	LRP1_HUMAN	LRP1	Prolow-density lipoprotein receptor-related protein 1	1	ACACAHGMLAEDGASCR	AC(UniMod:4)AC(UniMod:4)AHGMLAEDGASC(UniMod:4)R	3	AC(UniMod:4)AC(UniMod:4)AHGMLAEDGASC(UniMod:4)R3						9926.11			6124.19	7860.34			1836.07
P62873	P62873	GBB1_HUMAN	GNB1	Guanine nucleotide-binding protein G(I)/G(S)/G(T) subunit beta-1	1	ACADATLSQITNNIDPVGR	AC(UniMod:4)ADATLSQITNNIDPVGR	2	AC(UniMod:4)ADATLSQITNNIDPVGR2						21113.8	24103.3	17582.6	24815	32649.6		10615.1	17385.9	12784.3
P00558	P00558	PGK1_HUMAN	PGK1	Phosphoglycerate kinase 1	1	ACANPAAGSVILLENLR	AC(UniMod:4)ANPAAGSVILLENLR	2	AC(UniMod:4)ANPAAGSVILLENLR2	1613.33			2228.37		13034.4	12829.4	7932.4	9725.58	18331.4		17149.7	11592.6	9159.34	10735.1
P05156	P05156	CFAI_HUMAN	CFI	Complement factor I	1	ACDGINDCGDQSDELCCK	AC(UniMod:4)DGINDC(UniMod:4)GDQSDELC(UniMod:4)C(UniMod:4)K	2	AC(UniMod:4)DGINDC(UniMod:4)GDQSDELC(UniMod:4)C(UniMod:4)K2	271223	167960	183619	188301	271672
P01024	P01024	CO3_HUMAN	C3	Complement C3	1	ACEPGVDYVYK	AC(UniMod:4)EPGVDYVYK	2	AC(UniMod:4)EPGVDYVYK2	1702700	2408270	2124300	1830900	1748020	545618	503839	636454	677921	705595	996900	34133	957866	800151	203208
P10643	P10643	CO7_HUMAN	C7	Complement component C7	1	ACGACPLWGK	AC(UniMod:4)GAC(UniMod:4)PLWGK	2	AC(UniMod:4)GAC(UniMod:4)PLWGK2	56133.3	44087.1		34675.7	48052.3				2785.99	3447.31
P24821	P24821	TENA_HUMAN	TNC	Tenascin	1	ACGCAAAPDVK	AC(UniMod:4)GC(UniMod:4)AAAPDVK	2	AC(UniMod:4)GC(UniMod:4)AAAPDVK2	16509.7	20549.3	19182.6	19559.3	16225.1	346335	218947	245091	311789	344198	3848.76		7894.49	4633.89
P62879	P62879	GBB2_HUMAN	GNB2	Guanine nucleotide-binding protein G(I)/G(S)/G(T) subunit beta-2	1	ACGDSTLTQITAGLDPVGR	AC(UniMod:4)GDSTLTQITAGLDPVGR	2	AC(UniMod:4)GDSTLTQITAGLDPVGR2						30204.8	21565.3	14204.6	18653.3	29345.4		10739.7	17222	9691.35	4779.33
Q96RW7	Q96RW7	HMCN1_HUMAN	HMCN1	Hemicentin-1	1	ACGGPDSQIQR	AC(UniMod:4)GGPDSQIQR	2	AC(UniMod:4)GGPDSQIQR2						17150.9	10499.5	13009.6	6874.04	14474.5
P29144	P29144	TPP2_HUMAN	TPP2	Tripeptidyl-peptidase 2	1	ACIDSNEDGDLSK	AC(UniMod:4)IDSNEDGDLSK	2	AC(UniMod:4)IDSNEDGDLSK2						2357.59		2605.51		3309.29	5827.37		7446.77	6893.97	3276.45
P00742	P00742	FA10_HUMAN	F10	Coagulation factor X	1	ACIPTGPYPCGK	AC(UniMod:4)IPTGPYPC(UniMod:4)GK	2	AC(UniMod:4)IPTGPYPC(UniMod:4)GK2	16995.5	55313.8	29782.4	23211.5	14040.2	21737.7	10329.4		28096.2	30693.8	22764.6		29289.9	13676
P53801	P53801	PTTG_HUMAN	PTTG1IP	Pituitary tumor-transforming gene 1 protein-interacting protein	1	ACLDYPVTSVLPPASLCK	AC(UniMod:4)LDYPVTSVLPPASLC(UniMod:4)K	2	AC(UniMod:4)LDYPVTSVLPPASLC(UniMod:4)K2						22711.2	9293.37	8997.34	11173.8	15140.9			11681.8	6742.48
P12111	P12111	CO6A3_HUMAN	COL6A3	Collagen alpha-3(VI) chain	1	ACNLDVILGFDGSR	AC(UniMod:4)NLDVILGFDGSR	2	AC(UniMod:4)NLDVILGFDGSR2						23888.5	7317.07		14461.2	18080.6
Q8WWZ8	Q8WWZ8	OIT3_HUMAN	OIT3	Oncoprotein-induced transcript 3 protein	1	ACPGGYYVYR	AC(UniMod:4)PGGYYVYR	2	AC(UniMod:4)PGGYYVYR2						10442.9	8879.69		13727.8	15649.3	6414.89		8327.2	6971.03
Q16610	Q16610	ECM1_HUMAN	ECM1	Extracellular matrix protein 1	1	ACPSHQPDISSGLELPFPPGVPTLDNIK	AC(UniMod:4)PSHQPDISSGLELPFPPGVPTLDNIK	3	AC(UniMod:4)PSHQPDISSGLELPFPPGVPTLDNIK3	13545.2				7602.31	7475.27	3811.04	2445.79	5585.93	7678.24			2873.52
P05023	P05023;P50993	AT1A1_HUMAN	ATP1A1	Sodium/potassium-transporting ATPase subunit alpha-1	1	ACVVHGSDLK	AC(UniMod:4)VVHGSDLK	2	AC(UniMod:4)VVHGSDLK2						6690.02	2052.11		3697.27	6150.9
P61163;P42025	P42025;P61163	ACTY_HUMAN;ACTZ_HUMAN	ACTR1A;ACTR1B	Beta-centractin	0	ACYLSINPQK	AC(UniMod:4)YLSINPQK	2	AC(UniMod:4)YLSINPQK2						2443.89	2460.1		2676.84	3339.25
Q9Y490	Q9Y490	TLN1_HUMAN	TLN1	Talin-1	1	ADAEGESDLENSR	ADAEGESDLENSR	2	ADAEGESDLENSR2	11140	18812.9	20868.7	20995.4	7921.91	51467.3	57274.8	53411.1	37788	65931.4	75451	88915.3	81196.1	92071.4	33980.1
Q9Y490	Q9Y490	TLN1_HUMAN	TLN1	Talin-1	1	ADAEGESDLENSRK	ADAEGESDLENSRK	2	ADAEGESDLENSRK2									1141.56		11783.8
Q15836;P63027	P63027;Q15836	VAMP2_HUMAN;VAMP3_HUMAN	VAMP2;VAMP3	Vesicle-associated membrane protein 2	0	ADALQAGASQFETSAAK	ADALQAGASQFETSAAK	2	ADALQAGASQFETSAAK2			7368.75			7963.28	7238.19		4778.9	4783.5			6239.49	8710.35	7174.91
P02788	P02788	TRFL_HUMAN	LTF	Lactotransferrin	1	ADAVTLDGGFIYEAGLAPYK	ADAVTLDGGFIYEAGLAPYK	2	ADAVTLDGGFIYEAGLAPYK2	2383.69					1377.43	10341.7	6174.84	6000.16	3562.75	5600.18		5153.37	11145.4	25941.8
P02452	P02452	CO1A1_HUMAN	COL1A1	Collagen alpha-1(I) chain	1	ADDANVVR	ADDANVVR	2	ADDANVVR2						9566.95	10674.7	9875.01	7601.87	8140.53
P04075	P04075	ALDOA_HUMAN	ALDOA	Fructose-bisphosphate aldolase A	1	ADDGRPFPQVIK	ADDGRPFPQVIK	2	ADDGRPFPQVIK2	18002.7	8358.83	8538.6			25602.8	40476		15571.3	31425.2	34924	42477.8	31061.3	31971.8	18028.3
P39060	P39060	COIA1_HUMAN	COL18A1	Collagen alpha-1(XVIII) chain	1	ADDILASPPR	ADDILASPPR	2	ADDILASPPR2	1880.67		4671.3	5752.69		21302.5	17045		22752.7	32969.3
P02768	P02768	ALBU_HUMAN	ALB	Albumin	1	ADDKETCFAEEGK	ADDKETC(UniMod:4)FAEEGK	2	ADDKETC(UniMod:4)FAEEGK2	431320	246678	301596	281198	352921	134011	53459.4	58689	81074.2	136936	60444.5		135179	55104.5	18816.1
P02768	P02768	ALBU_HUMAN	ALB	Albumin	1	ADDKETCFAEEGK	ADDKETC(UniMod:4)FAEEGK	3	ADDKETC(UniMod:4)FAEEGK3	126741	68430.2	99735.9	91586.7	98731.8	38184.5	13406	16259.3	25038.7	25402.1	11517.8		29024.1	15529	8546.33
Q9P2B2	Q9P2B2	FPRP_HUMAN	PTGFRN	Prostaglandin F2 receptor negative regulator	1	ADDVRPEVTWSFSR	ADDVRPEVTWSFSR	3	ADDVRPEVTWSFSR3						3345.88	4279.09		3627.01	3331.08
P49327	P49327	FAS_HUMAN	FASN	Fatty acid synthase	1	ADEASELACPTPK	ADEASELAC(UniMod:4)PTPK	2	ADEASELAC(UniMod:4)PTPK2			1972.84								5365.71			6134.37
Q8WUJ3	Q8WUJ3	CEMIP_HUMAN	CEMIP	Cell migration-inducing and hyaluronan-binding protein	1	ADEGIQPDPYYGLK	ADEGIQPDPYYGLK	2	ADEGIQPDPYYGLK2						13180.4	12409.8		10009.6	12076.1	6478.44		13418.4	6641
Q06830	Q06830	PRDX1_HUMAN	PRDX1	Peroxiredoxin-1	1	ADEGISFR	ADEGISFR	2	ADEGISFR2	13565.6	18122.5	46337.4	3987.46		21506.6	23298.6	27393.4	40838	13584.9	37693.8		19216.7	51356.1	87074.4
P01833	P01833	PIGR_HUMAN	PIGR	Polymeric immunoglobulin receptor	1	ADEGWYWCGVK	ADEGWYWC(UniMod:4)GVK	2	ADEGWYWC(UniMod:4)GVK2	9426.23	6461.49	7591.7	8937.64	8305.32	21991.2	14856.5		26249.6	30905.5	24433.1	8907.86	59889.8	25314.2	4836.27
P13861	P13861	KAP2_HUMAN	PRKAR2A	cAMP-dependent protein kinase type II-alpha regulatory subunit	1	ADEHVIDQGDDGDNFYVIER	ADEHVIDQGDDGDNFYVIER	3	ADEHVIDQGDDGDNFYVIER3	909.836					1096.48	1823.28		1495.58	1344.4
P35579;P35580	P35579;P35580	MYH10_HUMAN;MYH9_HUMAN	MYH10;MYH9	Myosin-9	0	ADFCIIHYAGK	ADFC(UniMod:4)IIHYAGK	2	ADFC(UniMod:4)IIHYAGK2	4423.16		4268.87	4152.09	5231.58	29842	10717.1		20057.7	29877.6	6136.18		6304.98	3851.21	3537.94
P00390	P00390	GSHR_HUMAN	GSR	Glutathione reductase, mitochondrial	1	ADFDNTVAIHPTSSEELVTLR	ADFDNTVAIHPTSSEELVTLR	3	ADFDNTVAIHPTSSEELVTLR3						4149.48	3822.71		3791.98	3949.96	5695.43		3613.99	2798.36	5898.69
P02730	P02730	B3AT_HUMAN	SLC4A1	Band 3 anion transport protein	1	ADFLEQPVLGFVR	ADFLEQPVLGFVR	2	ADFLEQPVLGFVR2	2035.92			1667.37	2559.27	47196.8	74399.5	83213.3	44986.5	82926.2	78309.9	92183.5	45845.7	78113.6	82952.5
P61803	P61803	DAD1_HUMAN	DAD1	Dolichyl-diphosphooligosaccharide--protein glycosyltransferase subunit DAD1	1	ADFQGISPER	ADFQGISPER	2	ADFQGISPER2	7478.49		8376.3				5565.21								8401.43
P35237	P35237	SPB6_HUMAN	SERPINB6	Serpin B6	1	ADFSGMSQTDLSLSK	ADFSGMSQTDLSLSK	2	ADFSGMSQTDLSLSK2						3437.89	4054.66		1919.01
P01008	P01008	ANT3_HUMAN	SERPINC1	Antithrombin-III	1	ADGESCSASMMYQEGK	ADGESC(UniMod:4)SASMMYQEGK	2	ADGESC(UniMod:4)SASMMYQEGK2	91081.4	70142.6	86087.1	91351.9	115248	22338.9	20031.7	17143.9	42700.5	58650.2	8310.88		40062.4	16485.4
P55083	P55083	MFAP4_HUMAN	MFAP4	Microfibril-associated glycoprotein 4	1	ADGEYWLGLQNMHLLTLK	ADGEYWLGLQNMHLLTLK	2	ADGEYWLGLQNMHLLTLK2									1003.35
P13612	P13612	ITA4_HUMAN	ITGA4	Integrin alpha-4	1	ADGISSTFSQR	ADGISSTFSQR	2	ADGISSTFSQR2						7711.48	10290.7	15718.9	8110.96	11806.8	9919.89		9987.05
P00915	P00915	CAH1_HUMAN	CA1	Carbonic anhydrase 1	1	ADGLAVIGVLMK	ADGLAVIGVLMK	2	ADGLAVIGVLMK2	2002.4	2194.59		1716.91	1739.88	11358.5	8806.13	11507.1	5434.06	8492.64	8133.37	8754.83	9393.35	5090.79	8597.21
Q6YHK3	Q6YHK3	CD109_HUMAN	CD109	CD109 antigen	1	ADGNQLTLEER	ADGNQLTLEER	2	ADGNQLTLEER2	2246.62		2872.86	2661.5	1466.08	14451.3	12335.1	12926.7	13637.8	14506.8	7553.64		8498.18	5503.1	5709.17
Q07954	Q07954	LRP1_HUMAN	LRP1	Prolow-density lipoprotein receptor-related protein 1	1	ADGSGSVVLR	ADGSGSVVLR	2	ADGSGSVVLR2						272172	218350	372320	177904	165857	126036	51053.3	125237	137091	22273.4
Q8NDA2	Q8NDA2	HMCN2_HUMAN	HMCN2	Hemicentin-2	1	ADGSLHLDR	ADGSLHLDR	2	ADGSLHLDR2						7312.01	5227.07	15095	4623.26	5124.63
P0DOX8	P0CG04;B9A064;P0DOX8	IGL1_HUMAN		Immunoglobulin lambda-1 light chain	1	ADGSPVKAGVETTK	ADGSPVKAGVETTK	2	ADGSPVKAGVETTK2									1498	1052.43	14305.6		3766.45
P0C0L4;P0C0L5	P0C0L4;P0C0L5	CO4A_HUMAN;CO4B_HUMAN	C4A;C4B	Complement C4-A	0	ADGSYAAWLSR	ADGSYAAWLSR	2	ADGSYAAWLSR2	23640.9	2302820	2284720	68715.2	1542200	544601	649921	329928	684268	661883	737945	278810	1223420	1153020	256833
Q15582	Q15582	BGH3_HUMAN	TGFBI	Transforming growth factor-beta-induced protein ig-h3	1	ADHHATNGVVHLIDK	ADHHATNGVVHLIDK	3	ADHHATNGVVHLIDK3	2852.55				1176.91	4470.96	4090.23		9007.46	8181.27
O75635	O75635	SPB7_HUMAN	SERPINB7	Serpin B7	1	ADHPFLFVIR	ADHPFLFVIR	2	ADHPFLFVIR2	13440.9		3563.49				2710.72		6872.21	1761.75					7167.41
Q09666	Q09666	AHNK_HUMAN	AHNAK	Neuroblast differentiation-associated protein AHNAK	1	ADIDVSGPK	ADIDVSGPK	2	ADIDVSGPK2	19648.6	5623.68	22119.4				8923.37				5990.17		4743.44	6605.7	21331.8
Q09666	Q09666	AHNK_HUMAN	AHNAK	Neuroblast differentiation-associated protein AHNAK	1	ADIEISGPK	ADIEISGPK	2	ADIEISGPK2	6672.45		3704.36				3909.97								9000.17
P01024	P01024	CO3_HUMAN	C3	Complement C3	1	ADIGCTPGSGK	ADIGC(UniMod:4)TPGSGK	2	ADIGC(UniMod:4)TPGSGK2	3078180	3626440	3336800	3493280	3228370	606899	264694	442895	519237	685054	373836	115146	396718	282589	24239.8
P05023	P05023;P13637	AT1A1_HUMAN	ATP1A1	Sodium/potassium-transporting ATPase subunit alpha-1	1	ADIGVAMGIAGSDVSK	ADIGVAMGIAGSDVSK	2	ADIGVAMGIAGSDVSK2						3451.81	4021.35		3526.5	3727.67		10462.5
Q9UIB8	Q9UIB8	SLAF5_HUMAN	CD84	SLAM family member 5	1	ADINTQADPYTTTK	ADINTQADPYTTTK	2	ADINTQADPYTTTK2						12234	9835.68	6376.83	11098.6	14699.4	9171.73		11119.2	13606.4	4192.75
Q9NZD2	Q9NZD2	GLTP_HUMAN	GLTP	Glycolipid transfer protein	1	ADISGNITK	ADISGNITK	2	ADISGNITK2	5521.96
P12111	P12111	CO6A3_HUMAN	COL6A3	Collagen alpha-3(VI) chain	1	ADIVFLLDGSINFR	ADIVFLLDGSINFR	2	ADIVFLLDGSINFR2						1551.23			1310.67	675.252
O00506;Q9P289	O00506;Q9P289	STK25_HUMAN;STK26_HUMAN	STK25;STK26	Serine/threonine-protein kinase 25	0	ADIWSLGITAIELAK	ADIWSLGITAIELAK	2	ADIWSLGITAIELAK2						1406.68				1238.39
Q9Y6E0	Q9Y6E0	STK24_HUMAN	STK24	Serine/threonine-protein kinase 24	1	ADIWSLGITAIELAR	ADIWSLGITAIELAR	2	ADIWSLGITAIELAR2						1803.5		1949.74	1497.86	2199.96	3493.25		2570.54	2503.82
P12259	P12259	FA5_HUMAN	F5	Coagulation factor V	1	ADKPLSIHPQGIR	ADKPLSIHPQGIR	2	ADKPLSIHPQGIR2					1236.46	5700.93	8605.84	2267.39	22773.9	20152.9
P12259	P12259	FA5_HUMAN	F5	Coagulation factor V	1	ADKPLSIHPQGIR	ADKPLSIHPQGIR	3	ADKPLSIHPQGIR3	10202.6	3461.13	3725.02	5612.64	10058.4	106234	99745.1	15822.5	181677	196033			10315.2	4558.28
P51688	P51688	SPHM_HUMAN	SGSH	N-sulphoglucosamine sulphohydrolase	1	ADLAAQYTTVGR	ADLAAQYTTVGR	2	ADLAAQYTTVGR2							14228.7		13092.2					20426.7	15655.8
Q09666	Q09666	AHNK_HUMAN	AHNAK	Neuroblast differentiation-associated protein AHNAK	1	ADLDVSGPK	ADLDVSGPK	2	ADLDVSGPK2						3909.11	8219.88						6604.77
P0C0L4;P0C0L5	P0C0L4;P0C0L5	CO4A_HUMAN;CO4B_HUMAN	C4A;C4B	Complement C4-A	0	ADLEKLTSLSDR	ADLEKLTSLSDR	2	ADLEKLTSLSDR2									2046.49		5835.44			3271.98
Q04695	Q04695	K1C17_HUMAN	KRT17	Keratin, type I cytoskeletal 17	1	ADLEMQIENLK	ADLEM(UniMod:35)QIENLK	2	ADLEM(UniMod:35)QIENLK2	47948.5	23999.2	24827		24513.5		8532.91		21024.5	6784.81	8918.54	14949.1	9655.44	71580	262012
Q04695	Q04695	K1C17_HUMAN	KRT17	Keratin, type I cytoskeletal 17	1	ADLEMQIENLKEELAYLK	ADLEM(UniMod:35)QIENLKEELAYLK	3	ADLEM(UniMod:35)QIENLKEELAYLK3	15868.9								5775.66	1765.18	3657.29			6438.73	28727.2
P02533	P02533	K1C14_HUMAN	KRT14	Keratin, type I cytoskeletal 14	1	ADLEMQIESLK	ADLEM(UniMod:35)QIESLK	2	ADLEM(UniMod:35)QIESLK2	24810.8	79401.8	102050	8359.09	27546.2	14290.1	45632.8		122878	53527.6	37503.8	68888.6	44962.8	101732	749168
P02533	P02533	K1C14_HUMAN	KRT14	Keratin, type I cytoskeletal 14	1	ADLEMQIESLKEELAYLK	ADLEM(UniMod:35)QIESLKEELAYLK	3	ADLEM(UniMod:35)QIESLKEELAYLK3	8727.14				3370.94	4096.15	7482.38	10995.3	43199	16685.5	20458.1		2604.89	27957.1	169357
P13645	P13645	K1C10_HUMAN	KRT10	Keratin, type I cytoskeletal 10	1	ADLEMQIESLTEELAYLK	ADLEM(UniMod:35)QIESLTEELAYLK	3	ADLEM(UniMod:35)QIESLTEELAYLK3	11114.1		9350.48		4500.89	32892.9	48658.4	80917.1	93165.5	55997.2	92612.6		24936.9	34748.1	322227
P13645	P13645	K1C10_HUMAN	KRT10	Keratin, type I cytoskeletal 10	1	ADLEMQIESLTEELAYLKK	ADLEM(UniMod:35)QIESLTEELAYLKK	3	ADLEM(UniMod:35)QIESLTEELAYLKK3									16939.9	1849.02	32106		3935.36		40515.2
Q04695	Q04695	K1C17_HUMAN	KRT17	Keratin, type I cytoskeletal 17	1	ADLEMQIENLK	ADLEMQIENLK	2	ADLEMQIENLK2	93902.2	61793.1	32106.9	5644.1	73679.1	13309.4	49574.4	25672.4	86695.2	12724.9	18396.9	154025	7706.46	242535	498619
Q04695	Q04695	K1C17_HUMAN	KRT17	Keratin, type I cytoskeletal 17	1	ADLEMQIENLKEELAYLK	ADLEMQIENLKEELAYLK	3	ADLEMQIENLKEELAYLK3	4019.53							1805.78	2614.18		1944.19			2530.83	20024
P02533	P02533	K1C14_HUMAN	KRT14	Keratin, type I cytoskeletal 14	1	ADLEMQIESLK	ADLEMQIESLK	2	ADLEMQIESLK2	29346.8	203064	162746	13594.7	36531.7	63470.6	230437	76383.9	219702	90688	97219.5	179763	82691.3	667580	1291600
P02533	P02533	K1C14_HUMAN	KRT14	Keratin, type I cytoskeletal 14	1	ADLEMQIESLKEELAYLK	ADLEMQIESLKEELAYLK	2	ADLEMQIESLKEELAYLK2	11622.1						15356.4		26185.3	2775.54					38531.7
P02533	P02533	K1C14_HUMAN	KRT14	Keratin, type I cytoskeletal 14	1	ADLEMQIESLKEELAYLK	ADLEMQIESLKEELAYLK	3	ADLEMQIESLKEELAYLK3	6669.16				1371.45	6651.88	9140.39	13345.1	38415.2	11052.2	22356.3		1982.42	17996.6	97750.2
P13645	P13645	K1C10_HUMAN	KRT10	Keratin, type I cytoskeletal 10	1	ADLEMQIESLTEELAYLK	ADLEMQIESLTEELAYLK	2	ADLEMQIESLTEELAYLK2	111964	162889	138930		205444	467213	473858	937150	420682	472888	633845	44308.3	179251	425718	1513230
P13645	P13645	K1C10_HUMAN	KRT10	Keratin, type I cytoskeletal 10	1	ADLEMQIESLTEELAYLK	ADLEMQIESLTEELAYLK	3	ADLEMQIESLTEELAYLK3	15080.5	23499.5	37653.4		34023.5	106780	125076	208942	128029	81063.8	167120		31392	75426.7	410226
P13645	P13645	K1C10_HUMAN	KRT10	Keratin, type I cytoskeletal 10	1	ADLEMQIESLTEELAYLKK	ADLEMQIESLTEELAYLKK	3	ADLEMQIESLTEELAYLKK3	2116.89		2045.07		3557.2			2880.91	20090	1701.1	56640		4367.35	4666.8	39582.6
P04196	P04196	HRG_HUMAN	HRG	Histidine-rich glycoprotein	1	ADLFYDVEALDLESPK	ADLFYDVEALDLESPK	2	ADLFYDVEALDLESPK2	88433.4	54062.7	33978.2	124580	95248	198714	165549	356603	149111	188615	414804	27935.6	737839	400807	125494
P04196	P04196	HRG_HUMAN	HRG	Histidine-rich glycoprotein	1	ADLFYDVEALDLESPK	ADLFYDVEALDLESPK	3	ADLFYDVEALDLESPK3	1976.79			4108.39	2936.65	5874.1	5935.02	12396	4964.63	4562.57	18816.3		22688.2	11294.6	7982.07
Q99523	Q99523	SORT_HUMAN	SORT1	Sortilin	1	ADLGALELWR	ADLGALELWR	2	ADLGALELWR2	1995.05					2680.49	4029.32		1598.77	3632.14
Q9Y3R4	Q9Y3R4	NEUR2_HUMAN	NEU2	Sialidase-2	1	ADLGAYLNPRPPAPEAWSEPVLLAK	ADLGAYLNPRPPAPEAWSEPVLLAK	3	ADLGAYLNPRPPAPEAWSEPVLLAK3	2502.53					1574.18	1597.07	1776.16	3115.39	1640.42	1488.66			1647	4398.28
P26022	P26022	PTX3_HUMAN	PTX3	Pentraxin-related protein PTX3	1	ADLHAVQGWAAR	ADLHAVQGWAAR	2	ADLHAVQGWAAR2	5045.07				3880.31	199415	192032	35120.3	270979	217362	46941.2	15550.4	67838.5	39106.9
P26022	P26022	PTX3_HUMAN	PTX3	Pentraxin-related protein PTX3	1	ADLHAVQGWAAR	ADLHAVQGWAAR	3	ADLHAVQGWAAR3	2936.16				1912.51	193391	173035	29716	218999	139454	45560.3	13756.4	58121.8	35168.4	10198.4
P07900;P08238;Q58FF8	P07900;P08238;Q14568;Q58FF8	H90B2_HUMAN;HS90A_HUMAN;HS90B_HUMAN	HSP90AA1;HSP90AB1;HSP90AB2P	Heat shock protein HSP 90-alpha	0	ADLINNLGTIAK	ADLINNLGTIAK	2	ADLINNLGTIAK2	42418.7	10823.9	48709.5	9885.4		28567.1	46463.7	25293.3	24313.8	40649.5	58459.3	26645.5	57455.4	47740.3	68398.9
P08195	P08195	4F2_HUMAN	SLC3A2	Amino acid transporter heavy chain SLC3A2	1	ADLLLSTQPGR	ADLLLSTQPGR	2	ADLLLSTQPGR2						11328.6	11909.7	13743.5	11772.2	9187.38	10078.6	20671.1	14113.9	16230.2
Q96C19	Q96C19	EFHD2_HUMAN	EFHD2	EF-hand domain-containing protein D2	1	ADLNQGIGEPQSPSR	ADLNQGIGEPQSPSR	2	ADLNQGIGEPQSPSR2	6315.56		3379.46
P20701	P20701	ITAL_HUMAN	ITGAL	Integrin alpha-L	1	ADLQDDTFIGNEPLTPEVR	ADLQDDTFIGNEPLTPEVR	2	ADLQDDTFIGNEPLTPEVR2						14729.2	18889.5	27475.7	11737.6	12013.3	11297.2	19919.3	7471.79	9913.5	11233.1
O75635	O75635	SPB7_HUMAN	SERPINB7	Serpin B7	1	ADLSGIASGGR	ADLSGIASGGR	2	ADLSGIASGGR2	13640.9	6966.7	14605			5229.3	12075		14199.8		7606.32		6119.47	9210.68	21734.5
P01011	P01011	AACT_HUMAN	SERPINA3	Alpha-1-antichymotrypsin	1	ADLSGITGAR	ADLSGITGAR	2	ADLSGITGAR2	349814	1083210	901732	1086600	494688	375613	332507	488625	368466	302136	377448	159116	298685	269988	213843
P30740	P30740	ILEU_HUMAN	SERPINB1	Leukocyte elastase inhibitor	1	ADLSGMSGAR	ADLSGMSGAR	2	ADLSGMSGAR2						14030.9	13440.4	11082.8	18482.9	10910.4			12315.4	13330.6
Q13045	Q13045	FLII_HUMAN	FLII	Protein flightless-1 homolog	1	ADLTALFLPR	ADLTALFLPR	2	ADLTALFLPR2	995.162					1127.18	1406.9		1250.21	1971.23
P31930	P31930	QCR1_HUMAN	UQCRC1	Cytochrome b-c1 complex subunit 1, mitochondrial	1	ADLTEYLSTHYK	ADLTEYLSTHYK	2	ADLTEYLSTHYK2	3726.99
Q96P63	Q96P63	SPB12_HUMAN	SERPINB12	Serpin B12	1	ADLTGISPSPNLYLSK	ADLTGISPSPNLYLSK	2	ADLTGISPSPNLYLSK2	33670.3	88465.2	81688.4	8849.82	24374.1	18371	87776.5	55204.1	118589	27880.7	61055.3	249309	28430.7	98876.2	265217
O00339	O00339	MATN2_HUMAN	MATN2	Matrilin-2	1	ADLVFIIDSSR	ADLVFIIDSSR	2	ADLVFIIDSSR2						5212.38	3345.43		4039.51	4767.47
Q9NZN4	Q9NZN4	EHD2_HUMAN	EHD2	EH domain-containing protein 2	1	ADMVETQQLMR	ADMVETQQLMR	2	ADMVETQQLMR2			22894.8							2409.1
P36871	P36871	PGM1_HUMAN	PGM1	Phosphoglucomutase-1	1	ADNFEYSDPVDGSISR	ADNFEYSDPVDGSISR	2	ADNFEYSDPVDGSISR2	1490.22					4708.69	4422.26		3778.22	4283.29	6337.13		3321.47	4093.21
P17301	P17301	ITA2_HUMAN	ITGA2	Integrin alpha-2	1	ADNLVNLK	ADNLVNLK	2	ADNLVNLK2						3644.05	3846.71	7098.28	3119.4	1810.61	7521.96
P20023	P20023	CR2_HUMAN	CR2	Complement receptor type 2	1	ADNTWDPEIPVCEK	ADNTWDPEIPVC(UniMod:4)EK	2	ADNTWDPEIPVC(UniMod:4)EK2				3092.4
Q9ULC0	Q9ULC0	MUCEN_HUMAN	EMCN	Endomucin	1	ADPGTPENGNDQPQSDK	ADPGTPENGNDQPQSDK	2	ADPGTPENGNDQPQSDK2						2405.46	3130	1812.87	1630.43	2769.23
Q96NT5	Q96NT5	PCFT_HUMAN	SLC46A1	Proton-coupled folate transporter	1	ADPHLEFQQFPQSP	ADPHLEFQQFPQSP	2	ADPHLEFQQFPQSP2						4950.94							4759.52	3938.89
O75891	O75891	AL1L1_HUMAN	ALDH1L1	Cytosolic 10-formyltetrahydrofolate dehydrogenase	1	ADPLGLEAEK	ADPLGLEAEK	2	ADPLGLEAEK2						6516.05					12559.2		13462.9	19714.7
Q9UNF0	Q9UNF0	PACN2_HUMAN	PACSIN2	Protein kinase C and casein kinase substrate in neurons protein 2	1	ADPSLNPEQLK	ADPSLNPEQLK	2	ADPSLNPEQLK2	2820.27		3711.88			8846.62	10559.3	12698.6	8119.49	8820.1	14119.2		13113.4	12287.1	6588.69
P31146	P31146	COR1A_HUMAN	CORO1A	Coronin-1A	1	ADQCYEDVR	ADQC(UniMod:4)YEDVR	2	ADQC(UniMod:4)YEDVR2						9934.41	11873.1	7159.99	5120.09	11002.3	8053.14		13465	8908.94
P62873	P62873	GBB1_HUMAN	GNB1	Guanine nucleotide-binding protein G(I)/G(S)/G(T) subunit beta-1	1	ADQELMTYSHDNIICGITSVSFSK	ADQELMTYSHDNIIC(UniMod:4)GITSVSFSK	3	ADQELMTYSHDNIIC(UniMod:4)GITSVSFSK3						2050.35	1140.25		1906.95	1894.75	2449.41
Q9H4M9;Q9NZN3	Q9H4M9;Q9NZN3	EHD1_HUMAN;EHD3_HUMAN	EHD1;EHD3	EH domain-containing protein 1	0	ADQIETQQLMR	ADQIETQQLM(UniMod:35)R	2	ADQIETQQLM(UniMod:35)R2						15884.6	16631.9	19639.4	17833.2	9328.82	22189.5		17504.9	23824.5	14508.3
Q9H4M9;Q9NZN3	Q9H4M9;Q9NZN3	EHD1_HUMAN;EHD3_HUMAN	EHD1;EHD3	EH domain-containing protein 1	0	ADQIETQQLMR	ADQIETQQLMR	2	ADQIETQQLMR2	6168.35		11840.1	2349.47		44552.5	48057.5	31042.4	41192.3	64855	23340.5		48017	28291.9
Q12805	Q12805	FBLN3_HUMAN	EFEMP1	EGF-containing fibulin-like extracellular matrix protein 1	1	ADQVCINLR	ADQVC(UniMod:4)INLR	2	ADQVC(UniMod:4)INLR2	2926.96	10670.2	6984.02	7295.98	2600.6	8546.51	5067.03		6853.69	3674.62			2696.67	2271.04
Q9H223	Q9H223	EHD4_HUMAN	EHD4	EH domain-containing protein 4	1	ADQVDTQQLMR	ADQVDTQQLMR	2	ADQVDTQQLMR2			23920.9			5297.3	8089.9	6878.02	4776.11	7047.75	2718.08		6163.4	5179.02
P02787	P02787	TRFE_HUMAN	TF	Serotransferrin	1	ADRDQYELLCLDNTR	ADRDQYELLC(UniMod:4)LDNTR	3	ADRDQYELLC(UniMod:4)LDNTR3	414526	269190	261011	414097	475984	63958.6	49492	18947.6	76467.2	79093	153993	105961	186508	98756.8	114081
Q9UKS6	Q9UKS6	PACN3_HUMAN	PACSIN3	Protein kinase C and casein kinase substrate in neurons protein 3	1	ADSAVSQEQLR	ADSAVSQEQLR	2	ADSAVSQEQLR2						10182.7	6260.48	14350.5	4966.73	5634.63	16349.7		18142.9	18292.2	7069.48
P05156	P05156	CFAI_HUMAN	CFI	Complement factor I	1	ADSPMDDFFQCVNGK	ADSPM(UniMod:35)DDFFQC(UniMod:4)VNGK	2	ADSPM(UniMod:35)DDFFQC(UniMod:4)VNGK2	10682.9	9961.56	4945.92	8783.38	6429.71
P05156	P05156	CFAI_HUMAN	CFI	Complement factor I	1	ADSPMDDFFQCVNGK	ADSPMDDFFQC(UniMod:4)VNGK	2	ADSPMDDFFQC(UniMod:4)VNGK2	86562.4	78251.6	64179.8	81188.3	83575.6
P01019	P01019	ANGT_HUMAN	AGT	Angiotensinogen	1	ADSQAQLLLSTVVGVFTAPGLHLK	ADSQAQLLLSTVVGVFTAPGLHLK	3	ADSQAQLLLSTVVGVFTAPGLHLK3	629.128					1091.78			1013.91	914.047
P0DOY3;P0DOY2	P0DOY2;P0DOY3	IGLC2_HUMAN;IGLC3_HUMAN	IGLC2;IGLC3	Immunoglobulin lambda constant 2	0	ADSSPVKAGVETTTPSK	ADSSPVKAGVETTTPSK	2	ADSSPVKAGVETTTPSK2						12349.3	15266.2	17559.3	35628.5	14169.3	156106		28099.5	11816.2	8761.69
P0DOY3;P0DOY2	P0DOY2;P0DOY3	IGLC2_HUMAN;IGLC3_HUMAN	IGLC2;IGLC3	Immunoglobulin lambda constant 2	0	ADSSPVKAGVETTTPSK	ADSSPVKAGVETTTPSK	3	ADSSPVKAGVETTTPSK3	1433.93	2667.34		1410.22	1893.42	22639.2	17412.1	30917.5	30668.8	7991.94	258752		35140.3	43112.2	24197.6
P04114	P04114	APOB_HUMAN	APOB	Apolipoprotein B-100	1	ADSVVDLLSYNVQGSGETTYDHK	ADSVVDLLSYNVQGSGETTYDHK	3	ADSVVDLLSYNVQGSGETTYDHK3	703182	542242	407903	898074	950921	798267	1136320	1153530	869690	826051	86080.9	10917.1	78791.4	118218	117660
P43686	P43686	PRS6B_HUMAN	PSMC4	26S proteasome regulatory subunit 6B	1	ADTLDPALLR	ADTLDPALLR	2	ADTLDPALLR2	3171.36		2257.53
P43686	P43686	PRS6B_HUMAN	PSMC4	26S proteasome regulatory subunit 6B	1	ADTLDPALLRPGR	ADTLDPALLRPGR	2	ADTLDPALLRPGR2	1232.57									1381.95			2256.31
P02538;P04259;P48668	P02538;P04259;P48668	K2C6A_HUMAN;K2C6B_HUMAN;K2C6C_HUMAN	KRT6A;KRT6B;KRT6C	Keratin, type II cytoskeletal 6A	0	ADTLTDEINFLR	ADTLTDEINFLR	2	ADTLTDEINFLR2	1541560	1364540	738072	84611.9	1472550	77297.1	654124	232809	1897480	461946	523642	4386530	197046	1218550	793148
Q9UHD8	Q9UHD8	SEPT9_HUMAN	SEPTIN9	Septin-9	1	ADTLTLEER	ADTLTLEER	2	ADTLTLEER2						20723.6							24690.8	25012.6
Q9UQP3	Q9UQP3	TENN_HUMAN	TNN	Tenascin-N	1	ADTNALTEIDSPANLVTDR	ADTNALTEIDSPANLVTDR	2	ADTNALTEIDSPANLVTDR2							5962.25	28003.1	5141.07	6967.91
Q9UQP3	Q9UQP3	TENN_HUMAN	TNN	Tenascin-N	1	ADTNAPTDIDSPK	ADTNAPTDIDSPK	2	ADTNAPTDIDSPK2						6847.85							4914.81	3277.81
Q15833	Q15833	STXB2_HUMAN	STXBP2	Syntaxin-binding protein 2	1	ADTPSLGEGPEK	ADTPSLGEGPEK	2	ADTPSLGEGPEK2						24155.5	26070.7	24959.2	17220.7	26755.6	22397.5	54426.7	29399	32253.5	12882.5
P08575	P08575	PTPRC_HUMAN	PTPRC	Receptor-type tyrosine-protein phosphatase C	1	ADTTICLK	ADTTIC(UniMod:4)LK	2	ADTTIC(UniMod:4)LK2						8183.17			3853.72	4965.71
P04114	P04114	APOB_HUMAN	APOB	Apolipoprotein B-100	1	ADTVAKVQGVEFSHR	ADTVAKVQGVEFSHR	3	ADTVAKVQGVEFSHR3						2615.43	3200.46		6228.05	4930.97
P17661	P17661	DESM_HUMAN	DES	Desmin	1	ADVDAATLAR	ADVDAATLAR	2	ADVDAATLAR2			9077.02
Q09666	Q09666	AHNK_HUMAN	AHNAK	Neuroblast differentiation-associated protein AHNAK	1	ADVDISGPK	ADVDISGPK	2	ADVDISGPK2	17006.8						10007		8525.19					5467.02	12986.6
Q09666	Q09666	AHNK_HUMAN	AHNAK	Neuroblast differentiation-associated protein AHNAK	1	ADVDVSGPK	ADVDVSGPK	2	ADVDVSGPK2	8525.05		1985				2983.26		2171.55	1339.1			2156.68	3096.73
P04040	P04040	CATA_HUMAN	CAT	Catalase	1	ADVLTTGAGNPVGDK	ADVLTTGAGNPVGDK	2	ADVLTTGAGNPVGDK2	9840.33	26309	29036.7	7933.77	8505.66	18494.5	28522.8	28189.5	23497.8	10464.4	31113.6		41535.5	61931.9	70086.4
P04040	P04040	CATA_HUMAN	CAT	Catalase	1	ADVLTTGAGNPVGDKLNVITVGPR	ADVLTTGAGNPVGDKLNVITVGPR	3	ADVLTTGAGNPVGDKLNVITVGPR3				614.083							9363.92		1442.98
P19827	P19827	ITIH1_HUMAN	ITIH1	Inter-alpha-trypsin inhibitor heavy chain H1	1	ADVQAHGEGQEFSITCLVDEEEMK	ADVQAHGEGQEFSITC(UniMod:4)LVDEEEM(UniMod:35)K	3	ADVQAHGEGQEFSITC(UniMod:4)LVDEEEM(UniMod:35)K3	6859.52	6691.83	2485.1	7379.97	5396.88	3710.24	3569.11		8850.66	4104.09			5862.04	1813.24
P19827	P19827	ITIH1_HUMAN	ITIH1	Inter-alpha-trypsin inhibitor heavy chain H1	1	ADVQAHGEGQEFSITCLVDEEEMK	ADVQAHGEGQEFSITC(UniMod:4)LVDEEEMK	3	ADVQAHGEGQEFSITC(UniMod:4)LVDEEEMK3	26625.6	22452.9	8104.31	61809.7	44506.6	50327.7	22894.4	37636.1	36832.3	48931.5	11575.1		54117	14515.3
P19827	P19827	ITIH1_HUMAN	ITIH1	Inter-alpha-trypsin inhibitor heavy chain H1	1	ADVQAHGEGQEFSITCLVDEEEMKK	ADVQAHGEGQEFSITC(UniMod:4)LVDEEEMKK	4	ADVQAHGEGQEFSITC(UniMod:4)LVDEEEMKK4	5789.71			2603.71	4279.13	2466.95		2858.28	4470	2038.6
P02549	P02549	SPTA1_HUMAN	SPTA1	Spectrin alpha chain, erythrocytic 1	1	ADVVEAWIADK	ADVVEAWIADK	2	ADVVEAWIADK2							11701.9		6991.57	7840.54	9406.4		11292.9	15132.9	20863.4
Q13813	Q13813	SPTN1_HUMAN	SPTAN1	Spectrin alpha chain, non-erythrocytic 1	1	ADVVESWIGEK	ADVVESWIGEK	2	ADVVESWIGEK2			10433.7				3835.36		5592.29	4202.64
Q09666	Q09666	AHNK_HUMAN	AHNAK	Neuroblast differentiation-associated protein AHNAK	1	ADVVVSGPK	ADVVVSGPK	2	ADVVVSGPK2	3467.84
O00453	O00453	LST1_HUMAN	LST1	Leukocyte-specific transcript 1 protein	1	ADYACIAENKPT	ADYAC(UniMod:4)IAENKPT	2	ADYAC(UniMod:4)IAENKPT2						8856.5	6964.52		7515.45	8713.36
Q9UIV8	Q9UIV8	SPB13_HUMAN	SERPINB13	Serpin B13	1	ADYSGMSSGSGLYAQK	ADYSGM(UniMod:35)SSGSGLYAQK	2	ADYSGM(UniMod:35)SSGSGLYAQK2	2357.1
P04114	P04114	APOB_HUMAN	APOB	Apolipoprotein B-100	1	ADYVETVLDSTCSSTVQFLEYELNVLGTHK	ADYVETVLDSTC(UniMod:4)SSTVQFLEYELNVLGTHK	3	ADYVETVLDSTC(UniMod:4)SSTVQFLEYELNVLGTHK3	7332.59			4900.32	12942.5	6004.32			7049.01	10505.7		12282.1
Q8N1N4;P19013;P12035;Q86Y46;Q3SY84;Q7RTS7	P12035;P19013;Q3SY84;Q7RTS7;Q86Y46;Q8N1N4	K2C3_HUMAN;K2C4_HUMAN;K2C71_HUMAN;K2C73_HUMAN;K2C74_HUMAN;K2C78_HUMAN	KRT3;KRT4;KRT71;KRT73;KRT74;KRT78	Keratin, type II cytoskeletal 3	0	AEAEALYQTK	AEAEALYQTK	2	AEAEALYQTK2	8456.92	43274.3	20633.4	5506.12	4197.1	19798.1	98745.9	41540.1	24018.1	22094.9	36666.7	89335.9	20569.1	65543.6	203586
P10720	P10720	PF4V_HUMAN	PF4V1	Platelet factor 4 variant	1	AEAEEDGDLQCLCVK	AEAEEDGDLQC(UniMod:4)LC(UniMod:4)VK	2	AEAEEDGDLQC(UniMod:4)LC(UniMod:4)VK2	6906.78	4301.93	3430.78	4563.48	6647.58
Q15149	Q15149	PLEC_HUMAN	PLEC	Plectin	1	AEAELLQQQK	AEAELLQQQK	2	AEAELLQQQK2	15384.3		3737.02
P04264	P04264	K2C1_HUMAN	KRT1	Keratin, type II cytoskeletal 1	1	AEAESLYQSK	AEAESLYQSK	1	AEAESLYQSK1		7620.7					9765.52		14197.5	3771.62				10401.4	16788.9
P04264	P04264	K2C1_HUMAN	KRT1	Keratin, type II cytoskeletal 1	1	AEAESLYQSK	AEAESLYQSK	2	AEAESLYQSK2	2094860	3995800	2280320	1303140	1326750	2062530	4456400	5002650	4201900	2567690	2691480	11351700	2255390	3988300	5551110
P04264	P04264	K2C1_HUMAN	KRT1	Keratin, type II cytoskeletal 1	1	AEAESLYQSKYEELQITAGR	AEAESLYQSKYEELQITAGR	3	AEAESLYQSKYEELQITAGR3		3149.54	5567.88				3515.98		4773.86	2023.85	1870.16			9073.31	28592.2
O95678;P02538;P04259;P48668	O95678;P02538;P04259;P48668	K2C6A_HUMAN;K2C6B_HUMAN;K2C6C_HUMAN;K2C75_HUMAN	KRT6A;KRT6B;KRT6C;KRT75	Keratin, type II cytoskeletal 75	0	AEAESWYQTK	AEAESWYQTK	2	AEAESWYQTK2	878714	613409	511288	49015.7	736705	110500	220833	148570	3239730	271370	225355	855195	68170.7	1461960	4400810
P78386;P78385;O43790	O43790;P78385;P78386;Q14533;A6NCN2	KRT83_HUMAN;KRT85_HUMAN;KRT86_HUMAN	KRT83;KRT85;KRT86	Keratin, type II cuticular Hb6	0	AEAESWYR	AEAESWYR	2	AEAESWYR2							6786.95				43855.8
O95340	O95340	PAPS2_HUMAN	PAPSS2	Bifunctional 3'-phosphoadenosine 5'-phosphosulfate synthase 2	1	AEAETLPSLSITK	AEAETLPSLSITK	2	AEAETLPSLSITK2	6638.57
P49411	P49411	EFTU_HUMAN	TUFM	Elongation factor Tu, mitochondrial	1	AEAGDNLGALVR	AEAGDNLGALVR	2	AEAGDNLGALVR2	2799.31		3171.88
Q9Y4L1	Q9Y4L1	HYOU1_HUMAN	HYOU1	Hypoxia up-regulated protein 1	1	AEAGPEGVAPAPEGEK	AEAGPEGVAPAPEGEK	2	AEAGPEGVAPAPEGEK2						6553.44	7026.94	9803.12	4609.81	4167.37			3895.26
P21333	P21333	FLNA_HUMAN	FLNA	Filamin-A	1	AEAGVPAEFSIWTR	AEAGVPAEFSIWTR	2	AEAGVPAEFSIWTR2	9804.35			5771.02	5400.87	73109.4	84884.9	49249.3	66931.1	87700.6	132630	152666	113289	102641	83217
P23229	P23229	ITA6_HUMAN	ITGA6	Integrin alpha-6	1	AEALPLQR	AEALPLQR	2	AEALPLQR2						7303.34	7686.3	67706.8	3532.58		123468		128332	141664	65496.3
P49795	P49795	RGS19_HUMAN	RGS19	Regulator of G-protein signaling 19	1	AEANQHVVDEK	AEANQHVVDEK	2	AEANQHVVDEK2						5259.77			3499.75	7229.46	4437.54
Q14624	Q14624	ITIH4_HUMAN	ITIH4	Inter-alpha-trypsin inhibitor heavy chain H4	1	AEAQAQYSAAVAK	AEAQAQYSAAVAK	2	AEAQAQYSAAVAK2	291967	376510	295672	356803	318698	3632720	4223240	4592840	3895690	3625390	2547600	3233700	3128600	2557230	752322
Q14624	Q14624	ITIH4_HUMAN	ITIH4	Inter-alpha-trypsin inhibitor heavy chain H4	1	AEAQAQYSAAVAKGK	AEAQAQYSAAVAKGK	2	AEAQAQYSAAVAKGK2						11371	10178	7036.48	8909.83	9986.88	2437.51		2684	1663.21
Q14624	Q14624	ITIH4_HUMAN	ITIH4	Inter-alpha-trypsin inhibitor heavy chain H4	1	AEAQAQYSAAVAKGK	AEAQAQYSAAVAKGK	3	AEAQAQYSAAVAKGK3						3486.55	4159.64	3583.75	4318.87	2879.89			1206.27
P08514	P08514	ITA2B_HUMAN	ITGA2B	Integrin alpha-IIb	1	AEAQVELR	AEAQVELR	2	AEAQVELR2		4560.95				536196	549200	481414	375924	440801	589142	449513	497428	589334	380588
P07360	P07360	CO8G_HUMAN	C8G	Complement component C8 gamma chain	1	AEATTLHVAPQGTAMAVSTFR	AEATTLHVAPQGTAM(UniMod:35)AVSTFR	3	AEATTLHVAPQGTAM(UniMod:35)AVSTFR3		936.972									5945.06	7662.1	6829.48	2228.35
P07360	P07360	CO8G_HUMAN	C8G	Complement component C8 gamma chain	1	AEATTLHVAPQGTAMAVSTFR	AEATTLHVAPQGTAMAVSTFR	2	AEATTLHVAPQGTAMAVSTFR2	20887.4			8277.25	24659.9					3672.78			3563.68
P07360	P07360	CO8G_HUMAN	C8G	Complement component C8 gamma chain	1	AEATTLHVAPQGTAMAVSTFR	AEATTLHVAPQGTAMAVSTFR	3	AEATTLHVAPQGTAMAVSTFR3	4811.89	1727.35	794.697	1083.66	2461.91
P14543	P14543	NID1_HUMAN	NID1	Nidogen-1	1	AECLNPSQPSR	AEC(UniMod:4)LNPSQPSR	2	AEC(UniMod:4)LNPSQPSR2	7306.66	4815.98	4685.96	5457.66	8271.06	132298	77053.3	97108.7	96364.4	106071	3698.4		5261.87	2734.32
P13796	P13796	PLSL_HUMAN	LCP1	Plastin-2	1	AECMLQQAER	AEC(UniMod:4)MLQQAER	2	AEC(UniMod:4)MLQQAER2	2125.56		1395.82	1699.23		2981.91	2359.59		2036.2	3491.72
P98088	P98088	MUC5A_HUMAN	MUC5AC	Mucin-5AC	1	AEDAPGVPLR	AEDAPGVPLR	2	AEDAPGVPLR2						23146.2	7954.41	53470.1	9255.26	2009.52
P29966	P29966	MARCS_HUMAN	MARCKS	Myristoylated alanine-rich C-kinase substrate	1	AEDGATPSPSNETPK	AEDGATPSPSNETPK	2	AEDGATPSPSNETPK2	778.939		2422.22	3502.46		12760.5	11541.9	14021.4	8860.44	11275.1	6917.87		9151.81	6761.58
P07355	P07355	ANXA2_HUMAN	ANXA2	Annexin A2	1	AEDGSVIDYELIDQDAR	AEDGSVIDYELIDQDAR	2	AEDGSVIDYELIDQDAR2	16923.8	10509.2	16732.1			15039.8	25273.5	10619.8	23809.8	16710.6	15284.1	17966.7	9789.84	25384.5	29934.3
P19823	P19823	ITIH2_HUMAN	ITIH2	Inter-alpha-trypsin inhibitor heavy chain H2	1	AEDHFSVIDFNQNIR	AEDHFSVIDFNQNIR	2	AEDHFSVIDFNQNIR2	53760.1	31328.5	28850.2	43515	52687.2	116606	82174.5	86756.7	199507	149368	48930.7	15010.7	94612	39724	15952.9
P19823	P19823	ITIH2_HUMAN	ITIH2	Inter-alpha-trypsin inhibitor heavy chain H2	1	AEDHFSVIDFNQNIR	AEDHFSVIDFNQNIR	3	AEDHFSVIDFNQNIR3	235943	125237	153399	208086	247557	599690	396899	343755	713943	453396	198758	56163.5	339964	216920	64219.6
P02549	P02549	SPTA1_HUMAN	SPTA1	Spectrin alpha chain, erythrocytic 1	1	AEDLFVEFAHK	AEDLFVEFAHK	2	AEDLFVEFAHK2						7058.11	7156.9		8972.28	7959.68	6519.81	8237.9	5537.19	7731.06	12837
A0A075B6Q5	A0A075B6Q5	HV364_HUMAN	IGHV3-64	Immunoglobulin heavy variable 3-64	1	AEDMAVYYCAR	AEDMAVYYC(UniMod:4)AR	2	AEDMAVYYC(UniMod:4)AR2	6907.43			3424.85	4869.16						12683.1		4007.65
A0A0C4DH32	A0A0C4DH32	HV320_HUMAN	IGHV3-20	Immunoglobulin heavy variable 3-20	1	AEDTALYHCAR	AEDTALYHC(UniMod:4)AR	2	AEDTALYHC(UniMod:4)AR2	11962.2	7419.43	6033.39	7453.71	12395.5	6567.89	4489.58	3138.86	9739	9881.76	8760.96		12378.5	5926.41
P01782	P01782;P0DP04	HV309_HUMAN	IGHV3-9	Immunoglobulin heavy variable 3-9	1	AEDTALYYCAK	AEDTALYYC(UniMod:4)AK	2	AEDTALYYC(UniMod:4)AK2	198338	140658	156522	166009	195529	158546	126717	142796	211281	246790	272594	49937.4	441868	170784	24647.6
P01764;P01768;P0DP03	P01764;P01768;P0DP03	HV323_HUMAN;HV330_HUMAN;HVC05_HUMAN	IGHV3-23;IGHV3-30;IGHV3-30-5	Immunoglobulin heavy variable 3-23	0	AEDTAVYYCAK	AEDTAVYYC(UniMod:4)AK	2	AEDTAVYYC(UniMod:4)AK2	638116	483036	560638	755671	664242	770804	589494	589398	1038610	1058840	857396	257545	1426040	741938	78547.7
P0DOX2;P01780;A0A0B4J1X5;P01772;P01767;A0A0B4J1V1;A0A0J9YVY3;A0A0C4DH42	P01772;P01780;P01762;P01763;P01767;A0A0B4J1V1;A0A0B4J1X5;A0A0C4DH42;A0A0J9YVY3;P0DOX2;P0DP02	HV307_HUMAN;HV321_HUMAN;HV333_HUMAN;HV353_HUMAN;HV366_HUMAN;HV374_HUMAN;HV741_HUMAN;IGA2_HUMAN	IGHV3-21;IGHV3-33;IGHV3-53;IGHV3-66;IGHV3-7;IGHV3-74;IGHV7-4-1	Immunoglobulin heavy variable 3-21	0	AEDTAVYYCAR	AEDTAVYYC(UniMod:4)AR	2	AEDTAVYYC(UniMod:4)AR2	1004180	343442	435809	792900	960797	640307	471896	360372	1235880	1377800	1934670	248987	1225450	545386	158752
A0A0J9YX35	A0A0J9YX35	HV64D_HUMAN	IGHV3-64D	Immunoglobulin heavy variable 3-64D	1	AEDTAVYYCVK	AEDTAVYYC(UniMod:4)VK	2	AEDTAVYYC(UniMod:4)VK2	31272.1	9844.88	11590.4	19669.1	27364.1	13879.5	13565.9	16109.5	21928	23531.2	27318		17955.3	6239.99
A0A0C4DH35	A0A0C4DH35	HV335_HUMAN	IGHV3-35	Probable non-functional immunoglobulin heavy variable 3-35	1	AEDTAVYYCVR	AEDTAVYYC(UniMod:4)VR	2	AEDTAVYYC(UniMod:4)VR2	103680	17354	20163.6	48988.6	63569.8	23930.1	25234	10249.3	71917.9	57890.4	92600.1		67271.5	26409
P24043	P24043	LAMA2_HUMAN	LAMA2	Laminin subunit alpha-2	1	AEECYYDENVAR	AEEC(UniMod:4)YYDENVAR	2	AEEC(UniMod:4)YYDENVAR2						49983.6	39639.8	39366.4	46435.8	60709.5
P27824	P27824	CALX_HUMAN	CANX	Calnexin	1	AEEDEILNR	AEEDEILNR	2	AEEDEILNR2			4732			4520.85	4728.09		3720.67	3871.19			4384.14	5371.98
P11234	P11234	RALB_HUMAN	RALB	Ras-related protein Ral-B	1	AEEDKIPLLVVGNK	AEEDKIPLLVVGNK	2	AEEDKIPLLVVGNK2							13449.4		5634.37	14135.5	7250.99	8685.29	8615.21	7611.86	5070.09
P11234	P11234	RALB_HUMAN	RALB	Ras-related protein Ral-B	1	AEEDKIPLLVVGNK	AEEDKIPLLVVGNK	3	AEEDKIPLLVVGNK3	923.214					13528.5	18751.5		10134.5	17776.8	6941.8	6335.16	14289.2	11812	5261.84
P00450	P00450	CERU_HUMAN	CP	Ceruloplasmin	1	AEEEHLGILGPQLHADVGDK	AEEEHLGILGPQLHADVGDK	3	AEEEHLGILGPQLHADVGDK3	23642.4	4868.19	4264.47	8767.53	18163.2	8085.1	3806.29		6689.16	7752.95	12634.6		20725.4	4940.08
Q92619	Q92619	HMHA1_HUMAN	ARHGAP45	Rho GTPase-activating protein 45	1	AEEEQAGSAPGAGSTATK	AEEEQAGSAPGAGSTATK	2	AEEEQAGSAPGAGSTATK2						2454.74	4918.59	4486.26	2578.62	3839.14	4756.9		6994.59	5783.9	1567.15
Q8NDA2	Q8NDA2	HMCN2_HUMAN	HMCN2	Hemicentin-2	1	AEEGTYECTAVSR	AEEGTYEC(UniMod:4)TAVSR	2	AEEGTYEC(UniMod:4)TAVSR2						5429.65	3415.39		7641.4	7167.94
P00748	P00748	FA12_HUMAN	F12	Coagulation factor XII	1	AEEHTVVLTVTGEPCHFPFQYHR	AEEHTVVLTVTGEPC(UniMod:4)HFPFQYHR	3	AEEHTVVLTVTGEPC(UniMod:4)HFPFQYHR3	5470.97
P00748	P00748	FA12_HUMAN	F12	Coagulation factor XII	1	AEEHTVVLTVTGEPCHFPFQYHR	AEEHTVVLTVTGEPC(UniMod:4)HFPFQYHR	4	AEEHTVVLTVTGEPC(UniMod:4)HFPFQYHR4	13691.4			1379.69	5400.7
P09110	P09110	THIK_HUMAN	ACAA1	3-ketoacyl-CoA thiolase, peroxisomal	1	AEELGLPILGVLR	AEELGLPILGVLR	2	AEELGLPILGVLR2	2599.42		2397.86			1246.06	2479.47		858.838	1220.37			1997.82
P15924	P15924	DESP_HUMAN	DSP	Desmoplakin	1	AEENALQQK	AEENALQQK	2	AEENALQQK2	15064.6	15994.3	39738.9		5848.72	5933.21	16224.2		35855.6	12589.4	10592.2			33365.7	23120.1
P11234	P11234	RALB_HUMAN	RALB	Ras-related protein Ral-B	1	AEEWGVQYVETSAK	AEEWGVQYVETSAK	2	AEEWGVQYVETSAK2						21450.1	20069.8		5387.73	12817.9			12250.9	30076.6
P52565	P52565	GDIR1_HUMAN	ARHGDIA	Rho GDP-dissociation inhibitor 1	1	AEEYEFLTPVEEAPK	AEEYEFLTPVEEAPK	2	AEEYEFLTPVEEAPK2	12676.3		3428.59			15755.2	21220.4	9114.33	11993.4	16495.6	24901.3	39755.1	18470.4	19413.6	18151.6
P02768	P02768	ALBU_HUMAN	ALB	Albumin	1	AEFAEVSK	AEFAEVSK	2	AEFAEVSK2	1134970	3273640	2101560	2352500	1299010	1082350	981786	1115730	615148	577220	1819860	2209990	1418030	2103460	2319030
P02768	P02768	ALBU_HUMAN	ALB	Albumin	1	AEFAEVSKLVTDLTK	AEFAEVSKLVTDLTK	2	AEFAEVSKLVTDLTK2	2043.93				1358.08			1197.09	1558.23		8741.46
Q02413	Q02413	DSG1_HUMAN	DSG1	Desmoglein-1	1	AEFHHSIMSQYK	AEFHHSIM(UniMod:35)SQYK	2	AEFHHSIM(UniMod:35)SQYK2	5805.59	6359.44	9347.93		6125.26		5261.6		14740	5726.48	2814.24			4197.72	10129.3
Q02413	Q02413	DSG1_HUMAN	DSG1	Desmoglein-1	1	AEFHHSIMSQYK	AEFHHSIM(UniMod:35)SQYK	3	AEFHHSIM(UniMod:35)SQYK3	5136.94	9700.72	12160.6		5486.41		9275.36		31824.5	7246.6	6934.32		3731.18	10030.3	21718.2
Q02413	Q02413	DSG1_HUMAN	DSG1	Desmoglein-1	1	AEFHHSIMSQYK	AEFHHSIMSQYK	2	AEFHHSIMSQYK2	2909.81	3560.21	2829.13		2444.28		5975.65		17600.8	5185.21				5040.92
P32926	P32926	DSG3_HUMAN	DSG3	Desmoglein-3	1	AEFHQSVISR	AEFHQSVISR	2	AEFHQSVISR2	8373.38
P0C0L4;P0C0L5	P0C0L4;P0C0L5	CO4A_HUMAN;CO4B_HUMAN	C4A;C4B	Complement C4-A	0	AEFQDALEK	AEFQDALEK	2	AEFQDALEK2	2078390	2964910	2560040	2493080	1987910	316494	461570	688308	533771	520854	1388620		2022090	1608520	172391
P15924	P15924	DESP_HUMAN	DSP	Desmoplakin	1	AEFQEEAK	AEFQEEAK	2	AEFQEEAK2	14843		23781.9	3048.27			14115.7		26178.3					21136	29412.2
P04114	P04114	APOB_HUMAN	APOB	Apolipoprotein B-100	1	AEFTGRHDAHLNGK	AEFTGRHDAHLNGK	3	AEFTGRHDAHLNGK3									4379.42		2717.88
P21333	P21333	FLNA_HUMAN	FLNA	Filamin-A	1	AEFTVETR	AEFTVETR	2	AEFTVETR2							35249.5	27770.5	24273.6	32728.9	43179.5		39961.1	48155.8	44154
P80723	P80723	BASP1_HUMAN	BASP1	Brain acid soluble protein 1	1	AEGAATEEEGTPK	AEGAATEEEGTPK	2	AEGAATEEEGTPK2	1477.16			4571.76		14607.9	6469.64	8382.49	7057.2	8239.52	5880.35			4020.77	7310.53
P67936	P67936	TPM4_HUMAN	TPM4	Tropomyosin alpha-4 chain	1	AEGDVAALNR	AEGDVAALNR	2	AEGDVAALNR2	2189.56	14022.5	10844.2	5524.21	3394.59	56267.7	67950.3	52289.1	37885.7	60163.3	54046.4	146113	56565	77124.6	80990.7
P08514	P08514	ITA2B_HUMAN	ITGA2B	Integrin alpha-IIb	1	AEGGQCPSLLFDLR	AEGGQC(UniMod:4)PSLLFDLR	2	AEGGQC(UniMod:4)PSLLFDLR2	2108.71		4261.38	3091.61	3045.82	57483.5	21980.6	12624	51473.2	89856.1	55109.9	25345.8	51642.8	35554.1	19201.6
P18433	P18433	PTPRA_HUMAN	PTPRA	Receptor-type tyrosine-protein phosphatase alpha	1	AEGILDVFQTVK	AEGILDVFQTVK	2	AEGILDVFQTVK2						5918.94	8152.27	5893.14	4539.74	5407.59		6337.05	5298	6898.27
P04275	P04275	VWF_HUMAN	VWF	von Willebrand factor	1	AEGLECTK	AEGLEC(UniMod:4)TK	2	AEGLEC(UniMod:4)TK2	19775.4	17772.5	13355.2	25726.6	19170.1	1341330	959598	1214430	1015540	926430	29697.3		11337.4	10550.4
Q09666	Q09666	AHNK_HUMAN	AHNAK	Neuroblast differentiation-associated protein AHNAK	1	AEGPEVDVNLPK	AEGPEVDVNLPK	2	AEGPEVDVNLPK2	31032.6	7182.08	83901.7			5007.03	14310.2		11925.8	6552.64	5068.81	26158.3	7598.81	11995	18688
P29122	P29122	PCSK6_HUMAN	PCSK6	Proprotein convertase subtilisin/kexin type 6	1	AEGQWTLEIQDLPSQVR	AEGQWTLEIQDLPSQVR	2	AEGQWTLEIQDLPSQVR2						15725.7	12259.2	8628.88	10173.2	10335.4
P14618	P14618	KPYM_HUMAN	PKM	Pyruvate kinase PKM	1	AEGSDVANAVLDGADCIMLSGETAK	AEGSDVANAVLDGADC(UniMod:4)IMLSGETAK	3	AEGSDVANAVLDGADC(UniMod:4)IMLSGETAK3						4572.19				3555.87
Q07954	Q07954	LRP1_HUMAN	LRP1	Prolow-density lipoprotein receptor-related protein 1	1	AEGSEYQVLYIADDNEIR	AEGSEYQVLYIADDNEIR	2	AEGSEYQVLYIADDNEIR2						23337.2	27807.9	20210.2	40337.5	28974.7	11297.9		17560.9	9988.99
A0A0C4DH36	A0A0C4DH36	HV338_HUMAN	IGHV3-38	Probable non-functional immunoglobulin heavy variable 3-38	1	AEGTAVYYCAR	AEGTAVYYC(UniMod:4)AR	2	AEGTAVYYC(UniMod:4)AR2	17343.6		6153.09	7793.84	13418.6	8753.01	7342.13	9617.4	9168.13	16969.6			8809.29	11733.9
P20700	P20700	LMNB1_HUMAN	LMNB1	Lamin-B1	1	AEHDQLLLNYAK	AEHDQLLLNYAK	3	AEHDQLLLNYAK3	1241.15		3270.8						1617.01	1469.25
P23219	P23219	PGH1_HUMAN	PTGS1	Prostaglandin G/H synthase 1	1	AEHPTWGDEQLFQTTR	AEHPTWGDEQLFQTTR	3	AEHPTWGDEQLFQTTR3						2660.32	2433.03		2509.63	2088.14			3092.64	2264.55	2484.13
P51692;P42229	P42229;P51692	STA5A_HUMAN;STA5B_HUMAN	STAT5A;STAT5B	Signal transducer and activator of transcription 5A	0	AEHQVGEDGFLLK	AEHQVGEDGFLLK	3	AEHQVGEDGFLLK3							2332.61
P09525	P09525	ANXA4_HUMAN	ANXA4	Annexin A4	1	AEIDMLDIR	AEIDMLDIR	2	AEIDMLDIR2	16860.9		14014.2			42332.5	38202.4	21767.9	32385.7	39004.4	31725.3	12018.9	38373.9	35011.1	7974.95
P19013	P19013	K2C4_HUMAN	KRT4	Keratin, type II cytoskeletal 4	1	AEIENIKK	AEIENIKK	2	AEIENIKK2				4282.7			8499.91
P14151	P14151	LYAM1_HUMAN	SELL	L-selectin	1	AEIEYLEK	AEIEYLEK	2	AEIEYLEK2	7908.83	6063.81		21314.5	9120.12	23104.6	13949.3		23202.8	22249.8
Q9BRG1	Q9BRG1	VPS25_HUMAN	VPS25	Vacuolar protein-sorting-associated protein 25	1	AEIITVSDGR	AEIITVSDGR	2	AEIITVSDGR2						5930.88	6155.5	7886.96	5325.4	5257.15	8428.52			7988.48
P21333	P21333	FLNA_HUMAN	FLNA	Filamin-A	1	AEISCTDNQDGTCSVSYLPVLPGDYSILVK	AEISC(UniMod:4)TDNQDGTC(UniMod:4)SVSYLPVLPGDYSILVK	3	AEISC(UniMod:4)TDNQDGTC(UniMod:4)SVSYLPVLPGDYSILVK3						7500.38	11340	4163.23	7452.34	12406.3	10171.8		16531.7	8740.18	4690.46
P21333	P21333	FLNA_HUMAN	FLNA	Filamin-A	1	AEISFEDR	AEISFEDR	2	AEISFEDR2		7271.16				95341.5	72133.6	139735	61929.8	36738.7	130859	49553.5	139440	169100	115169
P21333	P21333	FLNA_HUMAN	FLNA	Filamin-A	1	AEISFEDRK	AEISFEDRK	2	AEISFEDRK2											96479.5			10256.4
Q14203	Q14203	DCTN1_HUMAN	DCTN1	Dynactin subunit 1	1	AEITDAEGLGLK	AEITDAEGLGLK	2	AEITDAEGLGLK2	2127.4		2715.53			8691.38	5154.05		7166.36	8159.1	7526.41	12513.3	8631.98	8386.5	7268.86
P24821	P24821	TENA_HUMAN	TNC	Tenascin	1	AEIVTEAEPEVDNLLVSDATPDGFR	AEIVTEAEPEVDNLLVSDATPDGFR	3	AEIVTEAEPEVDNLLVSDATPDGFR3						28192.6	36428.8	39433	22413	23336.8			1452.37
Q96QK1	Q96QK1	VPS35_HUMAN	VPS35	Vacuolar protein sorting-associated protein 35	1	AELAELPLR	AELAELPLR	2	AELAELPLR2	4910.83		4699.25			2928.75	4056.31		1633.79	2507.99	6003.66		6898.62	4044.63	954.293
P12830	P12830	CADH1_HUMAN	CDH1	Cadherin-1	1	AELDREDFEHVK	AELDREDFEHVK	3	AELDREDFEHVK3	5569.43
Q7Z406	Q7Z406	MYH14_HUMAN	MYH14	Myosin-14	1	AELEALLSSK	AELEALLSSK	2	AELEALLSSK2	12011.9		22478.7
Q14761	Q14761	PTCA_HUMAN	PTPRCAP	Protein tyrosine phosphatase receptor type C-associated protein	1	AELGSTDNDLER	AELGSTDNDLER	2	AELGSTDNDLER2						8032	7562.75		4709.97	6451.03			4433.88	5798.14
P15924	P15924	DESP_HUMAN	DSP	Desmoplakin	1	AELIVQPELK	AELIVQPELK	2	AELIVQPELK2	110778	136151	357531	15244.5	84246.8	22635.1	129790	48041.3	210708	86472.7	56395	324178	48103.9	174752	583287
P98160	P98160	PGBM_HUMAN	HSPG2	Basement membrane-specific heparan sulfate proteoglycan core protein	1	AELLQVLQSLEAVLIQTVYNTK	AELLQVLQSLEAVLIQTVYNTK	3	AELLQVLQSLEAVLIQTVYNTK3	1537.36				10958.2
P98160	P98160	PGBM_HUMAN	HSPG2	Basement membrane-specific heparan sulfate proteoglycan core protein	1	AELLVTEAPSK	AELLVTEAPSK	2	AELLVTEAPSK2						3446.72
P98160	P98160	PGBM_HUMAN	HSPG2	Basement membrane-specific heparan sulfate proteoglycan core protein	1	AELLVTEAPSKPITVTVEEQR	AELLVTEAPSKPITVTVEEQR	3	AELLVTEAPSKPITVTVEEQR3	861.111					23529.7	36640.2		19384.6	20648.4	3305.55		3730.02	2483.93
P23396	P23396	RS3_HUMAN	RPS3	Small ribosomal subunit protein uS3	1	AELNEFLTR	AELNEFLTR	2	AELNEFLTR2	14041.5	2481.85	8266.75			2668.39	3363.87		1843.1	1607.43	2749.32			2086.06	5736.02
P01024	P01024	CO3_HUMAN	C3	Complement C3	1	AELQCPQPAAR	AELQC(UniMod:4)PQPAAR	2	AELQC(UniMod:4)PQPAAR2	61659.4	36586.4	25245.4	43339.6	61371.6	5027.14	1500.61		4678.82	5139.23	3750.56		9669.12	3070.77
P02647	P02647	APOA1_HUMAN	APOA1	Apolipoprotein A-I	1	AELQEGAR	AELQEGAR	2	AELQEGAR2	1463200	3912760	1767450	3043580	954118	1534110	1152880	1836830	1314550	1541780	833628	207418	307609	162088
P12111	P12111	CO6A3_HUMAN	COL6A3	Collagen alpha-3(VI) chain	1	AELQHIATDDNLVFTVPEFR	AELQHIATDDNLVFTVPEFR	3	AELQHIATDDNLVFTVPEFR3						36780.8	19077	26458.3	44457.3	32967.8	4912.22		2679.79
Q9UPN3	Q9UPN3	MACF1_HUMAN	MACF1	Microtubule-actin cross-linking factor 1, isoforms 1/2/3/4/5	1	AELVAISSSEDEGNLR	AELVAISSSEDEGNLR	2	AELVAISSSEDEGNLR2	2594.62
P0C0L5	P0C0L5	CO4B_HUMAN	C4B	Complement C4-B	1	AEMADQAAAWLTR	AEM(UniMod:35)ADQAAAWLTR	2	AEM(UniMod:35)ADQAAAWLTR2	28173.3	2203650	33408.5	34551.8	25190.2	10430.8					63215.5	372196	19903.4	13695.5
P0C0L4	P0C0L4	CO4A_HUMAN	C4A	Complement C4-A	1	AEMADQASAWLTR	AEM(UniMod:35)ADQASAWLTR	2	AEM(UniMod:35)ADQASAWLTR2	54036.2	80662.3	36134.6	52295.4	31070	29067.4	33525.5		34438.9	25639	55443.5	29674.3	127795	66237.1	19426.5
P15924	P15924	DESP_HUMAN	DSP	Desmoplakin	1	AEMDMVAWGVDLASVEQHINSHR	AEM(UniMod:35)DMVAWGVDLASVEQHINSHR	3	AEM(UniMod:35)DMVAWGVDLASVEQHINSHR3									10355.7
P15924	P15924	DESP_HUMAN	DSP	Desmoplakin	1	AEMDMVAWGVDLASVEQHINSHR	AEM(UniMod:35)DMVAWGVDLASVEQHINSHR	4	AEM(UniMod:35)DMVAWGVDLASVEQHINSHR4	1684.78						1572.18		17557.5						6710.97
P07942	P07942	LAMB1_HUMAN	LAMB1	Laminin subunit beta-1	1	AEMLLEEAK	AEM(UniMod:35)LLEEAK	2	AEM(UniMod:35)LLEEAK2						20750.5	23845.7	21566.9	20475.3	16079.9
P0C0L5	P0C0L5	CO4B_HUMAN	C4B	Complement C4-B	1	AEMADQAAAWLTR	AEMADQAAAWLTR	2	AEMADQAAAWLTR2	1617820		2759870	2107600	2008420	1143820	907882	597388	1080120	1154300	918985	345849	1810300	1124110	216907
P0C0L5	P0C0L5	CO4B_HUMAN	C4B	Complement C4-B	1	AEMADQAAAWLTR	AEMADQAAAWLTR	3	AEMADQAAAWLTR3	19811	31286.7	56487.7	73051.6	42993.3	13954.3	16724.2		14174.2	6141.26	13805		16912	13183.3	3252.43
P0C0L4	P0C0L4	CO4A_HUMAN	C4A	Complement C4-A	1	AEMADQASAWLTR	AEMADQASAWLTR	2	AEMADQASAWLTR2	486889	536346	590676	665562	468699	120189	128008	63331.1	115642	130383	127290	59293.7	165018	153389	17073.5
O60610	O60610	DIAP1_HUMAN	DIAPH1	Protein diaphanous homolog 1	1	AEMDEVER	AEMDEVER	2	AEMDEVER2						7833.92	7761.64	8943.86	6650.04	12457.7	8646.07		9578.78	11853.3
P15924	P15924	DESP_HUMAN	DSP	Desmoplakin	1	AEMDMVAWGVDLASVEQHINSHR	AEMDMVAWGVDLASVEQHINSHR	3	AEMDMVAWGVDLASVEQHINSHR3	6484.97					1985.5	3182		19536.5	2280.85				3791.42	10270
P15924	P15924	DESP_HUMAN	DSP	Desmoplakin	1	AEMDMVAWGVDLASVEQHINSHR	AEMDMVAWGVDLASVEQHINSHR	4	AEMDMVAWGVDLASVEQHINSHR4	1763.68								10256
P57087	P57087	JAM2_HUMAN	JAM2	Junctional adhesion molecule B	1	AEMIDFNIR	AEMIDFNIR	2	AEMIDFNIR2						7222.28	5547.95			7561.45
P07942	P07942	LAMB1_HUMAN	LAMB1	Laminin subunit beta-1	1	AEMLQNEAK	AEMLQNEAK	2	AEMLQNEAK2	2980.41					6772.8	6186.31	11084.5	8243.3	5948.22
P59998	P59998	ARPC4_HUMAN	ARPC4	Actin-related protein 2/3 complex subunit 4	1	AENFFILR	AENFFILR	2	AENFFILR2	18616	2556.24	9904.4	4454.03	3635.03	11473.2	17492.5		10318.4	14070.6	22748.8		14833.2	14634.1	17363
Q15404	Q15404	RSU1_HUMAN	RSU1	Ras suppressor protein 1	1	AENNPWVTPIADQFQLGVSHVFEYIR	AENNPWVTPIADQFQLGVSHVFEYIR	3	AENNPWVTPIADQFQLGVSHVFEYIR3						6122.4				8709.56	5826.43
P07476	P07476	INVO_HUMAN	IVL	Involucrin	1	AENPEQQLK	AENPEQQLK	2	AENPEQQLK2	25531.8		10771.8						4980.48						6644.6
P51572	P51572	BAP31_HUMAN	BCAP31	B-cell receptor-associated protein 31	1	AENQVLAMR	AENQVLAMR	2	AENQVLAMR2	2898.38					23277.8	41706.8	27659.2	44412.8	68356.4	9607.28		10979.2	12055.5
P02549	P02549	SPTA1_HUMAN	SPTA1	Spectrin alpha chain, erythrocytic 1	1	AENTGVELDDVWELQK	AENTGVELDDVWELQK	2	AENTGVELDDVWELQK2						2716.53			2512.74	3616.15				3273.65	2717.87
Q08AI8	Q08AI8	MB214_HUMAN	MAB21L4	Protein mab-21-like 4	1	AENVLLTVLER	AENVLLTVLER	2	AENVLLTVLER2	5781.49
P22314	P22314	UBA1_HUMAN	UBA1	Ubiquitin-like modifier-activating enzyme 1	1	AENYDIPSADR	AENYDIPSADR	2	AENYDIPSADR2	7818.1		8503.28			10667.9	9576.32			8054.68	10646.4		6699.82	7387.25	9507.66
P61158	P61158	ARP3_HUMAN	ACTR3	Actin-related protein 3	1	AEPEDHYFLLTEPPLNTPENR	AEPEDHYFLLTEPPLNTPENR	3	AEPEDHYFLLTEPPLNTPENR3	13323.6		5904.12	3845.25	2790.64	11970.2	15410.4	10193.2	11570.9	15419	14074.5	12391.9	16802.5	10669.4	12341.7
O60610	O60610	DIAP1_HUMAN	DIAPH1	Protein diaphanous homolog 1	1	AEPHFLSILQHLLLVR	AEPHFLSILQHLLLVR	3	AEPHFLSILQHLLLVR3									2632.87
P04114	P04114	APOB_HUMAN	APOB	Apolipoprotein B-100	1	AEPLAFTFSHDYK	AEPLAFTFSHDYK	2	AEPLAFTFSHDYK2	1655490	482311	816831	946211	54806.9	863697	90578.9	851766	30682.4	101810	112934	88175.1		142330	198595
P04114	P04114	APOB_HUMAN	APOB	Apolipoprotein B-100	1	AEPLAFTFSHDYK	AEPLAFTFSHDYK	3	AEPLAFTFSHDYK3	330984	151941	166596	245510	344796	246280	301185	113743	408548	335087	37139.4		32469.8	23663.2	40302.3
P04114	P04114	APOB_HUMAN	APOB	Apolipoprotein B-100	1	AEPLAFTFSHDYKGSTSHHLVSR	AEPLAFTFSHDYKGSTSHHLVSR	4	AEPLAFTFSHDYKGSTSHHLVSR4									16768.5
Q9Y5Z4	Q9Y5Z4	HEBP2_HUMAN	HEBP2	Heme-binding protein 2	1	AEPLQPDPGAAEDAAAQAVETPGWK	AEPLQPDPGAAEDAAAQAVETPGWK	4	AEPLQPDPGAAEDAAAQAVETPGWK4							2981.23			2058.51				3578.07
P80723	P80723	BASP1_HUMAN	BASP1	Brain acid soluble protein 1	1	AEPPKAPEQEQAAPGPAAGGEAPK	AEPPKAPEQEQAAPGPAAGGEAPK	3	AEPPKAPEQEQAAPGPAAGGEAPK3			1250.5			3669.6	3546.86	2435.04	4805.58	5552.72	3967.18		1758.49	2125.56
P63244	P63244	RACK1_HUMAN	RACK1	Small ribosomal subunit protein RACK1	1	AEPPQCTSLAWSADGQTLFAGYTDNLVR	AEPPQC(UniMod:4)TSLAWSADGQTLFAGYTDNLVR	3	AEPPQC(UniMod:4)TSLAWSADGQTLFAGYTDNLVR3	1010.22		3562.75				4217	5545.86					1517.22
P02748	P02748	CO9_HUMAN	C9	Complement component C9	1	AEQCCEETASSISLHGK	AEQC(UniMod:4)C(UniMod:4)EETASSISLHGK	2	AEQC(UniMod:4)C(UniMod:4)EETASSISLHGK2	43047.4	25347.8	24423.9	16338.7	43822.1	2610.49	8107.68		45639.3	57638.9	10466.6		20972.7	8873.29
P02748	P02748	CO9_HUMAN	C9	Complement component C9	1	AEQCCEETASSISLHGK	AEQC(UniMod:4)C(UniMod:4)EETASSISLHGK	3	AEQC(UniMod:4)C(UniMod:4)EETASSISLHGK3	230288	170738	175143	221544	274515	46445.6	58459.1		258775	324948	83623.6		132334	60991.3	10179.9
Q12965;O00160	O00160;Q12965	MYO1E_HUMAN;MYO1F_HUMAN	MYO1E;MYO1F	Unconventional myosin-If	0	AEQEEYVQEGIR	AEQEEYVQEGIR	2	AEQEEYVQEGIR2	7064.2		2532.03			3905.39	4844.79		3047.56	4478.88			6120.55	4293.71
Q07157	Q07157	ZO1_HUMAN	TJP1	Tight junction protein 1	1	AEQLASVQYTLPK	AEQLASVQYTLPK	2	AEQLASVQYTLPK2			2415.84
Q9UDY2	Q9UDY2	ZO2_HUMAN	TJP2	Tight junction protein 2	1	AEQMASVQNAQR	AEQMASVQNAQR	2	AEQMASVQNAQR2			3720.03							2743.06
P14735	P14735	IDE_HUMAN	IDE	Insulin-degrading enzyme	1	AEQPHQHAMYYLR	AEQPHQHAMYYLR	2	AEQPHQHAMYYLR2	3826.51	5273.7	5607.28		3834.15		11400.9		10401.4	9731.35	12389.6		8982.57	10690.3	12877.3
P24043	P24043	LAMA2_HUMAN	LAMA2	Laminin subunit alpha-2	1	AEQTILPLVDEALQHTTTK	AEQTILPLVDEALQHTTTK	2	AEQTILPLVDEALQHTTTK2							37738.7		30926	41422.5
P24043	P24043	LAMA2_HUMAN	LAMA2	Laminin subunit alpha-2	1	AEQTILPLVDEALQHTTTK	AEQTILPLVDEALQHTTTK	3	AEQTILPLVDEALQHTTTK3						38159.2	42657.7	52688	22806.7	38207
P11233	P11233	RALA_HUMAN	RALA	Ras-related protein Ral-A	1	AEQWNVNYVETSAK	AEQWNVNYVETSAK	2	AEQWNVNYVETSAK2						7210.79			7262.51	9076.15					5291.52
P50851	P50851	LRBA_HUMAN	LRBA	Lipopolysaccharide-responsive and beige-like anchor protein	1	AESDLFLAEHHK	AESDLFLAEHHK	3	AESDLFLAEHHK3							1538.72			1478.15
P15924	P15924	DESP_HUMAN	DSP	Desmoplakin	1	AESGPDLR	AESGPDLR	2	AESGPDLR2	8101.35	31342.6	69472.8		17145.5		17701.7		24632.7		15885.6			28110.1	85672.2
Q14203	Q14203	DCTN1_HUMAN	DCTN1	Dynactin subunit 1	1	AESLQQEVEALK	AESLQQEVEALK	2	AESLQQEVEALK2						5220.7	4243.22		4004.5	4964.59			3898.8	4409.13	2182.61
P43652	P43652	AFAM_HUMAN	AFM	Afamin	1	AESPEVCFNEESPK	AESPEVC(UniMod:4)FNEESPK	2	AESPEVC(UniMod:4)FNEESPK2	14736.1	39568.9	31819	35862.6	15439.7	8883.7	6009.83		8257.17	8209.2	5195.9		2086.25	4879.87
Q16363	Q16363	LAMA4_HUMAN	LAMA4	Laminin subunit alpha-4	1	AESSSDEAVADTSR	AESSSDEAVADTSR	2	AESSSDEAVADTSR2						12225.1	10398.5	13391.2	8491.35	10786.4
Q13098	Q13098	CSN1_HUMAN	GPS1	COP9 signalosome complex subunit 1	1	AESTPEIAEQR	AESTPEIAEQR	2	AESTPEIAEQR2						3019.1	4252.86			3400.6	4496.72		4086.5	15223.7
P13645	P13645	K1C10_HUMAN	KRT10	Keratin, type I cytoskeletal 10	1	AETECQNTEYQQLLDIK	AETEC(UniMod:4)QNTEYQQLLDIK	2	AETEC(UniMod:4)QNTEYQQLLDIK2	3070.32	8994.8	15719.5	31070	2244.32	438222	401814	466819	503572	392210	2071600	645475	595023	783457	2394550
P13645	P13645	K1C10_HUMAN	KRT10	Keratin, type I cytoskeletal 10	1	AETECQNTEYQQLLDIK	AETEC(UniMod:4)QNTEYQQLLDIK	3	AETEC(UniMod:4)QNTEYQQLLDIK3	9688.91		12181.7			3777.47	2291.2				11226.9			4435.71	40783
Q15436	Q15436	SC23A_HUMAN	SEC23A	Protein transport protein Sec23A	1	AETEEGPDVLR	AETEEGPDVLR	2	AETEEGPDVLR2	3283.43										2730.62		3860.47
P55268	P55268	LAMB2_HUMAN	LAMB2	Laminin subunit beta-2	1	AETVQAALEEAQR	AETVQAALEEAQR	2	AETVQAALEEAQR2			6257.19			14558.4	16644.8		19711.2	16281.1
P12259	P12259	FA5_HUMAN	F5	Coagulation factor V	1	AEVDDVIQVR	AEVDDVIQVR	2	AEVDDVIQVR2	15872.2	19659.1	16304.1	24639	17712.4	309822	327630	608198	417350	453788	73926.9	69788.2	40335.5	58448.2	31034.6
P00451	P00451	FA8_HUMAN	F8	Coagulation factor VIII	1	AEVEDNIMVTFR	AEVEDNIMVTFR	2	AEVEDNIMVTFR2						28990	20537.7		32496	29934.6
Q6MZM0	Q6MZM0	HPHL1_HUMAN	HEPHL1	Ferroxidase HEPHL1	1	AEVGDVIVIHLK	AEVGDVIVIHLK	2	AEVGDVIVIHLK2	1858.92
Q7L1Q6	Q7L1Q6	5MP2_HUMAN	BZW1	eIF5-mimic protein 2	1	AEVLSEEPILK	AEVLSEEPILK	2	AEVLSEEPILK2	4992.36		1912.47										2702.7
P05165	P05165	PCCA_HUMAN	PCCA	Propionyl-CoA carboxylase alpha chain, mitochondrial	1	AEVNTIPGFDGVVK	AEVNTIPGFDGVVK	2	AEVNTIPGFDGVVK2											5932.15			6700.54
Q96RW7	Q96RW7	HMCN1_HUMAN	HMCN1	Hemicentin-1	1	AEVSDTGQYVCR	AEVSDTGQYVC(UniMod:4)R	2	AEVSDTGQYVC(UniMod:4)R2						6637.38	2444.94	2445.32	4566.8	13186.2
Q13303	Q13303	KCAB2_HUMAN	KCNAB2	Voltage-gated potassium channel subunit beta-2	1	AEVVLGNIIK	AEVVLGNIIK	2	AEVVLGNIIK2						4375.23	3558.87		2231.63	5643.11	5661.27		3673.54	3834.51	3266.37
P08514	P08514	ITA2B_HUMAN	ITGA2B	Integrin alpha-IIb	1	AEYSPCR	AEYSPC(UniMod:4)R	2	AEYSPC(UniMod:4)R2						25150.3	15467.1		18596.1	31316.9
P35241	P35241	RADI_HUMAN	RDX	Radixin	1	AFAAQEDLEK	AFAAQEDLEK	2	AFAAQEDLEK2			11747.3			12003.7	11502.2	12308.2	9659.81	11476.5	7466.53		8810.74	7177.36
P50991	P50991	TCPD_HUMAN	CCT4	T-complex protein 1 subunit delta	1	AFADAMEVIPSTLAENAGLNPISTVTELR	AFADAMEVIPSTLAENAGLNPISTVTELR	3	AFADAMEVIPSTLAENAGLNPISTVTELR3	1202.07	4951.1	4689.01	10239.1		2736.24	4672.78	5545.17	1486.84	3120.91	1407.76				5860.65
Q96NR8	Q96NR8	RDH12_HUMAN	RDH12	Retinol dehydrogenase 12	1	AFAEGFLAEEK	AFAEGFLAEEK	2	AFAEGFLAEEK2	5810.51
P35443	P35443	TSP4_HUMAN	THBS4	Thrombospondin-4	1	AFAGPSQKPETIELR	AFAGPSQKPETIELR	3	AFAGPSQKPETIELR3	4442.32	2889.76	2031.04	2967.34	3930.02	9123.27	8118.09		7520.3	8542.86	3732.16		5271.61	3366.04
Q6Q788	Q6Q788	APOA5_HUMAN	APOA5	Apolipoprotein A-V	1	AFAGTGTEEGAGPDPQMLSEEVR	AFAGTGTEEGAGPDPQMLSEEVR	2	AFAGTGTEEGAGPDPQMLSEEVR2		7941.9		6048.71		5927.54			7986.18	10611.2			4877.21
P98160	P98160	PGBM_HUMAN	HSPG2	Basement membrane-specific heparan sulfate proteoglycan core protein	1	AFAHLQVPER	AFAHLQVPER	2	AFAHLQVPER2						18697.2	16933.7		15146.4	18027.1			1947.23
O14684	O14684	PTGES_HUMAN	PTGES	Prostaglandin E synthase	1	AFANPEDALR	AFANPEDALR	2	AFANPEDALR2	3150.62
P16671	P16671	CD36_HUMAN	CD36	Platelet glycoprotein 4	1	AFASPVENPDNYCFCTEK	AFASPVENPDNYC(UniMod:4)FC(UniMod:4)TEK	2	AFASPVENPDNYC(UniMod:4)FC(UniMod:4)TEK2				4546.59		21419.5	32485.7		24089.5	26402.5			27681.6	14697.5
O95373	O95373	IPO7_HUMAN	IPO7	Importin-7	1	AFAVGVQQVLLK	AFAVGVQQVLLK	2	AFAVGVQQVLLK2	528.043		1200.95	430.914							2379.21	2707.11	475.916		747.474
P49407	P49407	ARRB1_HUMAN	ARRB1	Beta-arrestin-1	1	AFCAENLEEK	AFC(UniMod:4)AENLEEK	2	AFC(UniMod:4)AENLEEK2						1868.35					5374.57			3257.19
P01031	P01031	CO5_HUMAN	C5	Complement C5	1	AFDICPLVK	AFDIC(UniMod:4)PLVK	2	AFDIC(UniMod:4)PLVK2	426859	418607	491080	424462	543767	39297.3	6874.67		18436.8	21666.4	8765.72		18081.4	5599.2
P11047	P11047	LAMC1_HUMAN	LAMC1	Laminin subunit gamma-1	1	AFDITYVR	AFDITYVR	2	AFDITYVR2			13761.3			59995.1	65684.9	69032	55667.7	50704.9
Q96G03	Q96G03	PGM2_HUMAN	PGM2	Phosphopentomutase	1	AFDLVPPEAVPEQK	AFDLVPPEAVPEQK	2	AFDLVPPEAVPEQK2	3755.38		6789.06			4008.82	5899.57		5476.67	4866.74	4761.48	4518.27	3802.36	6472.36	3636.19
P58335	P58335	ANTR2_HUMAN	ANTXR2	Anthrax toxin receptor 2	1	AFDLYFVLDK	AFDLYFVLDK	2	AFDLYFVLDK2									974.723
Q9NZT1	Q9NZT1	CALL5_HUMAN	CALML5	Calmodulin-like protein 5	1	AFDQDGDGHITVDELR	AFDQDGDGHITVDELR	2	AFDQDGDGHITVDELR2	20532.9
Q9NZT1	Q9NZT1	CALL5_HUMAN	CALML5	Calmodulin-like protein 5	1	AFDQDGDGHITVDELR	AFDQDGDGHITVDELR	3	AFDQDGDGHITVDELR3	69010.6		2878.96				2124.74		4334.27		31238		2192.73	2529.94	11049.6
P53396	P53396	ACLY_HUMAN	ACLY	ATP-citrate synthase	1	AFDSGIIPMEFVNK	AFDSGIIPMEFVNK	2	AFDSGIIPMEFVNK2						6990.99	5123.12		7838.98	6561.96			13237.5	9652.26
P11277	P11277	SPTB1_HUMAN	SPTB	Spectrin beta chain, erythrocytic	1	AFEDELR	AFEDELR	2	AFEDELR2						6220.05				7329.13	12091.8		7231.92	5911.04	13328.6
P42892	P42892	ECE1_HUMAN	ECE1	Endothelin-converting enzyme 1	1	AFEESLSTLK	AFEESLSTLK	2	AFEESLSTLK2						12755.2	16721.9		9562.76	12251.2	62992.4		21215.7	32488.2	9383.98
P11169;Q8TDB8	P11169;Q8TDB8	GTR14_HUMAN;GTR3_HUMAN	SLC2A14;SLC2A3	Solute carrier family 2, facilitated glucose transporter member 3	0	AFEGQAHGADR	AFEGQAHGADR	2	AFEGQAHGADR2						50224.2	41565.9	41307.5	36374	56182.6	67829.5		50834.7	50619.2	7978.87
P49189	P49189	AL9A1_HUMAN	ALDH9A1	4-trimethylaminobutyraldehyde dehydrogenase	1	AFEPATGR	AFEPATGR	2	AFEPATGR2			8480.97								8272.47				9532
Q6ZNJ1	Q6ZNJ1	NBEL2_HUMAN	NBEAL2	Neurobeachin-like protein 2	1	AFFAEVVSDGVPLVLALVPHR	AFFAEVVSDGVPLVLALVPHR	3	AFFAEVVSDGVPLVLALVPHR3									722.274
P21333	P21333	FLNA_HUMAN	FLNA	Filamin-A	1	AFGPGLQGGSAGSPAR	AFGPGLQGGSAGSPAR	2	AFGPGLQGGSAGSPAR2	45095.3	16742.3	21626	22045.6	40510.8	156222	225305	129725	168799	217899	214600		247426	267908	76307.8
P17987	P17987	TCPA_HUMAN	TCP1	T-complex protein 1 subunit alpha	1	AFHNEAQVNPER	AFHNEAQVNPER	2	AFHNEAQVNPER2	2297.12		2730.82			1632.17	4234.22		3472.85	5323.96	2358.41
P17987	P17987	TCPA_HUMAN	TCP1	T-complex protein 1 subunit alpha	1	AFHNEAQVNPER	AFHNEAQVNPER	3	AFHNEAQVNPER3			2153.66			4650.33	4019.02	5545.88	4346.75	2474.54	3612.56			2781.56	2686.22
Q92619	Q92619	HMHA1_HUMAN	ARHGAP45	Rho GTPase-activating protein 45	1	AFHYESNNDLEK	AFHYESNNDLEK	2	AFHYESNNDLEK2									3231				6794.34	5354.68
Q04609;Q9HBA9	Q04609;Q9HBA9	FOH1B_HUMAN;FOLH1_HUMAN	FOLH1;FOLH1B	Glutamate carboxypeptidase 2	0	AFIDPLGLPDRPFYR	AFIDPLGLPDRPFYR	3	AFIDPLGLPDRPFYR3						2649.39		10249.8	10694.1
P23229	P23229	ITA6_HUMAN	ITGA6	Integrin alpha-6	1	AFIDVTAAAENIR	AFIDVTAAAENIR	2	AFIDVTAAAENIR2	1646.02	3306.2	3127.79	3129.49		94393.8	95845.2	38621.8	75055.1	76830.3	139667	20570.5	134817	122063	61979.1
P15924	P15924	DESP_HUMAN	DSP	Desmoplakin	1	AFIGFEGVK	AFIGFEGVK	2	AFIGFEGVK2	19166.3		24515.9						3157.1		12695.8			3730.35	13137.5
Q9NVZ3	Q9NVZ3	NECP2_HUMAN	NECAP2	Adaptin ear-binding coat-associated protein 2	1	AFIGIGFGDR	AFIGIGFGDR	2	AFIGIGFGDR2	1721.61					3610.77	2979.03			2688.32				3377.04
Q7Z2K6	Q7Z2K6	ERMP1_HUMAN	ERMP1	Endoplasmic reticulum metallopeptidase 1	1	AFINLEAAGVGGK	AFINLEAAGVGGK	2	AFINLEAAGVGGK2	2402.58
P14735	P14735	IDE_HUMAN	IDE	Insulin-degrading enzyme	1	AFIPQLLSR	AFIPQLLSR	2	AFIPQLLSR2	20506.1	6662.17	26962		6649	3346.04	14735.4		10394.9	4309.34	8522.46	7615.44	5251.44	11208.6	26468.6
Q96MK2	Q96MK2	RIPR3_HUMAN	RIPOR3	RIPOR family member 3	1	AFIPTLHENLDIK	AFIPTLHENLDIK	2	AFIPTLHENLDIK2										1430.99				1701.29
P02760	P02760	AMBP_HUMAN	AMBP	Protein AMBP	1	AFIQLWAFDAVK	AFIQLWAFDAVK	2	AFIQLWAFDAVK2	80864.6	9752.74	5440.09	46513.9	31990.7	122814	71332.2	89315	109859	102695	69865.7		44435.8	43841.2	8606.54
P04275	P04275	VWF_HUMAN	VWF	von Willebrand factor	1	AFISKANIGPR	AFISKANIGPR	2	AFISKANIGPR2						7516.08	6093.27	1830.13	9254.04	7380.37
Q14624	Q14624	ITIH4_HUMAN	ITIH4	Inter-alpha-trypsin inhibitor heavy chain H4	1	AFITNFSMIIDGMTYPGIIK	AFITNFSM(UniMod:35)IIDGMTYPGIIK	2	AFITNFSM(UniMod:35)IIDGMTYPGIIK2									1887.69	2849.04
P52272	P52272	HNRPM_HUMAN	HNRNPM	Heterogeneous nuclear ribonucleoprotein M	1	AFITNIPFDVK	AFITNIPFDVK	2	AFITNIPFDVK2	11494		10198	2140.99		1861.61	3026.44			1429.97			3790.55		3987.72
P02768	P02768	ALBU_HUMAN	ALB	Albumin	1	AFKAWAVAR	AFKAWAVAR	2	AFKAWAVAR2											8145.74
P09211	P09211	GSTP1_HUMAN	GSTP1	Glutathione S-transferase P	1	AFLASPEYVNLPINGNGK	AFLASPEYVNLPINGNGK	2	AFLASPEYVNLPINGNGK2	1646.64								2748.96	1567.21	4586.47	4601.92			4160.46
P09769	P09769	FGR_HUMAN	FGR	Tyrosine-protein kinase Fgr	1	AFLEEAQVMK	AFLEEAQVMK	2	AFLEEAQVMK2						4115.25	4774.31		2760.52	3134.09	6300.61		4588.98	4870.56
P01008	P01008	ANT3_HUMAN	SERPINC1	Antithrombin-III	1	AFLEVNEEGSEAAASTAVVIAGR	AFLEVNEEGSEAAASTAVVIAGR	2	AFLEVNEEGSEAAASTAVVIAGR2	131507	5406.91	5573	35132	30102.6	62604.6	54737.1	107590	112442	53941.1	81888.3		103836	90152.9	49330.5
P01008	P01008	ANT3_HUMAN	SERPINC1	Antithrombin-III	1	AFLEVNEEGSEAAASTAVVIAGR	AFLEVNEEGSEAAASTAVVIAGR	3	AFLEVNEEGSEAAASTAVVIAGR3	34674.2		1422.34	9150.76	9637.56	16378.2	16298.4	32682.2	28437.9	11671.6	23962.4		23121	29733	21613.7
A6NMZ7	A6NMZ7	CO6A6_HUMAN	COL6A6	Collagen alpha-6(VI) chain	1	AFLGALLDHFEITPEPETSVTGDR	AFLGALLDHFEITPEPETSVTGDR	3	AFLGALLDHFEITPEPETSVTGDR3						6056.86	2669.38	2788.71	5358.69	3790.18
P14543	P14543	NID1_HUMAN	NID1	Nidogen-1	1	AFLHVPAK	AFLHVPAK	2	AFLHVPAK2	1446.62					25424.5	36585.2	17345.2	33779.2	36760.5
O95445	O95445	APOM_HUMAN	APOM	Apolipoprotein M	1	AFLLTPR	AFLLTPR	2	AFLLTPR2	41814.2	68601.1	66412.7	63022.1	36604.7	144158	124298	126768	125886	141031	20934.7	23516.6	25359.4	20876.9	24260.5
P31941;Q9UH17	P31941;Q9UH17	ABC3A_HUMAN;ABC3B_HUMAN	APOBEC3A;APOBEC3B	DNA dC->dU-editing enzyme APOBEC-3A	0	AFLQENTHVR	AFLQENTHVR	2	AFLQENTHVR2	9458.63
Q14203	Q14203	DCTN1_HUMAN	DCTN1	Dynactin subunit 1	1	AFLQGGQEATDIALLLR	AFLQGGQEATDIALLLR	2	AFLQGGQEATDIALLLR2						2513.59			1792.73	3364.47	3826.96
P39059	P39059	COFA1_HUMAN	COL15A1	Collagen alpha-1(XV) chain	1	AFLSSHLQDLSTIVR	AFLSSHLQDLSTIVR	2	AFLSSHLQDLSTIVR2						3227.88	983.67		4394.51	4154.15
P39059	P39059	COFA1_HUMAN	COL15A1	Collagen alpha-1(XV) chain	1	AFLSSHLQDLSTIVR	AFLSSHLQDLSTIVR	3	AFLSSHLQDLSTIVR3						8417.98	3324.26	13154.3	7227.51	5542.55
P61026	P61026	RAB10_HUMAN	RAB10	Ras-related protein Rab-10	1	AFLTLAEDILR	AFLTLAEDILR	2	AFLTLAEDILR2	4235.61	5607.15	6026.25	3185.35	2301.34	59723.7	46469.1	43662.1	30431.8	45214.1	51795	11776.2	52058	61148.3	28907.8
Q00610;P53675	P53675;Q00610	CLH1_HUMAN;CLH2_HUMAN	CLTC;CLTCL1	Clathrin heavy chain 2	0	AFMTADLPNELIELLEK	AFMTADLPNELIELLEK	2	AFMTADLPNELIELLEK2	1855.14		28417.6			10988.1	4045.21	12516.5	8344.25	13328.8	3526.43			5720.63	4185.51
P51809	P51809	VAMP7_HUMAN	VAMP7	Vesicle-associated membrane protein 7	1	AFNFLNEIK	AFNFLNEIK	2	AFNFLNEIK2						6642.56	8621.56		6133.36	7037.5			9101.28	6781.7
P08571	P08571	CD14_HUMAN	CD14	Monocyte differentiation antigen CD14	1	AFPALTSLDLSDNPGLGER	AFPALTSLDLSDNPGLGER	2	AFPALTSLDLSDNPGLGER2	9646.27	32303.6	20662.8	24521.6	9065.98	45710.3	55698.3	45015	47477.3	70245.1	3916.7	8557.08	20552.4	11753.3
P08571	P08571	CD14_HUMAN	CD14	Monocyte differentiation antigen CD14	1	AFPALTSLDLSDNPGLGER	AFPALTSLDLSDNPGLGER	3	AFPALTSLDLSDNPGLGER3				2279		2532.59	4740.77	2201.41	4201.84	2064.72
P17948	P17948	VGFR1_HUMAN	FLT1	Vascular endothelial growth factor receptor 1	1	AFPSPEVVWLK	AFPSPEVVWLK	2	AFPSPEVVWLK2	2738.49					1473.82				1463.76
Q8N392	Q8N392	RHG18_HUMAN	ARHGAP18	Rho GTPase-activating protein 18	1	AFQAVQNLPTK	AFQAVQNLPTK	2	AFQAVQNLPTK2						8771.57	9089.5	8201.21	5266.71	6630.03	9488.11		9514.13	10301.7	4947.03
Q99542	Q99542	MMP19_HUMAN	MMP19	Matrix metalloproteinase-19	1	AFQEASELPVSGQLDDATR	AFQEASELPVSGQLDDATR	2	AFQEASELPVSGQLDDATR2	2925.36			695.401	2448.88
Q99456	Q99456	K1C12_HUMAN	KRT12	Keratin, type I cytoskeletal 12	1	AFQNLEIELQSQLAMK	AFQNLEIELQSQLAM(UniMod:35)K	2	AFQNLEIELQSQLAM(UniMod:35)K2	2766.02					5736.96			44963.2
P01023;P20742	P01023;P20742	A2MG_HUMAN;PZP_HUMAN	A2M;PZP	Alpha-2-macroglobulin	0	AFQPFFVELTMPYSVIR	AFQPFFVELTM(UniMod:35)PYSVIR	2	AFQPFFVELTM(UniMod:35)PYSVIR2			4914.62			1658.67	3603.3		4761.32	2248.17	240636		38111.3	32308.3	77678.1
P01023;P20742	P01023;P20742	A2MG_HUMAN;PZP_HUMAN	A2M;PZP	Alpha-2-macroglobulin	0	AFQPFFVELTMPYSVIR	AFQPFFVELTM(UniMod:35)PYSVIR	3	AFQPFFVELTM(UniMod:35)PYSVIR3											14196.9		1748.06		4347.02
P01023;P20742	P01023;P20742	A2MG_HUMAN;PZP_HUMAN	A2M;PZP	Alpha-2-macroglobulin	0	AFQPFFVELTMPYSVIR	AFQPFFVELTMPYSVIR	2	AFQPFFVELTMPYSVIR2	4323.53		13182.8		9037.47	9107.8	2361.36	7157.1	39037.3	6829.52	457019		31452.3	35690.4	108088
P01023;P20742	P01023;P20742	A2MG_HUMAN;PZP_HUMAN	A2M;PZP	Alpha-2-macroglobulin	0	AFQPFFVELTMPYSVIR	AFQPFFVELTMPYSVIR	3	AFQPFFVELTMPYSVIR3									3569.68		35836.8				4664.14
P50453	P50453	SPB9_HUMAN	SERPINB9	Serpin B9	1	AFQSLLTEVNK	AFQSLLTEVNK	2	AFQSLLTEVNK2	5028.33					5500.7	8945.73			7733.2			18947
P49747	P49747	COMP_HUMAN	COMP	Cartilage oligomeric matrix protein	1	AFQTVVLDPEGDAQIDPNWVVLNQGR	AFQTVVLDPEGDAQIDPNWVVLNQGR	3	AFQTVVLDPEGDAQIDPNWVVLNQGR3	921.501			711.081		1521.25	1201.89		692.428	884.518
P39900	P39900	MMP12_HUMAN	MMP12	Macrophage metalloelastase	1	AFQVWSNVTPLK	AFQVWSNVTPLK	2	AFQVWSNVTPLK2	2111.86
Q9NZT1	Q9NZT1	CALL5_HUMAN	CALML5	Calmodulin-like protein 5	1	AFSAVDTDGNGTINAQELGAALK	AFSAVDTDGNGTINAQELGAALK	2	AFSAVDTDGNGTINAQELGAALK2	76902.2	66003.4	137803	6638.13	17545.7	9538.53	79885.5	18793.8	205940	23974.6	6582.85	60737	14547.8	55069.8	106007
Q9NZT1	Q9NZT1	CALL5_HUMAN	CALML5	Calmodulin-like protein 5	1	AFSAVDTDGNGTINAQELGAALK	AFSAVDTDGNGTINAQELGAALK	3	AFSAVDTDGNGTINAQELGAALK3	3840.91	4989.89	13138.3		864.023		6828.33		16151.2	805.098				4097.4	26891.4
Q9NZT1	Q9NZT1	CALL5_HUMAN	CALML5	Calmodulin-like protein 5	1	AFSAVDTDGNGTINAQELGAALKATGK	AFSAVDTDGNGTINAQELGAALKATGK	3	AFSAVDTDGNGTINAQELGAALKATGK3									6095.55						20125.6
P34932	P34932	HSP74_HUMAN	HSPA4	Heat shock 70 kDa protein 4	1	AFSDPFVEAEK	AFSDPFVEAEK	2	AFSDPFVEAEK2	4693.56		4273.89			2304.07	2512.12		2025.87	3163.04			4694.12	3643.18	4666.8
Q9UPN3	Q9UPN3;O94854	MACF1_HUMAN	MACF1	Microtubule-actin cross-linking factor 1, isoforms 1/2/3/4/5	1	AFSIDIIR	AFSIDIIR	2	AFSIDIIR2	2204.57								926.214
Q9NZH0	Q9NZH0	GPC5B_HUMAN	GPRC5B	G-protein coupled receptor family C group 5 member B	1	AFSMDEHNAALR	AFSMDEHNAALR	2	AFSMDEHNAALR2						11030.1	9279.88		13436.4
Q9NQ84	Q9NQ84	GPC5C_HUMAN	GPRC5C	G-protein coupled receptor family C group 5 member C	1	AFSMDEPVAAK	AFSMDEPVAAK	2	AFSMDEPVAAK2						15111.4	11283.3	13000.5	6560.13	10173.3	4308.57		13906.1	12402.8
P61619	P61619	S61A1_HUMAN	SEC61A1	Protein transport protein Sec61 subunit alpha isoform 1	1	AFSPTTVNTGR	AFSPTTVNTGR	2	AFSPTTVNTGR2	9469.06		5263.12				4337.71				4873.14				5421.57
P11279	P11279	LAMP1_HUMAN	LAMP1	Lysosome-associated membrane glycoprotein 1	1	AFSVNIFK	AFSVNIFK	2	AFSVNIFK2	2473.5		7350.01			4040.16	8967.65		8355.91	4642.22	7725.66		4959.63	9694.82	14274.3
P01031	P01031	CO5_HUMAN	C5	Complement C5	1	AFTECCVVASQLR	AFTEC(UniMod:4)C(UniMod:4)VVASQLR	2	AFTEC(UniMod:4)C(UniMod:4)VVASQLR2	367215	322416	258126	245306	359559	18842.5	4118.54		14335.5	20202.4	4559.55		10239.5
Q92817	Q92817	EVPL_HUMAN	EVPL	Envoplakin	1	AFTGIEDPVTK	AFTGIEDPVTK	2	AFTGIEDPVTK2	3273.99
P01023	P01023	A2MG_HUMAN	A2M	Alpha-2-macroglobulin	1	AFTNSKIR	AFTNSKIR	2	AFTNSKIR2						3720.53	1327.77	3492.68	2358.82	2529.26	16536.2		11047	8784.73	2637.61
P23467	P23467	PTPRB_HUMAN	PTPRB	Receptor-type tyrosine-protein phosphatase beta	1	AFTQLFDEDLK	AFTQLFDEDLK	2	AFTQLFDEDLK2						19929.3	17980.7	11280.9	14410.3	16667.3			5158.87
P02741	P02741	CRP_HUMAN	CRP	C-reactive protein	1	AFTVCLHFYTELSSTR	AFTVC(UniMod:4)LHFYTELSSTR	3	AFTVC(UniMod:4)LHFYTELSSTR3	9702.53
P02786	P02786	TFR1_HUMAN	TFRC	Transferrin receptor protein 1	1	AFTYINLDK	AFTYINLDK	2	AFTYINLDK2				1978.62		71833.3	84604.1	33534.6	59981.9	64348	106474	67590.1	133306	135859	68047.1
P15880	P15880	RS2_HUMAN	RPS2	Small ribosomal subunit protein uS5	1	AFVAIGDYNGHVGLGVK	AFVAIGDYNGHVGLGVK	2	AFVAIGDYNGHVGLGVK2	2816.71		3486.44				1424.96			1318.78					2198.12
Q07021	Q07021	C1QBP_HUMAN	C1QBP	Complement component 1 Q subcomponent-binding protein, mitochondrial	1	AFVDFLSDEIK	AFVDFLSDEIK	2	AFVDFLSDEIK2	2749.51														11614.2
Q9NRW7	Q9NRW7	VPS45_HUMAN	VPS45	Vacuolar protein sorting-associated protein 45	1	AFVENYPQFK	AFVENYPQFK	2	AFVENYPQFK2													5226.9
O95954	O95954	FTCD_HUMAN	FTCD	Formimidoyltransferase-cyclodeaminase	1	AFVGEVGAR	AFVGEVGAR	2	AFVGEVGAR2						3925.64	4510.79		5855.12		10466.5			5954.59	9296
Q9NY65;P68366;Q9BQE3;Q71U36	P0DPH7;P0DPH8;P68363;P68366;Q71U36;Q9BQE3;Q9NY65	TBA1A_HUMAN;TBA1C_HUMAN;TBA4A_HUMAN;TBA8_HUMAN	TUBA1A;TUBA1C;TUBA4A;TUBA8	Tubulin alpha-4A chain	0	AFVHWYVGEGMEEGEFSEAR	AFVHWYVGEGM(UniMod:35)EEGEFSEAR	3	AFVHWYVGEGM(UniMod:35)EEGEFSEAR3	5917.14		6163.33			14293.4	6883.82		31985.2	8914.85	6474.69		8967.65	7717.8	8844.12
Q9NY65;P68366;Q9BQE3;Q71U36	P0DPH7;P0DPH8;P68363;P68366;Q71U36;Q9BQE3;Q9NY65	TBA1A_HUMAN;TBA1C_HUMAN;TBA4A_HUMAN;TBA8_HUMAN	TUBA1A;TUBA1C;TUBA4A;TUBA8	Tubulin alpha-4A chain	0	AFVHWYVGEGMEEGEFSEAR	AFVHWYVGEGMEEGEFSEAR	3	AFVHWYVGEGMEEGEFSEAR3	3415.13		14084.4		1316.97	10445	3893.07	7227.83		9723.33		17028.8		4608.23
P04275	P04275	VWF_HUMAN	VWF	von Willebrand factor	1	AFVLSSVDELEQQR	AFVLSSVDELEQQR	2	AFVLSSVDELEQQR2	223187	253922	231002	340515	277893	126222	3361130	5542790	30239.3	2206750	421840	129897	561780	378839	99673.6
P04275	P04275	VWF_HUMAN	VWF	von Willebrand factor	1	AFVLSSVDELEQQR	AFVLSSVDELEQQR	3	AFVLSSVDELEQQR3	3455.5	4537.76	8128.36	15156.3	8481.84	482009	514829	240490	433603	198156	18897.2		13976.4	14453.5	4930.48
P01833	P01833	PIGR_HUMAN	PIGR	Polymeric immunoglobulin receptor	1	AFVNCDENSR	AFVNC(UniMod:4)DENSR	2	AFVNC(UniMod:4)DENSR2	13087.1	20520.7	20046.9	29085.8	15116.6	73671.1	54818.2	96231.6	74172.1	65839.6	148075		212254	143343	11887.3
Q96P48	Q96P48	ARAP1_HUMAN	ARAP1	Arf-GAP with Rho-GAP domain, ANK repeat and PH domain-containing protein 1	1	AFVPPLAEDLLAR	AFVPPLAEDLLAR	2	AFVPPLAEDLLAR2	797.151		1691.83			3850.91	4542.28	3676.6	2354.01	3980.2	4876.75		4336.55	4309.17
P04275	P04275	VWF_HUMAN	VWF	von Willebrand factor	1	AFVVDMMER	AFVVDM(UniMod:35)MER	2	AFVVDM(UniMod:35)MER2	4187.89					522558	529001	787376	686119	330146	13468	59889.9	30105.5
P04275	P04275	VWF_HUMAN	VWF	von Willebrand factor	1	AFVVDMMER	AFVVDMM(UniMod:35)ER	2	AFVVDMM(UniMod:35)ER2	9057.53			5401.73				974900	394384		19655.3			15531.7
P04275	P04275	VWF_HUMAN	VWF	von Willebrand factor	1	AFVVDMMER	AFVVDMMER	2	AFVVDMMER2	108802	92184.9	110578	143331	148500	3219230	3826000	1924000	2931490	2714320	86394	53994.2	151778	107495
P35858	P35858	ALS_HUMAN	IGFALS	Insulin-like growth factor-binding protein complex acid labile subunit	1	AFWLDVSHNR	AFWLDVSHNR	2	AFWLDVSHNR2	17356.5	12051.4	11366.1	20134.7	13820.5	25810.4	9757.07		15827	16251.2	7826.98		11976.8	4821.4
P35858	P35858	ALS_HUMAN	IGFALS	Insulin-like growth factor-binding protein complex acid labile subunit	1	AFWLDVSHNR	AFWLDVSHNR	3	AFWLDVSHNR3	2609.46			3822.25	2488.03	3995.14	1621.45		3526.26	2924.68
P0DMV8;P0DMV9	P0DMV8;P0DMV9;P34931	HS71A_HUMAN;HS71B_HUMAN	HSPA1A;HSPA1B	Heat shock 70 kDa protein 1A	0	AFYPEEISSMVLTK	AFYPEEISSMVLTK	2	AFYPEEISSMVLTK2	14875.6			1867.73		15806.2	19566.5	11834.5	10506.2	18809.6	13798.7	14139.6	16730.1	18673.3	18625.4
P04040	P04040	CATA_HUMAN	CAT	Catalase	1	AFYVNVLNEEQR	AFYVNVLNEEQR	2	AFYVNVLNEEQR2	6041.5	17344	18861.8	4123.63	6824.53	16402.8	30543.8	11997	23665.3	16280.5	22695.9		31446.1	45608.6	93743.5
P09172	P09172	DOPO_HUMAN	DBH	Dopamine beta-hydroxylase	1	AFYYPEEAGLAFGGPGSSR	AFYYPEEAGLAFGGPGSSR	2	AFYYPEEAGLAFGGPGSSR2	1098.52					2191.88	1908.82			1827.58		9154.74	10640.6	9741.45
Q16270	Q16270	IBP7_HUMAN	IGFBP7	Insulin-like growth factor-binding protein 7	1	AGAAAGGPGVSGVCVCK	AGAAAGGPGVSGVC(UniMod:4)VC(UniMod:4)K	2	AGAAAGGPGVSGVC(UniMod:4)VC(UniMod:4)K2		7206.65		6560.92
P50895	P50895	BCAM_HUMAN	BCAM	Basal cell adhesion molecule	1	AGAAGTAEATAR	AGAAGTAEATAR	2	AGAAGTAEATAR2						8432.95		7890.85		7482.12	5815.81		5372.71
Q01518	Q01518	CAP1_HUMAN	CAP1	Adenylyl cyclase-associated protein 1	1	AGAAPYVQAFDSLLAGPVAEYLK	AGAAPYVQAFDSLLAGPVAEYLK	2	AGAAPYVQAFDSLLAGPVAEYLK2						4437.2	2769.06	5766.59	4312.33	8107.45
P13716	P13716	HEM2_HUMAN	ALAD	Delta-aminolevulinic acid dehydratase	1	AGADIIITYYTPQLLQWLK	AGADIIITYYTPQLLQWLK	2	AGADIIITYYTPQLLQWLK2									1448.17
P15498	P15498	VAV_HUMAN	VAV1	Proto-oncogene vav	1	AGAESILANR	AGAESILANR	2	AGAESILANR2						4780.17			42368.8		4426.92		7031.3	3907.68
P01023;P20742	P01023;P20742	A2MG_HUMAN;PZP_HUMAN	A2M;PZP	Alpha-2-macroglobulin	0	AGAFCLSEDAGLGISSTASLR	AGAFC(UniMod:4)LSEDAGLGISSTASLR	2	AGAFC(UniMod:4)LSEDAGLGISSTASLR2	14619.2			9769.35	7521.44	39355.9	33544.2	97471.4	27824.1	28366.8	101204	16518.9	93557.1	60328.1	69919.5
P01023;P20742	P01023;P20742	A2MG_HUMAN;PZP_HUMAN	A2M;PZP	Alpha-2-macroglobulin	0	AGAFCLSEDAGLGISSTASLR	AGAFC(UniMod:4)LSEDAGLGISSTASLR	3	AGAFC(UniMod:4)LSEDAGLGISSTASLR3	8541.33			5764.95	4435.18	22230.9	17867.2	52384.7	20971	15281	57494.4	7024.51	50726.8	48506.1	36839.1
P18054	P18054	LOX12_HUMAN	ALOX12	Polyunsaturated fatty acid lipoxygenase ALOX12	1	AGALEMALK	AGALEMALK	2	AGALEMALK2							3072.91		2241.43	1721.28
O15230	O15230	LAMA5_HUMAN	LAMA5	Laminin subunit alpha-5	1	AGALLPAIHEQLR	AGALLPAIHEQLR	2	AGALLPAIHEQLR2						10716.3	2097.52			1710.8
O15230	O15230	LAMA5_HUMAN	LAMA5	Laminin subunit alpha-5	1	AGALLPAIHEQLR	AGALLPAIHEQLR	3	AGALLPAIHEQLR3						3097.05	3298.64		2652.84	3318.2
P06396	P06396	GELS_HUMAN	GSN	Gelsolin	1	AGALNSNDAFVLK	AGALNSNDAFVLK	2	AGALNSNDAFVLK2	382315	301044	297281	350109	403956	166956	211391	55592.1	160480	178884	213286	142697	241947	166568	100668
Q9Y490	Q9Y490	TLN1_HUMAN	TLN1	Talin-1	1	AGALQCSPSDAYTK	AGALQC(UniMod:4)SPSDAYTK	2	AGALQC(UniMod:4)SPSDAYTK2	7783.73	11641.4	11120.1	15002.1	8270.4	23141.4	15453.3	13253.5	20389.7	38290.7	14070.1		16308.5	11486.7	4818.73
P55058	P55058	PLTP_HUMAN	PLTP	Phospholipid transfer protein	1	AGALQLLLVGDK	AGALQLLLVGDK	2	AGALQLLLVGDK2	32235.2	61571.3	43961.3	58113.9	30586	89365.8	68096.4	75651.4	70748	88421.7	30129.8	9033.92	38336.9	22074.1	4504.96
Q76LX8	Q76LX8	ATS13_HUMAN	ADAMTS13	A disintegrin and metalloproteinase with thrombospondin motifs 13	1	AGAQQPAVALETCNPQPCPAR	AGAQQPAVALETC(UniMod:4)NPQPC(UniMod:4)PAR	2	AGAQQPAVALETC(UniMod:4)NPQPC(UniMod:4)PAR2		6878.86			6483.25
Q76LX8	Q76LX8	ATS13_HUMAN	ADAMTS13	A disintegrin and metalloproteinase with thrombospondin motifs 13	1	AGAQQPAVALETCNPQPCPAR	AGAQQPAVALETC(UniMod:4)NPQPC(UniMod:4)PAR	3	AGAQQPAVALETC(UniMod:4)NPQPC(UniMod:4)PAR3	2055.22	2056.68	1344.24	3031.7	1876.62
P08648	P08648	ITA5_HUMAN	ITGA5	Integrin alpha-5	1	AGASLWGGLR	AGASLWGGLR	2	AGASLWGGLR2						10803.7	8664.2		7697.83	7255.37	4564.79		8289.01	5446.71
P21439	P21439	MDR3_HUMAN	ABCB4	Phosphatidylcholine translocator ABCB4	1	AGAVAEEALGAIR	AGAVAEEALGAIR	2	AGAVAEEALGAIR2						4274.36	3876.85		3201.38	3256.07	19986.2		6592.4	7738.78
P27487	P27487	DPP4_HUMAN	DPP4	Dipeptidyl peptidase 4	1	AGAVNPTVK	AGAVNPTVK	2	AGAVNPTVK2			5703.01			33673.1	29480.1	35783.7	20737.3	31345.5	32373.9		23390.9	27450.9
O60610	O60610	DIAP1_HUMAN	DIAPH1	Protein diaphanous homolog 1	1	AGCAVTSLLASELTK	AGC(UniMod:4)AVTSLLASELTK	2	AGC(UniMod:4)AVTSLLASELTK2						4434.02				2585.31
Q9Y6R7	Q9Y6R7	FCGBP_HUMAN	FCGBP	IgGFc-binding protein	1	AGCVAESTAVCR	AGC(UniMod:4)VAESTAVC(UniMod:4)R	2	AGC(UniMod:4)VAESTAVC(UniMod:4)R2	5646.24	6468.87	4475.59	5213.18	6591.28	884627	686110	761022	889080	763922	106041	45038	217355	99039	12348.8
Q86UX7	Q86UX7	URP2_HUMAN	FERMT3	Fermitin family homolog 3	1	AGDALWLR	AGDALWLR	2	AGDALWLR2	3393.18	2567.61		2765.82	3450.21	61616.6	57027.3	93083.7	48280.5	57677.3	64212.6	107865	46912.9	73718.5	46714
Q9BXX0	Q9BXX0	EMIL2_HUMAN	EMILIN2	EMILIN-2	1	AGDAVNVVVTGGK	AGDAVNVVVTGGK	2	AGDAVNVVVTGGK2						20905.9	14748.3	70218.4	5658	13349
P01024	P01024	CO3_HUMAN	C3	Complement C3	1	AGDFLEANYMNLQR	AGDFLEANYM(UniMod:35)NLQR	2	AGDFLEANYM(UniMod:35)NLQR2	514466	378653	221555	371131	426159	256855	341703	400106	297727	261698	392170	421352	485950	411888	160550
P01024	P01024	CO3_HUMAN	C3	Complement C3	1	AGDFLEANYMNLQR	AGDFLEANYMNLQR	2	AGDFLEANYMNLQR2	1604920	2429100	2411340	1768070	2088670	1183520	1158780	686654	1360030	1221030	965510	325604	1530320	798885	92083.8
P01024	P01024	CO3_HUMAN	C3	Complement C3	1	AGDFLEANYMNLQR	AGDFLEANYMNLQR	3	AGDFLEANYMNLQR3	66291.5	55412.2	95395.2	121027	152163	39530.1	37939.1		35470	18632.5	24915.4		34593.8	19843
P12111	P12111	CO6A3_HUMAN	COL6A3	Collagen alpha-3(VI) chain	1	AGDGVPQVIVVLTDGHSK	AGDGVPQVIVVLTDGHSK	2	AGDGVPQVIVVLTDGHSK2						5823.4		3972.55	5207.29
P12111	P12111	CO6A3_HUMAN	COL6A3	Collagen alpha-3(VI) chain	1	AGDGVPQVIVVLTDGHSK	AGDGVPQVIVVLTDGHSK	3	AGDGVPQVIVVLTDGHSK3						2836.78		4741.2	2640.58	2106.58
Q7Z304	Q7Z304	MAMC2_HUMAN	MAMDC2	MAM domain-containing protein 2	1	AGDHTTGLGYYLLANTK	AGDHTTGLGYYLLANTK	3	AGDHTTGLGYYLLANTK3						3116.29	1803.88		1424.71	1554.9
P17301	P17301	ITA2_HUMAN	ITGA2	Integrin alpha-2	1	AGDISCNADINPLK	AGDISC(UniMod:4)NADINPLK	2	AGDISC(UniMod:4)NADINPLK2						9829.03	11706.6		8600.06	12195	7943.52		9979.55	8687.58
P14923	P14923	PLAK_HUMAN	JUP	Junction plakoglobin	1	AGDKDDITEPAVCALR	AGDKDDITEPAVC(UniMod:4)ALR	3	AGDKDDITEPAVC(UniMod:4)ALR3														2660.43	5772.18
Q7Z2K6	Q7Z2K6	ERMP1_HUMAN	ERMP1	Endoplasmic reticulum metallopeptidase 1	1	AGDNILAVLK	AGDNILAVLK	2	AGDNILAVLK2	2586.42					824.879									1359.83
P01766	P01766	HV313_HUMAN	IGHV3-13	Immunoglobulin heavy variable 3-13	1	AGDTAVYYCAR	AGDTAVYYC(UniMod:4)AR	2	AGDTAVYYC(UniMod:4)AR2	21688.6			9980.95	15159.6	10445.3	7083.93		10640.5	19245.3	18127.2		15056.2	4589.48
Q6ZRP7	Q6ZRP7	QSOX2_HUMAN	QSOX2	Sulfhydryl oxidase 2	1	AGEDAVWVLDSGSVR	AGEDAVWVLDSGSVR	2	AGEDAVWVLDSGSVR2							11479.4			10393.4
Q8NDA2	Q8NDA2	HMCN2_HUMAN	HMCN2	Hemicentin-2	1	AGEEVTLDCEAK	AGEEVTLDC(UniMod:4)EAK	2	AGEEVTLDC(UniMod:4)EAK2						9611.24	10547.9	15286.5	10832.2	15522.4
P19823	P19823	ITIH2_HUMAN	ITIH2	Inter-alpha-trypsin inhibitor heavy chain H2	1	AGELEVFNGYFVHFFAPDNLDPIPK	AGELEVFNGYFVHFFAPDNLDPIPK	3	AGELEVFNGYFVHFFAPDNLDPIPK3	9633.77				9079.38	10680.3		3578.99	14196.8	11294.8	4431.25		1799.3
P62269	P62269	RS18_HUMAN	RPS18	Small ribosomal subunit protein uS13	1	AGELTEDEVER	AGELTEDEVER	2	AGELTEDEVER2	17387.1	2181.83	11670.8			3125.07	4600.82			3454.81				3753.52	7028.2
P13591	P13591	NCAM1_HUMAN	NCAM1	Neural cell adhesion molecule 1	1	AGEQDATIHLK	AGEQDATIHLK	2	AGEQDATIHLK2			4407.5										9289.83	11763.6
P08603	P08603	CFAH_HUMAN	CFH	Complement factor H	1	AGEQVTYTCATYYK	AGEQVTYTC(UniMod:4)ATYYK	2	AGEQVTYTC(UniMod:4)ATYYK2	1096310	814193	743846	840110	1075360	16690.3	16743	6250.79	22920.5	21027.9	102433		142129	85189.5	22204.7
P25311	P25311	ZA2G_HUMAN	AZGP1	Zinc-alpha-2-glycoprotein	1	AGEVQEPELR	AGEVQEPELR	2	AGEVQEPELR2	121619	351281	342755	247083	136706	69347	152964	137801	132056	99952.3	151865	134353	113055	254909	409562
P0CG38;P60709;P63261;P68133	A5A3E0;P60709;P62736;P63261;P63267;P68032;P68133;Q6S8J3;P0CG38;P0CG39	ACTB_HUMAN;ACTG_HUMAN;ACTS_HUMAN;POTEI_HUMAN	ACTA1;ACTB;ACTG1;POTEI	POTE ankyrin domain family member I	0	AGFAGDDAPR	AGFAGDDAPR	2	AGFAGDDAPR2	595461	121333	946607	143960	116801	774033	1221510	995971	751338	1080320	2142340	2142370	1778680	1956340	1666350
P61163;P42025	P42025;P61163	ACTY_HUMAN;ACTZ_HUMAN	ACTR1A;ACTR1B	Beta-centractin	0	AGFAGDQIPK	AGFAGDQIPK	2	AGFAGDQIPK2	4518.98		5673.43			13255	10362.8	19220.9	8212.26	7296.61	30421.7		9306.05	25881.1	12381.7
Q9BQ50	Q9BQ50	TREX2_HUMAN	TREX2	Three prime repair exonuclease 2	1	AGFDGAVVR	AGFDGAVVR	2	AGFDGAVVR2	3414.59	2314.56	3888.95				4627.01				4260.96			1755.6
P98160	P98160	PGBM_HUMAN	HSPG2	Basement membrane-specific heparan sulfate proteoglycan core protein	1	AGFFGDAMK	AGFFGDAM(UniMod:35)K	2	AGFFGDAM(UniMod:35)K2						15502.6	15917	16730.7	9831.18	10028.2
O75636	O75636	FCN3_HUMAN	FCN3	Ficolin-3	1	AGFGNQESEFWLGNENLHQLTLQGNWELR	AGFGNQESEFWLGNENLHQLTLQGNWELR	3	AGFGNQESEFWLGNENLHQLTLQGNWELR3									14879.6		8256.4
Q8NI99	Q8NI99	ANGL6_HUMAN	ANGPTL6	Angiopoietin-related protein 6	1	AGFGRPDGEYWLGLEPVYQLTSR	AGFGRPDGEYWLGLEPVYQLTSR	3	AGFGRPDGEYWLGLEPVYQLTSR3	1158.84					10299.9	4599.95	6460.29	15460.8	10288.4	6138.77		3576.9	2791.86
P22105	P22105	TENX_HUMAN	TNXB	Tenascin-X	1	AGFSGPDCSQR	AGFSGPDC(UniMod:4)SQR	2	AGFSGPDC(UniMod:4)SQR2	2023.62			2406.97		4824.93		6351.18	7472.29	8211.96	4841.84		6393.85	4275.93
Q14624	Q14624	ITIH4_HUMAN	ITIH4	Inter-alpha-trypsin inhibitor heavy chain H4	1	AGFSWIEVTFK	AGFSWIEVTFK	2	AGFSWIEVTFK2	40561.9			5744.57	6093.71	18358.9	7302.32	9880.85	25937.6	17615.2	8695.85		5110.48	6810.42	17948.8
P29350	P29350	PTN6_HUMAN	PTPN6	Tyrosine-protein phosphatase non-receptor type 6	1	AGFWEEFESLQK	AGFWEEFESLQK	2	AGFWEEFESLQK2						4240.84	3170.87	2724.24	3000.66	3568.92					5363.81
Q9P258	Q9P258	RCC2_HUMAN	RCC2	Protein RCC2	1	AGGAAVVITEPEHTK	AGGAAVVITEPEHTK	2	AGGAAVVITEPEHTK2	1586.57
Q9H223	Q9H223	EHD4_HUMAN	EHD4	EH domain-containing protein 4	1	AGGADAVQTVTGGLR	AGGADAVQTVTGGLR	2	AGGADAVQTVTGGLR2	2223.78					10435.1	13076.5	3986.58	7851.56	11442.9	7903.91		12816.1	11945.1	3039.47
P02458	P02458	CO2A1_HUMAN	COL2A1	Collagen alpha-1(II) chain	1	AGGAQLGVMQGPMGPMGPR	AGGAQLGVMQGPMGPMGPR	2	AGGAQLGVMQGPMGPMGPR2						3093.16			6220.4	7474.39
Q13637	Q13637	RAB32_HUMAN	RAB32	Ras-related protein Rab-32	1	AGGGAGDPGLGAAAAPAPETR	AGGGAGDPGLGAAAAPAPETR	2	AGGGAGDPGLGAAAAPAPETR2						770.404	1315.49		1122.1	1866.69	1216.57		2170.02
P34932	P34932	HSP74_HUMAN	HSPA4	Heat shock 70 kDa protein 4	1	AGGIETIANEYSDR	AGGIETIANEYSDR	2	AGGIETIANEYSDR2	4369.59		2764.21			2470.54				2482.52
Q9Y446	Q9Y446	PKP3_HUMAN	PKP3	Plakophilin-3	1	AGGLDWPEATEVSPSR	AGGLDWPEATEVSPSR	2	AGGLDWPEATEVSPSR2	5386.05		2184.23
P20700	P20700	LMNB1_HUMAN	LMNB1	Lamin-B1	1	AGGPTTPLSPTR	AGGPTTPLSPTR	2	AGGPTTPLSPTR2	4968.96		7933.28	813.618			1269.96	6743.9	2721.46	2815.52			1715.91
P55103	P55103	INHBC_HUMAN	INHBC	Inhibin beta C chain	1	AGGQCPACGGPTLELESQR	AGGQC(UniMod:4)PAC(UniMod:4)GGPTLELESQR	2	AGGQC(UniMod:4)PAC(UniMod:4)GGPTLELESQR2										3428.24
P20618	P20618	PSB1_HUMAN	PSMB1	Proteasome subunit beta type-1	1	AGGSASAMLQPLLDNQVGFK	AGGSASAM(UniMod:35)LQPLLDNQVGFK	2	AGGSASAM(UniMod:35)LQPLLDNQVGFK2	2439.8		2894.94								11114.3	8696.02	19262.5	14351.2	9081.71
P20618	P20618	PSB1_HUMAN	PSMB1	Proteasome subunit beta type-1	1	AGGSASAMLQPLLDNQVGFK	AGGSASAMLQPLLDNQVGFK	2	AGGSASAMLQPLLDNQVGFK2	2219					3574.49	8062.54	5171.25	8063.11	5340.35	13793.4	10120.2	49649.5	21685.7
O43760	O43760	SNG2_HUMAN	SYNGR2	Synaptogyrin-2	1	AGGSFDLR	AGGSFDLR	2	AGGSFDLR2	1188.11					3947.27	5521.84	4888.96	4405.51	4371.96	6741.52			7223.08
P22792	P22792	CPN2_HUMAN	CPN2	Carboxypeptidase N subunit 2	1	AGGSWDLAVQER	AGGSWDLAVQER	2	AGGSWDLAVQER2	43942.1	66173	40913.6	65269.4	34685.8	71400.1	57619.7	39073	57230.9	60973.2	38387.7	23225.6	58149.5	42448.6	7978.56
P04114	P04114	APOB_HUMAN	APOB	Apolipoprotein B-100	1	AGHIAWTSSGK	AGHIAWTSSGK	2	AGHIAWTSSGK2	985957	572171	727187	870472	946871	954995	907902	719731	1010880	883285	187773	40876.2	124315	111236	129099
Q96AX2	Q96AX2	RAB37_HUMAN	RAB37	Ras-related protein Rab-37	1	AGHQADEPSFQIR	AGHQADEPSFQIR	3	AGHQADEPSFQIR3						2983.43	2634.33			1454.3	2766.96			1797.85
P55263	P55263	ADK_HUMAN	ADK	Adenosine kinase	1	AGHYAASIIIR	AGHYAASIIIR	2	AGHYAASIIIR2	3933.85
P12109	P12109	CO6A1_HUMAN	COL6A1	Collagen alpha-1(VI) chain	1	AGIEIFVVVVGR	AGIEIFVVVVGR	2	AGIEIFVVVVGR2	779.76				2742.68	1550.23		2087.86	6648.03	944.294
P55786	P55786	PSA_HUMAN	NPEPPS	Puromycin-sensitive aminopeptidase	1	AGIISTVEVLK	AGIISTVEVLK	2	AGIISTVEVLK2	5402.99	1212.56	4983.8			2519.56	5598.73		2870.92	2792.16		5766.94		4249.49
P23526	P23526	SAHH_HUMAN	AHCY	Adenosylhomocysteinase	1	AGIPVYAWK	AGIPVYAWK	2	AGIPVYAWK2	5858.59	3399.15	3951.63			1923.19	4381.23		3107.47	2292.3	2829.42		4463.29	3662.63	5604.69
P06396	P06396	GELS_HUMAN	GSN	Gelsolin	1	AGKEPGLQIWR	AGKEPGLQIWR	2	AGKEPGLQIWR2									3461.92		14152.7
P14618	P14618	KPYM_HUMAN	PKM	Pyruvate kinase PKM	1	AGKPVICATQMLESMIK	AGKPVIC(UniMod:4)ATQMLESMIK	3	AGKPVIC(UniMod:4)ATQMLESMIK3						1914.31			4392.86	4401.03	5929.8
O75369	O75369	FLNB_HUMAN	FLNB	Filamin-B	1	AGLAPLEVR	AGLAPLEVR	2	AGLAPLEVR2	9859.83		12743				4073.16		6846.76	3486.65	4886.22		13211.8	4428.74	9979.97
Q9NZT1	Q9NZT1	CALL5_HUMAN	CALML5	Calmodulin-like protein 5	1	AGLEDLQVAFR	AGLEDLQVAFR	2	AGLEDLQVAFR2	116846		6441.04				5163.42		5187.79	1621.02	71529	10464.7	3833.64	5801.67	17346.8
Q14112	Q14112	NID2_HUMAN	NID2	Nidogen-2	1	AGLELGAEPETIVNSGLISPEGLAIDHIR	AGLELGAEPETIVNSGLISPEGLAIDHIR	3	AGLELGAEPETIVNSGLISPEGLAIDHIR3						1760.87	1332.33	2246.42	1621.54	1389.3
Q8WWA1	Q8WWA1	TMM40_HUMAN	TMEM40	Transmembrane protein 40	1	AGLFSQEQYER	AGLFSQEQYER	2	AGLFSQEQYER2	3173.53
Q8NDA2	Q8NDA2	HMCN2_HUMAN	HMCN2	Hemicentin-2	1	AGLGAVYTR	AGLGAVYTR	2	AGLGAVYTR2						14959.3	13697.5	12007.8	13808.5	12993.1
P10586	P10586	PTPRF_HUMAN	PTPRF	Receptor-type tyrosine-protein phosphatase F	1	AGLGEEFEK	AGLGEEFEK	2	AGLGEEFEK2	2977.33				3841.98		6074.71		6028.4
P49748	P49748	ACADV_HUMAN	ACADVL	Very long-chain specific acyl-CoA dehydrogenase, mitochondrial	1	AGLGSGLSLSGLVHPELSR	AGLGSGLSLSGLVHPELSR	3	AGLGSGLSLSGLVHPELSR3	3664.13
O60437	O60437	PEPL_HUMAN	PPL	Periplakin	1	AGLIDWNMFVK	AGLIDWNMFVK	2	AGLIDWNMFVK2	3435.07
O75891	O75891	AL1L1_HUMAN	ALDH1L1	Cytosolic 10-formyltetrahydrofolate dehydrogenase	1	AGLILFGNDDK	AGLILFGNDDK	2	AGLILFGNDDK2						7364.49	6509.26		4526.93	6713.61	16078.1		16764.7	17876.3
Q96PD5	Q96PD5	PGRP2_HUMAN	PGLYRP2	N-acetylmuramoyl-L-alanine amidase	1	AGLLRPDYALLGHR	AGLLRPDYALLGHR	3	AGLLRPDYALLGHR3	40731.5	5900.69	6304.48	16934.3	16920.4	19736	11381.3		42729.9	28643.2	5258.56		8257.61	2554.71
A8K2U0	A8K2U0	A2ML1_HUMAN	A2ML1	Alpha-2-macroglobulin-like protein 1	1	AGLLTEEIR	AGLLTEEIR	2	AGLLTEEIR2	34333.8	6717.53	23451.3		3020.45	6789.85	18934		13053.9	2990.18		18970.2	5130.81	17233	37018.1
Q92817	Q92817	EVPL_HUMAN	EVPL	Envoplakin	1	AGLQADLEVAAQK	AGLQADLEVAAQK	2	AGLQADLEVAAQK2	2663.86						2632.26
P00450	P00450	CERU_HUMAN	CP	Ceruloplasmin	1	AGLQAFFQVQECNK	AGLQAFFQVQEC(UniMod:4)NK	2	AGLQAFFQVQEC(UniMod:4)NK2	5904.25			3150.1	2016.65
Q9UKK3	Q9UKK3	PARP4_HUMAN	PARP4	Protein mono-ADP-ribosyltransferase PARP4	1	AGLQDASGNLVPLEDVHIK	AGLQDASGNLVPLEDVHIK	3	AGLQDASGNLVPLEDVHIK3							1960.87	3106.52	1599.7	1850.3			3190.34	890.587
Q8IUE6;P0C0S5;Q71UI9;P04908;P0C0S8;P20671;Q16777;Q6FI13;Q7L7L0;Q93077;Q96KK5;Q99878;Q9BTM1;Q96QV6	P04908;P0C0S5;P0C0S8;P16104;P20671;Q16777;Q6FI13;Q71UI9;Q7L7L0;Q8IUE6;Q93077;Q96KK5;Q96QV6;Q99878;Q9BTM1	H2A1A_HUMAN;H2A1B_HUMAN;H2A1C_HUMAN;H2A1D_HUMAN;H2A1H_HUMAN;H2A1J_HUMAN;H2A1_HUMAN;H2A2A_HUMAN;H2A2B_HUMAN;H2A2C_HUMAN;H2A3_HUMAN;H2AJ_HUMAN;H2AV_HUMAN;H2AZ_HUMAN	H2AC1;H2AC11;H2AC12;H2AC14;H2AC18;H2AC20;H2AC21;H2AC25;H2AC4;H2AC6;H2AC7;H2AJ;H2AZ1;H2AZ2	Histone H2A type 1-B/E	0	AGLQFPVGR	AGLQFPVGR	2	AGLQFPVGR2	336803	311643	1361200	271845	152424	543187	505037	1329010	508448	627460	654945	348141	652427	460437	778139
P13987	P13987	CD59_HUMAN	CD59	CD59 glycoprotein	1	AGLQVYNK	AGLQVYNK	2	AGLQVYNK2	8867.28					9949.73		11650.8	13483.8	16395.3					7503.82
Q92900	Q92900	RENT1_HUMAN	UPF1	Regulator of nonsense transcripts 1	1	AGLSQSLFER	AGLSQSLFER	2	AGLSQSLFER2	2399.6
P98160	P98160	PGBM_HUMAN	HSPG2	Basement membrane-specific heparan sulfate proteoglycan core protein	1	AGLSSGFIGCVR	AGLSSGFIGC(UniMod:4)VR	2	AGLSSGFIGC(UniMod:4)VR2						13436.2	4881.66		11010	13499.7
Q02817	Q02817	MUC2_HUMAN	MUC2	Mucin-2	1	AGLTLMWNR	AGLTLMWNR	2	AGLTLMWNR2						6629.78	5957.53		7975.04	7184.73
Q15149	Q15149	PLEC_HUMAN	PLEC	Plectin	1	AGLVGPEFHEK	AGLVGPEFHEK	2	AGLVGPEFHEK2	10027.1
Q9Y2Q3	Q9Y2Q3	GSTK1_HUMAN	GSTK1	Glutathione S-transferase kappa 1	1	AGMSAEQAQGLLEK	AGMSAEQAQGLLEK	2	AGMSAEQAQGLLEK2	1400.02					2456.41
Q08431	Q08431	MFGM_HUMAN	MFGE8	Lactadherin	1	AGMVNAWTPSSNDDNPWIQVNLLR	AGMVNAWTPSSNDDNPWIQVNLLR	3	AGMVNAWTPSSNDDNPWIQVNLLR3						2624.07			2097.85	1887.44
Q6W4X9	Q6W4X9	MUC6_HUMAN	MUC6	Mucin-6	1	AGNCPAALER	AGNC(UniMod:4)PAALER	2	AGNC(UniMod:4)PAALER2						6854.8			4762.8
P18124	P18124	RL7_HUMAN	RPL7	Large ribosomal subunit protein uL30	1	AGNFYVPAEPK	AGNFYVPAEPK	2	AGNFYVPAEPK2	13878		9668.41								7021.78		4317.43
Q13043;Q13188	Q13043;Q13188	STK3_HUMAN;STK4_HUMAN	STK3;STK4	Serine/threonine-protein kinase 4	0	AGNILLNTEGHAK	AGNILLNTEGHAK	2	AGNILLNTEGHAK2							2573.37			2175.94	2896.31				3018.21
Q9H2K8;Q7L7X3	Q7L7X3;Q9H2K8	TAOK1_HUMAN;TAOK3_HUMAN	TAOK1;TAOK3	Serine/threonine-protein kinase TAO1	0	AGNILLTEPGQVK	AGNILLTEPGQVK	2	AGNILLTEPGQVK2						7274.09	9795.17		6908.61	8878.12	8835.01	7179.83	7181.97	5058.25	6727.85
P35268	P35268	RL22_HUMAN	RPL22	Large ribosomal subunit protein eL22	1	AGNLGGGVVTIER	AGNLGGGVVTIER	2	AGNLGGGVVTIER2	25896.8		13378.7				9933.09			6176.34
P21333	P21333	FLNA_HUMAN	FLNA	Filamin-A	1	AGNNMLLVGVHGPR	AGNNMLLVGVHGPR	2	AGNNMLLVGVHGPR2	3709.35	797.39	2407.94	1450.31	2019.78	24558.9	22521.7	11295	17291.7	24700.1	16611.9	8508.96	24402.7	15943.2
P21333	P21333	FLNA_HUMAN	FLNA	Filamin-A	1	AGNNMLLVGVHGPR	AGNNMLLVGVHGPR	3	AGNNMLLVGVHGPR3	2530.03		2453.91	2047.34	3991.33	25434.8	26287.4		21874.9	24335.2	25732.2		27374.9	15174.1	3751.1
P55268	P55268	LAMB2_HUMAN	LAMB2	Laminin subunit beta-2	1	AGNSLAASTAEETAGSAQGR	AGNSLAASTAEETAGSAQGR	2	AGNSLAASTAEETAGSAQGR2						21314.7	28019.4		25910	25508.2
O95967	O95967	FBLN4_HUMAN	EFEMP2	EGF-containing fibulin-like extracellular matrix protein 2	1	AGNSQGDFYIR	AGNSQGDFYIR	2	AGNSQGDFYIR2						5436.16
O94804	O94804	STK10_HUMAN	STK10	Serine/threonine-protein kinase 10	1	AGNVLMTLEGDIR	AGNVLMTLEGDIR	2	AGNVLMTLEGDIR2	1173.19					4483.41	3881.74	5593.92	2964.31	3345.32			1737.86
Q5VVQ6	Q5VVQ6	OTU1_HUMAN	YOD1	Ubiquitin thioesterase OTU1	1	AGPAGAWPVGSR	AGPAGAWPVGSR	2	AGPAGAWPVGSR2	4227.06		7316.09				2399.33		4726.94						5824.59
O75369	O75369	FLNB_HUMAN	FLNB	Filamin-B	1	AGPGTLSVTIEGPSK	AGPGTLSVTIEGPSK	2	AGPGTLSVTIEGPSK2	9775.28	2776.93	5065.64		1299.13	1909.45	5061.13		5147.83	2431.05			2172.46	4070.35	15293.4
P02776;P10720	P02776;P10720	PF4V_HUMAN;PLF4_HUMAN	PF4;PF4V1	Platelet factor 4	0	AGPHCPTAQLIATLK	AGPHC(UniMod:4)PTAQLIATLK	2	AGPHC(UniMod:4)PTAQLIATLK2	36278.9	21114.7	19260.9	24581.6	28629.5					4393.55
P02776;P10720	P02776;P10720	PF4V_HUMAN;PLF4_HUMAN	PF4;PF4V1	Platelet factor 4	0	AGPHCPTAQLIATLK	AGPHC(UniMod:4)PTAQLIATLK	3	AGPHC(UniMod:4)PTAQLIATLK3	93325.8	34285.5	37589	74897.4	59798.4	2956.09			5777.19	8624.42			3735.57
O60506;O43390	O43390;O60506	HNRPQ_HUMAN;HNRPR_HUMAN	HNRNPR;SYNCRIP	Heterogeneous nuclear ribonucleoprotein R	0	AGPIWDLR	AGPIWDLR	2	AGPIWDLR2	11959.6		6158.41
Q8WXF7	Q8WXF7	ATLA1_HUMAN	ATL1	Atlastin-1	1	AGPVQVLIVK	AGPVQVLIVK	2	AGPVQVLIVK2	389.03					1388.69	1085.37		587.58	1020.64			1771.31	1998.83
Q93088	Q93088	BHMT1_HUMAN	BHMT	Betaine--homocysteine S-methyltransferase 1	1	AGPWTPEAAVEHPEAVR	AGPWTPEAAVEHPEAVR	3	AGPWTPEAAVEHPEAVR3						2748.14				2544.59	13669		7476.18	14355.9
P52209	P52209	6PGD_HUMAN	PGD	6-phosphogluconate dehydrogenase, decarboxylating	1	AGQAVDDFIEK	AGQAVDDFIEK	2	AGQAVDDFIEK2	4885.84		6492.59	2660.58	1589.08	11557.8	16183.5	7152.81	10850.6	15536.5	14920.8	11357.8	16953.2	19263.7	13282.7
P22105	P22105	TENX_HUMAN	TNXB	Tenascin-X	1	AGQCVCVEGFR	AGQC(UniMod:4)VC(UniMod:4)VEGFR	2	AGQC(UniMod:4)VC(UniMod:4)VEGFR2						1649.05			2014.02	2573.36			2807.43
P21333	P21333	FLNA_HUMAN	FLNA	Filamin-A	1	AGQSAAGAAPGGGVDTR	AGQSAAGAAPGGGVDTR	2	AGQSAAGAAPGGGVDTR2	11186.2	5490	4843.12	6583.61	8791.96	33665.8	44257.9	39549.8	33653.1	47806	63080.1	82543.7	64326.3	64556.9	30227.4
P09543	P09543	CN37_HUMAN	CNP	2',3'-cyclic-nucleotide 3'-phosphodiesterase	1	AGQVFLEELGNHK	AGQVFLEELGNHK	2	AGQVFLEELGNHK2			995.318			4384.66	4469.88		4876.43	5533.98	3531.63		4482.55	3786.87
P31431	P31431	SDC4_HUMAN	SDC4	Syndecan-4	1	AGSGSQVPTEPK	AGSGSQVPTEPK	2	AGSGSQVPTEPK2				1616.58		10429.4	12734.5	16870.7	11540.3	16002.5
Q92619	Q92619	HMHA1_HUMAN	ARHGAP45	Rho GTPase-activating protein 45	1	AGSPSPQPSGELPR	AGSPSPQPSGELPR	2	AGSPSPQPSGELPR2						4559.87	2991.03	5773.49	2689.58	2838.22	4579.89		3849.45		2859.06
Q12913	Q12913	PTPRJ_HUMAN	PTPRJ	Receptor-type tyrosine-protein phosphatase eta	1	AGSPTAPVHDESLVGPVDPSSGQQSR	AGSPTAPVHDESLVGPVDPSSGQQSR	3	AGSPTAPVHDESLVGPVDPSSGQQSR3		1518.33	1072.3	1420.49		13273	16480.7	13246.4	13214.5	16567.4	17684.3	13672.2	20442.6	14705.5	4742.94
Q92187	Q92187	SIA8D_HUMAN	ST8SIA4	CMP-N-acetylneuraminate-poly-alpha-2,8-sialyltransferase	1	AGSSIFQHNVEGWK	AGSSIFQHNVEGWK	3	AGSSIFQHNVEGWK3													6507.49
O95466	O95466	FMNL1_HUMAN	FMNL1	Formin-like protein 1	1	AGSVSLDSVLADVR	AGSVSLDSVLADVR	2	AGSVSLDSVLADVR2						4790.5	5154.78	3498.34	2981.85	4404.23				2751.89
P02652	P02652	APOA2_HUMAN	APOA2	Apolipoprotein A-II	1	AGTELVNFLSYFVELGTQPATQ	AGTELVNFLSYFVELGTQPATQ	2	AGTELVNFLSYFVELGTQPATQ2	3509.27				8659.19	2628.34		5180.97	7417.65	8961.04	1944.08		3395.53
P02652	P02652	APOA2_HUMAN	APOA2	Apolipoprotein A-II	1	AGTELVNFLSYFVELGTQPATQ	AGTELVNFLSYFVELGTQPATQ	3	AGTELVNFLSYFVELGTQPATQ3					1772.81				1180.09	2166.08
P24043	P24043	LAMA2_HUMAN	LAMA2	Laminin subunit alpha-2	1	AGTFGLQSAR	AGTFGLQSAR	2	AGTFGLQSAR2			1963.41			59839.4	67237.1	73873.8	66303.2	62696.1
P07996	P07996	TSP1_HUMAN	THBS1	Thrombospondin-1	1	AGTLDLSLTVQGK	AGTLDLSLTVQGK	2	AGTLDLSLTVQGK2	21909.8	6868.45	6746.62	20572.9	18548.5	144549	127471	127610	169870	112462	21146.2	5223.28	18374	29343.6	15575.8
P24821	P24821	TENA_HUMAN	TNC	Tenascin	1	AGTPYTVTLHGEVR	AGTPYTVTLHGEVR	2	AGTPYTVTLHGEVR2	1778.77		1532.25	1391.27	1461.86	133228	125394	18043.8	289744	154427	9256.32		3441.01	2067.88	2799.18
P24821	P24821	TENA_HUMAN	TNC	Tenascin	1	AGTPYTVTLHGEVR	AGTPYTVTLHGEVR	3	AGTPYTVTLHGEVR3						28487.2	29706.1		51104	19786.6	5950.77
O43707	O43707	ACTN4_HUMAN	ACTN4	Alpha-actinin-4	1	AGTQIENIDEDFR	AGTQIENIDEDFR	2	AGTQIENIDEDFR2	14671		7750.67			5420.27	8608.5		3942.84	7316.37			8431.12	10174.5	10033
P12814;P35609	P12814;P35609;Q08043	ACTN1_HUMAN;ACTN2_HUMAN	ACTN1;ACTN2	Alpha-actinin-1	0	AGTQIENIEEDFR	AGTQIENIEEDFR	2	AGTQIENIEEDFR2	19266.4		9593.23	7191.54	7173.73	22140.3	27489.4		20098.7	23716.3	19308.3	20858.4	50195.2	47264.2	28952.3
P06756	P06756	ITAV_HUMAN	ITGAV	Integrin alpha-V	1	AGTQLLAGLR	AGTQLLAGLR	2	AGTQLLAGLR2						6179.61	7220.93		2739.32	5279.94			4711.91	2929.73
P50453	P50453	SPB9_HUMAN	SERPINB9	Serpin B9	1	AGTQYLLR	AGTQYLLR	2	AGTQYLLR2	1345.43									2579.08
Q07954	Q07954	LRP1_HUMAN	LRP1	Prolow-density lipoprotein receptor-related protein 1	1	AGTSPGTPNR	AGTSPGTPNR	2	AGTSPGTPNR2						43284	59831.2	74566.9	69848.3	91256	21478
P21333	P21333	FLNA_HUMAN	FLNA	Filamin-A	1	AGVAPLQVK	AGVAPLQVK	2	AGVAPLQVK2	13632.2	10020.7	22903	15069.7	11292.2	69055.8	100547	142887	65172.4	82879.3	177397	26471.7	93087.1	79206.2	23467.7
Q9UJ70	Q9UJ70	NAGK_HUMAN	NAGK	N-acetyl-D-glucosamine kinase	1	AGVDPLVPLR	AGVDPLVPLR	2	AGVDPLVPLR2	4263.27	4171.52	12926.1			1736.01	3736.33		4783.19	1776.65	7415.74		1769.23	4547.59	8987.96
Q92817	Q92817	EVPL_HUMAN	EVPL	Envoplakin	1	AGVEEQEGLLSFQEDR	AGVEEQEGLLSFQEDR	2	AGVEEQEGLLSFQEDR2	7263.09			5722.24
P0DOX8	P0CG04;B9A064;P0DOX8	IGL1_HUMAN		Immunoglobulin lambda-1 light chain	1	AGVETTKPSK	AGVETTKPSK	2	AGVETTKPSK2	19854.8											1128540
P0DOY3;P0DOY2	P0DOY2;P0DOY3	IGLC2_HUMAN;IGLC3_HUMAN	IGLC2;IGLC3	Immunoglobulin lambda constant 2	0	AGVETTTPSK	AGVETTTPSK	2	AGVETTTPSK2	2397480	5988240	4325570	4051750	4301560	4698290	6089240	8572660	4132950	4112430	56742	8860380	6301980	6107420	3426750
P0DOY3;P0DOY2	P0DOY2;P0DOY3	IGLC2_HUMAN;IGLC3_HUMAN	IGLC2;IGLC3	Immunoglobulin lambda constant 2	0	AGVETTTPSKQSNNK	AGVETTTPSKQSNNK	2	AGVETTTPSKQSNNK2	927.28					6721.3	8388.62	10122.3	8247.51	8838.01	46070.5		10332.3	6406.03
O75367;Q9P0M6	O75367;Q9P0M6	H2AW_HUMAN;H2AY_HUMAN	MACROH2A1;MACROH2A2	Core histone macro-H2A.1	0	AGVIFPVGR	AGVIFPVGR	2	AGVIFPVGR2	21229.2		24187.4	3367.52	2301.72	18423.6	20814.7		21118.9	25889.2	17909.1	8949.75	19134.6	14376.8	12727.5
P62873;P62879;Q9HAV0	P62873;P62879;Q9HAV0	GBB1_HUMAN;GBB2_HUMAN;GBB4_HUMAN	GNB1;GNB2;GNB4	Guanine nucleotide-binding protein G(I)/G(S)/G(T) subunit beta-1	0	AGVLAGHDNR	AGVLAGHDNR	2	AGVLAGHDNR2	15595.3		22374.6	3266.54	2777.53	131337	156395	121100	106575	192011	107251		45165.7	57065	2460.11
P35579;P35580	P35579;P35580	MYH10_HUMAN;MYH9_HUMAN	MYH10;MYH9	Myosin-9	0	AGVLAHLEEER	AGVLAHLEEER	2	AGVLAHLEEER2	25409.5	3482.02	33423.2	9052.71	11072.3	111706	100675		120361	127467	19438.3	21217.2	34965.3	36942.6	8847.49
P35579;P35580	P35579;P35580	MYH10_HUMAN;MYH9_HUMAN	MYH10;MYH9	Myosin-9	0	AGVLAHLEEER	AGVLAHLEEER	3	AGVLAHLEEER3	1861.22		5216.43			21459.2	20141.3		22759.9	19027.9			4653.07	4840.52	2565.01
Q7Z406	Q7Z406	MYH14_HUMAN	MYH14	Myosin-14	1	AGVLAQLEEER	AGVLAQLEEER	2	AGVLAQLEEER2	5304.43		15644
P09172	P09172	DOPO_HUMAN	DBH	Dopamine beta-hydroxylase	1	AGVLFGMSDR	AGVLFGMSDR	2	AGVLFGMSDR2						1629.44					10084.9	15889.1	13926.9	18798.4
O75340	O75340	PDCD6_HUMAN	PDCD6	Programmed cell death protein 6	1	AGVNFSEFTGVWK	AGVNFSEFTGVWK	2	AGVNFSEFTGVWK2	5479.73					11404.3	10863.4	8703.56	9050.06	9644.5	5616.78		14468.5	24062.1	12613.7
P62424	P62424	RL7A_HUMAN	RPL7A	Large ribosomal subunit protein eL8	1	AGVNTVTTLVENK	AGVNTVTTLVENK	2	AGVNTVTTLVENK2	16229.1		12705.2				4274.93			2647.53	7191.54		4404.89	3780.81	8245.21
P11166	P11166	GTR1_HUMAN	SLC2A1	Solute carrier family 2, facilitated glucose transporter member 1	1	AGVQQPVYATIGSGIVNTAFTVVSLFVVER	AGVQQPVYATIGSGIVNTAFTVVSLFVVER	3	AGVQQPVYATIGSGIVNTAFTVVSLFVVER3			6132.71		918.644				581.298
Q9Y6R7	Q9Y6R7	FCGBP_HUMAN	FCGBP	IgGFc-binding protein	1	AGVQVWLGANGK	AGVQVWLGANGK	2	AGVQVWLGANGK2						100219	77857.9	60144.4	108723	82631.8	29719.2	11272.7	31005.3	28188.3
O95342	O95342	ABCBB_HUMAN	ABCB11	Bile salt export pump	1	AGVVADEVISSMR	AGVVADEVISSMR	2	AGVVADEVISSMR2													13911.7
Q8NBP7	Q8NBP7	PCSK9_HUMAN	PCSK9	Proprotein convertase subtilisin/kexin type 9	1	AGVVLVTAAGNFR	AGVVLVTAAGNFR	2	AGVVLVTAAGNFR2	5798.76	5854.05	5350.18	7452.52	6460.45	3839.87	4541.16		4669.45	5061.16
P35555	P35555	FBN1_HUMAN	FBN1	Fibrillin-1	1	AGYQSTLTR	AGYQSTLTR	2	AGYQSTLTR2	8245.72	6718.7	12143	8194.58	9362.07	17371.3	14207.1		14579.2	11348.4	9533.83		12181.8	8557.87
O00187	O00187	MASP2_HUMAN	MASP2	Mannan-binding lectin serine protease 2	1	AGYVLHR	AGYVLHR	2	AGYVLHR2	51963.6	20392.2	17115.7	33292.2	39921.1	54029.4	49067.3	45445.5	41575.3	59167.1	136411		177300	114174	29306.8
Q15149	Q15149	PLEC_HUMAN	PLEC	Plectin	1	AHAFAVQQK	AHAFAVQQK	2	AHAFAVQQK2	2970.92		1986.84
O75083	O75083	WDR1_HUMAN	WDR1	WD repeat-containing protein 1	1	AHDGGIYAISWSPDSTHLLSASGDK	AHDGGIYAISWSPDSTHLLSASGDK	3	AHDGGIYAISWSPDSTHLLSASGDK3									5588.47	3843.66			1163.73	4300.28
O75083	O75083	WDR1_HUMAN	WDR1	WD repeat-containing protein 1	1	AHDGGIYAISWSPDSTHLLSASGDK	AHDGGIYAISWSPDSTHLLSASGDK	4	AHDGGIYAISWSPDSTHLLSASGDK4						2133.29	2623.34		2104.31	2269.01			2460.6	2720.38
Q9NY15	Q9NY15	STAB1_HUMAN	STAB1	Stabilin-1	1	AHFLQGALFEEELAR	AHFLQGALFEEELAR	3	AHFLQGALFEEELAR3										1043.65
P04746;P0DTE7;P0DTE8;P0DUB6	P04746;P0DTE7;P0DTE8;P0DUB6;P19961	AMY1A_HUMAN;AMY1B_HUMAN;AMY1C_HUMAN;AMYP_HUMAN	AMY1A;AMY1B;AMY1C;AMY2A	Pancreatic alpha-amylase	0	AHFSISNSAEDPFIAIHAESK	AHFSISNSAEDPFIAIHAESK	3	AHFSISNSAEDPFIAIHAESK3	1389.29			1132.59	783.821		1046.5		1046.06	1050.11			3310.89
O00391	O00391	QSOX1_HUMAN	QSOX1	Sulfhydryl oxidase 1	1	AHFSPSNIILDFPAAGSAAR	AHFSPSNIILDFPAAGSAAR	3	AHFSPSNIILDFPAAGSAAR3	9800.63		4032.11	8966.59	6352.53	16722.7	9239.3	9169.23	20660.8	11833.8			5351.92	1997.17
P00451	P00451	FA8_HUMAN	F8	Coagulation factor VIII	1	AHGPALLTK	AHGPALLTK	2	AHGPALLTK2						28920	23601.3	26082.2	37530.7	42626.9
O75369	O75369	FLNB_HUMAN	FLNB	Filamin-B	1	AHGPGLEGGLVGK	AHGPGLEGGLVGK	2	AHGPGLEGGLVGK2	3814.24
P02462;P29400	P02462;P29400	CO4A1_HUMAN;CO4A5_HUMAN	COL4A1;COL4A5	Collagen alpha-1(IV) chain	0	AHGQDLGTAGSCLR	AHGQDLGTAGSC(UniMod:4)LR	2	AHGQDLGTAGSC(UniMod:4)LR2						13973.2	5947.52	3844.8	13527.4	19528.4
P01130	P01130	LDLR_HUMAN	LDLR	Low-density lipoprotein receptor	1	AHGVSSYDTVISR	AHGVSSYDTVISR	2	AHGVSSYDTVISR2	4238.93	3049.06	3453.72	3383.82	3507.28	65401.5	56067.9	12920.2	33471.7	39650
P01130	P01130	LDLR_HUMAN	LDLR	Low-density lipoprotein receptor	1	AHGVSSYDTVISR	AHGVSSYDTVISR	3	AHGVSSYDTVISR3						29491.4	23544.6	4519.21	13133.8	9596.08
Q00610;P53675	P53675;Q00610	CLH1_HUMAN;CLH2_HUMAN	CLTC;CLTCL1	Clathrin heavy chain 2	0	AHIAQLCEK	AHIAQLC(UniMod:4)EK	2	AHIAQLC(UniMod:4)EK2						6469.61			3956.6	6653.23
A1L4H1	A1L4H1	SRCRL_HUMAN	SSC5D	Soluble scavenger receptor cysteine-rich domain-containing protein SSC5D	1	AHICSHEEDAGVVCAGQR	AHIC(UniMod:4)SHEEDAGVVC(UniMod:4)AGQR	3	AHIC(UniMod:4)SHEEDAGVVC(UniMod:4)AGQR3						3690.62	3500.99		5309.4	6411.45
A1L4H1	A1L4H1	SRCRL_HUMAN	SSC5D	Soluble scavenger receptor cysteine-rich domain-containing protein SSC5D	1	AHICSHEEDAGVVCAGQR	AHIC(UniMod:4)SHEEDAGVVC(UniMod:4)AGQR	4	AHIC(UniMod:4)SHEEDAGVVC(UniMod:4)AGQR4				1855.02		30963.1	11210.3	5068.88	17414.2	11061.5
P02549	P02549	SPTA1_HUMAN	SPTA1	Spectrin alpha chain, erythrocytic 1	1	AHIEELR	AHIEELR	2	AHIEELR2		2887.99	1893.49			10501	11386.5	10454.4		18443.9	13940.3		10522.2	9634.88	7356.02
Q16706	Q16706	MA2A1_HUMAN	MAN2A1	Alpha-mannosidase 2	1	AHIPPLGLK	AHIPPLGLK	2	AHIPPLGLK2													3712.69
B0I1T2	B0I1T2	MYO1G_HUMAN	MYO1G	Unconventional myosin-Ig	1	AHLAELQR	AHLAELQR	2	AHLAELQR2						8331.74	8934.96	7465.58	8153.8	7595.56	8238.64		6683.62	5108.99	4697.89
P04114	P04114	APOB_HUMAN	APOB	Apolipoprotein B-100	1	AHLDIAGSLEGHLR	AHLDIAGSLEGHLR	2	AHLDIAGSLEGHLR2	32148.7		1716.17		5565.03
P04114	P04114	APOB_HUMAN	APOB	Apolipoprotein B-100	1	AHLDIAGSLEGHLR	AHLDIAGSLEGHLR	3	AHLDIAGSLEGHLR3	289265	46445.7	103715	325398	552087	806411	271435		1324470	719714	78609.2		37227.9	46804.3	129933
P11277	P11277	SPTB1_HUMAN	SPTB	Spectrin beta chain, erythrocytic	1	AHLLSAEFGK	AHLLSAEFGK	2	AHLLSAEFGK2						3917.26	6789.2		8258.05	8801.63	9547.18		2934.04	6583.83
P04275	P04275	VWF_HUMAN	VWF	von Willebrand factor	1	AHLLSLVDVMQR	AHLLSLVDVM(UniMod:35)QR	2	AHLLSLVDVM(UniMod:35)QR2	13520	5982.58		6431.58	8682.52	644742	838222		1083740	947938	17027.5		36326.6	10007.3	5396.67
P04275	P04275	VWF_HUMAN	VWF	von Willebrand factor	1	AHLLSLVDVMQR	AHLLSLVDVMQR	2	AHLLSLVDVMQR2	101135	24384.9	34089.8	65600.8	67665.8	2335930	2071090	2093920	2222420	1961890	22408.5	15386.3	77566.3	42822.4	11789.8
P04275	P04275	VWF_HUMAN	VWF	von Willebrand factor	1	AHLLSLVDVMQR	AHLLSLVDVMQR	3	AHLLSLVDVMQR3	40798.8	10501.4	12736.2	30059.3	33178.6	1441920	1188140	960266	1366670	1223670	20574.1		30147.8	16972.3	8116.76
Q16363	Q16363	LAMA4_HUMAN	LAMA4	Laminin subunit alpha-4	1	AHLPLDINFR	AHLPLDINFR	2	AHLPLDINFR2						6586.47	3762.97		6549.99	6778.43
P50995	P50995	ANX11_HUMAN	ANXA11	Annexin A11	1	AHLVAVFNEYQR	AHLVAVFNEYQR	2	AHLVAVFNEYQR2	3161.41					22501.2	18567.2		22758.4	23415.6	14495		17215.1	13384.7
P50995	P50995	ANX11_HUMAN	ANXA11	Annexin A11	1	AHLVAVFNEYQR	AHLVAVFNEYQR	3	AHLVAVFNEYQR3	3287.88		1412.03			27175.6	20606.7		32978.4	28996.1	20692.5		20935.2	18028.6	6469.55
Q8NBP7	Q8NBP7	PCSK9_HUMAN	PCSK9	Proprotein convertase subtilisin/kexin type 9	1	AHNAFGGEGVYAIAR	AHNAFGGEGVYAIAR	2	AHNAFGGEGVYAIAR2	4895.09				3940.92
Q8NBP7	Q8NBP7	PCSK9_HUMAN	PCSK9	Proprotein convertase subtilisin/kexin type 9	1	AHNAFGGEGVYAIAR	AHNAFGGEGVYAIAR	3	AHNAFGGEGVYAIAR3	3809.71			1699.96	2252.9									8694.64
O15230	O15230	LAMA5_HUMAN	LAMA5	Laminin subunit alpha-5	1	AHPASNAIDGTER	AHPASNAIDGTER	2	AHPASNAIDGTER2						5227.92	5235.65	7894.59	4600.08	6676.08
Q9Y303	Q9Y303	NAGA_HUMAN	AMDHD2	N-acetylglucosamine-6-phosphate deacetylase	1	AHPQGLVLVTDAIPALGLGNGR	AHPQGLVLVTDAIPALGLGNGR	3	AHPQGLVLVTDAIPALGLGNGR3									888.344		2096.63			1021.17
Q9UBR1	Q9UBR1	BUP1_HUMAN	UPB1	Beta-ureidopropionase	1	AHQDFGYFYGSSYVAAPDSSR	AHQDFGYFYGSSYVAAPDSSR	3	AHQDFGYFYGSSYVAAPDSSR3	352.478												1907.79
O00161	O00161	SNP23_HUMAN	SNAP23	Synaptosomal-associated protein 23	1	AHQITDESLESTR	AHQITDESLESTR	2	AHQITDESLESTR2						7919.89	14546.3	10058.5	8640.92	14180.3	9180.25		17209	14954.9	7728.35
O00161	O00161	SNP23_HUMAN	SNAP23	Synaptosomal-associated protein 23	1	AHQITDESLESTR	AHQITDESLESTR	3	AHQITDESLESTR3						30734.2	26566.1	21431	16011.2	19847	29608.6		28473.3	23753	15750
O00161	O00161	SNP23_HUMAN	SNAP23	Synaptosomal-associated protein 23	1	AHQITDESLESTRR	AHQITDESLESTRR	3	AHQITDESLESTRR3											12150.1
P62136;P36873;P62140	P36873;P62136;P62140	PP1A_HUMAN;PP1B_HUMAN;PP1G_HUMAN	PPP1CA;PPP1CB;PPP1CC	Serine/threonine-protein phosphatase PP1-gamma catalytic subunit	0	AHQVVEDGYEFFAK	AHQVVEDGYEFFAK	2	AHQVVEDGYEFFAK2	5600.4					7237.31	5804.5		6982.5	6740.57			4174.41	6880.85
P07225	P07225	PROS_HUMAN	PROS1	Vitamin K-dependent protein S	1	AHSCPSVWK	AHSC(UniMod:4)PSVWK	2	AHSC(UniMod:4)PSVWK2	719278	512868	471449	640645	702413	122748	65628.8	48205.3	162654	229691	102369		109782	76519.7	12806.6
Q02543	Q02543	RL18A_HUMAN	RPL18A	Large ribosomal subunit protein eL20	1	AHSIQIMK	AHSIQIMK	2	AHSIQIMK2	1981.22
P00558	P00558	PGK1_HUMAN	PGK1	Phosphoglycerate kinase 1	1	AHSSMVGVNLPQK	AHSSMVGVNLPQK	2	AHSSMVGVNLPQK2	6072.45		4585.79	1159.77	1802.3	8136.34	7746.81		7115.75	8651.47	5185.94		10315.2	3208.69
P10586	P10586	PTPRF_HUMAN	PTPRF	Receptor-type tyrosine-protein phosphatase F	1	AHTDVGPGPESSPVLVR	AHTDVGPGPESSPVLVR	3	AHTDVGPGPESSPVLVR3			1516.29	1457.32	838.88	2844.28	2769.85		2406.36	1597.48
O43451	O43451	MGA_HUMAN	MGAM	Maltase-glucoamylase	1	AHTEGVTVVR	AHTEGVTVVR	2	AHTEGVTVVR2						4114.17	4211.78		2857.05	4431.18	3934.12		3752.88	3239.66
Q00610	Q00610	CLH1_HUMAN	CLTC	Clathrin heavy chain 1	1	AHTMTDDVTFWK	AHTMTDDVTFWK	2	AHTMTDDVTFWK2						5622.75	4244.15		6165.49	8639.86
P01023	P01023	A2MG_HUMAN	A2M	Alpha-2-macroglobulin	1	AHTSFQISLSVSYTGSR	AHTSFQISLSVSYTGSR	3	AHTSFQISLSVSYTGSR3						3216.61			18752.6		23105.9				22606.4
P19823	P19823	ITIH2_HUMAN	ITIH2	Inter-alpha-trypsin inhibitor heavy chain H2	1	AHVSFKPTVAQQR	AHVSFKPTVAQQR	2	AHVSFKPTVAQQR2	36985.7	11993.6	14463.2	12455.1	28611	25519	33435.5	10422.2	55278.5	57576	26352.7		23664.7	11333.9
P19823	P19823	ITIH2_HUMAN	ITIH2	Inter-alpha-trypsin inhibitor heavy chain H2	1	AHVSFKPTVAQQR	AHVSFKPTVAQQR	3	AHVSFKPTVAQQR3	174501	53904.2	72379.8	85780	128873	200011	186606	62244.3	276761	216866	167372		124468	53848.4	17010.8
P21333	P21333	FLNA_HUMAN	FLNA	Filamin-A	1	AHVVPCFDASK	AHVVPC(UniMod:4)FDASK	2	AHVVPC(UniMod:4)FDASK2	9924.42	12282.1	9245.49	13509.8	13953.1	45170.7	41251.2	25718.6	40634.8	63904.6	58832.2	34812.6	38307.4	31830.7	14780.2
P21333	P21333	FLNA_HUMAN	FLNA	Filamin-A	1	AHVVPCFDASK	AHVVPC(UniMod:4)FDASK	3	AHVVPC(UniMod:4)FDASK3						2773.35	2896.13		3891.52		2680.75		1815.9
Q8NI99	Q8NI99	ANGL6_HUMAN	ANGPTL6	Angiopoietin-related protein 6	1	AHYDGFSLEPESDHYR	AHYDGFSLEPESDHYR	3	AHYDGFSLEPESDHYR3	2892.04			2734.08	2156.34	43611.2	21205		39511.8	55266.5	7513.83	7179.59	17799.5	3758.97
P02675	P02675	FIBB_HUMAN	FGB	Fibrinogen beta chain	1	AHYGGFTVQNEANK	AHYGGFTVQNEANK	2	AHYGGFTVQNEANK2	1250300	3167260	2208800	2146700	10620.9	2243210	2507010	1653700	2598540	2046550	992831	38529.1	736338	480106	216073
P02675	P02675	FIBB_HUMAN	FGB	Fibrinogen beta chain	1	AHYGGFTVQNEANK	AHYGGFTVQNEANK	3	AHYGGFTVQNEANK3	522601	1628140	1077950	1584170	703870	1174690	1247060	1167520	1415730	751277	544256		24441.9	151334	196807
P02675	P02675	FIBB_HUMAN	FGB	Fibrinogen beta chain	1	AHYGGFTVQNEANKYQISVNK	AHYGGFTVQNEANKYQISVNK	3	AHYGGFTVQNEANKYQISVNK3					1597.76	5493.02	4480.36		53964.7	4277.46	7725.44		3219.39
P02675	P02675	FIBB_HUMAN	FGB	Fibrinogen beta chain	1	AHYGGFTVQNEANKYQISVNK	AHYGGFTVQNEANKYQISVNK	4	AHYGGFTVQNEANKYQISVNK4						4442.77	4365.61		48478.6	6864.53	3410.2		2282.26
P50990	P50990	TCPQ_HUMAN	CCT8	T-complex protein 1 subunit theta	1	AIADTGANVVVTGGK	AIADTGANVVVTGGK	2	AIADTGANVVVTGGK2	2018.52			852.84		2966.06	4415.64		2417.86	1944.92	5182.1		3860.22	3378.35	5361.12
Q93088;Q9H2M3	Q93088;Q9H2M3	BHMT1_HUMAN;BHMT2_HUMAN	BHMT;BHMT2	Betaine--homocysteine S-methyltransferase 1	0	AIAEELAPER	AIAEELAPER	2	AIAEELAPER2											38756		34612.4
P06576	P06576	ATPB_HUMAN	ATP5F1B	ATP synthase F(1) complex subunit beta, mitochondrial	1	AIAELGIYPAVDPLDSTSR	AIAELGIYPAVDPLDSTSR	2	AIAELGIYPAVDPLDSTSR2	23645.1		27954.5			1666.34	5900.78			2077.4	7716.26	13361.1	6689.81	6314.72	13128.9
P54920;Q9H115	P54920;Q9H115	SNAA_HUMAN;SNAB_HUMAN	NAPA;NAPB	Alpha-soluble NSF attachment protein	0	AIAHYEQSADYYK	AIAHYEQSADYYK	2	AIAHYEQSADYYK2	3753.64						6866.3			7309.94			9662.52	11700.9
Q93063	Q93063	EXT2_HUMAN	EXT2	Exostosin-2	1	AIALATLQIINDR	AIALATLQIINDR	2	AIALATLQIINDR2	1238.18			933.041	1219.12								3637.78	1816.45
P17301	P17301	ITA2_HUMAN	ITGA2	Integrin alpha-2	1	AIASIPTER	AIASIPTER	2	AIASIPTER2							9765.7	28798.1			43577.7		41635	43325	31473.7
Q14112	Q14112	NID2_HUMAN	NID2	Nidogen-2	1	AIAVDPIR	AIAVDPIR	2	AIAVDPIR2						7684.92	3997.84	18698.2	3551.59
Q9Y490	Q9Y490	TLN1_HUMAN	TLN1	Talin-1	1	AIAVTVQEMVTK	AIAVTVQEMVTK	2	AIAVTVQEMVTK2	6109.7		10081.2	10397.2	6994.77	27112.1	47222.8		35303.4	34711	37602.1	17275.2	35550.7	49924.1	27804.1
P28062	P28062	PSB8_HUMAN	PSMB8	Proteasome subunit beta type-8	1	AIAYATHR	AIAYATHR	2	AIAYATHR2											45284.2		37379.4	31173.8
P01031	P01031	CO5_HUMAN	C5	Complement C5	1	AIAYSSLSQSYLYIDWTDNHK	AIAYSSLSQSYLYIDWTDNHK	3	AIAYSSLSQSYLYIDWTDNHK3	43414.4			4013.22	7998.2	2822.97			9349.6	4191.18	6656.55
P07357	P07357	CO8A_HUMAN	C8A	Complement component C8 alpha chain	1	AIDEDCSQYEPIPGSQK	AIDEDC(UniMod:4)SQYEPIPGSQK	2	AIDEDC(UniMod:4)SQYEPIPGSQK2	269681	172667	127392	137250	298150	45176.7	42837.1	36213.5	40422.7	45811.9	71964		107386	43434	13307.7
P49913	P49913	CAMP_HUMAN	CAMP	Cathelicidin antimicrobial peptide	1	AIDGINQR	AIDGINQR	2	AIDGINQR2	15158.5	34399.6	31540.3	44744.1	22287.6	232626	201734	304191	225853	161420	104330			71386.4	25836.9
P54920	P54920	SNAA_HUMAN	NAPA	Alpha-soluble NSF attachment protein	1	AIDIYEQVGTNAMDSPLLK	AIDIYEQVGTNAMDSPLLK	2	AIDIYEQVGTNAMDSPLLK2						3293.13	4044.39	5856.94	3234.54	4981.28	5064.54		2709.32
P50502	P50502;Q8IZP2;Q8NFI4	F10A1_HUMAN	ST13	Hsc70-interacting protein	1	AIDLFTDAIK	AIDLFTDAIK	2	AIDLFTDAIK2	2534.01		6752.55	1971.24			6012.9				9641.85	15987.3	8985.29	8003.52	9344.96
Q9UJM8	Q9UJM8	HAOX1_HUMAN	HAO1	2-Hydroxyacid oxidase 1	1	AIDPSISWEDIK	AIDPSISWEDIK	2	AIDPSISWEDIK2						3034.65			3428.59	2780.18	4949.57		8309.1	5936.11
O14672	O14672	ADA10_HUMAN	ADAM10	Disintegrin and metalloproteinase domain-containing protein 10	1	AIDTIYQTTDFSGIR	AIDTIYQTTDFSGIR	2	AIDTIYQTTDFSGIR2			3672.19			145448	140829	77281.2	119431	120217	148315	92476.6	191556	157131	51506.7
O15230	O15230	LAMA5_HUMAN	LAMA5	Laminin subunit alpha-5	1	AIEASNAYSR	AIEASNAYSR	2	AIEASNAYSR2						7056.52	5044.11	2942.36	8349.79	6586.46
Q4LDE5	Q4LDE5	SVEP1_HUMAN	SVEP1	Sushi, von Willebrand factor type A, EGF and pentraxin domain-containing protein 1	1	AIECLKPK	AIEC(UniMod:4)LKPK	2	AIEC(UniMod:4)LKPK2				2515.18		39818.8	15164.1	18699.1	21683	33131.5
P02748	P02748	CO9_HUMAN	C9	Complement component C9	1	AIEDYINEFSVR	AIEDYINEFSVR	2	AIEDYINEFSVR2	198165	146680	122631	136675	175997	223100	257507	215370	257468	216552	76836.7	36079.3	119776	79374.9	25535.1
O00339	O00339	MATN2_HUMAN	MATN2	Matrilin-2	1	AIEEELQEIASEPTNK	AIEEELQEIASEPTNK	2	AIEEELQEIASEPTNK2						7358.02	6695	7527	4419.94	5516.57
P50502	P50502;Q8IZP2;Q8NFI4	F10A1_HUMAN	ST13	Hsc70-interacting protein	1	AIEINPDSAQPYK	AIEINPDSAQPYK	2	AIEINPDSAQPYK2	1314.75		3520.15			5954.75	7276.73		4196.69	6818.32	6549.99		8184.26	8681.32	6494.5
P54920	P54920	SNAA_HUMAN	NAPA	Alpha-soluble NSF attachment protein	1	AIEIYTDMGR	AIEIYTDM(UniMod:35)GR	2	AIEIYTDM(UniMod:35)GR2	2844.69
P54920	P54920	SNAA_HUMAN	NAPA	Alpha-soluble NSF attachment protein	1	AIEIYTDMGR	AIEIYTDMGR	2	AIEIYTDMGR2	1403.76					5306.08	4357.87		5329.6	4496.79	4282.08		5011.64	5241.93
P48637	P48637	GSHB_HUMAN	GSS	Glutathione synthetase	1	AIENELLAR	AIENELLAR	2	AIENELLAR2	2475.67		2876.54			3248.24	4814.51			2837.95				7859.09	12683.6
O75223	O75223	GGCT_HUMAN	GGCT	Gamma-glutamylcyclotransferase	1	AIEPNDYTGK	AIEPNDYTGK	2	AIEPNDYTGK2		701090	402790			280011	933707		259956	244667			377724	471150	1343160
Q12846	Q12846	STX4_HUMAN	STX4	Syntaxin-4	1	AIEPQKEEADENYNSVNTR	AIEPQKEEADENYNSVNTR	3	AIEPQKEEADENYNSVNTR3						4680.46	4818.01		4326.21	3813.47	2206.82		3654.34	3263.21
Q9ULV4	Q9ULV4	COR1C_HUMAN	CORO1C	Coronin-1C	1	AIFLADGNVFTTGFSR	AIFLADGNVFTTGFSR	2	AIFLADGNVFTTGFSR2			3351.66				2438.87		2517.16		6602.41				5257.81
P09543	P09543	CN37_HUMAN	CNP	2',3'-cyclic-nucleotide 3'-phosphodiesterase	1	AIFTGYYGK	AIFTGYYGK	2	AIFTGYYGK2						4836.07							5310.71
Q9UJM8	Q9UJM8	HAOX1_HUMAN	HAO1	2-Hydroxyacid oxidase 1	1	AIFVTVDTPYLGNR	AIFVTVDTPYLGNR	2	AIFVTVDTPYLGNR2									993.462	1005.74			1744.84
Q9UGM5	Q9UGM5	FETUB_HUMAN	FETUB	Fetuin-B	1	AIFYMNNPSR	AIFYMNNPSR	2	AIFYMNNPSR2	2321.88			3651.86		5582.78	4039.37		3841.9	7273.06
Q9BWP8	Q9BWP8	COL11_HUMAN	COLEC11	Collectin-11	1	AIGEMDNQVSQLTSELK	AIGEM(UniMod:35)DNQVSQLTSELK	2	AIGEM(UniMod:35)DNQVSQLTSELK2	3061.53	3461.54		1986.83		27940.9	26870.9	24452.5	27630.3	21089.7	19715.4	16856.4	27216.3	22467	7498.85
Q9BWP8	Q9BWP8	COL11_HUMAN	COLEC11	Collectin-11	1	AIGEMDNQVSQLTSELK	AIGEMDNQVSQLTSELK	2	AIGEMDNQVSQLTSELK2	24837.1	26733.1	25174.9	38072.8	29513.8	168820	183403	109096	139614	151211	32311.6	36989.2	99229.1	51495.2	2561.92
Q96RW7	Q96RW7	HMCN1_HUMAN	HMCN1	Hemicentin-1	1	AIGFVYVK	AIGFVYVK	2	AIGFVYVK2						9731.72	14997.4		8442.15	7264.77
P02538;P48668	P02538;P48668	K2C6A_HUMAN;K2C6C_HUMAN	KRT6A;KRT6C	Keratin, type II cytoskeletal 6A	0	AIGGGLSSVGGGSSTIK	AIGGGLSSVGGGSSTIK	2	AIGGGLSSVGGGSSTIK2	1182240	864428	714196	53409.4	1375890	44943.9	190426	110812	1794780	190114	334750	2256600	81384	1447100	3841330
P02538;P48668	P02538;P48668	K2C6A_HUMAN;K2C6C_HUMAN	KRT6A;KRT6C	Keratin, type II cytoskeletal 6A	0	AIGGGLSSVGGGSSTIKYTTTSSSSR	AIGGGLSSVGGGSSTIKYTTTSSSSR	3	AIGGGLSSVGGGSSTIKYTTTSSSSR3	581.68				1261.67				3519.08						8427.31
P07148	P07148	FABPL_HUMAN	FABP1	Fatty acid-binding protein, liver	1	AIGLPEELIQK	AIGLPEELIQK	2	AIGLPEELIQK2	2322.11	2127.61	1961.28	3248.99	2880.23	6588.51	7869.68		4297.63	5936.33	6973.26		7335.47	7143.16	11253.3
Q92954	Q92954	PRG4_HUMAN	PRG4	Proteoglycan 4	1	AIGPSQTHTIR	AIGPSQTHTIR	2	AIGPSQTHTIR2	5130.18	4042.49	3108.11		4453.92	866388	975874	1233010	1459820	1261120	9263.32		9181.51	4915.4
P28066	P28066	PSA5_HUMAN	PSMA5	Proteasome subunit alpha type-5	1	AIGSASEGAQSSLQEVYHK	AIGSASEGAQSSLQEVYHK	3	AIGSASEGAQSSLQEVYHK3	5200.88	3567.66	7103.68			3457.25	7537.68		7775.81	4417.2	25404.4	21553.2	39566.7	27483.7	28483.5
P22735	P22735	TGM1_HUMAN	TGM1	Protein-glutamine gamma-glutamyltransferase K	1	AIGTLIVTK	AIGTLIVTK	2	AIGTLIVTK2	19342.6	9179.14	13686.1		1971.94		15705.9	13962.3	9179.06	5051.84		24251.1	3848.08	13500.1	31208.6
P55072	P55072	TERA_HUMAN	VCP	Transitional endoplasmic reticulum ATPase	1	AIGVKPPR	AIGVKPPR	2	AIGVKPPR2	13305.8		4042.51				14172.2		12029.5	6650.17	46579.7		89601.4	64196.4
Q01813;P17858	P17858;Q01813	PFKAL_HUMAN;PFKAP_HUMAN	PFKL;PFKP	ATP-dependent 6-phosphofructokinase, liver type	0	AIGVLTSGGDAQGMNAAVR	AIGVLTSGGDAQGMNAAVR	2	AIGVLTSGGDAQGMNAAVR2	1609.67					4158.06	2339.4		3810.67	3839.18			4773.03	4570.54
Q9Y6R7	Q9Y6R7	FCGBP_HUMAN	FCGBP	IgGFc-binding protein	1	AIGYATAADCGR	AIGYATAADC(UniMod:4)GR	2	AIGYATAADC(UniMod:4)GR2	4948.51			4652.3	5248.9	565115	280271	311858	562000	647632	60141.2		105918	54374.6	10085.4
P01023	P01023	A2MG_HUMAN	A2M	Alpha-2-macroglobulin	1	AIGYLNTGYQR	AIGYLNTGYQR	2	AIGYLNTGYQR2	777467	680761	652495	683258	677190	2073840	2451810	1760940	1776330	1851560	5292390	4073780	2221820	3067880	4661690
P10915	P10915	HPLN1_HUMAN	HAPLN1	Hyaluronan and proteoglycan link protein 1	1	AIHIQAENGPHLLVEAEQAK	AIHIQAENGPHLLVEAEQAK	3	AIHIQAENGPHLLVEAEQAK3						3098.56	1183.22		3658.53	2759.34
P28070	P28070	PSB4_HUMAN	PSMB4	Proteasome subunit beta type-4	1	AIHSWLTR	AIHSWLTR	2	AIHSWLTR2	8178.38		4728.53							8921.67	39520	16586.1	32221.2	17981.1
P21926	P21926	CD9_HUMAN	CD9	CD9 antigen	1	AIHYALNCCGLAGGVEQFISDICPK	AIHYALNC(UniMod:4)C(UniMod:4)GLAGGVEQFISDIC(UniMod:4)PK	3	AIHYALNC(UniMod:4)C(UniMod:4)GLAGGVEQFISDIC(UniMod:4)PK3						3484.68			3662.43	3125.65	1244.08
P23471	P23471	PTPRZ_HUMAN	PTPRZ1	Receptor-type tyrosine-protein phosphatase zeta	1	AIIDGVESVSR	AIIDGVESVSR	2	AIIDGVESVSR2						22414.7	13977.7	21924.6	13263.4	16793.2
Q6E0U4	Q6E0U4	DMKN_HUMAN	DMKN	Dermokine	1	AIIEGADASSLQK	AIIEGADASSLQK	2	AIIEGADASSLQK2	1713.6
Q9Y2A7	Q9Y2A7	NCKP1_HUMAN	NCKAP1	Nck-associated protein 1	1	AIIGLYNYAHEMTHGASDR	AIIGLYNYAHEMTHGASDR	3	AIIGLYNYAHEMTHGASDR3	749.87					4778.91	2280.07		7347.09	4053.34			1823.01
P62081	P62081	RS7_HUMAN	RPS7	Small ribosomal subunit protein eS7	1	AIIIFVPVPQLK	AIIIFVPVPQLK	2	AIIIFVPVPQLK2	2935.67		4247.98	2708.2		1017.55	2141.72	1581.05	356.892	1121.93	1500.64	4264.23		1392.63	3775.82
Q14134	Q14134	TRI29_HUMAN	TRIM29	Tripartite motif-containing protein 29	1	AILEQNFR	AILEQNFR	2	AILEQNFR2	16590.1
P51809	P51809	VAMP7_HUMAN	VAMP7	Vesicle-associated membrane protein 7	1	AILFAVVAR	AILFAVVAR	2	AILFAVVAR2						933.003			2114.32	1473.35	3764.99		1290.15
P61923	P61923	COPZ1_HUMAN	COPZ1	Coatomer subunit zeta-1	1	AILILDNDGDR	AILILDNDGDR	2	AILILDNDGDR2	2621.09								1922.21	2374.27			2463.99
Q7RTV2;P08263;P09210	P08263;P09210;Q16772;Q7RTV2	GSTA1_HUMAN;GSTA2_HUMAN;GSTA5_HUMAN	GSTA1;GSTA2;GSTA5	Glutathione S-transferase A1	0	AILNYIASK	AILNYIASK	2	AILNYIASK2			9515.2				2222.64		2723.67						10146.6
Q12904	Q12904	AIMP1_HUMAN	AIMP1	Aminoacyl tRNA synthase complex-interacting multifunctional protein 1	1	AILQATLR	AILQATLR	2	AILQATLR2	2284.01
P12821	P12821	ACE_HUMAN	ACE	Angiotensin-converting enzyme	1	AILQFYPK	AILQFYPK	2	AILQFYPK2						5082.87	3762.58		3280.39	3413.74			2398.74
P40763	P40763	STAT3_HUMAN	STAT3	Signal transducer and activator of transcription 3	1	AILSTKPPGTFLLR	AILSTKPPGTFLLR	2	AILSTKPPGTFLLR2	2524.71					646.986
P40763	P40763	STAT3_HUMAN	STAT3	Signal transducer and activator of transcription 3	1	AILSTKPPGTFLLR	AILSTKPPGTFLLR	3	AILSTKPPGTFLLR3	2103.08												361.619
Q9Y5S2	Q9Y5S2	MRCKB_HUMAN	CDC42BPB	Serine/threonine-protein kinase MRCK beta	1	AILTAAIVDADR	AILTAAIVDADR	2	AILTAAIVDADR2				1160.05			2573.67				4619.42		1708.62	3092.08
P07437;Q13509;Q13885;Q9BVA1	P07437;Q13509;Q13885;Q9BVA1	TBB2A_HUMAN;TBB2B_HUMAN;TBB3_HUMAN;TBB5_HUMAN	TUBB;TUBB2A;TUBB2B;TUBB3	Tubulin beta chain	0	AILVDLEPGTMDSVR	AILVDLEPGTM(UniMod:35)DSVR	2	AILVDLEPGTM(UniMod:35)DSVR2	13646.4		8280.88	3285.51		74778	56308.5	34554.6	44775.1	32916.1	65737.4	65821.6	92617.4	64427.2	35077.5
P07437;Q13509;Q13885;Q9BVA1	P07437;Q13509;Q13885;Q9BVA1	TBB2A_HUMAN;TBB2B_HUMAN;TBB3_HUMAN;TBB5_HUMAN	TUBB;TUBB2A;TUBB2B;TUBB3	Tubulin beta chain	0	AILVDLEPGTMDSVR	AILVDLEPGTMDSVR	2	AILVDLEPGTMDSVR2	12803.5	9385.72	45751.2	6554.8	2406.46	134705	99724.5	106400	147496	168037	73814.2	56207.3	74664.3	120693	43019.6
P35221	P35221	CTNA1_HUMAN	CTNNA1	Catenin alpha-1	1	AIMAQLPQEQK	AIMAQLPQEQK	2	AIMAQLPQEQK2			5291.74
P08133	P08133	ANXA6_HUMAN	ANXA6	Annexin A6	1	AINEAYKEDYHK	AINEAYKEDYHK	3	AINEAYKEDYHK3						3898.11	2761.48	3124.82	4800.19	2261.5	8705.22		3504.65		4697.67
Q96RW7	Q96RW7	HMCN1_HUMAN	HMCN1	Hemicentin-1	1	AINIAGTSQK	AINIAGTSQK	2	AINIAGTSQK2						17813.1	13539.8	20698.5	10586	9642.37
Q07960	Q07960	RHG01_HUMAN	ARHGAP1	Rho GTPase-activating protein 1	1	AINPINTFTK	AINPINTFTK	2	AINPINTFTK2	4214.57					5043.97				4795.85			6385.24
P60900	P60900	PSA6_HUMAN	PSMA6	Proteasome subunit alpha type-6	1	AINQGGLTSVAVR	AINQGGLTSVAVR	2	AINQGGLTSVAVR2	13277.2	9713.09	13927.4	1797.43	2459.23	6839.74	14980.8	16705.7	14332.4	10090.6	74820	93080.9	86192.9	72773.2	52754.5
Q9Y2A7	Q9Y2A7	NCKP1_HUMAN	NCKAP1	Nck-associated protein 1	1	AINQIAAALFTIHK	AINQIAAALFTIHK	3	AINQIAAALFTIHK3	963.339					1956.16	1530.14		2948.71	2750.22
Q9BUL8	Q9BUL8	PDC10_HUMAN	PDCD10	Programmed cell death protein 10	1	AINVFVSANR	AINVFVSANR	2	AINVFVSANR2									4623.87	3479.9				3898
P18206	P18206	VINC_HUMAN	VCL	Vinculin	1	AIPDLTAPVAAVQAAVSNLVR	AIPDLTAPVAAVQAAVSNLVR	2	AIPDLTAPVAAVQAAVSNLVR2						7897.6	13834.2	7194.14	7945.68	20871.7	13660.1		7296.79	7061.83	4871.35
P18206	P18206	VINC_HUMAN	VCL	Vinculin	1	AIPDLTAPVAAVQAAVSNLVR	AIPDLTAPVAAVQAAVSNLVR	3	AIPDLTAPVAAVQAAVSNLVR3	321.369					7191.23	7407.95	4514.31	3623.26	10609.1	5786.06		6125.16	3691.15	2459.13
Q9ULL4;O43157	O43157;Q9ULL4	PLXB1_HUMAN;PLXB3_HUMAN	PLXNB1;PLXNB3	Plexin-B1	0	AIPEIYLTR	AIPEIYLTR	2	AIPEIYLTR2							3806.33						2606.16
P50570	P50570	DYN2_HUMAN	DNM2	Dynamin-2	1	AIPNQGEILVIR	AIPNQGEILVIR	2	AIPNQGEILVIR2	4907.76		2572.1			2366.97	2281.09		2580.39	2537.71	5271.42		2172.63	4205.16	2203.63
Q02878	Q02878	RL6_HUMAN	RPL6	Large ribosomal subunit protein eL6	1	AIPQLQGYLR	AIPQLQGYLR	2	AIPQLQGYLR2	3718.08						1919.08		1779.82	2114.49	5547.19		5475.58	4991.71
P43652	P43652	AFAM_HUMAN	AFM	Afamin	1	AIPVTQYLK	AIPVTQYLK	2	AIPVTQYLK2	21914.1	58924	54220.2	55933.5	26599.7	13190.4	15857.3		14060.3	15109.2	11372.5	5874.88		4688.92	3955.9
Q00610	Q00610	CLH1_HUMAN	CLTC	Clathrin heavy chain 1	1	AIQFYLEFKPLLLNDLLMVLSPR	AIQFYLEFKPLLLNDLLMVLSPR	3	AIQFYLEFKPLLLNDLLMVLSPR3	372.711		9328.86		1923.2	287.927			790.949	298.165
P02679	P02679	FIBG_HUMAN	FGG	Fibrinogen gamma chain	1	AIQLTYNPDESSK	AIQLTYNPDESSK	2	AIQLTYNPDESSK2	629006	710594	723462	846823	608371	518955	575516	466688	434888	481722	83877	34412.5	159373	87822	19150.7
P02679	P02679	FIBG_HUMAN	FGG	Fibrinogen gamma chain	1	AIQLTYNPDESSKPNMIDAATLK	AIQLTYNPDESSKPNM(UniMod:35)IDAATLK	3	AIQLTYNPDESSKPNM(UniMod:35)IDAATLK3	892584	1064380	668678	954858	858749	961513	1298900	2742310	1328080	1046940	563482	311364	850020	370255	120385
P02679	P02679	FIBG_HUMAN	FGG	Fibrinogen gamma chain	1	AIQLTYNPDESSKPNMIDAATLK	AIQLTYNPDESSKPNMIDAATLK	3	AIQLTYNPDESSKPNMIDAATLK3	1311790	4017270	3171230	1775090	1778450	1941340	17260.9	13953.6	1604450	1418720	587433	157847	773362	356365	73266.8
P04114	P04114	APOB_HUMAN	APOB	Apolipoprotein B-100	1	AIQSLKTTEVLR	AIQSLKTTEVLR	2	AIQSLKTTEVLR2	1384.62	475.348	966.599		827.899	4272.15	5435.29		6479.41	4062.05
P00451	P00451	FA8_HUMAN	F8	Coagulation factor VIII	1	AISDAQITASSYFTNMFATWSPSK	AISDAQITASSYFTNMFATWSPSK	3	AISDAQITASSYFTNMFATWSPSK3								2143.13	1248.59	1938.5
P23141;Q9UKY3	P23141;Q9UKY3	CES1P_HUMAN;EST1_HUMAN	CES1;CES1P1	Liver carboxylesterase 1	0	AISESGVALTSVLVK	AISESGVALTSVLVK	2	AISESGVALTSVLVK2	660.646			1312.55			903.705						1400.69	1323.88	4159.95
Q14624	Q14624	ITIH4_HUMAN	ITIH4	Inter-alpha-trypsin inhibitor heavy chain H4	1	AISGGSIQIENGYFVHYFAPEGLTTMPK	AISGGSIQIENGYFVHYFAPEGLTTM(UniMod:35)PK	3	AISGGSIQIENGYFVHYFAPEGLTTM(UniMod:35)PK3	3325.76	9842.02			21241.4	125440	101232	61584.2	174303	86652.4	80232.2		86018.9	22392
Q14624	Q14624	ITIH4_HUMAN	ITIH4	Inter-alpha-trypsin inhibitor heavy chain H4	1	AISGGSIQIENGYFVHYFAPEGLTTMPK	AISGGSIQIENGYFVHYFAPEGLTTM(UniMod:35)PK	4	AISGGSIQIENGYFVHYFAPEGLTTM(UniMod:35)PK4						4780.18	6502.58	9265.76	11513.5	3813.55	8571.2		3579.4
Q14624	Q14624	ITIH4_HUMAN	ITIH4	Inter-alpha-trypsin inhibitor heavy chain H4	1	AISGGSIQIENGYFVHYFAPEGLTTMPK	AISGGSIQIENGYFVHYFAPEGLTTMPK	3	AISGGSIQIENGYFVHYFAPEGLTTMPK3	23552.3	69011.3			114589	232112	182680	326058	193349	254184	96655.5	19686.6	69316.6	31721	21118.1
Q9Y6R7	Q9Y6R7	FCGBP_HUMAN	FCGBP	IgGFc-binding protein	1	AISGLTIDGHAVGAK	AISGLTIDGHAVGAK	2	AISGLTIDGHAVGAK2	4986.25	1681.77	2292.54	1478.04	3756.56	9901.15	9263.89	97369.9	7050.98	8735.91	156561	54965	294557	139262	15333.3
Q9Y6R7	Q9Y6R7	FCGBP_HUMAN	FCGBP	IgGFc-binding protein	1	AISGLTIDGHAVGAK	AISGLTIDGHAVGAK	3	AISGLTIDGHAVGAK3						187684	220243	58387.4	244070	160575	41578.3	10096.1	74081.6	30254.6	5339.99
P41091;Q2VIR3	P41091;Q2VIR3	IF2GL_HUMAN;IF2G_HUMAN	EIF2S3;EIF2S3B	Eukaryotic translation initiation factor 2 subunit 3	0	AISGVHTVR	AISGVHTVR	2	AISGVHTVR2	4643.97
Q6UWE0	Q6UWE0	LRSM1_HUMAN	LRSAM1	E3 ubiquitin-protein ligase LRSAM1	1	AISQILQESAMQK	AISQILQESAMQK	2	AISQILQESAMQK2						1987.14
Q9HD89	Q9HD89	RETN_HUMAN	RETN	Resistin	1	AISSIGLECQSVTSR	AISSIGLEC(UniMod:4)QSVTSR	2	AISSIGLEC(UniMod:4)QSVTSR2	2835.15	7933.02	5463.1	5476.22	3020.05
P83731	P83731	RL24_HUMAN	RPL24	Large ribosomal subunit protein eL24	1	AITGASLADIMAK	AITGASLADIMAK	2	AITGASLADIMAK2	2712.14		8805.64
P15924	P15924	DESP_HUMAN	DSP	Desmoplakin	1	AITGFDDPFSGK	AITGFDDPFSGK	2	AITGFDDPFSGK2	37727	19223.3	121410	1926.34	11840.7	4285.12	10752.8		45994.6	12045.4	7172.69	30177.7	5116.26	44500.4	104608
P23142	P23142	FBLN1_HUMAN	FBLN1	Fibulin-1	1	AITPPHPASQANIIFDITEGNLR	AITPPHPASQANIIFDITEGNLR	3	AITPPHPASQANIIFDITEGNLR3	33190.8				9290.12	15517	5764.51	5508.27	19666.6	12592.3	3155.37
Q9C075	Q9C075	K1C23_HUMAN	KRT23	Keratin, type I cytoskeletal 23	1	AITQETINGR	AITQETINGR	2	AITQETINGR2	9214.47
Q07954	Q07954	LRP1_HUMAN	LRP1	Prolow-density lipoprotein receptor-related protein 1	1	AITVHPEK	AITVHPEK	2	AITVHPEK2						163962	173654	236804	168500	201945	88159.6		36036.7	34531.3
Q13642	Q13642	FHL1_HUMAN	FHL1	Four and a half LIM domains protein 1	1	AIVAGDQNVEYK	AIVAGDQNVEYK	2	AIVAGDQNVEYK2			36085.9			25111.5	34784	27621.8	21525.4	31919.8	29272.9		26955.8	24836.4	20064.2
P08865;A0A8I5KQE6	P08865;A0A8I5KQE6	RPSA2_HUMAN;RSSA_HUMAN	RPSA;RPSA2	Small ribosomal subunit protein uS2B	0	AIVAIENPADVSVISSR	AIVAIENPADVSVISSR	2	AIVAIENPADVSVISSR2	12614.9		10486.3	2260.05		2046.51	2879.18	4253.6	2279.41	2105	4083.65	4331.77	2658.45	1892.89	8780.37
P21333;O75369;Q14315	O75369;P21333;Q14315	FLNA_HUMAN;FLNB_HUMAN;FLNC_HUMAN	FLNA;FLNB;FLNC	Filamin-B	0	AIVDGNLK	AIVDGNLK	2	AIVDGNLK2											35561.2			37313.1	32587.2
O00468	O00468	AGRIN_HUMAN	AGRN	Agrin	1	AIVDVHFDPTTAFR	AIVDVHFDPTTAFR	2	AIVDVHFDPTTAFR2						8512.41	5552.79	17739.4	8893.37	10351.2
O00468	O00468	AGRIN_HUMAN	AGRN	Agrin	1	AIVDVHFDPTTAFR	AIVDVHFDPTTAFR	3	AIVDVHFDPTTAFR3						12491.4	6385.75	18466.6	10666	8995.34
P01130	P01130	LDLR_HUMAN	LDLR	Low-density lipoprotein receptor	1	AIVVDPVHGFMYWTDWGTPAK	AIVVDPVHGFMYWTDWGTPAK	3	AIVVDPVHGFMYWTDWGTPAK3			6897.31			10381.4	2948.56		6726.73	4945.68
P48163	P48163	MAOX_HUMAN	ME1	NADP-dependent malic enzyme	1	AIVVTDGER	AIVVTDGER	2	AIVVTDGER2	16293.9	12065.9						16271.6			13857.1			24401.7	46948.1
Q9UBW5	Q9UBW5	BIN2_HUMAN	BIN2	Bridging integrator 2	1	AIVWNNDLLWEDYEEK	AIVWNNDLLWEDYEEK	2	AIVWNNDLLWEDYEEK2						4107.02	5220.35		4539.64	7280.85	3947.31		3803.36	3610.39
Q4KMQ2	Q4KMQ2	ANO6_HUMAN	ANO6	Anoctamin-6	1	AIWNNIQEVLLPWIMNLIGR	AIWNNIQEVLLPWIMNLIGR	2	AIWNNIQEVLLPWIMNLIGR2									486.652
P04179	P04179	SODM_HUMAN	SOD2	Superoxide dismutase [Mn], mitochondrial	1	AIWNVINWENVTER	AIWNVINWENVTER	2	AIWNVINWENVTER2	10394.8					4450.83					7554.92				9355.43
Q9UNF0	Q9UNF0	PACN2_HUMAN	PACSIN2	Protein kinase C and casein kinase substrate in neurons protein 2	1	AIYHDLEQSIR	AIYHDLEQSIR	2	AIYHDLEQSIR2	1815.21										3349.67		7303.05	4389.32
Q9UNF0	Q9UNF0	PACN2_HUMAN	PACSIN2	Protein kinase C and casein kinase substrate in neurons protein 2	1	AIYHDLEQSIR	AIYHDLEQSIR	3	AIYHDLEQSIR3							6300.52			7973.7			7463.74	7607.39
P15085	P15085	CBPA1_HUMAN	CPA1	Carboxypeptidase A1	1	AIYQASGSTIDWTYSQGIK	AIYQASGSTIDWTYSQGIK	2	AIYQASGSTIDWTYSQGIK2	2741.13			1606.86	3290.97	3690.01	5150.78		8225.65	2707.65
P28074	P28074	PSB5_HUMAN	PSMB5	Proteasome subunit beta type-5	1	AIYQATYR	AIYQATYR	2	AIYQATYR2	7123.25	6938.7	10303.3			5504.49	8894.5		10994.4		19770		38269.6	33288.9
P06727	P06727	APOA4_HUMAN	APOA4	Apolipoprotein A-IV	1	AKIDQNVEELK	AKIDQNVEELK	2	AKIDQNVEELK2						1415.51			5664.82	3486.43
P02649	P02649	APOE_HUMAN	APOE	Apolipoprotein E	1	AKLEEQAQQIR	AKLEEQAQQIR	2	AKLEEQAQQIR2	427916	801815	583211	611611	367246	970270	1415100	988554	1861370	1400330	452536		223418	133371	131752
P02649	P02649	APOE_HUMAN	APOE	Apolipoprotein E	1	AKLEEQAQQIR	AKLEEQAQQIR	3	AKLEEQAQQIR3	45857.1	83268.5	67177.9	83503.3	32074.9	137160	211186	109606	283634	137582	52303.7		11563.5	14877.2	22370.1
P27169	P27169	PON1_HUMAN	PON1	Serum paraoxonase/arylesterase 1	1	AKLIALTLLGMGLALFR	AKLIALTLLGMGLALFR	3	AKLIALTLLGMGLALFR3					573.685				643.299
P36957	P36957	ODO2_HUMAN	DLST	Dihydrolipoyllysine-residue succinyltransferase component of 2-oxoglutarate dehydrogenase complex, mitochondrial	1	AKPAEAPAAAAPK	AKPAEAPAAAAPK	2	AKPAEAPAAAAPK2	1486.48					1210.01				1533.51			2819.71	1685.12
P02647	P02647	APOA1_HUMAN	APOA1	Apolipoprotein A-I	1	AKPALEDLR	AKPALEDLR	2	AKPALEDLR2	2421190	5024430	3782120	3259920	2368950	2979040	1823790	2769090	2041410	1736310	1067650	130568	1756390	1483310	657546
P42892	P42892	ECE1_HUMAN	ECE1	Endothelin-converting enzyme 1	1	AKPLMELIER	AKPLMELIER	2	AKPLMELIER2						5334.72	3298.97		3674.68	6661.76	4503.04		2699.81	1635.83
Q5TFQ8;P78324	P78324;Q5TFQ8	SHPS1_HUMAN;SIRBL_HUMAN	SIRPA;SIRPB1	Tyrosine-protein phosphatase non-receptor type substrate 1	0	AKPSAPVVSGPAAR	AKPSAPVVSGPAAR	2	AKPSAPVVSGPAAR2						3141.12	3269.44	3448.89	3011.8	1936.87	1916.98		3183.23
Q9Y2A7	Q9Y2A7	NCKP1_HUMAN	NCKAP1	Nck-associated protein 1	1	AKPSYLIDK	AKPSYLIDK	2	AKPSYLIDK2	1717.98		1893.52			7511.86	11163.3	6504.21	6560.05	10203.9	10663		9365.28	12285.4
P04114	P04114	APOB_HUMAN	APOB	Apolipoprotein B-100	1	AKVHELIER	AKVHELIER	2	AKVHELIER2						3666.09	3652.58		12192		5056.78		2501.03
P02647	P02647	APOA1_HUMAN	APOA1	Apolipoprotein A-I	1	AKVQPYLDDFQK	AKVQPYLDDFQK	2	AKVQPYLDDFQK2									8069.74	5894.8	6380.34		4850.17
P02647	P02647	APOA1_HUMAN	APOA1	Apolipoprotein A-I	1	AKVQPYLDDFQK	AKVQPYLDDFQK	3	AKVQPYLDDFQK3						1926.6	1610.85		5482.89	1974.95	2389.56		1887.22
P05106	P05106	ITB3_HUMAN	ITGB3	Integrin beta-3	1	AKWDTANNPLYK	AKWDTANNPLYK	2	AKWDTANNPLYK2									3694.77	2156.21	25962.5		3247.93		7481.62
P10412;P16403;P16402	P10412;P16402;P16403;P22492;Q02539	H12_HUMAN;H13_HUMAN;H14_HUMAN	H1-2;H1-3;H1-4	Histone H1.4	0	ALAAAGYDVEK	ALAAAGYDVEK	2	ALAAAGYDVEK2		25768.7				3719.03	5344.1				8416.67			5796.43	9327.86
O15511	O15511	ARPC5_HUMAN	ARPC5	Actin-related protein 2/3 complex subunit 5	1	ALAAGGVGSIVR	ALAAGGVGSIVR	2	ALAAGGVGSIVR2	12835.8	11184.9	15801.7	14452.4	6573.44	16354.1	13043.7	14109.7	8142.34	12319.1	32325.6	22562.4	22322.9	22987.9	20295.7
P16401	P16401	H15_HUMAN	H1-5	Histone H1.5	1	ALAAGGYDVEK	ALAAGGYDVEK	2	ALAAGGYDVEK2	13889.8	17920.6	68464.6	17428.6							4212.67
Q01650	Q01650	LAT1_HUMAN	SLC7A5	Large neutral amino acids transporter small subunit 1	1	ALAAPAAEEKEEAR	ALAAPAAEEKEEAR	2	ALAAPAAEEKEEAR2							1502.86			1143.39	1928.28
P26022	P26022	PTX3_HUMAN	PTX3	Pentraxin-related protein PTX3	1	ALAAVLEELR	ALAAVLEELR	2	ALAAVLEELR2	8086.01	7015.69	8099.54	10310.8	8429.63	607581	584860	541502	430175	403000	140790	58464.8	210318	170164	46167.7
O14791	O14791	APOL1_HUMAN	APOL1	Apolipoprotein L1	1	ALADGVQK	ALADGVQK	2	ALADGVQK2	4079.85	15450	9861.78	12824.8		71000	38764.3	107124	25601.4	27073.8	142999	78116.4	20526.6	77740.9	20153
Q92542	Q92542	NICA_HUMAN	NCSTN	Nicastrin	1	ALADVATVLGR	ALADVATVLGR	2	ALADVATVLGR2	2703.69		5518.29			10893.9	11325.4		7623.82	7711.35	6697.56		6566.54	9632.79	9422.98
P55268	P55268	LAMB2_HUMAN	LAMB2	Laminin subunit beta-2	1	ALAEGGSILSR	ALAEGGSILSR	2	ALAEGGSILSR2		1087.42				15807.7	16665.1	15273.1	16711.3	14003.6
P48637	P48637	GSHB_HUMAN	GSS	Glutathione synthetase	1	ALAEGVLLR	ALAEGVLLR	2	ALAEGVLLR2	6320.77	1934.28	5953.87	1052.38		3037.15	7939.29		5567.59	5554.92	8125.72	7000.65	5264.3	6763.65	16286
P55160	P55160	NCKPL_HUMAN	NCKAP1L	Nck-associated protein 1-like	1	ALAELLGPYGMK	ALAELLGPYGMK	2	ALAELLGPYGMK2						6917.4	8011.01	5670.57	6438.78	7411.43	6545.34		6804.28	4435.27
Q15382	Q15382	RHEB_HUMAN	RHEB	GTP-binding protein Rheb	1	ALAESWNAAFLESSAK	ALAESWNAAFLESSAK	2	ALAESWNAAFLESSAK2						4546.63	6131.16						6842.98	9008.92
Q15722	Q15722	LT4R1_HUMAN	LTB4R	Leukotriene B4 receptor 1	1	ALAGQAAGLGLVGK	ALAGQAAGLGLVGK	2	ALAGQAAGLGLVGK2				533.847		27203.5	23925		19752.7	22320.9	11947	13895.9	11992.7	12152.8	6348.92
Q99715	Q99715	COCA1_HUMAN	COL12A1	Collagen alpha-1(XII) chain	1	ALALGALQNIR	ALALGALQNIR	2	ALALGALQNIR2	498.445		1708.37	945.528	868.851	4176.26	9823.33		8525.3	11169.6
P04278	P04278	SHBG_HUMAN	SHBG	Sex hormone-binding globulin	1	ALALPPLGLAPLLNLWAK	ALALPPLGLAPLLNLWAK	2	ALALPPLGLAPLLNLWAK2	470.908					589.679			996.088
P04075	P04075	ALDOA_HUMAN	ALDOA	Fructose-bisphosphate aldolase A	1	ALANSLACQGK	ALANSLAC(UniMod:4)QGK	2	ALANSLAC(UniMod:4)QGK2						13445.5	9201.9	9900.47	8747.96	19318.3	15979.9		10912.3	11708.3	10142
Q8NBS9	Q8NBS9	TXND5_HUMAN	TXNDC5	Thioredoxin domain-containing protein 5	1	ALAPTWEQLALGLEHSETVK	ALAPTWEQLALGLEHSETVK	3	ALAPTWEQLALGLEHSETVK3	1898.05					1356.06			1577.5
P17936	P17936	IBP3_HUMAN	IGFBP3	Insulin-like growth factor-binding protein 3	1	ALAQCAPPPAVCAELVR	ALAQC(UniMod:4)APPPAVC(UniMod:4)AELVR	2	ALAQC(UniMod:4)APPPAVC(UniMod:4)AELVR2	26712	68211.5	40636.9	48548.2	21674.1	4908.15	4684.76	6973.24	6710.05	7455.58	7011.79		11364.4	6061.73
Q6XQN6	Q6XQN6	PNCB_HUMAN	NAPRT	Nicotinate phosphoribosyltransferase	1	ALAQLSLSR	ALAQLSLSR	2	ALAQLSLSR2			1868.22				4854.85		3088.76	4110.86	6946.25			4878.22	3670.25
O75594	O75594	PGRP1_HUMAN	PGLYRP1	Peptidoglycan recognition protein 1	1	ALASECAQHLSLPLR	ALASEC(UniMod:4)AQHLSLPLR	2	ALASEC(UniMod:4)AQHLSLPLR2	1397.96	3075.14		3282.35	1281.56
P18206	P18206	VINC_HUMAN	VCL	Vinculin	1	ALASIDSK	ALASIDSK	2	ALASIDSK2											25515.3			29857.5	20711.3
Q6DD88	Q6DD88	ATLA3_HUMAN	ATL3	Atlastin-3	1	ALASILLQDHIR	ALASILLQDHIR	2	ALASILLQDHIR2	1465.09										1011.69
P18206	P18206	VINC_HUMAN	VCL	Vinculin	1	ALASQLQDSLK	ALASQLQDSLK	2	ALASQLQDSLK2		8876.25		7765.46		80740.7	108125	30702.5	60157	105423	94652.6		95034.7	113303	94483.1
Q9Y6R7	Q9Y6R7	FCGBP_HUMAN	FCGBP	IgGFc-binding protein	1	ALASYVAACQAAGVVIEDWR	ALASYVAAC(UniMod:4)QAAGVVIEDWR	2	ALASYVAAC(UniMod:4)QAAGVVIEDWR2		11413.3			5047.67	43064.1	20817.8	24020.3	41231.1	42672.6	6018.44			5169.91
Q9Y6R7	Q9Y6R7	FCGBP_HUMAN	FCGBP	IgGFc-binding protein	1	ALASYVAACQAAGVVIEDWR	ALASYVAAC(UniMod:4)QAAGVVIEDWR	3	ALASYVAAC(UniMod:4)QAAGVVIEDWR3						9128.59	3284.06	6691.93	4442.04	6814.37			1672.65
Q9BPX5	Q9BPX5	ARP5L_HUMAN	ARPC5L	Actin-related protein 2/3 complex subunit 5-like protein	1	ALAVGGLGSIIR	ALAVGGLGSIIR	2	ALAVGGLGSIIR2	7508.23	1134.62	4102.79	1116.43	501.17		2818.94			785.462			1849.19	2226.54	3505.03
P49368	P49368	TCPG_HUMAN	CCT3	T-complex protein 1 subunit gamma	1	ALDDMISTLK	ALDDMISTLK	2	ALDDMISTLK2	2673.98					7960.77	8497.73		6148.23	8717.36			5323.6	3636.95
Q27J81	Q27J81	INF2_HUMAN	INF2	Inverted formin-2	1	ALDELFEAIEQK	ALDELFEAIEQK	2	ALDELFEAIEQK2	649.729						1936.24	2065.33	2861.17	2497.24			2764.89
O94804	O94804	STK10_HUMAN	STK10	Serine/threonine-protein kinase 10	1	ALDESHNQNLK	ALDESHNQNLK	2	ALDESHNQNLK2						3694.03	5499.22	8117.35	3557.28	5484.37	3124.1
P01034	P01034	CYTC_HUMAN	CST3	Cystatin-C	1	ALDFAVGEYNK	ALDFAVGEYNK	2	ALDFAVGEYNK2	12742.8	10396.1	10877.2	13735.3	10005.4	4438.18	4030.14		6560.66	2932.26	5511.35		4957.69	4499.28	5055.29
Q07954	Q07954	LRP1_HUMAN	LRP1	Prolow-density lipoprotein receptor-related protein 1	1	ALDFHAETGFIYFADTTSYLIGR	ALDFHAETGFIYFADTTSYLIGR	3	ALDFHAETGFIYFADTTSYLIGR3		3563.87			12593.2	4350.76	1071.37		8552.35	5389.12	2878.86		1884.7
P12814;O43707	O43707;P12814;Q08043	ACTN1_HUMAN;ACTN4_HUMAN	ACTN1;ACTN4	Alpha-actinin-4	0	ALDFIASK	ALDFIASK	2	ALDFIASK2	10487.6		4187.15			7664.27	8577.19		4287.93	5663.43	24398.8		14443.6	21172.8	10506
Q9Y490	Q9Y490	TLN1_HUMAN	TLN1	Talin-1	1	ALDGAFTEENR	ALDGAFTEENR	2	ALDGAFTEENR2		11463.2				32982.8	40021.1	55240.1	27885.3	20574	156512	38100.8	139932	145752	85290.6
Q6UWP8	Q6UWP8	SBSN_HUMAN	SBSN	Suprabasin	1	ALDGINSGITHAGR	ALDGINSGITHAGR	2	ALDGINSGITHAGR2	19213.4	11531.9	7116.41	1793.38	3390.55	2291.53	6343.71		15226.6	3357.32	4522.52	9874.68	1460.75	5781.2	14381
Q6UWP8	Q6UWP8	SBSN_HUMAN	SBSN	Suprabasin	1	ALDGINSGITHAGR	ALDGINSGITHAGR	3	ALDGINSGITHAGR3	4105.45													1822.54	4590.8
P23526	P23526	SAHH_HUMAN	AHCY	Adenosylhomocysteinase	1	ALDIAENEMPGLMR	ALDIAENEMPGLMR	2	ALDIAENEMPGLMR2	3003.28		7160.33						2550.01	1753.53			2764.39	3201.97
P50120	P50120	RET2_HUMAN	RBP2	Retinol-binding protein 2	1	ALDIDFATR	ALDIDFATR	2	ALDIDFATR2									2833.52	2775.76
Q15084	Q15084	PDIA6_HUMAN	PDIA6	Protein disulfide-isomerase A6	1	ALDLFSDNAPPPELLEIINEDIAK	ALDLFSDNAPPPELLEIINEDIAK	3	ALDLFSDNAPPPELLEIINEDIAK3	930.159			5176.28					998.926	998.433					4899.46
P04196	P04196	HRG_HUMAN	HRG	Histidine-rich glycoprotein	1	ALDLINKR	ALDLINKR	2	ALDLINKR2	4919.51	1548.65	2738.45	2305.04	3405.26	7027.81	8970.44	12042.2	11641.5	6101.77	227734	45310.6	35645.5	16394.7	25222.2
Q08554	Q08554	DSC1_HUMAN	DSC1	Desmocollin-1	1	ALDPEISSGEGLR	ALDPEISSGEGLR	2	ALDPEISSGEGLR2	7831.46	20128	13973.7	1960.64	9745.92		8087.72		14752.9	4456.92		26781.4			35926.8
P07357	P07357	CO8A_HUMAN	C8A	Complement component C8 alpha chain	1	ALDQYLMEFNACR	ALDQYLM(UniMod:35)EFNAC(UniMod:4)R	2	ALDQYLM(UniMod:35)EFNAC(UniMod:4)R2	31626.9	29136	23152.2	30662.3	32840.8	11118.6	7889.8		4913.35	4303.52	4778.3		11321	4959.84
P07357	P07357	CO8A_HUMAN	C8A	Complement component C8 alpha chain	1	ALDQYLMEFNACR	ALDQYLMEFNAC(UniMod:4)R	2	ALDQYLMEFNAC(UniMod:4)R2	107464	52914.3	38560.4	66294.2	87096.5	10032.4	1721.82		5436.35	11340.5			10329	2963.24
P01137	P01137	TGFB1_HUMAN	TGFB1	Transforming growth factor beta-1 proprotein	1	ALDTNYCFSSTEK	ALDTNYC(UniMod:4)FSSTEK	2	ALDTNYC(UniMod:4)FSSTEK2						29731	27126.1		21090.6	21246			12320.9
Q13586	Q13586	STIM1_HUMAN	STIM1	Stromal interaction molecule 1	1	ALDTVLFGPPLLTR	ALDTVLFGPPLLTR	2	ALDTVLFGPPLLTR2	1437.75		2565.69			2603.51	2287.93	2161.05	1713.6	2292.21	1146.98		2078.3	1906.01	2151.51
P26447	P26447	S10A4_HUMAN	S100A4	Protein S100-A4	1	ALDVMVSTFHK	ALDVMVSTFHK	2	ALDVMVSTFHK2	2272.3	2131.83	3397.61	3333.24	1360.15	10321.9	11117.9		8511.59	7710.89	5680.43		7700.08	5581.09	4478.3
P09455	P09455	RET1_HUMAN	RBP1	Retinol-binding protein 1	1	ALDVNVALR	ALDVNVALR	2	ALDVNVALR2	2118.24
P13798	P13798	ACPH_HUMAN	APEH	Acylamino-acid-releasing enzyme	1	ALDVSASDDEIAR	ALDVSASDDEIAR	2	ALDVSASDDEIAR2						3676	4782.81		4788.28	3465.69	14696.7		12962.4	16271.7	12893.3
P32926	P32926	DSG3_HUMAN	DSG3	Desmoglein-3	1	ALDYEQLQSVK	ALDYEQLQSVK	2	ALDYEQLQSVK2	7510.08
P42357	P42357	HUTH_HUMAN	HAL	Histidine ammonia-lyase	1	ALDYLAIGIHELAAISER	ALDYLAIGIHELAAISER	3	ALDYLAIGIHELAAISER3	741.024					469.324			835.417	582.828
Q9Y490	Q9Y490	TLN1_HUMAN	TLN1	Talin-1	1	ALDYYMLR	ALDYYM(UniMod:35)LR	2	ALDYYM(UniMod:35)LR2						10798.1			11411.7	11073.7			17416.2		25988.3
Q9Y490	Q9Y490	TLN1_HUMAN	TLN1	Talin-1	1	ALDYYMLR	ALDYYMLR	2	ALDYYMLR2						6786.82	6935.43		10325.5	10167.5	15781.2	12924.8	2926.27	6430.03	3852.13
Q9Y490	Q9Y490	TLN1_HUMAN	TLN1	Talin-1	1	ALEATTEHIR	ALEATTEHIR	2	ALEATTEHIR2	17885.1	31736	40756.1	28928.1	17740.5	93191.9	171783	107903	94631.8	159981	206087	45196.2	214639	206336	114978
P11277	P11277	SPTB1_HUMAN	SPTB	Spectrin beta chain, erythrocytic	1	ALEDLAQELEK	ALEDLAQELEK	2	ALEDLAQELEK2						12589.7	12730.6		9611.77	11695.6	15050.7	39250.5	14753.1	16941.9	23175.6
P35579	P35579	MYH9_HUMAN	MYH9	Myosin-9	1	ALEEAMEQK	ALEEAMEQK	2	ALEEAMEQK2	8997.97		11508.2		6813.04	73963.7	71466.9	67292.6	82806.9	103468	12079.8		19200.8	21081
P08779;P02533;P13646;P19012	P02533;P08779;P13646;P19012	K1C13_HUMAN;K1C14_HUMAN;K1C15_HUMAN;K1C16_HUMAN	KRT13;KRT14;KRT15;KRT16	Keratin, type I cytoskeletal 14	0	ALEEANADLEVK	ALEEANADLEVK	2	ALEEANADLEVK2	748670	1621250	1184780	97895.3	1005810	167276	415857	381283	2474610	365121	1030330	209920	243165	2115550	6890900
Q04695	Q04695	K1C17_HUMAN	KRT17	Keratin, type I cytoskeletal 17	1	ALEEANTELEVK	ALEEANTELEVK	2	ALEEANTELEVK2	543920	171336	143538	20729.7	434926	29781.8	108131	99742.4	859561	44193.5	130112	52698.6	33432.9	525231	1803400
O94804	O94804	STK10_HUMAN	STK10	Serine/threonine-protein kinase 10	1	ALEEDLNQK	ALEEDLNQK	2	ALEEDLNQK2							18913.7		9182.71	8537.68
Q7Z406	Q7Z406	MYH14_HUMAN	MYH14	Myosin-14	1	ALEEEQEAR	ALEEEQEAR	2	ALEEEQEAR2	9209.08		25905.8
Q96AP7	Q96AP7	ESAM_HUMAN	ESAM	Endothelial cell-selective adhesion molecule	1	ALEEPANDIK	ALEEPANDIK	2	ALEEPANDIK2						6243.75	4987.84		6426.8	8012.68				6117.51
P13645	P13645	K1C10_HUMAN	KRT10	Keratin, type I cytoskeletal 10	1	ALEESNYELEGK	ALEESNYELEGK	2	ALEESNYELEGK2	1799000	3099170	2473670	1071690	1292230	1669510	2496920	3965140	2460540	1861480	2638080	2143590	1882720	2499680	5567510
P13645	P13645	K1C10_HUMAN	KRT10	Keratin, type I cytoskeletal 10	1	ALEESNYELEGKIK	ALEESNYELEGKIK	2	ALEESNYELEGKIK2	10042.8	18016.8	53196.9	2457.35	5050.52	3544.16	11889.2		29889.8	8976.66	15409.2	20889.5	6714.91	18799.7	44217.5
P13645	P13645	K1C10_HUMAN	KRT10	Keratin, type I cytoskeletal 10	1	ALEESNYELEGKIK	ALEESNYELEGKIK	3	ALEESNYELEGKIK3	3843.08	6568.21	17103.6	1128.77	3122.12	1137.11	4973.92		11319.7	2146.84	5956.01	5330.79	1968.27	9885.95	23188
P80108	P80108	PHLD_HUMAN	GPLD1	Phosphatidylinositol-glycan-specific phospholipase D	1	ALEFLQLHNGR	ALEFLQLHNGR	2	ALEFLQLHNGR2	6770.54	7933.37	7199.22	11893.6	4604.68	10469.9	4576.68		11547.8	13244.1
P12111	P12111	CO6A3_HUMAN	COL6A3	Collagen alpha-3(VI) chain	1	ALEFVAR	ALEFVAR	2	ALEFVAR2						5193.43	4964.66		3501.09	5603.51
P14543	P14543	NID1_HUMAN	NID1	Nidogen-1	1	ALEGLQYPFAVTSYGK	ALEGLQYPFAVTSYGK	2	ALEGLQYPFAVTSYGK2						13679.9	14105.2	31220.4	19846.5	13601.8
Q00610	Q00610	CLH1_HUMAN	CLTC	Clathrin heavy chain 1	1	ALEHFTDLYDIK	ALEHFTDLYDIK	2	ALEHFTDLYDIK2	11660.3		4143.27			12006.8	14026.1		9214.7	19262.7	6883.25		3074.31	5198
Q00610	Q00610	CLH1_HUMAN	CLTC	Clathrin heavy chain 1	1	ALEHFTDLYDIK	ALEHFTDLYDIK	3	ALEHFTDLYDIK3	2147.08					3821.21	3385.56		3964.06	3032.58
P0C0L4;P0C0L5	P0C0L4;P0C0L5	CO4A_HUMAN;CO4B_HUMAN	C4A;C4B	Complement C4-A	0	ALEILQEEDLIDEDDIPVR	ALEILQEEDLIDEDDIPVR	2	ALEILQEEDLIDEDDIPVR2	1549180	1213350	441062	1582470	1726650	454615	824070	362835	579874	732604	1390160	140278	2320610	2150560	690162
P0C0L4;P0C0L5	P0C0L4;P0C0L5	CO4A_HUMAN;CO4B_HUMAN	C4A;C4B	Complement C4-A	0	ALEILQEEDLIDEDDIPVR	ALEILQEEDLIDEDDIPVR	3	ALEILQEEDLIDEDDIPVR3	24613	7417.88	4226.42	24791.2	22435.4	6811.07	13746.8	9470.5	5468.49	7868.4	41364.9		51436.3	25115.7	16844.8
P35580;P35749	P35580;P35749	MYH10_HUMAN;MYH11_HUMAN	MYH10;MYH11	Myosin-10	0	ALELDPNLYR	ALELDPNLYR	2	ALELDPNLYR2			17525.2
P35241	P35241	RADI_HUMAN	RDX	Radixin	1	ALELDQER	ALELDQER	2	ALELDQER2						10651.8	6213.41	11619.5	4470.56	6114.03	8339.69		9086.26	7199
P35579	P35579	MYH9_HUMAN	MYH9	Myosin-9	1	ALELDSNLYR	ALELDSNLYR	2	ALELDSNLYR2	19756.2	7179.64	27158.4	8240.98	10629	126718	148047	93546.4	150314	164777	56473.8	49004.4	58707.9	59769.7	42601.4
P24298	P24298	ALAT1_HUMAN	GPT	Alanine aminotransferase 1	1	ALELEQELR	ALELEQELR	2	ALELEQELR2	2685.51												6145.43	6861
P26038	P26038	MOES_HUMAN	MSN	Moesin	1	ALELEQER	ALELEQER	2	ALELEQER2	9959.38		59437.9	4648.09		134205	122545	171193	94172.6	127638	145824	75066.7	47874.1	41671.8	82070.4
P29144	P29144	TPP2_HUMAN	TPP2	Tripeptidyl-peptidase 2	1	ALENTAVK	ALENTAVK	2	ALENTAVK2														9817.07
O00468	O00468	AGRIN_HUMAN	AGRN	Agrin	1	ALEPQGLLLYNGNAR	ALEPQGLLLYNGNAR	2	ALEPQGLLLYNGNAR2						4935.14	4119.3		6207.22	4661.22
P15144	P15144	AMPN_HUMAN	ANPEP	Aminopeptidase N	1	ALEQALEK	ALEQALEK	2	ALEQALEK2						103942	70076.2	137091	62418.5	65034.4	151687		164848	135719
Q96KN2	Q96KN2	CNDP1_HUMAN	CNDP1	Beta-Ala-His dipeptidase	1	ALEQDLPVNIK	ALEQDLPVNIK	2	ALEQDLPVNIK2	3702.97	4927.81	3524.14	4238.97		8719.65	3848.75		3740.37	3446.96	5091.25		6249.07	4527.35
P35579	P35579	MYH9_HUMAN	MYH9	Myosin-9	1	ALEQQVEEMK	ALEQQVEEMK	2	ALEQQVEEMK2	21149.1		21200.8		8440.18	115930	125564	85831.9	104037	137151	15756.5		45349.9	37908.8	13273.8
P35580	P35580	MYH10_HUMAN	MYH10	Myosin-10	1	ALEQQVEEMR	ALEQQVEEMR	2	ALEQQVEEMR2			5471.76
P46940	P46940	IQGA1_HUMAN	IQGAP1	Ras GTPase-activating-like protein IQGAP1	1	ALESGDVNTVWK	ALESGDVNTVWK	2	ALESGDVNTVWK2	10486.3					3452.34	5552.04		3422.93		4731.4
P00558	P00558	PGK1_HUMAN	PGK1	Phosphoglycerate kinase 1	1	ALESPERPFLAILGGAK	ALESPERPFLAILGGAK	3	ALESPERPFLAILGGAK3	26884.6		6388.82	2669.63		13503.5	16851.7	17720.4	6340.51	16643.2	34642.3	13063.9	6685.52	6092.14	22800.7
Q9Y265	Q9Y265	RUVB1_HUMAN	RUVBL1	RuvB-like 1	1	ALESSIAPIVIFASNR	ALESSIAPIVIFASNR	2	ALESSIAPIVIFASNR2					4176.44	705.676			4059.19	1783.97	3686.89
P14770	P14770	GPIX_HUMAN	GP9	Platelet glycoprotein IX	1	ALETMGLWVDCR	ALETMGLWVDC(UniMod:4)R	2	ALETMGLWVDC(UniMod:4)R2				3106.37	1453.8	9875.22	8850.35		10634.1	13579.1	4866.53		8174.29	6140.69
Q9NYL9;Q9NZR1	Q9NZR1;Q9NYL9	TMOD2_HUMAN;TMOD3_HUMAN	TMOD2;TMOD3	Tropomodulin-3	0	ALETNTHVK	ALETNTHVK	2	ALETNTHVK2	2509.29									2694.08
Q96QA5	Q96QA5	GSDMA_HUMAN	GSDMA	Gasdermin-A	1	ALETVQER	ALETVQER	2	ALETVQER2	4005.87	10457	12144.2						6792.33		24498.5			20945.8	38372
Q9NT62	Q9NT62	ATG3_HUMAN	ATG3	Ubiquitin-like-conjugating enzyme ATG3	1	ALEVAEYLTPVLK	ALEVAEYLTPVLK	2	ALEVAEYLTPVLK2						1057.15	1860.24			938.935
P98160	P98160	PGBM_HUMAN	HSPG2	Basement membrane-specific heparan sulfate proteoglycan core protein	1	ALEVEECR	ALEVEEC(UniMod:4)R	2	ALEVEEC(UniMod:4)R2					3718.29	48539.5	39153.5	36029.9	38594	42990.8
A0A0B4J1V2	A0A0B4J1V2	HV226_HUMAN	IGHV2-26	Immunoglobulin heavy variable 2-26	1	ALEWLAHIFSNDEK	ALEWLAHIFSNDEK	2	ALEWLAHIFSNDEK2	6101.43			2248.51	3711.32	11361	4078.73	10524.5	15908.5	9796.95	42997.4		7590.59	4660.56
A0A0B4J1V2	A0A0B4J1V2	HV226_HUMAN	IGHV2-26	Immunoglobulin heavy variable 2-26	1	ALEWLAHIFSNDEK	ALEWLAHIFSNDEK	3	ALEWLAHIFSNDEK3	2596.27					7259.8	3872.88	4726.94	10969	4360.03	19710.5		6204.06
P01814	P01814	HV270_HUMAN	IGHV2-70	Immunoglobulin heavy variable 2-70	1	ALEWLALIDWDDDK	ALEWLALIDWDDDK	2	ALEWLALIDWDDDK2						1840.88			1522.27	1503.29	1707.92
P01814	P01814	HV270_HUMAN	IGHV2-70	Immunoglobulin heavy variable 2-70	1	ALEWLALIDWDDDKYYSTSLK	ALEWLALIDWDDDKYYSTSLK	3	ALEWLALIDWDDDKYYSTSLK3						1083.75			785.889	876.928	818.36
P01817	P01817	HV205_HUMAN	IGHV2-5	Immunoglobulin heavy variable 2-5	1	ALEWLALIYWDDDK	ALEWLALIYWDDDK	2	ALEWLALIYWDDDK2	4992.76	4536.82			14289.3	6906.71		4082.48	12208.1	5253.57	32430.8		2495.99	7222.59	3141.31
P01817	P01817	HV205_HUMAN	IGHV2-5	Immunoglobulin heavy variable 2-5	1	ALEWLALIYWDDDKR	ALEWLALIYWDDDKR	2	ALEWLALIYWDDDKR2	13281.4	4375.72			17557.3	21333.4		9851.51	38891.2	17137.2	15585.3		5797.35	16011.8	4877.76
P01817	P01817	HV205_HUMAN	IGHV2-5	Immunoglobulin heavy variable 2-5	1	ALEWLALIYWDDDKR	ALEWLALIYWDDDKR	3	ALEWLALIYWDDDKR3	6427.84				5561.62	11423.2			16691.5	6889.25	6095.89			6664.85
P0DOX6;A0A0C4DH43	P0DOX6;A0A0C4DH43	HV70D_HUMAN;IGM_HUMAN	IGHV2-70D	Immunoglobulin heavy variable 2-70D	1	ALEWLAR	ALEWLAR	2	ALEWLAR2	87039.6	113107	127191	115557	105979	161107	168937	218483	97616.6	56286.3	366485	81469.1	326785	322618	85020.7
P31939	P31939	PUR9_HUMAN	ATIC	Bifunctional purine biosynthesis protein ATIC	1	ALFEEVPELLTEAEK	ALFEEVPELLTEAEK	2	ALFEEVPELLTEAEK2						4040.27	6113.6	5172.86	2835.12	5223.5	3074.65	10874.4	8125.79	6720.63	5339.75
Q13740	Q13740	CD166_HUMAN	ALCAM	CD166 antigen	1	ALFLETEQLK	ALFLETEQLK	2	ALFLETEQLK2				2681.02		3314.2
P02792	P02792	FRIL_HUMAN	FTL	Ferritin light chain	1	ALFQDIK	ALFQDIK	2	ALFQDIK2											140702	90050.2	66740.8	144210	75868.8
P00751	P00751	CFAB_HUMAN	CFB	Complement factor B	1	ALFVSEEEK	ALFVSEEEK	2	ALFVSEEEK2	75218.4	69699	45574.3	75446.6	76858.4	16987.5	10757.5		6607.97	12620.8	23108.3		12828.5
P00751	P00751	CFAB_HUMAN	CFB	Complement factor B	1	ALFVSEEEKK	ALFVSEEEKK	2	ALFVSEEEKK2	94907.2	65658	65326.2	57197.3	100983	8113.75	11877	9437.61	11267.7	16471.9	53205		26141	19442.7	10268.3
P21333	P21333	FLNA_HUMAN	FLNA	Filamin-A	1	ALGALVDSCAPGLCPDWDSWDASKPVTNAR	ALGALVDSC(UniMod:4)APGLC(UniMod:4)PDWDSWDASKPVTNAR	3	ALGALVDSC(UniMod:4)APGLC(UniMod:4)PDWDSWDASKPVTNAR3					2004.98	5049.22			5009.02	5694.44	4563.56		1017.47
P08319	P08319	ADH4_HUMAN	ADH4	All-trans-retinol dehydrogenase [NAD(+)] ADH4	1	ALGATDCLNPR	ALGATDC(UniMod:4)LNPR	2	ALGATDC(UniMod:4)LNPR2						7792.59	5327.33		6739.56	7453.98			2743.07
Q9Y490	Q9Y490	TLN1_HUMAN	TLN1	Talin-1	1	ALGDLISATK	ALGDLISATK	2	ALGDLISATK2	16678.3	39129.4	49153.3	34485.9	16087	114140	135641	105191	104601	134255	187327	150937	186003	188774	83863.4
Q8TDL5	Q8TDL5	BPIB1_HUMAN	BPIFB1	BPI fold-containing family B member 1	1	ALGFEAAESSLTK	ALGFEAAESSLTK	2	ALGFEAAESSLTK2				2512.41		18246.7	20695.5	23776	20030.9	19454.3	6277.86	5882.04	7682.38	8021.71	5810.54
Q08380	Q08380	LG3BP_HUMAN	LGALS3BP	Galectin-3-binding protein	1	ALGFENATQALGR	ALGFENATQALGR	2	ALGFENATQALGR2						5190.15	5536.45			3676.64			8236.93
O75390	O75390	CISY_HUMAN	CS	Citrate synthase, mitochondrial	1	ALGFPLERPK	ALGFPLERPK	2	ALGFPLERPK2	1009.41		2849.66												3070.48
P05107	P05107	ITB2_HUMAN	ITGB2	Integrin beta-2	1	ALGFTDIVTVQVLPQCECR	ALGFTDIVTVQVLPQC(UniMod:4)EC(UniMod:4)R	2	ALGFTDIVTVQVLPQC(UniMod:4)EC(UniMod:4)R2							4732.72		2705.17	5398.74				9677.36
Q14117	Q14117	DPYS_HUMAN	DPYS	Dihydropyrimidinase	1	ALGHDLLPPGGAPAGLR	ALGHDLLPPGGAPAGLR	3	ALGHDLLPPGGAPAGLR3						2355.09	1759.04		2560.75	2603.86	6963.7			2818.86
P23219	P23219	PGH1_HUMAN	PTGS1	Prostaglandin G/H synthase 1	1	ALGHGVDLGHIYGDNLER	ALGHGVDLGHIYGDNLER	3	ALGHGVDLGHIYGDNLER3						1707.88	1520.84		1876.53	1417.31			1021.52
P02750	P02750	A2GL_HUMAN	LRG1	Leucine-rich alpha-2-glycoprotein	1	ALGHLDLSGNR	ALGHLDLSGNR	2	ALGHLDLSGNR2	53014.6	290307	218279	195065	57462	7590.71	7034.4		4544.49	5613.84	17547.2		27959.5	12945
Q14204	Q14204	DYHC1_HUMAN	DYNC1H1	Cytoplasmic dynein 1 heavy chain 1	1	ALGHQLGR	ALGHQLGR	2	ALGHQLGR2	3792.74
P02766	P02766	TTHY_HUMAN	TTR	Transthyretin	1	ALGISPFHEHAEVVFTANDSGPR	ALGISPFHEHAEVVFTANDSGPR	3	ALGISPFHEHAEVVFTANDSGPR3						4270.88				4058.76	21034.5
P02766	P02766	TTHY_HUMAN	TTR	Transthyretin	1	ALGISPFHEHAEVVFTANDSGPR	ALGISPFHEHAEVVFTANDSGPR	4	ALGISPFHEHAEVVFTANDSGPR4	122852				44817.7										4681.51
O00468	O00468	AGRIN_HUMAN	AGRN	Agrin	1	ALGPAGCEADASAPATCAEMR	ALGPAGC(UniMod:4)EADASAPATC(UniMod:4)AEMR	2	ALGPAGC(UniMod:4)EADASAPATC(UniMod:4)AEMR2						8409.99	2229.33		5587.06	9267.17			4230.01
P60660;P14649	P14649;P60660	MYL6B_HUMAN;MYL6_HUMAN	MYL6;MYL6B	Myosin light chain 6B	0	ALGQNPTNAEVLK	ALGQNPTNAEVLK	2	ALGQNPTNAEVLK2	59518	47942.9	106451	43149.1	22737.7	111817	107744	88994.7	124327	116617	76581		66876.3	75371.5	60743.4
P12111	P12111	CO6A3_HUMAN	COL6A3	Collagen alpha-3(VI) chain	1	ALGSAIEYTIENVFESAPNPR	ALGSAIEYTIENVFESAPNPR	2	ALGSAIEYTIENVFESAPNPR2						13177.7	8494.7	11495.9	5963.65	18635.5
P12111	P12111	CO6A3_HUMAN	COL6A3	Collagen alpha-3(VI) chain	1	ALGSAIEYTIENVFESAPNPR	ALGSAIEYTIENVFESAPNPR	3	ALGSAIEYTIENVFESAPNPR3						2471.72	2319.81	2207.24	2191.19	3968.55
Q14766	Q14766	LTBP1_HUMAN	LTBP1	Latent-transforming growth factor beta-binding protein 1	1	ALGTHVIHSTHTLPLTVTSQQGVK	ALGTHVIHSTHTLPLTVTSQQGVK	3	ALGTHVIHSTHTLPLTVTSQQGVK3		680.368				7499.8	5230.99		23260.3	11035
Q14766	Q14766	LTBP1_HUMAN	LTBP1	Latent-transforming growth factor beta-binding protein 1	1	ALGTHVIHSTHTLPLTVTSQQGVK	ALGTHVIHSTHTLPLTVTSQQGVK	4	ALGTHVIHSTHTLPLTVTSQQGVK4					1808.16	12069.1	10560.8		31883.5	13883.5
Q04721	Q04721	NOTC2_HUMAN	NOTCH2	Neurogenic locus notch homolog protein 2	1	ALGTLLHTNLR	ALGTLLHTNLR	2	ALGTLLHTNLR2						5989.93	3488.97		2237.1	2664.05
Q92616	Q92616	GCN1_HUMAN	GCN1	Stalled ribosome sensor GCN1	1	ALGTLVSHVTLR	ALGTLVSHVTLR	2	ALGTLVSHVTLR2	790.449
O75390	O75390	CISY_HUMAN	CS	Citrate synthase, mitochondrial	1	ALGVLAQLIWSR	ALGVLAQLIWSR	2	ALGVLAQLIWSR2	1542.47
Q4LDE5	Q4LDE5	SVEP1_HUMAN	SVEP1	Sushi, von Willebrand factor type A, EGF and pentraxin domain-containing protein 1	1	ALHEDLPSGSFIQDDMVHCSYLCDEGK	ALHEDLPSGSFIQDDMVHC(UniMod:4)SYLC(UniMod:4)DEGK	4	ALHEDLPSGSFIQDDMVHC(UniMod:4)SYLC(UniMod:4)DEGK4						2812.63
P01036;P01037	P01036;P01037	CYTN_HUMAN;CYTS_HUMAN	CST1;CST4	Cystatin-S	0	ALHFAISEYNK	ALHFAISEYNK	2	ALHFAISEYNK2			1467.02	31975.2			4657.86		4015.6						6808.65
P01036;P01037	P01036;P01037	CYTN_HUMAN;CYTS_HUMAN	CST1;CST4	Cystatin-S	0	ALHFAISEYNK	ALHFAISEYNK	3	ALHFAISEYNK3				28605.1	1637.41		4010.29		1407.46						8597.27
P14868	P14868	SYDC_HUMAN	DARS1	Aspartate--tRNA ligase, cytoplasmic	1	ALHHGIDLEK	ALHHGIDLEK	2	ALHHGIDLEK2	2079.92					1336.46				2181.39	3312.21		1407.91
P06681	P06681	CO2_HUMAN	C2	Complement C2	1	ALHQVFEHMLDVSK	ALHQVFEHMLDVSK	3	ALHQVFEHMLDVSK3	6457.97				3763.03	2498.51
Q70J99	Q70J99	UN13D_HUMAN	UNC13D	Protein unc-13 homolog D	1	ALHTATFQALQR	ALHTATFQALQR	2	ALHTATFQALQR2							871.777			1396.33			1109.5
Q8WUA8	Q8WUA8	TSK_HUMAN	TSKU	Tsukushi	1	ALHVDLSHNLIHR	ALHVDLSHNLIHR	3	ALHVDLSHNLIHR3	1200.92					9675.71	3359.18		12945.1	8613.47			2041.47
P26641	P26641	EF1G_HUMAN	EEF1G	Elongation factor 1-gamma	1	ALIAAQYSGAQVR	ALIAAQYSGAQVR	2	ALIAAQYSGAQVR2	9728.73		7194.44	1211.31		5997.41	6497.45		5466.03	7776.13	16032.9	8363.78	11784.4	9137.89	4844.4
P50991	P50991	TCPD_HUMAN	CCT4	T-complex protein 1 subunit delta	1	ALIAGGGAPEIELALR	ALIAGGGAPEIELALR	2	ALIAGGGAPEIELALR2	1524.08		2329.66			2301.67	2684.92	5532.93	2231.1	1965.33			2322.48	2867.91	4191.45
O75608	O75608	LYPA1_HUMAN	LYPLA1	Acyl-protein thioesterase 1	1	ALIDQEVK	ALIDQEVK	2	ALIDQEVK2							11598.9		11355.7		16755.5		12348.9		17112.5
P08133	P08133	ANXA6_HUMAN	ANXA6	Annexin A6	1	ALIEILATR	ALIEILATR	2	ALIEILATR2						15085.1	14494.8		11517.9	12210.7	11410.2		9427.3	10533.6	9538.59
Q8IZP0	Q8IZP0	ABI1_HUMAN	ABI1	Abl interactor 1	1	ALIESYQNLTR	ALIESYQNLTR	2	ALIESYQNLTR2	4537.98		4502.67	1370.3	1134.71	21879	20614.4		14917.5	18341.6	13107.3	19017.2	15566	21038.7	12573.9
P23381	P23381	SYWC_HUMAN	WARS1	Tryptophan--tRNA ligase, cytoplasmic	1	ALIEVLQPLIAEHQAR	ALIEVLQPLIAEHQAR	2	ALIEVLQPLIAEHQAR2									1235.59	2072.41
Q99685	Q99685	MGLL_HUMAN	MGLL	Monoglyceride lipase	1	ALIFVSHGAGEHSGR	ALIFVSHGAGEHSGR	3	ALIFVSHGAGEHSGR3						8737.21	6702.31		11460.5	12045.3	10709.3		4695.8		2018.88
Q13232	Q13232	NDK3_HUMAN	NME3	Nucleoside diphosphate kinase 3	1	ALIGATNPADAPPGTIR	ALIGATNPADAPPGTIR	2	ALIGATNPADAPPGTIR2				148.813		4206.9	3199.36		4535.56	5503.01	14182.8	12023	16294.7	16072.1
Q86UD1	Q86UD1	OAF_HUMAN	OAF	Out at first protein homolog	1	ALILGELEK	ALILGELEK	2	ALILGELEK2	1500.59	4292.13	3069.37	2773.43	2751.86		4835.99		1830.22		3516.45		3208.43
Q7LDG7	Q7LDG7	GRP2_HUMAN	RASGRP2	RAS guanyl-releasing protein 2	1	ALILGIYK	ALILGIYK	2	ALILGIYK2						3103.92	1957.66		1975.12	2074.79	3068.18
Q9Y5P6	Q9Y5P6	GMPPB_HUMAN	GMPPB	Mannose-1-phosphate guanylyltransferase catalytic subunit beta	1	ALILVGGYGTR	ALILVGGYGTR	2	ALILVGGYGTR2	3830.75		2883.34			4000.76	4193.47		4601.97				3253.48	4267.69
P12111	P12111	CO6A3_HUMAN	COL6A3	Collagen alpha-3(VI) chain	1	ALILVGLER	ALILVGLER	2	ALILVGLER2	2134.55	1980.02	4020.59	4581.27	2915.28	80125.9	71263.7	17495.1	81550.2	68491.4	10013.2		10871	10381.2	3631.9
Q13813	Q13813	SPTN1_HUMAN	SPTAN1	Spectrin alpha chain, non-erythrocytic 1	1	ALINADELASDVAGAEALLDR	ALINADELASDVAGAEALLDR	2	ALINADELASDVAGAEALLDR2						8452.19				9228.53
Q9H3U1	Q9H3U1	UN45A_HUMAN	UNC45A	Protein unc-45 homolog A	1	ALIPLALEGTDVGQTK	ALIPLALEGTDVGQTK	2	ALIPLALEGTDVGQTK2	1453.74					2029.06	3901.71		2179.94	2805.46			3492.6
P04211	P04211	LV743_HUMAN	IGLV7-43	Immunoglobulin lambda variable 7-43	1	ALIYSTSNK	ALIYSTSNK	2	ALIYSTSNK2	9515.49	21889.6	14184.6	20848	12265.5	82152.5	63873.6	110866	55179.5	75941.2	15660	52764.5	160134	89101.5
P20851	P20851	C4BPB_HUMAN	C4BPB	C4b-binding protein beta chain	1	ALLAFQESK	ALLAFQESK	2	ALLAFQESK2	1123440	3895650	2944510	2341380	1373000	727261	699679	713017	778431	1046360	859617	381678	863541	675072	116661
P57088	P57088	TMM33_HUMAN	TMEM33	Transmembrane protein 33	1	ALLANALTSALR	ALLANALTSALR	2	ALLANALTSALR2	5136.15		1989.89			983.545	1694.12		892.422	929.912			1746.38	2524.76	1938.02
P01023	P01023	A2MG_HUMAN	A2M	Alpha-2-macroglobulin	1	ALLAYAFALAGNQDK	ALLAYAFALAGNQDK	2	ALLAYAFALAGNQDK2	3501.37			4014.2		23745.3	17590.2	8511.94	29507.2		1794990	73077	160108	123721	238085
P01023	P01023	A2MG_HUMAN	A2M	Alpha-2-macroglobulin	1	ALLAYAFALAGNQDK	ALLAYAFALAGNQDK	3	ALLAYAFALAGNQDK3											46150.8		2186.82	2914.43	9084.06
P01023	P01023	A2MG_HUMAN	A2M	Alpha-2-macroglobulin	1	ALLAYAFALAGNQDKR	ALLAYAFALAGNQDKR	2	ALLAYAFALAGNQDKR2									1236.77		31390.2		2697.8	2938.14	13106
P20742	P20742	PZP_HUMAN	PZP	Pregnancy zone protein	1	ALLAYAFSLLGK	ALLAYAFSLLGK	2	ALLAYAFSLLGK2											1730.09
Q14258	Q14258	TRI25_HUMAN	TRIM25	E3 ubiquitin/ISG15 ligase TRIM25	1	ALLDASETTSTR	ALLDASETTSTR	2	ALLDASETTSTR2	5196.52										3663.54
Q14764	Q14764	MVP_HUMAN	MVP	Major vault protein	1	ALLDFEDK	ALLDFEDK	2	ALLDFEDK2						3550.44			3281.98	3611.1	4353.77		7653.19	8820.06
Q14764	Q14764	MVP_HUMAN	MVP	Major vault protein	1	ALLDFEDKDGDK	ALLDFEDKDGDK	2	ALLDFEDKDGDK2						3634.25	2151.02		2010.58	3106	4542.37		4968.76	4713.73
Q7LDG7	Q7LDG7	GRP2_HUMAN	RASGRP2	RAS guanyl-releasing protein 2	1	ALLDQEGNR	ALLDQEGNR	2	ALLDQEGNR2						6798.17		7796.45			4202.12			8303.99
Q14697	Q14697	GANAB_HUMAN	GANAB	Neutral alpha-glucosidase AB	1	ALLDSLQLGPDSLTVHLIHEVTK	ALLDSLQLGPDSLTVHLIHEVTK	3	ALLDSLQLGPDSLTVHLIHEVTK3						1326.32		773.851	1260.67	800.84	1157.5
O15372	O15372	EIF3H_HUMAN	EIF3H	Eukaryotic translation initiation factor 3 subunit H	1	ALLDSQFSYQHAIEESVVLIYDPIK	ALLDSQFSYQHAIEESVVLIYDPIK	3	ALLDSQFSYQHAIEESVVLIYDPIK3			3918.44
Q8N392	Q8N392	RHG18_HUMAN	ARHGAP18	Rho GTPase-activating protein 18	1	ALLEFLQR	ALLEFLQR	2	ALLEFLQR2						6534.75	7155.43		5739.1	6826.06	6832.67		4685.45	7239.33	3617.68
P13639	P13639	EF2_HUMAN	EEF2	Elongation factor 2	1	ALLELQLEPEELYQTFQR	ALLELQLEPEELYQTFQR	2	ALLELQLEPEELYQTFQR2			24705.1						1766.1	4160.97	4714.84			8136.91	8941.45
P13639	P13639	EF2_HUMAN	EEF2	Elongation factor 2	1	ALLELQLEPEELYQTFQR	ALLELQLEPEELYQTFQR	3	ALLELQLEPEELYQTFQR3									541.847
Q9UPN3	Q9UPN3;O94854	MACF1_HUMAN	MACF1	Microtubule-actin cross-linking factor 1, isoforms 1/2/3/4/5	1	ALLELVPWR	ALLELVPWR	2	ALLELVPWR2	2669.94
O14818;Q8TAA3	O14818;Q8TAA3	PSA7_HUMAN;PSMA8_HUMAN	PSMA7;PSMA8	Proteasome subunit alpha type-7	0	ALLEVVQSGGK	ALLEVVQSGGK	2	ALLEVVQSGGK2	10314	7456.91	10789.3			11617.6	20970.8		17274.6	14755.9	80640.6	39499.5	130191	89309.4	52446.2
P08238	P08238	HS90B_HUMAN	HSP90AB1	Heat shock protein HSP 90-beta	1	ALLFIPR	ALLFIPR	2	ALLFIPR2	14058.2		19454.7	2188.04	1759.67	5627.98	7371.94		5809	5191.47	6945.61		5073.83	6349.57
P07900	P07900	HS90A_HUMAN	HSP90AA1	Heat shock protein HSP 90-alpha	1	ALLFVPR	ALLFVPR	2	ALLFVPR2	18116		4654.81	2205.77		6219.72	12284.6		3933.33	6619.12	14700.7		11811.4	12549.8	8967.15
Q96RI0	Q96RI0	PAR4_HUMAN	F2RL3	Proteinase-activated receptor 4	1	ALLLGWVPTR	ALLLGWVPTR	2	ALLLGWVPTR2						11972.5	8843.84	12156.7	8362.6	9010.16	2597.3	3787.47	7336.92	9674.55	3688.25
P49795	P49795	RGS19_HUMAN	RGS19	Regulator of G-protein signaling 19	1	ALLLQGPSQSSSEA	ALLLQGPSQSSSEA	2	ALLLQGPSQSSSEA2						9293.93	5859.74		3636.12	4946.06	4198.08			2795.48
P02452	P02452	CO1A1_HUMAN	COL1A1	Collagen alpha-1(I) chain	1	ALLLQGSNEIEIR	ALLLQGSNEIEIR	2	ALLLQGSNEIEIR2						48440.9	47013.5	25526.5	53574.1	47480.1
O95782;O94973	O94973;O95782	AP2A1_HUMAN;AP2A2_HUMAN	AP2A1;AP2A2	AP-2 complex subunit alpha-2	0	ALLLSTYIK	ALLLSTYIK	2	ALLLSTYIK2	685.699		1781.22			905.907	1589.77			849.782
B0I1T2	B0I1T2	MYO1G_HUMAN	MYO1G	Unconventional myosin-Ig	1	ALLLTDQHLYK	ALLLTDQHLYK	2	ALLLTDQHLYK2						7486.71	7692.33		4860	6154	2732.74		2936.56	2426.91
Q8IV08	Q8IV08	PLD3_HUMAN	PLD3	5'-3' exonuclease PLD3	1	ALLNVVDNAR	ALLNVVDNAR	2	ALLNVVDNAR2	6125.91		2394.41				2842.63
P15924	P15924	DESP_HUMAN	DSP	Desmoplakin	1	ALLQAILQTEDMLK	ALLQAILQTEDM(UniMod:35)LK	2	ALLQAILQTEDM(UniMod:35)LK2	10502	7691.59	26919.2	6098.46	17236.8	4575.1	20550.7	6184.08	59214.1	36953.1	9352.18		5745.45	17213.1	59772.5
P15924	P15924	DESP_HUMAN	DSP	Desmoplakin	1	ALLQAILQTEDMLK	ALLQAILQTEDMLK	2	ALLQAILQTEDMLK2	21041.4	4182.71	8377.05	3154.19		12756.3	45123.8	38447.5	799.014	6094.5	11072.1		2530.5	113959	129270
P10155	P10155	RO60_HUMAN	RO60	RNA-binding protein RO60	1	ALLQEMPLTALLR	ALLQEMPLTALLR	2	ALLQEMPLTALLR2	1501.58			348.187			1291.73								1086.08
O00587;P80365	O00587;P80365	DHI2_HUMAN;MFNG_HUMAN	HSD11B2;MFNG	Beta-1,3-N-acetylglucosaminyltransferase manic fringe	0	ALLQLLR	ALLQLLR	2	ALLQLLR2						1810.5				1699.61			1036.29
Q8NDA2	Q8NDA2	HMCN2_HUMAN	HMCN2	Hemicentin-2	1	ALLQVDR	ALLQVDR	2	ALLQVDR2						2880.89	7361.42	9466.12	6590	4926.89
Q10588	Q10588	BST1_HUMAN	BST1	ADP-ribosyl cyclase/cyclic ADP-ribose hydrolase 2	1	ALLSPEQR	ALLSPEQR	2	ALLSPEQR2						13595		18339.2	5219.51	4193.9	9163.9
P12429	P12429	ANXA3_HUMAN	ANXA3	Annexin A3	1	ALLTLADGR	ALLTLADGR	2	ALLTLADGR2	2510.16		13429.8	1670.72		39383.1	27400.7	44820	24478.5	18796.4	46816	32405	18801.9	33688	24211.3
P00390	P00390	GSHR_HUMAN	GSR	Glutathione reductase, mitochondrial	1	ALLTPVAIAAGR	ALLTPVAIAAGR	2	ALLTPVAIAAGR2	1554.06		3924.19	1925.87	1280.61	6711.85	9517.61		4387.41	6225.29	7167.72	7307.74	9053.02	9581.92	5856.34
Q9Y6R7	Q9Y6R7	FCGBP_HUMAN	FCGBP	IgGFc-binding protein	1	ALLVADFGLQVSYDWNWR	ALLVADFGLQVSYDWNWR	2	ALLVADFGLQVSYDWNWR2	3997.96	22162.4			34643.7	7817.63		6324.84	11922.2	2655.52	2432.45	20569.6	10509.4
Q9Y6R7	Q9Y6R7	FCGBP_HUMAN	FCGBP	IgGFc-binding protein	1	ALLVADFGLQVSYDWNWR	ALLVADFGLQVSYDWNWR	3	ALLVADFGLQVSYDWNWR3									1585.93
P01031	P01031	CO5_HUMAN	C5	Complement C5	1	ALLVGEHLNIIVTPK	ALLVGEHLNIIVTPK	2	ALLVGEHLNIIVTPK2	260161		7612.65	36567.4	72222.7	14288.9	5919.31	22276.6	28734.4	8649.56	49348.9		13418.3	16424.1	9120.91
P01031	P01031	CO5_HUMAN	C5	Complement C5	1	ALLVGEHLNIIVTPK	ALLVGEHLNIIVTPK	3	ALLVGEHLNIIVTPK3	64168.6		3679.74	11818.2	29500.5	7203.78	3530.14	7905.48	12475	7776.43	16516.3		10650.5	5782.46
Q01518	Q01518	CAP1_HUMAN	CAP1	Adenylyl cyclase-associated protein 1	1	ALLVTASQCQQPAENK	ALLVTASQC(UniMod:4)QQPAENK	2	ALLVTASQC(UniMod:4)QQPAENK2	2693.79	3020.6	3456.01	5609.29	4357.17	8540.06	6881.23	5700.89	8282.22	6298.17	15156.6		20233.6	8480.76
Q70J99	Q70J99	UN13D_HUMAN	UNC13D	Protein unc-13 homolog D	1	ALLYEDALYTVLHR	ALLYEDALYTVLHR	2	ALLYEDALYTVLHR2						1417.47			1691.23	1211.37	2089.65
P02649	P02649	APOE_HUMAN	APOE	Apolipoprotein E	1	ALMDETMK	ALM(UniMod:35)DETM(UniMod:35)K	2	ALM(UniMod:35)DETM(UniMod:35)K2						184773	168858	224330	119949	179268
P02649	P02649	APOE_HUMAN	APOE	Apolipoprotein E	1	ALMDETMK	ALM(UniMod:35)DETMK	2	ALM(UniMod:35)DETMK2	29889.5	57217.6	21741.3	32686.3	14822.2	158191	126563	115602	155662	103661			12044.3	10253.8
P14923	P14923	PLAK_HUMAN	JUP	Junction plakoglobin	1	ALMGSPQLVAAVVR	ALM(UniMod:35)GSPQLVAAVVR	2	ALM(UniMod:35)GSPQLVAAVVR2	27712.9	65859.9	153466	10564.7	60118.6	8363.89	42915.9	19729.5	109097	55672	40650.6	76175.7	23115.7	72236.2	211443
P14923	P14923	PLAK_HUMAN	JUP	Junction plakoglobin	1	ALMGSPQLVAAVVR	ALM(UniMod:35)GSPQLVAAVVR	3	ALM(UniMod:35)GSPQLVAAVVR3			4775.39				2638.27		4347.52						13712.9
Q08380	Q08380	LG3BP_HUMAN	LGALS3BP	Galectin-3-binding protein	1	ALMLCEGLFVADVTDFEGWK	ALM(UniMod:35)LC(UniMod:4)EGLFVADVTDFEGWK	2	ALM(UniMod:35)LC(UniMod:4)EGLFVADVTDFEGWK2		20561.6	4072.9		57241.8	30107.8	7088.47		60869.6	46215.6	11530.4		11020.2
P02649	P02649	APOE_HUMAN	APOE	Apolipoprotein E	1	ALMDETMK	ALMDETM(UniMod:35)K	2	ALMDETM(UniMod:35)K2	64976.2	207239	96443.8	99945.2	51905.8	632292	526348	538065	619262	388703	24976.2		57320.9	57169.8
P02649	P02649	APOE_HUMAN	APOE	Apolipoprotein E	1	ALMDETMK	ALMDETMK	2	ALMDETMK2	508339	1069840	1305180	1118440	551252	1556090	1187200	1151340	1292820	1090520	25020.3		79848.9	80829.5	8642.62
P02649	P02649	APOE_HUMAN	APOE	Apolipoprotein E	1	ALMDETMKELK	ALMDETMKELK	2	ALMDETMKELK2									5737.71	4334.17
P00558	P00558	PGK1_HUMAN	PGK1	Phosphoglycerate kinase 1	1	ALMDEVVK	ALMDEVVK	2	ALMDEVVK2	21361.5	5082.27	6147.25		3406.65	13691.3	15669.4		8596.25	13482.3	9125.4	19200	14502.6	13218
P14923	P14923	PLAK_HUMAN	JUP	Junction plakoglobin	1	ALMGSPQLVAAVVR	ALMGSPQLVAAVVR	2	ALMGSPQLVAAVVR2	56195.9	54366.4	118373	7554.73	48418.5	10526.8	41525.6	31860	54364.2	21065.1	11073.3	70966	15360.3	82117	90346.2
Q08380	Q08380	LG3BP_HUMAN	LGALS3BP	Galectin-3-binding protein	1	ALMLCEGLFVADVTDFEGWK	ALMLC(UniMod:4)EGLFVADVTDFEGWK	2	ALMLC(UniMod:4)EGLFVADVTDFEGWK2	7748.45	104184	8442.69		259714	130902	9541.81	29729.5	221940	173877	19377.2	16535.2	33112.4	8189.16
Q08380	Q08380	LG3BP_HUMAN	LGALS3BP	Galectin-3-binding protein	1	ALMLCEGLFVADVTDFEGWK	ALMLC(UniMod:4)EGLFVADVTDFEGWK	3	ALMLC(UniMod:4)EGLFVADVTDFEGWK3		5200.06			13571.2	9341.35		2466.6	21967.6	11059	1615.28		2763.35
P10809	P10809	CH60_HUMAN	HSPD1	60 kDa heat shock protein, mitochondrial	1	ALMLQGVDLLADAVAVTMGPK	ALMLQGVDLLADAVAVTMGPK	3	ALMLQGVDLLADAVAVTMGPK3				4486.88			2468.47			2216.09
P32926	P32926	DSG3_HUMAN	DSG3	Desmoglein-3	1	ALNAQGLDVEKPLILTVK	ALNAQGLDVEKPLILTVK	3	ALNAQGLDVEKPLILTVK3	1641.15
P05107	P05107	ITB2_HUMAN	ITGB2	Integrin beta-2	1	ALNEITESGR	ALNEITESGR	2	ALNEITESGR2						26540.6	29950	34025.6	19876	28038	31547.4		23580.6	24811.8	13223.1
P42892	P42892	ECE1_HUMAN	ECE1	Endothelin-converting enzyme 1	1	ALNFGGIGVVVGHELTHAFDDQGR	ALNFGGIGVVVGHELTHAFDDQGR	3	ALNFGGIGVVVGHELTHAFDDQGR3						1429.8			2054.74	1674.49			9848.27
P13671	P13671	CO6_HUMAN	C6	Complement component C6	1	ALNHLPLEYNSALYSR	ALNHLPLEYNSALYSR	2	ALNHLPLEYNSALYSR2	27552.3					3486.35				7259.99			2588.52
P13671	P13671	CO6_HUMAN	C6	Complement component C6	1	ALNHLPLEYNSALYSR	ALNHLPLEYNSALYSR	3	ALNHLPLEYNSALYSR3	104421	27255.6	25881.5	49791.2	85161.9	32555.4	23431.3		14445.5	30211.7	8148.48	4139.71	13006.9	4157.69	4555.82
Q7L576	Q7L576	CYFP1_HUMAN	CYFIP1	Cytoplasmic FMR1-interacting protein 1	1	ALNLAYSSIYGSYR	ALNLAYSSIYGSYR	2	ALNLAYSSIYGSYR2						3697.21	6028.5		4878.13	4383.17	7817.92		5425.21	6289.42	3250.89
P12111	P12111	CO6A3_HUMAN	COL6A3	Collagen alpha-3(VI) chain	1	ALNLGYALDYAQR	ALNLGYALDYAQR	2	ALNLGYALDYAQR2	3009.64			3940.38		34990.8	32382.5	20714.5	41125	37530.3			5913.05
P05109	P05109	S10A8_HUMAN	S100A8	Protein S100-A8	1	ALNSIIDVYHK	ALNSIIDVYHK	2	ALNSIIDVYHK2	985876	83628.3	56166.1	38166.6	27211.3	971214	998022	575403	960076	785627	505337	151770	556603	305059	328526
P05109	P05109	S10A8_HUMAN	S100A8	Protein S100-A8	1	ALNSIIDVYHK	ALNSIIDVYHK	3	ALNSIIDVYHK3	217085	13006.8	15364.5	9454.39	6834.75	238649	310326	114035	244941	164369	110733	29138.1	134184	71799.9	100809
P05109	P05109	S10A8_HUMAN	S100A8	Protein S100-A8	1	ALNSIIDVYHKYSLIK	ALNSIIDVYHKYSLIK	3	ALNSIIDVYHKYSLIK3	1457.02								2871.86
Q02413	Q02413	DSG1_HUMAN	DSG1	Desmoglein-1	1	ALNSMGQDLER	ALNSM(UniMod:35)GQDLER	2	ALNSM(UniMod:35)GQDLER2	8279.88	10077.1	33021.3		11171.3		10237.5	8341.7	28310.3	14592	11977.6		8848.1	25166.6	39718.6
Q02413	Q02413	DSG1_HUMAN	DSG1	Desmoglein-1	1	ALNSMGQDLERPLELR	ALNSM(UniMod:35)GQDLERPLELR	3	ALNSM(UniMod:35)GQDLERPLELR3	19066.4	22210	71092.6		32071.4	8001.42	26231.5		91434.1	31384.9	19503.2	35949.2	13748.8	50196.6	104607
Q02413	Q02413	DSG1_HUMAN	DSG1	Desmoglein-1	1	ALNSMGQDLERPLELR	ALNSMGQDLERPLELR	3	ALNSMGQDLERPLELR3	8085.66	25246.2	22498.4	3324.58	16060	8604.09	28998.4		86610.5	10844.9	5250.74		5873.15	40094.1	31943.4
Q9NP58	Q9NP58	ABCB6_HUMAN	ABCB6	ATP-binding cassette sub-family B member 6	1	ALNVLVPIFYR	ALNVLVPIFYR	2	ALNVLVPIFYR2						1647.08	682.349	1636.99	832.204	1466.67	1095.88			2058.63	1664.17
P0DOX5;P01860	P01857;P01860;P0DOX5	IGG1_HUMAN;IGHG3_HUMAN	IGHG3	Immunoglobulin heavy constant gamma 3	1	ALPAPIEK	ALPAPIEK	1	ALPAPIEK1	12513.7		12347.1	7550.68	8471.71				2323.49	2486.16	8066.06		10278	10248.3
P0DOX5;P01860	P01857;P01860;P0DOX5	IGG1_HUMAN;IGHG3_HUMAN	IGHG3	Immunoglobulin heavy constant gamma 3	1	ALPAPIEK	ALPAPIEK	2	ALPAPIEK2	35646.2	652807		696892	101108	247493	322624	489571	279752	167746	1160240	1135200	26142.9	274164
P0DOX5;P01860	P01857;P01860;P0DOX5	IGG1_HUMAN;IGHG3_HUMAN	IGHG3	Immunoglobulin heavy constant gamma 3	1	ALPAPIEKTISK	ALPAPIEKTISK	2	ALPAPIEKTISK2	2670.97	3285.61	3405.69	1768.84	1637.05	2311.66	1862.41		1706.29	2524.5	15501.9	18150.6	7704.03	10753
P22314	P22314	UBA1_HUMAN	UBA1	Ubiquitin-like modifier-activating enzyme 1	1	ALPAVQQNNLDEDLIR	ALPAVQQNNLDEDLIR	2	ALPAVQQNNLDEDLIR2	6217.56					3874.67	5668.94			4718.44			5465.72	5783.82
P18669	P15259;P18669;Q8N0Y7	PGAM1_HUMAN	PGAM1	Phosphoglycerate mutase 1	1	ALPFWNEEIVPQIK	ALPFWNEEIVPQIK	2	ALPFWNEEIVPQIK2	33564.6		8778.92	1333.79		5156.31	13250.5	7422.89	4471.61	6863.15	9943.34	7020.7	7116.77	8552.94	9121.43
P09211	P09211	GSTP1_HUMAN	GSTP1	Glutathione S-transferase P	1	ALPGQLKPFETLLSQNQGGK	ALPGQLKPFETLLSQNQGGK	3	ALPGQLKPFETLLSQNQGGK3	22456.6			2524.23		11988.5	13536.9	9611.32	17778.5	14943.5	28605.8	3243.55	8261.26	7905.31	19464.9
Q6ZXV5	Q6ZXV5	TMTC3_HUMAN	TMTC3	Protein O-mannosyl-transferase TMTC3	1	ALPILEELLR	ALPILEELLR	2	ALPILEELLR2	875.633
P19971	P19971	TYPH_HUMAN	TYMP	Thymidine phosphorylase	1	ALPLALVLHELGAGR	ALPLALVLHELGAGR	2	ALPLALVLHELGAGR2	3939.66							2608.31
P19971	P19971	TYPH_HUMAN	TYMP	Thymidine phosphorylase	1	ALPLALVLHELGAGR	ALPLALVLHELGAGR	3	ALPLALVLHELGAGR3	2560.35								810.533		436.045
P27816	P27816	MAP4_HUMAN	MAP4	Microtubule-associated protein 4	1	ALPLEAEVAPVK	ALPLEAEVAPVK	2	ALPLEAEVAPVK2	2925.82
Q86UT6	Q86UT6	NLRX1_HUMAN	NLRX1	NLR family member X1	1	ALPLLFNLIK	ALPLLFNLIK	2	ALPLLFNLIK2	2017.71
P02748	P02748	CO9_HUMAN	C9	Complement component C9	1	ALPTTYEK	ALPTTYEK	2	ALPTTYEK2	5997.21	86689.9	16648.2	55306.1	4552.65	273465	171763	246406	125446	110777	110659		126330	87673.6	19618.5
O75636	O75636	FCN3_HUMAN	FCN3	Ficolin-3	1	ALPVFCDMDTEGGGWLVFQR	ALPVFC(UniMod:4)DM(UniMod:35)DTEGGGWLVFQR	2	ALPVFC(UniMod:4)DM(UniMod:35)DTEGGGWLVFQR2	4350.68					11525.4	12246.3	10201.4	19596.2	14045.5	49860.4		52274.9	21083.8	7507.25
O75636	O75636	FCN3_HUMAN	FCN3	Ficolin-3	1	ALPVFCDMDTEGGGWLVFQR	ALPVFC(UniMod:4)DMDTEGGGWLVFQR	2	ALPVFC(UniMod:4)DMDTEGGGWLVFQR2	13088.1				9360.11	43740.8	26774.8	30289.9	50495.3	66396.8	103499		102759	48706.3
O43488	O43488	ARK72_HUMAN	AKR7A2	Aflatoxin B1 aldehyde reductase member 2	1	ALQAAYGASAPSVTSAALR	ALQAAYGASAPSVTSAALR	2	ALQAAYGASAPSVTSAALR2	1744.94					4297.86	3256.71		2422.97	3229.57	5442.71	8850.7	6599.31	5069.82	3039.33
Q15149	Q15149	PLEC_HUMAN	PLEC	Plectin	1	ALQALEELR	ALQALEELR	2	ALQALEELR2	14730.3		1581.11						2678.34						1017.12
Q9BRG1	Q9BRG1	VPS25_HUMAN	VPS25	Vacuolar protein-sorting-associated protein 25	1	ALQALQQEHK	ALQALQQEHK	2	ALQALQQEHK2						4613.57			5420.44	4588.96	4035.56
P11279	P11279	LAMP1_HUMAN	LAMP1	Lysosome-associated membrane glycoprotein 1	1	ALQATVGNSYK	ALQATVGNSYK	2	ALQATVGNSYK2	19821.6	8064.48	23400.5	3490.05	2760.93	16750.9	28529.4	22450.5	24115.5	19547.7	21829.3		19257.6	24836.4	13234.3
O95865	O95865	DDAH2_HUMAN	DDAH2	Putative hydrolase DDAH2	1	ALQDLGLR	ALQDLGLR	2	ALQDLGLR2			4420.88			2748.37	2445.52		2674.72	3537.9				4726.33	3322.34
P01019	P01019	ANGT_HUMAN	AGT	Angiotensinogen	1	ALQDQLVLVAAK	ALQDQLVLVAAK	2	ALQDQLVLVAAK2	62086.6	108818	87508.8	96816.7	74719.2	138423	116189	92068.7	109102	101684	100079	14445.3	114249	74293.4	30453.8
P12883	P11055;P12883	MYH7_HUMAN	MYH7	Myosin-7	1	ALQEAHQQALDDLQAEEDK	ALQEAHQQALDDLQAEEDK	3	ALQEAHQQALDDLQAEEDK3						1402.48	856.589		1667.03	1290.44			1016.03	818.221
P19971	P19971	TYPH_HUMAN	TYMP	Thymidine phosphorylase	1	ALQEALVLSDR	ALQEALVLSDR	2	ALQEALVLSDR2	12899.9					2308.69	4933.17		3856.26	2302.05	5923.66		3905.12	4335.98	7422.98
P13671	P13671	CO6_HUMAN	C6	Complement component C6	1	ALQEYAAK	ALQEYAAK	2	ALQEYAAK2	27792.1	12920.7	14531.5	17835.6	19939	7688.36	7405.92		4270.4	3959.68			4118.46	3358.74	2638.69
P40227	P40227	TCPZ_HUMAN	CCT6A	T-complex protein 1 subunit zeta	1	ALQFLEEVK	ALQFLEEVK	2	ALQFLEEVK2	5552.84					10124.1	10349.3			10105.5	6168.64		6160.35
O00429	O00429	DNM1L_HUMAN	DNM1L	Dynamin-1-like protein	1	ALQGASQIIAEIR	ALQGASQIIAEIR	2	ALQGASQIIAEIR2	814.663		967.683	952.996		891.131	892.651			1302.4	2364.39		1485.29	1615.08
P15311	P15311	EZRI_HUMAN	EZR	Ezrin	1	ALQLEEER	ALQLEEER	2	ALQLEEER2	13124.5					12117			10853.2	13543.9
O43240	O43240	KLK10_HUMAN	KLK10	Kallikrein-10	1	ALQLPYR	ALQLPYR	2	ALQLPYR2	8162.45	1519.87
Q14764	Q14764	MVP_HUMAN	MVP	Major vault protein	1	ALQPLEEGEDEEK	ALQPLEEGEDEEK	2	ALQPLEEGEDEEK2						4905.89	4988.31	5902.39	3682.97	5598.48	8229.58		12677.8	11365.4	9019.79
P58107	P58107	EPIPL_HUMAN	EPPK1	Epiplakin	1	ALQQGLVGLELK	ALQQGLVGLELK	2	ALQQGLVGLELK2	2001.87										1375.34				1792.78
O00468	O00468	AGRIN_HUMAN	AGRN	Agrin	1	ALQSNHFELSLR	ALQSNHFELSLR	2	ALQSNHFELSLR2						2454.49	2646.65		3211.51	3326.49
P46940	P46940	IQGA1_HUMAN	IQGAP1	Ras GTPase-activating-like protein IQGAP1	1	ALQSPALGLR	ALQSPALGLR	2	ALQSPALGLR2	15948.6		3514.15			5840.19	9302.08	8825.26	3962.12	5812.39	7326.34	5102.62	4211.53	3891.62	5580.45
P62333	P62333	PRS10_HUMAN	PSMC6	26S proteasome regulatory subunit 10B	1	ALQSVGQIVGEVLK	ALQSVGQIVGEVLK	2	ALQSVGQIVGEVLK2	2645.68		2370.52			1892.35	2951.65	3005.92	1596.3	1781.6	1286.43	5883.73	2979.75	2609.05	2076.83
P11226	P11226	MBL2_HUMAN	MBL2	Mannose-binding protein C	1	ALQTEMAR	ALQTEMAR	2	ALQTEMAR2	27131.8	38453.1	26866	31512.5	40393.7	49217.7	55658	36629.2	62016.5	46440.7			48412.3
Q6UWD8	Q6UWD8	CP054_HUMAN	C16orf54	Transmembrane protein C16orf54	1	ALRPDPSHR	ALRPDPSHR	2	ALRPDPSHR2						8930.82	7197.44	10191.8	7349.21	17098.3	7696.97
Q9P2B2	Q9P2B2	FPRP_HUMAN	PTGFRN	Prostaglandin F2 receptor negative regulator	1	ALSADQGSYR	ALSADQGSYR	2	ALSADQGSYR2						7464.62	6836.73	4235.73	4853.05	4878.81			3646.3
Q6YHK3	Q6YHK3	CD109_HUMAN	CD109	CD109 antigen	1	ALSEFAALMNTER	ALSEFAALMNTER	2	ALSEFAALMNTER2						90461.2	131235		137510	122570			99102.8	93744
O75342	O75342	LX12B_HUMAN	ALOX12B	Arachidonate 12-lipoxygenase, 12R-type	1	ALSELTYDSLYLPNDFVER	ALSELTYDSLYLPNDFVER	2	ALSELTYDSLYLPNDFVER2	6158.13		5008.59	1638.3	2396.74	4280.76	12293.9	7082.2	6086.85	6007.37	7680.51			18682.2	26726.4
P16070	P16070	CD44_HUMAN	CD44	CD44 antigen	1	ALSIGFETCR	ALSIGFETC(UniMod:4)R	2	ALSIGFETC(UniMod:4)R2	1616.42	8215.55	5959.15	3190.83	2001.3	10048.1	6725.51		12058.3	10240.1	4481.69		4558.06	5944.82
Q9HC84	Q9HC84	MUC5B_HUMAN	MUC5B	Mucin-5B	1	ALSIHYK	ALSIHYK	2	ALSIHYK2						21124.4	16542.1	15378.8	15532.3	14908.4
Q9ULI3	Q9ULI3	HEG1_HUMAN	HEG1	Protein HEG homolog 1	1	ALSLAPLAGAGLELQLER	ALSLAPLAGAGLELQLER	2	ALSLAPLAGAGLELQLER2						4437	5032.41	6227.33	3945.52	6421.82
P24593	P24593	IBP5_HUMAN	IGFBP5	Insulin-like growth factor-binding protein 5	1	ALSMCPPSPLGCELVK	ALSMC(UniMod:4)PPSPLGC(UniMod:4)ELVK	2	ALSMC(UniMod:4)PPSPLGC(UniMod:4)ELVK2	3841		2462.62	4614.77	3857.21
P02549	P02549	SPTA1_HUMAN	SPTA1	Spectrin alpha chain, erythrocytic 1	1	ALSNAANLQR	ALSNAANLQR	2	ALSNAANLQR2						10590.2	10766.9	13330.8	10469	10388.9	21828		15678.6	20347.9	30470.3
P08514	P08514	ITA2B_HUMAN	ITGA2B	Integrin alpha-IIb	1	ALSNVEGFER	ALSNVEGFER	2	ALSNVEGFER2	6596.49	7246.5	12395.3	13050.6	9415.58	614227	811832	242220	523604	515282	606634	88149.2	919860	935024	153334
P26640	P26640	SYVC_HUMAN	VARS1	Valine--tRNA ligase	1	ALSPLEEWLR	ALSPLEEWLR	2	ALSPLEEWLR2	1884.49					1122.73							2312.17
Q13813	Q13813	SPTN1_HUMAN	SPTAN1	Spectrin alpha chain, non-erythrocytic 1	1	ALSSEGKPYVTK	ALSSEGKPYVTK	2	ALSSEGKPYVTK2	2486.99		4618.39						1994.81				1242.55
Q9Y490	Q9Y490	TLN1_HUMAN	TLN1	Talin-1	1	ALSTDPAAPNLK	ALSTDPAAPNLK	2	ALSTDPAAPNLK2	13530.8	29673.9	27542.5	30238.7	16100.2	66582	98932.1	70322.2	70597.5	83417	155727	17081.6	138931	138436	79999.4
Q9H4B7	Q9H4B7	TBB1_HUMAN	TUBB1	Tubulin beta-1 chain	1	ALSVAELTQQMFDAR	ALSVAELTQQMFDAR	2	ALSVAELTQQMFDAR2	2749.16			2717.58	4088.98	130617	117424	155597	97178.1	140301	104362	9549.09	103069	82755.5	20238.2
Q9H4B7	Q9H4B7	TBB1_HUMAN	TUBB1	Tubulin beta-1 chain	1	ALSVAELTQQMFDAR	ALSVAELTQQMFDAR	3	ALSVAELTQQMFDAR3						6055.52	4753.3	3382.85	4798.18	3147.9	5470.35		2108.94	3264.59
P04275	P04275	VWF_HUMAN	VWF	von Willebrand factor	1	ALSVVWDR	ALSVVWDR	2	ALSVVWDR2	118024	104302	102749	118700	130119	3312490	3508200	6239400	3768240	2843410	171307	63103.5	263683	156789	36989.4
P98095	P98095	FBLN2_HUMAN	FBLN2	Fibulin-2	1	ALTCEPGYALK	ALTC(UniMod:4)EPGYALK	2	ALTC(UniMod:4)EPGYALK2							7989.24		6692.69	5383.42
P28676	P28676	GRAN_HUMAN	GCA	Grancalcin	1	ALTDFFR	ALTDFFR	2	ALTDFFR2						19821.5	17811.4	7662.82	14952.7	11726.1	15951.1		18935.5	16105.8	3740.49
P02671	P02671	FIBA_HUMAN	FGA	Fibrinogen alpha chain	1	ALTDMPQMR	ALTDM(UniMod:35)PQM(UniMod:35)R	2	ALTDM(UniMod:35)PQM(UniMod:35)R2	297422	233809	69141	176615	64808.9	144833	372888	383653	256740	190662	152857	259830	359026	143715	57512.6
P02671	P02671	FIBA_HUMAN	FGA	Fibrinogen alpha chain	1	ALTDMPQMR	ALTDM(UniMod:35)PQMR	2	ALTDM(UniMod:35)PQMR2	1467360	1155680	870642	1001910	1063740	848284	963849	839022	949897	904623	109748		366196	201001	36167.5
P02671	P02671	FIBA_HUMAN	FGA	Fibrinogen alpha chain	1	ALTDMPQMR	ALTDMPQM(UniMod:35)R	2	ALTDMPQM(UniMod:35)R2	863061	1313980	779097	1038110	698575	669653	826411	794256	896299	594113	111017	88602.7	178188	146613	23904.7
P02671	P02671	FIBA_HUMAN	FGA	Fibrinogen alpha chain	1	ALTDMPQMR	ALTDMPQMR	2	ALTDMPQMR2	2725770	6181700	3599340	3604110	3075720	3880070	3770350	4182490	3085140	3247730	292862	223076	1227760	515852	36023
P30626	P30626	SORCN_HUMAN	SRI	Sorcin	1	ALTDSFR	ALTDSFR	2	ALTDSFR2			5701.91			23028.9	14933.3		14624.3	11862	43258.4		25583.6	38434.8	15325.4
O43149	O43149	ZZEF1_HUMAN	ZZEF1	Zinc finger ZZ-type and EF-hand domain-containing protein 1	1	ALTELFFVTENR	ALTELFFVTENR	2	ALTELFFVTENR2									9974.62	15467.1
P04083	P04083	ANXA1_HUMAN	ANXA1	Annexin A1	1	ALTGHLEEVVLALLK	ALTGHLEEVVLALLK	3	ALTGHLEEVVLALLK3	3420.08		11058.8			3464.22		3518.12	3439.83	2336.79	1815.16	8884.57			1883.16
Q9BSJ8	Q9BSJ8	ESYT1_HUMAN	ESYT1	Extended synaptotagmin-1	1	ALTLGALTLPLAR	ALTLGALTLPLAR	2	ALTLGALTLPLAR2	771.44		3150.25			1691.89	1805.9	1064.78	813.269	1438.86	1404.33		2101.01	2368.67	1127.05
Q86VP6	Q86VP6	CAND1_HUMAN	CAND1	Cullin-associated NEDD8-dissociated protein 1	1	ALTLIAGSPLK	ALTLIAGSPLK	2	ALTLIAGSPLK2	3141.78		3504.36			4984.45	7105.78		4647.21	5733.38	4975.54		4897.49	4600.06	2439.81
P16109	P16109	LYAM3_HUMAN	SELP	P-selectin	1	ALTNEAENWADNEPNNK	ALTNEAENWADNEPNNK	2	ALTNEAENWADNEPNNK2		1151.04		2035.89		19351.4	19649.2	6428.24	17604.9	20526.5	7468.46		30321.2	24909.3
P16109	P16109	LYAM3_HUMAN	SELP	P-selectin	1	ALTNEAENWADNEPNNKR	ALTNEAENWADNEPNNKR	3	ALTNEAENWADNEPNNKR3					821.823	4727.48	7368.13		7582.89	6042.18	5634.4		9107.58	8300.33
Q96S97	Q96S97	MYADM_HUMAN	MYADM	Myeloid-associated differentiation marker	1	ALTQPLGLLR	ALTQPLGLLR	2	ALTQPLGLLR2	1559.71		12021.5	666.124	1416.1	38404.6	41345.7	23498.2	29677	31931.8	30057	14617.3	29957.1	34967.1	11417.2
P21333	P21333	FLNA_HUMAN	FLNA	Filamin-A	1	ALTQTGGPHVK	ALTQTGGPHVK	2	ALTQTGGPHVK2	31819.8	17863.8	25575.9	19994.8	31190.3	108349	177025	146770	125677	198907	280224	74437.3	231590	186921	104653
P04843	P04843	RPN1_HUMAN	RPN1	Dolichyl-diphosphooligosaccharide--protein glycosyltransferase subunit 1	1	ALTSEIALLQSR	ALTSEIALLQSR	2	ALTSEIALLQSR2						2185.62					4063.07		3064.36	2603.6
P26038	P26038	MOES_HUMAN	MSN	Moesin	1	ALTSELANAR	ALTSELANAR	2	ALTSELANAR2		5588.28				98257	64496	105919	50742	13935.8	101724		92625.5	72832.5	71808.9
P30626	P30626	SORCN_HUMAN	SRI	Sorcin	1	ALTTMGFR	ALTTMGFR	2	ALTTMGFR2			3992.26			17896	10020.5	10798.9	13743.8	6097.72	8004.06	24199.2	13624.6	22824.7
P17405	P17405	ASM_HUMAN	SMPD1	Sphingomyelin phosphodiesterase	1	ALTTVTALVR	ALTTVTALVR	2	ALTTVTALVR2	1294.02
Q13509;P68371;P04350	P04350;P68371;Q13509	TBB3_HUMAN;TBB4A_HUMAN;TBB4B_HUMAN	TUBB3;TUBB4A;TUBB4B	Tubulin beta-4A chain	0	ALTVPELTQQMFDAK	ALTVPELTQQMFDAK	2	ALTVPELTQQMFDAK2	27242.7		43987.4			65818.8	61866.8	79783.7	56563.2	55270.1	34447.8	32081.7	37672.3	38135	17040.3
Q9BUF5	Q9BUF5	TBB6_HUMAN	TUBB6	Tubulin beta-6 chain	1	ALTVPELTQQMFDAR	ALTVPELTQQMFDAR	2	ALTVPELTQQMFDAR2	4430.68
P07437	P07437	TBB5_HUMAN	TUBB	Tubulin beta chain	1	ALTVPELTQQVFDAK	ALTVPELTQQVFDAK	2	ALTVPELTQQVFDAK2	21216.7		45766.9	8011.03	5902.8	197760	212647	128747	146225	184659	135081	155606	167563	174657	64417.8
P07437	P07437	TBB5_HUMAN	TUBB	Tubulin beta chain	1	ALTVPELTQQVFDAK	ALTVPELTQQVFDAK	3	ALTVPELTQQVFDAK3									3418.72
Q01082	Q01082	SPTB2_HUMAN	SPTBN1	Spectrin beta chain, non-erythrocytic 1	1	ALVADSHPESER	ALVADSHPESER	2	ALVADSHPESER2			19300.4			5256.03	8094.95	8141.92	8779.93	9461.49	4123.96		4428.09	3336.41
O75146	O75146	HIP1R_HUMAN	HIP1R	Huntingtin-interacting protein 1-related protein	1	ALVDNEQLR	ALVDNEQLR	2	ALVDNEQLR2	9514.1		8879.86						7998.75
P04114	P04114	APOB_HUMAN	APOB	Apolipoprotein B-100	1	ALVDTLKFVTQAEGAK	ALVDTLKFVTQAEGAK	2	ALVDTLKFVTQAEGAK2								5687.07	7457.41
P01031	P01031	CO5_HUMAN	C5	Complement C5	1	ALVEGVDQLFTDYQIK	ALVEGVDQLFTDYQIK	2	ALVEGVDQLFTDYQIK2	691530	607784	469636	899258	900061	141004	135860	186451	106242	127143	216365	15552.3	483611	245499	38873
P01031	P01031	CO5_HUMAN	C5	Complement C5	1	ALVEGVDQLFTDYQIK	ALVEGVDQLFTDYQIK	3	ALVEGVDQLFTDYQIK3	42793.5	38649.5	32862.3	76551.4	73169.5	11321.8	11879.6	14147.1	9280.42	8119.15	24011.8		36556	17712	5522.4
Q9C0H2	Q9C0H2	TTYH3_HUMAN	TTYH3	Protein tweety homolog 3	1	ALVEMQDVVAELLR	ALVEMQDVVAELLR	2	ALVEMQDVVAELLR2		1984.74			1259.99	29465.3	23238.6	29603.7	15782.4	25555.4	30460.7		44858.4	35491.7	3808.06
P04114	P04114	APOB_HUMAN	APOB	Apolipoprotein B-100	1	ALVEQGFTVPEIK	ALVEQGFTVPEIK	2	ALVEQGFTVPEIK2	1850880	2776150	2542720	2740930	2686450	2170440	2566820	2847390	2209910	2120520	511709	466153	497546	533306	496980
P08237	P08237	PFKAM_HUMAN	PFKM	ATP-dependent 6-phosphofructokinase, muscle type	1	ALVFQPVAELK	ALVFQPVAELK	2	ALVFQPVAELK2						1799.17	1454.88		1015.24	1375.81			2739.51	2987.93
P04746;P0DTE7;P0DTE8;P0DUB6	P04746;P0DTE7;P0DTE8;P0DUB6;P19961	AMY1A_HUMAN;AMY1B_HUMAN;AMY1C_HUMAN;AMYP_HUMAN	AMY1A;AMY1B;AMY1C;AMY2A	Pancreatic alpha-amylase	0	ALVFVDNHDNQR	ALVFVDNHDNQR	2	ALVFVDNHDNQR2	4736.54	5606.94	4330.68	5569.13	4750.8		6714.98		1827.84	2776.63	8722.96	12393.3	19440.7	13578.7	15214.4
Q7LDG7	Q7LDG7	GRP2_HUMAN	RASGRP2	RAS guanyl-releasing protein 2	1	ALVITHFVHVAEK	ALVITHFVHVAEK	3	ALVITHFVHVAEK3						2511.37	2264.39		3401.65	3823.59	2660.54
P58166	P58166	INHBE_HUMAN	INHBE	Inhibin beta E chain	1	ALVLELAK	ALVLELAK	2	ALVLELAK2						4480.66			2894.01	2313.84			6189.77
P02768	P02768	ALBU_HUMAN	ALB	Albumin	1	ALVLIAFAQYLQQCPFEDHVK	ALVLIAFAQYLQQC(UniMod:4)PFEDHVK	3	ALVLIAFAQYLQQC(UniMod:4)PFEDHVK3	50572.5	18572.8	28917.2	40863.3	54861.6	8855.26	10459.4		4519.83	14708.9	3353.82		27725.3		17668.2
P02768	P02768	ALBU_HUMAN	ALB	Albumin	1	ALVLIAFAQYLQQCPFEDHVK	ALVLIAFAQYLQQC(UniMod:4)PFEDHVK	4	ALVLIAFAQYLQQC(UniMod:4)PFEDHVK4	25736.7				3912.12
O14732	O14732	IMPA2_HUMAN	IMPA2	Inositol monophosphatase 2	1	ALVLTEIGPK	ALVLTEIGPK	2	ALVLTEIGPK2	14374.4	6081.83	6315.98		1696.4	2427.57	10520		7317.19	3465.93	4506.95	5689.77		9277.09	22005.1
P06727	P06727	APOA4_HUMAN	APOA4	Apolipoprotein A-IV	1	ALVQQMEQLR	ALVQQM(UniMod:35)EQLR	2	ALVQQM(UniMod:35)EQLR2	8150.75	25437.7	12851.1	13168.8	4088.09	12427.9	11650.6	16460.2	14285.6	16421.8	7845.04			6282.27	8515.08
P06727	P06727	APOA4_HUMAN	APOA4	Apolipoprotein A-IV	1	ALVQQMEQLR	ALVQQMEQLR	2	ALVQQMEQLR2	53937.9	150588		124643	48728.4				28948.4	24712.3		9408.71
Q86WN1	Q86WN1	FCSD1_HUMAN	FCHSD1	F-BAR and double SH3 domains protein 1	1	ALVSELSEHLR	ALVSELSEHLR	2	ALVSELSEHLR2	3497.17
Q14574	Q14574	DSC3_HUMAN	DSC3	Desmocollin-3	1	ALVTVHVR	ALVTVHVR	2	ALVTVHVR2	16547.9	12266.1	19182.6	1991.48	14003.4	3439.81	10404.6		28415.8	8244.03	19144.2		7341.61	26714.7	35389.4
Q07954	Q07954	LRP1_HUMAN	LRP1	Prolow-density lipoprotein receptor-related protein 1	1	ALVVDVQNGYLYWTDWGDHSLIGR	ALVVDVQNGYLYWTDWGDHSLIGR	3	ALVVDVQNGYLYWTDWGDHSLIGR3						3279.13			8119.85	2975.88
Q14344	Q14344	GNA13_HUMAN	GNA13	Guanine nucleotide-binding protein subunit alpha-13	1	ALWADSGIQNAYDR	ALWADSGIQNAYDR	2	ALWADSGIQNAYDR2						8697.36	11442.6		7425.69	9773.8	7396.06	7594.93	9077.55	9120.14	5357.63
P63092;Q5JWF2	P63092;Q5JWF2	GNAS1_HUMAN;GNAS2_HUMAN	GNAS	Guanine nucleotide-binding protein G(s) subunit alpha isoforms short	1	ALWEDEGVR	ALWEDEGVR	2	ALWEDEGVR2			3816.75			12300.3	11038.4		8473.73	7424.47	7633.88		10200.8	10988.2	5218.47
P29622	P29622	KAIN_HUMAN	SERPINA4	Kallistatin	1	ALWEKPFISSR	ALWEKPFISSR	2	ALWEKPFISSR2	10765.2	4779.89	5715.88	7478.51	9652.87	4017.2			6900.94	4652.66				1200.15
P02538;P04259;P48668	P02538;P04259;P48668	K2C6A_HUMAN;K2C6B_HUMAN;K2C6C_HUMAN	KRT6A;KRT6B;KRT6C	Keratin, type II cytoskeletal 6A	0	ALYDAELSQMQTHISDTSVVLSMDNNR	ALYDAELSQMQTHISDTSVVLSM(UniMod:35)DNNR	3	ALYDAELSQMQTHISDTSVVLSM(UniMod:35)DNNR3	31103.1	2838.6			49839.5		5304.04	8153.51	32792.2	4240.73	27000.8			8494.07	89217.5
P02538;P04259;P48668	P02538;P04259;P48668	K2C6A_HUMAN;K2C6B_HUMAN;K2C6C_HUMAN	KRT6A;KRT6B;KRT6C	Keratin, type II cytoskeletal 6A	0	ALYDAELSQMQTHISDTSVVLSMDNNR	ALYDAELSQMQTHISDTSVVLSMDNNR	3	ALYDAELSQMQTHISDTSVVLSMDNNR3	29242.6		3084.07		13525.1		4055.64	10859.3	17445.3	3291.73	61989.5			48009.5	873091
Q9UKS6	Q9UKS6	PACN3_HUMAN	PACSIN3	Protein kinase C and casein kinase substrate in neurons protein 3	1	ALYDYAGQEADELSFR	ALYDYAGQEADELSFR	2	ALYDYAGQEADELSFR2						2610.98	4453.48		3332.92				7413.93
P04083	P04083	ANXA1_HUMAN	ANXA1	Annexin A1	1	ALYEAGER	ALYEAGER	2	ALYEAGER2	11180.8					9249.45	11615	13529	6663.79		16760.3		7104.49	10951.5	21073.9
Q03252	Q03252	LMNB2_HUMAN	LMNB2	Lamin-B2	1	ALYESELADAR	ALYESELADAR	2	ALYESELADAR2	6623.55
P20700	P20700	LMNB1_HUMAN	LMNB1	Lamin-B1	1	ALYETELADAR	ALYETELADAR	2	ALYETELADAR2	10233.6		13613.2							3980.82	3577.68
O00186	O00186	STXB3_HUMAN	STXBP3	Syntaxin-binding protein 3	1	ALYFITPTSK	ALYFITPTSK	2	ALYFITPTSK2						67853.7	48733		48967.8	59522.7	74736.1			30413.8
P08473	P08473	NEP_HUMAN	MME	Neprilysin	1	ALYGTTSETATWR	ALYGTTSETATWR	2	ALYGTTSETATWR2						5886.4	5489.64				9698.38		13851.1	17444.5
P00450	P00450	CERU_HUMAN	CP	Ceruloplasmin	1	ALYLQYTDETFR	ALYLQYTDETFR	2	ALYLQYTDETFR2	140273	96160.4	93406	114867	132377	61197.6	49089.3	19143.3	60163.6	54147.9	125941	29357.9	264223	153586	83655.8
Q15404	Q15404	RSU1_HUMAN	RSU1	Ras suppressor protein 1	1	ALYLSDNDFEILPPDIGK	ALYLSDNDFEILPPDIGK	2	ALYLSDNDFEILPPDIGK2	3283.33		4278.31	8469.62	7477.75	63541.2	102931	68452.8	40466.4	64597.5	58835.1	19668.3	141160	104090	49042.1
O75882	O75882	ATRN_HUMAN	ATRN	Attractin	1	ALYVHGGYK	ALYVHGGYK	2	ALYVHGGYK2	7425.24	13146.6	13626.2	14319.8	6217.88						7827.53		9166.91	5305.07	7372.98
P04114	P04114	APOB_HUMAN	APOB	Apolipoprotein B-100	1	ALYWVNGQVPDGVSK	ALYWVNGQVPDGVSK	2	ALYWVNGQVPDGVSK2	1104150	902257	792304	1073670	1336600	1331790	1333670	838498	1387390	1545490	199896	154011	194067	210988	229892
P36955	P36955	PEDF_HUMAN	SERPINF1	Pigment epithelium-derived factor	1	ALYYDLISSPDIHGTYK	ALYYDLISSPDIHGTYK	2	ALYYDLISSPDIHGTYK2	63479.8	37449.4	36997.3	55059.3	49877.6	4325.49	3286.43		3623.35	2603.05			4770.16	3193.66	2736.14
P36955	P36955	PEDF_HUMAN	SERPINF1	Pigment epithelium-derived factor	1	ALYYDLISSPDIHGTYK	ALYYDLISSPDIHGTYK	3	ALYYDLISSPDIHGTYK3	22466.2	12606.9	15223.6	29180.4	27606.1	2142							2382.99
Q16531	Q16531	DDB1_HUMAN	DDB1	DNA damage-binding protein 1	1	ALYYLQIHPQELR	ALYYLQIHPQELR	2	ALYYLQIHPQELR2									1320.97	1396.87
Q9UK41	Q9UK41	VPS28_HUMAN	VPS28	Vacuolar protein sorting-associated protein 28 homolog	1	AMDEIQPDLR	AM(UniMod:35)DEIQPDLR	2	AM(UniMod:35)DEIQPDLR2						1731.95					5773.32		5561.13	4571.35
P98160	P98160	PGBM_HUMAN	HSPG2	Basement membrane-specific heparan sulfate proteoglycan core protein	1	AMDFNGILTIR	AM(UniMod:35)DFNGILTIR	2	AM(UniMod:35)DFNGILTIR2			4052.99			12335.4	10857	7094.19	9436.55	9851.34
P07942	P07942	LAMB1_HUMAN	LAMB1	Laminin subunit beta-1	1	AMDLDQDVLSALAEVEQLSK	AM(UniMod:35)DLDQDVLSALAEVEQLSK	2	AM(UniMod:35)DLDQDVLSALAEVEQLSK2						3179.81	3209.99		3508.25	4622.91
O60814;P57053;P58876;P62807;Q5QNW6;Q93079;Q99877;Q99879;Q99880;Q8N257	O60814;P06899;P23527;P33778;P57053;P58876;P62807;Q16778;Q5QNW6;Q8N257;Q93079;Q99877;Q99879;Q99880	H2B1C_HUMAN;H2B1D_HUMAN;H2B1H_HUMAN;H2B1K_HUMAN;H2B1L_HUMAN;H2B1M_HUMAN;H2B1N_HUMAN;H2B2F_HUMAN;H2B3B_HUMAN;H2BFS_HUMAN	H2BC12;H2BC12L;H2BC13;H2BC14;H2BC15;H2BC18;H2BC26;H2BC4;H2BC5;H2BC9	Histone H2B type 1-K	0	AMGIMNSFVNDIFER	AM(UniMod:35)GIMNSFVNDIFER	2	AM(UniMod:35)GIMNSFVNDIFER2	10536.2	13249.3	8789.75	12695.2		33465.4	38918.2	57334.8	45510.4	49168.3	30845.8	20223.9	36565.3	35208.3	34019.5
P11597	P11597	CETP_HUMAN	CETP	Cholesteryl ester transfer protein	1	AMMLLGQVK	AM(UniMod:35)MLLGQVK	2	AM(UniMod:35)MLLGQVK2						13839.6	23112.4		20632.6	19774.4			15658.5	4503.2
P27105	P27105	STOM_HUMAN	STOM	Stomatin	1	AMAAEAEASR	AMAAEAEASR	2	AMAAEAEASR2	4281.02					153633	117701	127223	96578.8	157142	80733.1	51720.1	108615	115259	17640.1
Q9NZT1	Q9NZT1	CALL5_HUMAN	CALML5	Calmodulin-like protein 5	1	AMAGLGQPLPQEELDAMIR	AMAGLGQPLPQEELDAMIR	2	AMAGLGQPLPQEELDAMIR2	34739.8										8885.37		2066.42
P07357	P07357	CO8A_HUMAN	C8A	Complement component C8 alpha chain	1	AMAVEDIISR	AMAVEDIISR	2	AMAVEDIISR2	286572	177392	250663	297046	341977	25121.9	23487.8		24722.1	23597.9	30899.4	28048.5	98925.8	39116.6
Q9UK41	Q9UK41	VPS28_HUMAN	VPS28	Vacuolar protein sorting-associated protein 28 homolog	1	AMDEIQPDLR	AMDEIQPDLR	2	AMDEIQPDLR2						4767.41	5891.31	13980.6	6230.28	4752.53				3000.08
P98160	P98160	PGBM_HUMAN	HSPG2	Basement membrane-specific heparan sulfate proteoglycan core protein	1	AMDFNGILTIR	AMDFNGILTIR	2	AMDFNGILTIR2						14394.2	9820.35	10483.1	9911.86	11300.3
P07942	P07942	LAMB1_HUMAN	LAMB1	Laminin subunit beta-1	1	AMDLDQDVLSALAEVEQLSK	AMDLDQDVLSALAEVEQLSK	2	AMDLDQDVLSALAEVEQLSK2						21178.1	5579.67	18788.5	14004.7	22686.5
P07942	P07942	LAMB1_HUMAN	LAMB1	Laminin subunit beta-1	1	AMDLDQDVLSALAEVEQLSK	AMDLDQDVLSALAEVEQLSK	3	AMDLDQDVLSALAEVEQLSK3						10874.9	2490.29	8628.12	7104.51	12006
O60610	O60610	DIAP1_HUMAN	DIAPH1	Protein diaphanous homolog 1	1	AMDPAVPNMMIDAAK	AMDPAVPNMMIDAAK	2	AMDPAVPNMMIDAAK2						8116.73	6562.83	5984.48	8126.1	8753.29	6276.71		10592.7	7341.45
P55268	P55268	LAMB2_HUMAN	LAMB2	Laminin subunit beta-2	1	AMDYDLLLR	AMDYDLLLR	2	AMDYDLLLR2			6368.76			10362.5	7575.05		6735.91	8805.03
P18669	P15259;P18669	PGAM1_HUMAN	PGAM1	Phosphoglycerate mutase 1	1	AMEAVAAQGK	AMEAVAAQGK	2	AMEAVAAQGK2	4062.5		1653.8
Q00796	Q00796	DHSO_HUMAN	SORD	Sorbitol dehydrogenase	1	AMGAAQVVVTDLSATR	AMGAAQVVVTDLSATR	2	AMGAAQVVVTDLSATR2	1593.08					2760.15	2536.58		2660.78	2289.82				3421.4
O60814;P57053;P58876;P62807;Q5QNW6;Q93079;Q99877;Q99879;Q99880;Q8N257	O60814;P06899;P23527;P33778;P57053;P58876;P62807;Q16778;Q5QNW6;Q8N257;Q93079;Q99877;Q99879;Q99880	H2B1C_HUMAN;H2B1D_HUMAN;H2B1H_HUMAN;H2B1K_HUMAN;H2B1L_HUMAN;H2B1M_HUMAN;H2B1N_HUMAN;H2B2F_HUMAN;H2B3B_HUMAN;H2BFS_HUMAN	H2BC12;H2BC12L;H2BC13;H2BC14;H2BC15;H2BC18;H2BC26;H2BC4;H2BC5;H2BC9	Histone H2B type 1-K	0	AMGIMNSFVNDIFER	AMGIM(UniMod:35)NSFVNDIFER	2	AMGIM(UniMod:35)NSFVNDIFER2	4641.74					12689.1	10004.6	23865.6	20091	21167.5			16972.9	9034.91
O60814;P57053;P58876;P62807;Q5QNW6;Q93079;Q99877;Q99879;Q99880;Q8N257	O60814;P06899;P23527;P33778;P57053;P58876;P62807;Q16778;Q5QNW6;Q8N257;Q93079;Q99877;Q99879;Q99880	H2B1C_HUMAN;H2B1D_HUMAN;H2B1H_HUMAN;H2B1K_HUMAN;H2B1L_HUMAN;H2B1M_HUMAN;H2B1N_HUMAN;H2B2F_HUMAN;H2B3B_HUMAN;H2BFS_HUMAN	H2BC12;H2BC12L;H2BC13;H2BC14;H2BC15;H2BC18;H2BC26;H2BC4;H2BC5;H2BC9	Histone H2B type 1-K	0	AMGIMNSFVNDIFER	AMGIMNSFVNDIFER	2	AMGIMNSFVNDIFER2	15994.9	45416.4	41009.8	49459.3	6461.63	56873.7	78840.6	141423	11777	88800.8	54788.5	34668	55314.9	33779.5	55702.4
P04899	P04899	GNAI2_HUMAN	GNAI2	Guanine nucleotide-binding protein G(i) subunit alpha-2	1	AMGNLQIDFADPSR	AMGNLQIDFADPSR	2	AMGNLQIDFADPSR2						67423.4	59816.4	25902.5	61171.5	60795.3	46410.3	11642.1	48271.6	59956.5	19847.3
O75558	O75558	STX11_HUMAN	STX11	Syntaxin-11	1	AMHDYNQAEMK	AMHDYNQAEMK	2	AMHDYNQAEMK2						2335.76				4750.23
P29144	P29144	TPP2_HUMAN	TPP2	Tripeptidyl-peptidase 2	1	AMIEVINHK	AMIEVINHK	2	AMIEVINHK2						2882.66	3140.18		3928.57	4150	5699.69		10533.6	7385.05
Q9BXR6	Q9BXR6	FHR5_HUMAN	CFHR5	Complement factor H-related protein 5	1	AMISSPPFR	AMISSPPFR	2	AMISSPPFR2	151592	97038.9	127396	138728	204160	35942.1	32429.4	44345.6	39852.8	39197.7	26581.2	22739.2	72161.8	44235.1
O14976	O14976	GAK_HUMAN	GAK	Cyclin-G-associated kinase	1	AMLQVNPEER	AMLQVNPEER	2	AMLQVNPEER2										2604.57		60027.2
P11597	P11597	CETP_HUMAN	CETP	Cholesteryl ester transfer protein	1	AMMLLGQVK	AMMLLGQVK	2	AMMLLGQVK2	3802.1			5213.98	3607.77	43686.4	32762.8		34451.4	40808.2	2301.96		24098.9	7114.58
Q9H223	Q9H223	EHD4_HUMAN	EHD4	EH domain-containing protein 4	1	AMQEQLENYDFTK	AMQEQLENYDFTK	2	AMQEQLENYDFTK2			13087			3397.61	3033.67		2299.94	2825.14			3462.28
P20073	P20073	ANXA7_HUMAN	ANXA7	Annexin A7	1	AMQGAGTQER	AMQGAGTQER	2	AMQGAGTQER2									11049.8	14189.8
Q16851	Q16851	UGPA_HUMAN	UGP2	UTP--glucose-1-phosphate uridylyltransferase	1	AMSQDGASQFQEVIR	AMSQDGASQFQEVIR	2	AMSQDGASQFQEVIR2											5971.47		8331.38	8101.42
P49368	P49368	TCPG_HUMAN	CCT3	T-complex protein 1 subunit gamma	1	AMTGVEQWPYR	AMTGVEQWPYR	2	AMTGVEQWPYR2						5526.27	5459.22		3661.74	6017.46
P0C869	P0C869	PA24B_HUMAN	PLA2G4B	Cytosolic phospholipase A2 beta	1	AMTSLYGQLAGLK	AMTSLYGQLAGLK	2	AMTSLYGQLAGLK2	1946.2
P07359	P07359	GP1BA_HUMAN	GP1BA	Platelet glycoprotein Ib alpha chain	1	AMTSNVASVQCDNSDKFPVYK	AMTSNVASVQC(UniMod:4)DNSDKFPVYK	3	AMTSNVASVQC(UniMod:4)DNSDKFPVYK3		1143.91		1163.87		2131.78	3135.1		3885.09	3889.82	5987.76		3236.37	2277.84
P20618	P20618	PSB1_HUMAN	PSMB1	Proteasome subunit beta type-1	1	AMTTGAIAAMLSTILYSR	AMTTGAIAAMLSTILYSR	2	AMTTGAIAAMLSTILYSR2	686.793						785.67		561.333	837.375	2505.27		2562.96
P08514	P08514	ITA2B_HUMAN	ITGA2B	Integrin alpha-IIb	1	AMVTVLAFLWLPSLYQR	AMVTVLAFLWLPSLYQR	2	AMVTVLAFLWLPSLYQR2	1218.77	12044.9			24988.2	3661.28		2914.33	4037.75	2319.86	3766.11
P04275	P04275	VWF_HUMAN	VWF	von Willebrand factor	1	AMYSIDINDVQDQCSCCSPTR	AMYSIDINDVQDQC(UniMod:4)SC(UniMod:4)C(UniMod:4)SPTR	3	AMYSIDINDVQDQC(UniMod:4)SC(UniMod:4)C(UniMod:4)SPTR3	1435.74	2609.79	2945.26	2664.4	3763.06	75038	45650.8	22439.6	188646	168134			1113.86
Q9UJ71	Q9UJ71	CLC4K_HUMAN	CD207	C-type lectin domain family 4 member K	1	ANAQIQILTR	ANAQIQILTR	2	ANAQIQILTR2	2065.56
O75891	O75891	AL1L1_HUMAN	ALDH1L1	Cytosolic 10-formyltetrahydrofolate dehydrogenase	1	ANATEFGLASGVFTR	ANATEFGLASGVFTR	2	ANATEFGLASGVFTR2						4862.16	3634.23		5878.99	6184.69	15659.9		13961	15642.2	5742.92
P13797	P13797	PLST_HUMAN	PLS3	Plastin-3	1	ANDDIIVNWVNR	ANDDIIVNWVNR	2	ANDDIIVNWVNR2	6874.29		3778.99			3420.61	3418.36		3476.47	3332.02	2397.07		2154.25	2530.25	3864.36
Q6V0I7	Q6V0I7	FAT4_HUMAN	FAT4	Protocadherin Fat 4	1	ANDQAVPIETR	ANDQAVPIETR	2	ANDQAVPIETR2						5571.72	5810.11		7343.47	6011.06
P49189	P49189	AL9A1_HUMAN	ALDH9A1	4-trimethylaminobutyraldehyde dehydrogenase	1	ANDTTFGLAAGVFTR	ANDTTFGLAAGVFTR	2	ANDTTFGLAAGVFTR2	3191.26		7348.02			2325.59	3713.15		4873.62			9565.45		6221.73	15201.5
P05186	P05186	PPBT_HUMAN	ALPL	Alkaline phosphatase, tissue-nonspecific isozyme	1	ANEGTVGVSAATER	ANEGTVGVSAATER	2	ANEGTVGVSAATER2						15559.7	14727.5	19383.9	10572.5	11372	7065.85		12691.9	9113.55
P30622	P30622	CLIP1_HUMAN	CLIP1	CAP-Gly domain-containing linker protein 1	1	ANENASFLQK	ANENASFLQK	2	ANENASFLQK2	26419.6								3523.57	2791.2
P61254;Q9UNX3	P61254;Q9UNX3	RL26L_HUMAN;RL26_HUMAN	RPL26;RPL26L1	Large ribosomal subunit protein uL24	0	ANGTTVHVGIHPSK	ANGTTVHVGIHPSK	2	ANGTTVHVGIHPSK2	737.999
P00491	P00491	PNPH_HUMAN	PNP	Purine nucleoside phosphorylase	1	ANHEEVLAAGK	ANHEEVLAAGK	2	ANHEEVLAAGK2	9153.98	3770.75			2332.37	9242.23	23876.6	6522.08	22186.2	21967.9	23583.8		18102.5	8384.76	15801.9
Q9HCB6	Q9HCB6	SPON1_HUMAN	SPON1	Spondin-1	1	ANHWSAIIGGSHSK	ANHWSAIIGGSHSK	2	ANHWSAIIGGSHSK2	978.735
P61026	P61026	RAB10_HUMAN	RAB10	Ras-related protein Rab-10	1	ANINIEK	ANINIEK	2	ANINIEK2		2129.76				10054.9	12190.6		10781	8438.45	28089.6		16248.5	22977.8	15584.3
P61006	P61006	RAB8A_HUMAN	RAB8A	Ras-related protein Rab-8A	1	ANINVENAFFTLAR	ANINVENAFFTLAR	2	ANINVENAFFTLAR2						4563.37	6801.32		5652.41	8193.92	9321.71		5204.34	4241.74	3151.82
O43633	O43633	CHM2A_HUMAN	CHMP2A	Charged multivesicular body protein 2a	1	ANIQAVSLK	ANIQAVSLK	2	ANIQAVSLK2						2804.26	3812.22		2225.93	3453.14	2566.72		2392.03	4113.86
Q9UIQ6	Q9UIQ6	LCAP_HUMAN	LNPEP	Leucyl-cystinyl aminopeptidase	1	ANLINNIFELAGLGK	ANLINNIFELAGLGK	2	ANLINNIFELAGLGK2						1167.36				1537.65			589.903
Q8IUR7	Q8IUR7	ARMC8_HUMAN	ARMC8	Armadillo repeat-containing protein 8	1	ANLIVLGAVPR	ANLIVLGAVPR	2	ANLIVLGAVPR2										1013.56
Q6S8J7;P0CG38;A0A0A6YYL3;A0JP26;A6NI47;B2RU33;H3BUK9;Q6S545;Q6S5H5	A0JP26;A5A3E0;Q6S8J3;B2RU33;P0CG38;P0CG39;A0A0A6YYL3;Q6S545;Q6S5H5;Q6S8J7;A6NI47;H3BUK9	POTB2_HUMAN;POTB3_HUMAN;POTEA_HUMAN;POTEB_HUMAN;POTEC_HUMAN;POTEG_HUMAN;POTEH_HUMAN;POTEI_HUMAN;POTEM_HUMAN	POTEA;POTEB;POTEB2;POTEB3;POTEC;POTEG;POTEH;POTEI;POTEM	POTE ankyrin domain family member B	0	ANLNALDR	ANLNALDR	2	ANLNALDR2			3643.67			28205.4	27534.7		24166.9	21339.6	39394.4		24540	27825.5
P21333	P21333	FLNA_HUMAN	FLNA	Filamin-A	1	ANLPQSFQVDTSK	ANLPQSFQVDTSK	2	ANLPQSFQVDTSK2	24337.5	10345.8	20851.8	14436.9	15600.5	65186.1	114001	86129.1	96048.4	103619	197607	156106	159783	157956	109534
P35579	P35579	MYH9_HUMAN	MYH9	Myosin-9	1	ANLQIDQINTDLNLER	ANLQIDQINTDLNLER	2	ANLQIDQINTDLNLER2	16322.2	5039.94	16716.8	6978.39	8840.32	112226	139200	129384	108468	151901	32617.6	20126.8	40494.8	48267	26652.9
O14791	O14791	APOL1_HUMAN	APOL1	Apolipoprotein L1	1	ANLQSVPHASASR	ANLQSVPHASASR	2	ANLQSVPHASASR2	187650	196723	181201	189171	187014	1028710	1110410	1408010	1289370	1272260	877728	96596	1950010	1019570	180291
O14791	O14791	APOL1_HUMAN	APOL1	Apolipoprotein L1	1	ANLQSVPHASASR	ANLQSVPHASASR	3	ANLQSVPHASASR3	45629.4	54036.9	55333.5	62975.3	30887.4	360815	364809	423139	411721	304015	372216		691134	366812	76049.4
O14791	O14791	APOL1_HUMAN	APOL1	Apolipoprotein L1	1	ANLQSVPHASASRPR	ANLQSVPHASASRPR	3	ANLQSVPHASASRPR3	5817.32	1439.36		3735.06	1751.6	18140.7	22515.9	18034	129429	30267.4	551705		36976.1	13534.6	53020.5
Q8WVV4	Q8WVV4	POF1B_HUMAN	POF1B	Protein POF1B	1	ANNHQQQQGLQDSSSK	ANNHQQQQGLQDSSSK	3	ANNHQQQQGLQDSSSK3	9432.76		4170.62				4574.54		6975.31		3788.47
P29144	P29144	TPP2_HUMAN	TPP2	Tripeptidyl-peptidase 2	1	ANNIDYTVHSVR	ANNIDYTVHSVR	2	ANNIDYTVHSVR2							2850.39			2856.12	7964.89		4367.11	6202.19	5571.75
P05091	P05091	ALDH2_HUMAN	ALDH2	Aldehyde dehydrogenase, mitochondrial	1	ANNSTYGLAAAVFTK	ANNSTYGLAAAVFTK	2	ANNSTYGLAAAVFTK2															8477.53
P00352	P00352	AL1A1_HUMAN	ALDH1A1	Aldehyde dehydrogenase 1A1	1	ANNTFYGLSAGVFTK	ANNTFYGLSAGVFTK	2	ANNTFYGLSAGVFTK2	3095.86						2630.79			2027.6	7424.49		5308.12
O43678	O43678	NDUA2_HUMAN	NDUFA2	NADH dehydrogenase [ubiquinone] 1 alpha subcomplex subunit 2	1	ANPDLPILIR	ANPDLPILIR	2	ANPDLPILIR2	1641.18
P62266	P62266	RS23_HUMAN	RPS23	Small ribosomal subunit protein uS12	1	ANPFGGASHAK	ANPFGGASHAK	2	ANPFGGASHAK2	3993.5		5409.53										2156.33
P13010	P13010	XRCC5_HUMAN	XRCC5	X-ray repair cross-complementing protein 5	1	ANPQVGVAFPHIK	ANPQVGVAFPHIK	2	ANPQVGVAFPHIK2	1824.46
P0DOX8	P0CG04;B9A064;P0DOX8	IGL1_HUMAN		Immunoglobulin lambda-1 light chain	1	ANPTVTLFPPSSEELQANK	ANPTVTLFPPSSEELQANK	2	ANPTVTLFPPSSEELQANK2	1191980	1236710	1174730	1278300	1241080	1485930	1543120	3720300	1378070	1442130	3247410	2178900	3248040	2356090	381695
P0DOX8	P0CG04;B9A064;P0DOX8	IGL1_HUMAN		Immunoglobulin lambda-1 light chain	1	ANPTVTLFPPSSEELQANK	ANPTVTLFPPSSEELQANK	3	ANPTVTLFPPSSEELQANK3	46878.6	39790	72906.1	70594.4	60295.8	82106.5	87808.3	146595	68835.7	43777.2	180308		187849	137037	29195.5
P02679	P02679	FIBG_HUMAN	FGG	Fibrinogen gamma chain	1	ANQQFLVYCEIDGSGNGWTVFQK	ANQQFLVYC(UniMod:4)EIDGSGNGWTVFQK	3	ANQQFLVYC(UniMod:4)EIDGSGNGWTVFQK3	184961	15135.7	7008.59	20581.3	31475.4	106154	58864.1	61008.2	204192	117959	24487.7		16803.7	5772.29
P01008	P01008	ANT3_HUMAN	SERPINC1	Antithrombin-III	1	ANRPFLVFIR	ANRPFLVFIR	2	ANRPFLVFIR2	57747.8	15688.8	21611.5	14336.8	21755.4	7725.17	3913.3		23535.5	10434.8	21210		11338.8		12455.3
P01008	P01008	ANT3_HUMAN	SERPINC1	Antithrombin-III	1	ANRPFLVFIR	ANRPFLVFIR	3	ANRPFLVFIR3	23726.9	4833.41	9149.22	11381.8	7056.83	3327.02	1077.27		12637	1966.52	8592.45		4157.34	1570.53	4442.5
P0C0L4	P0C0L4	CO4A_HUMAN	C4A	Complement C4-A	1	ANSFLGEK	ANSFLGEK	2	ANSFLGEK2	86628.1	481169	345030	455808	153457	178214	140095	230292	170023	148366	97293	56581.4	283274	179193
P06239	P06239	LCK_HUMAN	LCK	Tyrosine-protein kinase Lck	1	ANSLEPEPWFFK	ANSLEPEPWFFK	2	ANSLEPEPWFFK2						5766.32	4100.53		3288.06	3930.92
P07225	P07225	PROS_HUMAN	PROS1	Vitamin K-dependent protein S	1	ANSLLEETK	ANSLLEETK	2	ANSLLEETK2	6903.44			6761.29
P23467	P23467	PTPRB_HUMAN	PTPRB	Receptor-type tyrosine-protein phosphatase beta	1	ANSLLISWSHGSGNVER	ANSLLISWSHGSGNVER	2	ANSLLISWSHGSGNVER2						4739.58	6477.02		6849.21	6494.76
P23467	P23467	PTPRB_HUMAN	PTPRB	Receptor-type tyrosine-protein phosphatase beta	1	ANSLLISWSHGSGNVER	ANSLLISWSHGSGNVER	3	ANSLLISWSHGSGNVER3						4281.06	7521.95		7002.99	6385.26
P15924	P15924	DESP_HUMAN	DSP	Desmoplakin	1	ANSSATETINK	ANSSATETINK	2	ANSSATETINK2	28225.1	26160.2	55448.9	2019.95	11239.5	3608.62	24190.3	11597.5	48550.9	19488	10699.7		6895.83	51633.7	27419.1
P47895	P47895	AL1A3_HUMAN	ALDH1A3	Retinaldehyde dehydrogenase 3	1	ANSTDYGLTAAVFTK	ANSTDYGLTAAVFTK	2	ANSTDYGLTAAVFTK2	8533.64
A0A0B4J1V6	A0A0B4J1V6	HV373_HUMAN	IGHV3-73	Immunoglobulin heavy variable 3-73	1	ANSYATAYAASVK	ANSYATAYAASVK	2	ANSYATAYAASVK2	5137.15	5115.7		6974.14	4966.35	22371.8	18056.6	21902.4	21095.2	23391.9	45668.8		51376.7	20040.9
A0A0B4J1Y9	A0A0B4J1Y9	HV372_HUMAN	IGHV3-72	Immunoglobulin heavy variable 3-72	1	ANSYTTEYAASVK	ANSYTTEYAASVK	2	ANSYTTEYAASVK2	47875.5	39600.5	38661.7	50957.6	51253.9	175679	169633	234857	180413	174407	296634		452040	301563	48301
P55103	P55103	INHBC_HUMAN	INHBC	Inhibin beta C chain	1	ANTAAGTTGGGSCCVPTAR	ANTAAGTTGGGSC(UniMod:4)C(UniMod:4)VPTAR	2	ANTAAGTTGGGSC(UniMod:4)C(UniMod:4)VPTAR2				784.44	783.905					3247.16			3723.42
P40926	P40926	MDHM_HUMAN	MDH2	Malate dehydrogenase, mitochondrial	1	ANTFVAELK	ANTFVAELK	2	ANTFVAELK2	7079.72		8055.06												3619.77
Q13576	Q13576	IQGA2_HUMAN	IQGAP2	Ras GTPase-activating-like protein IQGAP2	1	ANTLSQLSK	ANTLSQLSK	2	ANTLSQLSK2						2591.94					6261.85			3506.72
Q9Y5K6	Q9Y5K6	CD2AP_HUMAN	CD2AP	CD2-associated protein	1	ANTTAFLTPLEIK	ANTTAFLTPLEIK	2	ANTTAFLTPLEIK2						1992.37	2773.83		1431.88
Q14624	Q14624	ITIH4_HUMAN	ITIH4	Inter-alpha-trypsin inhibitor heavy chain H4	1	ANTVQEATFQMELPK	ANTVQEATFQM(UniMod:35)ELPK	2	ANTVQEATFQM(UniMod:35)ELPK2	19007.2	20893.6	8104.34	13862.8	11447.2	1226890	1386700	2105560	1219320	1134720	658056	526895	1038200	633135	220012
Q14624	Q14624	ITIH4_HUMAN	ITIH4	Inter-alpha-trypsin inhibitor heavy chain H4	1	ANTVQEATFQMELPK	ANTVQEATFQM(UniMod:35)ELPK	3	ANTVQEATFQM(UniMod:35)ELPK3						32101.9	31229.1		26129.1	10213.3	19700.4		17080.1	9818.09	7754.34
Q14624	Q14624	ITIH4_HUMAN	ITIH4	Inter-alpha-trypsin inhibitor heavy chain H4	1	ANTVQEATFQMELPK	ANTVQEATFQMELPK	2	ANTVQEATFQMELPK2	155011	166899	139384	138370	174398	2346260	197146	5493010	2328170	1752770	2152120	437435	2016630	1622950	235245
Q14624	Q14624	ITIH4_HUMAN	ITIH4	Inter-alpha-trypsin inhibitor heavy chain H4	1	ANTVQEATFQMELPK	ANTVQEATFQMELPK	3	ANTVQEATFQMELPK3				2415.69	2511.24	59028.9	53195.8	36986.7	43430.3	24359.1	22292		27072.5	21065.8
Q14624	Q14624	ITIH4_HUMAN	ITIH4	Inter-alpha-trypsin inhibitor heavy chain H4	1	ANTVQEATFQMELPKK	ANTVQEATFQMELPKK	2	ANTVQEATFQMELPKK2						10778.7	6958.05		33704.2	8979.61	60405.9			3396.58
Q14624	Q14624	ITIH4_HUMAN	ITIH4	Inter-alpha-trypsin inhibitor heavy chain H4	1	ANTVQEATFQMELPKK	ANTVQEATFQMELPKK	3	ANTVQEATFQMELPKK3						7108.11	4799.35		23135.2	5839.85	46564.3
O00560	O00560	SDCB1_HUMAN	SDCBP	Syntenin-1	1	ANVAVVSGAPLQGQLVAR	ANVAVVSGAPLQGQLVAR	2	ANVAVVSGAPLQGQLVAR2						200572	225608	169042	181436	249510	1980.32	49699.6	168302	59237.2	32621
O00560	O00560	SDCB1_HUMAN	SDCBP	Syntenin-1	1	ANVAVVSGAPLQGQLVAR	ANVAVVSGAPLQGQLVAR	3	ANVAVVSGAPLQGQLVAR3						10051.9	10879.3		7261.59	4591.39	7375.81		3791.04	7326.39
P35858	P35858	ALS_HUMAN	IGFALS	Insulin-like growth factor-binding protein complex acid labile subunit	1	ANVFVQLPR	ANVFVQLPR	2	ANVFVQLPR2	30102	39499.9	37162.7	63611.1	29585.9	35508.9	27130.7	9294.66	24322.4	25057.4	14572	12776.6	20124.7	9129.79
P47972	P47972	NPTX2_HUMAN	NPTX2	Neuronal pentraxin-2	1	ANVSNAGLPGDFR	ANVSNAGLPGDFR	2	ANVSNAGLPGDFR2									10796.9
Q02818	Q02818	NUCB1_HUMAN	NUCB1	Nucleobindin-1	1	APAAHPEGQLK	APAAHPEGQLK	2	APAAHPEGQLK2	1805.43	1276.37	1505.74			4748.75	5346.06	3675.58	3696.52	6315.52			3706.82
Q6ZRV2	Q6ZRV2	FA83H_HUMAN	FAM83H	Protein FAM83H	1	APAGDLLPSAFR	APAGDLLPSAFR	2	APAGDLLPSAFR2	2943.86
Q12929	Q12929	EPS8_HUMAN	EPS8	Epidermal growth factor receptor kinase substrate 8	1	APAPAPPGTVTQVDVR	APAPAPPGTVTQVDVR	2	APAPAPPGTVTQVDVR2						4347.06	3819.69		2354.61	4404.87	2361.52		4625.8	4618.04
Q9Y6C2	Q9Y6C2	EMIL1_HUMAN	EMILIN1	EMILIN-1	1	APAPASAPPGPSEELLR	APAPASAPPGPSEELLR	2	APAPASAPPGPSEELLR2						5911.65	4958.95	16197.1	5375.34	5069.63
P13861	P13861	KAP2_HUMAN	PRKAR2A	cAMP-dependent protein kinase type II-alpha regulatory subunit	1	APASVLPAATPR	APASVLPAATPR	2	APASVLPAATPR2	1876.92						1805.56						844.831
P24592	P24592	IBP6_HUMAN	IGFBP6	Insulin-like growth factor-binding protein 6	1	APAVAEENPK	APAVAEENPK	2	APAVAEENPK2	10876.7	33212.5	22833.9	29995.1	8510.82	1570.35			2392.12	2544.34
P00451	P00451	FA8_HUMAN	F8	Coagulation factor VIII	1	APCNIQMEDPTFK	APC(UniMod:4)NIQM(UniMod:35)EDPTFK	2	APC(UniMod:4)NIQM(UniMod:35)EDPTFK2						11480.8	7952.39	5186.36	11965.1	7471.62
P00451	P00451	FA8_HUMAN	F8	Coagulation factor VIII	1	APCNIQMEDPTFK	APC(UniMod:4)NIQMEDPTFK	2	APC(UniMod:4)NIQMEDPTFK2			2423.3			56662.6	27383.5	22568.2	48155	59217.1			2991.49
O14817	O14817	TSN4_HUMAN	TSPAN4	Tetraspanin-4	1	APCYETVK	APC(UniMod:4)YETVK	2	APC(UniMod:4)YETVK2						26939	9755.18	11152.4	19153.7	16251.2	12262.2		12842.9	9200.4
P04843	P04843	RPN1_HUMAN	RPN1	Dolichyl-diphosphooligosaccharide--protein glycosyltransferase subunit 1	1	APDELHYTYLDTFGR	APDELHYTYLDTFGR	3	APDELHYTYLDTFGR3	4844.28		2917.17			1912.69									2942.56
Q9UBQ6	Q9UBQ6	EXTL2_HUMAN	EXTL2	Exostosin-like 2	1	APDELWNSLGPHPIPVIFK	APDELWNSLGPHPIPVIFK	3	APDELWNSLGPHPIPVIFK3								2375.22	1289.8		10483		7115.14	5356.07	2006.28
O75695	O75695	XRP2_HUMAN	RP2	Protein XRP2	1	APDFLPLLNK	APDFLPLLNK	2	APDFLPLLNK2	1034.09				1088.75	17381.9	23054.3	10327.2	15234.2	17119.1	8664.86	17486.4	11949.4	10014.9	7250.39
P26038;P15311;P35241	P15311;P26038;P35241	EZRI_HUMAN;MOES_HUMAN;RADI_HUMAN	EZR;MSN;RDX	Ezrin	0	APDFVFYAPR	APDFVFYAPR	2	APDFVFYAPR2	25664.2	5279.94	70176.1	3786.6	4293.75	145899	117878	35112.5	147822	151269	116667	39124.2	70989.3	65370.7	52227.8
P22891	P22891	PROZ_HUMAN	PROZ	Vitamin K-dependent protein Z	1	APDLQDLPWQVK	APDLQDLPWQVK	2	APDLQDLPWQVK2	2841.77		1959.85	2765.35	3234.31	2647.69
P78509	P78509	RELN_HUMAN	RELN	Reelin	1	APDQPGEGVLLHYSYDNGITWK	APDQPGEGVLLHYSYDNGITWK	3	APDQPGEGVLLHYSYDNGITWK3						6185.66			10574.5	3225.27
Q09666	Q09666	AHNK_HUMAN	AHNAK	Neuroblast differentiation-associated protein AHNAK	1	APDVDVNIAGPDAALK	APDVDVNIAGPDAALK	2	APDVDVNIAGPDAALK2	2034.46									1067.45
P0DOX3;P01880	P01880;P0DOX3	IGD_HUMAN;IGHD_HUMAN	IGHD	Immunoglobulin heavy constant delta	1	APDVFPIISGCR	APDVFPIISGC(UniMod:4)R	2	APDVFPIISGC(UniMod:4)R2	9014.54	19288.2	14665.6	20345.9		5169.3					6789.85		10910.2	5009.8
Q92542	Q92542	NICA_HUMAN	NCSTN	Nicastrin	1	APDVTTLPR	APDVTTLPR	2	APDVTTLPR2	2956.85		3436.96			6226.14	8069.53	7045.92	5054.61	5086.82			7306.5	5515.48	10039.8
Q9NZP8	Q9NZP8	C1RL_HUMAN	C1RL	Complement C1r subcomponent-like protein	1	APEGFAVR	APEGFAVR	2	APEGFAVR2		7167.38							7635.21
A0A087WSZ0	A0A087WSZ0	KVD08_HUMAN	IGKV1D-8	Immunoglobulin kappa variable 1D-8	1	APELLIYAASTLQSGVPSR	APELLIYAASTLQSGVPSR	3	APELLIYAASTLQSGVPSR3	1914.94				2596.09	2680.89	5288.91	10629.8	2520.2	2950.16	7919.27		6383.15	5685.18
Q9ULI3	Q9ULI3	HEG1_HUMAN	HEG1	Protein HEG homolog 1	1	APEPGAATQR	APEPGAATQR	2	APEPGAATQR2						6852.22	6911.71	7945.86	3730.42	6166.1
Q96RF0	Q96RF0	SNX18_HUMAN	SNX18	Sorting nexin-18	1	APEPGPAGDGGPGAPAR	APEPGPAGDGGPGAPAR	2	APEPGPAGDGGPGAPAR2						5113.51	4801.18	7530.48	3160.5	3789.47	2788.23		5050.81	4811.33
P52566	P52566	GDIR2_HUMAN	ARHGDIB	Rho GDP-dissociation inhibitor 2	1	APEPHVEEDDDDELDSK	APEPHVEEDDDDELDSK	3	APEPHVEEDDDDELDSK3							7222.3	5382.12	6008.47	6996.88	4194.26		6952.75	4315.64	3917.55
P48740	P48740	MASP1_HUMAN	MASP1	Mannan-binding lectin serine protease 1	1	APEPISTQSHSVLILFHSDNSGENR	APEPISTQSHSVLILFHSDNSGENR	3	APEPISTQSHSVLILFHSDNSGENR3						3155.61	735.605		5506.94	4135.94			3103.66
P48740	P48740	MASP1_HUMAN	MASP1	Mannan-binding lectin serine protease 1	1	APEPISTQSHSVLILFHSDNSGENR	APEPISTQSHSVLILFHSDNSGENR	4	APEPISTQSHSVLILFHSDNSGENR4				3156.51
Q6UWD8	Q6UWD8	CP054_HUMAN	C16orf54	Transmembrane protein C16orf54	1	APEPPTQVGTLEAR	APEPPTQVGTLEAR	2	APEPPTQVGTLEAR2						24334.9	27945.7	18369.4	20339.1	22351.7	12677.6		16683.6	12110.3	7738.04
P80723	P80723	BASP1_HUMAN	BASP1	Brain acid soluble protein 1	1	APEQEQAAPGPAAGGEAPK	APEQEQAAPGPAAGGEAPK	2	APEQEQAAPGPAAGGEAPK2		1213.89	1126.22	1505.53		7734.17	5269.64	4425.66	3264.56	5221.98	2259.85			2193.84	1723.43
Q12965	Q12965	MYO1E_HUMAN	MYO1E	Unconventional myosin-Ie	1	APESLFLLEEMR	APESLFLLEEMR	2	APESLFLLEEMR2	2446.51
P49721	P49721	PSB2_HUMAN	PSMB2	Proteasome subunit beta type-2	1	APFAAHGYGAFLTLSILDR	APFAAHGYGAFLTLSILDR	3	APFAAHGYGAFLTLSILDR3									1939.93		2270.01				3342.79
P08238	P08238;Q58FF7	HS90B_HUMAN	HSP90AB1	Heat shock protein HSP 90-beta	1	APFDLFENK	APFDLFENK	2	APFDLFENK2	6991.91		5997	1605.66		2705.13	5259.25		3325.76	2468.64	2552.98		2195.05
P07900	P07900	HS90A_HUMAN	HSP90AA1	Heat shock protein HSP 90-alpha	1	APFDLFENR	APFDLFENR	2	APFDLFENR2	12798.6		3232.67	2315.08		8068.1	8743.36		8488.33	7441.07	9661.43		8692.71	9976.69	9872.03
P09543	P09543	CN37_HUMAN	CNP	2',3'-cyclic-nucleotide 3'-phosphodiesterase	1	APGAEEYAQQDVLK	APGAEEYAQQDVLK	2	APGAEEYAQQDVLK2						6071.88	10038.7		6994.31	7757.33	8564.85		7257.91
P50402	P50402	EMD_HUMAN	EMD	Emerin	1	APGAGLGQDR	APGAGLGQDR	2	APGAGLGQDR2	11978		8017.21
P48740	P48740	MASP1_HUMAN	MASP1	Mannan-binding lectin serine protease 1	1	APGELEHGLITFSTR	APGELEHGLITFSTR	2	APGELEHGLITFSTR2	3087.38					6918.05	6288.61		23307.1	12638	25120.3		8786
P48740	P48740	MASP1_HUMAN	MASP1	Mannan-binding lectin serine protease 1	1	APGELEHGLITFSTR	APGELEHGLITFSTR	3	APGELEHGLITFSTR3	8121.86			3577.74	4661.53	14393.3	13654.2		45940.1	22164.7	52915.4	11230.9	19706.6	9977.97	8959.45
Q9NP58	Q9NP58	ABCB6_HUMAN	ABCB6	ATP-binding cassette sub-family B member 6	1	APGIILLDEATSALDTSNER	APGIILLDEATSALDTSNER	2	APGIILLDEATSALDTSNER2						3094.19	5916.92			3194.36			8916.28
O00187	O00187	MASP2_HUMAN	MASP2	Mannan-binding lectin serine protease 2	1	APGKDTFYSLGSSLDITFR	APGKDTFYSLGSSLDITFR	3	APGKDTFYSLGSSLDITFR3				1490.66							10061.5				5146.17
Q6KB66	Q6KB66	K2C80_HUMAN	KRT80	Keratin, type II cytoskeletal 80	1	APGPGFSSR	APGPGFSSR	2	APGPGFSSR2	16993.5	15425.2	29824.8	3264.11	9995.17	5746.87	18674.4	11899.9	34135.5	10231.5	14371.4			29004.9	43768.3
Q9Y490	Q9Y490	TLN1_HUMAN	TLN1	Talin-1	1	APGQLECETAIAALNSCLR	APGQLEC(UniMod:4)ETAIAALNSC(UniMod:4)LR	3	APGQLEC(UniMod:4)ETAIAALNSC(UniMod:4)LR3				3428.04		5118.82				2616.5
P58107	P58107	EPIPL_HUMAN	EPPK1	Epiplakin	1	APGSGLALLPLK	APGSGLALLPLK	2	APGSGLALLPLK2	6769.59		2523.89						522.881		3646.9				2887.75
Q9Y6R7	Q9Y6R7	FCGBP_HUMAN	FCGBP	IgGFc-binding protein	1	APGWDPLCWDECR	APGWDPLC(UniMod:4)WDEC(UniMod:4)R	2	APGWDPLC(UniMod:4)WDEC(UniMod:4)R2	4155.85					459898	279493	309537	663983	561150			69220.8	29901.3
P11171	P11171	EPB41_HUMAN	EPB41	Protein 4.1	1	APIAAPEPELK	APIAAPEPELK	2	APIAAPEPELK2									1343.82				2580.75
O43639	O43639	NCK2_HUMAN	NCK2	Cytoplasmic protein NCK2	1	APIFTSEHGEK	APIFTSEHGEK	2	APIFTSEHGEK2						5548.26			4442.17	4925.45			7881.49	8933.79
P16284	P16284	PECA1_HUMAN	PECAM1	Platelet endothelial cell adhesion molecule	1	APIHFTIEK	APIHFTIEK	2	APIHFTIEK2						35351.6	28743.4	8210.5	26509.3	27099.2	32127.9	31312.1	35751.5	26537.4	19558.4
P14618	P14618	KPYM_HUMAN	PKM	Pyruvate kinase PKM	1	APIIAVTR	APIIAVTR	2	APIIAVTR2									28800.9	52388.8		81241.9	17363.3
Q92841;P17844	P17844;Q92841	DDX17_HUMAN;DDX5_HUMAN	DDX17;DDX5	Probable ATP-dependent RNA helicase DDX5	0	APILIATDVASR	APILIATDVASR	2	APILIATDVASR2	6396.4		10608.4	1563.44		1368.91	1955.13		1582.1	1692.66	3188.97		2024.87		10703.4
P36578	P36578	RL4_HUMAN	RPL4	Large ribosomal subunit protein uL4	1	APIRPDIVNFVHTNLR	APIRPDIVNFVHTNLR	3	APIRPDIVNFVHTNLR3	1399.08								918.574	1267.44					5761.13
Q06323	Q06323	PSME1_HUMAN	PSME1	Proteasome activator complex subunit 1	1	APLDIPVPDPVK	APLDIPVPDPVK	2	APLDIPVPDPVK2	4283.38		13901.9			7038.89	12720.6	6011.97	4820.83	6459.03	10658.5	11670	6358.89	6987.06	5481.4
O95968	O95968	SG1D1_HUMAN	SCGB1D1	Secretoglobin family 1D member 1	1	APLEAVAAK	APLEAVAAK	2	APLEAVAAK2		3611.94					3542.75		7039.97
P55160	P55160	NCKPL_HUMAN	NCKAP1L	Nck-associated protein 1-like	1	APLHLHENPDLAK	APLHLHENPDLAK	2	APLHLHENPDLAK2							2262.97		2221.44	3476.44	1745.54		2068.72
P55160	P55160	NCKPL_HUMAN	NCKAP1L	Nck-associated protein 1-like	1	APLHLHENPDLAK	APLHLHENPDLAK	3	APLHLHENPDLAK3									3484.96		2463.33
P09486	P09486	SPRC_HUMAN	SPARC	SPARC	1	APLIPMEHCTTR	APLIPMEHC(UniMod:4)TTR	2	APLIPMEHC(UniMod:4)TTR2	1086.04					2378.81				4082.81
O75369	O75369	FLNB_HUMAN	FLNB	Filamin-B	1	APLNVQFNSPLPGDAVK	APLNVQFNSPLPGDAVK	2	APLNVQFNSPLPGDAVK2	4363.78		4206.04
P0C869	P0C869	PA24B_HUMAN	PLA2G4B	Cytosolic phospholipase A2 beta	1	APLSALPSGQVVR	APLSALPSGQVVR	2	APLSALPSGQVVR2	3936.97
P02741	P02741	CRP_HUMAN	CRP	C-reactive protein	1	APLTKPLK	APLTKPLK	2	APLTKPLK2	859978	720650	970957	947362	878193	29702	34355.8	19637.5	26096.3	25942.8	57238		76692.9	23835.5	8871.28
Q14344	Q14344	GNA13_HUMAN	GNA13	Guanine nucleotide-binding protein subunit alpha-13	1	APMAAQGMVETR	APMAAQGMVETR	2	APMAAQGMVETR2						13122.8	11842.7	9122.35	12004.1	12466.5	2853.49		7487.05	5117.85
P06737	P06737	PYGL_HUMAN	PYGL	Glycogen phosphorylase, liver form	1	APNDFNLR	APNDFNLR	2	APNDFNLR2	3802.1						6315.67				6903.61		6879.88	5850.41
P02787	P02787	TRFE_HUMAN	TF	Serotransferrin	1	APNHAVVTR	APNHAVVTR	2	APNHAVVTR2	15511	9596.65		2655.19					1952.58	2387.37	4297.88	164874
P00966	P00966	ASSY_HUMAN	ASS1	Argininosuccinate synthase	1	APNTPDILEIEFK	APNTPDILEIEFK	2	APNTPDILEIEFK2			1050.27			4616.31	4817.02		2653.84	2708.31			6881.39		4982.89
P52566	P52566	GDIR2_HUMAN	ARHGDIB	Rho GDP-dissociation inhibitor 2	1	APNVVVTR	APNVVVTR	2	APNVVVTR2	1042.8					23112.5	28824.2	26714	21656.7	20592.9	48491.5		22918.3	35745.5	30433.3
P17174	P17174	AATC_HUMAN	GOT1	Aspartate aminotransferase, cytoplasmic	1	APPSVFAEVPQAQPVLVFK	APPSVFAEVPQAQPVLVFK	2	APPSVFAEVPQAQPVLVFK2	2522.03						3627.55	2678.66	1231.07	1392.25			1551.17	1396.82	5041.3
O94923	O94923	GLCE_HUMAN	GLCE	D-glucuronyl C5-epimerase	1	APPVVGGFNSNVGSK	APPVVGGFNSNVGSK	2	APPVVGGFNSNVGSK2							4911.6			3549.72
Q9HCP0;P78368;Q9Y6M4	P78368;Q9HCP0;Q9Y6M4	KC1G1_HUMAN;KC1G2_HUMAN;KC1G3_HUMAN	CSNK1G1;CSNK1G2;CSNK1G3	Casein kinase I isoform gamma-2	0	APQLHLEYR	APQLHLEYR	2	APQLHLEYR2						4571.49	5649.8			3985.27
Q15599	Q15599	NHRF2_HUMAN	NHERF2	Na(+)/H(+) exchange regulatory cofactor NHE-RF2	1	APQMDWNR	APQMDWNR	2	APQMDWNR2			6543.44			6769.12	8551.97		5729.31	6540.53
P07384	P07384	CAN1_HUMAN	CAPN1	Calpain-1 catalytic subunit	1	APSDLYQIILK	APSDLYQIILK	2	APSDLYQIILK2	6680.8		4353.32		1039.33	8901.92	15771.5	6245.8	5779.18	9592.33	10678.5	8784.85	6480.09	14595.5	4983.5
P12259	P12259	FA5_HUMAN	F5	Coagulation factor V	1	APSHQQATTAGSPLR	APSHQQATTAGSPLR	2	APSHQQATTAGSPLR2						4094.71	7348.59	8613.3	8659.03	14579.4
P12259	P12259	FA5_HUMAN	F5	Coagulation factor V	1	APSHQQATTAGSPLR	APSHQQATTAGSPLR	3	APSHQQATTAGSPLR3	2113.27	2306.88	3038.29	2860.39	3097.63	41274.2	28165.7	53349.7	31545.6	41149.2	4068.9		4852.73	4045.95
P17980	P17980	PRS6A_HUMAN	PSMC3	26S proteasome regulatory subunit 6A	1	APSIIFIDELDAIGTK	APSIIFIDELDAIGTK	2	APSIIFIDELDAIGTK2			3854.87			2278.8				1874.82			3160.05
Q76LX8	Q76LX8	ATS13_HUMAN	ADAMTS13	A disintegrin and metalloproteinase with thrombospondin motifs 13	1	APSPWGSIR	APSPWGSIR	2	APSPWGSIR2	5851.85	4236.28	6771.16	5462.36	5845.58	4305.24			4033.12	3573.39
P16452	P16452	EPB42_HUMAN	EPB42	Protein 4.2	1	APSSLPLR	APSSLPLR	2	APSSLPLR2						10768.6	13967.8	17773.4	12354.8	11934.5	30555.9		11255.8	20706.6
P78509	P78509	RELN_HUMAN	RELN	Reelin	1	APSSQNWLTVNGGK	APSSQNWLTVNGGK	2	APSSQNWLTVNGGK2						15769.8	19178.1	9336.83	16148.4	21311.5			5534.8	2543.75
P01024	P01024	CO3_HUMAN	C3	Complement C3	1	APSTWLTAYVVK	APSTWLTAYVVK	2	APSTWLTAYVVK2	1286770	801849	1041010	1494570	1398430	422218	346156	293909	625312	511536	768357	187802	582862	270426	124202
P08779	P08779	K1C16_HUMAN	KRT16	Keratin, type I cytoskeletal 16	1	APSTYGGGLSVSSR	APSTYGGGLSVSSR	2	APSTYGGGLSVSSR2	1223910	1240850	773417	71560.5	2639610	178432	294307	313074	2691300	187898	471283	502917	132457	1739390	4020490
P02533	P02533	K1C14_HUMAN	KRT14	Keratin, type I cytoskeletal 14	1	APSTYGGGLSVSSSR	APSTYGGGLSVSSSR	2	APSTYGGGLSVSSSR2	415134	1515400	1368180	142784	1677170	250325	1041320	403056	2766680	697322	702895	457575	405222	1998950	4359300
P02533	P02533	K1C14_HUMAN	KRT14	Keratin, type I cytoskeletal 14	1	APSTYGGGLSVSSSR	APSTYGGGLSVSSSR	3	APSTYGGGLSVSSSR3									7447.57					4191.38	10342
P21333	P21333	FLNA_HUMAN	FLNA	Filamin-A	1	APSVANVGSHCDLSLK	APSVANVGSHC(UniMod:4)DLSLK	3	APSVANVGSHC(UniMod:4)DLSLK3	1463.24					3788.08			2055.06	3336.98
Q5T4S7	Q5T4S7	UBR4_HUMAN	UBR4	E3 ubiquitin-protein ligase UBR4	1	APSYIEIFGR	APSYIEIFGR	2	APSYIEIFGR2	1838.67					3123.25	2813.01		2820.29	2559.95			3781.72	2434.28
P24821	P24821	TENA_HUMAN	TNC	Tenascin	1	APTAQVESFR	APTAQVESFR	2	APTAQVESFR2	22101.5	24553.6	26428.3	23451.9	17950.8	1543800	1388270	2099940	1582360	1251480	72256.4		66749.9	64920.2	26408.1
P04275	P04275	VWF_HUMAN	VWF	von Willebrand factor	1	APTCGLCEVAR	APTC(UniMod:4)GLC(UniMod:4)EVAR	2	APTC(UniMod:4)GLC(UniMod:4)EVAR2	228590	273683	244848	209779	265541	3483690	2410800	3481440	3664250	3211590	42912.6		81663.9	38370.3
Q9Y613	Q9Y613	FHOD1_HUMAN	FHOD1	FH1/FH2 domain-containing protein 1	1	APTCSLDGALPLGAQIPAVHR	APTC(UniMod:4)SLDGALPLGAQIPAVHR	3	APTC(UniMod:4)SLDGALPLGAQIPAVHR3						1216.9	1462.56		1144.64	1990.63			978.158
Q6UWD8	Q6UWD8	CP054_HUMAN	C16orf54	Transmembrane protein C16orf54	1	APTLVWR	APTLVWR	2	APTLVWR2						31916.6	24481.6	23128.8	20960.2	19798			16213.6
P09467	P09467	F16P1_HUMAN	FBP1	Fructose-1,6-bisphosphatase 1	1	APVILGSPDDVLEFLK	APVILGSPDDVLEFLK	2	APVILGSPDDVLEFLK2										897.52
O15439	O15439	MRP4_HUMAN	ABCC4	ATP-binding cassette sub-family C member 4	1	APVLFFDR	APVLFFDR	2	APVLFFDR2						3655.43				2881.73			2939.21	3264.25
Q9P2B2	Q9P2B2	FPRP_HUMAN	PTGFRN	Prostaglandin F2 receptor negative regulator	1	APVLLSSLDR	APVLLSSLDR	2	APVLLSSLDR2						9418.61	6416.39	6797.44	5408.67	7793.32			3819.65	2802.58
Q15149	Q15149	PLEC_HUMAN	PLEC	Plectin	1	APVPASELLASGVLSR	APVPASELLASGVLSR	2	APVPASELLASGVLSR2	8551.96												1740.25
P27824	P27824	CALX_HUMAN	CANX	Calnexin	1	APVPTGEVYFADSFDR	APVPTGEVYFADSFDR	2	APVPTGEVYFADSFDR2	4937.56					5082.15	6446.91		4458.63	4897.9	7161.71		7218.59
P00747	P00747	PLMN_HUMAN	PLG	Plasminogen	1	APWCHTTNSQVR	APWC(UniMod:4)HTTNSQVR	2	APWC(UniMod:4)HTTNSQVR2	72019.1	31433.2	30419.8	27529.7	70965	3649.18			5591.53	4500.26			6919
P00747	P00747	PLMN_HUMAN	PLG	Plasminogen	1	APWCHTTNSQVR	APWC(UniMod:4)HTTNSQVR	3	APWC(UniMod:4)HTTNSQVR3	120541	36996.5	45523.8	73577.6	134718	8923.57	4887.58		7838.84	7187.57	11231.2		12507.2	5470.93
P54577	P54577	SYYC_HUMAN	YARS1	Tyrosine--tRNA ligase, cytoplasmic	1	APWELLELR	APWELLELR	2	APWELLELR2	1163.47					1390.1	1734.3	2555.45	1455.44	1988.1			1398.04		3455.74
P04439	P04439	HLAA_HUMAN	HLA-A	HLA class I histocompatibility antigen, A alpha chain	1	APWIEQEGPEYWDQETR	APWIEQEGPEYWDQETR	2	APWIEQEGPEYWDQETR2						12876.4	20094.3	11564.8	21692.3	18448.8	10248.3		9593.06	5671.47
P01889	P01889	HLAB_HUMAN	HLA-B	HLA class I histocompatibility antigen, B alpha chain	1	APWIEQEGPEYWDR	APWIEQEGPEYWDR	2	APWIEQEGPEYWDR2				1370.1		101400	81228.5	42359	105678	101382	71659.3	21422.1	68415.7	57740.9	22903.8
P10321	P10321	HLAC_HUMAN	HLA-C	HLA class I histocompatibility antigen, C alpha chain	1	APWVEQEGPEYWDR	APWVEQEGPEYWDR	2	APWVEQEGPEYWDR2						7206.45	6315.52		7972.64	7978.57	3872.18		4885.28
Q16610	Q16610	ECM1_HUMAN	ECM1	Extracellular matrix protein 1	1	APYPNYDR	APYPNYDR	2	APYPNYDR2	41028.1	35963.5	44210.9	32123	35833.8	49106.3	55079.1	34764.7	65474.8	46965.3	26141.3		17167.1	48661.3	58186.4
O60437	O60437	PEPL_HUMAN	PPL	Periplakin	1	AQADEVLQLR	AQADEVLQLR	2	AQADEVLQLR2	4076.37		1689.13
O75955	O75955	FLOT1_HUMAN	FLOT1	Flotillin-1	1	AQADLAYQLQVAK	AQADLAYQLQVAK	2	AQADLAYQLQVAK2						7276.45	11175.7		5464.13	7383.51	6258.57	5791.41	7683.87	7449.03	3594.61
Q15149	Q15149	PLEC_HUMAN	PLEC	Plectin	1	AQAEAQQPTFDALR	AQAEAQQPTFDALR	2	AQAEAQQPTFDALR2	12260.8
Q7Z406	Q7Z406	MYH14_HUMAN	MYH14	Myosin-14	1	AQAELENVSGALNEAESK	AQAELENVSGALNEAESK	2	AQAELENVSGALNEAESK2	9149.46		2194.38
Q99816	Q99816	TS101_HUMAN	TSG101	Tumor susceptibility gene 101 protein	1	AQAELNALK	AQAELNALK	2	AQAELNALK2						10440.4	9105.96	11608.1	7094.26	10219.5	10003.7		7398.68	4199.58
P30049	P30049	ATPD_HUMAN	ATP5F1D	ATP synthase F(1) complex subunit delta, mitochondrial	1	AQAELVGTADEATR	AQAELVGTADEATR	2	AQAELVGTADEATR2	9952.11														4216.38
Q15149	Q15149	PLEC_HUMAN	PLEC	Plectin	1	AQAEQAALR	AQAEQAALR	2	AQAEQAALR2	14605.2		2531.56						2277.69
Q86WN1	Q86WN1	FCSD1_HUMAN	FCHSD1	F-BAR and double SH3 domains protein 1	1	AQAEVLQSVR	AQAEVLQSVR	2	AQAEVLQSVR2	10486.6
Q14764	Q14764	MVP_HUMAN	MVP	Major vault protein	1	AQALAIETEAELQR	AQALAIETEAELQR	2	AQALAIETEAELQR2	1942.31					5620.34	3814.21		5492.66	6176.51	7419.2		6256.9	11802.7	8165.53
Q86UX2	Q86UX2	ITIH5_HUMAN	ITIH5	Inter-alpha-trypsin inhibitor heavy chain H5	1	AQALAVSYR	AQALAVSYR	2	AQALAVSYR2						9522.09			10102.6	8822.56
Q15166	Q15166	PON3_HUMAN	PON3	Serum paraoxonase/lactonase 3	1	AQALEISGGFDK	AQALEISGGFDK	2	AQALEISGGFDK2	3260.37					4239.85	4695.23		3632.7	3662.87			5139.24	4593.3
Q9HC84	Q9HC84	MUC5B_HUMAN	MUC5B	Mucin-5B	1	AQAQPGVPLR	AQAQPGVPLR	2	AQAQPGVPLR2	1272.25	1819.74		1438.98		174815	181766	246498	176796	188581	10218.3		9105.8	9209.84	12875.5
O43149	O43149	ZZEF1_HUMAN	ZZEF1	Zinc finger ZZ-type and EF-hand domain-containing protein 1	1	AQAQSILEVLK	AQAQSILEVLK	2	AQAQSILEVLK2										1907.73			4872.65
P98160	P98160	PGBM_HUMAN	HSPG2	Basement membrane-specific heparan sulfate proteoglycan core protein	1	AQASAQLVIQALPSVLINIR	AQASAQLVIQALPSVLINIR	2	AQASAQLVIQALPSVLINIR2						878.593			1490.58	1136.21					1753.82
P98160	P98160	PGBM_HUMAN	HSPG2	Basement membrane-specific heparan sulfate proteoglycan core protein	1	AQASAQLVIQALPSVLINIR	AQASAQLVIQALPSVLINIR	3	AQASAQLVIQALPSVLINIR3					1278.14	1171.88			1736.63	1054.66
P02649	P02649	APOE_HUMAN	APOE	Apolipoprotein E	1	AQAWGER	AQAWGER	2	AQAWGER2	255706	961370	766984	1132520	300884	1753830	1277560	1620750	1066500	1338060	103349		95689.4	107646	48205.7
P13611	P13611	CSPG2_HUMAN	VCAN	Versican core protein	1	AQCGGGLLGVR	AQC(UniMod:4)GGGLLGVR	2	AQC(UniMod:4)GGGLLGVR2						87996	39728.7	26874.9	89192.4	102263
O00339	O00339	MATN2_HUMAN	MATN2	Matrilin-2	1	AQDDVSEWASK	AQDDVSEWASK	2	AQDDVSEWASK2						7200	6001.95	10213.7	4472.13	6981.59
P55084	P55084	ECHB_HUMAN	HADHB	Trifunctional enzyme subunit beta, mitochondrial	1	AQDEGLLSDVVPFK	AQDEGLLSDVVPFK	2	AQDEGLLSDVVPFK2	2842.91
P56202	P56202	CATW_HUMAN	CTSW	Cathepsin W	1	AQDLGPQPLELK	AQDLGPQPLELK	2	AQDLGPQPLELK2						7659.84	9271.09		7002.5
Q9Y490	Q9Y490	TLN1_HUMAN	TLN1	Talin-1	1	AQEACGPLEMDSALSVVQNLEK	AQEAC(UniMod:4)GPLEMDSALSVVQNLEK	2	AQEAC(UniMod:4)GPLEMDSALSVVQNLEK2	3114.08	5927.15		16408.5	8173.38	26838.9	40675.5	17679.2	21281.8	46746.3	30579		43939.1	33854.1	6902.15
P55268	P55268	LAMB2_HUMAN	LAMB2	Laminin subunit beta-2	1	AQEAEQLLR	AQEAEQLLR	2	AQEAEQLLR2						21067.8	11469	32493	11288.3	10657.4
P11277	P11277	SPTB1_HUMAN	SPTB	Spectrin beta chain, erythrocytic	1	AQEASVLLR	AQEASVLLR	2	AQEASVLLR2						11852.7	5914.79	15517	7015.41	9027.04	15650.5		4924.94	4257.4
P08311	P08311	CATG_HUMAN	CTSG	Cathepsin G	1	AQEGLRPGTLCTVAGWGR	AQEGLRPGTLC(UniMod:4)TVAGWGR	3	AQEGLRPGTLC(UniMod:4)TVAGWGR3	2625.89	1222.88	1252.15	1542.57	2311.24	2377			2611.91	3406.53
P06858	P06858	LIPL_HUMAN	LPL	Lipoprotein lipase	1	AQEHYPVSAGYTK	AQEHYPVSAGYTK	2	AQEHYPVSAGYTK2						4294.47	7510.38	5420.03	6860.19	8233.24
P35754	P35754	GLRX1_HUMAN	GLRX	Glutaredoxin-1	1	AQEILSQLPIK	AQEILSQLPIK	2	AQEILSQLPIK2	7991.17	12886.9	31399.7	3650.77	4015.55	4369.59	12906.2	7217.67	11286.1	5866.38	7705.79	12559.9	6064.94	14224	20732.4
Q14980	Q14980	NUMA1_HUMAN	NUMA1	Nuclear mitotic apparatus protein 1	1	AQELGHSQSALASAQR	AQELGHSQSALASAQR	3	AQELGHSQSALASAQR3						2443.28			2124.5	4308.07
Q13201	Q13201	MMRN1_HUMAN	MMRN1	Multimerin-1	1	AQEQQSLIHTNQAESHTAVGR	AQEQQSLIHTNQAESHTAVGR	3	AQEQQSLIHTNQAESHTAVGR3	11398.1	29304.6	23664.8	30212.2	13552.2	181060	253669	52948.2	387720	339440	21193.9		28588	15582.6	7644.42
Q13201	Q13201	MMRN1_HUMAN	MMRN1	Multimerin-1	1	AQEQQSLIHTNQAESHTAVGR	AQEQQSLIHTNQAESHTAVGR	4	AQEQQSLIHTNQAESHTAVGR4	4431.02	9588.66	9578.66	13729.8	4909.12	70173.4	86074.1	21921.7	143469	95585.3	11559		12884.5	5887.9	3485.86
P30084	P30084	ECHM_HUMAN	ECHS1	Enoyl-CoA hydratase, mitochondrial	1	AQFAQPEILIGTIPGAGGTQR	AQFAQPEILIGTIPGAGGTQR	2	AQFAQPEILIGTIPGAGGTQR2	3488.03
P38646	P38646	HSPA9_HUMAN	HSPA9	Stress-70 protein, mitochondrial	1	AQFEGIVTDLIR	AQFEGIVTDLIR	2	AQFEGIVTDLIR2	5960.33		3785.89									9051.6			8034.77
Q9Y6R7	Q9Y6R7	FCGBP_HUMAN	FCGBP	IgGFc-binding protein	1	AQGDPHYTTFDGR	AQGDPHYTTFDGR	3	AQGDPHYTTFDGR3						2445.9	4540.33		4072.01	2335.06			3649.56	1835.11
P41222	P41222	PTGDS_HUMAN	PTGDS	Prostaglandin-H2 D-isomerase	1	AQGFTEDTIVFLPQTDK	AQGFTEDTIVFLPQTDK	2	AQGFTEDTIVFLPQTDK2	10296.4	10107.9		9481.01	9806.3	14528.2	17167.3		17200.7	13746.3			10234.1
P55268	P55268	LAMB2_HUMAN	LAMB2	Laminin subunit beta-2	1	AQGIAQGAIR	AQGIAQGAIR	2	AQGIAQGAIR2						28070.4	26361.3	32877	21880.5	30523.4
P11277	P11277	SPTB1_HUMAN	SPTB	Spectrin beta chain, erythrocytic	1	AQGLLSAGHPEGEQIIR	AQGLLSAGHPEGEQIIR	3	AQGLLSAGHPEGEQIIR3				1050.86		15461.3	16209.3		19896.3	21674.1	19817.9	30387.3	12265.9	10683.2	15419.6
O95866	O95866	G6B_HUMAN	MPIG6B	Megakaryocyte and platelet inhibitory receptor G6b	1	AQGNPGASLDGR	AQGNPGASLDGR	2	AQGNPGASLDGR2						12639.2	12652.9		10666.4	12522.4	20896.4		20636.7	20406
P80723	P80723	BASP1_HUMAN	BASP1	Brain acid soluble protein 1	1	AQGPAASAEEPKPVEAPAANSDQTVTVK	AQGPAASAEEPKPVEAPAANSDQTVTVK	3	AQGPAASAEEPKPVEAPAANSDQTVTVK3		1450.82	1170.07			3774.14	3889.99		3976.17	3369.85	1808.4		1692.49
Q6ZNF0	Q6ZNF0	ACP7_HUMAN	ACP7	Acid phosphatase type 7	1	AQGTFVPFVDGGILR	AQGTFVPFVDGGILR	2	AQGTFVPFVDGGILR2	5330.92						1372.82
P55268	P55268	LAMB2_HUMAN	LAMB2	Laminin subunit beta-2	1	AQGVLAAQAR	AQGVLAAQAR	2	AQGVLAAQAR2						18215.9	17474.1	24574	13404.3	16225.4
P07996	P07996	TSP1_HUMAN	THBS1	Thrombospondin-1	1	AQGYSGLSVK	AQGYSGLSVK	2	AQGYSGLSVK2	27541	43190.8	44395.4	42881.4	33842.8	418761	432410	650877	456586	261944	77862.6	46098.5	77965.5	82071.7	41645.7
P02545	P02545	LMNA_HUMAN	LMNA	Prelamin-A/C	1	AQHEDQVEQYK	AQHEDQVEQYK	2	AQHEDQVEQYK2	12295.8		6984.97
Q13867	Q13867	BLMH_HUMAN	BLMH	Bleomycin hydrolase	1	AQHVFQHAVPQEGK	AQHVFQHAVPQEGK	3	AQHVFQHAVPQEGK3						2980.34	8569.85		3017.17	2273.11	12886.5		9273.82	8705.93	8075.87
Q13867	Q13867	BLMH_HUMAN	BLMH	Bleomycin hydrolase	1	AQHVFQHAVPQEGKPITNQK	AQHVFQHAVPQEGKPITNQK	4	AQHVFQHAVPQEGKPITNQK4	1563.72	2877.38	2297.98			2462.26	5708.8		5932.08	2850.1	11713.8	6025.68	5794.82	3432.46	11440
P15924	P15924	DESP_HUMAN	DSP	Desmoplakin	1	AQIDNLTR	AQIDNLTR	2	AQIDNLTR2	60721.2	66527.1	110077	6280.08	53121.1	9711.94	54424.5	29277.9	126522	44617.5	25134.6	123729	12413.8	108986	383101
P0DMV8;P0DMV9	P0DMV8;P0DMV9	HS71A_HUMAN;HS71B_HUMAN	HSPA1A;HSPA1B	Heat shock 70 kDa protein 1A	0	AQIHDLVLVGGSTR	AQIHDLVLVGGSTR	2	AQIHDLVLVGGSTR2	5203.85		1509.06			3793.35	6238.48		5071.83	4870.48	3850.79	6859.29	3443.3	2743.25	5177.19
P0DMV8;P0DMV9	P0DMV8;P0DMV9	HS71A_HUMAN;HS71B_HUMAN	HSPA1A;HSPA1B	Heat shock 70 kDa protein 1A	0	AQIHDLVLVGGSTR	AQIHDLVLVGGSTR	3	AQIHDLVLVGGSTR3	16064.1	1566.74	2695.51	2093.27	1336.33	12356.9	12692.4		11535.6	9554.84	11470.6	9649.78	11285.3	12158.9	15880.6
P98160	P98160	PGBM_HUMAN	HSPG2	Basement membrane-specific heparan sulfate proteoglycan core protein	1	AQIHGGILR	AQIHGGILR	2	AQIHGGILR2	2548.16			2119.33	2847.41	67702.1	60067.4	62469.1	70984	76290.8			4327.84	4066.29	3300.27
P15144	P15144	AMPN_HUMAN	ANPEP	Aminopeptidase N	1	AQIINDAFNLASAHK	AQIINDAFNLASAHK	2	AQIINDAFNLASAHK2						36542	38163.8	31158.8	32298.9	41321	13943.5	8248.03	58337.4	33153.8	9509.18
P15144	P15144	AMPN_HUMAN	ANPEP	Aminopeptidase N	1	AQIINDAFNLASAHK	AQIINDAFNLASAHK	3	AQIINDAFNLASAHK3						204548	223845	135133	171055	187775	134393	27294.1	296419	217448	57711.5
P04114	P04114	APOB_HUMAN	APOB	Apolipoprotein B-100	1	AQIPILR	AQIPILR	2	AQIPILR2	1993260	2789760	2037570	2087220	1891680	1457140	2063680	4581160	1931610	1910870	458638	522265	144374	217111	489759
P02751	P02751	FINC_HUMAN	FN1	Fibronectin	1	AQITGYR	AQITGYR	2	AQITGYR2	33918.6	45118	31425.5	41508.2	27997	201126	121235	215988	118547	84432.8	201249	148086	194762	182861	140624
P57735	P57735	RAB25_HUMAN	RAB25	Ras-related protein Rab-25	1	AQIWDTAGLER	AQIWDTAGLER	2	AQIWDTAGLER2	5156.77								5381.85						3229.54
Q15907;P62491	P62491;Q15907	RB11A_HUMAN;RB11B_HUMAN	RAB11A;RAB11B	Ras-related protein Rab-11A	0	AQIWDTAGQER	AQIWDTAGQER	2	AQIWDTAGQER2	18157.8		17289.3			27275.8	27408.5	18475	20959.2	25472.6	33537.1		28402.5	19625.4	11207.7
Q96QK1	Q96QK1	VPS35_HUMAN	VPS35	Vacuolar protein sorting-associated protein 35	1	AQLAAITLIIGTFER	AQLAAITLIIGTFER	2	AQLAAITLIIGTFER2	462.03		5798.66
Q14764	Q14764	MVP_HUMAN	MVP	Major vault protein	1	AQLELEVSK	AQLELEVSK	2	AQLELEVSK2						2378.42				2670.36	5217.03		3101.01	2601.33
Q15149	Q15149	PLEC_HUMAN	PLEC	Plectin	1	AQLEPVASPAK	AQLEPVASPAK	2	AQLEPVASPAK2	24197.9		12911.2			2979.85	6692.2		6818.08		6349.61		6323.39
P54578	P54578	UBP14_HUMAN	USP14	Ubiquitin carboxyl-terminal hydrolase 14	1	AQLFALTGVQPAR	AQLFALTGVQPAR	2	AQLFALTGVQPAR2	1525.38		915.221								2320.36		1753.65	1219.23	1894.35
P05156	P05156	CFAI_HUMAN	CFI	Complement factor I	1	AQLGDLPWQVAIK	AQLGDLPWQVAIK	2	AQLGDLPWQVAIK2	726956	856842	838117	930595	922423	18905.8	30317.3	19544	16627.3	28458.8	16665.7	21553.5	33080	28261.7	12156.7
Q92734	Q92734	TFG_HUMAN	TFG	Protein TFG	1	AQLGEDIR	AQLGEDIR	2	AQLGEDIR2	4028.32					42236.9	34123.7	45123.7	30328.9	39250	50908.4		55758	38832.1	23133.9
P04792	P04792	HSPB1_HUMAN	HSPB1	Heat shock protein beta-1	1	AQLGGPEAAK	AQLGGPEAAK	2	AQLGGPEAAK2	19669.9		15746.7			22201.5	22937.3	26058.8	31461.6	22787.5	46756.1		7506.11	14152.6
P40227	P40227	TCPZ_HUMAN	CCT6A	T-complex protein 1 subunit zeta	1	AQLGVQAFADALLIIPK	AQLGVQAFADALLIIPK	2	AQLGVQAFADALLIIPK2	1342.15		10270.9				7741.47	5828.81	1090.33	3612.21					4485.32
O14974	O14974	MYPT1_HUMAN	PPP1R12A	Protein phosphatase 1 regulatory subunit 12A	1	AQLHDTNMELTDLK	AQLHDTNMELTDLK	3	AQLHDTNMELTDLK3			1487.58
P50453	P50453	SPB9_HUMAN	SERPINB9	Serpin B9	1	AQLLELPYAR	AQLLELPYAR	2	AQLLELPYAR2	1716.98					3035.58	3794.69		2963.16	4006.04				3278.11
Q6Q788	Q6Q788	APOA5_HUMAN	APOA5	Apolipoprotein A-V	1	AQLLGGVDEAWALLQGLQSR	AQLLGGVDEAWALLQGLQSR	2	AQLLGGVDEAWALLQGLQSR2	1347.91					5208.39	2285.39	5938.94	6573.2	7578.85					3228.65
Q6Q788	Q6Q788	APOA5_HUMAN	APOA5	Apolipoprotein A-V	1	AQLLGGVDEAWALLQGLQSR	AQLLGGVDEAWALLQGLQSR	3	AQLLGGVDEAWALLQGLQSR3	641.845				1091.78	3925.71	1680.16	5546.81	5655.04	5413.46	1740.47		1978.98
Q9NUV9	Q9NUV9	GIMA4_HUMAN	GIMAP4	GTPase IMAP family member 4	1	AQLLGLIQR	AQLLGLIQR	2	AQLLGLIQR2						4414.63	4411.29		2242.58	2923.68			1318.71	1675.57
Q92817	Q92817	EVPL_HUMAN	EVPL	Envoplakin	1	AQLNELVNSHGR	AQLNELVNSHGR	2	AQLNELVNSHGR2	5422.65
P02671	P02671	FIBA_HUMAN	FGA	Fibrinogen alpha chain	1	AQLVDMK	AQLVDM(UniMod:35)K	2	AQLVDM(UniMod:35)K2	826052	884692	207661	676108	448491	647946	768241	1256550	624571	505114	283927		106070
P02671	P02671	FIBA_HUMAN	FGA	Fibrinogen alpha chain	1	AQLVDMK	AQLVDMK	1	AQLVDMK1	21864.6	6177.49	13936.6	15856.3	16680.2			3593.56	3877.93	4506.48			1306.34
P02671	P02671	FIBA_HUMAN	FGA	Fibrinogen alpha chain	1	AQLVDMK	AQLVDMK	2	AQLVDMK2	140411	889237	253492	545242	440306	967190	300877	1427090	396219	371288		46231.1	97790.4	105789	23916.8
P02671	P02671	FIBA_HUMAN	FGA	Fibrinogen alpha chain	1	AQLVDMKR	AQLVDMKR	2	AQLVDMKR2	6423.82		3380.51	3462.88	7323.89	11481.9			48365.7	16942.6	10210.5
P02765	P02765	FETUA_HUMAN	AHSG	Alpha-2-HS-glycoprotein	1	AQLVPLPPSTYVEFTVSGTDCVAK	AQLVPLPPSTYVEFTVSGTDC(UniMod:4)VAK	3	AQLVPLPPSTYVEFTVSGTDC(UniMod:4)VAK3	2659.21						3682.34
P07996	P07996	TSP1_HUMAN	THBS1	Thrombospondin-1	1	AQLYIDCEK	AQLYIDC(UniMod:4)EK	2	AQLYIDC(UniMod:4)EK2	20907.1	69520.4	74453.1	80498.6	41292.4	253138	238265	194946	343859	277444	42475.9		63448.1	37757.7
P26038	P26038	MOES_HUMAN	MSN	Moesin	1	AQMVQEDLEK	AQM(UniMod:35)VQEDLEK	2	AQM(UniMod:35)VQEDLEK2	4807.31		8871.89			18942.4	37837.2	26644	22806.9	17200.1	33888.9		48693.1	27934.6	21747.9
P00488	P00488	F13A_HUMAN	F13A1	Coagulation factor XIII A chain	1	AQMDLSGR	AQMDLSGR	2	AQMDLSGR2	73259.8	45182.1	67793.5	60265.7	74058.2	45163.5	34352.9	33733.7	33185.1	24125.3	36745.3		56889.6	49150.6	12319.5
P26038	P26038	MOES_HUMAN	MSN	Moesin	1	AQMVQEDLEK	AQMVQEDLEK	2	AQMVQEDLEK2	4365.68		87427	3688.44		82612.3	76341.2	69606.9	70853.2	125498			28276.5	30841.8	11783.8
P04114	P04114	APOB_HUMAN	APOB	Apolipoprotein B-100	1	AQNLYQELLTQEGQASFQGLK	AQNLYQELLTQEGQASFQGLK	2	AQNLYQELLTQEGQASFQGLK2	523685	57273.4	55753.9	115449	313632	672503	617760	115666	537014	1007260	107819	9247.9	73042.4	34647.7	22067.9
P04114	P04114	APOB_HUMAN	APOB	Apolipoprotein B-100	1	AQNLYQELLTQEGQASFQGLK	AQNLYQELLTQEGQASFQGLK	3	AQNLYQELLTQEGQASFQGLK3	568446	49172.1	139725	581972	618777	107671		960602	743380	607056	43388.3		65287.6	21211.2	61807.2
P25786	P25786	PSA1_HUMAN	PSMA1	Proteasome subunit alpha type-1	1	AQPAQPADEPAEK	AQPAQPADEPAEK	2	AQPAQPADEPAEK2	2844.53					5493.69	11318.6	11561.5	4643.21	8092.16	31085.8		76930.2	62855.1	15589.7
P08123	P08123	CO1A2_HUMAN	COL1A2	Collagen alpha-2(I) chain	1	AQPENIPAK	AQPENIPAK	2	AQPENIPAK2						19235.3	19722	18157.4	22616.7	17870.2
P06396	P06396	GELS_HUMAN	GSN	Gelsolin	1	AQPVQVAEGSEPDGFWEALGGK	AQPVQVAEGSEPDGFWEALGGK	2	AQPVQVAEGSEPDGFWEALGGK2	153543	164190	92471.4	143707	153632	77173.4	81154.2	52373.8	77636.1	86230.9	43857.2	34820.3	58034.6	56571	21320.8
Q5T4S7	Q5T4S7	UBR4_HUMAN	UBR4	E3 ubiquitin-protein ligase UBR4	1	AQQALSELHTVEK	AQQALSELHTVEK	2	AQQALSELHTVEK2				473.14		1338.14	2261.44		1744.72	1615.28	1602.87		3636.06	2556.48
P26038	P26038	MOES_HUMAN	MSN	Moesin	1	AQQELEEQTR	AQQELEEQTR	2	AQQELEEQTR2	14780.8		58670.1	3945.57	3903.54	119438	127455	140112	89001	159397	88703.2	51446.6	104778	90441.3	27098.4
P15924	P15924	DESP_HUMAN	DSP	Desmoplakin	1	AQQIHSQTSQQYPLYDLDLGK	AQQIHSQTSQQYPLYDLDLGK	3	AQQIHSQTSQQYPLYDLDLGK3	42183.4	54472.9	76497.5	6906.87	22259.6	16803.4	104135	27054.4	186809	49302.9	25743.6	144538	21472.4	113414	310340
Q14764	Q14764	MVP_HUMAN	MVP	Major vault protein	1	AQQLAEVEVK	AQQLAEVEVK	2	AQQLAEVEVK2	1804.65					11024.4	11910.5	15327.3	11743.9	14310.2	21169.6		18263.3	15668.4	10584.2
O75955	O75955	FLOT1_HUMAN	FLOT1	Flotillin-1	1	AQQVAVQEQEIAR	AQQVAVQEQEIAR	2	AQQVAVQEQEIAR2			959.368			13109.2	15763.9	20611.2	14558.8	17885.6	12952.4		19338.3	13580.4	5864.7
P18206	P18206	VINC_HUMAN	VCL	Vinculin	1	AQQVSQGLDVLTAK	AQQVSQGLDVLTAK	2	AQQVSQGLDVLTAK2	10370.5	11877.5	40892.6	8772.09	5711.58	45629.1	70402.1	31976.9	42604.7	46593.7	101817	109810	81125.2	89171	71897.3
P00451	P00451	FA8_HUMAN	F8	Coagulation factor VIII	1	AQSGSVPQFK	AQSGSVPQFK	2	AQSGSVPQFK2						132158	83332.6	135563	107645	84998.5
Q14515	Q14515	SPRL1_HUMAN	SPARCL1	SPARC-like protein 1	1	AQSIAYHLK	AQSIAYHLK	2	AQSIAYHLK2									5948.31	4527.92
Q15828	Q15828	CYTM_HUMAN	CST6	Cystatin-M	1	AQSQLVAGIK	AQSQLVAGIK	2	AQSQLVAGIK2	23997.9	11863.4	11848.4	1084.11	1312.8	1718.83	10073.3	6880.4	6214.46	4383.85	9750.29		3160.9	10199.8	24865.2
Q9UQP3	Q9UQP3	TENN_HUMAN	TNN	Tenascin-N	1	AQTDIDSPQNLVTDR	AQTDIDSPQNLVTDR	2	AQTDIDSPQNLVTDR2				464.201		18654.6	21091.6	18071.7	21885.6	21863.6	9981.93		14590.6	12181
Q9UQP3	Q9UQP3	TENN_HUMAN	TNN	Tenascin-N	1	AQTEIDGPK	AQTEIDGPK	2	AQTEIDGPK2						5003.27			4859.1	7397.1	6375.22
Q9UQP3	Q9UQP3	TENN_HUMAN	TNN	Tenascin-N	1	AQTELDPPR	AQTELDPPR	2	AQTELDPPR2						8748.24	10100.5	13035.7	7429.27	7922.64	6626.19
Q01082	Q01082	SPTB2_HUMAN	SPTBN1	Spectrin beta chain, non-erythrocytic 1	1	AQTLPTSVVTITSESSPGK	AQTLPTSVVTITSESSPGK	2	AQTLPTSVVTITSESSPGK2			10709.2					18239.4	4705.03	4966.97
P08603	P08603	CFAH_HUMAN	CFH	Complement factor H	1	AQTTVTCMENGWSPTPR	AQTTVTC(UniMod:4)M(UniMod:35)ENGWSPTPR	2	AQTTVTC(UniMod:4)M(UniMod:35)ENGWSPTPR2	267949	240942	121995	210626	203631	16806.5	34040.9		26014.2	21394.5	111148		371069	111112	20944.5
P08603	P08603	CFAH_HUMAN	CFH	Complement factor H	1	AQTTVTCMENGWSPTPR	AQTTVTC(UniMod:4)MENGWSPTPR	2	AQTTVTC(UniMod:4)MENGWSPTPR2	807770	935754	945649	781459	1028970	74367.3	52348.6	29235.7	60018.6	74201.6	69047.2	33695.6	194161	121932
Q02985	Q02985	FHR3_HUMAN	CFHR3	Complement factor H-related protein 3	1	AQTTVTCTEK	AQTTVTC(UniMod:4)TEK	2	AQTTVTC(UniMod:4)TEK2	79577.4	60178.4	41975.2	82533.8	49814.2	3247.66			2674.33		7777.22		3648.52
Q9UBW5	Q9UBW5	BIN2_HUMAN	BIN2	Bridging integrator 2	1	AQTVFEDLNQELLEELPILYNSR	AQTVFEDLNQELLEELPILYNSR	3	AQTVFEDLNQELLEELPILYNSR3						738.204			976.873	796.04
Q9P0V9	Q9P0V9	SEP10_HUMAN	SEPTIN10	Septin-10	1	AQTYELQESNVQLK	AQTYELQESNVQLK	2	AQTYELQESNVQLK2	3612.5
P49327	P49327	FAS_HUMAN	FASN	Fatty acid synthase	1	AQVADVVVSR	AQVADVVVSR	2	AQVADVVVSR2			3912.3			2015.25	4172.05	3688.56	3543.12	1981.8	10791.8		9993.37	8612.56	5724.49
P23467	P23467	PTPRB_HUMAN	PTPRB	Receptor-type tyrosine-protein phosphatase beta	1	AQVDPLVQSFSFQNLLQGR	AQVDPLVQSFSFQNLLQGR	2	AQVDPLVQSFSFQNLLQGR2						4660.57	5562.91	6059.6		4071.19	1018.81
P98160	P98160	PGBM_HUMAN	HSPG2	Basement membrane-specific heparan sulfate proteoglycan core protein	1	AQVEGLTCSHCR	AQVEGLTC(UniMod:4)SHC(UniMod:4)R	2	AQVEGLTC(UniMod:4)SHC(UniMod:4)R2				597.095		9223.39	3948.79	2597.52	5527.94	5490.3
Q15149	Q15149	PLEC_HUMAN	PLEC	Plectin	1	AQVEQELTTLR	AQVEQELTTLR	2	AQVEQELTTLR2	15974.7		2846.17				1468.6		2107.68					1512.63
Q99828	Q99828	CIB1_HUMAN	CIB1	Calcium and integrin-binding protein 1	1	AQVPFEQILSLPELK	AQVPFEQILSLPELK	2	AQVPFEQILSLPELK2						5244.53	7784.17	6704.26	1528.67	3962.91	4258.92		8531.69	7678.97	2939.49
Q96RW7	Q96RW7	HMCN1_HUMAN	HMCN1	Hemicentin-1	1	AQVSDSATYTCHVANVAGTAEK	AQVSDSATYTC(UniMod:4)HVANVAGTAEK	3	AQVSDSATYTC(UniMod:4)HVANVAGTAEK3						3788.61	4584.96		6440.54	4021.41
Q96RW7	Q96RW7	HMCN1_HUMAN	HMCN1	Hemicentin-1	1	AQVSDVAVYTCVASNR	AQVSDVAVYTC(UniMod:4)VASNR	2	AQVSDVAVYTC(UniMod:4)VASNR2						4783.52			5050.58	4416.94
Q9Y490	Q9Y490	TLN1_HUMAN	TLN1	Talin-1	1	AQVVSNLK	AQVVSNLK	2	AQVVSNLK2	3507.87	11948.3	14798	12060.6		13067.2		31727.2			134647	48672.8	55099.8	110141	96790.2
P05543	P05543	THBG_HUMAN	SERPINA7	Thyroxine-binding globulin	1	AQWANPFDPSK	AQWANPFDPSK	2	AQWANPFDPSK2	6677.64	6013.6	7951.67	7475.97	6618.78	2579.6	3147.05		2463.33	2925.5	4769.58
Q9HCB6	Q9HCB6	SPON1_HUMAN	SPON1	Spondin-1	1	AQWPAWQPLNVR	AQWPAWQPLNVR	2	AQWPAWQPLNVR2	1770.57				1386.17
Q6KB66	Q6KB66	K2C80_HUMAN	KRT80	Keratin, type II cytoskeletal 80	1	AQYDAVAAR	AQYDAVAAR	2	AQYDAVAAR2	47952.7	32534.8	80946.9		12130.3	19154.9	52930.3	37985.3	97674.9	24631.6	43076.9		22141.8	95836.4	165866
Q9NSB4	Q9NSB4	KRT82_HUMAN	KRT82	Keratin, type II cuticular Hb2	1	AQYDDIASR	AQYDDIASR	2	AQYDDIASR2											177054
O43790	O43790;Q14533	KRT86_HUMAN	KRT86	Keratin, type II cuticular Hb6	1	AQYDDIVTR	AQYDDIVTR	2	AQYDDIVTR2		5666.6	11107.9				14738.7							38377.3	32663.7
P04264	P04264	K2C1_HUMAN	KRT1	Keratin, type II cytoskeletal 1	1	AQYEDIAQK	AQYEDIAQK	2	AQYEDIAQK2	1483730	3378660	2081080	1099510	1183400	1693000	2615960	3708030	2539390	965984	3223450	17914800	1990700	4073850	5661940
P04264	P04264	K2C1_HUMAN	KRT1	Keratin, type II cytoskeletal 1	1	AQYEDIAQKSK	AQYEDIAQKSK	2	AQYEDIAQKSK2	13384.9	21450.4	37592.4	3102.91	13571.8	4844.74	22143.8	16779.6	25771.3	17667.9	12347.4		11783.3	26693.9	52441.2
P04264	P04264	K2C1_HUMAN	KRT1	Keratin, type II cytoskeletal 1	1	AQYEDIAQKSK	AQYEDIAQKSK	3	AQYEDIAQKSK3	1732.01	2978.04	6065.82				4197.03		3823.87	1460.25	2979.15		1834.94	5307.6	9204.53
P13647	P13647	K2C5_HUMAN	KRT5	Keratin, type II cytoskeletal 5	1	AQYEEIANR	AQYEEIANR	2	AQYEEIANR2	1064210	1268010	1650030	209261	423913	349836	1293760	761709	2221740	917274	717320	2509420	471725	1830500	4466470
P35908;P19013;P02538;P04259;P48668;Q01546	P02538;P04259;P19013;P35908;P48668;Q01546	K22E_HUMAN;K22O_HUMAN;K2C4_HUMAN;K2C6A_HUMAN;K2C6B_HUMAN;K2C6C_HUMAN	KRT2;KRT4;KRT6A;KRT6B;KRT6C;KRT76	Keratin, type II cytoskeletal 6A	0	AQYEEIAQR	AQYEEIAQR	2	AQYEEIAQR2	556299	3063730	2685740	858233	782084	1144400	2522030	2966540	3295820	1671610	2821850	6724280	1375870	4061970	7017520
Q9UKS6	Q9UKS6	PACN3_HUMAN	PACSIN3	Protein kinase C and casein kinase substrate in neurons protein 3	1	AQYEQTLAELHR	AQYEQTLAELHR	2	AQYEQTLAELHR2						4403.86	4995.33		4390.74	4683	4495.87		5998.34	4913.51	1617.64
Q9UKS6	Q9UKS6	PACN3_HUMAN	PACSIN3	Protein kinase C and casein kinase substrate in neurons protein 3	1	AQYEQTLAELHR	AQYEQTLAELHR	3	AQYEQTLAELHR3						2143.34	3181.39		2390.6	2389.73	3682.65		4405.11	3688.82
O75558	O75558	STX11_HUMAN	STX11	Syntaxin-11	1	AQYNALTLTFQR	AQYNALTLTFQR	2	AQYNALTLTFQR2						4910.13	4235.62		3890.95	4402.94	9026.87		4047.64	4231.97
P80108	P80108	PHLD_HUMAN	GPLD1	Phosphatidylinositol-glycan-specific phospholipase D	1	AQYVLISPEASSR	AQYVLISPEASSR	2	AQYVLISPEASSR2	7581.57	15524	12999.1	13444.1	7256.77	11100.1	8772.6	3700.03	8727.88	8399.45	6267.73	6187.18	6456.19	5668.3
P61163	P61163	ACTZ_HUMAN	ACTR1A	Alpha-centractin	1	AQYYLPDGSTIEIGPSR	AQYYLPDGSTIEIGPSR	2	AQYYLPDGSTIEIGPSR2						10735.9			9610.29		17444.6		8967.89	13856.5
P25311	P25311	ZA2G_HUMAN	AZGP1	Zinc-alpha-2-glycoprotein	1	AREDIFMETLK	AREDIFMETLK	2	AREDIFMETLK2	20059.4	25959.8	22710.2	25321.2	18309.3	5873.31	11950.6		13049.6	9997.14			12950.8	4494.09
P25311	P25311	ZA2G_HUMAN	AZGP1	Zinc-alpha-2-glycoprotein	1	AREDIFMETLK	AREDIFMETLK	3	AREDIFMETLK3	3883.61	6198.44	6140.75	7632.41	4739.64		2673.5		2138.71	1303.82	1340.64		1830.96	2153.38	3266.67
O76011;Q15323;Q14525;Q92764;O76009	O76011;Q14525;Q15323;Q92764;O76009	K1H1_HUMAN;KRT34_HUMAN;KRT35_HUMAN;KT33A_HUMAN;KT33B_HUMAN	KRT31;KRT33A;KRT33B;KRT34;KRT35	Keratin, type I cuticular Ha3-I	0	ARLECEINTYR	ARLEC(UniMod:4)EINTYR	3	ARLEC(UniMod:4)EINTYR3											6407.11
Q9HBI1	Q9HBI1	PARVB_HUMAN	PARVB	Beta-parvin	1	ARPEDVVNLDLK	ARPEDVVNLDLK	2	ARPEDVVNLDLK2			3060.49		2685.96	46041.8	48526.7		38558.3	54230.4	47112	58756.5	65371.7	55749.5	28001.7
Q9HBI1	Q9HBI1	PARVB_HUMAN	PARVB	Beta-parvin	1	ARPEDVVNLDLK	ARPEDVVNLDLK	3	ARPEDVVNLDLK3					1047.45	19534	24753.1		20518.9	17297.1	26197.8	12572.6	25869.1	16277	9694.23
P24043	P24043	LAMA2_HUMAN	LAMA2	Laminin subunit alpha-2	1	ARPEVNLK	ARPEVNLK	2	ARPEVNLK2						73716.6	66770	83270.8	70607.8	65055.9
P01037	P01037	CYTN_HUMAN	CST1	Cystatin-SN	1	ARQQTVGGVNYFFDVEVGR	ARQQTVGGVNYFFDVEVGR	3	ARQQTVGGVNYFFDVEVGR3			5362.29							632.099
Q96HC4	Q96HC4	PDLI5_HUMAN	PDLIM5	PDZ and LIM domain protein 5	1	ASAAPKPEPVPVQK	ASAAPKPEPVPVQK	2	ASAAPKPEPVPVQK2	1411.66						839.031			1696.5	1136.8		1226.58		1518.46
P0C0L4;P0C0L5	P0C0L4;P0C0L5	CO4A_HUMAN;CO4B_HUMAN	C4A;C4B	Complement C4-A	0	ASAGLLGAHAAAITAYALTLTK	ASAGLLGAHAAAITAYALTLTK	2	ASAGLLGAHAAAITAYALTLTK2	27998.8					7511.52			25233.3		136640
P0C0L4;P0C0L5	P0C0L4;P0C0L5	CO4A_HUMAN;CO4B_HUMAN	C4A;C4B	Complement C4-A	0	ASAGLLGAHAAAITAYALTLTK	ASAGLLGAHAAAITAYALTLTK	3	ASAGLLGAHAAAITAYALTLTK3	115178			2200.37	39574.8	18994	10322		74106.9	19764.6			29689		2897.23
Q9Y490	Q9Y490	TLN1_HUMAN	TLN1	Talin-1	1	ASAGPQPLLVQSCK	ASAGPQPLLVQSC(UniMod:4)K	2	ASAGPQPLLVQSC(UniMod:4)K2	1316.91	13246.8	6591.06	3664.1	2375.22	11998.6	8768.79		13907.6	14135	10461.5		10060.4	8966.17
P28062	P28062	PSB8_HUMAN	PSMB8	Proteasome subunit beta type-8	1	ASAGSYISALR	ASAGSYISALR	2	ASAGSYISALR2	2834.33					3575.75	6017.14		4598.84	4450.89	14824.6	13539.6	24262.6	28047.4	7339.16
Q05707	Q05707	COEA1_HUMAN	COL14A1	Collagen alpha-1(XIV) chain	1	ASAHAITGPPTELITSEVTAR	ASAHAITGPPTELITSEVTAR	3	ASAHAITGPPTELITSEVTAR3						1463.75			1913.57	2255.79
Q93033	Q93033	IGSF2_HUMAN	CD101	Immunoglobulin superfamily member 2	1	ASAISHPLR	ASAISHPLR	2	ASAISHPLR2						7906.38	10232.2		9302.34	11550.6	2514.96
Q8NDA2	Q8NDA2	HMCN2_HUMAN	HMCN2	Hemicentin-2	1	ASAISSAFDPEAEALR	ASAISSAFDPEAEALR	2	ASAISSAFDPEAEALR2						108494	78457.6		98518.4	82646.2			21998.3
Q02413	Q02413	DSG1_HUMAN	DSG1	Desmoglein-1	1	ASAISVTVLNVIEGPVFR	ASAISVTVLNVIEGPVFR	2	ASAISVTVLNVIEGPVFR2	3095.35				4383.38	2476.35	6419.4	5338.26	8557.09	8578.69	5530.04			11940.1	28898.3
Q02413	Q02413	DSG1_HUMAN	DSG1	Desmoglein-1	1	ASAISVTVLNVIEGPVFR	ASAISVTVLNVIEGPVFR	3	ASAISVTVLNVIEGPVFR3							698.118		946.278	325.198				1157.17	3457.74
Q02413	Q02413	DSG1_HUMAN	DSG1	Desmoglein-1	1	ASAISVTVLNVIEGPVFRPGSK	ASAISVTVLNVIEGPVFRPGSK	3	ASAISVTVLNVIEGPVFRPGSK3	1297.73					1080.39	1533.19		15305.6	1075.15	2089.42		1467.35		6543.51
Q96CN7	Q96CN7	ISOC1_HUMAN	ISOC1	Isochorismatase domain-containing protein 1	1	ASAPESGLLSK	ASAPESGLLSK	2	ASAPESGLLSK2			2221.23			2628.05	4213.24	4191.19	3173.46	3739.34	9699.2		10316.1	12182.7
Q8N699	Q8N699	MYCT1_HUMAN	MYCT1	Myc target protein 1	1	ASAPISQWSSSR	ASAPISQWSSSR	2	ASAPISQWSSSR2						91570.3	80540.7	105073	71688.3	76981.3	66673.2			63000	6066.92
Q9H4G4	Q9H4G4	GAPR1_HUMAN	GLIPR2	Golgi-associated plant pathogenesis-related protein 1	1	ASASDGSSFVVAR	ASASDGSSFVVAR	2	ASASDGSSFVVAR2	1213.62	3183.97	2784.63	3115	1609.61	46407.8	54918.8	50220.3	38126.3	42060.6	23595.9		17650.3	20005	17121.5
Q96IY4	Q96IY4	CBPB2_HUMAN	CPB2	Carboxypeptidase B2	1	ASASYYEQYHSLNEIYSWIEFITER	ASASYYEQYHSLNEIYSWIEFITER	3	ASASYYEQYHSLNEIYSWIEFITER3	5663.5			1143.39	2416.91				2111.25	773.608
Q92817	Q92817	EVPL_HUMAN	EVPL	Envoplakin	1	ASAVESLRPSQQAPSGSDLANPQAQK	ASAVESLRPSQQAPSGSDLANPQAQK	3	ASAVESLRPSQQAPSGSDLANPQAQK3	1558.88
O00468	O00468	AGRIN_HUMAN	AGRN	Agrin	1	ASCYNSALGCCSDGK	ASC(UniMod:4)YNSALGC(UniMod:4)C(UniMod:4)SDGK	2	ASC(UniMod:4)YNSALGC(UniMod:4)C(UniMod:4)SDGK2						1002			2746.58	3200.24
Q8NDA2	Q8NDA2	HMCN2_HUMAN	HMCN2	Hemicentin-2	1	ASDAGAYTCVAHNPAGEDAR	ASDAGAYTC(UniMod:4)VAHNPAGEDAR	3	ASDAGAYTC(UniMod:4)VAHNPAGEDAR3						2570.6	2459.05		3561.92	5567.23
Q7L7X3	Q7L7X3	TAOK1_HUMAN	TAOK1	Serine/threonine-protein kinase TAO1	1	ASDPQSPPQVSR	ASDPQSPPQVSR	2	ASDPQSPPQVSR2						3285.25	4319.21	3187.56	3442.74	2954.41	3349.67		3084.16	3248.91
A0A0C4DH38;A0A0J9YXX1	A0A0C4DH38;A0A0J9YXX1	HV551_HUMAN;HV5X1_HUMAN	IGHV5-10-1;IGHV5-51	Immunoglobulin heavy variable 5-51	0	ASDTAMYYCAR	ASDTAM(UniMod:35)YYC(UniMod:4)AR	2	ASDTAM(UniMod:35)YYC(UniMod:4)AR2	7884.31			4993.16	4793.52	8133.08	5723.28		17977.3	10958.5	20470.3		19478.2	6572.02
P12259	P12259	FA5_HUMAN	F5	Coagulation factor V	1	ASEFLGYWEPR	ASEFLGYWEPR	2	ASEFLGYWEPR2	10397.1	11510.9	8147.06	10114.9	12130	136431	114136	99580.2	198283	188733	15122.5	11320.6	26133.9	22238.1	9043.15
P00451	P00451	FA8_HUMAN	F8	Coagulation factor VIII	1	ASEGAEYDDQTSQR	ASEGAEYDDQTSQR	2	ASEGAEYDDQTSQR2	857.011					71362.2	57607.3	60802.8	65147.9	83842.4
Q9BQ50	Q9BQ50	TREX2_HUMAN	TREX2	Three prime repair exonuclease 2	1	ASEITGLSSEGLAR	ASEITGLSSEGLAR	2	ASEITGLSSEGLAR2	15562.5	4557.91	8696.1				5422.49
P12814;P35609	P12814;P35609;Q08043	ACTN1_HUMAN;ACTN2_HUMAN	ACTN1;ACTN2	Alpha-actinin-1	0	ASFNHFDR	ASFNHFDR	2	ASFNHFDR2	20859.1		6172.79	3895.79	3820.89	11766.7	17620.7	9036.83	15235.4	15292.6	34271.5		32547.8	29898.2	13579.2
Q9Y3P8	Q9Y3P8	SIT1_HUMAN	SIT1	Signaling threshold-regulating transmembrane adapter 1	1	ASFPDQAYANSQPAAS	ASFPDQAYANSQPAAS	2	ASFPDQAYANSQPAAS2					27073.4			19892.9
O75608	O75608	LYPA1_HUMAN	LYPLA1	Acyl-protein thioesterase 1	1	ASFPQGPIGGANR	ASFPQGPIGGANR	2	ASFPQGPIGGANR2	12408.2	9616.02	14813.2	1913.98	5872.19	5066.94	10981.6		15070.7	7229.4	9951.29		7941.23	10303.4	14481.9
P07225	P07225	PROS_HUMAN	PROS1	Vitamin K-dependent protein S	1	ASFTCTCK	ASFTC(UniMod:4)TC(UniMod:4)K	2	ASFTC(UniMod:4)TC(UniMod:4)K2	217676	171818	153788	200351	247043	140118	77179.9	46529.2	127868	230314	46280.7		127904	51677
P07225	P07225	PROS_HUMAN	PROS1	Vitamin K-dependent protein S	1	ASFTCTCKPGWQGEK	ASFTC(UniMod:4)TC(UniMod:4)KPGWQGEK	2	ASFTC(UniMod:4)TC(UniMod:4)KPGWQGEK2	129213	45060.6	44472.8	44573.9	86952.8	27704.1	19716.1		64923.3	85855.6	20715.5		32234.1	9222.71
P07225	P07225	PROS_HUMAN	PROS1	Vitamin K-dependent protein S	1	ASFTCTCKPGWQGEK	ASFTC(UniMod:4)TC(UniMod:4)KPGWQGEK	3	ASFTC(UniMod:4)TC(UniMod:4)KPGWQGEK3	83104.8	43118.6	54966.6	52462.2	67470.1	27584.1	15552.7		58889.6	53750.6	20646.4		27626.3	9176.91
O60240	O60240	PLIN1_HUMAN	PLIN1	Perilipin-1	1	ASGAPSAGPEPAPR	ASGAPSAGPEPAPR	2	ASGAPSAGPEPAPR2				994.451				1926.37	3128.24	2944.81
A0A0C4DH39	A0A0C4DH39	HV158_HUMAN	IGHV1-58	Immunoglobulin heavy variable 1-58	1	ASGFTFTSSAVQWVR	ASGFTFTSSAVQWVR	2	ASGFTFTSSAVQWVR2									3190.51	2630.79	14242.2		7004.73	5068.99
O00534	O00534	VMA5A_HUMAN	VWA5A	von Willebrand factor A domain-containing protein 5A	1	ASGGTSEFITGK	ASGGTSEFITGK	2	ASGGTSEFITGK2									4150.53					6490.35
Q14766	Q14766	LTBP1_HUMAN	LTBP1	Latent-transforming growth factor beta-binding protein 1	1	ASGLGDHCEDINECLEDK	ASGLGDHC(UniMod:4)EDINEC(UniMod:4)LEDK	2	ASGLGDHC(UniMod:4)EDINEC(UniMod:4)LEDK2									8599.74	12913
Q14766	Q14766	LTBP1_HUMAN	LTBP1	Latent-transforming growth factor beta-binding protein 1	1	ASGLGDHCEDINECLEDK	ASGLGDHC(UniMod:4)EDINEC(UniMod:4)LEDK	3	ASGLGDHC(UniMod:4)EDINEC(UniMod:4)LEDK3	2193.15	1884.94	1744.72	2347.64	2996.07	50449.4	49885.5	10535.5	61997.9	46316.3	3525.33		12808.7	8118.88
P62917	P62917	RL8_HUMAN	RPL8	Large ribosomal subunit protein uL2	1	ASGNYATVISHNPETK	ASGNYATVISHNPETK	2	ASGNYATVISHNPETK2	4749.51		8028.92
P21333	P21333	FLNA_HUMAN	FLNA	Filamin-A	1	ASGPGLNTTGVPASLPVEFTIDAK	ASGPGLNTTGVPASLPVEFTIDAK	2	ASGPGLNTTGVPASLPVEFTIDAK2	5208.17				3405.52	27473.7	40307.7	39981.8	34554.1	36998.9	70384.3	28702.7	69616.9	64629.7	43579.3
P10412;P16403;P16402	P10412;P16402;P16403	H12_HUMAN;H13_HUMAN;H14_HUMAN	H1-2;H1-3;H1-4	Histone H1.4	0	ASGPPVSELITK	ASGPPVSELITK	2	ASGPPVSELITK2	16813.9	48119.6	335093	34640.7	11773.2	4722.05				2533.28	13925.2	10083.4	6240.7	5850.39	7343.04
P22735	P22735	TGM1_HUMAN	TGM1	Protein-glutamine gamma-glutamyltransferase K	1	ASGQNLNLR	ASGQNLNLR	2	ASGQNLNLR2	29776.2	10301	21731.7	1713.15	3028.53	6736.8	29955.2	16745.3	26841.8	11291.6	12719.3		11648.1	31855.2	61074.5
P04114	P04114	APOB_HUMAN	APOB	Apolipoprotein B-100	1	ASGSLPYTQTLQDHLNSLK	ASGSLPYTQTLQDHLNSLK	2	ASGSLPYTQTLQDHLNSLK2	294959	90445.2	107242	126379	290030	179068	369047		625267	700998			26762.4	18586.4	13358.3
P04114	P04114	APOB_HUMAN	APOB	Apolipoprotein B-100	1	ASGSLPYTQTLQDHLNSLK	ASGSLPYTQTLQDHLNSLK	3	ASGSLPYTQTLQDHLNSLK3	1124130	1158420	1197790	1359010	1555060	8686.97	864126	11432.8	1250280	1140560	198600	121225	234254	142393	127208
A0A075B6P5;A0A087WW87;P01614;P01615	P01615;P01614;A0A075B6P5;A0A087WW87	KV228_HUMAN;KV240_HUMAN;KVD28_HUMAN;KVD40_HUMAN	IGKV2-28;IGKV2-40;IGKV2D-28;IGKV2D-40	Immunoglobulin kappa variable 2-28	0	ASGVPDRFSGSGSGTDFTLK	ASGVPDRFSGSGSGTDFTLK	3	ASGVPDRFSGSGSGTDFTLK3									6765.62		140655		2836.54
P23083	P23083	HV102_HUMAN	IGHV1-2	Immunoglobulin heavy variable 1-2	1	ASGYTFTGYYMHWVR	ASGYTFTGYYMHWVR	2	ASGYTFTGYYMHWVR2									5025.19
P0DP01	P0DP01	HV108_HUMAN	IGHV1-8	Immunoglobulin heavy variable 1-8	1	ASGYTFTSYDINWVR	ASGYTFTSYDINWVR	2	ASGYTFTSYDINWVR2	7652.46			3738.71	5098.09	12781.6	14531.3	19318.8	14011.1	14717			28192.3	16616.8	4809.01
A0A0C4DH31	A0A0C4DH31	HV118_HUMAN	IGHV1-18	Immunoglobulin heavy variable 1-18	1	ASGYTFTSYGISWVR	ASGYTFTSYGISWVR	2	ASGYTFTSYGISWVR2	2371.18			1174.39		4223.87	2730.95		6988.46	3083.56	6235.09		8490.92	3284.58
Q08380	Q08380	LG3BP_HUMAN	LGALS3BP	Galectin-3-binding protein	1	ASHEEVEGLVEK	ASHEEVEGLVEK	2	ASHEEVEGLVEK2	47602.3	75484.3	63096.2	81242.4	71666.7	2446280	2524700	3239720	2667190	2405180	1961330	105868	2072480	1638440	431722
Q08380	Q08380	LG3BP_HUMAN	LGALS3BP	Galectin-3-binding protein	1	ASHEEVEGLVEK	ASHEEVEGLVEK	3	ASHEEVEGLVEK3	7169.65		11263.6			13892.9	21427.5	21064.5	124891	95032	17174.1		9704.81	10445.5
Q08380	Q08380	LG3BP_HUMAN	LGALS3BP	Galectin-3-binding protein	1	ASHEEVEGLVEKIR	ASHEEVEGLVEKIR	3	ASHEEVEGLVEKIR3						16837.5	9505.94		15556.8	11856.8	2452.46		3023.88	1519.12
P01024	P01024	CO3_HUMAN	C3	Complement C3	1	ASHLGLAR	ASHLGLAR	2	ASHLGLAR2	3167900	2652640	2580770	3101850	3591780	950205	756471	1008060	995099	1105870	1237660		1335170	829634	191763
O15144	O15144	ARPC2_HUMAN	ARPC2	Actin-related protein 2/3 complex subunit 2	1	ASHTAPQVLFSHR	ASHTAPQVLFSHR	2	ASHTAPQVLFSHR2	1528.66				496.42		1320.97			2589.89	1587.74		1583.77
O15144	O15144	ARPC2_HUMAN	ARPC2	Actin-related protein 2/3 complex subunit 2	1	ASHTAPQVLFSHR	ASHTAPQVLFSHR	3	ASHTAPQVLFSHR3	15816.2		5003.97	2758.91	5526.7	7504.23	12018.5		14032.7	16733.6	25250	10071	11522.3	4957.43	7472.27
P58107	P58107	EPIPL_HUMAN	EPPK1	Epiplakin	1	ASIAQAVR	ASIAQAVR	2	ASIAQAVR2	4675.68
P12814;O43707	O43707;P12814	ACTN1_HUMAN;ACTN4_HUMAN	ACTN1;ACTN4	Alpha-actinin-4	0	ASIHEAWTDGK	ASIHEAWTDGK	2	ASIHEAWTDGK2	18172.8	2430.04	12695.4	3674.49	4839.1	16097.5	26083.6	11101.3	18410	22681.8	40551.5		44136	40177.3	26052.1
P12814;O43707	O43707;P12814	ACTN1_HUMAN;ACTN4_HUMAN	ACTN1;ACTN4	Alpha-actinin-4	0	ASIHEAWTDGK	ASIHEAWTDGK	3	ASIHEAWTDGK3	3447.35		2549.53			3795.89	5940.49		3439.25	2718.59	12507.7		11916.8	10894.2	7804.22
P22234	P22234	PUR6_HUMAN	PAICS	Bifunctional phosphoribosylaminoimidazole carboxylase/phosphoribosylaminoimidazole succinocarboxamide synthetase	1	ASILNTWISLK	ASILNTWISLK	2	ASILNTWISLK2	2211.61							3389.4	3191.79	2164.88	4420.3			4792.12
P22748	P22748	CAH4_HUMAN	CA4	Carbonic anhydrase 4	1	ASISGGGLPAPYQAK	ASISGGGLPAPYQAK	2	ASISGGGLPAPYQAK2						8739.02	9660.73		7421.92	8162.42	5351.18
P35579	P35579	MYH9_HUMAN	MYH9	Myosin-9	1	ASITALEAK	ASITALEAK	2	ASITALEAK2		6235.79				35499.1	19184.1	104914	37262	10388.1	31224.4		14568.8	23749.6	20232.4
Q02878	Q02878	RL6_HUMAN	RPL6	Large ribosomal subunit protein eL6	1	ASITPGTILIILTGR	ASITPGTILIILTGR	2	ASITPGTILIILTGR2	4535.54		15801.6	1813.34		1186.75	2233.15	2327.49	326.849	2068.73	2240.82	10033.9	1743.92	3369.35	4681.82
P12259	P12259	FA5_HUMAN	F5	Coagulation factor V	1	ASKPGWWLLNTEVGENQR	ASKPGWWLLNTEVGENQR	3	ASKPGWWLLNTEVGENQR3									11665.2	1950.93
Q13093	Q13093	PAFA_HUMAN	PLA2G7	Platelet-activating factor acetylhydrolase	1	ASLAFLQK	ASLAFLQK	2	ASLAFLQK2	8994.52	6566.17	7126.1	9306.9	9713.28	15414.5	16917.4	14439.2	21302.8	17990.7			2364.69
Q14203	Q14203	DCTN1_HUMAN	DCTN1	Dynactin subunit 1	1	ASLASLPPLHVAK	ASLASLPPLHVAK	2	ASLASLPPLHVAK2	745.606					3171.03			675.14	906.204				3678.38
Q04695	Q04695	K1C17_HUMAN	KRT17	Keratin, type I cytoskeletal 17	1	ASLEGNLAETENR	ASLEGNLAETENR	2	ASLEGNLAETENR2	581340	207412	205302	20094.3	267108	26470.1	154539	79315.9	626388	58750.1	82672.3	28798	31440.3	285450	801926
P08779;P02533	P02533;P08779	K1C14_HUMAN;K1C16_HUMAN	KRT14;KRT16	Keratin, type I cytoskeletal 14	0	ASLENSLEETK	ASLENSLEETK	2	ASLENSLEETK2	1026030	2105490	1413260	157847	426764	357521	1199060	825592	3406960	770820	1181170	1071560	320878	2855390	6228200
P08779;P02533	P02533;P08779	K1C14_HUMAN;K1C16_HUMAN	KRT14;KRT16	Keratin, type I cytoskeletal 14	0	ASLENSLEETKGR	ASLENSLEETKGR	2	ASLENSLEETKGR2		1528.92			6942.71				17401.8		18121.8	14982			22756.9
P08779;P02533	P02533;P08779	K1C14_HUMAN;K1C16_HUMAN	KRT14;KRT16	Keratin, type I cytoskeletal 14	0	ASLENSLEETKGR	ASLENSLEETKGR	3	ASLENSLEETKGR3					3230.11				5644.51		10141.9				13218.5
Q9Y2A7	Q9Y2A7	NCKP1_HUMAN	NCKAP1	Nck-associated protein 1	1	ASLGLADHR	ASLGLADHR	2	ASLGLADHR2						9985.12	12556.1	10201.8	11689.9	9371.56	15613		18001.3	13386	5847.26
P14543	P14543	NID1_HUMAN	NID1	Nidogen-1	1	ASLHGGEPTTIIR	ASLHGGEPTTIIR	2	ASLHGGEPTTIIR2	3343.3		9002	2306.65	2616.87	42478.6	58702.3	24050.6	48841	61192.1	1590.47		2937.02	1522.05
P14543	P14543	NID1_HUMAN	NID1	Nidogen-1	1	ASLHGGEPTTIIR	ASLHGGEPTTIIR	3	ASLHGGEPTTIIR3						52092.3			34553.7	28606.8
Q07075	Q07075	AMPE_HUMAN	ENPEP	Glutamyl aminopeptidase	1	ASLIDDAFALAR	ASLIDDAFALAR	2	ASLIDDAFALAR2						3446.1	3320.08	3346.93	2374.2	2723.1	2587.02		4280.64	4485.41
P14384	P14384	CBPM_HUMAN	CPM	Carboxypeptidase M	1	ASLIEYIK	ASLIEYIK	2	ASLIEYIK2						1232.97				24072.8					2788.47
Q9NZ08	Q9NZ08	ERAP1_HUMAN	ERAP1	Endoplasmic reticulum aminopeptidase 1	1	ASLINNAFQLVSIGK	ASLINNAFQLVSIGK	2	ASLINNAFQLVSIGK2									568.201
Q99816	Q99816	TS101_HUMAN	TSG101	Tumor susceptibility gene 101 protein	1	ASLISAVSDK	ASLISAVSDK	2	ASLISAVSDK2						3798.91	4901.26				9022.73		4658.01	5733.27
Q9NXH8	Q9NXH8	TOR4A_HUMAN	TOR4A	Torsin-4A	1	ASLLAVLSR	ASLLAVLSR	2	ASLLAVLSR2						1420.87			1723.2		1878.86		1120.32
Q9UNF0	Q9UNF0	PACN2_HUMAN	PACSIN2	Protein kinase C and casein kinase substrate in neurons protein 2	1	ASLMNDDFEK	ASLMNDDFEK	2	ASLMNDDFEK2						5113.65	7596.82			6248.46			6058.94
Q9BXJ0	Q9BXJ0	C1QT5_HUMAN	C1QTNF5	Complement C1q tumor necrosis factor-related protein 5	1	ASLQFDLVK	ASLQFDLVK	2	ASLQFDLVK2											9920.58		14229.1	11350.5	1969.32
Q92619	Q92619	HMHA1_HUMAN	ARHGAP45	Rho GTPase-activating protein 45	1	ASLQYLLR	ASLQYLLR	2	ASLQYLLR2									2968.69	3969.32	4816.25		6017.18
Q6PCB0	Q6PCB0	VWA1_HUMAN	VWA1	von Willebrand factor A domain-containing protein 1	1	ASLVHVGSR	ASLVHVGSR	2	ASLVHVGSR2						4359.92	4017.19	3550.07	3871.78	4087.07
P49748	P49748	ACADV_HUMAN	ACADVL	Very long-chain specific acyl-CoA dehydrogenase, mitochondrial	1	ASNTAEVFFDGVR	ASNTAEVFFDGVR	2	ASNTAEVFFDGVR2	4340.72														7273.42
Q8N386	Q8N386	LRC25_HUMAN	LRRC25	Leucine-rich repeat-containing protein 25	1	ASNVILLDLSGNGLR	ASNVILLDLSGNGLR	2	ASNVILLDLSGNGLR2						3508.38	2433.61		1780.7	2275.83
P20742	P20742	PZP_HUMAN	PZP	Pregnancy zone protein	1	ASPAFLASQNTK	ASPAFLASQNTK	2	ASPAFLASQNTK2	3035.57	6054.52		5149.83	3123.95	20081	21159.9	18288.1	15196.2	13977.6	28563.4		47054	29064.7	10376.5
Q9HC35	Q9HC35	EMAL4_HUMAN	EML4	Echinoderm microtubule-associated protein-like 4	1	ASPSPQPSSQPLQIHR	ASPSPQPSSQPLQIHR	3	ASPSPQPSSQPLQIHR3													1440.46	1897.03
O60437	O60437	PEPL_HUMAN	PPL	Periplakin	1	ASQEEQIAR	ASQEEQIAR	2	ASQEEQIAR2	9078.47
Q93033	Q93033	IGSF2_HUMAN	CD101	Immunoglobulin superfamily member 2	1	ASQGELQVSK	ASQGELQVSK	2	ASQGELQVSK2						6653.2	5506.45	7173.33	4581.59	4656.11
P04430	P04430	KV116_HUMAN	IGKV1-16	Immunoglobulin kappa variable 1-16	1	ASQGISNYLAWFQQK	ASQGISNYLAWFQQK	2	ASQGISNYLAWFQQK2	40656.4		10399.9	15541.2	27207.4	108353	112562	97917.9	102022	154964	117484		208184	108593	15039.2
P04430	P04430	KV116_HUMAN	IGKV1-16	Immunoglobulin kappa variable 1-16	1	ASQGISNYLAWFQQK	ASQGISNYLAWFQQK	3	ASQGISNYLAWFQQK3	1648.4			1264.37		8510.37	9870.74	6493.27	8498.09	7411.24	9652.5		15416.1	9708.49
P04430	P04430	KV116_HUMAN	IGKV1-16	Immunoglobulin kappa variable 1-16	1	ASQGISNYLAWFQQKPGK	ASQGISNYLAWFQQKPGK	3	ASQGISNYLAWFQQKPGK3	2610.88					10186	4298.89		20109.7	11620.2	8311.28		11712.6	3246.94
A0A075B6S5	A0A075B6S5	KV127_HUMAN	IGKV1-27	Immunoglobulin kappa variable 1-27	1	ASQGISNYLAWYQQK	ASQGISNYLAWYQQK	2	ASQGISNYLAWYQQK2	8050.6		6594.15	10505.1	13077.6	32199.1	40703.8	25210.6	35420.7	34655.8	37932.7	12670	52638.7	39351.1	9483.6
A0A075B6S5	A0A075B6S5	KV127_HUMAN	IGKV1-27	Immunoglobulin kappa variable 1-27	1	ASQGISNYLAWYQQKPGK	ASQGISNYLAWYQQKPGK	3	ASQGISNYLAWYQQKPGK3	2756.4				459.76	4273.56	1029.68		8861.99	4544.59	3312.09		4107.83
A0A0B4J2D9;P0DP09	A0A0B4J2D9;P0DP09	KV113_HUMAN;KVD13_HUMAN	IGKV1-13;IGKV1D-13	Immunoglobulin kappa variable 1D-13	0	ASQGISSALAWYQQK	ASQGISSALAWYQQK	2	ASQGISSALAWYQQK2	8589.59			8673.86	8139.91	37945.9	29093.8	24643.3	34784.3	25614	29484.4		77126.6	46190.3	5126.41
A0A0B4J2D9;P0DP09	A0A0B4J2D9;P0DP09	KV113_HUMAN;KVD13_HUMAN	IGKV1-13;IGKV1D-13	Immunoglobulin kappa variable 1D-13	0	ASQGISSALAWYQQKPGK	ASQGISSALAWYQQKPGK	3	ASQGISSALAWYQQKPGK3					824.084	1292.35	1483.17		1826.65	1118.31			2243.7
P01601;A0A0C4DH73;P01611	P01601;P01611;A0A0C4DH73	KV112_HUMAN;KVD12_HUMAN;KVD16_HUMAN	IGKV1-12;IGKV1D-12;IGKV1D-16	Immunoglobulin kappa variable 1-12	0	ASQGISSWLAWYQQK	ASQGISSWLAWYQQK	2	ASQGISSWLAWYQQK2	21561.8			11478.4	15119.2	46654	41169	39517.2	55210.6	37502.3	42206.1
P01601	P01601	KVD16_HUMAN	IGKV1D-16	Immunoglobulin kappa variable 1D-16	1	ASQGISSWLAWYQQKPEK	ASQGISSWLAWYQQKPEK	3	ASQGISSWLAWYQQKPEK3						2501.91			2222.05	2444.26			2891.91
A0A0C4DH67;A0A0C4DH69	A0A0C4DH67;A0A0C4DH69	KV108_HUMAN;KV109_HUMAN	IGKV1-8;IGKV1-9	Immunoglobulin kappa variable 1-8	0	ASQGISSYLAWYQQK	ASQGISSYLAWYQQK	2	ASQGISSYLAWYQQK2	10737.7		7239.92	7008.15	8852.33	5464.22	9242.66	16715	9048.64	5494.92	27455.7		50185.8	18589.8
A0A0C4DH67;A0A0C4DH69	A0A0C4DH67;A0A0C4DH69	KV108_HUMAN;KV109_HUMAN	IGKV1-8;IGKV1-9	Immunoglobulin kappa variable 1-8	0	ASQGISSYLAWYQQKPGK	ASQGISSYLAWYQQKPGK	3	ASQGISSYLAWYQQKPGK3						967.666	437.116		1594.42				1080.15
Q9Y6R7	Q9Y6R7	FCGBP_HUMAN	FCGBP	IgGFc-binding protein	1	ASQHGSDVVIETDFGLR	ASQHGSDVVIETDFGLR	2	ASQHGSDVVIETDFGLR2						107610	82370.5		156143	116280	13009.5		36962.9	14639.3
Q9Y6R7	Q9Y6R7	FCGBP_HUMAN	FCGBP	IgGFc-binding protein	1	ASQHGSDVVIETDFGLR	ASQHGSDVVIETDFGLR	3	ASQHGSDVVIETDFGLR3	3034.89			1305.65	4336.64	672094	3593.07		752300	184206	194055	5749.78	291542	197655	47403.4
P56199	P56199	ITA1_HUMAN	ITGA1	Integrin alpha-1	1	ASQIIIPR	ASQIIIPR	2	ASQIIIPR2							3567.08						3787.57	6587
A0A0C4DH24;A0A0A0MT36	A0A0A0MT36;A0A0C4DH24	KV621_HUMAN;KVD21_HUMAN	IGKV6-21;IGKV6D-21	Immunoglobulin kappa variable 6D-21	0	ASQSIGSSLHWYQQK	ASQSIGSSLHWYQQK	2	ASQSIGSSLHWYQQK2					4714.41	6861.65					9747.42		20580.8	11782.7
A0A0C4DH24;A0A0A0MT36	A0A0A0MT36;A0A0C4DH24	KV621_HUMAN;KVD21_HUMAN	IGKV6-21;IGKV6D-21	Immunoglobulin kappa variable 6D-21	0	ASQSIGSSLHWYQQKPDQSPK	ASQSIGSSLHWYQQKPDQSPK	3	ASQSIGSSLHWYQQKPDQSPK3	15255.2	5344.95	5261.33	8712.91	12253.9	17738	16256.6		23320.5	20145.8	35939.8	11324.9	28487.8	10174.6	3946.32
P0DOX7	P0DOX7	IGK_HUMAN		Immunoglobulin kappa light chain	1	ASQSINTWLAWYQQK	ASQSINTWLAWYQQK	2	ASQSINTWLAWYQQK2	13167.5		8535.7		11350.4	13366.5	15663.4	15109.8	10532.6	14996.9	21164.7			15771.7
P01602	P01602	KV105_HUMAN	IGKV1-5	Immunoglobulin kappa variable 1-5	1	ASQSISSWLAWYQQK	ASQSISSWLAWYQQK	2	ASQSISSWLAWYQQK2	56768.1	14187.6	9281.88	25275.6	50492.9	137502	111415	157982	101037	116579	153933	10070.7	185944	145211	20429.2
P01602	P01602	KV105_HUMAN	IGKV1-5	Immunoglobulin kappa variable 1-5	1	ASQSISSWLAWYQQK	ASQSISSWLAWYQQK	3	ASQSISSWLAWYQQK3	1675.2				1631.64	7071.67	6771.71	6428.8	7369.22	3513.43	8399.52		8531.74	9003.32
P01602	P01602	KV105_HUMAN	IGKV1-5	Immunoglobulin kappa variable 1-5	1	ASQSISSWLAWYQQKPGK	ASQSISSWLAWYQQKPGK	3	ASQSISSWLAWYQQKPGK3	2456.16					3775.01	1794.21	3921.97	7326.75	3390.52			3876.47
P01597;P04432	P01597;P04432	KV139_HUMAN;KVD39_HUMAN	IGKV1-39;IGKV1D-39	Immunoglobulin kappa variable 1-39	0	ASQSISSYLNWYQQK	ASQSISSYLNWYQQK	2	ASQSISSYLNWYQQK2	79594.4	44012.8	38096.6	38968	88758.8	86678	112300	149464	74596.1	77089.8	155040	19873.6	242176	150550	10217.1
P01597;P04432	P01597;P04432	KV139_HUMAN;KVD39_HUMAN	IGKV1-39;IGKV1D-39	Immunoglobulin kappa variable 1-39	0	ASQSISSYLNWYQQKPGK	ASQSISSYLNWYQQKPGK	2	ASQSISSYLNWYQQKPGK2	6512.58					14496.7	6244.09		28666.1	14741.4			17306.5	4683.64
P01597;P04432	P01597;P04432	KV139_HUMAN;KVD39_HUMAN	IGKV1-39;IGKV1D-39	Immunoglobulin kappa variable 1-39	0	ASQSISSYLNWYQQKPGK	ASQSISSYLNWYQQKPGK	3	ASQSISSYLNWYQQKPGK3	16467.9		3483.14	7282.12	10038.9	21833.4	19481.8		49898.5	30919.8			15751.7	4806.21
A0A087WSY6;P01624	P01624;A0A087WSY6	KV315_HUMAN;KVD15_HUMAN	IGKV3-15;IGKV3D-15	Immunoglobulin kappa variable 3D-15	0	ASQSVSSNLAWYQQK	ASQSVSSNLAWYQQK	2	ASQSVSSNLAWYQQK2	371434	177739	159105	195015	306858	541950	600263	289124	632553	570999	646894	128939	1355170	708228	96453.8
A0A087WSY6;P01624	P01624;A0A087WSY6	KV315_HUMAN;KVD15_HUMAN	IGKV3-15;IGKV3D-15	Immunoglobulin kappa variable 3D-15	0	ASQSVSSNLAWYQQKPGQAPR	ASQSVSSNLAWYQQKPGQAPR	3	ASQSVSSNLAWYQQKPGQAPR3	15066.3	2548	2931.74	6081.22	5930.34	27081.5	16761.5		52287.3	20818.8	60210.5	17639.8	40997	18091.5	5014.59
P01619	P01619	KV320_HUMAN	IGKV3-20	Immunoglobulin kappa variable 3-20	1	ASQSVSSSYLAWYQQK	ASQSVSSSYLAWYQQK	2	ASQSVSSSYLAWYQQK2	36838.9	78382.9	63141.2	56707.4	34796.4	287779	170010	291073	152541	92902.4	433229	172303	581035	557292	90985.9
P01619	P01619	KV320_HUMAN	IGKV3-20	Immunoglobulin kappa variable 3-20	1	ASQSVSSSYLAWYQQK	ASQSVSSSYLAWYQQK	3	ASQSVSSSYLAWYQQK3	4800.82	4040.04		4158.93	5387.96	13519.5	18778.3		15902.7	9604.8	29919.7	283383	35784.7	32475.7	4765.09
P01619	P01619	KV320_HUMAN	IGKV3-20	Immunoglobulin kappa variable 3-20	1	ASQSVSSSYLAWYQQKPGQAPR	ASQSVSSSYLAWYQQKPGQAPR	3	ASQSVSSSYLAWYQQKPGQAPR3	4775.1			1306.77	1248.95	11891.5	4827.56		20674.5	6586.48	16693.8		14070.5	5605.29	7109.27
P04433;A0A0A0MRZ8	P04433;A0A0A0MRZ8	KV311_HUMAN;KVD11_HUMAN	IGKV3-11;IGKV3D-11	Immunoglobulin kappa variable 3D-11	0	ASQSVSSYLAWYQQK	ASQSVSSYLAWYQQK	2	ASQSVSSYLAWYQQK2	12507.1	23394.4	24503.1	18198.4	15940.2	106096	88040.1	85958.8	81031.5	51850.8	185676	46567	277915	235369	48801.2
P04433;A0A0A0MRZ8	P04433;A0A0A0MRZ8	KV311_HUMAN;KVD11_HUMAN	IGKV3-11;IGKV3D-11	Immunoglobulin kappa variable 3D-11	0	ASQSVSSYLAWYQQK	ASQSVSSYLAWYQQK	3	ASQSVSSYLAWYQQK3				2382.29	19708.8	16480.5	16414.2		19240	8081.65	17291.9		38325.1	23197.3	4564.32
P04433;A0A0A0MRZ8	P04433;A0A0A0MRZ8	KV311_HUMAN;KVD11_HUMAN	IGKV3-11;IGKV3D-11	Immunoglobulin kappa variable 3D-11	0	ASQSVSSYLAWYQQKPGQAPR	ASQSVSSYLAWYQQKPGQAPR	3	ASQSVSSYLAWYQQKPGQAPR3	1520.81					6458.39	3719.44		10130.4	5108.58	7834.32		6251.06	4629.32	5177.48
O15143	O15143	ARC1B_HUMAN	ARPC1B	Actin-related protein 2/3 complex subunit 1B	1	ASSEGGTAAGAGLDSLHK	ASSEGGTAAGAGLDSLHK	2	ASSEGGTAAGAGLDSLHK2	4309.24	6767.97	4726.03	6516.42	3266.03	15190.1	24898.1	12190.7	15125.4	30200.3	29536.9		26769.9	24622	20171.4
P0C0L5	P0C0L5	CO4B_HUMAN	C4B	Complement C4-B	1	ASSFLGEK	ASSFLGEK	2	ASSFLGEK2	92566.5	1266690		918951	267307	253087	179352	252590	236991	176920	507691	137211	337055	329967
P23467	P23467	PTPRB_HUMAN	PTPRB	Receptor-type tyrosine-protein phosphatase beta	1	ASSHSVSIQWR	ASSHSVSIQWR	2	ASSHSVSIQWR2						4255.46	6905.19		4399.68	6370.67
P10909	P10909	CLUS_HUMAN	CLU	Clusterin	1	ASSIIDELFQDR	ASSIIDELFQDR	2	ASSIIDELFQDR2	670272	2148880	2264180	1636880	691850	2093410	2136440	2208180	2120070	2021200	172539	331262	1017270	655472	248037
P0DOX7;P01602	P01602;P0DOX7	IGK_HUMAN;KV105_HUMAN	IGKV1-5	Immunoglobulin kappa variable 1-5	1	ASSLESGVPSR	ASSLESGVPSR	2	ASSLESGVPSR2	172788	619596	452254	549918	408132	1632310	1815170	2161850	1315690	1111280	2628190	1681100	3394060	2549330	490887
Q9Y490	Q9Y490	TLN1_HUMAN	TLN1	Talin-1	1	ASSLIEEAK	ASSLIEEAK	2	ASSLIEEAK2	3553.99				2662.04	20328.6	10654.2	18741.7	7507.26	24997.9	43862.2		23620.1	14019.4
Q9Y490	Q9Y490	TLN1_HUMAN	TLN1	Talin-1	1	ASSLIEEAKK	ASSLIEEAKK	2	ASSLIEEAKK2											15363.9				2205.12
O43665	O43665	RGS10_HUMAN	RGS10	Regulator of G-protein signaling 10	1	ASSQVNVEGQSR	ASSQVNVEGQSR	2	ASSQVNVEGQSR2						5826.78
Q9UGM5	Q9UGM5	FETUB_HUMAN	FETUB	Fetuin-B	1	ASSQWVVGPSYFVEYLIK	ASSQWVVGPSYFVEYLIK	2	ASSQWVVGPSYFVEYLIK2	1481.58					4196.31		2916.65	4484.88	5275.04
P42356	P42356	PI4KA_HUMAN	PI4KA	Phosphatidylinositol 4-kinase alpha	1	ASSSAGNLGVLIPVIAVLTR	ASSSAGNLGVLIPVIAVLTR	2	ASSSAGNLGVLIPVIAVLTR2						424.799			343.655		635.839
P16930	P16930	FAAA_HUMAN	FAH	Fumarylacetoacetase	1	ASSVVVSGTPIR	ASSVVVSGTPIR	2	ASSVVVSGTPIR2	2270.47	2031.05		1017.88	1889.49	3829.03	6172.23	4053.42	4230.71	4606.95	7508.82		7055.11	7712.8	15609.2
P24821	P24821	TENA_HUMAN	TNC	Tenascin	1	ASTEQAPELENLTVTEVGWDGLR	ASTEQAPELENLTVTEVGWDGLR	3	ASTEQAPELENLTVTEVGWDGLR3				2256.9		51316.9	59964.1	28074.4	34507.7	31470.7	1877.96		1972.8
P02730	P02730	B3AT_HUMAN	SLC4A1	Band 3 anion transport protein	1	ASTPGAAAQIQEVK	ASTPGAAAQIQEVK	2	ASTPGAAAQIQEVK2	3230.52		1451.6	2488.81	3688.2	94737.8	128702	118787	61141.6	116093	183221	29885.1	134765	137668	114736
P02679	P02679	FIBG_HUMAN	FGG	Fibrinogen gamma chain	1	ASTPNGYDNGIIWATWK	ASTPNGYDNGIIWATWK	2	ASTPNGYDNGIIWATWK2	1458060	1348790	1314900	2100030	2092460	1243460	1650990	1590340	1451720	1608740	353250	83852.6	396090	173939	75472.1
P02679	P02679	FIBG_HUMAN	FGG	Fibrinogen gamma chain	1	ASTPNGYDNGIIWATWK	ASTPNGYDNGIIWATWK	3	ASTPNGYDNGIIWATWK3	107989	51558.8	50386	135211	141591	57824	105570	40801.9	104881	66259	12067.4		11838.8	5817.95
P61225	P61225	RAP2B_HUMAN	RAP2B	Ras-related protein Rap-2b	1	ASVDELFAEIVR	ASVDELFAEIVR	2	ASVDELFAEIVR2		2756.05	5067.58			24620.5	28221.5	29992.9	15554.7	24748.3	28075.1	12148	34864.7	33115.3	14454.5
Q6UX71	Q6UX71	PXDC2_HUMAN	PLXDC2	Plexin domain-containing protein 2	1	ASVGQDSPEPR	ASVGQDSPEPR	2	ASVGQDSPEPR2				4558.88		4640.84	3850.48	7387.92	5130.91	5353.11
Q9Y490	Q9Y490	TLN1_HUMAN	TLN1	Talin-1	1	ASVPTIQDQASAMQLSQCAK	ASVPTIQDQASAMQLSQC(UniMod:4)AK	2	ASVPTIQDQASAMQLSQC(UniMod:4)AK2		5603.75	6701.41	8083.24	4691.33	10684.4	3345.25		8327.25	12264.1			4902.75
P08514	P08514	ITA2B_HUMAN	ITGA2B	Integrin alpha-IIb	1	ASVQLLVQDSLNPAVK	ASVQLLVQDSLNPAVK	2	ASVQLLVQDSLNPAVK2	2155.67		2230.56	2369.7	3394.42	211167	212473	108130	134065	124931	187867	48600	107007	252919	172720
Q07065	Q07065	CKAP4_HUMAN	CKAP4	Cytoskeleton-associated protein 4	1	ASVSQVEADLK	ASVSQVEADLK	2	ASVSQVEADLK2	9068.13
P05362	P05362	ICAM1_HUMAN	ICAM1	Intercellular adhesion molecule 1	1	ASVSVTAEDEGTQR	ASVSVTAEDEGTQR	2	ASVSVTAEDEGTQR2						7598.41	8502.38		5140.92	4833.5
P24821	P24821	TENA_HUMAN	TNC	Tenascin	1	ASVTGYLLVYESVDGTVK	ASVTGYLLVYESVDGTVK	2	ASVTGYLLVYESVDGTVK2					3206.26	30497.9	15178.2	104663	34320.7	16142.6
Q8TEA8	Q8TEA8	DTD1_HUMAN	DTD1	D-aminoacyl-tRNA deacylase 1	1	ASVTVGGEQISAIGR	ASVTVGGEQISAIGR	2	ASVTVGGEQISAIGR2	1794.32		3198.56				4740.61		3032.63	2322.85					9070.99
Q14204	Q14204	DYHC1_HUMAN	DYNC1H1	Cytoplasmic dynein 1 heavy chain 1	1	ASVVTLPVYLNFTR	ASVVTLPVYLNFTR	2	ASVVTLPVYLNFTR2	1638.73		1811.99							830.453	879.292
Q93063	Q93063	EXT2_HUMAN	EXT2	Exostosin-2	1	ASVVVPEEK	ASVVVPEEK	2	ASVVVPEEK2	3964.58		4458.53		3978.58						10141.7		10481.1
Q8NDA2	Q8NDA2	HMCN2_HUMAN	HMCN2	Hemicentin-2	1	ASVWLLVR	ASVWLLVR	2	ASVWLLVR2						1820.47			3218.65	2009.07
P98160	P98160	PGBM_HUMAN	HSPG2	Basement membrane-specific heparan sulfate proteoglycan core protein	1	ASYAQQPAESR	ASYAQQPAESR	2	ASYAQQPAESR2	2624.6			1765.57		64452.9	50819.4	72499.5	40083.5	54628.6	5205.41		3437	4777.43
P02787	P02787	TRFE_HUMAN	TF	Serotransferrin	1	ASYLDCIR	ASYLDC(UniMod:4)IR	2	ASYLDC(UniMod:4)IR2	108570	377351	307167	240905	159274	23360.4	18001.7	12639.5	22987.3	31505.4	55000	20784.5	61458.9	38610	35053.4
P11597	P11597	CETP_HUMAN	CETP	Cholesteryl ester transfer protein	1	ASYPDITGEK	ASYPDITGEK	2	ASYPDITGEK2	10548		13244.5		11630.9	124870	136284	214748	139470	157957	85771.4		108534	58970.8
P62993	P62993	GRB2_HUMAN	GRB2	Growth factor receptor-bound protein 2	1	ATADDELSFK	ATADDELSFK	2	ATADDELSFK2						9943.86	9483.63		7912.05	6242.08	19589.4		12764.8	12555.8
P78385;O43790	O43790;P78385;Q14533;A6NCN2	KRT83_HUMAN;KRT86_HUMAN	KRT83;KRT86	Keratin, type II cuticular Hb6	0	ATAENEFVALK	ATAENEFVALK	2	ATAENEFVALK2							11048.2		6470.71		198709			33086
P78385;O43790	O43790;P78385;Q14533;A6NCN2	KRT83_HUMAN;KRT86_HUMAN	KRT83;KRT86	Keratin, type II cuticular Hb6	0	ATAENEFVALKK	ATAENEFVALKK	2	ATAENEFVALKK2											25685.4
P78385;O43790	O43790;P78385;Q14533;A6NCN2	KRT83_HUMAN;KRT86_HUMAN	KRT83;KRT86	Keratin, type II cuticular Hb6	0	ATAENEFVALKK	ATAENEFVALKK	3	ATAENEFVALKK3											5705.67
P78386	P78386	KRT85_HUMAN	KRT85	Keratin, type II cuticular Hb5	1	ATAENEFVVLK	ATAENEFVVLK	2	ATAENEFVVLK2							4803.95				58701.2		2256.48	10796.1	10804.2
P78386	P78386	KRT85_HUMAN	KRT85	Keratin, type II cuticular Hb5	1	ATAENEFVVLKK	ATAENEFVVLKK	2	ATAENEFVVLKK2											6265.51
Q16698	Q16698	DECR_HUMAN	DECR1	2,4-dienoyl-CoA reductase [(3E)-enoyl-CoA-producing], mitochondrial	1	ATAEQISSQTGNK	ATAEQISSQTGNK	2	ATAEQISSQTGNK2	3720.98			501.097					1312.16				1358.29
P11047	P11047	LAMC1_HUMAN	LAMC1	Laminin subunit gamma-1	1	ATAESASECLPCDCNGR	ATAESASEC(UniMod:4)LPC(UniMod:4)DC(UniMod:4)NGR	2	ATAESASEC(UniMod:4)LPC(UniMod:4)DC(UniMod:4)NGR2									20926	13517
P28074	P28074	PSB5_HUMAN	PSMB5	Proteasome subunit beta type-5	1	ATAGAYIASQTVK	ATAGAYIASQTVK	2	ATAGAYIASQTVK2							1567.17		1525.88		9432.2		5604.54	4854.58	11030
P17066;P0DMV8;P0DMV9	P0DMV8;P0DMV9;P17066;P34931;P48741	HS71A_HUMAN;HS71B_HUMAN;HSP76_HUMAN	HSPA1A;HSPA1B;HSPA6	Heat shock 70 kDa protein 1A	0	ATAGDTHLGGEDFDNR	ATAGDTHLGGEDFDNR	2	ATAGDTHLGGEDFDNR2	12277.8								8572.34	11297.2	10144.5		11899		19115.7
P17066;P0DMV8;P0DMV9	P0DMV8;P0DMV9;P17066;P34931;P48741	HS71A_HUMAN;HS71B_HUMAN;HSP76_HUMAN	HSPA1A;HSPA1B;HSPA6	Heat shock 70 kDa protein 1A	0	ATAGDTHLGGEDFDNR	ATAGDTHLGGEDFDNR	3	ATAGDTHLGGEDFDNR3	21289.9	1682.36	21778.2					27514.8		24979.1	29333.2				37035.4
Q07954	Q07954	LRP1_HUMAN	LRP1	Prolow-density lipoprotein receptor-related protein 1	1	ATALAIMGDK	ATALAIMGDK	2	ATALAIMGDK2			1542.91			134215	120707	149630	148930	124886	33887.2	35928.2	36114.1	35558.3
Q9NQ84	Q9NQ84	GPC5C_HUMAN	GPRC5C	G-protein coupled receptor family C group 5 member C	1	ATANSQVMGSANSTLR	ATANSQVMGSANSTLR	2	ATANSQVMGSANSTLR2						7433	6758.1	5744.68	6373.78	6375.2	4842.98		8297.41	8841.82
Q6UWD8	Q6UWD8	CP054_HUMAN	C16orf54	Transmembrane protein C16orf54	1	ATAPPAPSAPNSAPSNLGPQTVLEVPAR	ATAPPAPSAPNSAPSNLGPQTVLEVPAR	3	ATAPPAPSAPNSAPSNLGPQTVLEVPAR3						5410.39	6006.56	17250.3	4813.81	4034.32	4152.73		3308.56	3328.08
P18428	P18428	LBP_HUMAN	LBP	Lipopolysaccharide-binding protein	1	ATAQMLEVMFK	ATAQM(UniMod:35)LEVMFK	2	ATAQM(UniMod:35)LEVMFK2	11174.2	10434	6633.69	10779.4	9379.62	47889.3	73188.1	66066.9	65014.3	46172.7	25767.5		42749.7	24777.7
P18428	P18428	LBP_HUMAN	LBP	Lipopolysaccharide-binding protein	1	ATAQMLEVMFK	ATAQMLEVM(UniMod:35)FK	2	ATAQMLEVM(UniMod:35)FK2	13295.1	6635.84	5800.83	8910.2	8783.69	105519	109905	62491.9	108824	75278	34441.8	27972		45329.9
P18428	P18428	LBP_HUMAN	LBP	Lipopolysaccharide-binding protein	1	ATAQMLEVMFK	ATAQMLEVMFK	2	ATAQMLEVMFK2	126508	89900.6	112428	170192	154743	566843	403295	350665	433795	645890	135381	28931.4	404281	150225	9947.49
Q06830	Q06830	PRDX1_HUMAN	PRDX1	Peroxiredoxin-1	1	ATAVMPDGQFK	ATAVM(UniMod:35)PDGQFK	2	ATAVM(UniMod:35)PDGQFK2	11340		10549.9				11105.9			11083.7			10853.1	10667.7	16174.4
Q06830	Q06830	PRDX1_HUMAN	PRDX1	Peroxiredoxin-1	1	ATAVMPDGQFK	ATAVMPDGQFK	2	ATAVMPDGQFK2	19866.5	19157.5	61510.9	4308.59	5458.65	16320.3	29524.5	17487.4	38734.7	15673.1	14040.6		20851.7	40627.4	19558.6
P32119	P32119	PRDX2_HUMAN	PRDX2	Peroxiredoxin-2	1	ATAVVDGAFK	ATAVVDGAFK	2	ATAVVDGAFK2	7575	20506	18217.7			23666.1	24287.2	118966	26900.5	6247.8	124499	47116.1	23070.6	73334.5	129861
P32119	P32119	PRDX2_HUMAN	PRDX2	Peroxiredoxin-2	1	ATAVVDGAFKEVK	ATAVVDGAFKEVK	2	ATAVVDGAFKEVK2											15616
P21333	P21333	FLNA_HUMAN	FLNA	Filamin-A	1	ATCAPQHGAPGPGPADASK	ATC(UniMod:4)APQHGAPGPGPADASK	3	ATC(UniMod:4)APQHGAPGPGPADASK3	3228.79	1723.11	1639.9	2492.4	2517.83	19189.1	12716.1	11936.8	13276.8	16776.5	14408.1		14448.7	11265.3	4619.26
Q5T749	Q5T749	KPRP_HUMAN	KPRP	Keratinocyte proline-rich protein	1	ATCNNYTPQFQLR	ATC(UniMod:4)NNYTPQFQLR	2	ATC(UniMod:4)NNYTPQFQLR2						5079.47	4054.01		9012.51	6221.12	12634.4	10140.2	5889.91	34057.2	37434.8
P00750	P00750	TPA_HUMAN	PLAT	Tissue-type plasminogen activator	1	ATCYEDQGISYR	ATC(UniMod:4)YEDQGISYR	2	ATC(UniMod:4)YEDQGISYR2						2641.6			3481.82	2973.1
P09493;P07951	P07951;P09493	TPM1_HUMAN;TPM2_HUMAN	TPM1;TPM2	Tropomyosin beta chain	0	ATDAEADVASLNR	ATDAEADVASLNR	2	ATDAEADVASLNR2	15032.5	28388.9	22872.6			12637.9	22414.6	20805.1	15494.2	22633.6	23766.8		27962.3	29219.4	24052.1
P50851;Q8NFP9	P50851;Q8NFP9	LRBA_HUMAN;NBEA_HUMAN	LRBA;NBEA	Lipopolysaccharide-responsive and beige-like anchor protein	0	ATDAQLCLESSPK	ATDAQLC(UniMod:4)LESSPK	2	ATDAQLC(UniMod:4)LESSPK2									1683.84		3019.98		5459.2
O75874	O75874	IDHC_HUMAN	IDH1	Isocitrate dehydrogenase [NADP] cytoplasmic	1	ATDFVVPGPGK	ATDFVVPGPGK	2	ATDFVVPGPGK2	1377.9		3141.22			3677.56	3048.87		2345.84		5829.74	13277.5	4793.44	3617.61	5854.1
Q86WD7	Q86WD7	SPA9_HUMAN	SERPINA9	Serpin A9	1	ATDGILFLGK	ATDGILFLGK	2	ATDGILFLGK2	12687.4
P01008	P01008	ANT3_HUMAN	SERPINC1	Antithrombin-III	1	ATEDEGSEQKIPEATNR	ATEDEGSEQKIPEATNR	2	ATEDEGSEQKIPEATNR2	7251.09		2281.27	1295.92	3758.7				9616.58	2730.66	35775		16503.9
P01008	P01008	ANT3_HUMAN	SERPINC1	Antithrombin-III	1	ATEDEGSEQKIPEATNR	ATEDEGSEQKIPEATNR	3	ATEDEGSEQKIPEATNR3	38785.8		9340.7	18826.7	30267.6	4509.77	4283.39	19087.4	24358.7	7364.27	319411		99742.1	24392	17612.4
P01036;P09228	P01036;P09228	CYTS_HUMAN;CYTT_HUMAN	CST2;CST4	Cystatin-S	0	ATEDEYYR	ATEDEYYR	2	ATEDEYYR2				11498.3
Q99436	Q99436	PSB7_HUMAN	PSMB7	Proteasome subunit beta type-7	1	ATEGMVVADK	ATEGMVVADK	2	ATEGMVVADK2	2013.55		3032.94				2312.41				3119.72		7826.77	6238.68
P02647	P02647	APOA1_HUMAN	APOA1	Apolipoprotein A-I	1	ATEHLSTLSEK	ATEHLSTLSEK	2	ATEHLSTLSEK2	17894.8	69271	28614.8	47767	1584050	19005.1		2360680	1759600	1158220	1415630	248207	1898440	1140370	666038
P02647	P02647	APOA1_HUMAN	APOA1	Apolipoprotein A-I	1	ATEHLSTLSEK	ATEHLSTLSEK	3	ATEHLSTLSEK3	422264			939717	424936	315045	247155	721413	382695	169708	495671		478550	366193	209972
P02647	P02647	APOA1_HUMAN	APOA1	Apolipoprotein A-I	1	ATEHLSTLSEKAK	ATEHLSTLSEKAK	2	ATEHLSTLSEKAK2							2179.21		3497.51
P02647	P02647	APOA1_HUMAN	APOA1	Apolipoprotein A-I	1	ATEHLSTLSEKAK	ATEHLSTLSEKAK	3	ATEHLSTLSEKAK3			2318.49			4140.51	4539.2	4694.56	5389.63	5839.27	3530.9		2941.92
P31942	P31942	HNRH3_HUMAN	HNRNPH3	Heterogeneous nuclear ribonucleoprotein H3	1	ATENDIANFFSPLNPIR	ATENDIANFFSPLNPIR	2	ATENDIANFFSPLNPIR2	2438.13
P55795	P55795	HNRH2_HUMAN	HNRNPH2	Heterogeneous nuclear ribonucleoprotein H2	1	ATENDIYNFFSPLNPMR	ATENDIYNFFSPLNPMR	2	ATENDIYNFFSPLNPMR2	4216.76
P31943	P31943;P52597	HNRH1_HUMAN	HNRNPH1	Heterogeneous nuclear ribonucleoprotein H	1	ATENDIYNFFSPLNPVR	ATENDIYNFFSPLNPVR	2	ATENDIYNFFSPLNPVR2	7865.15		4171.82	3641.27		2778.18	3723.74	4751.33		2826.02		10222.8	2121.39		6391.99
P00568	P00568	KAD1_HUMAN	AK1	Adenylate kinase isoenzyme 1	1	ATEPVIAFYEK	ATEPVIAFYEK	2	ATEPVIAFYEK2	7097.9	4367.75					5383.98		5318.99	4845.04	7000.31	9215.04	5205.14	4254.73	7420.58
P02730	P02730	B3AT_HUMAN	SLC4A1	Band 3 anion transport protein	1	ATFDEEEGR	ATFDEEEGR	2	ATFDEEEGR2						5886.74	8333.25		21252.3	8890.67	17487.1		22863.5	11366.2	23787.4
P55786;A6NEC2	P55786;A6NEC2	PSAL_HUMAN;PSA_HUMAN	NPEPPS;NPEPPSL1	Puromycin-sensitive aminopeptidase-like protein	0	ATFDISLVVPK	ATFDISLVVPK	2	ATFDISLVVPK2									1103.45
P02749	P02749	APOH_HUMAN	APOH	Beta-2-glycoprotein 1	1	ATFGCHDGYSLDGPEEIECTK	ATFGC(UniMod:4)HDGYSLDGPEEIEC(UniMod:4)TK	2	ATFGC(UniMod:4)HDGYSLDGPEEIEC(UniMod:4)TK2	52196.5	44985.3	21548.3	28066.3	55569
P02749	P02749	APOH_HUMAN	APOH	Beta-2-glycoprotein 1	1	ATFGCHDGYSLDGPEEIECTK	ATFGC(UniMod:4)HDGYSLDGPEEIEC(UniMod:4)TK	3	ATFGC(UniMod:4)HDGYSLDGPEEIEC(UniMod:4)TK3	553875	461811	403998	635138	625882	14524.2	13133.1		16841.1	30298.9	4932.51	5954.53	7112.95	3970.19	4975.52
O43149	O43149	ZZEF1_HUMAN	ZZEF1	Zinc finger ZZ-type and EF-hand domain-containing protein 1	1	ATFLQTDLLK	ATFLQTDLLK	2	ATFLQTDLLK2						2628.5			1670.22				6677.33
P52566	P52566	GDIR2_HUMAN	ARHGDIB	Rho GDP-dissociation inhibitor 2	1	ATFMVGSYGPRPEEYEFLTPVEEAPK	ATFMVGSYGPRPEEYEFLTPVEEAPK	3	ATFMVGSYGPRPEEYEFLTPVEEAPK3						4170.24	4508.98	5138.32	6886.4	4380.15	5836.43		3256.85		3586.3
O00592	O00592	PODXL_HUMAN	PODXL	Podocalyxin	1	ATFNPAQDK	ATFNPAQDK	2	ATFNPAQDK2						53586.3	52893.1	57457.5	50860	44925
P04114	P04114	APOB_HUMAN	APOB	Apolipoprotein B-100	1	ATFQTPDFIVPLTDLR	ATFQTPDFIVPLTDLR	2	ATFQTPDFIVPLTDLR2	1351300	1432080	1070400	3085100	2065670	11033.4	6013.3	2491780	5643.81	10286.2	712566	163877	893204	1032830	713473
P04114	P04114	APOB_HUMAN	APOB	Apolipoprotein B-100	1	ATFQTPDFIVPLTDLR	ATFQTPDFIVPLTDLR	3	ATFQTPDFIVPLTDLR3	11920.2		1593.42	16601.6	16179.2	20022.9	29161.3	21950.2	15933	24220.1	3085.81		4105.6	4397.68	4174.55
P0DOX3;P01880	P01880;P0DOX3	IGD_HUMAN;IGHD_HUMAN	IGHD	Immunoglobulin heavy constant delta	1	ATFTCFVVGSDLK	ATFTC(UniMod:4)FVVGSDLK	2	ATFTC(UniMod:4)FVVGSDLK2	3220.16			6499.02	4415.09					3100.29	5001.75	19351.8	3607.75
P46940	P46940	IQGA1_HUMAN	IQGAP1	Ras GTPase-activating-like protein IQGAP1	1	ATFYGEQVDYYK	ATFYGEQVDYYK	2	ATFYGEQVDYYK2	6572.77		3143.96				2369.63
P04259	P04259	K2C6B_HUMAN	KRT6B	Keratin, type II cytoskeletal 6B	1	ATGGGLSSVGGGSSTIK	ATGGGLSSVGGGSSTIK	2	ATGGGLSSVGGGSSTIK2	212941	289861	292326	20863	944996	18342.8	59428.7	99722.3	1183950	83343.5	120025	209725	21389	858262	2648560
P04259	P04259	K2C6B_HUMAN	KRT6B	Keratin, type II cytoskeletal 6B	1	ATGGGLSSVGGGSSTIKYTTTSSSSR	ATGGGLSSVGGGSSTIKYTTTSSSSR	3	ATGGGLSSVGGGSSTIKYTTTSSSSR3					2411.7				2544.46						2735.47
P01619;A0A0C4DH25	P01619;A0A0C4DH25	KV320_HUMAN;KVD20_HUMAN	IGKV3-20;IGKV3D-20	Immunoglobulin kappa variable 3D-20	0	ATGIPDRFSGSGSGTDFTLTISR	ATGIPDRFSGSGSGTDFTLTISR	3	ATGIPDRFSGSGSGTDFTLTISR3									4924.36				2332.35		1332.08
Q9NZT1	Q9NZT1	CALL5_HUMAN	CALML5	Calmodulin-like protein 5	1	ATGKNLSEAQLR	ATGKNLSEAQLR	2	ATGKNLSEAQLR2	1813.99		1865.64												7610.72
P46940	P46940	IQGA1_HUMAN	IQGAP1	Ras GTPase-activating-like protein IQGAP1	1	ATGLHFR	ATGLHFR	2	ATGLHFR2	6263.34		3109.69						2024.08
Q8N4U5	Q8N4U5	T11L2_HUMAN	TCP11L2	T-complex protein 11-like protein 2	1	ATGNIVEVLR	ATGNIVEVLR	2	ATGNIVEVLR2	1869.88
P16401	P16401	H15_HUMAN	H1-5	Histone H1.5	1	ATGPPVSELITK	ATGPPVSELITK	2	ATGPPVSELITK2	11892.2	29376.5	90212	24691.3	6919.09
Q96RW7	Q96RW7	HMCN1_HUMAN	HMCN1	Hemicentin-1	1	ATGTPPPQINWLK	ATGTPPPQINWLK	2	ATGTPPPQINWLK2						9603.8	9642.06		13344.6	15761.9
P04114	P04114	APOB_HUMAN	APOB	Apolipoprotein B-100	1	ATGVLYDYVNK	ATGVLYDYVNK	2	ATGVLYDYVNK2	1701580	1996530	1726240	1535950	1846600	2228190	2256240	1409030	2400830	2422130	570669	294167	475193	587091	590319
O14786	O14786	NRP1_HUMAN	NRP1	Neuropilin-1	1	ATHGGLGLR	ATHGGLGLR	2	ATHGGLGLR2	15528.6	9459.72	8187.11	11505.9	14029.3	4674.11	5726.92			6102.69	3958.98
P0C0S5;Q71UI9	P0C0S5;Q71UI9	H2AV_HUMAN;H2AZ_HUMAN	H2AZ1;H2AZ2	Histone H2A.Z	0	ATIAGGGVIPHIHK	ATIAGGGVIPHIHK	3	ATIAGGGVIPHIHK3			3510.58			1285.3	1576.13		5894.77	3396.88
P51149	P51149	RAB7A_HUMAN	RAB7A	Ras-related protein Rab-7a	1	ATIGADFLTK	ATIGADFLTK	2	ATIGADFLTK2	11101.8		11037.4			36100.7	31535.1		24663.7	35650.4	40874	43749.7	38594.1	40410	31478.6
Q13637;P57729	P57729;Q13637	RAB32_HUMAN;RAB38_HUMAN	RAB32;RAB38	Ras-related protein Rab-38	0	ATIGVDFALK	ATIGVDFALK	2	ATIGVDFALK2						5011.84	5873.64		5130.41	4327.88	5941.34			5711.57	3101.73
P51692;P42229	P42229;P51692	STA5A_HUMAN;STA5B_HUMAN	STAT5A;STAT5B	Signal transducer and activator of transcription 5A	0	ATIISEQQAK	ATIISEQQAK	2	ATIISEQQAK2						4190.11	8146.59		6060.16	6981.68	8556.48		8486.9	7919.03
Q99832	Q99832	TCPH_HUMAN	CCT7	T-complex protein 1 subunit eta	1	ATISNDGATILK	ATISNDGATILK	2	ATISNDGATILK2	1577.2		2867.48	1060.32		4370.74	6057.67	7677.13	3980.16	5546.32	5048.66		4686.01	3067.35
P29622	P29622	KAIN_HUMAN	SERPINA4	Kallistatin	1	ATLDVDEAGTEAAAATSFAIK	ATLDVDEAGTEAAAATSFAIK	2	ATLDVDEAGTEAAAATSFAIK2	5915.9			6426.35	4783.1	4044.07	5294.5	6218.2	5996.23	3183.69	9353.75		5470.48
Q8N1N4	Q8N1N4	K2C78_HUMAN	KRT78	Keratin, type II cytoskeletal 78	1	ATLENDFVVLK	ATLENDFVVLK	2	ATLENDFVVLK2	13668.8	62421.3	126145	9509.67	24174.9	15790.5	64550.6	13653.8	65267.1	24418.2	30277.5	112041	23080.8	94236.3	211663
P11717	P11717	MPRI_HUMAN	IGF2R	Cation-independent mannose-6-phosphate receptor	1	ATLITFLCDR	ATLITFLC(UniMod:4)DR	2	ATLITFLC(UniMod:4)DR2													5980.95
P01031	P01031	CO5_HUMAN	C5	Complement C5	1	ATLLDIYK	ATLLDIYK	2	ATLLDIYK2	408850	438510	383002	438411	456092	69313	65983.9	67564	50540	43917.1	112385	54231.4	139550	103420	15997.4
Q9BYJ1	Q9BYJ1	LOXE3_HUMAN	ALOXE3	Hydroperoxide isomerase ALOXE3	1	ATLLNPEGLVDQVTSIGR	ATLLNPEGLVDQVTSIGR	2	ATLLNPEGLVDQVTSIGR2						1619.7	5792.79		1993.89	2290.05				14485.2	8668.59
P12814	P12814	ACTN1_HUMAN	ACTN1	Alpha-actinin-1	1	ATLPDADKER	ATLPDADKER	2	ATLPDADKER2	44751.2	7180.72	13359.1	7496.66	11519.2	31517.7	42553.2	49626.4	33003.2	50575.2	95114.2		69759.6	74742.5	37628.2
P0DOX8;P0DOY3;P0DOY2	P0CG04;P0DOY2;P0DOY3;B9A064;P0DOX8	IGL1_HUMAN;IGLC2_HUMAN;IGLC3_HUMAN	IGLC2;IGLC3	Immunoglobulin lambda-1 light chain	0	ATLVCLISDFYPGAVTVAWK	ATLVC(UniMod:4)LISDFYPGAVTVAWK	2	ATLVC(UniMod:4)LISDFYPGAVTVAWK2	566844	187543	137242	105166	1053540	902141	83370.7	740393	890618	792909	1576510	106715	256133	377947	359624
P0DOX8;P0DOY3;P0DOY2	P0CG04;P0DOY2;P0DOY3;B9A064;P0DOX8	IGL1_HUMAN;IGLC2_HUMAN;IGLC3_HUMAN	IGLC2;IGLC3	Immunoglobulin lambda-1 light chain	0	ATLVCLISDFYPGAVTVAWK	ATLVC(UniMod:4)LISDFYPGAVTVAWK	3	ATLVC(UniMod:4)LISDFYPGAVTVAWK3	86894		16749.5	12058.8	169503	169577		78715.9	61293.4	48943.4	80977.6		31368
O00154	O00154	BACH_HUMAN	ACOT7	Cytosolic acyl coenzyme A thioester hydrolase	1	ATLWYVPLSLK	ATLWYVPLSLK	2	ATLWYVPLSLK2	1710.44		2432.12						668.114
P04114	P04114	APOB_HUMAN	APOB	Apolipoprotein B-100	1	ATLYALSHAVNNYHK	ATLYALSHAVNNYHK	2	ATLYALSHAVNNYHK2	123831	15601.6	22393.1	9896.32	81116.8	37136	46147.1		129992	124611			5139.67
P04114	P04114	APOB_HUMAN	APOB	Apolipoprotein B-100	1	ATLYALSHAVNNYHK	ATLYALSHAVNNYHK	3	ATLYALSHAVNNYHK3	1025620	260161	265076	402766	720081	1057220	588249	256232	1093480	1037910	81773.5	24180.9	79146.7	30872.3	136439
P04114	P04114	APOB_HUMAN	APOB	Apolipoprotein B-100	1	ATLYALSHAVNNYHK	ATLYALSHAVNNYHK	4	ATLYALSHAVNNYHK4	4858.25			4000.94	4049.84	5678.18	7717.33		12096.6	2106.96
Q99873	Q99873	ANM1_HUMAN	PRMT1	Protein arginine N-methyltransferase 1	1	ATLYVTAIEDR	ATLYVTAIEDR	2	ATLYVTAIEDR2	2201.12
P20073	P20073	ANXA7_HUMAN	ANXA7	Annexin A7	1	ATMEAYSR	ATMEAYSR	2	ATMEAYSR2											13871.3
Q04695;Q9C075	Q04695;Q9C075	K1C17_HUMAN;K1C23_HUMAN	KRT17;KRT23	Keratin, type I cytoskeletal 17	0	ATMQNLNDR	ATMQNLNDR	2	ATMQNLNDR2	502695	123036	123784	10416.5	521695	22981	76967.7	55223.2	838595	41589.3	34473.8		17172.4	362602	355425
Q14677	Q14677	EPN4_HUMAN	CLINT1	Clathrin interactor 1	1	ATNVVMNYSEIESK	ATNVVMNYSEIESK	2	ATNVVMNYSEIESK2							1973.62
Q8NI99	Q8NI99	ANGL6_HUMAN	ANGPTL6	Angiopoietin-related protein 6	1	ATPEAANASELAALR	ATPEAANASELAALR	2	ATPEAANASELAALR2	2615.19		4198.15	3523.51	2862.01	28271.1	26967.1		24543.6	24331.7	20951.6	6177.54	25444.1	15508.6	4952.73
P04440	P04440	DPB1_HUMAN	HLA-DPB1	HLA class II histocompatibility antigen, DP beta 1 chain	1	ATPENYLFQGR	ATPENYLFQGR	2	ATPENYLFQGR2						7624.8	6091.43		6597.95	5977.72
P14324	P14324	FPPS_HUMAN	FDPS	Farnesyl pyrophosphate synthase	1	ATPEQYQILK	ATPEQYQILK	2	ATPEQYQILK2	1820.6					3124.82	5579.69			4217.19	5335.61		5117.06	5188.74
P08572	P08572	CO4A2_HUMAN	COL4A2	Collagen alpha-2(IV) chain	1	ATPFIECNGGR	ATPFIEC(UniMod:4)NGGR	2	ATPFIEC(UniMod:4)NGGR2						8048.19	5562.25	6125.98	8086.12	8741.72
P15814	P15814	IGLL1_HUMAN	IGLL1	Immunoglobulin lambda-like polypeptide 1	1	ATPSVTLFPPSSEELQANK	ATPSVTLFPPSSEELQANK	2	ATPSVTLFPPSSEELQANK2		270531		368056		373745		245201		405128
O95167	O95167	NDUA3_HUMAN	NDUFA3	NADH dehydrogenase [ubiquinone] 1 alpha subcomplex subunit 3	1	ATPYNYPVPVR	ATPYNYPVPVR	2	ATPYNYPVPVR2	1386.12
P60842	P60842	IF4A1_HUMAN	EIF4A1	Eukaryotic initiation factor 4A-I	1	ATQALVLAPTR	ATQALVLAPTR	2	ATQALVLAPTR2	7447.39	1467.24	6301.87			2661.76	1553.38		1543.17	2044.39	3717.62		2201.51	1813.26	9764.11
P15309	P15309	PPAP_HUMAN	ACP3	Prostatic acid phosphatase	1	ATQIPSYK	ATQIPSYK	2	ATQIPSYK2	3920.55		1309.82
P02746	P02746	C1QB_HUMAN	C1QB	Complement C1q subcomponent subunit B	1	ATQKIAFSATR	ATQKIAFSATR	2	ATQKIAFSATR2											9709.41		3280.6		2527.95
Q9Y5X9	Q9Y5X9	LIPG_HUMAN	LIPG	Endothelial lipase	1	ATQTEVKPSVR	ATQTEVKPSVR	2	ATQTEVKPSVR2						1386.27	2922.9		1832.42	3373.34			1284.31
Q9HBL0	Q9HBL0	TENS1_HUMAN	TNS1	Tensin-1	1	ATSETLAADPTPAATIVHFK	ATSETLAADPTPAATIVHFK	3	ATSETLAADPTPAATIVHFK3			10113.3
P04843	P04843	RPN1_HUMAN	RPN1	Dolichyl-diphosphooligosaccharide--protein glycosyltransferase subunit 1	1	ATSFLLALEPELEAR	ATSFLLALEPELEAR	2	ATSFLLALEPELEAR2	3552.69													4093.27
Q15113	Q15113	PCOC1_HUMAN	PCOLCE	Procollagen C-endopeptidase enhancer 1	1	ATSGTEHQFCGGR	ATSGTEHQFC(UniMod:4)GGR	2	ATSGTEHQFC(UniMod:4)GGR2	17959.9	9716.18	9371.41	17975.8	13605
Q15113	Q15113	PCOC1_HUMAN	PCOLCE	Procollagen C-endopeptidase enhancer 1	1	ATSGTEHQFCGGR	ATSGTEHQFC(UniMod:4)GGR	3	ATSGTEHQFC(UniMod:4)GGR3	5633.77	4746.43	5825.01	9235.49	7614.33
P30622	P30622	CLIP1_HUMAN	CLIP1	CAP-Gly domain-containing linker protein 1	1	ATSHVGEIEQELALAR	ATSHVGEIEQELALAR	3	ATSHVGEIEQELALAR3	1431.34								1099.83	838.891
Q9UJW0	Q9UJW0	DCTN4_HUMAN	DCTN4	Dynactin subunit 4	1	ATSISTQLPDDPAK	ATSISTQLPDDPAK	2	ATSISTQLPDDPAK2			1344.83			3721.03				2613.64	5900.28		7338.03	5535.93
A8K2U0	A8K2U0	A2ML1_HUMAN	A2ML1	Alpha-2-macroglobulin-like protein 1	1	ATSIVAWLAK	ATSIVAWLAK	2	ATSIVAWLAK2	4859.92		4602.6				3657.17		1742.46				1092.52
P24844;O14950;P19105	O14950;P19105;P24844	ML12A_HUMAN;ML12B_HUMAN;MYL9_HUMAN	MYL12A;MYL12B;MYL9	Myosin regulatory light chain 12B	0	ATSNVFAMFDQSQIQEFK	ATSNVFAMFDQSQIQEFK	2	ATSNVFAMFDQSQIQEFK2	2246.94		6321.43	2766.94	3593.48	10025.6	9398.54	15847.7	13793.7	12182.4	9717.8		5361.17	6631.41	4684.41
P51659	P51659	DHB4_HUMAN	HSD17B4	Peroxisomal multifunctional enzyme type 2	1	ATSTATSGFAGAIGQK	ATSTATSGFAGAIGQK	2	ATSTATSGFAGAIGQK2	3859.73												2628.89	3557.99
Q15149	Q15149	PLEC_HUMAN	PLEC	Plectin	1	ATTAALLLEAQAATGFLVDPVR	ATTAALLLEAQAATGFLVDPVR	3	ATTAALLLEAQAATGFLVDPVR3			2512.38
P25105	P25105	PTAFR_HUMAN	PTAFR	Platelet-activating factor receptor	1	ATTDTVTEVVVPFNQIPGNSLK	ATTDTVTEVVVPFNQIPGNSLK	2	ATTDTVTEVVVPFNQIPGNSLK2						1890.51			1957.74	2649.41	2052.31		1154.41	1730.08
P00747	P00747	PLMN_HUMAN	PLG	Plasminogen	1	ATTVTGTPCQDWAAQEPHR	ATTVTGTPC(UniMod:4)QDWAAQEPHR	2	ATTVTGTPC(UniMod:4)QDWAAQEPHR2	12843.5	12154.2	10196.5	6764.12	20448.7								3107.65
P00747	P00747	PLMN_HUMAN	PLG	Plasminogen	1	ATTVTGTPCQDWAAQEPHR	ATTVTGTPC(UniMod:4)QDWAAQEPHR	3	ATTVTGTPC(UniMod:4)QDWAAQEPHR3	823651	680031	687309	821175	985164	51721.1	38469		53763.8	59115.4	67328.3	25231.3	110534	64733.5	15492
P08519	P08519	APOA_HUMAN	LPA	Apolipoprotein(a)	1	ATTVTGTPCQEWAAQEPHR	ATTVTGTPC(UniMod:4)QEWAAQEPHR	2	ATTVTGTPC(UniMod:4)QEWAAQEPHR2	13633.7	7526.59	8090.95		10485.2	8611.56	2990.76			8284.33
P08519	P08519	APOA_HUMAN	LPA	Apolipoprotein(a)	1	ATTVTGTPCQEWAAQEPHR	ATTVTGTPC(UniMod:4)QEWAAQEPHR	3	ATTVTGTPC(UniMod:4)QEWAAQEPHR3	415760	246340	258374	394880	417665	454368	257973	19678.2	478402	488278	89293.9	64248.2	80475.3	80649.5	77352.1
P04114	P04114	APOB_HUMAN	APOB	Apolipoprotein B-100	1	ATVAVYLESLQDTK	ATVAVYLESLQDTK	2	ATVAVYLESLQDTK2	672304	1015040	940892	1290320	1209900	1221530	1320840	622598	1200770	1238970	183375	42356.6	210431	244618	185957
P08575	P08575	PTPRC_HUMAN	PTPRC	Receptor-type tyrosine-protein phosphatase C	1	ATVIVMVTR	ATVIVMVTR	2	ATVIVMVTR2						5576.7	6576.59		7264.4	7079.59
P46934	P46934	NEDD4_HUMAN	NEDD4	E3 ubiquitin-protein ligase NEDD4	1	ATVLEDSYR	ATVLEDSYR	2	ATVLEDSYR2						10503	7523.29		9646.5	7130.29	11359.5		6314.01
P01023;P20742	P01023;P20742	A2MG_HUMAN;PZP_HUMAN	A2M;PZP	Alpha-2-macroglobulin	0	ATVLNYLPK	ATVLNYLPK	1	ATVLNYLPK1													6581.93	16091.3
P01023;P20742	P01023;P20742	A2MG_HUMAN;PZP_HUMAN	A2M;PZP	Alpha-2-macroglobulin	0	ATVLNYLPK	ATVLNYLPK	2	ATVLNYLPK2	341605	533589	414241	381746	398610	1306950	1061730	1213760	783062	717360	4338020	1058340	16070.7	3277780	1724730
P15529	P15529	MCP_HUMAN	CD46	Membrane cofactor protein	1	ATVMFECDK	ATVMFEC(UniMod:4)DK	2	ATVMFEC(UniMod:4)DK2						1560.89				2562.05
P50552	P50552	VASP_HUMAN	VASP	Vasodilator-stimulated phosphoprotein	1	ATVMLYDDGNK	ATVMLYDDGNK	2	ATVMLYDDGNK2						4767.57	3392.68			2495.58
P50552	P50552	VASP_HUMAN	VASP	Vasodilator-stimulated phosphoprotein	1	ATVMLYDDGNKR	ATVMLYDDGNKR	2	ATVMLYDDGNKR2						3974.32	6601.88	1906.41	6462.92	6929.75	4093.55		6822.04	4438.69
Q00765	Q00765	REEP5_HUMAN	REEP5	Receptor expression-enhancing protein 5	1	ATVNLLGEEK	ATVNLLGEEK	2	ATVNLLGEEK2						4226.05	4734.02			2900.31
P08571	P08571	CD14_HUMAN	CD14	Monocyte differentiation antigen CD14	1	ATVNPSAPR	ATVNPSAPR	2	ATVNPSAPR2	25805.5	73696.1	56088.1	73706.1	24158.3	54390.1	80280.4	81147.2	58266.1	38882.7	30846.7		23403.8	28952.3	5047.48
Q9H1E3	Q9H1E3	NUCKS_HUMAN	NUCKS1	Nuclear ubiquitous casein and cyclin-dependent kinase substrate 1	1	ATVTPSPVK	ATVTPSPVK	2	ATVTPSPVK2			3942.95
P02749	P02749	APOH_HUMAN	APOH	Beta-2-glycoprotein 1	1	ATVVYQGER	ATVVYQGER	2	ATVVYQGER2	901894	1335820	1067960	1574430	1030800	131786	83506.4	108634	82269.1	61382.6	135753	65754.4	64591.8	72738.9	105987
P04217	P04217	A1BG_HUMAN	A1BG	Alpha-1B-glycoprotein	1	ATWSGAVLAGR	ATWSGAVLAGR	2	ATWSGAVLAGR2	119221	103841	87122.1	111049	125287	25982.2	25747.4	17562.7	29120.3	31004.1	18557	18681.1	37944	25250.1	19264.1
P55058	P55058	PLTP_HUMAN	PLTP	Phospholipid transfer protein	1	ATYFGSIVLLSPAVIDSPLK	ATYFGSIVLLSPAVIDSPLK	2	ATYFGSIVLLSPAVIDSPLK2	4047.82	3410.65		2489.14	3450.9	17379.3	21029.6	20977.7	7806.21	14649.9	5959		13844.4	9292.18	1661.69
P55058	P55058	PLTP_HUMAN	PLTP	Phospholipid transfer protein	1	ATYFGSIVLLSPAVIDSPLK	ATYFGSIVLLSPAVIDSPLK	3	ATYFGSIVLLSPAVIDSPLK3						1293.97	1871.84	1507.36	729.72	1072.79
P24043	P24043	LAMA2_HUMAN	LAMA2	Laminin subunit alpha-2	1	ATYGNFMR	ATYGNFMR	2	ATYGNFMR2						5705.19			6328.49
Q07075	Q07075	AMPE_HUMAN	ENPEP	Glutamyl aminopeptidase	1	ATYTISITHPK	ATYTISITHPK	2	ATYTISITHPK2							1080.67		628.224		4701.9		2510.32	3525.67
O15230	O15230	LAMA5_HUMAN	LAMA5	Laminin subunit alpha-5	1	AVAAEAQDTATR	AVAAEAQDTATR	2	AVAAEAQDTATR2						15702	16473.7	22221.7	11308.2	14062.5
Q86VP6	Q86VP6	CAND1_HUMAN	CAND1	Cullin-associated NEDD8-dissociated protein 1	1	AVAALLTIPEAEK	AVAALLTIPEAEK	2	AVAALLTIPEAEK2	3050.13		5843.46			4193.03	7788.36		5123.11	5864.47	5955.76		5820.05	6394.92	2182.57
Q8NDA2	Q8NDA2	HMCN2_HUMAN	HMCN2	Hemicentin-2	1	AVAEEEVLLPCEASGIPR	AVAEEEVLLPC(UniMod:4)EASGIPR	2	AVAEEEVLLPC(UniMod:4)EASGIPR2						8701.62	6347.46	5367.07	6593.08	6516.21			3700.8	3425.49
P35443;P49747	P35443;P49747	COMP_HUMAN;TSP4_HUMAN	COMP;THBS4	Thrombospondin-4	0	AVAEPGIQLK	AVAEPGIQLK	2	AVAEPGIQLK2	1615.16	11922.9	10286		2669.86	29052.8	11159.1	59968.6	4497.41	2449.99	16765.4		10220.5	15200.1
Q9Y490	Q9Y490	TLN1_HUMAN	TLN1	Talin-1	1	AVAEQIPLLVQGVR	AVAEQIPLLVQGVR	2	AVAEQIPLLVQGVR2	30460.7	61607.8	68548.8	63090.1	29619.8	110703	190644	142136	94720.3	160477	225463	249195	185292	129599	87883.6
Q9Y490	Q9Y490	TLN1_HUMAN	TLN1	Talin-1	1	AVAEQIPLLVQGVR	AVAEQIPLLVQGVR	3	AVAEQIPLLVQGVR3	1141.17		3174	4637.06	1919.47	6312.82	13858.3	4301.9	6457.85	6654.33	8617.46		8841.54	9087.51
P05023	P05023	AT1A1_HUMAN	ATP1A1	Sodium/potassium-transporting ATPase subunit alpha-1	1	AVAGDASESALLK	AVAGDASESALLK	2	AVAGDASESALLK2						10712.8	11119.5	13136.1	7395.99	9116.7	10702.4		8042.99	9676.63	4494.9
P18206	P18206	VINC_HUMAN	VCL	Vinculin	1	AVAGNISDPGLQK	AVAGNISDPGLQK	2	AVAGNISDPGLQK2		12290.6	52370.5	17527.1		89808.8	123417	97628.8	95050.7	114141	166925	24057.6	139595	118589	90704.7
P62191	P62191	PRS4_HUMAN	PSMC1	26S proteasome regulatory subunit 4	1	AVANQTSATFLR	AVANQTSATFLR	2	AVANQTSATFLR2	17588.1								12313.1	14883.1
P51659	P51659	DHB4_HUMAN	HSD17B4	Peroxisomal multifunctional enzyme type 2	1	AVANYDSVEEGEK	AVANYDSVEEGEK	2	AVANYDSVEEGEK2	4132.86		3229.36			2608.69	6184.45	3638.48	4460.47	4086.14	4338.02		7018.64	5204.39	6291.74
P49368	P49368	TCPG_HUMAN	CCT3	T-complex protein 1 subunit gamma	1	AVAQALEVIPR	AVAQALEVIPR	2	AVAQALEVIPR2	3152.06		4101.17	1441.93			2001.1		1406.11	946.147	5962.12		5691.74	5888.1	4152.74
P49746	P49746	TSP3_HUMAN	THBS3	Thrombospondin-3	1	AVAQPGLQLK	AVAQPGLQLK	2	AVAQPGLQLK2							2383.87		3522.79	2413.86	6892.4		6949.22	8384.12
Q9Y490	Q9Y490	TLN1_HUMAN	TLN1	Talin-1	1	AVASAAAALVLK	AVASAAAALVLK	2	AVASAAAALVLK2										1125.5
P22105	P22105	TENX_HUMAN	TNXB	Tenascin-X	1	AVAVSGLDPAR	AVAVSGLDPAR	2	AVAVSGLDPAR2	4612.23	10520	7018.07		10251.9	2794.82	2482.2			2133.5	5046.31		3747.64	5685.18
O00487	O00487	PSDE_HUMAN	PSMD14	26S proteasome non-ATPase regulatory subunit 14	1	AVAVVVDPIQSVK	AVAVVVDPIQSVK	2	AVAVVVDPIQSVK2	2058.85		1840.86			2263.02				2979.62	5192.23	5469.88	2077.69	3738.62	5022.41
Q9NY65;P68366;Q71U36	P0DPH7;P0DPH8;P68363;P68366;Q6PEY2;Q71U36;Q9NY65	TBA1A_HUMAN;TBA4A_HUMAN;TBA8_HUMAN	TUBA1A;TUBA4A;TUBA8	Tubulin alpha-4A chain	0	AVCMLSNTTAIAEAWAR	AVC(UniMod:4)MLSNTTAIAEAWAR	2	AVC(UniMod:4)MLSNTTAIAEAWAR2			8275.16			26364.4	20850.5	19588.8	33284.7	35229.5	10986.7		14676.3	9147.57
Q9NY65;P68366;Q71U36	P0DPH7;P0DPH8;P68363;P68366;Q6PEY2;Q71U36;Q9NY65	TBA1A_HUMAN;TBA4A_HUMAN;TBA8_HUMAN	TUBA1A;TUBA4A;TUBA8	Tubulin alpha-4A chain	0	AVCMLSNTTAIAEAWAR	AVC(UniMod:4)MLSNTTAIAEAWAR	3	AVC(UniMod:4)MLSNTTAIAEAWAR3						4687.06	4498.51		5031.96	3782.49			1906.85
Q9BQE3	Q9BQE3	TBA1C_HUMAN	TUBA1C	Tubulin alpha-1C chain	1	AVCMLSNTTAVAEAWAR	AVC(UniMod:4)MLSNTTAVAEAWAR	2	AVC(UniMod:4)MLSNTTAVAEAWAR2						10987.5	7785.9		10278.7	11982.3			7954.37	5353.1
Q14204	Q14204	DYHC1_HUMAN	DYNC1H1	Cytoplasmic dynein 1 heavy chain 1	1	AVDDLNLHSYSNLPIWVNK	AVDDLNLHSYSNLPIWVNK	3	AVDDLNLHSYSNLPIWVNK3	1710.7								1584.35	1403.25
A8K2U0	A8K2U0	A2ML1_HUMAN	A2ML1	Alpha-2-macroglobulin-like protein 1	1	AVDESVLLLRPDR	AVDESVLLLRPDR	2	AVDESVLLLRPDR2	19397.9		8953.04											6093.84
A8K2U0	A8K2U0	A2ML1_HUMAN	A2ML1	Alpha-2-macroglobulin-like protein 1	1	AVDESVLLLRPDR	AVDESVLLLRPDR	3	AVDESVLLLRPDR3	4902.56		4283.45				4969.8		3362.9						6626.45
P09104	P09104	ENOG_HUMAN	ENO2	Gamma-enolase	1	AVDHINSTIAPALISSGLSVVEQEK	AVDHINSTIAPALISSGLSVVEQEK	3	AVDHINSTIAPALISSGLSVVEQEK3						1591.31	2999.77		1769.47	2182.41	2497.9		2939.33	3121.16
P24821	P24821	TENA_HUMAN	TNC	Tenascin	1	AVDIPGLEAATPYR	AVDIPGLEAATPYR	2	AVDIPGLEAATPYR2	21985.9	30957.7	32146.1	30788.3	26011.8	2237990	2152310	2189240	1979790	1933640	68615.5	59159.6	91133.8	65910.7	17014.3
P24821	P24821	TENA_HUMAN	TNC	Tenascin	1	AVDIPGLEAATPYR	AVDIPGLEAATPYR	3	AVDIPGLEAATPYR3						2079.15	2260.43		1328.85	1864.64
P24821	P24821	TENA_HUMAN	TNC	Tenascin	1	AVDIPGLK	AVDIPGLK	2	AVDIPGLK2	3547.41	5858.75	6325.07	4366.76	2905.24	394100	357261	921309	350440	273178	11246.5	8232.34	16291	14564.3
Q9NQR4	Q9NQR4	NIT2_HUMAN	NIT2	Omega-amidase NIT2	1	AVDNQVYVATASPAR	AVDNQVYVATASPAR	2	AVDNQVYVATASPAR2	2898.97		2384.83				2227.86		1889.77	1531.15	2349.67				3640.82
P01023	P01023	A2MG_HUMAN	A2M	Alpha-2-macroglobulin	1	AVDQSVLLMKPDAELSASSVYNLLPEK	AVDQSVLLM(UniMod:35)KPDAELSASSVYNLLPEK	3	AVDQSVLLM(UniMod:35)KPDAELSASSVYNLLPEK3	40500.7	4822.09		21540	22929.1	303921	425887	523004	313049	238439	159590	80198.1	204604	2039310	1106570
P01023;P20742	P01023;P20742	A2MG_HUMAN;PZP_HUMAN	A2M;PZP	Alpha-2-macroglobulin	0	AVDQSVLLMK	AVDQSVLLMK	2	AVDQSVLLMK2	13665.6	13554.9	11867.3	14436.9	16898.1	77925.7	61361.2	112081	29383.6	36232.8	345525	264913	563363	468538	30563.3
P01023	P01023	A2MG_HUMAN	A2M	Alpha-2-macroglobulin	1	AVDQSVLLMKPDAELSASSVYNLLPEK	AVDQSVLLMKPDAELSASSVYNLLPEK	3	AVDQSVLLMKPDAELSASSVYNLLPEK3	265817	35859.9	21441.2	152974	244839	750556	946591	1229640	563605	720274	1950390	39359.4	1615490	1971360	1029440
P20742	P20742	PZP_HUMAN	PZP	Pregnancy zone protein	1	AVDQSVLLMKPEAELSVSSVYNLLTVK	AVDQSVLLMKPEAELSVSSVYNLLTVK	3	AVDQSVLLMKPEAELSVSSVYNLLTVK3					762.964	1926.67	1321.16	1753.19	967.118	2251.65	4135.83		2909.24	1689.51
Q9NP58	Q9NP58	ABCB6_HUMAN	ABCB6	ATP-binding cassette sub-family B member 6	1	AVDSLLNFETVK	AVDSLLNFETVK	2	AVDSLLNFETVK2							7266.58		8425.59				11780.8
P25705	P25705	ATPA_HUMAN	ATP5F1A	ATP synthase F(1) complex subunit alpha, mitochondrial	1	AVDSLVPIGR	AVDSLVPIGR	2	AVDSLVPIGR2	6976.55	3939.68	21652.8	1462.86			2906.94				7719.72		3939.33	5566.4	13378.8
Q08380	Q08380	LG3BP_HUMAN	LGALS3BP	Galectin-3-binding protein	1	AVDTWSWGER	AVDTWSWGER	2	AVDTWSWGER2	35565.1	60219.9	53594.1	50537.4	43072.2	2597500	2311820	2245150	2693080	2252950	1152610	614533	1585270	1297970	212967
Q00610	Q00610	CLH1_HUMAN	CLTC	Clathrin heavy chain 1	1	AVDVFFPPEAQNDFPVAMQISEK	AVDVFFPPEAQNDFPVAMQISEK	3	AVDVFFPPEAQNDFPVAMQISEK3			3792.5			2518.13				2003.25				2300.23
P47895	P47895	AL1A3_HUMAN	ALDH1A3	Retinaldehyde dehydrogenase 3	1	AVEAAQVAFQR	AVEAAQVAFQR	2	AVEAAQVAFQR2	11028.7
Q9Y490	Q9Y490	TLN1_HUMAN	TLN1	Talin-1	1	AVEGCVSASQAATEDGQLLR	AVEGC(UniMod:4)VSASQAATEDGQLLR	2	AVEGC(UniMod:4)VSASQAATEDGQLLR2			3707.82	3038.21		6265.1	4031.02		6050.29	6542.57
P11047	P11047	LAMC1_HUMAN	LAMC1	Laminin subunit gamma-1	1	AVEIYASVAQLSPLDSETLENEANNIK	AVEIYASVAQLSPLDSETLENEANNIK	3	AVEIYASVAQLSPLDSETLENEANNIK3						7437.32	6741.23	7337.34	5268.38	9113.45
P29401	P29401	TKT_HUMAN	TKT	Transketolase	1	AVELAANTK	AVELAANTK	2	AVELAANTK2	4379.1					3313.45			4060.68		8579.12		7919.99	8091.92	9255.32
P25788	P25788	PSA3_HUMAN	PSMA3	Proteasome subunit alpha type-3	1	AVENSSTAIGIR	AVENSSTAIGIR	2	AVENSSTAIGIR2	13552.8	6718.97	16001.1		3776.06	7530.93	23869	15493.7	16443.2	13703.1	88949.9	16213.2	95228.5	78318.6	52758
P55058	P55058	PLTP_HUMAN	PLTP	Phospholipid transfer protein	1	AVEPQLQEEER	AVEPQLQEEER	2	AVEPQLQEEER2	49030.9	73402.9	58142.3	60745.2	47813.1	183431	152001	202874	146704	98894.9	64538.7		40709.6	52328.4	15839.4
P22735	P22735	TGM1_HUMAN	TGM1	Protein-glutamine gamma-glutamyltransferase K	1	AVETAAAHGSKPNVYANR	AVETAAAHGSKPNVYANR	3	AVETAAAHGSKPNVYANR3	1296.34		987.153				1479.12		3769.17						3678.09
Q9Y4D1	Q9Y4D1	DAAM1_HUMAN	DAAM1	Disheveled-associated activator of morphogenesis 1	1	AVETELEYQK	AVETELEYQK	2	AVETELEYQK2						3249.21			2788.21		5200.65			4934.17
O00194	O00194	RB27B_HUMAN	RAB27B	Ras-related protein Rab-27B	1	AVETLLDLIMK	AVETLLDLIM(UniMod:35)K	2	AVETLLDLIM(UniMod:35)K2						7028.87	10908.4	9517.54	5694.07	5685.86	8244.79	10236.7	15886.9	14361.4	11509.9
O00194	O00194	RB27B_HUMAN	RAB27B	Ras-related protein Rab-27B	1	AVETLLDLIMK	AVETLLDLIMK	2	AVETLLDLIMK2						5786.31	4379.41	4080.12	1652.5	5174.84	5719.56		6059.98	4500.13	1671.13
P49588	P49588	SYAC_HUMAN	AARS1	Alanine--tRNA ligase, cytoplasmic	1	AVFDETYPDPVR	AVFDETYPDPVR	2	AVFDETYPDPVR2						3159.79	2548.05			2409.2			3682.06
Q9NXH8	Q9NXH8	TOR4A_HUMAN	TOR4A	Torsin-4A	1	AVFGQPAAVSR	AVFGQPAAVSR	2	AVFGQPAAVSR2						3129.72	3147.13	5335	2116.7	2744.8			2744.57
P0CG38;P60709;P63261;P68133	A5A3E0;P60709;P62736;P63261;P63267;P68032;P68133;Q6S8J3;P0CG38	ACTB_HUMAN;ACTG_HUMAN;ACTS_HUMAN;POTEI_HUMAN	ACTA1;ACTB;ACTG1;POTEI	POTE ankyrin domain family member I	0	AVFPSIVGR	AVFPSIVGR	2	AVFPSIVGR2	819650	188694	1243460	136362	136789	1092400	1457410	721106	1110710	1182210	2060970	2838170	1552100	1813960	2163280
P0CG38;P60709;P63261;P68133	A5A3E0;P60709;P62736;P63261;P63267;P68032;P68133;Q6S8J3;P0CG38	ACTB_HUMAN;ACTG_HUMAN;ACTS_HUMAN;POTEI_HUMAN	ACTA1;ACTB;ACTG1;POTEI	POTE ankyrin domain family member I	0	AVFPSIVGRPR	AVFPSIVGRPR	2	AVFPSIVGRPR2	4021.26	4207.02		4031.69		6140.21	6691.08		3757.74	7529.83	49538.1	40671.3	4894.1	13315.4	33811.7
P05023	P05023	AT1A1_HUMAN	ATP1A1	Sodium/potassium-transporting ATPase subunit alpha-1	1	AVFQANQENLPILK	AVFQANQENLPILK	2	AVFQANQENLPILK2			6810.48			10529.1	12247.7	7990.35	7058.39	7905.98	9725.21	12936.8	8511.01	10609.2	4692.96
P68366	P68366	TBA4A_HUMAN	TUBA4A	Tubulin alpha-4A chain	1	AVFVDLEPTVIDEIR	AVFVDLEPTVIDEIR	2	AVFVDLEPTVIDEIR2	22152.5	8064.91	3170.36	5996.65	4927.22	103592	158978	216581	94821.6	139268	128047	26434.4	141446	183498	68159
P68366	P68366	TBA4A_HUMAN	TUBA4A	Tubulin alpha-4A chain	1	AVFVDLEPTVIDEIR	AVFVDLEPTVIDEIR	3	AVFVDLEPTVIDEIR3						7623.93	5847.78	6270.26	4572.06	3119.73	6525.89		1692.95	4055.09	4697.14
Q9BQE3;Q71U36	P68363;Q71U36;Q9BQE3	TBA1A_HUMAN;TBA1C_HUMAN	TUBA1A;TUBA1C	Tubulin alpha-1A chain	0	AVFVDLEPTVIDEVR	AVFVDLEPTVIDEVR	2	AVFVDLEPTVIDEVR2	40462.3	29742.2	122681	16969.8	7439.93	289121	290186	274128	177171	200552	81300.1	220316	149049	229099	124476
Q9BQE3;Q71U36	P68363;Q71U36;Q9BQE3	TBA1A_HUMAN;TBA1C_HUMAN	TUBA1A;TUBA1C	Tubulin alpha-1A chain	0	AVFVDLEPTVIDEVR	AVFVDLEPTVIDEVR	3	AVFVDLEPTVIDEVR3			2313.36			2381.79	4676.2	2641.02	3942.73		2402.75		1695.59	3054.95
P00738;P00739	P00738;P00739	HPTR_HUMAN;HPT_HUMAN	HP;HPR	Haptoglobin	0	AVGDKLPECEAVCGK	AVGDKLPEC(UniMod:4)EAVC(UniMod:4)GK	2	AVGDKLPEC(UniMod:4)EAVC(UniMod:4)GK2	105026	75412.2	68150.9	44861.4	92323.7	24516.1	18300.4	17669.2	58583.5	50444.9	33439.4	36729.3	24511.5	12326.8
P00738;P00739	P00738;P00739	HPTR_HUMAN;HPT_HUMAN	HP;HPR	Haptoglobin	0	AVGDKLPECEAVCGK	AVGDKLPEC(UniMod:4)EAVC(UniMod:4)GK	3	AVGDKLPEC(UniMod:4)EAVC(UniMod:4)GK3		175317	103583	151615	123925	93285.4		36778.3	155135	106906	79882	42591.9	82211	31680.1	15755.5
A8K2U0	A8K2U0	A2ML1_HUMAN	A2ML1	Alpha-2-macroglobulin-like protein 1	1	AVGFLEIGYQK	AVGFLEIGYQK	2	AVGFLEIGYQK2	8951.77		3975.75			2150.79	6438.01		4371.55		3099.98		1299.46	3349.89	7998.9
Q9Y6R7	Q9Y6R7	FCGBP_HUMAN	FCGBP	IgGFc-binding protein	1	AVGGKPAGWQVGGAQGCGECVSK	AVGGKPAGWQVGGAQGC(UniMod:4)GEC(UniMod:4)VSK	3	AVGGKPAGWQVGGAQGC(UniMod:4)GEC(UniMod:4)VSK3						1894.34	2621.1		5737.02	2990.22	1239.33
Q86VN1	Q86VN1	VPS36_HUMAN	VPS36	Vacuolar protein-sorting-associated protein 36	1	AVGIVGIER	AVGIVGIER	2	AVGIVGIER2			2459.89			6125.98	4289.5			2415.03				6569.73
P39060	P39060	COIA1_HUMAN	COL18A1	Collagen alpha-1(XVIII) chain	1	AVGLAGTFR	AVGLAGTFR	2	AVGLAGTFR2	5844.12	8372.61	4540.71	14608.6	7274.3	24939.3	24849.2	10425.9	21387.3	25946.4
P07738	P07738	PMGE_HUMAN	BPGM	Bisphosphoglycerate mutase	1	AVGPHQFLGDQEAIQAAIK	AVGPHQFLGDQEAIQAAIK	3	AVGPHQFLGDQEAIQAAIK3						917.925
Q8WW52	Q8WW52	F151A_HUMAN	FAM151A	Protein FAM151A	1	AVGPSLDLLR	AVGPSLDLLR	2	AVGPSLDLLR2						50745.8	42420.9	35758.6	34496.6	35842.7	45521.2	30686.5	60363.5	43529.8	8394.24
Q7L576	Q7L576	CYFP1_HUMAN	CYFIP1	Cytoplasmic FMR1-interacting protein 1	1	AVGPSSTQLYMVR	AVGPSSTQLYMVR	2	AVGPSSTQLYMVR2							3171.91		2769.04	3669.7	4428.42		3328.77
P0C0L4;P0C0L5	P0C0L4;P0C0L5	CO4A_HUMAN;CO4B_HUMAN	C4A;C4B	Complement C4-A	0	AVGSGATFSHYYYMILSR	AVGSGATFSHYYYM(UniMod:35)ILSR	3	AVGSGATFSHYYYM(UniMod:35)ILSR3	44983.6	17423		18358.2	21560.4	7091.26	8395.23		20136.8	8698.85	35822.1		24708.3	15006.5	29822.1
P0C0L4;P0C0L5	P0C0L4;P0C0L5	CO4A_HUMAN;CO4B_HUMAN	C4A;C4B	Complement C4-A	0	AVGSGATFSHYYYMILSR	AVGSGATFSHYYYMILSR	3	AVGSGATFSHYYYMILSR3	97928.9	7926.49	13575	36605.5	46305.2	5102.03	2403.58		33118.8	7753.31	38392.5		16050.9	11753.6	14402.9
P01130	P01130	LDLR_HUMAN	LDLR	Low-density lipoprotein receptor	1	AVGSIAYLFFTNR	AVGSIAYLFFTNR	2	AVGSIAYLFFTNR2						3614.86	2153.75		3628.01	3066.55
P20742	P20742	PZP_HUMAN	PZP	Pregnancy zone protein	1	AVGYLITGYQR	AVGYLITGYQR	2	AVGYLITGYQR2	3277.02			2011.85		7801.3	5945.85		5819.45	7314.96	16589.4		15707.5	8156.23
P0DOX4	P01854;P0DOX4	IGE_HUMAN		Immunoglobulin epsilon heavy chain	1	AVHEAASPSQTVQR	AVHEAASPSQTVQR	2	AVHEAASPSQTVQR2				654.64	1304.89	595.422	1814.15	1955.86	1006.15	1920.74	2195.77		2962.83	1873.04
P01009	P01009	A1AT_HUMAN	SERPINA1	Alpha-1-antitrypsin	1	AVHKAVLTIDEK	AVHKAVLTIDEK	2	AVHKAVLTIDEK2									1671.89	1459.06
O96011	O96011	PX11B_HUMAN	PEX11B	Peroxisomal membrane protein 11B	1	AVHLSDVVLR	AVHLSDVVLR	2	AVHLSDVVLR2	1343.09
P14780	P14780	MMP9_HUMAN	MMP9	Matrix metalloproteinase-9	1	AVIDDAFAR	AVIDDAFAR	2	AVIDDAFAR2						4150.45	3695.55			1582.09	8166.44		2925.29	5091.82
P17301	P17301	ITA2_HUMAN	ITGA2	Integrin alpha-2	1	AVIDQCNHDNILR	AVIDQC(UniMod:4)NHDNILR	2	AVIDQC(UniMod:4)NHDNILR2									2692.05	3585.83
P54707	P54707	AT12A_HUMAN	ATP12A	Potassium-transporting ATPase alpha chain 2	1	AVIGDASETALLK	AVIGDASETALLK	2	AVIGDASETALLK2	23530.2
P08123	P08123	CO1A2_HUMAN	COL1A2	Collagen alpha-2(I) chain	1	AVILQGSNDVELVAEGNSR	AVILQGSNDVELVAEGNSR	2	AVILQGSNDVELVAEGNSR2						3943.96	6882.86		5445.64	4398.99
Q96TA1	Q96TA1	NIBA2_HUMAN	NIBAN2	Protein Niban 2	1	AVINSAGYK	AVINSAGYK	2	AVINSAGYK2	10222					3900.41
P05067	P05067	A4_HUMAN	APP	Amyloid-beta precursor protein	1	AVIQHFQEK	AVIQHFQEK	2	AVIQHFQEK2	1186.42					10974.3	13964.2	18867.9	23195.3	20915.6
Q7Z4W1	Q7Z4W1	DCXR_HUMAN	DCXR	L-xylulose reductase	1	AVIQVSQIVAR	AVIQVSQIVAR	2	AVIQVSQIVAR2	3048.57	3810.13	5251.48		1575.6	3501.11	7327.32		5094.26	4548.03	14638.3	6841.92	12826.2	14171	18824.5
P06681	P06681	CO2_HUMAN	C2	Complement C2	1	AVISPGFDVFAK	AVISPGFDVFAK	2	AVISPGFDVFAK2	42249.5	50464.3	49856.3	62656.3	47833.2	8320.81	6348.92		7889.2	7043.26	9509.82		7743.34	3973.07
P07942	P07942	LAMB1_HUMAN	LAMB1	Laminin subunit beta-1	1	AVITVQRPGR	AVITVQRPGR	2	AVITVQRPGR2						5044.13	14807.7		18598.5	19163.9
Q96FQ6	Q96FQ6	S10AG_HUMAN	S100A16	Protein S100-A16	1	AVIVLVENFYK	AVIVLVENFYK	2	AVIVLVENFYK2	6117.7						3719.53		3060.24	1561.22				6920.06	17414.1
P35580	P35580	MYH10_HUMAN	MYH10	Myosin-10	1	AVIYNPATQADWTAK	AVIYNPATQADWTAK	2	AVIYNPATQADWTAK2			13310.1
Q969P0	Q969P0	IGSF8_HUMAN	IGSF8	Immunoglobulin superfamily member 8	1	AVLAHVDVQTLSSQLAVTVGPGER	AVLAHVDVQTLSSQLAVTVGPGER	3	AVLAHVDVQTLSSQLAVTVGPGER3									1805.78
P63000;P60763	P60763;P63000	RAC1_HUMAN;RAC3_HUMAN	RAC1;RAC3	Ras-related C3 botulinum toxin substrate 3	0	AVLCPPPVK	AVLC(UniMod:4)PPPVK	2	AVLC(UniMod:4)PPPVK2					2916.72	19225.2	8971.95	13901.6	13845.5	20834	15429.3		10683.6
P15153	P15153	RAC2_HUMAN	RAC2	Ras-related C3 botulinum toxin substrate 2	1	AVLCPQPTR	AVLC(UniMod:4)PQPTR	2	AVLC(UniMod:4)PQPTR2	3059.66		3200.66	3438.25	1930.13	44592.2	27061.6	28699.8	40445.5	59146.5	28766.2		28339.3	23080.7	12299.2
P01011	P01011	AACT_HUMAN	SERPINA3	Alpha-1-antichymotrypsin	1	AVLDVFEEGTEASAATAVK	AVLDVFEEGTEASAATAVK	2	AVLDVFEEGTEASAATAVK2	615128	1044590	773869	766662	674593	151961	241784	221261	197733	141172	186120	175502	120178	167261	217020
P01011	P01011	AACT_HUMAN	SERPINA3	Alpha-1-antichymotrypsin	1	AVLDVFEEGTEASAATAVK	AVLDVFEEGTEASAATAVK	3	AVLDVFEEGTEASAATAVK3	22648.9	44779	30960	43406.6	35840.3	8345.75	12311.8		8608.07	5149.51				8322.08	16119.3
Q86WD7	Q86WD7	SPA9_HUMAN	SERPINA9	Serpin A9	1	AVLDVSEEGTEATAATTTK	AVLDVSEEGTEATAATTTK	2	AVLDVSEEGTEATAATTTK2	6630.54
Q9H4B7	Q9H4B7	TBB1_HUMAN	TUBB1	Tubulin beta-1 chain	1	AVLEEDEEVTEEAEMEPEDK	AVLEEDEEVTEEAEMEPEDK	2	AVLEEDEEVTEEAEMEPEDK2						12339	13153.7		7280.39	8651.44		14395.5	2864.26	6288.76
Q92890	Q92890	UFD1_HUMAN	UFD1	Ubiquitin recognition factor in ER-associated degradation protein 1	1	AVLENALR	AVLENALR	2	AVLENALR2	1095.08
Q9Y2J2	Q9Y2J2	E41L3_HUMAN	EPB41L3	Band 4.1-like protein 3	1	AVLEQEETAAASR	AVLEQEETAAASR	2	AVLEQEETAAASR2						2538.55
P23528	P23528	COF1_HUMAN	CFL1	Cofilin-1	1	AVLFCLSEDK	AVLFC(UniMod:4)LSEDK	2	AVLFC(UniMod:4)LSEDK2				2386.76	1467.12	9330.03	7881.63		8181.85	14184.4	6849.75	6813.08	12284	4332.43	7789.67
P23528	P23528	COF1_HUMAN	CFL1	Cofilin-1	1	AVLFCLSEDKK	AVLFC(UniMod:4)LSEDKK	2	AVLFC(UniMod:4)LSEDKK2						5469.28	5907.62		11810	15384.2	11928.5		6834.14	2995.98
P02786	P02786	TFR1_HUMAN	TFRC	Transferrin receptor protein 1	1	AVLGTSNFK	AVLGTSNFK	2	AVLGTSNFK2						20762.4	32234.4	110778	7027.56		136988		69679.5	172478	105336
P05543	P05543	THBG_HUMAN	SERPINA7	Thyroxine-binding globulin	1	AVLHIGEK	AVLHIGEK	2	AVLHIGEK2	13070.8	10355.5	11123.2	13031.4	13163.6	6967.95				4848.08	4536.19		3578.49	2271.85
P06744	P06744	G6PI_HUMAN	GPI	Glucose-6-phosphate isomerase	1	AVLHVALR	AVLHVALR	2	AVLHVALR2	11460		2092.51	752.685	643.345	5564.86	7083.32	3369.65	4338.47	6135.63	8395.5	11871.3	4341.55	4582.18	8989.01
P98160	P98160	PGBM_HUMAN	HSPG2	Basement membrane-specific heparan sulfate proteoglycan core protein	1	AVLHVHGGGGPR	AVLHVHGGGGPR	2	AVLHVHGGGGPR2	658.746					6711.99	8552.94	7455.54	9960.26	16962.1
Q9Y230	Q9Y230	RUVB2_HUMAN	RUVBL2	RuvB-like 2	1	AVLIAGQPGTGK	AVLIAGQPGTGK	2	AVLIAGQPGTGK2						4802.8	5453.8	6128.79	4232.61	4297.15	7815.6		7773.23	6211.02	5358.9
Q9Y265	Q9Y265	RUVB1_HUMAN	RUVBL1	RuvB-like 1	1	AVLLAGPPGTGK	AVLLAGPPGTGK	2	AVLLAGPPGTGK2						4204.62			3645.96	2752.71	6325.21		4994.7	4767.86
Q15833	Q15833	STXB2_HUMAN	STXBP2	Syntaxin-binding protein 2	1	AVLLDEDDDLWVELR	AVLLDEDDDLWVELR	2	AVLLDEDDDLWVELR2						4584.61			2680.03	5539.28	7944.68
O75342	O75342	LX12B_HUMAN	ALOX12B	Arachidonate 12-lipoxygenase, 12R-type	1	AVLLNEGGLSAK	AVLLNEGGLSAK	2	AVLLNEGGLSAK2	4047.58	10867.2	13559.3	1360.17		1912.77	8845.26	8421.64	6186.58	2951.47	4637.85	29628.2	3022.95	10249.9	31193.3
Q7Z304	Q7Z304	MAMC2_HUMAN	MAMDC2	MAM domain-containing protein 2	1	AVLLSPDLQAEEWSCLR	AVLLSPDLQAEEWSC(UniMod:4)LR	2	AVLLSPDLQAEEWSC(UniMod:4)LR2									7424.1	8699.98
Q9P2J5	Q9P2J5	SYLC_HUMAN	LARS1	Leucine--tRNA ligase, cytoplasmic	1	AVLMENIVYLTNSLELEHIEVK	AVLMENIVYLTNSLELEHIEVK	3	AVLMENIVYLTNSLELEHIEVK3			15521.2
P84095	P84095	RHOG_HUMAN	RHOG	Rho-related GTP-binding protein RhoG	1	AVLNPTPIK	AVLNPTPIK	2	AVLNPTPIK2	3815.56		8479.54			31516.1	34580.4	30964.5	23405	26004.3	17584.1	26730.2	20081.6	17592.7	8396.81
P84095	P84095	RHOG_HUMAN	RHOG	Rho-related GTP-binding protein RhoG	1	AVLNPTPIKR	AVLNPTPIKR	2	AVLNPTPIKR2									968.612		5526.36		754.253
P18054	P18054	LOX12_HUMAN	ALOX12	Polyunsaturated fatty acid lipoxygenase ALOX12	1	AVLNQFR	AVLNQFR	2	AVLNQFR2						5088.67					15635.1		10862.4	16297	9508.35
Q8NDA2	Q8NDA2	HMCN2_HUMAN	HMCN2	Hemicentin-2	1	AVLSCETDALPEPTVTWYK	AVLSC(UniMod:4)ETDALPEPTVTWYK	2	AVLSC(UniMod:4)ETDALPEPTVTWYK2						11705	10185.2		5095.36	8525.64
Q9Y624	Q9Y624	JAM1_HUMAN	F11R	Junctional adhesion molecule A	1	AVLTCSEQDGSPPSEYTWFK	AVLTC(UniMod:4)SEQDGSPPSEYTWFK	2	AVLTC(UniMod:4)SEQDGSPPSEYTWFK2						9698.7	11064.9		14028	12988			9110.43
P01009	P01009	A1AT_HUMAN	SERPINA1	Alpha-1-antitrypsin	1	AVLTIDEK	AVLTIDEK	2	AVLTIDEK2	62761.7	1751750	694904	619658	156047	369117	773820	986149	777653	639110	507547	116200	145096	254858	297484
Q9H4B7	Q9H4B7	TBB1_HUMAN	TUBB1	Tubulin beta-1 chain	1	AVLVDLEPGTMDSIR	AVLVDLEPGTM(UniMod:35)DSIR	2	AVLVDLEPGTM(UniMod:35)DSIR2						103009	95315.7	95845	114727	59351.5	126510	91614.1	146283	126488	49523.9
P68371;P04350	P04350;P68371;Q3ZCM7	TBB4A_HUMAN;TBB4B_HUMAN	TUBB4A;TUBB4B	Tubulin beta-4A chain	0	AVLVDLEPGTMDSVR	AVLVDLEPGTM(UniMod:35)DSVR	2	AVLVDLEPGTM(UniMod:35)DSVR2	24958.5		9741.36			25396.4	27505.5	30296.8	20835.4	14203.2	21627.6	27636.3	20673.9	25326.8	18869.6
Q9H4B7	Q9H4B7	TBB1_HUMAN	TUBB1	Tubulin beta-1 chain	1	AVLVDLEPGTMDSIR	AVLVDLEPGTMDSIR	2	AVLVDLEPGTMDSIR2	3752.22		4676.61	3551.34	5363.91	156499	156674	111324	186670	205922	110324	81514.9	113505	133082	39913.4
P68371;P04350	P04350;P68371;Q3ZCM7	TBB4A_HUMAN;TBB4B_HUMAN	TUBB4A;TUBB4B	Tubulin beta-4A chain	0	AVLVDLEPGTMDSVR	AVLVDLEPGTMDSVR	2	AVLVDLEPGTMDSVR2	13121.1		30289.2	1116.92	1154.54	41289.5			37339.2	38877.8	23858.5	25377.2	26754.4	32390.4	10464.6
P49757	P49757	NUMB_HUMAN	NUMB	Protein numb homolog	1	AVLWVSADGLR	AVLWVSADGLR	2	AVLWVSADGLR2						2838.26			2512.78	3032.65
P01024	P01024	CO3_HUMAN	C3	Complement C3	1	AVLYNYR	AVLYNYR	2	AVLYNYR2	2384820	1510650	1683230	2326560	2421950	679441	867510	600669	956985	1014860	1093630	85414	1097240	683255	263652
P02768	P02768	ALBU_HUMAN	ALB	Albumin	1	AVMDDFAAFVEK	AVM(UniMod:35)DDFAAFVEK	2	AVM(UniMod:35)DDFAAFVEK2	418380	443053	215893	303089	236901	137118	107248	110834	128480	92899.3	371093	268505	313054	359865	372272
P02768	P02768	ALBU_HUMAN	ALB	Albumin	1	AVMDDFAAFVEK	AVMDDFAAFVEK	2	AVMDDFAAFVEK2	2031560	6373120	4591970	3252010	3205900	1125050	1141570	807471	691392	1021750	870797	952123	1374670	1353800	759788
Q9NY65	Q9NY65	TBA8_HUMAN	TUBA8	Tubulin alpha-8 chain	1	AVMIDLEPTVVDEVR	AVMIDLEPTVVDEVR	2	AVMIDLEPTVVDEVR2						28694.4	20468.3	36670	20784.3	21867.1	9591.87	11463.2	20847.4	20326.5	5439.28
Q9Y613	Q9Y613	FHOD1_HUMAN	FHOD1	FH1/FH2 domain-containing protein 1	1	AVNSVASTTGAPPWANLVSILEEK	AVNSVASTTGAPPWANLVSILEEK	3	AVNSVASTTGAPPWANLVSILEEK3										1375.19
P31327	P31327	CPSM_HUMAN	CPS1	Carbamoyl-phosphate synthase [ammonia], mitochondrial	1	AVNTLNEALEFAK	AVNTLNEALEFAK	2	AVNTLNEALEFAK2							2181.06
P16284	P16284	PECA1_HUMAN	PECAM1	Platelet endothelial cell adhesion molecule	1	AVPDAVESR	AVPDAVESR	2	AVPDAVESR2						16520.6	11529.5	21970.4	12095.9		23908.4		12722	24694	11693.1
P43490	P43490	NAMPT_HUMAN	NAMPT	Nicotinamide phosphoribosyltransferase	1	AVPEGFVIPR	AVPEGFVIPR	2	AVPEGFVIPR2	9247.69						4461.7
Q9NXU5	Q9NXU5	ARL15_HUMAN	ARL15	ADP-ribosylation factor-like protein 15	1	AVPFQNAILNVK	AVPFQNAILNVK	2	AVPFQNAILNVK2						9391.96	11456.1		4061.27	5910.87				5859.17
Q13200	Q13200	PSMD2_HUMAN	PSMD2	26S proteasome non-ATPase regulatory subunit 2	1	AVPLALALISVSNPR	AVPLALALISVSNPR	2	AVPLALALISVSNPR2	842.182
P00488	P00488	F13A_HUMAN	F13A1	Coagulation factor XIII A chain	1	AVPPNNSNAAEDDLPTVELQGVVPR	AVPPNNSNAAEDDLPTVELQGVVPR	3	AVPPNNSNAAEDDLPTVELQGVVPR3	5067.7	27510	6299.8	8934.77		2606.27		4166.73			8568.91			1459.73
Q15907;P62491	P62491;Q15907	RB11A_HUMAN;RB11B_HUMAN	RAB11A;RAB11B	Ras-related protein Rab-11A	0	AVPTDEAR	AVPTDEAR	2	AVPTDEAR2	5585.08					11624.1					16158.7		19061.1	16354.6
P22105	P22105	TENX_HUMAN	TNXB	Tenascin-X	1	AVPVAADQR	AVPVAADQR	2	AVPVAADQR2	2008.59		3925.06	4517.89							5900.51
P58107	P58107	EPIPL_HUMAN	EPPK1	Epiplakin	1	AVPVWDVLASGYVSGAAR	AVPVWDVLASGYVSGAAR	2	AVPVWDVLASGYVSGAAR2	19065.7										4125.88
P58107	P58107	EPIPL_HUMAN	EPPK1	Epiplakin	1	AVPVWDVLASGYVSGAAR	AVPVWDVLASGYVSGAAR	3	AVPVWDVLASGYVSGAAR3	3598.28										690.105
P58107	P58107	EPIPL_HUMAN	EPPK1	Epiplakin	1	AVPVWDVLASGYVSR	AVPVWDVLASGYVSR	2	AVPVWDVLASGYVSR2											5883.83				5125.19
Q9HCM3	Q9HCM3	K1549_HUMAN	KIAA1549	UPF0606 protein KIAA1549	1	AVQEYIITAIK	AVQEYIITAIK	2	AVQEYIITAIK2						1553.32	1448.51		1382.72	998.589
Q6UWP8	Q6UWP8	SBSN_HUMAN	SBSN	Suprabasin	1	AVQGFHTGVHQAGK	AVQGFHTGVHQAGK	3	AVQGFHTGVHQAGK3											4412.02				1378.39
Q70J99	Q70J99	UN13D_HUMAN	UNC13D	Protein unc-13 homolog D	1	AVQMDELVPLGELTK	AVQMDELVPLGELTK	2	AVQMDELVPLGELTK2						5863.23	8454.45	6480.45	4683.77	8473.35	5629.33	9542.44	9295.45	6822.7
P12259	P12259	FA5_HUMAN	F5	Coagulation factor V	1	AVQPGETYTYK	AVQPGETYTYK	2	AVQPGETYTYK2	13246.7	11053.1		17026.7	18747.1	239743	221185	265225	345984	417936	29076		36162.5	22580.7
P00918	P00918	CAH2_HUMAN	CA2	Carbonic anhydrase 2	1	AVQQPDGLAVLGIFLK	AVQQPDGLAVLGIFLK	2	AVQQPDGLAVLGIFLK2	482.158					3656.47	2953.89	4209.89	1957.82	3981.9	6386.17		5875.75	5520.67	4805.58
P00918	P00918	CAH2_HUMAN	CA2	Carbonic anhydrase 2	1	AVQQPDGLAVLGIFLK	AVQQPDGLAVLGIFLK	3	AVQQPDGLAVLGIFLK3							439.803		224.801	360.762	917.819
Q9UL18;Q9UKV8	Q9UKV8;Q9UL18	AGO1_HUMAN;AGO2_HUMAN	AGO1;AGO2	Protein argonaute-2	0	AVQVHQDTLR	AVQVHQDTLR	2	AVQVHQDTLR2			2370.12						3478.38
Q13835	Q13835	PKP1_HUMAN	PKP1	Plakophilin-1	1	AVQYLSSQDEK	AVQYLSSQDEK	2	AVQYLSSQDEK2	12573.1	25667.1	48824.4	2900.74	7531.59	6773.3	30410.7	14839.9	65029.3	13325.3	7012.23		9065.93	53627.5	91343.6
P04004	P04004	VTNC_HUMAN	VTN	Vitronectin	1	AVRPGYPK	AVRPGYPK	2	AVRPGYPK2	500223	389431	417378	564464	575515	1350730	1391810	1551110	1131930	1598530	1296200	156167	1432550	731307	122222
Q969X1	Q969X1	LFG3_HUMAN	TMBIM1	Protein lifeguard 3	1	AVSDSFGPGEWDDR	AVSDSFGPGEWDDR	2	AVSDSFGPGEWDDR2	1471.67		1668.33			51222.3	40098.6	24310.2	35488.4	38641.2	35673.2	21642.4	63269.2	65660.1	22148.6
Q969X1	Q969X1	LFG3_HUMAN	TMBIM1	Protein lifeguard 3	1	AVSDSFGPGEWDDRK	AVSDSFGPGEWDDRK	3	AVSDSFGPGEWDDRK3							5338.68		5494.72	3841.93	7661.05		3218.78
Q12913	Q12913	PTPRJ_HUMAN	PTPRJ	Receptor-type tyrosine-protein phosphatase eta	1	AVSISPTNVILTWK	AVSISPTNVILTWK	2	AVSISPTNVILTWK2				1855.67		15493.3	22277	19430.1	14601.4	22584.8	20778.2		23667.5	19578.1	9768.9
Q12929	Q12929	EPS8_HUMAN	EPS8	Epidermal growth factor receptor kinase substrate 8	1	AVSLIDLESK	AVSLIDLESK	2	AVSLIDLESK2											6278.17		4187.68	4474.68
P04114	P04114	APOB_HUMAN	APOB	Apolipoprotein B-100	1	AVSMPSFSILGSDVR	AVSM(UniMod:35)PSFSILGSDVR	2	AVSM(UniMod:35)PSFSILGSDVR2	286455	274115	187256	263015	219130	396002	812068	573803	530382	436959	144916	212877	104622	128012	233285
P04114	P04114	APOB_HUMAN	APOB	Apolipoprotein B-100	1	AVSMPSFSILGSDVR	AVSMPSFSILGSDVR	2	AVSMPSFSILGSDVR2	1561130	2323590	2171980	1875970	2315580	2112170	2249410	1425410	1537310	2022850	212245	170187	348644	404088	222505
P04114	P04114	APOB_HUMAN	APOB	Apolipoprotein B-100	1	AVSMPSFSILGSDVR	AVSMPSFSILGSDVR	3	AVSMPSFSILGSDVR3	10586		11321.3	15603.4	13231.9	16335.9	19722.8		14251.7	6316.12
P05164	P05164	PERM_HUMAN	MPO	Myeloperoxidase	1	AVSNEIVR	AVSNEIVR	2	AVSNEIVR2	7358.75	22626.6	20189.6	35007.7	9897.09	9997.67	13461.7	21788.9	10703.8	9037.17	43540.5		42986.1	27281.3	11691.5
Q5T4S7	Q5T4S7	UBR4_HUMAN	UBR4	E3 ubiquitin-protein ligase UBR4	1	AVSNINTLLDK	AVSNINTLLDK	2	AVSNINTLLDK2						1730.61					4896.54		4960.7
P04275	P04275	VWF_HUMAN	VWF	von Willebrand factor	1	AVSPLPYLR	AVSPLPYLR	2	AVSPLPYLR2	19018.2	11778.1	14661.1	18183.6	14910.4	26708.8	24515.3	17217.5	28323	24083.5	2448.56
Q96BY6	Q96BY6	DOC10_HUMAN	DOCK10	Dedicator of cytokinesis protein 10	1	AVSQLIADAGIGGSR	AVSQLIADAGIGGSR	2	AVSQLIADAGIGGSR2						44595.7	41280.7			36055.3			29809.5	98776
Q9Y490	Q9Y490	TLN1_HUMAN	TLN1	Talin-1	1	AVSSAIAQLLGEVAQGNENYAGIAAR	AVSSAIAQLLGEVAQGNENYAGIAAR	3	AVSSAIAQLLGEVAQGNENYAGIAAR3						2424.4	2566.85	3422.18	1585.55	3694.08	5947.46		3011.89	3977.17	2764.53
K7EJ46	K7EJ46	SIM22_HUMAN	SMIM22	Small integral membrane protein 22	1	AVSTEELEATVQEVLGR	AVSTEELEATVQEVLGR	2	AVSTEELEATVQEVLGR2				2452.76		2963.01	2691.02
P18054	P18054	LOX12_HUMAN	ALOX12	Polyunsaturated fatty acid lipoxygenase ALOX12	1	AVSTGGGGHVQLLR	AVSTGGGGHVQLLR	2	AVSTGGGGHVQLLR2						11400.7	11214.2	4751	4666.93	9717.74	9792.93		2621.36	7993.53	4202.88
P18054	P18054	LOX12_HUMAN	ALOX12	Polyunsaturated fatty acid lipoxygenase ALOX12	1	AVSTGGGGHVQLLR	AVSTGGGGHVQLLR	3	AVSTGGGGHVQLLR3						8681.11	6310.36		4871.12		6595.84		4271.56	4385.52
P22105	P22105	TENX_HUMAN	TNXB	Tenascin-X	1	AVSYPASVR	AVSYPASVR	2	AVSYPASVR2								15165.9					16126.3	9491.15
Q07954	Q07954	LRP1_HUMAN	LRP1	Prolow-density lipoprotein receptor-related protein 1	1	AVTDEEPFLIFANR	AVTDEEPFLIFANR	2	AVTDEEPFLIFANR2						75508.9	85703.9	43755.9	123652	108862	23152.2	38719.5	72153.8	29030.5	9788.56
Q07954	Q07954	LRP1_HUMAN	LRP1	Prolow-density lipoprotein receptor-related protein 1	1	AVTDEEPFLIFANR	AVTDEEPFLIFANR	3	AVTDEEPFLIFANR3						2101	4387.08	2473.9	5485.68	3595.12			3147.91
Q9Y490	Q9Y490	TLN1_HUMAN	TLN1	Talin-1	1	AVTDSINQLITMCTQQAPGQK	AVTDSINQLITMC(UniMod:4)TQQAPGQK	2	AVTDSINQLITMC(UniMod:4)TQQAPGQK2	1850.55		2984.1	6516.78	1748.64	9971.91	7171.74		9264.58	14164.7		8958.61	9650.1	6977.76	5199.72
P01911;Q30154	P01911;Q30154	DRB1_HUMAN;DRB5_HUMAN	HLA-DRB1;HLA-DRB5	HLA class II histocompatibility antigen, DRB1 beta chain	0	AVTELGRPDAEYWNSQK	AVTELGRPDAEYWNSQK	3	AVTELGRPDAEYWNSQK3						4823.81	2578.65		3643.17	3376.28			3078.5
Q04917	Q04917	1433F_HUMAN	YWHAH	14-3-3 protein eta	1	AVTELNEPLSNEDR	AVTELNEPLSNEDR	2	AVTELNEPLSNEDR2			15578	5094.62		45573	64369.8	54813.2	46831.4	50041.2	76066.6		54863.8	62034.1	57181.7
P27348	P27348	1433T_HUMAN	YWHAQ	14-3-3 protein theta	1	AVTEQGAELSNEER	AVTEQGAELSNEER	2	AVTEQGAELSNEER2	43699.2		20329.6			26846.9	32040.7	23291.1	23837.5	28552.7	36829.9	121146	40959.7	38948.8	25562.4
P31946	P31946	1433B_HUMAN	YWHAB	14-3-3 protein beta/alpha	1	AVTEQGHELSNEER	AVTEQGHELSNEER	2	AVTEQGHELSNEER2	9553.32		8166.09			13234.8	23452.9	17219.1	16433.9	22679.6	19669.5		19043.9	19414.9
P31946	P31946	1433B_HUMAN	YWHAB	14-3-3 protein beta/alpha	1	AVTEQGHELSNEER	AVTEQGHELSNEER	3	AVTEQGHELSNEER3	7845.32		8885.07	1300.13	1277.43	13921.3	19147.4	16343	12102.8	12858.8	21050.1		19189	17852.5	12016.8
Q9Y315	Q9Y315	DEOC_HUMAN	DERA	Deoxyribose-phosphate aldolase	1	AVTFIDLTTLSGDDTSSNIQR	AVTFIDLTTLSGDDTSSNIQR	2	AVTFIDLTTLSGDDTSSNIQR2						3849.28	3438.78		4862.47				8410.21	11068.9
P15924	P15924	DESP_HUMAN	DSP	Desmoplakin	1	AVTGYNDPETGNIISLFQAMNK	AVTGYNDPETGNIISLFQAMNK	2	AVTGYNDPETGNIISLFQAMNK2	4965.64				2581	2445.47	10590.9	4404.36	21815.4	4320.5	9178.35		8269.98	12715.2	35264.9
Q86WI1	Q86WI1	PKHL1_HUMAN	PKHD1L1	Fibrocystin-L	1	AVTIHNTHHLLVER	AVTIHNTHHLLVER	3	AVTIHNTHHLLVER3									4944.01	4482.4
P98160	P98160	PGBM_HUMAN	HSPG2	Basement membrane-specific heparan sulfate proteoglycan core protein	1	AVTLECVSAGEPR	AVTLEC(UniMod:4)VSAGEPR	2	AVTLEC(UniMod:4)VSAGEPR2						16332.5	5827.98		8958.04	10464.4
P22314	P22314	UBA1_HUMAN	UBA1	Ubiquitin-like modifier-activating enzyme 1	1	AVTLHDQGTAQWADLSSQFYLR	AVTLHDQGTAQWADLSSQFYLR	3	AVTLHDQGTAQWADLSSQFYLR3				1850.45		1732.99			1525.23	1330.29
Q9HC84	Q9HC84	MUC5B_HUMAN	MUC5B	Mucin-5B	1	AVTLSLDGGDTAIR	AVTLSLDGGDTAIR	2	AVTLSLDGGDTAIR2						36614.4	31392.2		22231.4	24334.1
Q9Y490	Q9Y490	TLN1_HUMAN	TLN1	Talin-1	1	AVTQALNR	AVTQALNR	2	AVTQALNR2	13052.3	23815.6	28099.7	26204.2	11891.7	64208.3	72158.4	57028.2	53482.7	59429.9	114788	64184.2	69001.2	83691	50102.5
P49746	P49746	TSP3_HUMAN	THBS3	Thrombospondin-3	1	AVTSVSGPGEHLR	AVTSVSGPGEHLR	2	AVTSVSGPGEHLR2	950.064					5165.73	4311.7		4926.84	4595.74	8781.59		11534.7	5939.17
P05154	P05154	IPSP_HUMAN	SERPINA5	Plasma serine protease inhibitor	1	AVVEVDESGTR	AVVEVDESGTR	2	AVVEVDESGTR2	29888.3	32798.6	28152.4	26200.4	31447.6	103493	99165.6	145848	74084.5	61252.4	77644.1	57354.8	128364	72687.1	25697.4
P08637	P08637	FCG3A_HUMAN	FCGR3A	Low affinity immunoglobulin gamma Fc region receptor III-A	1	AVVFLEPQWYR	AVVFLEPQWYR	2	AVVFLEPQWYR2		22904.7				28003.8	11510.4		22178.5	19578.3		3274.35	7296.49
O75015	O75015	FCG3B_HUMAN	FCGR3B	Low affinity immunoglobulin gamma Fc region receptor III-B	1	AVVFLEPQWYSVLEK	AVVFLEPQWYSVLEK	2	AVVFLEPQWYSVLEK2				4167.43		6454.88	6480.04	5976.91	6148.4	4380.31	5428.47		3055.12		2302.37
P47929	P47929	LEG7_HUMAN	LGALS7	Galectin-7	1	AVVGDAQYHHFR	AVVGDAQYHHFR	2	AVVGDAQYHHFR2	67488		3672.92				2883.53				6983.65				7187.19
P47929	P47929	LEG7_HUMAN	LGALS7	Galectin-7	1	AVVGDAQYHHFR	AVVGDAQYHHFR	3	AVVGDAQYHHFR3	366688	18413.6	38546.7		6472.49	11659.7	29505.2		52130.5	8150.97	125347		18424.4	14790.9	113502
P21281	P21281	VATB2_HUMAN	ATP6V1B2	V-type proton ATPase subunit B, brain isoform	1	AVVGEEALTSDDLLYLEFLQK	AVVGEEALTSDDLLYLEFLQK	2	AVVGEEALTSDDLLYLEFLQK2									795.008
P62917	P62917	RL8_HUMAN	RPL8	Large ribosomal subunit protein uL2	1	AVVGVVAGGGR	AVVGVVAGGGR	2	AVVGVVAGGGR2	11444.7		8817.25			1748.54								2876.69	8260.06
Q00610	Q00610	CLH1_HUMAN	CLTC	Clathrin heavy chain 1	1	AVVHTHLLNPEWLVNYFGSLSVEDSLECLR	AVVHTHLLNPEWLVNYFGSLSVEDSLEC(UniMod:4)LR	4	AVVHTHLLNPEWLVNYFGSLSVEDSLEC(UniMod:4)LR4					767.869				984.664	698.282
P04275	P04275	VWF_HUMAN	VWF	von Willebrand factor	1	AVVILVTDVSVDSVDAAADAAR	AVVILVTDVSVDSVDAAADAAR	2	AVVILVTDVSVDSVDAAADAAR2	201806	250334		2553.14	771992	1555350	1645480	3734680	1657490	1175250	164427	418028	54316.1	39684	18069
P04275	P04275	VWF_HUMAN	VWF	von Willebrand factor	1	AVVILVTDVSVDSVDAAADAAR	AVVILVTDVSVDSVDAAADAAR	3	AVVILVTDVSVDSVDAAADAAR3	23542.5	38872.2			103122	233040	283319	803492	44409.9	24997.5	27787	31203	9647.08	5203.38
P04275	P04275	VWF_HUMAN	VWF	von Willebrand factor	1	AVVILVTDVSVDSVDAAADAARSNR	AVVILVTDVSVDSVDAAADAARSNR	3	AVVILVTDVSVDSVDAAADAARSNR3									2135.15
O15431	O15431	COPT1_HUMAN	SLC31A1	High affinity copper uptake protein 1	1	AVVVDITEHCH	AVVVDITEHC(UniMod:4)H	2	AVVVDITEHC(UniMod:4)H2						3496.85	2015.73		2456.75	2480.53			2624.32	3549.74
P08294	P08294	SODE_HUMAN	SOD3	Extracellular superoxide dismutase [Cu-Zn]	1	AVVVHAGEDDLGR	AVVVHAGEDDLGR	2	AVVVHAGEDDLGR2	3294.15	2911.5	3188.27	2266.29	3409.39			2139.41			3261.1		4399.1	1702.16
Q02978	Q02978	M2OM_HUMAN	SLC25A11	Mitochondrial 2-oxoglutarate/malate carrier protein	1	AVVVNAAQLASYSQSK	AVVVNAAQLASYSQSK	2	AVVVNAAQLASYSQSK2	3241.77		1921.95
P04899	P04899	GNAI2_HUMAN	GNAI2	Guanine nucleotide-binding protein G(i) subunit alpha-2	1	AVVYSNTIQSIMAIVK	AVVYSNTIQSIMAIVK	2	AVVYSNTIQSIMAIVK2			11711.5			25016.2	31045.3		30143.5				5087.06
P24593	P24593	IBP5_HUMAN	IGFBP5	Insulin-like growth factor-binding protein 5	1	AVYLPNCDR	AVYLPNC(UniMod:4)DR	2	AVYLPNC(UniMod:4)DR2	8103.1	17358.8	17328.8										36460.4
P08603	P08603	CFAH_HUMAN	CFH	Complement factor H	1	AVYTCNEGYQLLGEINYR	AVYTC(UniMod:4)NEGYQLLGEINYR	2	AVYTC(UniMod:4)NEGYQLLGEINYR2	1079640	709281	522775	1490110	1446780	89920.9	46175.5	56488.3	75248.3	100541	102242	7232.77	281210	126419	31382.1
P08603	P08603	CFAH_HUMAN	CFH	Complement factor H	1	AVYTCNEGYQLLGEINYR	AVYTC(UniMod:4)NEGYQLLGEINYR	3	AVYTC(UniMod:4)NEGYQLLGEINYR3	105080	47389.4	18737.6	135332	139110		2862.71		6554.76				5825.9
P24298	P24298	ALAT1_HUMAN	GPT	Alanine aminotransferase 1	1	AWALDVAELHR	AWALDVAELHR	3	AWALDVAELHR3	1205.87
P00451	P00451	FA8_HUMAN	F8	Coagulation factor VIII	1	AWAYFSDVDLEK	AWAYFSDVDLEK	2	AWAYFSDVDLEK2	1772.91					32384	54592.1	64949.2	56124.8	54336.9			2115.72
P12259	P12259	FA5_HUMAN	F5	Coagulation factor V	1	AWAYYSAVNPEK	AWAYYSAVNPEK	2	AWAYYSAVNPEK2	8691.76	6587.26	5135.87	6194.16	7353.23	52375.4	54877.4	41549.6	80893.8	82012.6	13107.6	12752.9	11464.5	10156.4
Q8NDA2	Q8NDA2	HMCN2_HUMAN	HMCN2	Hemicentin-2	1	AWCPPGFIR	AWC(UniMod:4)PPGFIR	2	AWC(UniMod:4)PPGFIR2						6907.43	3250.89		5053.19	7419.88
O75915	O75915	PRAF3_HUMAN	ARL6IP5	PRA1 family protein 3	1	AWDDFFPGSDR	AWDDFFPGSDR	2	AWDDFFPGSDR2	4545.27		2507.42			22276	21267.1		13849.9	18433.4	14524.7	8288.27	33794.8	23450	6230.27
Q8IZ83	Q8IZ83	A16A1_HUMAN	ALDH16A1	Aldehyde dehydrogenase family 16 member A1	1	AWDQEAEGAGPELGLR	AWDQEAEGAGPELGLR	2	AWDQEAEGAGPELGLR2	2007.04		2010.93	614.586	1314.66	10435	11849.9	11611.2	12218.1	16587.5	17651.4	12230	20443.2	17322.2	5360.82
[truncated: 20,378 more rows]
