# Supplementary material for: Integrated Multiomics Enabled by Sequential Extraction for Comprehensive Molecular Profiling of Small Extracellular Vesicles
Source: Anal Chem. 2026 Jun 22;98(26):19603–14. doi: 10.1021/acs.analchem.6c01280 (PMC13347708; doi:10.1021/acs.analchem.6c01280)
Supplement: Supplementary file 12 [file ac6c01280_si_012.xlsx]

## Sheet: Sheet1
Table S19. Plasma Derived sEVs DIA-NN Protein Groups.
Protein.Group	Protein.Names	Genes	First.Protein.Description	PPT_1	PPT_2	PPT_3	PPT_4	PPT_5	SECUF_1	SECUF_2	SECUF_3	SECUF_4	SECUF_5	UC_1	UC_2	UC_3	UC_4	UC_5
A0A075B6H7;A0A0C4DH55;P01624	KV315_HUMAN;KV37_HUMAN;KVD07_HUMAN	IGKV3-15;IGKV3-7;IGKV3D-7	Probable non-functional immunoglobulin kappa variable 3-7	407830	1185270	1040190	1004210	395518	2448620	1830470	2511510	1798520	1254700	4928820	2200830	1996530	3952960	1370680
A0A075B6H9	LV469_HUMAN	IGLV4-69	Immunoglobulin lambda variable 4-69	101487	69625.4	10794.5	74467.7	19699.3	222158	226339	280842	203841	335333	411122	144839	39576.6	29620.5
A0A075B6I0	LV861_HUMAN	IGLV8-61	Immunoglobulin lambda variable 8-61	132483	116417	82096.2	148120	122552	406899	327928	416523	315368	338772	635999	278512	487594	242003	153148
A0A075B6I1	LV460_HUMAN	IGLV4-60	Immunoglobulin lambda variable 4-60						20639.9	8292.29	27443.2	13656.2	13866.4	61536.8		31456.9	19782.8
A0A075B6I4	LVX54_HUMAN	IGLV10-54	Immunoglobulin lambda variable 10-54	46656.2	53055.5	49371.5	66655.3	46839.2	169358	161890	201887	132276	176117	366026		474146	311092	35966.3
A0A075B6I6	LV150_HUMAN	IGLV1-50	Probable non-functional immunoglobulin lambda variable 1-50		3625.56	2331	2898.16		4081.48	4170.27	6501.77	5031.94	5439.9			13950.6	11651.4
A0A075B6I9	LV746_HUMAN	IGLV7-46	Immunoglobulin lambda variable 7-46	24526.3	49407.2	36906.6	55749	23032.9	196546	153508	245339	122649	138931	241987	89378.8	426340	259598	24763.6
A0A075B6I9;P04211	LV743_HUMAN;LV746_HUMAN	IGLV7-43;IGLV7-46	Immunoglobulin lambda variable 7-46	162558	153719	149289	223691	163100	561984	420886	456552	458808	363270	513842	411689	776199	427857	34181.1
A0A075B6J2	LV233_HUMAN	IGLV2-33	Probable non-functional immunoglobulin lambda variable 2-33	5679.54	18320.1	10886.1	13277.9	7194.95	15341.2	6594.77		16013.6	14444.9	18804.4		24088.3	25893.7
A0A075B6J9	LV218_HUMAN	IGLV2-18	Immunoglobulin lambda variable 2-18	31233	28861.1	22416.8	25860.2	29360.6	137903	117287	63266.6	108327	120693	169235	86111.7	323423	175585	25961.1
A0A075B6J9;P01704	LV214_HUMAN;LV218_HUMAN	IGLV2-14;IGLV2-18	Immunoglobulin lambda variable 2-18	68276.2	89183.3	88453.5	113522	83195.6	323655	241116	262381	208000	271628	112964	100497	474573	312569	11840.8
A0A075B6K0	LV316_HUMAN	IGLV3-16	Immunoglobulin lambda variable 3-16	23750.1	21450.4	24696.7	25983.8	28101.2	6808.75	7542.62	6403.23	6517.84	6896.07	9869.47		11459.8	8341.96
A0A075B6K0;A0A075B6K4	LV310_HUMAN;LV316_HUMAN	IGLV3-10;IGLV3-16	Immunoglobulin lambda variable 3-16	52245.7	25847.5	26202.7	26413	43728.9	49557.4	48328.1	33230.5	46813.4	51525.7	63993.1	30120.2	120562	91855.1
A0A075B6K0;P01717;P01718	LV316_HUMAN;LV325_HUMAN;LV327_HUMAN	IGLV3-16;IGLV3-25;IGLV3-27	Immunoglobulin lambda variable 3-16	292935	303742	245517	315183	368436	559315	536465	766945	595406	460573	1041260		872283	724319	241994
A0A075B6K2	LV312_HUMAN	IGLV3-12	Immunoglobulin lambda variable 3-12	5644.52		3889.99	4288.07	4903.53		3085.82						5155.19
A0A075B6K4	LV310_HUMAN	IGLV3-10	Immunoglobulin lambda variable 3-10	36251.1	62378.7	50740	60439.5	53208.5	166421	107604	181170	98481.6	77885.7	302410	156647	286042	366425	127718
A0A075B6K5	LV39_HUMAN	IGLV3-9	Immunoglobulin lambda variable 3-9	117654	94269	83899.2	106552	113561	176299	128366	128414	129291	124899	259590	82072.1	342578	213484	49859.9
A0A075B6K5;P80748	LV321_HUMAN;LV39_HUMAN	IGLV3-21;IGLV3-9	Immunoglobulin lambda variable 3-9	439166	396695	347940	485429	545453	480159	560080	156645	444506	432983	375628	51475	1297830	1078840	207570
A0A075B6K5;P80748;A0A075B6K2	LV312_HUMAN;LV321_HUMAN;LV39_HUMAN	IGLV3-12;IGLV3-21;IGLV3-9	Immunoglobulin lambda variable 3-12	160678	112288	130225	171895	167550	99217	42563.8	57374.7	74714.2	114929	65410.4		72402.2	48444.1
A0A075B6K6	LV403_HUMAN	IGLV4-3	Immunoglobulin lambda variable 4-3						17905.3	63753.8		95763.9				42351
A0A075B6P5;A0A087WW87;P01614;P01615	KV228_HUMAN;KV240_HUMAN;KVD28_HUMAN;KVD40_HUMAN	IGKV2-28;IGKV2-40;IGKV2D-28;IGKV2D-40	Immunoglobulin kappa variable 2-28									6765.62		140655		2836.54
A0A075B6P5;P01615	KV228_HUMAN;KVD28_HUMAN	IGKV2-28;IGKV2D-28	Immunoglobulin kappa variable 2-28	15803.5	5609.52	7407.63	9327.7	10784.9	64924.4	41198.9	36235.6	73978.2	56223.6	117595		60989.4	53761	18243.3
A0A075B6Q5	HV364_HUMAN	IGHV3-64	Immunoglobulin heavy variable 3-64	13495.3	9070.09	12580.1	15904.1	15203.1	59663.2	50195.4	26665.6	45281.3	58019.2	40310.8		105992	57922.3	6169.96
A0A075B6R2	HV404_HUMAN	IGHV4-4	Immunoglobulin heavy variable 4-4	7108.26			6832.81	6922.07	14478.6	9804.79	18026.5	4900.45	14745.2	29999.5		13510.1	10707
A0A075B6R2;P01824;P06331;P0DP08;P0DP06;A0A0C4DH41;P01825	HV404_HUMAN;HV434_HUMAN;HV439_HUMAN;HV459_HUMAN;HV461_HUMAN;HVD34_HUMAN;HVD82_HUMAN	IGHV4-30-4;IGHV4-34;IGHV4-38-2;IGHV4-39;IGHV4-4;IGHV4-59;IGHV4-61	Immunoglobulin heavy variable 4-4	144446	41372.6	48238.4	80995.6	122962	74592.5	66810.4	39166	149254	136902	220908	65938.9	139995	69731	11225.7
A0A075B6S2	KVD29_HUMAN	IGKV2D-29	Immunoglobulin kappa variable 2D-29	13102.9		7860.62	10658.5	9735.9	72238.2	44470	120094	67077.5	47852	164395	21692.6	113826	111755	31634.2
A0A075B6S2;A2NJV5	KV229_HUMAN;KVD29_HUMAN	IGKV2-29;IGKV2D-29	Immunoglobulin kappa variable 2D-29	73558.5	56258.1	54834.6	72547.2	74743	223759	200535	253498	231434	259289	333957		349242	268984	33560.1
A0A075B6S5	KV127_HUMAN	IGKV1-27	Immunoglobulin kappa variable 1-27	10040.1		6177.25	9840.93	10616.9	32527.1	31698	20245.7	35600	36639.2	32707.2	11869	40784.5	31679.4	8884.01
A0A075B6S5;A0A0C4DH67;A0A0C4DH69	KV108_HUMAN;KV109_HUMAN;KV127_HUMAN	IGKV1-27;IGKV1-8;IGKV1-9	Immunoglobulin kappa variable 1-27	73126.2	47353.3	42426.5	89322.1	78458	174437	156565	131670	138547	103254	387504	17558.8	401427	172437	77405.3
A0A075B6S6	KVD30_HUMAN	IGKV2D-30	Immunoglobulin kappa variable 2D-30	1161.28	3945.95	3607.01	4629		24302.2	16597.6	18383.5	17413	16653.8	28588.2		47766.3	23888.8	5218.38
A0A075B6S9;P0DSN7	KV137_HUMAN;KVD37_HUMAN	IGKV1-37;IGKV1D-37	Probable non-functional immunoglobulinn kappa variable 1-37	3738.93		3460.02	5734.13	6580.98	4710.12	5021.68			3748.88	14275.4		9786.76	12004.5	4596.67
A0A087WSX0	LV545_HUMAN	IGLV5-45	Immunoglobulin lambda variable 5-45								35282.5				91648.5
A0A087WSX0;A0A0G2JS06	LV539_HUMAN;LV545_HUMAN	IGLV5-39;IGLV5-45	Immunoglobulin lambda variable 5-45	47023.7		26491.4	17802.3	27156.7	66347.1	65614.1		64357.7	62302.7	27150	36522.5	73542.6	29632
A0A087WSY6	KVD15_HUMAN	IGKV3D-15	Immunoglobulin kappa variable 3D-15	108335	79305.8	85483.5	105582	123471	98065.9	101205	72437.1	98785.8	98124.2	158387	76377.4	278311	180042	52636.3
A0A087WSY6;P01624	KV315_HUMAN;KVD15_HUMAN	IGKV3-15;IGKV3D-15	Immunoglobulin kappa variable 3D-15	365512	165569	147368	186881	289783	551358	569042	286489	701064	551341	720041	170939	1200040	665907	96747
A0A087WSZ0	KVD08_HUMAN	IGKV1D-8	Immunoglobulin kappa variable 1D-8	1914.94				2596.09	2680.89	5288.91	10629.8	2520.2	2950.16	7919.26		6383.15	5685.18
A0A087WW87;P01614	KV240_HUMAN;KVD40_HUMAN	IGKV2-40;IGKV2D-40	Immunoglobulin kappa variable 2-40	4285.52			2258.62	2931.77	3163.11			6408.91	5967.85	3566.81		4842.32
A0A0A0MRZ9	LV552_HUMAN	IGLV5-52	Immunoglobulin lambda variable 5-52	2533.02		1517.93	1790.98	1670.04	5569.53	6606.33		6542.2	6057.32	8225.92		18430.3	13280.6
A0A0A0MS14	HV145_HUMAN	IGHV1-45	Immunoglobulin heavy variable 1-45	18129.3	3404	3239.92	5273.38	12023.9	5093.64	4181.48	2635.2	14624.5	14019.6	9537.4		8612.63	4083.8
A0A0A0MS15	HV349_HUMAN	IGHV3-49	Immunoglobulin heavy variable 3-49	90338.2	47204.4	48850.8	64231.5	82358.6	125145	107786	122698	135746	139153	205264	56367.3	246832	172682	44312.3
A0A0A0MT36	KVD21_HUMAN	IGKV6D-21	Immunoglobulin kappa variable 6D-21	45716.3	41669.5	43910.2	55051.1	42250.3	138727	131297	167415	128055	120995	304284	47998.9	414200	310655	43222.1
A0A0A0MT89	KJ01_HUMAN	IGKJ1	Immunoglobulin kappa joining 1		22366.4	19043.7	20587.8	23368.9	40120.9	37397.8	53418.2	21241.1	21269.3	124947		90153.3	100312
A0A0B4J1U3	LV136_HUMAN	IGLV1-36	Immunoglobulin lambda variable 1-36	11963.2	33826.8	12301.2	31307.9	14126.6	86207.5	58990.8	95791.5	48765.2	67995.7	39061.3		57757.4	40195.8
A0A0B4J1U7	HV601_HUMAN	IGHV6-1	Immunoglobulin heavy variable 6-1	145086	157968	174258	210575	158056	466440	454379	786738	509973	463719	1100860	507285	1160400	1113360	276886
A0A0B4J1V0	HV315_HUMAN	IGHV3-15	Immunoglobulin heavy variable 3-15	106961	110795	130658	142119	94400.7	496081	460898	725763	445992	529048	784511	631628	1092020	771096	144849
A0A0B4J1V0;A0A0B4J1Y9;A0A0B4J1V6	HV315_HUMAN;HV372_HUMAN;HV373_HUMAN	IGHV3-15;IGHV3-72;IGHV3-73	Immunoglobulin heavy variable 3-15		333162		415284			587674	1533200			1459050	860947	5271.05
A0A0B4J1V0;A0A0B4J1Y9;A0A0B4J1V6;A0A0A0MS15	HV315_HUMAN;HV349_HUMAN;HV372_HUMAN;HV373_HUMAN	IGHV3-15;IGHV3-49;IGHV3-72;IGHV3-73	Immunoglobulin heavy variable 3-49					3938.66						58983.2
A0A0B4J1V2	HV226_HUMAN	IGHV2-26	Immunoglobulin heavy variable 2-26	50986.2	38128.1	36700.8	41445.1	50839.5	99841.4	68161.7	80314.6	105668	67215.9	175515	82363	177639	132207	31659.8
A0A0B4J1V6	HV373_HUMAN	IGHV3-73	Immunoglobulin heavy variable 3-73	8561.19	4447.94	6620.74	6873.43	7138.32	25654.4	24745.1	25657.8	39718.4	26182.8	77574.9	37496.1	65881.5	30495.1	7372.38
A0A0B4J1V6;A0A0A0MS15	HV349_HUMAN;HV373_HUMAN	IGHV3-49;IGHV3-73	Immunoglobulin heavy variable 3-49	44874.5	19929.4	13979.7	23269.5	35822.4	27199.4	12978.8	15009.1	32067.5	38258.7	49514.9		39835.4	19515.9
A0A0B4J1X5	HV374_HUMAN	IGHV3-74	Immunoglobulin heavy variable 3-74	57731	73049	46884	66333.3	48511.4	347993	339154	408441	291918	241452	710774	277534	1038090	670057	104690
A0A0B4J1X5;P01772;P01767;P01764;P01768;P0DP03;A0A0C4DH42	HV323_HUMAN;HV330_HUMAN;HV333_HUMAN;HV353_HUMAN;HV366_HUMAN;HV374_HUMAN;HVC05_HUMAN	IGHV3-23;IGHV3-30;IGHV3-30-5;IGHV3-33;IGHV3-53;IGHV3-66;IGHV3-74	Immunoglobulin heavy variable 3-74	68234.3	15308.2	17016.8	49834.8	35464.9	173666	154350	176963	376037	118056	1505650	319412	440932	286645	220718
A0A0B4J1X8	HV343_HUMAN	IGHV3-43	Immunoglobulin heavy variable 3-43												23665.9
A0A0B4J1Y8	LV949_HUMAN	IGLV9-49	Immunoglobulin lambda variable 9-49	37295.4	31408.9	35055.2	41975.7	40979.4	229830	217548	228414	206718	209108	298444	133614	359021	302170	78428.6
A0A0B4J1Y9	HV372_HUMAN	IGHV3-72	Immunoglobulin heavy variable 3-72	50038.2	39623.9	38684.5	49167.7	49981.3	171333	163323	234996	181503	173225	296809		452307	301741	48329.6
A0A0B4J2D9;P0DP09	KV113_HUMAN;KVD13_HUMAN	IGKV1-13;IGKV1D-13	Immunoglobulin kappa variable 1D-13	49767.1	47962.1	47179.1	53948.9	50065.4	148924	151401	207865	152195	130346	193337	25348.8	334006	225937	38788
A0A0B4J2H0	HV69D_HUMAN	IGHV1-69D	Immunoglobulin heavy variable 1-69D	10675.3			9340.66		48018.2	30847.5	81390.6	29735.5	26945.5	41183.2		79197.1	58875	20737.6
A0A0C4DH24	KV621_HUMAN	IGKV6-21	Immunoglobulin kappa variable 6-21	45557.4	25466.5	28646.6	40666.9	49960.2	104479	96208.6	104798	100826	93842.4	192668	23599.6	276448	155306	37022.3
A0A0C4DH24;A0A0A0MT36	KV621_HUMAN;KVD21_HUMAN	IGKV6-21;IGKV6D-21	Immunoglobulin kappa variable 6D-21	15204.8	5327.3	5243.96	8684.15	12073.8	17448	16203		23243.6	20079.3	34826.3	11287.5	28734	11013	3933.29
A0A0C4DH25	KVD20_HUMAN	IGKV3D-20	Immunoglobulin kappa variable 3D-20	379852	310806	321849	447458	407922	746997	593202	725138	471167	578529	1003120	313754	1567790	986550	196522
A0A0C4DH29	HV103_HUMAN	IGHV1-3	Immunoglobulin heavy variable 1-3	49142.2	22667.7	24663	34524.7	39900.2	162039	129145	96049.6	140061	132666	114628	28849.9	337098	203621	19973.5
A0A0C4DH29;P0DP01;A0A0B4J2H0;P01742;P01743	HV103_HUMAN;HV108_HUMAN;HV146_HUMAN;HV169_HUMAN;HV69D_HUMAN	IGHV1-3;IGHV1-46;IGHV1-69;IGHV1-69D;IGHV1-8	Immunoglobulin heavy variable 1-69D		62795.6	72047.1	93287.9	210140	72889.2	51081.5	37925.8	158955	203596	233078		185259	59891.2	18315
A0A0C4DH31	HV118_HUMAN	IGHV1-18	Immunoglobulin heavy variable 1-18	52234.9	22140	24120.7	43546.7	65819.9	91051.5	95253.4	99690.4	104804	99441.1	73482.2	34807.7	236779	125285	6015.22
A0A0C4DH32	HV320_HUMAN	IGHV3-20	Immunoglobulin heavy variable 3-20	11962.2	7419.43	6033.39	7453.71	12395.5	6567.89	4489.58	3138.86	9739	9881.76	8760.96		12378.5	5926.42
A0A0C4DH33	HV124_HUMAN	IGHV1-24	Immunoglobulin heavy variable 1-24	9092.68			8745.1	6936.45	11703.8	11904.3	16921	10144.7	9072.62	9728.24		20078.1	13951.9
A0A0C4DH34	HV428_HUMAN	IGHV4-28	Immunoglobulin heavy variable 4-28	137654	115138	131172	113268	179430	335174	373210	360545	309651	216678	348382	139687	806972	524461	53142.8
A0A0C4DH35	HV335_HUMAN	IGHV3-35	Probable non-functional immunoglobulin heavy variable 3-35	103680	17354	20163.6	48988.7	63569.7	23930.1	25234	10249.3	71917.9	57890.4	92600.1		67271.5	26409
A0A0C4DH36	HV338_HUMAN	IGHV3-38	Probable non-functional immunoglobulin heavy variable 3-38	32281.3	13349.1	18140.9	25359.1	32133.4	39061.9	42448	55390.9	42883.1	36793.5	93321	64156.5	127862	90113.5	22735
A0A0C4DH38	HV551_HUMAN	IGHV5-51	Immunoglobulin heavy variable 5-51	139604	96701.5	88767	147493	120527	310186	262382	278206	313827	316844	191220	77418.9	480360	409154	112418
A0A0C4DH38;A0A0J9YXX1	HV551_HUMAN;HV5X1_HUMAN	IGHV5-10-1;IGHV5-51	Immunoglobulin heavy variable 5-51	145861	71222.6	79447.4	127079	142966	342924	405621	188919	367060	298107	443021	127272	560766	397776	53687.7
A0A0C4DH39	HV158_HUMAN	IGHV1-58	Immunoglobulin heavy variable 1-58	6376.23		3262.83	3542.37	4196.45	9257.54	14556.2	10601.9	13361.9	12695.8	11742.9		34260.3	13273.7
A0A0C4DH43	HV70D_HUMAN	IGHV2-70D	Immunoglobulin heavy variable 2-70D	6752.02			3704.72	6213.45	16069.5	17633.1		17947.1	19543.8	22368		33316.6	18966	4271.35
A0A0C4DH43;P01814	HV270_HUMAN;HV70D_HUMAN	IGHV2-70;IGHV2-70D	Immunoglobulin heavy variable 2-70D	11100.3	20251	20399.4	24014.8	11347.5	30994.6	27740.9	62181.5	18134.5	8513.75	100779		5410.83	91781.9	13935.8
A0A0C4DH43;P01814;A0A0B4J1V2	HV226_HUMAN;HV270_HUMAN;HV70D_HUMAN	IGHV2-26;IGHV2-70;IGHV2-70D	Immunoglobulin heavy variable 2-26									3797.91		29219.5		3911.32	5310.33
A0A0C4DH67	KV108_HUMAN	IGKV1-8	Immunoglobulin kappa variable 1-8	8147.04	5905.07	5458.97	7239.27	8533.04	6854.79	14757.3	18088.9	24418	16815.2	16206.4		21363.7	13736	3476.68
A0A0C4DH67;A0A0C4DH69	KV108_HUMAN;KV109_HUMAN	IGKV1-8;IGKV1-9	Immunoglobulin kappa variable 1-8	10743.2		7243.66	7011.76	8856.9	5875.42	9011.48	16723.6	10123.5	5497.76	27469.9		46621.6	18599.4
A0A0C4DH68;A0A075B6R9	KV224_HUMAN;KVD24_HUMAN	IGKV2-24;IGKV2D-24	Probable non-functional immunoglobulin kappa variable 2D-24	235555	118306	112655	170885	221149	973172	808903	862413	840324	874958	820690	237548	1539330	1015800	191700
A0A0C4DH73;P01597;P01611;P04432	KV112_HUMAN;KV139_HUMAN;KVD12_HUMAN;KVD39_HUMAN	IGKV1-12;IGKV1-39;IGKV1D-12;IGKV1D-39	Immunoglobulin kappa variable 1-12	207614	98661.7	88151.6	183771	199969	505633	459787	585479	545211	371230	1222000	35316.7	834996	784251	232223
A0A0G2JS06	LV539_HUMAN	IGLV5-39	Immunoglobulin lambda variable 5-39	37460.6	30746.7	34410.2	30251.1	33315.2	116090	105773	121733	94005	104519	196903	44652.6	254174	176743	43073.5
A0A0J9YVY3	HV741_HUMAN	IGHV7-4-1	Immunoglobulin heavy variable 7-4-1					632.649	2255.02	912.047		2128.23	1956.6			2483.26
A0A0J9YX35	HV64D_HUMAN	IGHV3-64D	Immunoglobulin heavy variable 3-64D	39274.9	25238.4	23188.9	29764.9	37800	115612	94006.1	85149.1	115870	115740	209742	55932.1	154063	140833	41316.3
A0A5B9;P01850;P0DSE2;P0DTU4	TRBC1_HUMAN;TRBC2_HUMAN;TRBR1_HUMAN;TRBR2_HUMAN	TRB;TRBC1;TRBC2	T cell receptor beta constant 2							2198.89		1722.15	2598.85			2026.06
A0M8Q6	IGLC7_HUMAN	IGLC7	Immunoglobulin lambda constant 7	84784.7	86589.8	77031.5	90153.9	95929.6	88106.9	91553	120766	68583.1	94304.5	194222		260021	166919	13674
A1L4H1	SRCRL_HUMAN	SSC5D	Soluble scavenger receptor cysteine-rich domain-containing protein SSC5D	20657.8	41603.5	41991.7	56497.1	21831.7	1389310	1151220	1071960	1215970	1624490	7725.21		1091.06	8554.38
A2NJV5	KV229_HUMAN	IGKV2-29	Immunoglobulin kappa variable 2-29	5463.04			5784.65	6121.25	22325.8	17558.3	8698.92	18718.5	17925.9	44270		37677.2	21907.9	5407.8
A4D1P6	WDR91_HUMAN	WDR91	WD repeat-containing protein 91	1098.87					1588.59	2094.08		1438.81	1328.85	3380.71		2896.05	3057.16
A5D8V6	VP37C_HUMAN	VPS37C	Vacuolar protein sorting-associated protein 37C							2395.34		2542.71			17835.6	3530.32	3689.9
A6NFQ2	TCAF2_HUMAN	TCAF2	TRPM8 channel-associated factor 2	3337.55
A6NHL2	TBAL3_HUMAN	TUBAL3	Tubulin alpha chain-like 3	3761.36		4657.21			21376.8	15830.1	12276.6	15344.5	29130			13255.5	5741.58
A6NMZ7	CO6A6_HUMAN	COL6A6	Collagen alpha-6(VI) chain						14108.7	10931.5	18371.9	13089.9	13529.4			3596.52
A6NMZ7;A8TX70	CO6A5_HUMAN;CO6A6_HUMAN	COL6A5;COL6A6	Collagen alpha-6(VI) chain						3301.91	7520.69	8247.28	4774.14	6582.32
A8K2U0	A2ML1_HUMAN	A2ML1	Alpha-2-macroglobulin-like protein 1	29043.4	9084.31	22480.5	2327.58	2981.33	7169.01	23884.1		14142.9	4440.03	9486.59	19417.3	6733.26	13775	33487.1
A8MWD9;P62308	RUXGL_HUMAN;RUXG_HUMAN	SNRPG;SNRPGP15	Putative small nuclear ribonucleoprotein G-like protein 15	6087.78			1000.32
B0I1T2	MYO1G_HUMAN	MYO1G	Unconventional myosin-Ig						8736.68	11282.4	7465.58	8153.8	7932.89	8238.64		8794.64	5108.99	4697.89
B2RNN3;P0C862	C1T9A_HUMAN;C1T9B_HUMAN	C1QTNF9;C1QTNF9B	Complement C1q and tumor necrosis factor-related protein 9B	9658.01
B3EWG3;B3EWG5;B3EWG6	FM25A_HUMAN;FM25C_HUMAN;FM25G_HUMAN	FAM25A;FAM25C;FAM25G	Protein FAM25A	2597.31
B5ME19;Q99613	EIF3C_HUMAN;EIFCL_HUMAN	EIF3C;EIF3CL	Eukaryotic translation initiation factor 3 subunit C-like protein	3660.95		2301.63				1083.14		776.05	1507.12	2097.65		3618.22	1652.77
C9J7I0	UMAD1_HUMAN	UMAD1	UBAP1-MVB12-associated (UMA)-domain containing protein 1							2213.15						2493.93
E9PAV3;Q13765	NACAM_HUMAN;NACA_HUMAN	NACA	Nascent polypeptide-associated complex subunit alpha, muscle-specific form	4835.5		5023.72			1500.36	3801.26		2263.92	1859.05	3049.04				4184.44
E9PAV3;Q13765;Q9BZK3	NACAM_HUMAN;NACA_HUMAN;NACP4_HUMAN	NACA;NACA4P	Nascent polypeptide-associated complex subunit alpha, muscle-specific form	2576.61					649.203									3833.04
K7EJ46	SIM22_HUMAN	SMIM22	Small integral membrane protein 22				2452.76		2963.01	2691.02
O00139	KIF2A_HUMAN	KIF2A	Kinesin-like protein KIF2A						7871.38	9049.23	5574.12	5501.7	7696.72	10655.3		11495	11071.2	8062.72
O00142	KITM_HUMAN	TK2	Thymidine kinase 2, mitochondrial	9082.55	26230.5	16073.5	22479	16025.4	17374.3	10126.7	19649.9		6937.22			13719.4
O00151	PDLI1_HUMAN	PDLIM1	PDZ and LIM domain protein 1	4600.23		11462.7	5690.14	2068.5	7254.74	10010.3		6731.03	7683.51	9718.62		11882.3	10418.5	14461.9
O00154	BACH_HUMAN	ACOT7	Cytosolic acyl coenzyme A thioester hydrolase	1937.08		3459.4			1763.21	1058.38		1851.97	1031.11	2688.54		2677.57
O00159	MYO1C_HUMAN	MYO1C	Unconventional myosin-Ic	4668.25		57168.6			7547.9	9934.91	9837.13	5446.72	7132.06	6865.62	18753.7	6291.98	7382.56	6109.96
O00159;Q9UBC5	MYO1A_HUMAN;MYO1C_HUMAN	MYO1A;MYO1C	Unconventional myosin-Ic			5798.11			2422.51
O00161	SNP23_HUMAN	SNAP23	Synaptosomal-associated protein 23			4335.56	2168.27		36074.4	37803.8	34667	27528.3	30377.1	33639.5	24229.5	45610.7	37590	24673.5
O00186	STXB3_HUMAN	STXBP3	Syntaxin-binding protein 3	4101.43					40045.7	49908.8	55111.9	31698.8	43595.9	45971.8	46852.5	38248.8	33672.2	17340.5
O00187	MASP2_HUMAN	MASP2	Mannan-binding lectin serine protease 2	73113.4	45417.8	45477.7	65375.3	71982.4	125037	113278	94281.6	94226.3	107012	299726	149908	517446	320444	86689.6
O00194	RB27B_HUMAN	RAB27B	Ras-related protein Rab-27B	2561.76					64841.7	65889.7	62480.8	50413	61325.2	81354.2	85857.3	91270.2	84802.3	38241.2
O00194;P51159	RB27A_HUMAN;RB27B_HUMAN	RAB27A;RAB27B	Ras-related protein Rab-27B	2071.33					22345.7	22886.1	9024.99	21642.4	15300.4	34265.1		20740.7	31403.7	30279.1
O00204	ST2B1_HUMAN	SULT2B1	Sulfotransferase 2B1	11146.2		6565.44								4234.61
O00217	NDUS8_HUMAN	NDUFS8	NADH dehydrogenase [ubiquinone] iron-sulfur protein 8, mitochondrial	3961.42
O00231	PSD11_HUMAN	PSMD11	26S proteasome non-ATPase regulatory subunit 11	5135.84		2756.58			2309.75	2796.59	3127.3	2766.23	2919.2	3164.31	3967.67	3838.35	1712.28	4117.28
O00232	PSD12_HUMAN	PSMD12	26S proteasome non-ATPase regulatory subunit 12	1367.26		3393.06			631.609	1189.37		700.298		2260.56				1439.72
O00241	SIRB1_HUMAN	SIRPB1	Signal-regulatory protein beta-1							2950.93			2265.1
O00241;Q5TFQ8;P78324	SHPS1_HUMAN;SIRB1_HUMAN;SIRBL_HUMAN	SIRPA;SIRPB1	Signal-regulatory protein beta-1						7445	5349.5	8591.14	4307.65	6133.26	4317.01
O00299	CLIC1_HUMAN	CLIC1	Chloride intracellular channel protein 1	21482.5	11755.7	14092.6	5873.35	3713.44	62220.4	81027.5	43310.7	52252.1	65815.5	65173	81691.6	68655.1	77880	67928.9
O00303	EIF3F_HUMAN	EIF3F	Eukaryotic translation initiation factor 3 subunit F	4500.46		2622.57				1724.72			1583.39	3442.03		2621.58
O00339	MATN2_HUMAN	MATN2	Matrilin-2						10874.4	9960.45	15753.1	8599.38	9182.96
O00391	QSOX1_HUMAN	QSOX1	Sulfhydryl oxidase 1	24203	20480.3	23274.3	24968.8	22548.6	32396.5	32530.9	35420.3	32503	32148.1	16184.4	10150.8	18429.1	16056.8	12749.5
O00410	IPO5_HUMAN	IPO5	Importin-5						1142.55	2210.02			1875.05			1619.14	2823.14
O00421	CCRL2_HUMAN	CCRL2	C-C chemokine receptor-like 2						4163.86	4241.4		2534.19	2598.96			3375.3	8244.62
O00429	DNM1L_HUMAN	DNM1L	Dynamin-1-like protein	2259.78		4101.27	8061.9	2583.5	8537.6	12194.4	9947.73	6879.12	10380.2	14140.3	10165	18619.8	15457.3	9864.09
O00453	LST1_HUMAN	LST1	Leukocyte-specific transcript 1 protein						18027.8	17729	13549.7	13583.9	15382.7	13970.9		13787.3	16783	7525.07
O00468	AGRIN_HUMAN	AGRN	Agrin						66468.3	24189.4	38121.3	47938.6	72643.9			4230.01
O00478;O00481;P78410	BT3A1_HUMAN;BT3A2_HUMAN;BT3A3_HUMAN	BTN3A1;BTN3A2;BTN3A3	Butyrophilin subfamily 3 member A3						7097.5	5370.61		2772.64	3925.14			6865.16	4314.17
O00487	PSDE_HUMAN	PSMD14	26S proteasome non-ATPase regulatory subunit 14	2058.85		1840.86			2263.02				2979.62	5192.22	5469.88	2077.69	3738.62	5022.41
O00501	CLD5_HUMAN	CLDN5	Claudin-5						68863.7	71734.6	79190.6	57558.6	55888.5	57593.1	44602.1	81844.8	73648.2	26059.6
O00506;Q9P289	STK25_HUMAN;STK26_HUMAN	STK25;STK26	Serine/threonine-protein kinase 25						6508.07	5792.75			5640.86	5249.5		3813.69	4775.05
O00522	KRIT1_HUMAN	KRIT1	Krev interaction trapped protein 1						1042.43	2139.6	2070.07	965.294	1408.22			758.712
O00533	NCHL1_HUMAN	CHL1	Neural cell adhesion molecule L1-like protein	1063.84	2264.01	2254.74	3285.73		2636.16		3158	1813.12	2395.18
O00560	SDCB1_HUMAN	SDCBP	Syntenin-1	4789.04	50441.8	126977		50178	207157	188969	239604	199200	223046	100109	54208.3	156037	94242.8	31907.6
O00571	DDX3X_HUMAN	DDX3X	ATP-dependent RNA helicase DDX3X	4615.48		3245.12			1155.82		1936.8	1713.95	1507	3505.05		2020.38		2435.8
O00571;O15523	DDX3X_HUMAN;DDX3Y_HUMAN	DDX3X;DDX3Y	ATP-dependent RNA helicase DDX3X	5424.67		5112.58			2067.23	3713.62		3706.38	2221.24	3862.71		2030.1		3540.54
O00587;P80365	DHI2_HUMAN;MFNG_HUMAN	HSD11B2;MFNG	Beta-1,3-N-acetylglucosaminyltransferase manic fringe						1810.5				1699.61			1036.29
O00592	PODXL_HUMAN	PODXL	Podocalyxin	1384.12	3092.97	2548.54	3097.59		122147	129837	129865	101245	119361	14720.8	19566.5	14739.2	12968.4	8533.68
O00602	FCN1_HUMAN	FCN1	Ficolin-1	7921.1	6529.71	5261.03	7641.31	7780.34	138545	118928	146531	108732	84669.8	219432	74608.5	289866	228774	44572.8
O00602;Q15485	FCN1_HUMAN;FCN2_HUMAN	FCN1;FCN2	Ficolin-1									3658.32		13360.6
O00743	PPP6_HUMAN	PPP6C	Serine/threonine-protein phosphatase 6 catalytic subunit			535.068			932.684	1564.61		1641.52	1130.09			2211.94	1285.09
O14498	ISLR_HUMAN	ISLR	Immunoglobulin superfamily containing leucine-rich repeat protein	1814.4		2296.6	3559.21	1607.08		1471.55		2431.09	1479.21
O14602;P47813	IF1AX_HUMAN;IF1AY_HUMAN	EIF1AX;EIF1AY	Eukaryotic translation initiation factor 1A, Y-chromosomal	2830.99		4380.47
O14618	CCS_HUMAN	CCS	Copper chaperone for superoxide dismutase						3270.94	5215.86		3419.13	5812.56	2839.57	6337.09	7086.56	3878.73
O14672	ADA10_HUMAN	ADAM10	Disintegrin and metalloproteinase domain-containing protein 10			3993.64			120015	123039	139673	111414	128734	153589	84670.8	189516	133617	44153
O14684	PTGES_HUMAN	PTGES	Prostaglandin E synthase	3150.62
O14713	ITBP1_HUMAN	ITGB1BP1	Integrin beta-1-binding protein 1						10058.3			9838.57	9108.26				4472.48
O14732	IMPA2_HUMAN	IMPA2	Inositol monophosphatase 2	13708.4	5902.43	7665.76		1753.09	2508.69	10118.3		7566.05	3581.76	4657.57	5879.92		9644.91	22862.2
O14744	ANM5_HUMAN	PRMT5	Protein arginine N-methyltransferase 5	3764.9	1971.18	4884.65			3009.86	6207.55		5736.78	4941.6	15384.7	9676.81	17347.6	13993.9	10218.3
O14745	NHRF1_HUMAN	NHERF1	Na(+)/H(+) exchange regulatory cofactor NHE-RF1	1064.57		2807.74			10558.3	12997.8	10567.9	9210.69	9473.18	13089.8	9732.8	6455.53	6750.17	8123.01
O14773	TPP1_HUMAN	TPP1	Tripeptidyl-peptidase 1	5606.92	4304.95	3475.74		1299.77	2800.15	5197.4		9795.74	4150.44			2982.82	5594.34	5868.68
O14775	GNB5_HUMAN	GNB5	Guanine nucleotide-binding protein subunit beta-5						13214.7							2021.6
O14786	NRP1_HUMAN	NRP1	Neuropilin-1	16291.8	14924.6	17896.7	15276.7	17499.5	5589.35	6687.82		5209.76	6228.43	4927.58		7050.06	4135.65
O14791	APOL1_HUMAN	APOL1	Apolipoprotein L1	187278	230146	212133	269305	207672	1196800	1125170	1411800	1284760	1238230	1177480	429260	1495590	934985	227593
O14817	TSN4_HUMAN	TSPAN4	Tetraspanin-4			33952.3			24883.6	9769.23	11168.4	20031.9	17306.6	12279.9		12861.4	9213.65
O14818	PSA7_HUMAN	PSMA7	Proteasome subunit alpha type-7	7099.96	9630.68	9137.43			10915.2	19728.8	15717.7	14552.3	11111.8	63649.7	66770.7	94233	75050.9	54714.8
O14818;Q8TAA3	PSA7_HUMAN;PSMA8_HUMAN	PSMA7;PSMA8	Proteasome subunit alpha type-7	9156.32	9592.31	14753.6			9963.43	21315.8		17826.7	15315.9	70340.4	59785.4	107658	84845.8	54568.2
O14828	SCAM3_HUMAN	SCAMP3	Secretory carrier-associated membrane protein 3						2651.58	3641.61		2597.7	1810.13			2539.19	1374.59
O14841	OPLA_HUMAN	OPLAH	5-oxoprolinase	1107.14														1322.17
O14880	MGST3_HUMAN	MGST3	Glutathione S-transferase 3, mitochondrial	4446.76						510.321								2698.68
O14936	CSKP_HUMAN	CASK	Peripheral plasma membrane protein CASK	1610.43
O14950;P19105	ML12A_HUMAN;ML12B_HUMAN	MYL12A;MYL12B	Myosin regulatory light chain 12B	19393	14764.3	32987.9	18083.2	7927.64	53792.1	39384	28877.1	53458.6	51016.9	23257.1	14687.4	26515.9	23063.6	21343.3
O14960	LECT2_HUMAN	LECT2	Leukocyte cell-derived chemotaxin-2	2819.13	5590.71	3283.1	5146.77	4087.21
O14980	XPO1_HUMAN	XPO1	Exportin-1	1414.2					1906.49	1737.52		1168.14	2058.17
O15020	SPTN2_HUMAN	SPTBN2	Spectrin beta chain, non-erythrocytic 2	4758.08
O15031	PLXB2_HUMAN	PLXNB2	Plexin-B2						3318.32	3761.06		2611.84	3341.61			3378.33	2234.65
O15117	FYB1_HUMAN	FYB1	FYN-binding protein 1						2534.41	3023.96	2273.12	3078.44	3337.82	2402.14		4048.07	2232.34	1414.93
O15118	NPC1_HUMAN	NPC1	NPC intracellular cholesterol transporter 1	1642.81						1811.43			609.695
O15127	SCAM2_HUMAN	SCAMP2	Secretory carrier-associated membrane protein 2	753.637					3253.29	3520.75		3606.42	4493.89	3766.57		4861.76	2396.33
O15143	ARC1B_HUMAN	ARPC1B	Actin-related protein 2/3 complex subunit 1B	8628.94	6247.16	8304.94	5992.89	4961.7	18514.6	22987.9	13143.9	14989	22677.8	30011	27731.1	19779.2	23569.3	20788.8
O15143;Q92747	ARC1A_HUMAN;ARC1B_HUMAN	ARPC1A;ARPC1B	Actin-related protein 2/3 complex subunit 1B	1842.88		1005.59			1087.56	1761.26			1796.24	3249.72		1580.58
O15144	ARPC2_HUMAN	ARPC2	Actin-related protein 2/3 complex subunit 2	16031.7		8877.78	2804.23	4846.32	12721.5	16183.8		12467.2	15872.8	20655.1	12519.7	17635.6	14038.3	10522.3
O15145	ARPC3_HUMAN	ARPC3	Actin-related protein 2/3 complex subunit 3	17590.7	10087	18720.1	15902.1	7677.65	15886.9	22034.1	16514.5	10953.2	14947	26708.7	25683.6	25653.7	24590.5	16313.9
O15162	PLS1_HUMAN	PLSCR1	Phospholipid scramblase 1			5957.31			16414.1	19038.7	11316.9	8677.62	15640.9	7634.71		16687	8738.4	3682.62
O15194	CTDSL_HUMAN	CTDSPL	CTD small phosphatase-like protein						4211.81	3353.14		2314.38	2406.08	5760.38		4693.09	4778.35
O15204	ADEC1_HUMAN	ADAMDEC1	ADAM DEC1						2713.33	3198.49	3885.25	4208.34	5193.88	1915.75		4384.08	1935.16
O15230	LAMA5_HUMAN	LAMA5	Laminin subunit alpha-5			15064.7			19938.4	18007.1	23337.6	17929.5	18352.3
O15230;Q16787	LAMA3_HUMAN;LAMA5_HUMAN	LAMA3;LAMA5	Laminin subunit alpha-5						6797.86	4102.97		5560.7	6544.95
O15231	ZN185_HUMAN	ZNF185	Zinc finger protein 185	6749.39
O15247	CLIC2_HUMAN	CLIC2	Chloride intracellular channel protein 2							2730.48	2691.45	1503.19	3355.12	1893.32
O15260	SURF4_HUMAN	SURF4	Surfeit locus protein 4	1358.19
O15305	PMM2_HUMAN	PMM2	Phosphomannomutase 2	6265.5
O15335	CHAD_HUMAN	CHAD	Chondroadherin			2635.39	1890.61			3944.69		4922.78	2994.47
O15371	EIF3D_HUMAN	EIF3D	Eukaryotic translation initiation factor 3 subunit D	2791.82		1388.64			905.768	1365.57		1316.73	1678.57	2380.69		2452.27	2529.49
O15372	EIF3H_HUMAN	EIF3H	Eukaryotic translation initiation factor 3 subunit H			3918.44
O15400	STX7_HUMAN	STX7	Syntaxin-7			3691.03			18682.3	15787.2	13660.6	13434.9	15646.7	17726.3	7562.44	23117.5	18006.5	2691.39
O15427	MOT4_HUMAN	SLC16A3	Monocarboxylate transporter 4		3384.57	10734.7			23569	29551.9	29136.9	26183.5	28442	21456.3	9290.35	23868.4	16020.7	7571.5
O15431	COPT1_HUMAN	SLC31A1	High affinity copper uptake protein 1						3496.85	2015.73		2456.75	2480.53			2624.32	3549.74
O15484	CAN5_HUMAN	CAPN5	Calpain-5						1300.01		2302.22	1163.82	732	2120.21
O15498	YKT6_HUMAN	YKT6	Synaptobrevin homolog YKT6	724.804					1372.89	1681.05		1473.41	982.834
O15511	ARPC5_HUMAN	ARPC5	Actin-related protein 2/3 complex subunit 5	12631.3	10587.4	16483.7	13635.7	7035.32	14968.4	13358	13959.1	8046.75	12416.1	31980.7	22321.7	20995.4	21545.2	20079.1
O15533	TPSN_HUMAN	TAPBP	Tapasin	2705.3						2031.9			1555.79			1381.03
O15551	CLD3_HUMAN	CLDN3	Claudin-3						29610.7	28720.6	28294.4	25668.8	27537.3	30828		44207.9	39585.7	13709.6
O15551;O14493;O95484;P56747	CLD3_HUMAN;CLD4_HUMAN;CLD6_HUMAN;CLD9_HUMAN	CLDN3;CLDN4;CLDN6;CLDN9	Claudin-4			9709.92			20403.9	14968.8	22876.3	13569.5	18470.2		20576.1	26713	29327.2	16928
O43143	DHX15_HUMAN	DHX15	ATP-dependent RNA helicase DHX15	2072.52		1515.5										1075.04
O43149	ZZEF1_HUMAN	ZZEF1	Zinc finger ZZ-type and EF-hand domain-containing protein 1						2628.5	2485.05		9974.63	15467.1	4409.9		9073.5	7346.66
O43175	SERA_HUMAN	PHGDH	D-3-phosphoglycerate dehydrogenase	8929.27		6248.44			2217.98	2904.5		3513.83	2952.6			3462.03		11124.4
O43240	KLK10_HUMAN	KLK10	Kallikrein-10	15286.2		1656.03			2130.38	3701.85		1638.73						2414.23
O43242	PSMD3_HUMAN	PSMD3	26S proteasome non-ATPase regulatory subunit 3	13399.8		6894.63				8253.65		6420.32	7854.46	3945.33		10651.2	8565.33
O43294	TGFI1_HUMAN	TGFB1I1	Transforming growth factor beta-1-induced transcript 1 protein						3581.44	3226.45	3903.25	2741.77	4456.44			2497.6	3026.98
O43306	ADCY6_HUMAN	ADCY6	Adenylate cyclase type 6						2656.73		2205.44	2394.29	1405.73	1162.5			2479.93
O43396	TXNL1_HUMAN	TXNL1	Thioredoxin-like protein 1	2920.44		1899.02	415.145	1071.08	3521.54	4782.02		3264.66	4139.24	7539.52		4951.53	3257.47	2980.54
O43399	TPD54_HUMAN	TPD52L2	Tumor protein D54	3179.82		2408.81												2186.58
O43451	MGA_HUMAN	MGAM	Maltase-glucoamylase						7635.25	8894.4		5379.94	7027.12	7121.41		6805.4	4804.74	3481.33
O43451;Q2M2H8	MGAL_HUMAN;MGA_HUMAN	MGAM;MGAM2	Maltase-glucoamylase						5577.83	6037.26	6636.88	4351.83	5069.29	1540.27		3397.93	2441.62
O43488	ARK72_HUMAN	AKR7A2	Aflatoxin B1 aldehyde reductase member 2	1744.94					4297.86	3256.71		2422.97	3229.57	5442.71	8850.7	6599.31	5069.82	3039.33
O43488;Q8NHP1	ARK72_HUMAN;ARK74_HUMAN	AKR7A2;AKR7L	Aflatoxin B1 aldehyde reductase member 2	1508.08		2847.02			5729.78	6865.62	6883.63	3969.2	5697.38	7640.84	6818.69	6065.79	6590.92	5428.11
O43548	TGM5_HUMAN	TGM5	Protein-glutamine gamma-glutamyltransferase 5		1585.63	4632.75				2760.84		6453.46	2112.99		8029.37		4434.25	7229.83
O43566	RGS14_HUMAN	RGS14	Regulator of G-protein signaling 14						736.821	750.2		525.866	666.977
O43633	CHM2A_HUMAN	CHMP2A	Charged multivesicular body protein 2a						2804.26	3812.22		2225.93	3453.14	2566.72		2392.03	4113.86
O43639	NCK2_HUMAN	NCK2	Cytoplasmic protein NCK2	1549.15					4871.17	5646.23		3828.22	4590.58	6749.79		6711.73	8207.99	5282.38
O43639;P16333	NCK1_HUMAN;NCK2_HUMAN	NCK1;NCK2	Cytoplasmic protein NCK2						3542.49			2513.12	2839.42
O43678	NDUA2_HUMAN	NDUFA2	NADH dehydrogenase [ubiquinone] 1 alpha subcomplex subunit 2	1641.18
O43681	GET3_HUMAN	GET3	ATPase GET3	3182.24					2167.09	2719.22		1498.35	1915.74			3232.95	3231.06
O43707	ACTN4_HUMAN	ACTN4	Alpha-actinin-4	25783.7		13734.3		2526.87	7809.17	12530.6		7635.99	8137.29	18852	22501.8	14847.3	14900	14242.5
O43707;Q9H254	ACTN4_HUMAN;SPTN4_HUMAN	ACTN4;SPTBN4	Alpha-actinin-4	4671.87		3093.77			2502.63	2126.47		2656.85	2275.82	3248.88		1937.17
O43747	AP1G1_HUMAN	AP1G1	AP-1 complex subunit gamma-1	5408.65		2723.07			1423.73	2225.12		1798.05	2595.13	3701.21		3925.54	3420.06	3694.94
O43752	STX6_HUMAN	STX6	Syntaxin-6						3448.67				2272.06			5527.12
O43760	SNG2_HUMAN	SYNGR2	Synaptogyrin-2	8274.48		7256.31			5915.12	8253.18	6923.48	6316.26	5827.04	11360.4		7328.84	14450.7	15122.7
O43776	SYNC_HUMAN	NARS1	Asparagine--tRNA ligase, cytoplasmic	8882.86
O43795	MYO1B_HUMAN	MYO1B	Unconventional myosin-Ib			8838.53				617.431			1490.06
O43865;Q96HN2	SAHH2_HUMAN;SAHH3_HUMAN	AHCYL1;AHCYL2	S-adenosylhomocysteine hydrolase-like protein 1			3185.64			6751.1	7589.39		7162.68	6500.25	4266.02		5058.59	4178.19
O43866	CD5L_HUMAN	CD5L	CD5 antigen-like	982568	710488	798528	845868	1064420	2321560	1688590	2101150	2087140	2308530	2014400	811908	2455920	2417090	484046
O43895	XPP2_HUMAN	XPNPEP2	Xaa-Pro aminopeptidase 2						6217.82	7743.75	13051.3	6124.71	6367.86	6335.1		8228.92	6516.1
O43914	TYOBP_HUMAN	TYROBP	TYRO protein tyrosine kinase-binding protein						6503.25	3646.72		2882.92	4301.69	2234.84		3383.74		2470.35
O60229	KALRN_HUMAN	KALRN	Kalirin	1145.94					3432.35			1772.56	2634.91			2118.86	2063.77
O60234	GMFG_HUMAN	GMFG	Glia maturation factor gamma						3216.56	4309.03			3119.41		7954.81	4737.95	3915.45
O60234;P60983	GMFB_HUMAN;GMFG_HUMAN	GMFB;GMFG	Glia maturation factor gamma						6801.38	6586.99		4375.94	5800.01	10430.7		6790.06	8055.62
O60237	MYPT2_HUMAN	PPP1R12B	Protein phosphatase 1 regulatory subunit 12B						44969.4	47841.1	79067	32555.3	33835.1			19828
O60240	PLIN1_HUMAN	PLIN1	Perilipin-1				1342.39		3148.87	2965.06	2341.01	3280.06	4225.8			2828.24
O60437	PEPL_HUMAN	PPL	Periplakin	79436.2		6311.93				3762.6		1403.43		2419.36				5472.93
O60488	ACSL4_HUMAN	ACSL4	Long-chain-fatty-acid--CoA ligase 4						2093.67	2555.42		2643.62	2889.74	2448.5		2021.51
O60488;O95573	ACSL3_HUMAN;ACSL4_HUMAN	ACSL3;ACSL4	Long-chain-fatty-acid--CoA ligase 4							3169.18		2907.18
O60493	SNX3_HUMAN	SNX3	Sorting nexin-3			2287.29			2984.56			2772.04	2905.33			2803.23
O60496	DOK2_HUMAN	DOK2	Docking protein 2						10040.7	8605.98	10057.5	6124.64	9320.21	8003.21	5447.97	8572.86	10054.6	7248.71
O60506	HNRPQ_HUMAN	SYNCRIP	Heterogeneous nuclear ribonucleoprotein Q	2619.78	8810.02	10008.8	12553.8		1156.91	6004.77	4843	608.359	1616.54	1271.99	16871.3		4107.38	8198.83
O60506;O43390	HNRPQ_HUMAN;HNRPR_HUMAN	HNRNPR;SYNCRIP	Heterogeneous nuclear ribonucleoprotein R	12037.5		5732.59	2260.81											5504.03
O60603	TLR2_HUMAN	TLR2	Toll-like receptor 2						741.605
O60610	DIAP1_HUMAN	DIAPH1	Protein diaphanous homolog 1	2498	4379.47	3437.93	3840.61		13691.5	14597.4	21386.7	14805.4	17487.9	19889.1	17970.1	22639.6	20296.3	9263.5
O60635	TSN1_HUMAN	TSPAN1	Tetraspanin-1						7595.94	4077.73		6571.95	6719.57
O60636	TSN2_HUMAN	TSPAN2	Tetraspanin-2						25383.1	10938.9	14830.4	16326.8	21197	7984.4		15759.9	7951.88
O60645	EXOC3_HUMAN	EXOC3	Exocyst complex component 3						1352.03			1459.84
O60664	PLIN3_HUMAN	PLIN3	Perilipin-3	2209.13	1587.51	1519.14	1001.24		1240.51	1569.54		1238.76	1276.09	1404.47		985.105	1223.21	933.274
O60674	JAK2_HUMAN	JAK2	Tyrosine-protein kinase JAK2						1415.63	935.025		945.187	1087.26	1830.16		912.833	1630.41
O60701	UGDH_HUMAN	UGDH	UDP-glucose 6-dehydrogenase						2380.53			2492.39	2265.94
O60716	CTND1_HUMAN	CTNND1	Catenin delta-1	3753.86		5930.28			2066.06	1402.12		1400.23	1463.26			1478.47	2075.67
O60763	USO1_HUMAN	USO1	General vesicular transport factor p115	2138.28					1406.57			1291.78	1241.71			1701.18		1906.58
O60814;P57053;P58876;P62807;Q5QNW6;Q93079;Q99877;Q99879;Q99880	H2B1C_HUMAN;H2B1D_HUMAN;H2B1H_HUMAN;H2B1K_HUMAN;H2B1L_HUMAN;H2B1M_HUMAN;H2B1N_HUMAN;H2B2F_HUMAN;H2BFS_HUMAN	H2BC12;H2BC12L;H2BC13;H2BC14;H2BC15;H2BC18;H2BC4;H2BC5;H2BC9	Histone H2B type 1-K	11049.3		44822.7	3379.51	2833.83	21203.8	27637.6	16198.2	46773.2	46711.9	37560.9		25778.9	13357.3	20273.5
O60814;P57053;P58876;P62807;Q5QNW6;Q93079;Q99877;Q99879;Q99880;Q8N257	H2B1C_HUMAN;H2B1D_HUMAN;H2B1H_HUMAN;H2B1K_HUMAN;H2B1L_HUMAN;H2B1M_HUMAN;H2B1N_HUMAN;H2B2F_HUMAN;H2B3B_HUMAN;H2BFS_HUMAN	H2BC12;H2BC12L;H2BC13;H2BC14;H2BC15;H2BC18;H2BC26;H2BC4;H2BC5;H2BC9	Histone H2B type 1-K	191643	121902	870434	217152	61007.8	497761	562211	893034	486599	757753	537932	288933	551643	508974	470377
O60884	DNJA2_HUMAN	DNAJA2	DnaJ homolog subfamily A member 2	1728.56					7768.34	8124.56	9066.51	6096.24	7181.14			8279.28
O60888	CUTA_HUMAN	CUTA	Protein CutA	3284.3		8619.85	2382.53		2608.3	7173.86	6597.16	3443.04	3730.76	3022.29	17215.7		6486.37	10639.7
O60911	CATL2_HUMAN	CTSV	Cathepsin L2	29787.6		4902.2						1091.03					2750.51	7089.13
O60911;P43235	CATK_HUMAN;CATL2_HUMAN	CTSK;CTSV	Cathepsin L2	4204.44
O75015	FCG3B_HUMAN	FCGR3B	Low affinity immunoglobulin gamma Fc region receptor III-B				4167.42		6454.88	6480.04	5976.91	6148.4	4380.32	5428.47		3055.11		2302.37
O75015;P08637	FCG3A_HUMAN;FCG3B_HUMAN	FCGR3A;FCGR3B	Low affinity immunoglobulin gamma Fc region receptor III-B	12918	34232	29931.1	38291.1	12759.6	50303.5	49854.5	34115	34381.8	59258.2	26699.6		21788.9	16953.7	10715.6
O75083	WDR1_HUMAN	WDR1	WD repeat-containing protein 1	8194.69		11480.9	1971.74	2392.32	35731.8	51221.5	26922.1	33655.9	42517.1	79266.2	101437	74837	71331.1	63721.8
O75116	ROCK2_HUMAN	ROCK2	Rho-associated protein kinase 2	2776.34		3439.75		1730.77	25489.2	22918.3	15565.1	16777	21804	14136.8	15659.9	17467.4	17730.7	10786.4
O75131	CPNE3_HUMAN	CPNE3	Copine-3	5831.53		7731.6			20273.1	26463.5	27900.3	22585.8	22255.2	22633	25401.2	19616.4	22319.3	15277.3
O75131;Q96FN4;Q86YQ8;Q8IYJ1;Q9HCH3	CPNE2_HUMAN;CPNE3_HUMAN;CPNE5_HUMAN;CPNE8_HUMAN;CPNE9_HUMAN	CPNE2;CPNE3;CPNE5;CPNE8;CPNE9	Copine-3	7004.76		8448.84		1202.65	32142.1	27643.7	24529.8	19977.8	20714.6	22596.8	33725	32296.3	42007	27865.4
O75146	HIP1R_HUMAN	HIP1R	Huntingtin-interacting protein 1-related protein	9514.1								7998.75
O75165	DJC13_HUMAN	DNAJC13	DnaJ homolog subfamily C member 13						3358.68	1969.44		1564.65	2615.42	2842.91		9560.55
O75190	DNJB6_HUMAN	DNAJB6	DnaJ homolog subfamily B member 6						5753.42			13894.5				5486.68
O75190;P25686;Q8NHS0	DNJB2_HUMAN;DNJB6_HUMAN;DNJB8_HUMAN	DNAJB2;DNAJB6;DNAJB8	DnaJ homolog subfamily B member 6										14437.3	12180.3			15324.4
O75223	GGCT_HUMAN	GGCT	Gamma-glutamylcyclotransferase	38357.7	80291.6	83632.5	11493.9	17696.5	35535.7	152510	83634.2	72156.4	39457	75449.6	107303	54499.9	73684.4	176863
O75317;P62068	UBP12_HUMAN;UBP46_HUMAN	USP12;USP46	Ubiquitin carboxyl-terminal hydrolase 12	449.17					2339.1	1139.34		1144.12	2328.25	1474.61		1332.32	1738.89
O75339	CILP1_HUMAN	CILP	Cartilage intermediate layer protein 1				545.34		3889.99	3194.89		3539.92	2368.77			2286.4
O75340	PDCD6_HUMAN	PDCD6	Programmed cell death protein 6	6130.43		4023.46			15271.9	10627	11069.1	11788.6	12568.9	11876.6	13049	14598.6	21223.4	9332.05
O75342	LX12B_HUMAN	ALOX12B	Arachidonate 12-lipoxygenase, 12R-type	9181.17	14048.3	20180	1841	3313.5	4825.93	16946.5	12102.4	11281.8	5962.25	10256.9	38121.8	6472.92	22676.6	39522.5
O75348	VATG1_HUMAN	ATP6V1G1	V-type proton ATPase subunit G 1	5258.36		3281.5
O75351;Q9UN37	VPS4A_HUMAN;VPS4B_HUMAN	VPS4A;VPS4B	Vacuolar protein sorting-associated protein 4B	6024.04					4843.95	7278.84		3653.92	5745.32	5365.16	4990.25	4498.05	2098.55	2190.54
O75352	MPU1_HUMAN	MPDU1	Mannose-P-dolichol utilization defect 1 protein	2475.26					714.525				1131.76	982.7		639.862
O75356	ENTP5_HUMAN	ENTPD5	Nucleoside diphosphate phosphatase ENTPD5						2951.49	4978.26	4915.47	5113.73	4153.22
O75367	H2AY_HUMAN	MACROH2A1	Core histone macro-H2A.1	8544.86		14939.3			7125.78	6650.62	16070.8	7749.65	8311.68	5166.77	6910.98	7148.23	6723.72	8162.65
O75367;Q9P0M6	H2AW_HUMAN;H2AY_HUMAN	MACROH2A1;MACROH2A2	Core histone macro-H2A.1	21229.2		24187.4	3367.52	2301.72	18423.6	20814.7		21118.9	25889.2	17909.1	8949.75	19134.6	14376.8	12727.5
O75368	SH3L1_HUMAN	SH3BGRL	Adapter SH3BGRL			7537.02			4347.12	5490.52			5693.82	6672.21	3857.87	6852.56
O75369	FLNB_HUMAN	FLNB	Filamin-B	13884.2	4670.73	12743		2483.73	1909.45	6269.17	6577.12	7665.61	4171.73	4886.22	7477.11	13211.8	6504.67	17761.3
O75369;Q14315	FLNB_HUMAN;FLNC_HUMAN	FLNB;FLNC	Filamin-B	3571.02
O75390	CISY_HUMAN	CS	Citrate synthase, mitochondrial	2993.12		7795.2	1416.02		1247.99	2453.52		1684.15		3733.85		4880.96	2117.66	7004.08
O75396	SC22B_HUMAN	SEC22B	Vesicle-trafficking protein SEC22b	1742.89					1682.67				1479.25
O75436	VP26A_HUMAN	VPS26A	Vacuolar protein sorting-associated protein 26A	5579.2		5683.16				2451.55		2294.09		3231.74			4259.7
O75438	NDUB1_HUMAN	NDUFB1	NADH dehydrogenase [ubiquinone] 1 beta subcomplex subunit 1	1398.29
O75489	NDUS3_HUMAN	NDUFS3	NADH dehydrogenase [ubiquinone] iron-sulfur protein 3, mitochondrial	5775.08
O75531	BAF_HUMAN	BANF1	Barrier-to-autointegration factor	941.765		1554.02					1251.21							1622.94
O75556	SG2A1_HUMAN	SCGB2A1	Mammaglobin-B		10236.3				6485.39	11193.6		29667.7						24022
O75558	STX11_HUMAN	STX11	Syntaxin-11						19091.4	20910	9889.39	16304.9	19486.3	22359.1	22565.3	20012	17364	10852
O75563	SKAP2_HUMAN	SKAP2	Src kinase-associated phosphoprotein 2						11335.6	11392.7		8471.39	8098.71	8994.68		14238.9	10225.4	9867.31
O75592	MYCB2_HUMAN	MYCBP2	E3 ubiquitin-protein ligase MYCBP2											908.583
O75594	PGRP1_HUMAN	PGLYRP1	Peptidoglycan recognition protein 1	1397.96	3075.14		3282.35	1281.56
O75608	LYPA1_HUMAN	LYPLA1	Acyl-protein thioesterase 1	12201	10020.1	13841	2090.17	5164.35	6316.1	12987		14341.9	8149.79	11934.6	22132.9	8569.36	12925.9	19628.1
O75635	SPB7_HUMAN	SERPINB7	Serpin B7	14112	6966.7	14605		4169.32	5229.29	12075		14199.8	3747.06	7606.32		6119.47	9210.68	21734.5
O75636	FCN3_HUMAN	FCN3	Ficolin-3	285755	171683	162665	224769	270188	1028350	932137	724178	697983	816797	1895890	583381	1669390	1713280	321872
O75695	XRP2_HUMAN	RP2	Protein XRP2	1035					17125.2	23176.7	10336.3	15247.6	17051.7	9831.34	17501.7	12282.6	11437.3	7256.77
O75787	RENR_HUMAN	ATP6AP2	Renin receptor									571.313
O75874	IDHC_HUMAN	IDH1	Isocitrate dehydrogenase [NADP] cytoplasmic	4252	3912.67	7046.66	1332.24	1920.89	4527.62	8689.21	3953.26	4740.2	4948.89	7896.18	23844.7	7387.49	6623.93	7867.96
O75874;P48735	IDHC_HUMAN;IDHP_HUMAN	IDH1;IDH2	Isocitrate dehydrogenase [NADP] cytoplasmic	7769.6		23649.3	1938.34		7254.7	12591.1		7469.6		9839.18		8257.11	10229.3	22831.6
O75882	ATRN_HUMAN	ATRN	Attractin	12001	31494.8	25863.4	29441.3	12077.7	5009.53	5560.48		4061.18	4639.46	14482.7		15262.9	11453.1	12100.4
O75891	AL1L1_HUMAN	ALDH1L1	Cytosolic 10-formyltetrahydrofolate dehydrogenase	961.103					12848.6	13178.9	17932.7	12028.9	14041.7	30103.1	16173.1	32448	29145.5	9255.59
O75891;Q3SY69	AL1L1_HUMAN;AL1L2_HUMAN	ALDH1L1;ALDH1L2	Cytosolic 10-formyltetrahydrofolate dehydrogenase						3710.89	7128.33	7863.2	5699.77	6585.13	15230		11583	9772.29
O75915	PRAF3_HUMAN	ARL6IP5	PRA1 family protein 3	4517.55		2492.12			22331.3	20136.1	14052.6	15188.5	18561.7	14620	8237.72	31125.4	23307	6192.27
O75935	DCTN3_HUMAN	DCTN3	Dynactin subunit 3	1302.89								2358.39		3308.79			3182.98
O75936	BODG_HUMAN	BBOX1	Gamma-butyrobetaine dioxygenase	2742.06
O75954	TSN9_HUMAN	TSPAN9	Tetraspanin-9	1068.65	1179.73	2552.22	1786.99		40353.7	34411.4	23096.5	34003.2	39765.5	20534.1	15475.4	36661.5	30430	6906.62
O75955	FLOT1_HUMAN	FLOT1	Flotillin-1			2526.49	714.223		23911.4	25226.8	28167.6	21159.3	23143.5	29372.3	18001.2	27817.1	24505.1	10803.6
O75964	ATP5L_HUMAN	ATP5MG	ATP synthase F(0) complex subunit g, mitochondrial	8583.53
O76011	KRT34_HUMAN	KRT34	Keratin, type I cuticular Ha4			6460.14	1925.63			10889.8		3737.4			15017	4622.39	24952.3	14252.3
O76011;O76009	KRT34_HUMAN;KT33A_HUMAN	KRT33A;KRT34	Keratin, type I cuticular Ha3-I	8729.9										58732.8
O76011;O76013;Q15323	K1H1_HUMAN;KRT34_HUMAN;KRT36_HUMAN	KRT31;KRT34;KRT36	Keratin, type I cuticular Ha4											94278.1			10719.6
O76011;O76013;Q15323;Q14525;O76009;O76015	K1H1_HUMAN;KRT34_HUMAN;KRT36_HUMAN;KRT38_HUMAN;KT33A_HUMAN;KT33B_HUMAN	KRT31;KRT33A;KRT33B;KRT34;KRT36;KRT38	Keratin, type I cuticular Ha3-I							4846.28				66789.5			10128.1
O76011;Q15323;Q14525;O76009	K1H1_HUMAN;KRT34_HUMAN;KT33A_HUMAN;KT33B_HUMAN	KRT31;KRT33A;KRT33B;KRT34	Keratin, type I cuticular Ha3-I							7662.87		3868.3					7326.55	8732.02
O76011;Q15323;Q14525;Q92764;O76009	K1H1_HUMAN;KRT34_HUMAN;KRT35_HUMAN;KT33A_HUMAN;KT33B_HUMAN	KRT31;KRT33A;KRT33B;KRT34;KRT35	Keratin, type I cuticular Ha3-I			5572.47				10092.3		3985.96		224241		12071.7	50324.6	30501.2
O76074	PDE5A_HUMAN	PDE5A	cGMP-specific 3',5'-cyclic phosphodiesterase	1399.22		3458			5299.47	5462	7537.97	3403.26	3286.16	8506.83	6480.11	7488.24	8987.49	4932.77
O94804	STK10_HUMAN	STK10	Serine/threonine-protein kinase 10	1446		19713.8			4597.11	5175.23	7230.29	3608.05	4385.36	3296.1		2113.19
O94808;Q06210	GFPT1_HUMAN;GFPT2_HUMAN	GFPT1;GFPT2	Glutamine--fructose-6-phosphate aminotransferase [isomerizing] 2			7479.02
O94832	MYO1D_HUMAN	MYO1D	Unconventional myosin-Id	5261.22		12280.6
O94905	ERLN2_HUMAN	ERLIN2	Erlin-2	2716.88		3271.78											1195.19
O94905;O75477	ERLN1_HUMAN;ERLN2_HUMAN	ERLIN1;ERLIN2	Erlin-1	4225.25														3662.6
O94919	ENDD1_HUMAN	ENDOD1	Endonuclease domain-containing 1 protein			2643.16			4118.73	4380.53		5618.18	3904.75			3847.9	4448.51
O94923	GLCE_HUMAN	GLCE	D-glucuronyl C5-epimerase							4911.61			3549.72
O94973	AP2A2_HUMAN	AP2A2	AP-2 complex subunit alpha-2							1763.01		1657.88	1129.18			1675.25
O95084	PRS23_HUMAN	PRSS23	Serine protease 23			4265.1			3703.67	3620.79	4504.73	2636.54	3105.42			2323.26
O95154	ARK73_HUMAN	AKR7A3	Aflatoxin B1 aldehyde reductase member 3						1990.98	2905.61		1763.05	2032.31
O95167	NDUA3_HUMAN	NDUFA3	NADH dehydrogenase [ubiquinone] 1 alpha subcomplex subunit 3	1386.12
O95183	VAMP5_HUMAN	VAMP5	Vesicle-associated membrane protein 5						4098.5	3672.67		2891.18	3802.99	2488.59		4222.85	2919.18
O95197	RTN3_HUMAN	RTN3	Reticulon-3	5445.42		7497.25			20586.6	20366.8	32241.5	16890.4	16474	30274		29843.6	29468.3	11560.4
O95297	MPZL1_HUMAN	MPZL1	Myelin protein zero-like protein 1						2394.47			744.515
O95336	6PGL_HUMAN	PGLS	6-phosphogluconolactonase	4688.62		1597.17			3793.43	5246	6387.83	3461.94	3876.05	4644.92	8707.99	5258.01	4042.41	4716.79
O95340	PAPS2_HUMAN	PAPSS2	Bifunctional 3'-phosphoadenosine 5'-phosphosulfate synthase 2	6638.57
O95342	ABCBB_HUMAN	ABCB11	Bile salt export pump						10126.7	7885.33	10761.3	7544.22	6664.75	6713.06	6924.69	13911.7	10416
O95373	IPO7_HUMAN	IPO7	Importin-7									983.68	728.61	1060.76		859.132	1017.87	821.546
O95379	TFIP8_HUMAN	TNFAIP8	Tumor necrosis factor alpha-induced protein 8						9283.02	4944.12	7293.16	3160.92	7884.79	4375.24
O95445	APOM_HUMAN	APOM	Apolipoprotein M	55433.9	47364.7	53898.3	59426.5	43998.8	117633	89380.9	102930	126829	112149	19826.9	22272.1	23443.1	16006.8	18811.1
O95466	FMNL1_HUMAN	FMNL1	Formin-like protein 1						7182.22	10285.7	3498.34	6720.49	8389.76			2746.35	2751.89
O95466;Q96PY5	FMNL1_HUMAN;FMNL2_HUMAN	FMNL1;FMNL2	Formin-like protein 1						3954.39	5304.77		3255.58	3655.56
O95479	G6PE_HUMAN	H6PD	GDH/6PGL endoplasmic bifunctional protein			2502.22							952.398			1669.9
O95497	VNN1_HUMAN	VNN1	Pantetheinase	4590.93	6161.27	3317.42	4792.27	3806.97	27602.4	25093.9	24978.3	22922.1	25824.1	20500.2		22815.1	21974.9	6022.7
O95498	VNN2_HUMAN	VNN2	Pantetheine hydrolase VNN2						27373.2	25001.3	20876.9	19048.3	25440	14332.4	7446.66	13234.7	7527.25	6487.89
O95571	ETHE1_HUMAN	ETHE1	Persulfide dioxygenase ETHE1, mitochondrial	3976.64
O95678;P02538;P04259;P48668	K2C6A_HUMAN;K2C6B_HUMAN;K2C6C_HUMAN;K2C75_HUMAN	KRT6A;KRT6B;KRT6C;KRT75	Keratin, type II cytoskeletal 75	881849	615598	513113	49190.6	739334	112566	221621	149100	3241260	272338	236023	858246	68414	1467170	4429620
O95678;P02538;P48668	K2C6A_HUMAN;K2C6C_HUMAN;K2C75_HUMAN	KRT6A;KRT6C;KRT75	Keratin, type II cytoskeletal 75	484875	550449	103907	13868.5	309038	87319.8	261921	184055	1831420	90581.6	493269	733923	113499	1758740	5435710
O95716	RAB3D_HUMAN	RAB3D	Ras-related protein Rab-3D	2485.29					2670.84	3602.77			2374.8	4962.09		2230.54	3425.73
O95721	SNP29_HUMAN	SNAP29	Synaptosomal-associated protein 29						3372.44		8439.11	3277.07	4568.05	4280.3		4839.83	6413.35	3811.98
O95782	AP2A1_HUMAN	AP2A1	AP-2 complex subunit alpha-1	2935.73		9292.22	805.623		3937.36	4736.33	4282.67	3539.68	5155.63	2034.85	10927.7	4940.55	5999.1	4058.31
O95782;O94973	AP2A1_HUMAN;AP2A2_HUMAN	AP2A1;AP2A2	AP-2 complex subunit alpha-2	2539.02		4479.63			4838.56	3543.32	4157.78	3647.11	3297.53	4260.22		4063.58
O95810	CAVN2_HUMAN	CAVIN2	Caveolae-associated protein 2	3590.9	9937.02	24284.1	10366.2	5967.6	52689	55743.9	68636.9	43426.4	55977.1	75222.4	56337	109520	83414.9	41859
O95833	CLIC3_HUMAN	CLIC3	Chloride intracellular channel protein 3	7788.09		8472.95				2506.4		3788.68
O95834;O00423;Q05BV3;Q6ZMW3	EMAL1_HUMAN;EMAL2_HUMAN;EMAL5_HUMAN;EMAL6_HUMAN	EML1;EML2;EML5;EML6	Echinoderm microtubule-associated protein-like 1	1232.39
O95858	TSN15_HUMAN	TSPAN15	Tetraspanin-15						14459.3	14637.6		10082.7	11640.8	14466.4		13710	15545.5	6113.99
O95865	DDAH2_HUMAN	DDAH2	Putative hydrolase DDAH2	2336.37	1869.5	13173.7		1658.58	8330.93	9574.11	8576.63	10234.6	10495.8	7638.24		4455.11	7488.84	10175.6
O95866	G6B_HUMAN	MPIG6B	Megakaryocyte and platelet inhibitory receptor G6b	2844.71	3716.42	3928.11	5435.07	2467.17	57930.2	45128.9	14200.5	46135.6	52485.6	47320.7	52218.3	65983.4	50668.7	18203.8
O95954	FTCD_HUMAN	FTCD	Formimidoyltransferase-cyclodeaminase						1748.68	2464.65		4496.91	3753.31	6682.81		8251.58	9002.95
O95967	FBLN4_HUMAN	EFEMP2	EGF-containing fibulin-like extracellular matrix protein 2	5848.48				4393.57	4393.12	5285.26		5402.32	7601.36
O95968	SG1D1_HUMAN	SCGB1D1	Secretoglobin family 1D member 1		3611.94					3542.75		7039.97
O95969	SG1D2_HUMAN	SCGB1D2	Secretoglobin family 1D member 2			4844.17				2682.3			1132.77			1682.11	4660.19	21984
O95994;Q8TD06	AGR2_HUMAN;AGR3_HUMAN	AGR2;AGR3	Anterior gradient protein 2 homolog	2989.24					4793.53				3120.52
O96009	NAPSA_HUMAN	NAPSA	Napsin-A			3575.37			3094.71
O96011	PX11B_HUMAN	PEX11B	Peroxisomal membrane protein 11B	1889.81
P00167	CYB5_HUMAN	CYB5A	Cytochrome b5	5727.01		6431.17
P00325	ADH1B_HUMAN	ADH1B	All-trans-retinol dehydrogenase [NAD(+)] ADH1B				1674.43	2853.91	5776.91	2674.69		2566.31	5646.11			2234.64
P00325;P07327	ADH1A_HUMAN;ADH1B_HUMAN	ADH1A;ADH1B	All-trans-retinol dehydrogenase [NAD(+)] ADH1B	2807.12	1651.83	3082.64	2446.97	1714.13	15880.1	15214.3	15008.4	11437.7	14924	13287.8		13961.8	12637.2	14744.4
P00338	LDHA_HUMAN	LDHA	L-lactate dehydrogenase A chain	96925.6	11816	29459.2	23279.5	12949.7	66517.3	61236.2	46823	35683	54616.8	105044	66964.2	51561.3	56782.1	67421.2
P00338;P07195;P07864;Q6ZMR3	LDH6A_HUMAN;LDHA_HUMAN;LDHB_HUMAN;LDHC_HUMAN	LDHA;LDHAL6A;LDHB;LDHC	L-lactate dehydrogenase A chain	4691.04	3572.35	4929.71	5142.07	5107.59	20722.5	5765.71		11746.8	22408.5	13941.6		8933.76		13545
P00352	AL1A1_HUMAN	ALDH1A1	Aldehyde dehydrogenase 1A1	5676.82		42244.1	5183.82	2325.45	6573.62	9103.93	8751.91	3525.15	4466.96	12152.8	26373.3	20279.5	19004.4	7687.82
P00387	NB5R3_HUMAN	CYB5R3	NADH-cytochrome b5 reductase 3	4649.2					9404.38	8532.07	9548.37	8063.06	9932.83	15165.4	11147.4	9649.96	12753.1	6651.94
P00390	GSHR_HUMAN	GSR	Glutathione reductase, mitochondrial	2686.27		3924.19	1925.87	1990.73	6711.85	9517.61	5931.61	7775.55	7939.83	9506.52	7307.74	9239.42	9581.92	5898.69
P00403	COX2_HUMAN	MT-CO2	Cytochrome c oxidase subunit 2	23694.1						3636.12		1180.39	1580.59	7316.46	8488.91	4361.52	3428.66	8537.21
P00441	SODC_HUMAN	SOD1	Superoxide dismutase [Cu-Zn]	17339.9	15228.4	21279.5	7619.03		36879.9	65597.1	50809.5	70969.7	53182.1	43478.7	29558.4	43945.1	63523.6	102885
P00450	CERU_HUMAN	CP	Ceruloplasmin	235417	261160	247438	291222	269469	63110.3	74156.7	79173.7	62276.7	68852.3	227041	198201	391864	208565	120891
P00451	FA8_HUMAN	F8	Coagulation factor VIII	7422.04	11929.9	7382.92	6725.25	19431.4	220044	181635	212150	256639	258858	8505.59		9932.8	6546.66
P00488	F13A_HUMAN	F13A1	Coagulation factor XIII A chain	366425	221060	246524	287883	371883	202752	213896	149499	175787	236450	256373	213513	312478	238302	108331
P00491	PNPH_HUMAN	PNP	Purine nucleoside phosphorylase	11743.5	6402.26	9823.92	3981.11	3532.66	15408.1	20881	19406.3	22919.5	19109.6	24114.2	26664.2	16364.3	20861.8	30667.2
P00492	HPRT_HUMAN	HPRT1	Hypoxanthine-guanine phosphoribosyltransferase	1078.92					2031.49	1740.66	2463.33		2087.18	2338.26			2576.57	2230.66
P00505	AATM_HUMAN	GOT2	Aspartate aminotransferase, mitochondrial	5813.2		3766.76				2223.88				3738.4			2169.79	8676.97
P00533	EGFR_HUMAN	EGFR	Epidermal growth factor receptor			13595.7
P00558	PGK1_HUMAN	PGK1	Phosphoglycerate kinase 1	25049.1	9804.27	14683.1	4416.59	4472.82	23653.2	28694.7	29095.9	16895.3	24318.5	31814.3	38802.7	30972.3	23905.9	31528
P00558;P07205	PGK1_HUMAN;PGK2_HUMAN	PGK1;PGK2	Phosphoglycerate kinase 1	28539.7	3389.97	12689.8	3705.28	3513.97	25108.5	30808.3	18122.4	18527.8	25352.2	24566.7	21132	27061.7	23135.5	28231.5
P00568	KAD1_HUMAN	AK1	Adenylate kinase isoenzyme 1	8804.22	3638.08	3315.73			6269.08	9640.26		5786.68	6822.42	6907.73	9079	6358.58	5165.84	6461.48
P00568;Q9Y6K8	KAD1_HUMAN;KAD5_HUMAN	AK1;AK5	Adenylate kinase isoenzyme 1	3084.11					5866.68	7563.3		3749.96	4869.52			4721.6	4226.33
P00734	THRB_HUMAN	F2	Prothrombin	658453	502391	527653	587474	652568	118979	123354	96631.8	99264.9	115343	89028.7	83714.6	72314.7	67000	51797.3
P00736	C1R_HUMAN	C1R	Complement C1r subcomponent	2437400	1950350	1928930	2073890	2116220	212974	213741	340845	228142	235211	647715	269847	872319	679921	173627
P00736;Q9NZP8	C1RL_HUMAN;C1R_HUMAN	C1R;C1RL	Complement C1r subcomponent	213649	559282	511616	584003	233273	28231.7	24955.9	38749.7	16421.8	10596	108057	108117	22532.6	68130.9	57416.3
P00738	HPT_HUMAN	HP	Haptoglobin	1814750	2195790	1570330	2079290	1908900	3360410	2905530	3981320	2750600	2715760	1902350	1545700	2031270	1561240	804331
P00738;P00739	HPTR_HUMAN;HPT_HUMAN	HP;HPR	Haptoglobin	1854060	2391460	1917750	2100540	1731070	2660090	1931420	3554810	2612990	2340090	2048510	1467200	1955190	1615410	1095170
P00739	HPTR_HUMAN	HPR	Haptoglobin-related protein	308462	235473	219700	268796	341517	1485040	1100670	738493	1383950	1384920	1317630	512452	787598	1280750	354557
P00740	FA9_HUMAN	F9	Coagulation factor IX	104343	83246.8	88993.1	95160.9	104092	23777.6	20832.5	8449.9	15290.6	19153.5	15431		14534.8	11592.2	7096.81
P00742	FA10_HUMAN	F10	Coagulation factor X	69664.9	82499.4	69241.1	88397.6	82044.1	163842	139389	124676	135604	153765	117155	76736.9	162014	112287	30074.9
P00746	CFAD_HUMAN	CFD	Complement factor D	33610.4	24875.7	19384	27133.4	31408.7	4993.02	2144.66		8613.11	5491.18	12022.5		3505.44	2231.1
P00747	PLMN_HUMAN	PLG	Plasminogen	1190370	670173	737284	862257	1181300	80997.1	86514.9	126183	96542.9	101646	119844	40331.8	168207	96665.3	32903
P00748	FA12_HUMAN	F12	Coagulation factor XII	272213	249112	218214	292491	322005	35038.1	37054.2	35084	41871	45259.4	228561	106718	314556	208076	79288.9
P00751	CFAB_HUMAN	CFB	Complement factor B	283484	254284	256120	274354	293324	39927.7	42254.7	41403	33836.6	40492.5	80879.6	96183.2	74928.1	57341.6	42684.7
P00915	CAH1_HUMAN	CA1	Carbonic anhydrase 1	3082.75	2194.59		2336.15	1739.88	17361	15533.9	11507.1	11456.8	13116.4	28788.5	12670.3	16699.3	16212.7	17680.2
P00918	CAH2_HUMAN	CA2	Carbonic anhydrase 2	4061.91		15615.6			15418.2	17651.1	17499.4	11591.3	17117.4	26420.9	19590.9	24866.4	20996.3	22713.8
P01008	ANT3_HUMAN	SERPINC1	Antithrombin-III	1039350	1153730	1005990	1131890	1111120	545126	524487	613792	495538	532389	700752	435286	1022330	710324	293268
P01009	A1AT_HUMAN	SERPINA1	Alpha-1-antitrypsin	1999320	3333050	2514110	2795140	2049750	1524160	1498870	1609770	1828250	1815560	1009580	521871	1252190	773438	562409
P01011	AACT_HUMAN	SERPINA3	Alpha-1-antichymotrypsin	1218980	1177800	1100910	1274250	1136640	375613	382728	488625	368466	448276	408373	188997	430704	281040	240420
P01019	ANGT_HUMAN	AGT	Angiotensinogen	153299	212789	216141	245621	182857	246485	232097	213115	193072	226136	182400	63684.6	212621	124918	36939.8
P01023	A2MG_HUMAN	A2M	Alpha-2-macroglobulin	698005	636508	541702	713854	745334	2894560	2429910	2761090	2286080	2388400	7987050	2966220	5282960	6038280	3570440
P01023;P20742	A2MG_HUMAN;PZP_HUMAN	A2M;PZP	Alpha-2-macroglobulin	350050	370020	295897	406934	275684	1331540	1254650	1749430	871899	897714	8246520	3633790	3092850	4388150	2236720
P01024	CO3_HUMAN	C3	Complement C3	6330070	5928970	5109490	5772400	6139210	2338900	2111860	2934780	2727050	2515960	3357030	1283390	3463570	2452380	832914
P01031	CO5_HUMAN	C5	Complement C5	2038150	1486410	1488920	1756500	1999160	315347	308927	306462	277979	302109	494112	187310	729974	437856	78639.8
P01033	TIMP1_HUMAN	TIMP1	Metalloproteinase inhibitor 1	31165	27720.1	27878.6	37294.1	25060.3	30287.7	20298		11229.9	13460.5			6034.63	3994.16	4066.04
P01034	CYTC_HUMAN	CST3	Cystatin-C	12183.9	8907.56	9989.58	13097.8	10985.7	4324.17	3926.61		6392.14	2861.25	5369.78		4363.24	4383.7	4925.43
P01036	CYTS_HUMAN	CST4	Cystatin-S		6523.96	3699.42	24729.1	4020.27	2926.97	6904.29		4675.54					2252.62	13524.8
P01036;P01037	CYTN_HUMAN;CYTS_HUMAN	CST1;CST4	Cystatin-S			1421.94	30900.8	1756.62		4447.05		3108.72						7615.06
P01036;P09228	CYTS_HUMAN;CYTT_HUMAN	CST2;CST4	Cystatin-S				13027.9
P01040	CYTA_HUMAN	CSTA	Cystatin-A	119618	147031	175921	21800.7	20622.1	40042.1	183301	152499	254131	70166.8	75780.1	207881	42577.8	188539	499828
P01042	KNG1_HUMAN	KNG1	Kininogen-1	254132	469844	418992	511445	318638	176573	151400	209995	129493	166824	162424	75218.7	217266	152581	89490.8
P01111	RASN_HUMAN	NRAS	GTPase NRas						8229.17	4411.6		2951.69	7181.77	6579.5	5326.44	5636.34	6678.31
P01116	RASK_HUMAN	KRAS	GTPase KRas						8850.69	8209.89		10983.5	12651.6
P01116;P01111	RASK_HUMAN;RASN_HUMAN	KRAS;NRAS	GTPase NRas			10698.9			23265.5	29269.9	20128.9	20563.1	20905.3	23701.3	25311.6	14020.2	20356	11154.8
P01130	LDLR_HUMAN	LDLR	Low-density lipoprotein receptor	5768.62	3069.35	15937.8	4263.97	6178.36	74682.6	44459.1	22544.9	33688.1	38355.1
P01130;Q14114	LDLR_HUMAN;LRP8_HUMAN	LDLR;LRP8	Low-density lipoprotein receptor						13490.7	9155.85		4724.26	5762.29
P01133	EGF_HUMAN	EGF	Pro-epidermal growth factor						7497.13	6362.91		5716.62	6354.64
P01137	TGFB1_HUMAN	TGFB1	Transforming growth factor beta-1 proprotein	2207.61	5964.87	3274.09	3406.29	2638.1	122456	101776	147178	44545.8	95020.8	50515.9	36927.6	57857.8	49604.8	12523
P01344	IGF2_HUMAN	IGF2	Insulin-like growth factor 2	10924.5	8984.45	10347.8	10780.8	12801.7				1448.63	2488.19			2875.32
P01591	IGJ_HUMAN	JCHAIN	Immunoglobulin J chain	1276020	1339210	1164780	1273820	1268080	3842380	3039000	6008490	3682060	3648810	4507720	4152340	5162610	5023310	2210980
P01593;P01594	KV133_HUMAN;KVD33_HUMAN	IGKV1-33;IGKV1D-33	Immunoglobulin kappa variable 1D-33	189705	134257	127798	173359	181217	279387	208043	442912	158952	124538	498283	54277.2	726065	477196	116508
P01597;P04432	KV139_HUMAN;KVD39_HUMAN	IGKV1-39;IGKV1D-39	Immunoglobulin kappa variable 1-39	69171.3	41505.2	31429.2	33238.7	70014.3	80996.5	91135.2	140948	95637.8	83007.5	146207	18741.4	182106	107766	9635.04
P01599	KV117_HUMAN	IGKV1-17	Immunoglobulin kappa variable 1-17	92908.9	70608.4	66596.8	79983.3	100923	198975	207500	172083	199168	192710	398724	224972	300948	293676	78787.7
P01601	KVD16_HUMAN	IGKV1D-16	Immunoglobulin kappa variable 1D-16	17182.1	18898.4	17071.7	25073.8	8998.31	75903.1	69679.5	103385	40029.4	49447	85984.3	39227.3	170695	105459	14790.3
P01601;A0A0C4DH73;P01611	KV112_HUMAN;KVD12_HUMAN;KVD16_HUMAN	IGKV1-12;IGKV1D-12;IGKV1D-16	Immunoglobulin kappa variable 1-12	21561.8			11478.4	15119.2	46654	41169	39517.2	55210.6	37502.3	42206.1
P01602	KV105_HUMAN	IGKV1-5	Immunoglobulin kappa variable 1-5	55152	14036.4	9182.97	25006.3	49012.5	133336	108177	153046	102547	112692	151857	9963.37	179425	144006	20211.5
P01619	KV320_HUMAN	IGKV3-20	Immunoglobulin kappa variable 3-20	229473	1039630	821358	725394	251877	2682390	2418870	4287050	1725160	1021760	4282250	2807090	3603950	4118360	664447
P01619;A0A0C4DH25	KV320_HUMAN;KVD20_HUMAN	IGKV3-20;IGKV3D-20	Immunoglobulin kappa variable 3D-20	411584	320684	239892	577371	527565	1283400	1353450	1283420	1358090	890844	2126550	94314.7	1669240	1966130	790930
P01699	LV144_HUMAN	IGLV1-44	Immunoglobulin lambda variable 1-44	14096.3	11623.9		1132.19	15158.3	7913.77	8009.63	11565.4	12561	10292.7	7839.9		12724
P01700	LV147_HUMAN	IGLV1-47	Immunoglobulin lambda variable 1-47	428493	603651	462356	519411	426886	877682	912954	849714	873733	759837	2064780	989369	1877860	2138610	352486
P01700;P01699	LV144_HUMAN;LV147_HUMAN	IGLV1-44;IGLV1-47	Immunoglobulin lambda variable 1-44	150387	137292	98905.5	183395	131124	389394	345639	560446	497335	408400	661271	277831	612297	402847	115484
P01701	LV151_HUMAN	IGLV1-51	Immunoglobulin lambda variable 1-51	521295	768363	636339	861579	605980	1154270	1101110	1457040	891968	944856	1784440	229998	1652160	1188930	176229
P01703	LV140_HUMAN	IGLV1-40	Immunoglobulin lambda variable 1-40	76319.6	58988.4	53187.2	82899	79661.5	198693	180167	56190.3	235903	174894	171505	115562	226753	139492	38874.6
P01703;A0A075B6I6	LV140_HUMAN;LV150_HUMAN	IGLV1-40;IGLV1-50	Probable non-functional immunoglobulin lambda variable 1-50	21781.8	37330.2	24110.7	34717.8	28604.3	47382.2	50268.7	70907.4	39919.8	43797.4	63555.8	12865.8	107196	58125.3
P01704	LV214_HUMAN	IGLV2-14	Immunoglobulin lambda variable 2-14	11771.1	106802	94955.7	165267	141999	461206	325327	247921	231789	377604	324272	52021.7	701452	396640	24528.9
P01705	LV223_HUMAN	IGLV2-23	Immunoglobulin lambda variable 2-23	8337.61	27654.7	25178.4	25509.7	13145	49279.7	41726.8	57436.6	40966.7	25831.4	12060.9		46078.2	41961.9
P01706	LV211_HUMAN	IGLV2-11	Immunoglobulin lambda variable 2-11	37711.3	32272.6	27395.2	24892.1	32448.8	189927	181835	256327	178762	140504	256705	220538	435022	306251	52397.1
P01709	LV208_HUMAN	IGLV2-8	Immunoglobulin lambda variable 2-8	87496.8	87782.4	80232.7	107900	79277.2	414312	372388	354529	329645	337247	369721	211453	876073	538739	56459.6
P01714	LV319_HUMAN	IGLV3-19	Immunoglobulin lambda variable 3-19	292676	272707	224831	267172	269454	407142	323194	219900	386570	405895	411504	408024	538157	454065	56780.7
P01715	LV301_HUMAN	IGLV3-1	Immunoglobulin lambda variable 3-1	48800.1	58053.3	44153.5	54626.6	55109	77077.8	83065.1	62668.1	59787.5	80318.4	133458	85895.8	196964	122338	27257.9
P01715;A0A075B6K4	LV301_HUMAN;LV310_HUMAN	IGLV3-1;IGLV3-10	Immunoglobulin lambda variable 3-10	575399	645926	807096	879634	965182	1029800	968925	1190440	764556	1041100	1967080	191521	2097570	1438460	201657
P01717	LV325_HUMAN	IGLV3-25	Immunoglobulin lambda variable 3-25	52351.6	25453.6	41156	33988.6	43177	58223.3	70729.8	33949	63251.4	86513	83204.8	28241	183329	138225	16047.2
P01717;A0A075B6K4	LV310_HUMAN;LV325_HUMAN	IGLV3-10;IGLV3-25	Immunoglobulin lambda variable 3-10	434259	252700	274639	310993	350689	165629	85261.8	172494	156426	216509	160990		259588	146922	26003.9
P01717;P01718	LV325_HUMAN;LV327_HUMAN	IGLV3-25;IGLV3-27	Immunoglobulin lambda variable 3-25	468233	373663	322233	380740	378023	662356	599383	536582	568787	585468	839480	593582	1067760	833853	183205
P01718	LV327_HUMAN	IGLV3-27	Immunoglobulin lambda variable 3-27	31565.7	22653.8	20116.7	27394.1	30824.7	12249.4	6978.78	11745.6	13939.9	14870.3	5209.16		13492.8	8981.12
P01721	LV657_HUMAN	IGLV6-57	Immunoglobulin lambda variable 6-57	33903.5	21930	30202.7	44867.4	40962.3	79387.4	87484.8	71282.4	66644	65440.4	139690	62904.4	217155	177632	44634.2
P01732	CD8A_HUMAN	CD8A	T-cell surface glycoprotein CD8 alpha chain						3019.39	1327.23		2785.21	3100.16
P01742	HV169_HUMAN	IGHV1-69	Immunoglobulin heavy variable 1-69	32260.3	18616.8	18272.9	32679	28767.8	19362.1	16262.4	13458.9	13126.7	16540.3	15549.9	14779.8	34794.6	23374.8
P01743	HV146_HUMAN	IGHV1-46	Immunoglobulin heavy variable 1-46	53180.2	46412.9	32838.8	76568.1	47902.3	124544	115998	105356	107752	129308	117243	24498	315522	177828	29923
P01764	HV323_HUMAN	IGHV3-23	Immunoglobulin heavy variable 3-23	41922.2	12719.6	10344.8	41314.2	35579.9	133843	142078	333811	154178	118059	130584		238528	166118	20647.1
P01764;P01768;P0DP03	HV323_HUMAN;HV330_HUMAN;HVC05_HUMAN	IGHV3-23;IGHV3-30;IGHV3-30-5	Immunoglobulin heavy variable 3-23	638116	483036	560638	755672	664242	770804	589494	589398	1038610	1058840	857396	257545	1426040	741938	78547.7
P01766	HV313_HUMAN	IGHV3-13	Immunoglobulin heavy variable 3-13	21688.6			9980.95	15159.6	10445.3	7083.93		10640.5	19245.3	18127.2		15056.2	4589.48
P01767	HV353_HUMAN	IGHV3-53	Immunoglobulin heavy variable 3-53	7315.19				3413.07	20275.8	16626.5	31486.4	26602.4	20370	60754.1		27657.4	30054.1
P01768;P0DP03	HV330_HUMAN;HVC05_HUMAN	IGHV3-30;IGHV3-30-5	Immunoglobulin heavy variable 3-30	14702.5				4559.4	23205	17587.9	37236.6	26999.5	15992.7	68932.7		65259	103433	30627.9
P01772	HV333_HUMAN	IGHV3-33	Immunoglobulin heavy variable 3-33	3991.02				5167.01	10549.1	2210.34	7974.42	10915.5	4967.35	17276.8	4163.71	3736.2	9642.81
P01772;P01767;P01764;P01768;P0DP03;A0A0C4DH42	HV323_HUMAN;HV330_HUMAN;HV333_HUMAN;HV353_HUMAN;HV366_HUMAN;HVC05_HUMAN	IGHV3-23;IGHV3-30;IGHV3-30-5;IGHV3-33;IGHV3-53;IGHV3-66	Immunoglobulin heavy variable 3-66									5231.46		38254.7		4104.41
P01772;P01768;P0DP03	HV330_HUMAN;HV333_HUMAN;HVC05_HUMAN	IGHV3-30;IGHV3-30-5;IGHV3-33	Immunoglobulin heavy variable 3-30	114475	102417		221704	123823	273728	190804	328297	187291	223750	405496	113932	415733	364591	40816.1
P01780	HV307_HUMAN	IGHV3-7	Immunoglobulin heavy variable 3-7	280617	311082	275681	364720	328849	1232150	1079620	1057260	959527	1061580	1494000	430214	2221780	1679380	395832
P01780;A0A0B4J1X5;P01782;A0A0B4J1V1;A0A0C4DH32	HV307_HUMAN;HV309_HUMAN;HV320_HUMAN;HV321_HUMAN;HV374_HUMAN	IGHV3-20;IGHV3-21;IGHV3-7;IGHV3-74;IGHV3-9	Immunoglobulin heavy variable 3-21									5164.82		18917.1
P01780;P01766;P01782;A0A0B4J1V1;A0A0B4J1X8;A0A0C4DH32	HV307_HUMAN;HV309_HUMAN;HV313_HUMAN;HV320_HUMAN;HV321_HUMAN;HV343_HUMAN	IGHV3-13;IGHV3-20;IGHV3-21;IGHV3-43;IGHV3-7;IGHV3-9	Immunoglobulin heavy variable 3-21	55602.6	11184.8	15579.9	43643.8	27765.6	171400	136030	129257	323078	116441	1040320	423825	400818	272770	167051
P01782	HV309_HUMAN	IGHV3-9	Immunoglobulin heavy variable 3-9	198913	138698	154340	157479	187668	156472	119727	141506	214167	234670	266197	49241.3	411946	168404	24304.1
P01814	HV270_HUMAN	IGHV2-70	Immunoglobulin heavy variable 2-70				8998.51		29618.5	18762.9	35531.5	17926.2	17697.6	28261.3		42487.6	47567
P01817	HV205_HUMAN	IGHV2-5	Immunoglobulin heavy variable 2-5	26253.6	28759	10140.8	8802.09	30781.9	47887.3	45963.7	58121.7	68077.4	45299.6	159851		62024.6	79607.4	19373.9
P01824	HV439_HUMAN	IGHV4-39	Immunoglobulin heavy variable 4-39	5039.16					12069.7			14335.7	16935.1				22811.9
P01824;P06331;P0DP08;P0DP06;A0A0C4DH41;P01825	HV434_HUMAN;HV439_HUMAN;HV459_HUMAN;HV461_HUMAN;HVD34_HUMAN;HVD82_HUMAN	IGHV4-30-4;IGHV4-34;IGHV4-38-2;IGHV4-39;IGHV4-59;IGHV4-61	Immunoglobulin heavy variable 4-61	37316	376086	295504	456256	138697	1550980	1264090	1504130	1281100	963912	2256720	869739	2239050	2207060	710418
P01833	PIGR_HUMAN	PIGR	Polymeric immunoglobulin receptor	20319.6	44957.6	31050.5	35260.8	29058.8	163140	140347	229811	150911	135164	296053	44390.6	308116	242184	78621.9
P01834	IGKC_HUMAN	IGKC	Immunoglobulin kappa constant	1715810	3854450	3117270	2366870	2569390	2370250	3203100	4772570	1833160	2064380	4341050	11124700	3919360	4989050	2699140
P01848	TRAC_HUMAN	TRAC	T cell receptor alpha chain constant						2255.99			1398.66	1747.53
P01848;P0DSE1;P0DTU3	TRAC_HUMAN;TRAR1_HUMAN;TRAR2_HUMAN	TRA;TRAC	T cell receptor alpha chain constant									1050.68	647.456
P01859	IGHG2_HUMAN	IGHG2	Immunoglobulin heavy constant gamma 2	1525690	1057100	567533	1454320	1465210	573026	482661	585339	725151	572001	735717	142315	1167650	1000960	588543
P01859;P01860	IGHG2_HUMAN;IGHG3_HUMAN	IGHG2;IGHG3	Immunoglobulin heavy constant gamma 2	9191.16	8447.98	7725.72	13861.9	14478.7						15692.9	25544.1
P01859;P01861	IGHG2_HUMAN;IGHG4_HUMAN	IGHG2;IGHG4	Immunoglobulin heavy constant gamma 2	1021050	2275300	1809970	1250230	1338490	527776	389336	243712	645889	686604	589026	624689	1250120	1006480	247607
P01859;P01861;P01860	IGHG2_HUMAN;IGHG3_HUMAN;IGHG4_HUMAN	IGHG2;IGHG3;IGHG4	Immunoglobulin heavy constant gamma 2	1605950	1124260	1331920	1315870	1295650	156516	73556.5	97504.6	301340	173211	970614	339140	279505	176704	179364
P01860	IGHG3_HUMAN	IGHG3	Immunoglobulin heavy constant gamma 3	2224060	2410990	1506280	2212860	3090930	352326	253560	295484	384497	409493	1001290	940200	1201760	809376	245921
P01861	IGHG4_HUMAN	IGHG4	Immunoglobulin heavy constant gamma 4	525301	463389	229272	536334	673101	157064	144527	116920	128657	175797	456669	372485	472762	378810	168691
P01871	IGHM_HUMAN	IGHM	Immunoglobulin heavy constant mu	2206910	3785220	2477480	3161520	2400770	5124750	5657430	8296150	5190910	3343830	8513150	7170740	5110270	8311360	2417830
P01871;P0DOX6	IGHM_HUMAN;IGM_HUMAN	IGHM	Immunoglobulin heavy constant mu	2688000	4582530	3203940	2954480	3451900	3876050	5224870	12140600	5558120	3365300	8055400	17650500	6969790	7990280	7600170
P01876	IGHA1_HUMAN	IGHA1	Immunoglobulin heavy constant alpha 1	1161050	1664590	1750200	1716570	1326590	3242530	3347190	7928160	2948030	2302180	5223470	3917280	3929220	4879060	2013640
P01876;P01877	IGHA1_HUMAN;IGHA2_HUMAN	IGHA1;IGHA2	Immunoglobulin heavy constant alpha 1	681170	2492750	1760210	2418060	1213070	4034440	4274560	7431010	3068320	2081370	8855540	5836950	5020980	7448480	1794030
P01876;P0DOX2;P01877	IGA2_HUMAN;IGHA1_HUMAN;IGHA2_HUMAN	IGHA1;IGHA2	Immunoglobulin heavy constant alpha 1	1456860	2474150	1846980	2310420	1428200	3612520	2650590	5155200	2704970	2409000	6275160	6585110	3425950	5216850	2756100
P01880	IGHD_HUMAN	IGHD	Immunoglobulin heavy constant delta	2494.55					1509.15	1243.02	1627.52	2170.39	2427.19	10164.2		4013.32	2396.34
P01889	HLAB_HUMAN	HLA-B	HLA class I histocompatibility antigen, B alpha chain						78038.6	81799.8	46934.4	93616.8	88079.2	92750.3	21513.6	77896.9	60391.6	35976.8
P01889;P10321	HLAB_HUMAN;HLAC_HUMAN	HLA-B;HLA-C	HLA class I histocompatibility antigen, B alpha chain				3180.69		162261	108260	117562	92184.9	101580	104842	100801	102352	102555	55002.5
P01889;P10321;P13747;P01893	HLAB_HUMAN;HLAC_HUMAN;HLAE_HUMAN;HLAH_HUMAN	HLA-B;HLA-C;HLA-E;HLA-H	HLA class I histocompatibility antigen, B alpha chain						46280.9	61926.2		39233.4	36268.8	32485.8	27202.1	23573.4	31181.5	33074.3
P01889;P13747	HLAB_HUMAN;HLAE_HUMAN	HLA-B;HLA-E	HLA class I histocompatibility antigen, B alpha chain						10262.8	12061.1		47510	49522.1			8316.71
P01893	HLAH_HUMAN	HLA-H	Putative HLA class I histocompatibility antigen, alpha chain H						6872.2	1841.24		6256.56	9302.85			1286.91
P01903	DRA_HUMAN	HLA-DRA	HLA class II histocompatibility antigen, DR alpha chain	2220.07					10540.6	11689.1	5792.85	12874.1	11902.7			4628.31	5412.15	4273.27
P01903;P01906	DQA2_HUMAN;DRA_HUMAN	HLA-DQA2;HLA-DRA	HLA class II histocompatibility antigen, DR alpha chain	4356.08					21684.3	10871.6		18684	18047.8	4054.14		5554.04	2451.71
P01909	DQA1_HUMAN	HLA-DQA1	HLA class II histocompatibility antigen, DQ alpha 1 chain						1986.67	2347.22	2483.54	964.425	1429.13			1545.69
P01911;Q30154	DRB1_HUMAN;DRB5_HUMAN	HLA-DRB1;HLA-DRB5	HLA class II histocompatibility antigen, DRB1 beta chain						6999.75				4845.11
P02008	HBAZ_HUMAN	HBZ	Hemoglobin subunit zeta				4799.4			3118.8			2338.96					24081.1
P02042	HBD_HUMAN	HBD	Hemoglobin subunit delta	14054.1	32216.5	28964.4	29769.6	13971.4	90541.6	86675.6	75877.3	83403	82625.9	59572.3	71388.9	43045.6	50555.2	61179.4
P02452	CO1A1_HUMAN	COL1A1	Collagen alpha-1(I) chain	10657.3	15561.4	12467.8	10834.3	14661.9	214691	303869	226418	292874	356072	7928.39		7714.66	5528.96	9523.61
P02452;P02458	CO1A1_HUMAN;CO2A1_HUMAN	COL1A1;COL2A1	Collagen alpha-1(I) chain						10221.8				15857.8
P02458	CO2A1_HUMAN	COL2A1	Collagen alpha-1(II) chain						17864.1	16523.1	15452.9	20825.3	19858.6
P02461	CO3A1_HUMAN	COL3A1	Collagen alpha-1(III) chain						33499	30243.5	46819	42872.7	36245.6
P02462	CO4A1_HUMAN	COL4A1	Collagen alpha-1(IV) chain	977.174			1043.34		19746.2	11987.2	11414.4	22215.8	24175.4
P02462;P29400	CO4A1_HUMAN;CO4A5_HUMAN	COL4A1;COL4A5	Collagen alpha-1(IV) chain	3462.24					51407.7	27541.3	24414.7	47631.5	65496.2
P02511	CRYAB_HUMAN	CRYAB	Alpha-crystallin B chain	2112.24		3315.42			2894.25	4287.85		5045.1	3243.3	2035.73		2466.36		3601.69
P02533	K1C14_HUMAN	KRT14	Keratin, type I cytoskeletal 14	318104	1079510	1086130	96554.6	1003830	228950	849695	410585	2588710	640034	903658	1274130	311593	2278830	6854860
P02533;P08727	K1C14_HUMAN;K1C19_HUMAN	KRT14;KRT19	Keratin, type I cytoskeletal 14	62237.1	184985	123156	21934.9	263407	79932.4	306332	98988.1	531349	182230	131514	306194	91290.1	879635	1432760
P02538	K2C6A_HUMAN	KRT6A	Keratin, type II cytoskeletal 6A	1232470	628772	374122	32544.9	799988	77710.9	264884	186834	1579900	130541	307946	792954	114434	1558090	4340380
P02538;P04259	K2C6A_HUMAN;K2C6B_HUMAN	KRT6A;KRT6B	Keratin, type II cytoskeletal 6A	41079.5				14523.6				5721.71	3481.68				21265.5	35558.1
P02538;P04259;P05787;P48668	K2C6A_HUMAN;K2C6B_HUMAN;K2C6C_HUMAN;K2C8_HUMAN	KRT6A;KRT6B;KRT6C;KRT8	Keratin, type II cytoskeletal 6A	291839	473544	442175	48349.9	158716	56619.7	214143	109033	1328000	160028	91642.6	526033	32592.1	868339	1515920
P02538;P04259;P12035;P48668	K2C3_HUMAN;K2C6A_HUMAN;K2C6B_HUMAN;K2C6C_HUMAN	KRT3;KRT6A;KRT6B;KRT6C	Keratin, type II cytoskeletal 6A	1730240	896105	799654	89176.1	1675000	117096	349987	401324	1625120	277386	281811	3764220	115056	1966560	5004280
P02538;P04259;P48668	K2C6A_HUMAN;K2C6B_HUMAN;K2C6C_HUMAN	KRT6A;KRT6B;KRT6C	Keratin, type II cytoskeletal 6A	1303170	1074060	742742	79938.3	913087	123195	502676	330312	2292980	402726	547931	2721970	172556	2187100	6212700
P02538;P48668	K2C6A_HUMAN;K2C6C_HUMAN	KRT6A;KRT6C	Keratin, type II cytoskeletal 6A	1176330	863896	713756	53376.6	1372070	44916.2	190309	110744	1793440	189997	334544	2255220	81333.9	1446210	3839580
P02545	LMNA_HUMAN	LMNA	Prelamin-A/C	95611.2	8186.13	31946.9	3236.07	4418.22	5890.16	17166.1	15047.6	7877.97	7776.99	19201.6	16229.3	9724.11	9614.14	34481.4
P02549	SPTA1_HUMAN	SPTA1	Spectrin alpha chain, erythrocytic 1	3300.78				2225	17303.8	19487.9	27651.4	21766.8	20794.6	26264.7	32848.2	17237.8	27413.9	30470.3
P02647	APOA1_HUMAN	APOA1	Apolipoprotein A-I	2061370	7133310	3798150	2996920	2376190	2271560	1872900	2689120	2306000	2068540	1628810	810054	2158970	1434540	795046
P02649	APOE_HUMAN	APOE	Apolipoprotein E	1442980	3990380	2644780	2761500	1292710	3519310	4122890	5335160	4746160	3473600	874135	584547	780974	685793	645477
P02652	APOA2_HUMAN	APOA2	Apolipoprotein A-II	871900	2197390	1381000	1310290	588384	364349	320355	418720	383524	338742	75351.5	88374.8	115329	89017.1	60022.6
P02654	APOC1_HUMAN	APOC1	Apolipoprotein C-I	444455	1836140	1188850	1616120	486949	581550	386009	490404	466203	483937	23429.2	16320.9	32607.8	16628.5	36326.3
P02655	APOC2_HUMAN	APOC2	Apolipoprotein C-II	483191	1113050	940623	838329	348719	589684	207106	583031	444629	367641	6369.73		7574.81	6017.72	12514.9
P02656	APOC3_HUMAN	APOC3	Apolipoprotein C-III	2050610	5812700	2882320	457925	2090040	701226	685755	1142430	1505260	1269800	51740.1	14786.2	83158.4	53797.9	66642.4
P02671	FIBA_HUMAN	FGA	Fibrinogen alpha chain	3623950	8673300	3920380	3827720	3132360	3880070	3770350	4182490	3615940	4008750	1906660	1230480	2299860	2360870	761672
P02675	FIBB_HUMAN	FGB	Fibrinogen beta chain	4299040	6092960	4812690	5516670	4154760	4526210	5659000	7091340	5187320	4780800	1565980	794121	2124890	1258510	604272
P02679	FIBG_HUMAN	FGG	Fibrinogen gamma chain	4254190	4804250	3181490	3681310	3462910	3349070	3588830	5725650	5741870	3770030	2226310	494927	2043990	1302130	485583
P02724	GLPA_HUMAN	GYPA	Glycophorin-A				1751.83		2590.5	2673.21		1944.01		5663.47		4650.35		18129
P02730	B3AT_HUMAN	SLC4A1	Band 3 anion transport protein	3367.13		1504.27	2506.76	7285.61	100853	114969	105667	97311.5	137240	144210	127293	99876.2	118385	130694
P02741	CRP_HUMAN	CRP	C-reactive protein	1901880	1636100	1366700	1605920	1758850	47498	40537.9	61016.3	38081.5	29475.7	125830	72514.6	159052	53828.4	24322.3
P02743	SAMP_HUMAN	APCS	Serum amyloid P-component	1814720	1312600	1206250	1490670	1846360	179586	188377	241250	203283	204449	334971	258007	550153	264194	167040
P02745	C1QA_HUMAN	C1QA	Complement C1q subcomponent subunit A	1372510	1097110	1126990	850712	1011400	61019.6	36012.1	73214.9	67363.7	66198.7	924555	214874	818121	634839	274296
P02746	C1QB_HUMAN	C1QB	Complement C1q subcomponent subunit B	1050750	1557400	1535980	1592500	952273	224833	187260	253701	194191	186654	2633360	2440210	1798430	2360230	1321400
P02747	C1QC_HUMAN	C1QC	Complement C1q subcomponent subunit C	1401620	1666180	1416430	1663000	1495050	191221	161494	262021	206497	172116	4930400	2472450	3135290	2546980	1833970
P02748	CO9_HUMAN	C9	Complement component C9	464263	420513	413731	506699	515381	651289	663593	582604	496859	648056	239839	107274	406910	220475	53700.9
P02748;Q96BY6	CO9_HUMAN;DOC10_HUMAN	C9;DOCK10	Complement component C9	38950.5			45772.8	44220.5	47138.9	59461.3	25504.2	59042.3	74404.9	24300.2		17456.3	8876.1
P02749	APOH_HUMAN	APOH	Beta-2-glycoprotein 1	1225550	1321100	1081440	1486280	1181420	71173.6	51568.3	78799.6	57450.1	73240.6	64615.9	37232	40335	35136	53262.6
P02750	A2GL_HUMAN	LRG1	Leucine-rich alpha-2-glycoprotein	212490	666308	476750	579868	206254	22986.2	18396.6	22449.5	15798.2	18732.9	68056	78724.5	72484.7	35082.5	54882.4
P02751	FINC_HUMAN	FN1	Fibronectin	174970	140131	160720	163941	177156	524708	583968	692255	602703	660252	628926	513208	906523	618325	414270
P02753	RET4_HUMAN	RBP4	Retinol-binding protein 4	114347	78120.8	80281.7	103878	107170	10335.2	5108.25	7749.27	4809.52	7449.47	8595.35	13365.6	10777.4	6707.02	10611.7
P02760	AMBP_HUMAN	AMBP	Protein AMBP	241853	312055	334348	313895	256190	365910	243825	211481	222259	224561	133729	81027.9	231322	147654	50516.9
P02763	A1AG1_HUMAN	ORM1	Alpha-1-acid glycoprotein 1	340982	712679	614736	689975	360543	160821	101018	77533.4	175847	152186	134871	65366.2	182209	126510	162885
P02763;P19652	A1AG1_HUMAN;A1AG2_HUMAN	ORM1;ORM2	Alpha-1-acid glycoprotein 1	1198090	2098320	1466270	1804070	982012	821223	412932	878068	778535	698330	641151	584790	705101	539428	862536
P02765	FETUA_HUMAN	AHSG	Alpha-2-HS-glycoprotein	180920	140268	167724	168530	177461	163061	179247	141775	184779	207624	67359.3	38280.8	110515	54015.1	38567.6
P02766	TTHY_HUMAN	TTR	Transthyretin	536127	465844	415913	575618	635621	527604	393411	792368	499320	476440	381025	187171	473462	251629	307248
P02768	ALBU_HUMAN	ALB	Albumin	2261140	6373130	4591970	3252010	3205900	1394720	1359130	1500060	1221350	1266410	2998710	3417560	2027840	2103460	2319030
P02774	VTDB_HUMAN	GC	Vitamin D-binding protein	243809	209414	189946	218401	244553	68575.8	61933.6	71176.5	87493.4	94109.3	59464.9	41884.6	60965.8	62924	39134.1
P02775	CXCL7_HUMAN	PPBP	Platelet basic protein	184012	320083	344935	282801	251818	17764.5	18050	7499.19	15396	14845	23817.8	17513.3	22059.9	15490.1	25135.9
P02776	PLF4_HUMAN	PF4	Platelet factor 4	55504	100635	54798.4	82986.3	62500.4	4900.16	11137.4	7315.7	7601.88	11759.8	6082.35	6088.89	20713.7	7717.44
P02776;P10720	PF4V_HUMAN;PLF4_HUMAN	PF4;PF4V1	Platelet factor 4	184123	112962	112951	148522	151667	29118.6	37876.2	26368.9	24921.5	35968.9	11244.7	30422.3	51395.2	28601.6	10327.6
P02786	TFR1_HUMAN	TFRC	Transferrin receptor protein 1	3950.17	2054.12	12121.2	3644.73	6746.99	180028	181036	193975	147439	189340	271423	201010	251583	285044	186576
P02786;Q9UP52	TFR1_HUMAN;TFR2_HUMAN	TFR2;TFRC	Transferrin receptor protein 1				1080.19		15672	16237	12447.5		7482.83	31218		16995.4	25468.7
P02787	TRFE_HUMAN	TF	Serotransferrin	1155300	878623	786131	901770	1149300	198439	179688	119128	176314	232441	473819	450603	591933	332153	278063
P02788	TRFL_HUMAN	LTF	Lactotransferrin	22224.5	77448	37664.6	23050.8	31523.9	58044.9	41934.5	49677.8	48418.9	27800.1	42793.9	29490.8	68260.7	402077	98989.4
P02790	HEMO_HUMAN	HPX	Hemopexin	683269	650440	557363	659025	638839	125098	92859.1	76466.1	103810	125820	227081	194254	214605	138451	184754
P02792	FRIL_HUMAN	FTL	Ferritin light chain	3307.28				1641.47	9054.98	4716.52	16685.7	6675.35	7254.43	408015	204051	1029680	829112	342676
P02794	FRIH_HUMAN	FTH1	Ferritin heavy chain			4258.98	2916.65		5654.24	4951.58	28850.6	5883.04	6064.61	230170	120416	340658	241395	109954
P02810	PRPC_HUMAN	PRH1	Salivary acidic proline-rich phosphoprotein 1/2		3401.16		6751.19	2643.12		5365.44							3694.79
P03905	NU4M_HUMAN	MT-ND4	NADH-ubiquinone oxidoreductase chain 4	1478.74
P03950	ANGI_HUMAN	ANG	Angiogenin	43143.2	20414.8	26277.1	30640.6	37907.7								6597
P03951	FA11_HUMAN	F11	Coagulation factor XI	41287.3	37516.2	24602.7	34242	45843.2	17570.2	21477.3	39338.7	14963.4	16415.1	124458		170873	104051	42490.5
P03952	KLKB1_HUMAN	KLKB1	Plasma kallikrein	69256.1	83998.6	74188.8	92945.7	63693.3	778404	853271	1519330	785603	858026	404871	103570	575038	369392	65939
P03952;P03951	FA11_HUMAN;KLKB1_HUMAN	F11;KLKB1	Coagulation factor XI	19365	28896.3	25670.7	24672.4	18999.9	125191	78326.8	112556	88116.1	130890	35284.5		76601.7	37705.2
P03973	SLPI_HUMAN	SLPI	Antileukoproteinase	8533.15	28268.3	22855.3	20620.6	8310.8
P04003	C4BPA_HUMAN	C4BPA	C4b-binding protein alpha chain	3956620	3826610	3563310	3488290	3902840	3541910	2450000	2659140	3822180	4296910	3067810	1246720	3171250	2251550	490662
P04004	VTNC_HUMAN	VTN	Vitronectin	1251740	1123520	1042350	1238780	1329390	3241050	2909940	3274860	3335500	3666240	1987800	871687	2543800	1708750	595919
P04040	CATA_HUMAN	CAT	Catalase	20275.4	46462.2	56315.4	12757.1	18372.4	42180	68468.9	59944.7	65971.2	44695.9	76609.5	81777.5	87557.2	115768	160957
P04062	GBA1_HUMAN	GBA1	Lysosomal acid glucosylceramidase	12169.1	11552.4	9224.69			3533.85	10533.2	5987.58	7821.31	4468.78	4530.65		4710.64	8770.17	17056.4
P04066	FUCO_HUMAN	FUCA1	Tissue alpha-L-fucosidase	2151.23	2431.93	4916.28				3380.08		982.675				1205.34	4023.77
P04070	PROC_HUMAN	PROC	Vitamin K-dependent protein C	16393.2	21091.9	24838	25164.9	19842.6	2542.45			976.223	1157.95
P04075	ALDOA_HUMAN	ALDOA	Fructose-bisphosphate aldolase A	92663.6	34029.8	21474.9	8652.37	6546.12	50835.5	82961.4	56967.3	39480.8	58265.2	78357.7	84549.9	70659.6	72029.7	76250.3
P04080	CYTB_HUMAN	CSTB	Cystatin-B	45872.1			5437.78		4589.79	12614.7		6124.72	4141.42		3900.04		7059.59	8347.95
P04083	ANXA1_HUMAN	ANXA1	Annexin A1	48568.6	11047.2	15027.1	6832.97	5361.05	36618.7	54541.9	35750.1	29622	31556.4	21957.3	29598.1	22646.3	26217	29924.3
P04114	APOB_HUMAN	APOB	Apolipoprotein B-100	3720780	3583490	3505000	3804640	3951830	4590680	4674870	4347210	4914940	4924870	881300	668359	773609	836243	885746
P04156	PRIO_HUMAN	PRNP	Major prion protein	1068.52	600.942				3063.08	2459.1		2471.22	2914.45			2205.86	1204.07
P04179	SODM_HUMAN	SOD2	Superoxide dismutase [Mn], mitochondrial	13836.3		8301.09			2728.59	3984.77				14545.5	24122.6	11551.7	10778.8	19554.4
P04180	LCAT_HUMAN	LCAT	Phosphatidylcholine-sterol acyltransferase	19602.2	40424.9	39966.2	43224.3	17783.4	9171.77	7423.82		7890.75	8335.9	5268.3		5203.9	3445.47
P04196	HRG_HUMAN	HRG	Histidine-rich glycoprotein	233407	166147	152990	257143	242258	241292	225008	388842	237420	272175	588590	139880	953801	541736	171099
P04211	LV743_HUMAN	IGLV7-43	Immunoglobulin lambda variable 7-43	9515.5	21889.6	14184.6	20848	12265.5	82152.5	63873.6	110867	55179.5	75941.2	15660	52764.5	160134	89101.5
P04217	A1BG_HUMAN	A1BG	Alpha-1B-glycoprotein	119221	123628	106646	111049	125287	25982.2	25747.4	23573.7	29120.3	31004.1	28175.5	23287.9	37944	25250.1	19264.1
P04233	HG2A_HUMAN	CD74	HLA class II histocompatibility antigen gamma chain	1304.86
P04234	CD3D_HUMAN	CD3D	T-cell surface glycoprotein CD3 delta chain						2160.94				2346.12				3050.91
P04259	K2C6B_HUMAN	KRT6B	Keratin, type II cytoskeletal 6B	159699	319692	238308	18654	824584	27283.4	75753.7	137417	772930	79283.6	138666	200561	53722.9	1100650	2954610
P04259;P48668	K2C6B_HUMAN;K2C6C_HUMAN	KRT6B;KRT6C	Keratin, type II cytoskeletal 6B	216919	334219	376114	41124.8	706201	62443	133413	80583.6	776044	162347	70016	365086	36312.2	840805	1458670
P04264	K2C1_HUMAN	KRT1	Keratin, type II cytoskeletal 1	3167570	7493980	5853520	1631310	2541960	2961690	6624030	6192960	8694980	4315860	6035690	13599800	3671630	8556040	20290200
P04264;P04259	K2C1_HUMAN;K2C6B_HUMAN	KRT1;KRT6B	Keratin, type II cytoskeletal 6B	1768170	4229430	3455980	1069690	1754620	1884940	3325970	3515720	3993910	2108870	3597700	3510130	2503300	3806490	9047090
P04264;P13647;P02538;P04259;Q5XKE5;P05787;P48668	K2C1_HUMAN;K2C5_HUMAN;K2C6A_HUMAN;K2C6B_HUMAN;K2C6C_HUMAN;K2C79_HUMAN;K2C8_HUMAN	KRT1;KRT5;KRT6A;KRT6B;KRT6C;KRT79;KRT8	Keratin, type II cytoskeletal 6A	489813	861451	954453	131457	157827	193352	864507	438600	1378570	563245	354166	636393	193288	718648	2355370
P04264;P35908	K22E_HUMAN;K2C1_HUMAN	KRT1;KRT2	Keratin, type II cytoskeletal 1	2421810	5129160	3876640	1822970	2150820	2163290	3172280	6556690	3898640	2479450	4659880	2360310	2730490	4354540	11832700
P04264;P35908;P13647;Q7Z794;O95678;P02538;P04259;P12035;P05787;P48668;Q01546	K22E_HUMAN;K22O_HUMAN;K2C1B_HUMAN;K2C1_HUMAN;K2C3_HUMAN;K2C5_HUMAN;K2C6A_HUMAN;K2C6B_HUMAN;K2C6C_HUMAN;K2C75_HUMAN;K2C8_HUMAN	KRT1;KRT2;KRT3;KRT5;KRT6A;KRT6B;KRT6C;KRT75;KRT76;KRT77;KRT8	Keratin, type II cytoskeletal 75	1733080	3721100	3359640	653190	1119550	1063750	3622980	2919070	2512530	2590600	1229530	2362090	1477220	4244960	4338590
P04264;P35908;P13647;Q7Z794;O95678;P02538;P04259;P12035;Q5XKE5;P05787;P48668;Q01546	K22E_HUMAN;K22O_HUMAN;K2C1B_HUMAN;K2C1_HUMAN;K2C3_HUMAN;K2C5_HUMAN;K2C6A_HUMAN;K2C6B_HUMAN;K2C6C_HUMAN;K2C75_HUMAN;K2C79_HUMAN;K2C8_HUMAN	KRT1;KRT2;KRT3;KRT5;KRT6A;KRT6B;KRT6C;KRT75;KRT76;KRT77;KRT79;KRT8	Keratin, type II cytoskeletal 75	171923	483482	616560	109797	70803.2	240342	683646	489770	469845	213929	362782	475783	162655	1020460	1451840
P04264;P35908;Q7Z794	K22E_HUMAN;K2C1B_HUMAN;K2C1_HUMAN	KRT1;KRT2;KRT77	Keratin, type II cytoskeletal 1	22668.3	21493.4	51575	1544630	1519030	1467850	22718.3	5819790	243707	2291980	3275870	8582520	8519.47	23741.1	70363.9
P04275	VWF_HUMAN	VWF	von Willebrand factor	357196	372928	314552	351550	469498	5032490	4824500	8030500	5128760	5160780	446157	390972	469285	316253	119956
P04278	SHBG_HUMAN	SHBG	Sex hormone-binding globulin	2545.66	2681.54	1386.64	3813.59	2803.87	4511.93	4386.19	5356.25	1138.56	2954.85			1783.11	1621.21
P04350	TBB4A_HUMAN	TUBB4A	Tubulin beta-4A chain	6927.55		15265.4	4420.26		15991.2	17041.1	15842.9	14366.4	18366.5	14691.9		12884.3	11406.4
P04406	G3P_HUMAN	GAPDH	Glyceraldehyde-3-phosphate dehydrogenase	167693	93982.3	149830	36303.6	47888.9	204880	252554	174997	279162	213326	337910	366031	264112	279991	440139
P04406;O14556	G3PT_HUMAN;G3P_HUMAN	GAPDH;GAPDHS	Glyceraldehyde-3-phosphate dehydrogenase, testis-specific	39291.7	19357.4	14558.5			20565	41631.7	26704.6	31213.4	20760.5	43485.9		41150		118651
P04430	KV116_HUMAN	IGKV1-16	Immunoglobulin kappa variable 1-16	49961.2	51885.9	28824.3	39604.7	49296.6	154613	143530	171803	183194	169673	190461	97322.6	258390	148397	20509.9
P04433	KV311_HUMAN	IGKV3-11	Immunoglobulin kappa variable 3-11	901.822				1936.79	2510.33			2863.34	2141.13	1393.68
P04433;A0A0A0MRZ8	KV311_HUMAN;KVD11_HUMAN	IGKV3-11;IGKV3D-11	Immunoglobulin kappa variable 3D-11	1081850	897109	1024360	1132910	1224610	2197720	1960570	2530930	2031220	1750790	3844930	2017400	3157070	3659280	728964
P04439	HLAA_HUMAN	HLA-A	HLA class I histocompatibility antigen, A alpha chain	5139.99	5790.31	14799.7			100389	100391	81007.9	116608	110446	67646.4	25538	74971.8	81406.1	81023.7
P04439;P01889	HLAA_HUMAN;HLAB_HUMAN	HLA-A;HLA-B	HLA class I histocompatibility antigen, B alpha chain						25724	13377.1		25776.9	37888.3	6965.45		9792.05	2802.23
P04439;P01889;P10321;P01893	HLAA_HUMAN;HLAB_HUMAN;HLAC_HUMAN;HLAH_HUMAN	HLA-A;HLA-B;HLA-C;HLA-H	HLA class I histocompatibility antigen, B alpha chain	3981.45		2902.15	2949.47	4294.87	223169	186595	219162	148266	188066	117279	125868	191452	177888	95331.9
P04439;P01889;P13747;P01893	HLAA_HUMAN;HLAB_HUMAN;HLAE_HUMAN;HLAH_HUMAN	HLA-A;HLA-B;HLA-E;HLA-H	HLA class I histocompatibility antigen, B alpha chain	9021.18	4566.57	6803.62	4088.58	5399.03	290351	326575	178924	285254	300646	242628	186861	181089	218444	100463
P04439;P01893	HLAA_HUMAN;HLAH_HUMAN	HLA-A;HLA-H	Putative HLA class I histocompatibility antigen, alpha chain H						31741.2	40455.6	14582	23880.8	38726.8	16967.5	6642.03	26879.4	19703.9	8156.74
P04439;P10321;P01893	HLAA_HUMAN;HLAC_HUMAN;HLAH_HUMAN	HLA-A;HLA-C;HLA-H	Putative HLA class I histocompatibility antigen, alpha chain H											9649.17
P04439;P10321;P13747;P01893	HLAA_HUMAN;HLAC_HUMAN;HLAE_HUMAN;HLAH_HUMAN	HLA-A;HLA-C;HLA-E;HLA-H	Putative HLA class I histocompatibility antigen, alpha chain H						23506			9352.44	16822.6			15876.6	16169.4
P04440	DPB1_HUMAN	HLA-DPB1	HLA class II histocompatibility antigen, DP beta 1 chain						7624.8	6091.43		6597.95	5977.72
P04440;P01911	DPB1_HUMAN;DRB1_HUMAN	HLA-DPB1;HLA-DRB1	HLA class II histocompatibility antigen, DRB1 beta chain	11980.4					18841.6	19905.6	13386.7	17378.3	19552.6	8258.06		8958.13	7962.01
P04632	CPNS1_HUMAN	CAPNS1	Calpain small subunit 1	4579.17		4040.67	1768.61		5910.46	6382.26		5972.1	4823.04	8807.85		7545.1	7230.9	5393.39
P04632;Q96L46	CPNS1_HUMAN;CPNS2_HUMAN	CAPNS1;CAPNS2	Calpain small subunit 1	8210.94	5437.87	11914.2	3149.91		11018.4	14408		9329.01	7965.14	9601.85	10144.7	10411.1	17981.5	15862.8
P04746	AMYP_HUMAN	AMY2A	Pancreatic alpha-amylase	868.845				1315.89								4471.04	2369.61
P04746;P0DTE7;P0DTE8;P0DUB6	AMY1A_HUMAN;AMY1B_HUMAN;AMY1C_HUMAN;AMYP_HUMAN	AMY1A;AMY1B;AMY1C;AMY2A	Pancreatic alpha-amylase	4279.99	5888.23	4056.99	5901.63	4674.16	2287.82	6835.8		2013.34	2823.55	9334.21	12235.4	17654.9	12810.5	13824.3
P04792	HSPB1_HUMAN	HSPB1	Heat shock protein beta-1	162026	33571.1	87844.4	7413.9	19042.9	46655.9	76865.3	62891.7	84755.9	48489.9	99904.7	73596.7	46026.4	74090.4	125344
P04839	CY24B_HUMAN	CYBB	NADPH oxidase 2						4612.78	3769.8		3454.14	2717.99			1169.08		2802.62
P04843	RPN1_HUMAN	RPN1	Dolichyl-diphosphooligosaccharide--protein glycosyltransferase subunit 1	8501.46		6367.85			3783.54	5325.89		4789.39	3647.51	6247.34	9971.62	3175.15	4961.89	5861.73
P04844	RPN2_HUMAN	RPN2	Dolichyl-diphosphooligosaccharide--protein glycosyltransferase subunit 2	7442.83		5219.06			3125.33	5295.56		2180.76	2730.28	3820.53		6601.77	4529.42	8256.89
P04899	GNAI2_HUMAN	GNAI2	Guanine nucleotide-binding protein G(i) subunit alpha-2	6036.15		20115.8	2596.37	2881.86	214157	207789	153403	177815	214621	149334	167425	129741	145756	98842.5
P04899;P08754;P09471;P63096	GNAI1_HUMAN;GNAI2_HUMAN;GNAI3_HUMAN;GNAO_HUMAN	GNAI1;GNAI2;GNAI3;GNAO1	Guanine nucleotide-binding protein G(i) subunit alpha-2	2621.68		5727.92			50470	50309.3		23821.6	40449.5	47383.3	6230.89	32381.5	31806.9	27790.9
P04899;P08754;P63096	GNAI1_HUMAN;GNAI2_HUMAN;GNAI3_HUMAN	GNAI1;GNAI2;GNAI3	Guanine nucleotide-binding protein G(i) subunit alpha-2	4605.65	51383.6	196713		37301.1	60791.5	43918	45150.4	51822.2	61154.2	37234.6	232274	27138.3	45496.5	23428.1
P04899;P63092;Q5JWF2;P08754;P09471;P38405;P63096	GNAI1_HUMAN;GNAI2_HUMAN;GNAI3_HUMAN;GNAL_HUMAN;GNAO_HUMAN;GNAS1_HUMAN;GNAS2_HUMAN	GNAI1;GNAI2;GNAI3;GNAL;GNAO1;GNAS	Guanine nucleotide-binding protein G(i) subunit alpha-2	11727.8	5742.47	43080.3	2956.08	4939.9	221014	229507	102021	171180	239408	157405	212751	165455	202748	147663
P04899;P63096	GNAI1_HUMAN;GNAI2_HUMAN	GNAI1;GNAI2	Guanine nucleotide-binding protein G(i) subunit alpha-2			3589.09			1716.92			1248.61	1891.89	1390.33
P04908;P0C0S8;P20671;Q16777;Q6FI13;Q7L7L0;Q93077;Q96KK5;Q99878;Q9BTM1	H2A1B_HUMAN;H2A1C_HUMAN;H2A1D_HUMAN;H2A1H_HUMAN;H2A1J_HUMAN;H2A1_HUMAN;H2A2A_HUMAN;H2A2C_HUMAN;H2A3_HUMAN;H2AJ_HUMAN	H2AC11;H2AC12;H2AC14;H2AC18;H2AC20;H2AC25;H2AC4;H2AC6;H2AC7;H2AJ	Histone H2A type 1-B/E	27568.1	61349.6	86361.6	68461.9	29856.2	81242.1	127411	175927	72129.7	100979	94450	137330	126251	110346	101304
P04921	GLPC_HUMAN	GYPC	Glycophorin-C						2904.71	2530.42				2735.66			3012.7
P05023	AT1A1_HUMAN	ATP1A1	Sodium/potassium-transporting ATPase subunit alpha-1	579.385		10664.2			17961.9	19205.3	19526.7	14119.2	16791.6	16042.7	23834.4	15535.5	17067.1	11254.7
P05023;P20648	AT1A1_HUMAN;ATP4A_HUMAN	ATP1A1;ATP4A	Sodium/potassium-transporting ATPase subunit alpha-1	1024.78		7481.5			23259.3	21687.8	16241.2	15541.1	20357.1	16224.5		17460.9	18135.4	4752.01
P05023;P54707	AT12A_HUMAN;AT1A1_HUMAN	ATP12A;ATP1A1	Sodium/potassium-transporting ATPase subunit alpha-1						7884.08				5274.81
P05023;P54707;P20648	AT12A_HUMAN;AT1A1_HUMAN;ATP4A_HUMAN	ATP12A;ATP1A1;ATP4A	Sodium/potassium-transporting ATPase subunit alpha-1	2433.4		3310.42			4744.89	5021.1		2514.74	5575.75	2715.34	4378.5	3381.8	4038.98
P05026	AT1B1_HUMAN	ATP1B1	Sodium/potassium-transporting ATPase subunit beta-1	10241.3		3132.64				3833.94			3160.14	4547.15		2207.75	2082.58
P05062	ALDOB_HUMAN	ALDOB	Fructose-bisphosphate aldolase B	3886.49	2631.13	2193.33	2456.2	3260.43	5525.12	5692.49	6582.37	4999.68	6312.83	5634.27		9014.93	6224.56	8620.55
P05067	A4_HUMAN	APP	Amyloid-beta precursor protein	4686.77	3114.94	4751.42	4855.8		34142.6	45506.6	58673.9	69492.9	72979.5			3955.03
P05067;Q06481	A4_HUMAN;APLP2_HUMAN	APLP2;APP	Amyloid-beta precursor protein						11847.3	14108.6	24804.2	25166	31767.4
P05089	ARGI1_HUMAN	ARG1	Arginase-1	25754.8	94125.1	80902.5	11581	21677.2	24983.5	132486	69737.2	107200	45982.9	37814.8	64549.8	36437	115811	222346
P05090	APOD_HUMAN	APOD	Apolipoprotein D	175938	278411	205592	250820	135137	346377	242848	282388	316478	352968	92181.4	98821.6	72021.5	54673.4	98976.7
P05091	ALDH2_HUMAN	ALDH2	Aldehyde dehydrogenase, mitochondrial	1785.11		30050.4												4393.44
P05106	ITB3_HUMAN	ITGB3	Integrin beta-3	8816.7	6837.15	7598.91	11334.3	9444.9	651432	827185	684873	628303	645101	657637	1156910	866426	797783	468349
P05107	ITB2_HUMAN	ITGB2	Integrin beta-2	1725.22		3118.89			37960	39261.5	27423.8	30228.7	35336.1	26098.7	32433.4	22960.3	24304.3	13630.8
P05107;P26010	ITB2_HUMAN;ITB7_HUMAN	ITGB2;ITGB7	Integrin beta-2						30787.1	30764.3	18500.2	25050.5	27278.8	24036.9	14151	15536.6	16798.5
P05109	S10A8_HUMAN	S100A8	Protein S100-A8	594409	116601	87586.1	81761.3	57114.9	838222	824671	548270	945353	925147	409036	138282	477803	269930	287274
P05120	PAI2_HUMAN	SERPINB2	Plasminogen activator inhibitor 2	6348.14	9267.47	11310.1		4089.52	1134.79	10252.4		18198.5	5272.92	4461.81		3811.22	13385.3	26774.2
P05121	PAI1_HUMAN	SERPINE1	Plasminogen activator inhibitor 1	5836.45	3986.9	20739.3	7258.97	5725.4	14170.5	15943.8	16937.6	16847	16690.8	8523.69		21071.3	10236.1	3183.15
P05141	ADT2_HUMAN	SLC25A5	ADP/ATP translocase 2	14453.1		14573.1
P05141;P12236	ADT2_HUMAN;ADT3_HUMAN	SLC25A5;SLC25A6	ADP/ATP translocase 2	39770.6		17037.8			2066.62	6731.9				12055.2	14313.6	6964.91	6426.2	21610.8
P05154	IPSP_HUMAN	SERPINA5	Plasma serine protease inhibitor	151330	159052	164100	142645	201318	433614	599467	490384	524440	641090	178191	57354.8	501707	226046	25697.4
P05155	IC1_HUMAN	SERPING1	Plasma protease C1 inhibitor	1345480	2242930	1944480	2329580	1289800	691338	543321	516201	485047	556139	153509	105166	189984	102273	65586.4
P05156	CFAI_HUMAN	CFI	Complement factor I	880442	813211	805733	900590	847091	19521.7	26617.1	19429.4	22934.9	28062.4	18979.9	22102.6	32061.6	22257.6	17403.3
P05160	F13B_HUMAN	F13B	Coagulation factor XIII B chain	286296	153138	162964	224540	288976	13370.2	11992.1	28157.2	16318.3	17339.3	26929	18759.3	40074.3	28155.9	14917.4
P05164	PERM_HUMAN	MPO	Myeloperoxidase	13587.6	27442.9	21631.2	29055.4	15067.2	17649.6	19884.4	24037.9	16435.7	20281.7	54715	25287.9	89532	50970.8	16167.4
P05164;P11678	PERE_HUMAN;PERM_HUMAN	EPX;MPO	Myeloperoxidase	3115.56			2690.16	3782.45	3948.82	4697.1		5931.68	4246.71	5650.67		9389.11	6194.66	2984.47
P05165	PCCA_HUMAN	PCCA	Propionyl-CoA carboxylase alpha chain, mitochondrial						2789.93					12320.4		8030.96	12390.6	3559.76
P05166	PCCB_HUMAN	PCCB	Propionyl-CoA carboxylase beta chain, mitochondrial													12031.6	12105.1
P05186	PPBT_HUMAN	ALPL	Alkaline phosphatase, tissue-nonspecific isozyme						17416	11796	24225.6	9348.49	8728.4	9380.16		8417.26	8805.49	3567.1
P05198	IF2A_HUMAN	EIF2S1	Eukaryotic translation initiation factor 2 subunit 1	9008.68		4920.64				3849.13			2630.8	6031.31		3489.99	6380.66
P05204;Q15651	HMGN2_HUMAN;HMGN3_HUMAN	HMGN2;HMGN3	Non-histone chromosomal protein HMG-17	3546.29	3334.59	6905.07	4928.31
P05362	ICAM1_HUMAN	ICAM1	Intercellular adhesion molecule 1	1869.41	4202.77	3928.4	3031.46		16174	19393.1	16293.3	14490.8	17204.2	6178.62	7709.99	6807.87	6479.34
P05386	RLA1_HUMAN	RPLP1	Large ribosomal subunit protein P1	11151.9	4464.46		5518.27			3843.35	4525	1170.45		2553.77		2625.46		6889.56
P05388	RLA0_HUMAN	RPLP0	Large ribosomal subunit protein uL10	8018.52						2655.27								3092.61
P05388;Q8NHW5	RLA0L_HUMAN;RLA0_HUMAN	RPLP0;RPLP0P6	Large ribosomal subunit protein uL10	12066.3	3946.77	8253.57	1734.33		3312.06	3534.16		1684.22	3347.17	5367.42	19267.1	3580.22		6173.74
P05451;P48304	REG1A_HUMAN;REG1B_HUMAN	REG1A;REG1B	Lithostathine-1-alpha	5724.68	9416.98	9813.04	12771	5412.16
P05452	TETN_HUMAN	CLEC3B	Tetranectin	170932	208924	215071	266159	180157	7944.62	9490.56	7196.28	5762.04	7041.71			5518.76	4862.37	10763
P05455	LA_HUMAN	SSB	Lupus La protein	1495.73	5762.77		4439.7			4119	3477.43		1420.96		9934.15			6835.48
P05543	THBG_HUMAN	SERPINA7	Thyroxine-binding globulin	13992.6	10355.5	11123.2	13031.4	13163.6	6967.95	8180.65	1668.58	5124.93	7997.8	4769.58		5921.25	2693.19
P05546	HEP2_HUMAN	SERPIND1	Heparin cofactor 2	98433	83503	75453.4	102373	104774	237414	193825	197376	219231	230424	80715.2	27365.2	111116	69355.1	19293.4
P05556	ITB1_HUMAN	ITGB1	Integrin beta-1	4692.1	8243.12	26468.7	7907.9	3796.33	147659	128502	100010	111758	134714	126034	114555	160975	141012	77146.1
P05771	KPCB_HUMAN	PRKCB	Protein kinase C beta type						6516.97	4635.81	4588.31	6502.71	6801.39	6078.29		6404.98	10947.6	4183.38
P05771;P17252	KPCA_HUMAN;KPCB_HUMAN	PRKCA;PRKCB	Protein kinase C beta type						6092.25	6759.77		5484.34	6249.07	4199.77		5125.34	4422.84	3054.83
P05771;P17252;Q05655	KPCA_HUMAN;KPCB_HUMAN;KPCD_HUMAN	PRKCA;PRKCB;PRKCD	Protein kinase C beta type						5892.65	3706.52		3923.16	5885.75
P05976	MYL1_HUMAN	MYL1	Myosin light chain 1/3, skeletal muscle isoform							3080.95
P05976;P08590	MYL1_HUMAN;MYL3_HUMAN	MYL1;MYL3	Myosin light chain 1/3, skeletal muscle isoform	5459.9		10068.5							18341.4
P05997	CO5A2_HUMAN	COL5A2	Collagen alpha-2(V) chain						8131.5	8275.64	11696.6	9150.45	12234.1
P06126	CD1A_HUMAN	CD1A	T-cell surface glycoprotein CD1a	2267.05
P06239	LCK_HUMAN	LCK	Tyrosine-protein kinase Lck						5766.31	4100.53		3288.06	3930.92
P06241	FYN_HUMAN	FYN	Tyrosine-protein kinase Fyn						11228.9	11208.8		9439.2	11858.3	6685.99		8962.39	11890.7
P06241;P07947	FYN_HUMAN;YES_HUMAN	FYN;YES1	Tyrosine-protein kinase Fyn						17480.2	22171.6	15755.2	14020.3	21542.8	14815.2			14780.7
P06276	CHLE_HUMAN	BCHE	Cholinesterase	5405.09	13374.9	8280.29	11266.6	5920.13	14388.8	13594.4	15658.4	10640.4	11958.2	32799.4	24682.3	51073.1	30760.8	19688.2
P06310	KV230_HUMAN	IGKV2-30	Immunoglobulin kappa variable 2-30									2883.38		134035
P06310;A0A075B6S2;A2NJV5;A0A075B6S6;A0A075B6P5;A0A087WW87;P01614;P01615	KV228_HUMAN;KV229_HUMAN;KV230_HUMAN;KV240_HUMAN;KVD28_HUMAN;KVD29_HUMAN;KVD30_HUMAN;KVD40_HUMAN	IGKV2-28;IGKV2-29;IGKV2-30;IGKV2-40;IGKV2D-28;IGKV2D-29;IGKV2D-30;IGKV2D-40	Immunoglobulin kappa variable 2-28	662382	822159	702354	674487	598042	1969720	2046180	3496630	2163800	1699940	2706800	2704440	2217290	2331450	1122810
P06310;A0A075B6S6	KV230_HUMAN;KVD30_HUMAN	IGKV2-30;IGKV2D-30	Immunoglobulin kappa variable 2D-30	19096.1			5213.99	13234.1	118330	99003.4	125252	138964	131054	119892		210138	119668
P06312	KV401_HUMAN	IGKV4-1	Immunoglobulin kappa variable 4-1	509660	320144	288197	415797	412998	1764010	1497770	1691680	1926600	1488140	2922880	519579	2483010	2571090	575159
P06331	HV434_HUMAN	IGHV4-34	Immunoglobulin heavy variable 4-34	26043.4	10689	11319.2	17437.9	32169.2	51482.8	36828.8	48190.4	61746.8	45765.2	38350.6		98989.1	66021.7	21016
P06396	GELS_HUMAN	GSN	Gelsolin	791544	501211	570990	666896	755425	371443	379811	407360	332016	397253	356302	276882	397433	325324	202244
P06454	PTMA_HUMAN	PTMA	Prothymosin alpha	3603.94		11212.7
P06576	ATPB_HUMAN	ATP5F1B	ATP synthase F(1) complex subunit beta, mitochondrial	31166.6		21855.5	7511		2970.64	8959.73	5849.14	4498.72	3451.15	7889.24	14388.8	7506.01	6681.06	16673.9
P06681	CO2_HUMAN	C2	Complement C2	73345	82871.5	83004.9	99591	76210.4	16904.2	13415.6	29566.7	13749.8	16399.2	9907.73	28231	15533.4	10836.9
P06702	S10A9_HUMAN	S100A9	Protein S100-A9	783026	84519.5	62160.1	60085.2	36593.9	708005	707823	277517	582567	477608	211481	130556	352180	142705	215561
P06703	S10A6_HUMAN	S100A6	Protein S100-A6	20508.4	12776.5	22129.3	12285.8	4080.91	13058.2	14204	16086.2	2599.5	8775.89	13145.8		13657.3	13656.9	20446
P06727	APOA4_HUMAN	APOA4	Apolipoprotein A-IV	213930	501181	442316	453712	180060	371111	300255	513747	562217	480044	62480.8	58804.5	69910.4	48882.4	49048.5
P06732	KCRM_HUMAN	CKM	Creatine kinase M-type		19848.2									4771.07				14249.7
P06733	ENOA_HUMAN	ENO1	Alpha-enolase	67219.7	23325.1	58715.6	14373.3	13967.4	43129.6	69385.7	48345.4	45239.2	53803	90397.5	118041	57856.1	64589.1	127964
P06733;P09104;P13929	ENOA_HUMAN;ENOB_HUMAN;ENOG_HUMAN	ENO1;ENO2;ENO3	Alpha-enolase	65632	70267.3	66100.6	24087.6	19456.9	70989.1	129116	116470	58178	96046.9	101713	85637.7	114084	154751	244428
P06737	PYGL_HUMAN	PYGL	Glycogen phosphorylase, liver form	4300.88					6474.23	6226.24	7707.94	3512.86	5922.82	6640.69		8032.54	7823.74
P06737;P11216;P11217	PYGB_HUMAN;PYGL_HUMAN;PYGM_HUMAN	PYGB;PYGL;PYGM	Glycogen phosphorylase, liver form	11119.6	11457.1	8666.65	2979.4	3148.89	14449	20544.7		10927.8	13142.8	16867.5	17183.5	12952.3	20031	14028
P06744	G6PI_HUMAN	GPI	Glucose-6-phosphate isomerase	23115.3		8342.26	3083.63	1944.15	11478.1	16488.3	10653	8904.89	14483.1	20512.7	18067.5	17307.7	16034	18203.1
P06748	NPM_HUMAN	NPM1	Nucleophosmin	5927.41	26553	20003.7	9524.99		3245.16	24150.9	18024	8070.97	8346.87	3526.54		3523.95	8026.69	26318.6
P06753	TPM3_HUMAN	TPM3	Tropomyosin alpha-3 chain	36499.8	7154.54	22926.8	6658.02	5203.97	24536.7	38246.7	24962.4	29934.3	30144.2	27239.2	22881.9	32965.9	24390.7	48504
P06756	ITAV_HUMAN	ITGAV	Integrin alpha-V						4493.36	5478.23	4518.08	2450.37	3866.15	4164.65		4172.38	4748.96
P06858	LIPL_HUMAN	LPL	Lipoprotein lipase	2597.37			2842.04	2355.99	17990.5	21507.2	7050.29	24660.6	33763.7			5438.43
P07093	GDN_HUMAN	SERPINE2	Glia-derived nexin			8353.6			30451.5	25111.4	33932.2	17546.3	32446.9	7905.46		13929.6
P07099	HYEP_HUMAN	EPHX1	Epoxide hydrolase 1	4367.28					18250.3	16034.9	12781.2	15201	16654.6	15629.8		21948.5	16049.2	8970.26
P07148	FABPL_HUMAN	FABP1	Fatty acid-binding protein, liver	2322.11	2127.61	1961.28	3248.99	2880.23	6588.51	7869.68		4297.63	5936.33	6973.26		7335.47	7143.16	11253.3
P07195	LDHB_HUMAN	LDHB	L-lactate dehydrogenase B chain	13047	8506.78	11388.8	12618.1	8341.28	62969.6	79424.3	67237	48202.8	62969	110451	79141	99590.9	105828	82547.6
P07203	GPX1_HUMAN	GPX1	Glutathione peroxidase 1	2365.54		2365.13	1899.42		17047.8	20966.2	6910.2	12841.8	32161.4	16630.9	26499.5	29026.6	22456.6	13508.2
P07204	TRBM_HUMAN	THBD	Thrombomodulin			15256.3			6834.3	7701.46	5807.75	7112.16	8855.63	4283.48
P07225	PROS_HUMAN	PROS1	Vitamin K-dependent protein S	1640430	1172370	1206430	1303230	1558700	1303710	1365610	990868	1806700	2133630	1110530	499314	1914580	1206720	320364
P07237	PDIA1_HUMAN	P4HB	Protein disulfide-isomerase	25724.6		9666.61	2623.7	2558.42	13106	15457.1	9873.77	12350.4	13911	12832.4	17336.6	11790.9	10589.4	10242
P07305	H10_HUMAN	H1-0	Histone H1.0			71788.7
P07327	ADH1A_HUMAN	ADH1A	Alcohol dehydrogenase 1A						4025.88	3407.31	1798.42	3593.3	2773.26	2771.81		3112.07	3792.46
P07333	CSF1R_HUMAN	CSF1R	Macrophage colony-stimulating factor 1 receptor			941.02	7328.59
P07339	CATD_HUMAN	CTSD	Cathepsin D	55497	30559.9	42434.4	7259.5	4872.27	23451.5	62488.8	29195.3	18669.3	14662.2	25673.5	33587.1	23787.6	37713.2	74968.6
P07355	ANXA2_HUMAN	ANXA2	Annexin A2	54127.3	26857.3	55533.3	2949.53	8387.16	21550.6	35864.3	30270.4	42021.1	26894.7	25002.4	65840.5	20752.6	45918.5	84933.3
P07355;A6NMY6	ANXA2_HUMAN;AXA2L_HUMAN	ANXA2;ANXA2P2	Putative annexin A2-like protein	220816	56863	149350	9437.38	35314.9	50805.2	116858	70299.5	138947	73116.2	63911	87436.8	46206.9	137413	241890
P07357	CO8A_HUMAN	C8A	Complement component C8 alpha chain	340029	235990	236372	285251	375737	53015	46357.4	39652.2	40491.6	49143.3	67049.2	38478.5	120162	50019.9	17544.1
P07358	CO8B_HUMAN	C8B	Complement component C8 beta chain	232891	185809	187622	204788	219327	50150.1	43072.2	39018.8	41687.3	44887.8	81922.4	25915.6	123668	78794.6	22840.1
P07359	GP1BA_HUMAN	GP1BA	Platelet glycoprotein Ib alpha chain	8651.83	17792.7	27274.7	19385.4	10840.7	143373	156325	84073.3	126071	155039	184282	232755	170134	177118	136049
P07360	CO8G_HUMAN	C8G	Complement component C8 gamma chain	328443	339383	380860	423458	391116	96173	93721.7	78176.9	57926.9	57155.3	72889.7	27610.5	130486	86971.8	24390.3
P07384	CAN1_HUMAN	CAPN1	Calpain-1 catalytic subunit	14111	5941.72	9055.27	2043.85	2708.18	20635.8	22710.3	15519.4	18305.2	19090.5	22645.3	14691.7	20435.8	24662.9	25076.2
P07437	TBB5_HUMAN	TUBB	Tubulin beta chain	24423	109312	131844	11551.6	5583.49	176562	185714	167187	152874	188194	153948	161639	158902	161566	77306.7
P07437;P68371;P04350	TBB4A_HUMAN;TBB4B_HUMAN;TBB5_HUMAN	TUBB;TUBB4A;TUBB4B	Tubulin beta-4A chain	40519.1	6318.9	35215.4	5657.75	2961.05	182956	151487	60904.2	173230	167145	101067	52902.9	119087	140741	89030.3
P07437;P68371;Q13885;P04350;Q9BVA1	TBB2A_HUMAN;TBB2B_HUMAN;TBB4A_HUMAN;TBB4B_HUMAN;TBB5_HUMAN	TUBB;TUBB2A;TUBB2B;TUBB4A;TUBB4B	Tubulin beta-4A chain	4491.25	14484.4	24681.8	6379.59		33905	22849.9	17495.5	32421.6	39874.1	13569.8	15554.8	10636.9	11594.7	27375.3
P07437;P68371;Q13885;Q9BVA1	TBB2A_HUMAN;TBB2B_HUMAN;TBB4B_HUMAN;TBB5_HUMAN	TUBB;TUBB2A;TUBB2B;TUBB4B	Tubulin beta chain	30701.5	7134.35	63441.3	4061.24	5566.91	142795	96754.1	113108	76872.1	61078.1	59383.2		126505	124231	26826.5
P07437;Q13509;P68371;P04350	TBB3_HUMAN;TBB4A_HUMAN;TBB4B_HUMAN;TBB5_HUMAN	TUBB;TUBB3;TUBB4A;TUBB4B	Tubulin beta-4A chain	2500.89		3480.52			13004.6	14197.6		16354.7	10294.7	11480.6	10974.9	9161.32	9063.83	4785.62
P07437;Q13509;P68371;Q13885;P04350;Q9BVA1	TBB2A_HUMAN;TBB2B_HUMAN;TBB3_HUMAN;TBB4A_HUMAN;TBB4B_HUMAN;TBB5_HUMAN	TUBB;TUBB2A;TUBB2B;TUBB3;TUBB4A;TUBB4B	Tubulin beta-4A chain	19129.1		7071.73			100967	66745	20843.8	77389.2	88828	42669.6	3906.21	63278	45926.8	14730.7
P07437;Q13509;P68371;Q13885;Q9BVA1	TBB2A_HUMAN;TBB2B_HUMAN;TBB3_HUMAN;TBB4B_HUMAN;TBB5_HUMAN	TUBB;TUBB2A;TUBB2B;TUBB3;TUBB4B	Tubulin beta chain	8688.7			7398.45		34981.9	15006	24704.3	29763.2	40071.7	26156.5	60547.1	14605.7	13940.6
P07437;Q13509;Q13885;Q9BVA1	TBB2A_HUMAN;TBB2B_HUMAN;TBB3_HUMAN;TBB5_HUMAN	TUBB;TUBB2A;TUBB2B;TUBB3	Tubulin beta chain	18422.5	9492.08	36206.2	6767.41		141324	106201	90475.6	118758	107205	97659.3	88213.7	116883	124726	54015.3
P07476	INVO_HUMAN	IVL	Involucrin	17462.4		13126.4				4112.27		7108.7	2274.82	4816.2		2921.41	6937.56	12539.7
P07477	TRY1_HUMAN	PRSS1	Serine protease 1	10345.7	9977.97	9488.78	9028.73	9854.89
P07477;P07478	TRY1_HUMAN;TRY2_HUMAN	PRSS1;PRSS2	Serine protease 1			167924		108650			28185.1		83728.7				79867.9
P07478	TRY2_HUMAN	PRSS2	Trypsin-2	2104.43		5886.41	4626.76	3530.92								4986.71
P07585	PGS2_HUMAN	DCN	Decorin	2803.1	6204.96	6138.4	4828.68	2882.78	5067.4	7165.5		4845.62	5199.7	3763.53	7442.33	4548.48	2457.09	3078.74
P07602	SAP_HUMAN	PSAP	Prosaposin	905.984			3143.46		1152.81	2063.36	1427.54	252.924	1147.14	552.304
P07686	HEXB_HUMAN	HEXB	Beta-hexosaminidase subunit beta	5446.07	5939.85	6989.66	1316.2		2410.9	6819.16		4988.81	1983.79	3538.28			5877.4	8097.71
P07737	PROF1_HUMAN	PFN1	Profilin-1	43967.7	7498.64	43845	12049.7	9006.76	192756	259561	182867	163614	238608	320728	146005	282333	312941	234953
P07741	APT_HUMAN	APRT	Adenine phosphoribosyltransferase	8921.62					10956.8	9451.07	15432.2	7400.14	8820.61	9016.68		8596.45	9028.84	9494.77
P07766	CD3E_HUMAN	CD3E	T-cell surface glycoprotein CD3 epsilon chain						3055.47	5029.84		3460.46	5177.55				1556.79
P07814	SYEP_HUMAN	EPRS1	Bifunctional glutamate/proline--tRNA ligase	4564.39	3081.29	5072.31				5111.86		6121.09	3486.47	3570.48		4266.05	6565.71	9395.16
P07858	CATB_HUMAN	CTSB	Cathepsin B	10903.7	7358.37	4195.29			4087.29	11290.5				8568.21		4216.38		11915.1
P07900	HS90A_HUMAN	HSP90AA1	Heat shock protein HSP 90-alpha	24659.1	3130.65	11459.8	10055.8		14549.7	21743.9	19355.9	13318.8	17414.1	29058.4	35173.8	26194.9	27534.6	21883.2
P07900;P08238	HS90A_HUMAN;HS90B_HUMAN	HSP90AA1;HSP90AB1	Heat shock protein HSP 90-alpha	11081.8		7507.83			10350.5	12264.3		7982.54	13472.1	8202.52		12678.6	8912.08	10920.5
P07900;P08238;Q58FF6	H90B4_HUMAN;HS90A_HUMAN;HS90B_HUMAN	HSP90AA1;HSP90AB1;HSP90AB4P	Heat shock protein HSP 90-alpha	22494.7		32836.6	13337.7		18374.3	26307.2	26061.6	18380.3	27098	32859.4	46275.8	28430	28523.2	43943.1
P07900;P08238;Q58FF8	H90B2_HUMAN;HS90A_HUMAN;HS90B_HUMAN	HSP90AA1;HSP90AB1;HSP90AB2P	Heat shock protein HSP 90-alpha	40309.4	10760.8	49982.4	9070.14		29728.5	45643.8	38681.4	28679.9	39678.1	57779.4	26490.3	50752.1	49849.3	66729.1
P07900;P08238;Q58FF8;Q58FF6	H90B2_HUMAN;H90B4_HUMAN;HS90A_HUMAN;HS90B_HUMAN	HSP90AA1;HSP90AB1;HSP90AB2P;HSP90AB4P	Heat shock protein HSP 90-alpha	19036		19094.2	2544.69		15411.6	16678.7	13920.2	12538.5	17284.9	23888.9		27280.1	28272.5	37481.8
P07900;Q58FG1	HS904_HUMAN;HS90A_HUMAN	HSP90AA1;HSP90AA4P	Heat shock protein HSP 90-alpha	5929.21					7701.11	7946.52	6226.96	4053.07	8414.35	11468.5	10678.1	13229.7	8381.99
P07910	HNRPC_HUMAN	HNRNPC	Heterogeneous nuclear ribonucleoproteins C1/C2	6647.09		3944.05							1164.65			1537.59		7916.51
P07910;B2RXH8;O60812;B7ZW38;P0DMR1	HNRC1_HUMAN;HNRC2_HUMAN;HNRC3_HUMAN;HNRC4_HUMAN;HNRPC_HUMAN	HNRNPC;HNRNPCL1;HNRNPCL2;HNRNPCL3;HNRNPCL4	Heterogeneous nuclear ribonucleoprotein C-like 2	12899.1		12457.3	7173.13		2350.48	5681.3	9310.1	1226.41	4254.95	5870.47	11898.6	2567.86	3981.52	14976.7
P07942	LAMB1_HUMAN	LAMB1	Laminin subunit beta-1			6722.11			110281	99078.8	141854	108180	88896.2
P07947	YES_HUMAN	YES1	Tyrosine-protein kinase Yes			14865.8			4661.59	5983.04	9949.48	4143.03	6829.08	10443		5156.3	4083.96
P07948	LYN_HUMAN	LYN	Tyrosine-protein kinase Lyn						220104	196583	18994.8	162352	125349	210691	190157	216764	241405	119213
P07948;P06241;P08631;P07947;P09769;P06239;P22455	FGFR4_HUMAN;FGR_HUMAN;FYN_HUMAN;HCK_HUMAN;LCK_HUMAN;LYN_HUMAN;YES_HUMAN	FGFR4;FGR;FYN;HCK;LCK;LYN;YES1	Tyrosine-protein kinase Lck			9188.84			31588.6	26782.3	55100	43829.5	24816	62673.2		11151.8	29511.4	53066.9
P07948;P08631	HCK_HUMAN;LYN_HUMAN	HCK;LYN	Tyrosine-protein kinase Lyn	2517.72		4938.64			43353.6	48679	28406.5	39767.3	46733.9	35250.2	39875.8	31659.8	35967.7	24437.6
P07948;P12931;P06241;P08631;P07947	FYN_HUMAN;HCK_HUMAN;LYN_HUMAN;SRC_HUMAN;YES_HUMAN	FYN;HCK;LYN;SRC;YES1	Tyrosine-protein kinase Fyn	1431.34			938.01		17442.8	24303.4	9703.12	21718.9	21991	14434.8		26007.3	24432.8	16920.9
P07948;P12931;P08631;P07947	HCK_HUMAN;LYN_HUMAN;SRC_HUMAN;YES_HUMAN	HCK;LYN;SRC;YES1	Tyrosine-protein kinase Yes						13468.5	18987.6			14395.8	22321.7		15820.8
P07951	TPM2_HUMAN	TPM2	Tropomyosin beta chain		108108
P07988	PSPB_HUMAN	SFTPB	Pulmonary surfactant-associated protein B				1213.35		2326.94	929.845	1714.71	1033.53	1555.49
P07996	TSP1_HUMAN	THBS1	Thrombospondin-1	192667	139652	152166	181250	186843	878678	808072	1033290	843689	887172	172829	105199	187356	163887	56364.3
P07996;P35442	TSP1_HUMAN;TSP2_HUMAN	THBS1;THBS2	Thrombospondin-1	37960.7	18065.7	24377.9	31568.8	40798.6	156396	149668	69302.7	179780	198796	32166.6		21454.9	22403.6	18756.7
P07996;P49746;P35442	TSP1_HUMAN;TSP2_HUMAN;TSP3_HUMAN	THBS1;THBS2;THBS3	Thrombospondin-1	39510.7		20007.9	33005.2	37862.7	148007	75199.5	43712.2	172149	189501	8110.36		14721.9	14889.4
P07998	RNAS1_HUMAN	RNASE1	Ribonuclease pancreatic	12705	9193.13	10452.2	9737.63	13990.5
P08123	CO1A2_HUMAN	COL1A2	Collagen alpha-2(I) chain	7277.29	14455.6	12448.5	11989.8	7482.72	192823	178900	199433	187266	233521	6488.6		4515.73	5238.7	6857.11
P08133	ANXA6_HUMAN	ANXA6	Annexin A6	1554.78		24822.1	699.417		34585.8	46887.2	26134.2	31072.6	37790.3	35263.4	29941	32327.8	29475.3	21796.4
P08134	RHOC_HUMAN	RHOC	Rho-related GTP-binding protein RhoC			3560.57							463.431
P08174	DAF_HUMAN	CD55	Complement decay-accelerating factor						14176.9	13614.8	26273.2	13471.9	14372.6	9651.92	18286.7	10885.1
P08185	CBG_HUMAN	SERPINA6	Corticosteroid-binding globulin	23796.6	51427.7	48072.4	59493.5	32430	10042.5	8009.94		7430.82	8607.32	14150.1		8400.19	8897.98	9267.04
P08195	4F2_HUMAN	SLC3A2	Amino acid transporter heavy chain SLC3A2	846.986		7072.38	2976.21		11420.6	12670.5	11607.1	9052.3	10894.1	11019.9	16236.5	11563	12461.7	7263.35
P08217	CEL2A_HUMAN	CELA2A	Chymotrypsin-like elastase family member 2A											3525.69		10709.7	8704.46
P08217;P08218	CEL2A_HUMAN;CEL2B_HUMAN	CELA2A;CELA2B	Chymotrypsin-like elastase family member 2A						3449.09	2971.7			3248.36	16090.2		22368.8	13970
P08237	PFKAM_HUMAN	PFKM	ATP-dependent 6-phosphofructokinase, muscle type						1799.17	1454.88		1015.24	1375.81			2739.51	2987.93
P08238	HS90B_HUMAN	HSP90AB1	Heat shock protein HSP 90-beta	21526.2	11984.4	30562	11187.6	4369.41	12191.6	18088.3	15304.1	10064.9	14624.7	18195.7	22068.5	14129.3	13552	39540.1
P08246	ELNE_HUMAN	ELANE	Neutrophil elastase	10917.2	11976.1	8790.74	10486.8	10290.7	11535.7	12693.3	9715.59	10004.5	11215.2	14078.5		20570.7	14471.8	4128.91
P08263;P09210	GSTA1_HUMAN;GSTA2_HUMAN	GSTA1;GSTA2	Glutathione S-transferase A1						5617.52							1571.81
P08294	SODE_HUMAN	SOD3	Extracellular superoxide dismutase [Cu-Zn]	3463.42	3753.01	4405.21	3410.05	3590.17	3002.13	2071.41	2531.08			3549.47		5021.1	2432.56
P08311	CATG_HUMAN	CTSG	Cathepsin G	8930.98	9353.96	9577.85	8337.42	9992.31	35129.9	25435.1	47922.1	28558	29157.8	16859.4	27302.5	41173.4	31297.8	24298.9
P08319	ADH4_HUMAN	ADH4	All-trans-retinol dehydrogenase [NAD(+)] ADH4	9316.87			15047.4	10680.9	53255.5	40568.9	50778.5	38483	46391.5	26748.1		31578.9	29884.6	19541.4
P08397	HEM3_HUMAN	HMBS	Porphobilinogen deaminase		4347.47					3779.67
P08473	NEP_HUMAN	MME	Neprilysin	40641.6		25281.1			200085	189985	201021	162658	189953	168289	162910	220436	188350	68790.5
P08493	MGP_HUMAN	MGP	Matrix Gla protein	45309.5	236254	185100	171922	46814.5	42191.9	47799	61589.2		38529.6	147334		118431	96941.9	57654.6
P08514	ITA2B_HUMAN	ITGA2B	Integrin alpha-IIb	12439.4	17364.1	21014.3	22924	17444.5	831083	749901	583619	631449	632706	1031060	656199	912837	961874	601329
P08519	APOA_HUMAN	LPA	Apolipoprotein(a)	2990800	4071690	3034040	3250020	2890130	4059180	4229320	4558530	3985640	3578530	3085480	2738930	2094620	2946170	2513930
P08519;P00747	APOA_HUMAN;PLMN_HUMAN	LPA;PLG	Plasminogen	124349	16765.2	15152.6	45868.5	70281.8	22007.5	3689.14		18255.2	19686.7			5582.96
P08519;Q16609	APOA_HUMAN;LPAL2_HUMAN	LPA;LPAL2	Apolipoprotein(a)	4141.23		2645.52	3544.89					3804.35
P08559	ODPA_HUMAN	PDHA1	Pyruvate dehydrogenase E1 component subunit alpha, somatic form, mitochondrial	2357.34		5162.41
P08567	PLEK_HUMAN	PLEK	Pleckstrin	8845.76	16018.6	18355.1	20688.9	22909.1	37990.7	25978.9	28907.9	36596.5	39067.5	55865.5	66768.4	32174.7	26914.1	19618.1
P08571	CD14_HUMAN	CD14	Monocyte differentiation antigen CD14	20720.2	52351.3	34382.2	47686.6	25855.9	84766.7	82526.3	80345.1	66514.5	83820.1	31127.6	10472.7	41428.6	29114	6916.99
P08572	CO4A2_HUMAN	COL4A2	Collagen alpha-2(IV) chain			22674	5585.45		129128	132726	153491	141044	140187
P08574	CY1_HUMAN	CYC1	Cytochrome c1, heme protein, mitochondrial	4613.92		2480.09												1158.99
P08575	PTPRC_HUMAN	PTPRC	Receptor-type tyrosine-protein phosphatase C	10167.5					39053.4	43352.2	26934.2	31756.8	39376.3	28472.8	20720	24960	21350.3	16091.3
P08582	TRFM_HUMAN	MELTF	Melanotransferrin	5441.68					629.323
P08603	CFAH_HUMAN	CFH	Complement factor H	3419310	3254470	2927060	3201940	3536890	308445	244679	230987	252188	302707	638372	338758	1111920	651319	136572
P08603;P36980;Q03591	CFAH_HUMAN;FHR1_HUMAN;FHR2_HUMAN	CFH;CFHR1;CFHR2	Complement factor H	588783	481487	357037	527666	579390	29858.4	20816.2	25099.2	23978.9	22704.9	97924		126762	69432.2	12994.1
P08603;Q02985	CFAH_HUMAN;FHR3_HUMAN	CFH;CFHR3	Complement factor H	1129700	1251760	902287	1086550	1268450	226876	201451	29807.1	200280	234372	204976	252702	719001	401705	50081.6
P08603;Q03591	CFAH_HUMAN;FHR1_HUMAN	CFH;CFHR1	Complement factor H	1643760	1544300	1195820	1435490	1380940	233413	238684	199407	190254	203191	528509	260430	811518	782043	197110
P08631	HCK_HUMAN	HCK	Tyrosine-protein kinase HCK						3611.05	3386.98	3860.57	2692.82	2392.78			1464.94
P08637	FCG3A_HUMAN	FCGR3A	Low affinity immunoglobulin gamma Fc region receptor III-A		22904.7				28003.8	11510.4		22178.5	19578.3		3274.35	7296.49
P08648	ITA5_HUMAN	ITGA5	Integrin alpha-5	1058.75		64426.4	2161.36		12754.1	11937.9		10888.6	13233.8	10874.8	14687.3	12899.6	11460
P08670	VIME_HUMAN	VIM	Vimentin	12631.2	15324.8	56195.4	6730.61	2253.26	12416.1	12962.6	12655.3	11688.6	14573.6	12855.8	26832.1	18186.7	12323.3	8770.4
P08670;P17661	DESM_HUMAN;VIME_HUMAN	DES;VIM	Vimentin	11038.8	2981.49	90399.6	3917.5	2381.75	13365.6	14534.6	10264.7	12537.7	11978.4	11372.2		26221.8	17164.7
P08670;P17661;P08729;P05787	DESM_HUMAN;K2C7_HUMAN;K2C8_HUMAN;VIME_HUMAN	DES;KRT7;KRT8;VIM	Keratin, type II cytoskeletal 8	2073.8		14816							2243.32			4761
P08670;P17661;P08729;Q9NSB2;P05787	DESM_HUMAN;K2C7_HUMAN;K2C8_HUMAN;KRT84_HUMAN;VIME_HUMAN	DES;KRT7;KRT8;KRT84;VIM	Keratin, type II cytoskeletal 8			55364.7			22444.6	34705.6	30321.5	22623.4		15798.5			20170.1	20984.1
P08697	A2AP_HUMAN	SERPINF2	Alpha-2-antiplasmin	383607	350587	308744	385139	360823	448776	368335	321136	437445	451580	124041	74449.2	180673	118112	43491
P08708	RS17_HUMAN	RPS17	Small ribosomal subunit protein eS17	1475.6		1606.21
P08709	FA7_HUMAN	F7	Coagulation factor VII	4272.94			4261.8	4544.69	4349.9	3044.53	3709.52	3926.92	3212.69	1645.26
P08727	K1C19_HUMAN	KRT19	Keratin, type I cytoskeletal 19		3374.98	27970.7						8553.27
P08727;P05783	K1C18_HUMAN;K1C19_HUMAN	KRT18;KRT19	Keratin, type I cytoskeletal 18	16041.1	86625.5	10639.2	6924.08	73855.8	12477		29939.7	38002.9	17168.1		76700.3	6310.52	105728	385196
P08729	K2C7_HUMAN	KRT7	Keratin, type II cytoskeletal 7			4355.04
P08754	GNAI3_HUMAN	GNAI3	Guanine nucleotide-binding protein G(i) subunit alpha-3	2029.41		33156.9		1182.82	15791.5	20182.1	26144.4	12741.4	12896.9	23048.6	21250.3	11887.9	19867.2	14185
P08758	ANXA5_HUMAN	ANXA5	Annexin A5	6685.23	17318.8	52216.5	1678.4	27089.4	86572.9	94930.6	74388.1	63429.2	82445.2	109169	75230	107429	101591	54242
P08779	K1C16_HUMAN	KRT16	Keratin, type I cytoskeletal 16	1125040	997548	608769	57815.4	1728480	199735	283829	433618	2667430	274212	500694	1904870	127549	2347360	5670920
P08779;P02533	K1C14_HUMAN;K1C16_HUMAN	KRT14;KRT16	Keratin, type I cytoskeletal 14	943135	2016350	1356640	154325	453460	426583	947747	719895	2320410	699890	1403250	1151870	272058	3163990	6133480
P08779;P02533;P13646;P19012	K1C13_HUMAN;K1C14_HUMAN;K1C15_HUMAN;K1C16_HUMAN	KRT13;KRT14;KRT15;KRT16	Keratin, type I cytoskeletal 14	748670	1621250	1184780	97895.3	1005810	167276	415858	381283	2474610	365121	1030330	209920	243165	2115550	6890890
P08779;P08727	K1C16_HUMAN;K1C19_HUMAN	KRT16;KRT19	Keratin, type I cytoskeletal 19	222597	267036	173168	14778.2	267537	72002.9	86258.1	88567.8	724496	69394	72418.6	607985	31165.5	857145	2008960
P08779;Q04695;P02533	K1C14_HUMAN;K1C16_HUMAN;K1C17_HUMAN	KRT14;KRT16;KRT17	Keratin, type I cytoskeletal 14	58735	65468		12933.4	32067.9	49207.5			642468	34625.1	113586		35949.1	127940	1014320
P08779;Q04695;P02533;P13646;P19012	K1C13_HUMAN;K1C14_HUMAN;K1C15_HUMAN;K1C16_HUMAN;K1C17_HUMAN	KRT13;KRT14;KRT15;KRT16;KRT17	Keratin, type I cytoskeletal 14	57267.6	75097.9	40611.9	13663.2	80106.5	15725.8	33608.1		416936	23659.4	106406	322804	17949.2	158031	1289980
P08779;Q04695;P02533;P13646;P19012;P08727	K1C13_HUMAN;K1C14_HUMAN;K1C15_HUMAN;K1C16_HUMAN;K1C17_HUMAN;K1C19_HUMAN	KRT13;KRT14;KRT15;KRT16;KRT17;KRT19	Keratin, type I cytoskeletal 14	2330360	2984100	2670140	339966	3465900	506302	1927410	1453860	4206260	1750450	1410920	1325380	761610	3877380	8960320
P08779;Q04695;P02533;P19012;P08727	K1C14_HUMAN;K1C15_HUMAN;K1C16_HUMAN;K1C17_HUMAN;K1C19_HUMAN	KRT14;KRT15;KRT16;KRT17;KRT19	Keratin, type I cytoskeletal 14	780330	2503100	2203890	190359	1431300	452771	1254400	1290530	2468910	809833	1833150	5490350	560939	4532570	9785460
P08842	STS_HUMAN	STS	Steryl-sulfatase		6420.27					4168.94				3081.43			8799.61	11870
P08865;A0A8I5KQE6	RPSA2_HUMAN;RSSA_HUMAN	RPSA;RPSA2	Small ribosomal subunit protein uS2B	12427.1		9387.28	2188.17		2487.28	3029.71	4319.02	2400.86	2200.05	4835.92	4413.55	2699.33	1988.09	7226.65
P08962	CD63_HUMAN	CD63	CD63 antigen		13602.2	19013.7	8782.58		167547	133710	92755.5	118958	132458	71788	76872.9	132266	105451	25298.9
P09093	CEL3A_HUMAN	CELA3A	Chymotrypsin-like elastase family member 3A						3149.32	2789.75
P09104	ENOG_HUMAN	ENO2	Gamma-enolase						3479.9	6341.23		3919.62	4701.84	6838.2		5768.64	6411.14
P09110	THIK_HUMAN	ACAA1	3-ketoacyl-CoA thiolase, peroxisomal	2599.42		2397.86			1246.06	2479.47		858.838	1220.37			1997.82
P09172	DOPO_HUMAN	DBH	Dopamine beta-hydroxylase	1459.93	2911.66	2546.19		1665.67	5951.16	4557.8	7398.52	7174.4	6796.27	34838.6	17549.8	40659.5	33593.6	9287.05
P09211	GSTP1_HUMAN	GSTP1	Glutathione S-transferase P	60566.6		38919.4	2524.23		21754.9	26716.5	14342.5	18356.2	24734.2	28605.8	18205.5	20906.9	18255.3	28228.1
P09326	CD48_HUMAN	CD48	CD48 antigen						11032.6	12693		10397.8	9749.28	9730.14	10775.7	8199.61	7848.41
P09382	LEG1_HUMAN	LGALS1	Galectin-1				1443.79		8766.66	10222.7	14697.3	6419.5	7522.86	11372		15310.1	9811.9
P09429	HMGB1_HUMAN	HMGB1	High mobility group protein B1			10305.3
P09429;B2RPK0	HGB1A_HUMAN;HMGB1_HUMAN	HMGB1;HMGB1P1	High mobility group protein B1-like 1	4580.27		37178.2	1572.33
P09455	RET1_HUMAN	RBP1	Retinol-binding protein 1	4071.25		5894.96
P09467;O00757	F16P1_HUMAN;F16P2_HUMAN	FBP1;FBP2	Fructose-1,6-bisphosphatase isozyme 2					1451.85	1374.38	2226.73			1340.3
P09486	SPRC_HUMAN	SPARC	SPARC				984.468		9281.59	7554.3		8747.2	10856.8
P09493	TPM1_HUMAN	TPM1	Tropomyosin alpha-1 chain	16833.1		26817.8		3415.8	22181	29520.9		14589.2	22789.5	17584.9	26210.9	10570.8	21090.3
P09493;P07951	TPM1_HUMAN;TPM2_HUMAN	TPM1;TPM2	Tropomyosin beta chain	15032.5	28389	22872.6			12637.9	22414.6	20805.1	15494.2	22633.6	23766.8		27962.3	29219.5	24052.1
P09496	CLCA_HUMAN	CLTA	Clathrin light chain A			8154.67	3260.28		8289.38	8884.35	9235.37		7298.13	9122.31
P09497	CLCB_HUMAN	CLTB	Clathrin light chain B	7747.15	2859.49	14411.5	4213.94		11532.4	6850.26	12341.9		9029.34	7698.39		4702.21	5719.91
P09525	ANXA4_HUMAN	ANXA4	Annexin A4	14534.3		12510.2			38724.6	38193.7	35394	29398.6	33971.9	40966.6	32288.5	45800.7	44823.7	27471.5
P09543	CN37_HUMAN	CNP	2',3'-cyclic-nucleotide 3'-phosphodiesterase	3011.1		8156.64			12780.8	19854	18169.6	13079	16220.7	12965.3		14438.1	13318.7	7913.01
P09601	HMOX1_HUMAN	HMOX1	Heme oxygenase 1	20603.8										2876.53
P09651	ROA1_HUMAN	HNRNPA1	Heterogeneous nuclear ribonucleoprotein A1	12299.4	35544.3	10983	7825.61		2797.04	18010.4	21736.5	1227.03	9854.03		14450.4			18399.3
P09668	CATH_HUMAN	CTSH	Pro-cathepsin H	5972.68	2623.56	5195.87			1711.64	5124.89								5010.47
P09769	FGR_HUMAN	FGR	Tyrosine-protein kinase Fgr						7557.85	7656.31		4849.58	6181.38	4140.61		2507.65	4560.6
P09871	C1S_HUMAN	C1S	Complement C1s subcomponent	1487590	1278470	1225920	1336300	1275190	207817	201802	207641	180044	196604	429114	381568	502987	477632	166175
P09871;P48740	C1S_HUMAN;MASP1_HUMAN	C1S;MASP1	Complement C1s subcomponent	295920	171583	205779	314284	279251	129245	94407	117455	67394.9	77632.2	208688	201953	251242	208469	25198.2
P09972	ALDOC_HUMAN	ALDOC	Fructose-bisphosphate aldolase C	17617.2					13133.2	10261.8		11724.3	16205.5	29379.5	29528.4	3987.9		21919.1
P0C0L4	CO4A_HUMAN	C4A	Complement C4-A	1196160	536345	590676	894907	1086950	178214	208198	257821	284512	238795	1022020	128874	622064	537927	170126
P0C0L4;P0C0L5	CO4A_HUMAN;CO4B_HUMAN	C4A;C4B	Complement C4-A	4877400	5191030	4271170	4838070	4778420	955673	1019530	1138460	1392170	1380650	2473720	1185320	2767280	2269080	805010
P0C0L5	CO4B_HUMAN	C4B	Complement C4-B	1617820	2203650	2759870	2107600	2008420	1143820	907882	597388	1080130	1154300	918986	372196	1810310	1124110	216907
P0C0S5;Q71UI9	H2AV_HUMAN;H2AZ_HUMAN	H2AZ1;H2AZ2	Histone H2A.Z	1386.47		9809.81	1043.12		4697.74	4224.17	14038.9	4994.69	2369.57	6152.58	4363.69	5045.65	6782.55
P0C0S5;Q71UI9;P04908;P0C0S8;P20671;Q16777;Q6FI13;Q7L7L0;Q93077;Q96KK5;Q99878;Q9BTM1;Q96QV6	H2A1A_HUMAN;H2A1B_HUMAN;H2A1C_HUMAN;H2A1D_HUMAN;H2A1H_HUMAN;H2A1J_HUMAN;H2A1_HUMAN;H2A2A_HUMAN;H2A2C_HUMAN;H2A3_HUMAN;H2AJ_HUMAN;H2AV_HUMAN;H2AZ_HUMAN	H2AC1;H2AC11;H2AC12;H2AC14;H2AC18;H2AC20;H2AC25;H2AC4;H2AC6;H2AC7;H2AJ;H2AZ1;H2AZ2	Histone H2A type 1-B/E	103697	52069.7	372494	107427	57388.1	173751	134351	80781.7	169538	170550	144284		121031	83871.6
P0C869	PA24B_HUMAN	PLA2G4B	Cytosolic phospholipase A2 beta	5094.77		1126.89
P0CG38;P60709;P63261	ACTB_HUMAN;ACTG_HUMAN;POTEI_HUMAN	ACTB;ACTG1;POTEI	POTE ankyrin domain family member I	137803	25058.5	243661	30088.4	34160.4	407242	506766	191082	287308	426907	439980	36538.1	542535	542042	314263
P0CG38;P60709;P63261;P68133	ACTB_HUMAN;ACTG_HUMAN;ACTS_HUMAN;POTEI_HUMAN	ACTA1;ACTB;ACTG1;POTEI	POTE ankyrin domain family member I	755231	161326	1149780	156828	135891	973786	1405310	1002820	975554	1215650	2303200	2685280	1720250	1957360	2048000
P0CG47;P0CG48;P62979;P62987	RL40_HUMAN;RS27A_HUMAN;UBB_HUMAN;UBC_HUMAN	RPS27A;UBA52;UBB;UBC	Polyubiquitin-B	215689	143942	293991	29958.5	37222.9	800246	754208	711927	730610	747485	749620	402453	675101	680331	502500
P0DJD7;P0DJD8;P0DJD9	PEPA3_HUMAN;PEPA4_HUMAN;PEPA5_HUMAN	PGA3;PGA4;PGA5	Pepsin A-4						2335.52	2260.41			2845.59
P0DJI8	SAA1_HUMAN	SAA1	Serum amyloid A-1 protein	221698			190448	162718	175560	85193.6		213764	182415	19006.8	11502.8	60849.6	31096.6	28517.4
P0DJI9	SAA2_HUMAN	SAA2	Serum amyloid A-2 protein	92324.3	127259	137181	145162	79422.4	133432	74983.9	98820.8	121372	104413	20536.9		43171.7	22196	13884.5
P0DJI9;P0DJI8	SAA1_HUMAN;SAA2_HUMAN	SAA1;SAA2	Serum amyloid A-1 protein	257777	207250	198414	206904	133435	317001	177577	376847	305439	285490	109257	56459.2	125673	96479.4	39026.3
P0DMV8;P0DMV9	HS71A_HUMAN;HS71B_HUMAN	HSPA1A;HSPA1B	Heat shock 70 kDa protein 1A	26016.7	9289.43	14449.1	3214.32	1757.27	19211.9	24326.4	17440.2	20129.4	32988.8	26381.3	30114.1	23427.2	22940.1	26596.2
P0DOX2	IGA2_HUMAN		Immunoglobulin alpha-2 heavy chain	139581	113101	113956	164943	157170	420433	462066	773777	502664	421161	1080930	355045	951766	637164	129997
P0DOX2;A0A0B4J1V0;P01780;A0A0B4J1Y9;A0A0B4J1V6;A0A0B4J1X5;A0A0A0MS15;P01766;A0A075B6Q5;A0A0C4DH36;A0A0J9YX35;P01772;P01767;P01764;P01782;A0A0B4J1V1;A0A0B4J1X8;A0A0C4DH32;P0DTE1;P01768;P0DP03;A0A0C4DH42	HV307_HUMAN;HV309_HUMAN;HV313_HUMAN;HV315_HUMAN;HV320_HUMAN;HV321_HUMAN;HV323_HUMAN;HV330_HUMAN;HV333_HUMAN;HV338_HUMAN;HV343_HUMAN;HV349_HUMAN;HV353_HUMAN;HV364_HUMAN;HV366_HUMAN;HV372_HUMAN;HV373_HUMAN;HV374_HUMAN;HV383_HUMAN;HV64D_HUMAN;HVC05_HUMAN;IGA2_HUMAN	IGHV3-13;IGHV3-15;IGHV3-20;IGHV3-21;IGHV3-23;IGHV3-30;IGHV3-30-5;IGHV3-33;IGHV3-38;IGHV3-38-3;IGHV3-43;IGHV3-49;IGHV3-53;IGHV3-64;IGHV3-64D;IGHV3-66;IGHV3-7;IGHV3-72;IGHV3-73;IGHV3-74;IGHV3-9	Immunoglobulin heavy variable 3-64									20646.2		198552		28870.6		22113.9
P0DOX2;P01780;A0A0B4J1X5;P01772;P01767;A0A0B4J1V1;A0A0J9YVY3;A0A0C4DH42	HV307_HUMAN;HV321_HUMAN;HV333_HUMAN;HV353_HUMAN;HV366_HUMAN;HV374_HUMAN;HV741_HUMAN;IGA2_HUMAN	IGHV3-21;IGHV3-33;IGHV3-53;IGHV3-66;IGHV3-7;IGHV3-74;IGHV7-4-1	Immunoglobulin heavy variable 3-21	1004180	343442	435810	792900	960797	640307	471896	360372	1235880	1377800	1934670	248987	1225450	545386	158752
P0DOX2;P01877	IGA2_HUMAN;IGHA2_HUMAN	IGHA2	Immunoglobulin heavy constant alpha 2	180037	315932	252140	294325	184964	854264	814743	994369	834005	699377	1453800	745660	1627670	1591110	264718
P0DOX3	IGD_HUMAN		Immunoglobulin delta heavy chain	84868.3	58957.9	53372	93141.5	84557.2	187578	182714	198604	154789	129103	345263	60758.6	394002	301002	81626.8
P0DOX3;P01880	IGD_HUMAN;IGHD_HUMAN	IGHD	Immunoglobulin heavy constant delta	27412	26919.9	25525.2	24030.1	35690.9	24446	27075.2	27946.8	28557.6	27464.4	72462.2	36522.6	57293.4	89788.3	12346.3
P0DOX4	IGE_HUMAN		Immunoglobulin epsilon heavy chain				654.64	1304.89	595.422	1814.15	1955.87	1006.15	1920.74	2195.77		2962.83	1873.04
P0DOX5	IGG1_HUMAN		Immunoglobulin gamma-1 heavy chain	1481940	5070940	4043660	1602370	3941780	1280510	1218980	1253430	1105600	1103880	3682890	1972810	2112500	3223410	2433570
P0DOX5;P01859	IGG1_HUMAN;IGHG2_HUMAN	IGHG2	Immunoglobulin heavy constant gamma 2	723930	30817.3	43353.5	112534	409177	22804.5	9809.1		62675.3	31222.9			20666.1	25358.6
P0DOX5;P01859;P01860	IGG1_HUMAN;IGHG2_HUMAN;IGHG3_HUMAN	IGHG2;IGHG3	Immunoglobulin heavy constant gamma 2	1813470	2021220	345736	1859730	1864460	400490	302924	999653	419492	488520	2028620	3447610	2012840	1478660	846228
P0DOX5;P01859;P01861;P01860	IGG1_HUMAN;IGHG2_HUMAN;IGHG3_HUMAN;IGHG4_HUMAN	IGHG2;IGHG3;IGHG4	Immunoglobulin heavy constant gamma 2	152681	3841780	1419490	1004940	1625230	811247	930324	1273120	1077110	1307240	3324500	1982780	3910100	3144300	868465
P0DOX5;P01860	IGG1_HUMAN;IGHG3_HUMAN	IGHG3	Immunoglobulin heavy constant gamma 3	1098840	3386570	2285270	2439910	1586650	765700	534302	800934	799556	920724	3025150	1801200	1493510	1572280	643299
P0DOX5;P01861	IGG1_HUMAN;IGHG4_HUMAN	IGHG4	Immunoglobulin heavy constant gamma 4	69439.4	19635	16742.5	75321.4	51173.4	21194.6	23866.3	21264	29204.7	13857.2	72972.6		78460.6	59871.5	27668.6
P0DOX5;P01861;P01860	IGG1_HUMAN;IGHG3_HUMAN;IGHG4_HUMAN	IGHG3;IGHG4	Immunoglobulin heavy constant gamma 3	2005190	625782	604215	1634100	1665140	402164	286157	485889	550357	485695	1563030	37108.2	1241080	699757	507888
P0DOX6	IGM_HUMAN		Immunoglobulin mu heavy chain	90647.8	73440	70238	63031.4	54743.3	397485	510116	824787	429004	434991	673206	450407	816420	705026	196002
P0DOX6;A0A0C4DH43	HV70D_HUMAN;IGM_HUMAN	IGHV2-70D	Immunoglobulin heavy variable 2-70D	87039.5	113107	127191	115557	105979	161107	168937	218483	97616.5	56286.3	366485	81469.1	326785	322618	85020.7
P0DOX7	IGK_HUMAN		Immunoglobulin kappa light chain	504135	322620	339272	427952	549901	1002560	1136670	1851440	899177	1032390	1222640	645427	2028010	1147800	251557
P0DOX7;P01602	IGK_HUMAN;KV105_HUMAN	IGKV1-5	Immunoglobulin kappa variable 1-5	172788	619596	452254	549919	408132	1632310	1815170	2161850	1315690	1111280	2628190	1681100	3394060	2549330	490887
P0DOX7;P01834	IGKC_HUMAN;IGK_HUMAN	IGKC	Immunoglobulin kappa constant	1460410	4290430	1998140	1870930	426761	1200600	1289130	1697420	1044600	1519810	3286510	4461410	1849110	1848250	2803720
P0DOX8	IGL1_HUMAN		Immunoglobulin lambda-1 light chain	630372	1519750	1044720	1432400	766675	1861480	1474370	4212180	1138040	752438	3500480	2263120	2624620	2954350	766072
P0DOX8;A0M8Q6;P0DOY2	IGL1_HUMAN;IGLC2_HUMAN;IGLC7_HUMAN	IGLC2;IGLC7	Immunoglobulin lambda constant 7						8420.09	4708.74		11936.9	9015.1	10452.5		6964.66	6318.77	3361.55
P0DOX8;P01706;P01709	IGL1_HUMAN;LV208_HUMAN;LV211_HUMAN	IGLV2-11;IGLV2-8	Immunoglobulin lambda variable 2-11	590217	621444	179247	542926	173119	1033140	1203530	1458560	1107120	1396270	2002900	607983	454589	460729
P0DOX8;P0DOY3;A0M8Q6;P0DOY2	IGL1_HUMAN;IGLC2_HUMAN;IGLC3_HUMAN;IGLC7_HUMAN	IGLC2;IGLC3;IGLC7	Immunoglobulin lambda constant 7	62145.3	2697180	120600	151403	88594.1	137827	164416	1487170	87474.8	75943.5	434382	3273420	250989	183603	953049
P0DOX8;P0DOY3;P0DOY2	IGL1_HUMAN;IGLC2_HUMAN;IGLC3_HUMAN	IGLC2;IGLC3	Immunoglobulin lambda-1 light chain	1305060	1427880	284726	900581	913720	2214210	820218	1833200	1782520	1810610	3057870	1045680	1435820	1442280	984479
P0DOY3	IGLC3_HUMAN	IGLC3	Immunoglobulin lambda constant 3						5772.54			7699.11	3985.75	18729.4		2523.39
P0DOY3;A0M8Q6;P0DOY2	IGLC2_HUMAN;IGLC3_HUMAN;IGLC7_HUMAN	IGLC2;IGLC3;IGLC7	Immunoglobulin lambda constant 7	2081120	4225500	3282370	2927330	2534050	2720680	3294980	10527400	2826180	2614090	6142870	7187440	4226480	4674520	2024140
P0DOY3;P0DOY2	IGLC2_HUMAN;IGLC3_HUMAN	IGLC2;IGLC3	Immunoglobulin lambda constant 2	1574220	4916140	3852830	3052180	2995020	3522220	4222770	5285100	3585520	2783240	1879920	7892030	4315120	4654140	2952710
P0DP01	HV108_HUMAN	IGHV1-8	Immunoglobulin heavy variable 1-8	7652.46			3738.71	5098.08	12781.6	14531.3	19318.8	14011.1	14717			28192.3	16616.8	4809.01
P0DP08	HVD82_HUMAN	IGHV4-38-2	Immunoglobulin heavy variable 4-38-2						2985.36	2333		3694.77	2671.19			3545.77
P0DP23;P0DP24;P0DP25	CALM1_HUMAN;CALM2_HUMAN;CALM3_HUMAN	CALM1;CALM2;CALM3	Calmodulin-1	54336.8	6253.04	50608.3	8533.01		10345.2	14693.7		16535.6	14417	9521.21	32218.6	16445.5	12126.5	34763.6
P0DP57	SLUR2_HUMAN	SLURP2	Secreted Ly-6/uPAR domain-containing protein 2	2245.42	8467.91	15658.6	1412.26	4925.96		3744.41		9901.47	2952.06	2214.41	7708.18	1623.18	8654.02	18792.1
P0DTE1	HV383_HUMAN	IGHV3-38-3	Probable non-functional immunoglobulin heavy variable 3-38-3			14075.4	2840.75	1615.41	3418.03	6194.5		6070.24	4584.72	15706		10123.2	5678.69	6162.42
P0DTE2	HV511_HUMAN	IGHV8-51-1	Probable non-functional immunoglobulin heavy variable 8-51-1						1393.39			2918.9	1482.81
P0DTE7;P0DTE8;P0DUB6	AMY1A_HUMAN;AMY1B_HUMAN;AMY1C_HUMAN	AMY1A;AMY1B;AMY1C	Alpha-amylase 1B				2523.8			2974.29	2680.24	3183.49				9018.24	7330.71	8964.02
P10124	SRGN_HUMAN	SRGN	Serglycin	5681.28	17459.4	12701.7	14619.8	7638.35	454430	357547	271994	345449	347231	4873.97	7173.16	15645.7	8434.87
P10155	RO60_HUMAN	RO60	RNA-binding protein RO60	4954.61		2228.26			1072.45	3399.87	2835.98	1616.06		4668.47			4066.72	4679.03
P10163;Q04118	PRB3_HUMAN;PRB4_HUMAN	PRB3;PRB4	Basic salivary proline-rich protein 4		5042.01		3480.48			3705.16				13282.9		4052.25	6445.57	23652.1
P10253	LYAG_HUMAN	GAA	Lysosomal alpha-glucosidase	3511.92		1956.85			835.164	2362.46			1562.53					2305.16
P10301	RRAS_HUMAN	RRAS	Ras-related protein R-Ras	1037.64		7474.75			12829.8	12335.1	11834.9	9506.85	10934.7	5748.07	10359.6	8409.76	8355.05	5462.01
P10301;P62070	RRAS2_HUMAN;RRAS_HUMAN	RRAS;RRAS2	Ras-related protein R-Ras			11492.7			15261.6	16448.3	13473.7	12612.2	14152	8715.52		7211	5646.99	15670.5
P10321	HLAC_HUMAN	HLA-C	HLA class I histocompatibility antigen, C alpha chain	1845.07					14770.7	14473.4		15539.7	17474.3	10323.7		10847.2	8044.95	4456.86
P10412	H14_HUMAN	H1-4	Histone H1.4	3894.03					849.812
P10412;P16403;P16402	H12_HUMAN;H13_HUMAN;H14_HUMAN	H1-2;H1-3;H1-4	Histone H1.4	16474.2	46154.5	328466	33940.7	11535.3	4746.11	7480.51			2482.09	13415.8	9879.64	6114.6	6338.37	8391.06
P10451	OSTP_HUMAN	SPP1	Osteopontin	5645.7	15396.2	15220.5	11820.6
P10515	ODP2_HUMAN	DLAT	Dihydrolipoyllysine-residue acetyltransferase component of pyruvate dehydrogenase complex, mitochondrial	3630.76
P10586	PTPRF_HUMAN	PTPRF	Receptor-type tyrosine-protein phosphatase F	11220	10427.8	9535.5	11294	11709.9	8529.75	9329.82	15464.5	9276.43	9086.29			5644.9
P10586;P23468	PTPRD_HUMAN;PTPRF_HUMAN	PTPRD;PTPRF	Receptor-type tyrosine-protein phosphatase F	7199.24	3914.01	4528.64	5367.46	5296.94	3176.21	2598.75	2481.39	2574.78	3204.59
P10599	THIO_HUMAN	TXN	Thioredoxin	140623	140353	277669	28416.8	51829.5	114721	243165	65877.8	335408	118805	114925	125758	105651	291703	535693
P10619	PPGB_HUMAN	CTSA	Lysosomal protective protein	11967	11092.1	15422.5			4552.44	19298.3		17914.1				12469.4	19533.9	14910.9
P10643	CO7_HUMAN	C7	Complement component C7	300326	230694	209339	268103	345926	71169.3	63422.3	39366.2	52078.2	60725	38187.6	24665.6	62752.2	36209.2	13510.8
P10644	KAP0_HUMAN	PRKAR1A	cAMP-dependent protein kinase type I-alpha regulatory subunit			9163.6			26241.6	35652.9	14978.8	35559.8	35042.6	14319.8	33711.7	30129.1	19590.4	17560.1
P10646	TFPI1_HUMAN	TFPI	Tissue factor pathway inhibitor	11478.4	19934.3	16888.4	28182.7	9659.11	4653.9	3616.31		6256.27	4688.14			2427.31
P10720	PF4V_HUMAN	PF4V1	Platelet factor 4 variant	6906.79	4301.93	3430.78	4563.48	6647.58
P10768	ESTD_HUMAN	ESD	S-formylglutathione hydrolase	4726.08					5319.43	8084.21	7978.3	6834.72	7669.32	9443.23		7413.21	8577.43	8109.65
P10809	CH60_HUMAN	HSPD1	60 kDa heat shock protein, mitochondrial	8735.53		11029.9	4486.88		1721.86	10459.8	4151.11	6630.58	2216.09	4967.62			13698.9	40951.1
P10909	CLUS_HUMAN	CLU	Clusterin	552937	1039890	965360	1097370	570874	2655590	2581860	2822270	2662100	2325700	929228	478942	1288540	843739	251949
P10915	HPLN1_HUMAN	HAPLN1	Hyaluronan and proteoglycan link protein 1						27624.8	25775.5	25761.4	29259.7	27056.8
P11021	BIP_HUMAN	HSPA5	Endoplasmic reticulum chaperone BiP	57535.1	23034.7	44122	17737.5	22186.7	41608.5	45058.9	72282.8	58071.6	42280.7	41429.3	26761.5	32999.3	37069.9	67571.6
P11021;P11142;P54652	BIP_HUMAN;HSP72_HUMAN;HSP7C_HUMAN	HSPA2;HSPA5;HSPA8	Endoplasmic reticulum chaperone BiP	38578.4	15061.1	46353.8	13933.5	12826.5	57801	73107.4	37601.4	62176.2	63619.7	59397.1	58826.8	79333.7	62646.6	53069.8
P11021;P11142;P54652;P0DMV8;P0DMV9	BIP_HUMAN;HS71A_HUMAN;HS71B_HUMAN;HSP72_HUMAN;HSP7C_HUMAN	HSPA1A;HSPA1B;HSPA2;HSPA5;HSPA8	Heat shock 70 kDa protein 1A	154979	45120.2	89773.3	29262	36825.3	146938	175772	214430	143186	167264	175359	120511	172147	168246	126639
P11047	LAMC1_HUMAN	LAMC1	Laminin subunit gamma-1	6431.52		20960.8	2459.61	13010.3	127336	111157	125406	107281	112357			4607.55
P11049	CD37_HUMAN	CD37	Leukocyte antigen CD37						50364.7	36606.5	35337.8	45477.4	43974.7	28302.6	23037.9	27020.5	32840.7	14679
P11117	PPAL_HUMAN	ACP2	Lysosomal acid phosphatase						2190.04	1810.68		2990.3	1270.59
P11142	HSP7C_HUMAN	HSPA8	Heat shock cognate 71 kDa protein	13665.4	11364.1	34872.2	5813.12	4779.38	46891.8	59786.4	53496	41742.1	57709.5	66466.2	62992.4	56956	56885.3	35628.2
P11142;P54652	HSP72_HUMAN;HSP7C_HUMAN	HSPA2;HSPA8	Heat shock cognate 71 kDa protein	20897.6	8355.33	32707.2	5569.86	3487.57	46720.1	60375.2	31025	45888.3	44317.3	64623.5	56439.7	63220.9	70239	62502.6
P11142;P54652;P17066	HSP72_HUMAN;HSP76_HUMAN;HSP7C_HUMAN	HSPA2;HSPA6;HSPA8	Heat shock cognate 71 kDa protein	9394.46		14451.6	2615.59		26475.6	27107.6		19105.6	30422.5	25368.8	20393.6	34050.9	31074.6	30747.3
P11142;P54652;P17066;P0DMV8;P0DMV9	HS71A_HUMAN;HS71B_HUMAN;HSP72_HUMAN;HSP76_HUMAN;HSP7C_HUMAN	HSPA1A;HSPA1B;HSPA2;HSPA6;HSPA8	Heat shock 70 kDa protein 1A	56869.9	25325	43491	8075.65		71142.5	79406.3	35017	67860.4	69012.6	124158	94968	88021.9	113007	98500
P11150	LIPC_HUMAN	LIPC	Hepatic triacylglycerol lipase	1352.55					10463.1	7173.81		9592.09	9388.69	5316.41		7166.35
P11166	GTR1_HUMAN	SLC2A1	Solute carrier family 2, facilitated glucose transporter member 1	2252.52		582828		2314.8	70226.2	71448.5	73434	54560	81581.7	71554.2	107700	79948.1	87436.6	64049.3
P11169	GTR3_HUMAN	SLC2A3	Solute carrier family 2, facilitated glucose transporter member 3						17049.6	13995.6	15340.6	12454	15748	8347.51	7759.49	15751.4	17633	4785.69
P11169;Q8TDB8	GTR14_HUMAN;GTR3_HUMAN	SLC2A14;SLC2A3	Solute carrier family 2, facilitated glucose transporter member 3	1490.24					92221.5	93797.1	100548	68298.5	99908.5	89878.4	85116.9	105726	135563	55187.1
P11171	EPB41_HUMAN	EPB41	Protein 4.1						14799.2	20954.9	25306.1	19141.4	22856.2	22810.2	9115.5	20297.2	19334.5	22431.9
P11171;Q9Y2J2	E41L3_HUMAN;EPB41_HUMAN	EPB41;EPB41L3	Protein 4.1	1352.08					5029.87	6699.71	7356.23	7520.04	7585.51			8675.06
P11177	ODPB_HUMAN	PDHB	Pyruvate dehydrogenase E1 component subunit beta, mitochondrial	2055.69
P11215	ITAM_HUMAN	ITGAM	Integrin alpha-M	1978.08			970.897		23421.5	22283.6	23492.8	16811.6	21264	15348.5	17794.1	14912.6	12786.9	9187.03
P11215;P20702	ITAM_HUMAN;ITAX_HUMAN	ITGAM;ITGAX	Integrin alpha-M						5972.26	7697.44			4036.76			3556.05	6326
P11216	PYGB_HUMAN	PYGB	Glycogen phosphorylase, brain form	6133.61		3681.43			7158.98	7864.68	5741.46	4556.9	6965.31	9539.46	12864.3	7457.78	9941.83	7331.43
P11216;P11217	PYGB_HUMAN;PYGM_HUMAN	PYGB;PYGM	Glycogen phosphorylase, brain form	4206.19	3098.38	4374.06			3335.49	6906.36			3717.25	4411.81		6821.44	3592.52
P11226	MBL2_HUMAN	MBL2	Mannose-binding protein C	148163	248083	204063	224019	158375	265624	261116	326810	228491	248516	172295	99168.9	299488	206480	70721
P11233	RALA_HUMAN	RALA	Ras-related protein Ral-A			3558.49			5661.52	8246.06		7009.52	9103.81	4883.84		5842.62	3721.03	5409.32
P11234	RALB_HUMAN	RALB	Ras-related protein Ral-B	3054.6		4520.4	2441.95		38601.8	37596.5	39087.3	20797.3	32388	21242.8	17113.4	28377.6	31988.2	15117.5
P11234;P11233	RALA_HUMAN;RALB_HUMAN	RALA;RALB	Ras-related protein Ral-A	1856.49		6613.54	2152.33		31596.8	30111.3	16162.9	23581.1	26970.8	13293.9		18873.9	14394.9	5309
P11277	SPTB1_HUMAN	SPTB	Spectrin beta chain, erythrocytic	5042.3			2913.86	3468.21	29520.7	30505.6	40017.8	31598	36907.3	40172.5	48839.5	27530.3	33457.9	40149.2
P11277;Q01082	SPTB1_HUMAN;SPTB2_HUMAN	SPTB;SPTBN1	Spectrin beta chain, erythrocytic						3004.97	3005.46		7105.88	8099.38			2715.61
P11277;Q01082;O15020	SPTB1_HUMAN;SPTB2_HUMAN;SPTN2_HUMAN	SPTB;SPTBN1;SPTBN2	Spectrin beta chain, non-erythrocytic 2	4122.17		9456.47			11488.4	10653.8	17780.9	13886.1	13450.6	17257.9		10470.6	18525.1	19441.3
P11277;Q01082;O15020;Q9H254	SPTB1_HUMAN;SPTB2_HUMAN;SPTN2_HUMAN;SPTN4_HUMAN	SPTB;SPTBN1;SPTBN2;SPTBN4	Spectrin beta chain, non-erythrocytic 2	2981.65		6560.16			3545.63	3443.24		5486.42	3873.75	8945.79			5306.81
P11279	LAMP1_HUMAN	LAMP1	Lysosome-associated membrane glycoprotein 1	18037.2	9956.72	20779.3	4041.56	2986.36	18289.1	29463.6	22411.6	24797.5	18859.4	22546		18961.1	26825.4	23639.4
P11413	G6PD_HUMAN	G6PD	Glucose-6-phosphate 1-dehydrogenase	3847.2		7825.9	4664.81		9626.92	13859.1	11460.9	9104.07	12690.4	18120	14555.7	16020.3	15136.4	12655.4
P11586	C1TC_HUMAN	MTHFD1	C-1-tetrahydrofolate synthase, cytoplasmic	2465.34		6955.58			5951.62	7222.73		5667.64	6798.46	12091.5	9909.7	13099	7884.25	6678.75
P11597	CETP_HUMAN	CETP	Cholesteryl ester transfer protein	10652.5	7569.53	11152.3	12901.2	13113.9	168981	140107	136180	141942	167047	58317.4		81007.9	46548.7	14843.3
P11684	UTER_HUMAN	SCGB1A1	Uteroglobin	1229.82	3692.65		2209.87	1335.23
P11717	MPRI_HUMAN	IGF2R	Cation-independent mannose-6-phosphate receptor	1201.06					3127.69	2014.58		2960.4	2612.64	10673.6		15656.9	9205.23
P11766	ADHX_HUMAN	ADH5	Alcohol dehydrogenase class-3						5354.45	5929.95		4520.95	3307.68	8674.71		5282.91	8481.19	5109.89
P11940	PABP1_HUMAN	PABPC1	Polyadenylate-binding protein 1	15671		5497.01			2993.22	5675.57		3844.97	4439.03	11682.2	5065.37	9962.98	11326.1	6493.2
P11940;Q13310	PABP1_HUMAN;PABP4_HUMAN	PABPC1;PABPC4	Polyadenylate-binding protein 1	4461.7					3145.73	3317.35		2637.82	2803.59	6184.18		8843.12	7245.58	5885.67
P12081	HARS1_HUMAN	HARS1	Histidine--tRNA ligase, cytoplasmic	3222.84		5584.89			1259.25	3630.83		3095.97	2156.81	2841.81		1917.85	4736.24	6127.06
P12081;P49590	HARS1_HUMAN;SYHM_HUMAN	HARS1;HARS2	Histidine--tRNA ligase, cytoplasmic	1865.68	3993.02	8357.13		1742.47	1561	4605.76		5616.8	3271.53	4804.11	14074.2	1986.97	5882.27	15385.1
P12109	CO6A1_HUMAN	COL6A1	Collagen alpha-1(VI) chain	11618.8	4813.63	9820.25	7716.5	6976.92	200641	199021	179531	218206	188104	28603.9	9639.2	43230.9	28082.6	5738.7
P12110	CO6A2_HUMAN	COL6A2	Collagen alpha-2(VI) chain	5318.26	6262.7	9111.59	6299.95	5122.55	126380	105685	80058.3	118370	121204	20064.7	5993.2	21569.3	17539.3	7071.02
P12111	CO6A3_HUMAN	COL6A3	Collagen alpha-3(VI) chain	9713.47	8346.18	9294.89	9680.13	10968.8	131233	115663	119260	122689	138830	24659.6	18759.5	26179.1	20525	6211.47
P12236	ADT3_HUMAN	SLC25A6	ADP/ATP translocase 3	8219.24
P12259	FA5_HUMAN	F5	Coagulation factor V	33676.7	29974.2	29345.1	36150.1	38226.6	329772	322470	352082	468588	525359	52328.3	44474	61640.3	51487.8	24263.2
P12268	IMDH2_HUMAN	IMPDH2	Inosine-5'-monophosphate dehydrogenase 2	5072.27		4268.74							2941.79	5544.1		7640.05	6477.94	5331.89
P12273	PIP_HUMAN	PIP	Prolactin-inducible protein	9902.89	47601.8	22814.7	22540.2	6919.6	9513.63	19952.2	22141.1	11868.2	12536.4	25384.4	39919.7	16739.1	31394.7	110197
P12277	KCRB_HUMAN	CKB	Creatine kinase B-type	4287.05		4695.76	4453.09			3853.98			1620.83	2907.62				10624.9
P12314	FCGR1_HUMAN	FCGR1A	High affinity immunoglobulin gamma Fc receptor I						4828.47	4175.86		2042.71	3437.05			2318.85	2774.23
P12318;P31995	FCG2A_HUMAN;FCG2C_HUMAN	FCGR2A;FCGR2C	Low affinity immunoglobulin gamma Fc region receptor II-a						17736.1	20777.2	17825.6	13292.7	13245.5	17289.1		14032.1	12413.8	6846.58
P12429	ANXA3_HUMAN	ANXA3	Annexin A3	3978.08		22015.5	1820.5		54558.9	51333.6	43273.1	39332	45373.9	53153.5	49358.1	58850.4	54562.3	29259.3
P12532	KCRU_HUMAN	CKMT1A	Creatine kinase U-type, mitochondrial	29335.3						4417.23		2713.31		3832.66		10488.2	4139.21	11204.4
P12814	ACTN1_HUMAN	ACTN1	Alpha-actinin-1	44751.3	7180.72	13998.3	7496.66	11519.2	31517.7	42553.2	49626.4	33003.2	50575.2	95114.2	46834.1	69759.6	74742.5	47280.5
P12814;O43707	ACTN1_HUMAN;ACTN4_HUMAN	ACTN1;ACTN4	Alpha-actinin-4	59734.4	5728.27	22683.1	9017.35	11102.4	38919.4	46231.5	44839.8	30097.1	45338.3	66902.4	32603.9	75739.8	76282.5	47251.5
P12814;O43707;P35609	ACTN1_HUMAN;ACTN2_HUMAN;ACTN4_HUMAN	ACTN1;ACTN2;ACTN4	Alpha-actinin-4	31956.6	8368.07	17456.6	7373.55	7581.47	22467	30914.6	21486	25434.2	28235	44230.1	38589.3	42634.3	41714.5	28199
P12814;P35609	ACTN1_HUMAN;ACTN2_HUMAN	ACTN1;ACTN2	Alpha-actinin-1	21188.5		9381.48	6278.9	6010.69	18890.3	27202.4	12691.1	21751.9	22621	36989.8	23122.2	44861.6	43280.1	40324.7
P12821	ACE_HUMAN	ACE	Angiotensin-converting enzyme						13064.6	15228.2	19351.9	10511.8	11860.8	7767.21	8009.9	7313.28	7977.1
P12830	CADH1_HUMAN	CDH1	Cadherin-1	5129.94	3576.18	3428.79	5536.32	4742.12	2044.89	3396.71			2349.57	4085.23		7077.5	2830.13	2221.11
P12883	MYH7_HUMAN	MYH7	Myosin-7	521.883					12038.9	11365.4	13825.2	11758	13075.9	8720.41		12121.4	10300.5	10086.2
P12883;P13533	MYH6_HUMAN;MYH7_HUMAN	MYH6;MYH7	Myosin-7						5770.34	4682.14	5371.13	4175.46	6075.94			5746.77
P12883;P13533;Q9Y623;A7E2Y1;P12882;Q9UKX2	MYH1_HUMAN;MYH2_HUMAN;MYH4_HUMAN;MYH6_HUMAN;MYH7B_HUMAN;MYH7_HUMAN	MYH1;MYH2;MYH4;MYH6;MYH7;MYH7B	Myosin-7B						7032.15	8971.9		5399.67	4972.22	6410.1		6103.73	9037.4
P12883;P13533;Q9Y623;P12882;Q9UKX2	MYH1_HUMAN;MYH2_HUMAN;MYH4_HUMAN;MYH6_HUMAN;MYH7_HUMAN	MYH1;MYH2;MYH4;MYH6;MYH7	Myosin-1						9908.57	8136.94		7988.3	8059.17			7373.35
P12931	SRC_HUMAN	SRC	Proto-oncogene tyrosine-protein kinase Src	2780.77		5334.77			36896.5	44768.4	40480.6	33699.4	39428.5	51440.3	39265.3	48418.7	52800.6	28949.6
P12931;P06241;P07947	FYN_HUMAN;SRC_HUMAN;YES_HUMAN	FYN;SRC;YES1	Tyrosine-protein kinase Fyn						27599	36381.9		32662.7	34753.5	43193.8	27772.7	41724.5	33026.1	19976.5
P12931;P06241;P07947;P06239	FYN_HUMAN;LCK_HUMAN;SRC_HUMAN;YES_HUMAN	FYN;LCK;SRC;YES1	Tyrosine-protein kinase Lck	3272.4		5617.29	3731.53		79159.2	80295	78710.2	64578.7	48251.6	98926.2		28152.8	81061.3	61752.2
P12931;P07947	SRC_HUMAN;YES_HUMAN	SRC;YES1	Tyrosine-protein kinase Yes						31640.2	36423.7	33411.9	29851.6	36793.5			40864.2	44044.1
P12931;P08581;Q9H3Y6;P42685;Q04912	FRK_HUMAN;MET_HUMAN;RON_HUMAN;SRC_HUMAN;SRMS_HUMAN	FRK;MET;MST1R;SRC;SRMS	Hepatocyte growth factor receptor						14704.9	21072.9		15053.9	24248.6	10274.3	11969	8836.5	10673.5
P12956	XRCC6_HUMAN	XRCC6	X-ray repair cross-complementing protein 6	7812.7		5439.88			5999.77	5557.83		3805.81	4241.91				2642.86	5722.79
P13010	XRCC5_HUMAN	XRCC5	X-ray repair cross-complementing protein 5	4557.66					3037.42	3490.09
P13073	COX41_HUMAN	COX4I1	Cytochrome c oxidase subunit 4 isoform 1, mitochondrial	4272.62
P13224	GP1BB_HUMAN	GP1BB	Platelet glycoprotein Ib beta chain	5732.98	6074.84	15423.3	11609.3	9619.8	151570	219514	102619	178956	221441	285566	148981	209566	209040	143409
P13473	LAMP2_HUMAN	LAMP2	Lysosome-associated membrane glycoprotein 2	13832.8	15063.1	20425.7	11809.6	5201.22	28841.1	18204.7	17353.5	31091.3	24029.2	21130.8	10156.3	17509.5	22199.3	24503.8
P13489	RINI_HUMAN	RNH1	Ribonuclease inhibitor	11585.9					5138.51	7160.25		5348.22	5043.72	4806.39		5289.36	5387.23	9362.04
P13497;Q9Y6L7	BMP1_HUMAN;TLL2_HUMAN	BMP1;TLL2	Bone morphogenetic protein 1			1693.69	1725.53	1348.58
P13498	CY24A_HUMAN	CYBA	Cytochrome b-245 light chain							11745.8			10602			8775.08	7435.93
P13584	CP4B1_HUMAN	CYP4B1	Cytochrome P450 4B1			12916.9
P13591	NCAM1_HUMAN	NCAM1	Neural cell adhesion molecule 1			4407.5										9289.82	11763.6
P13598	ICAM2_HUMAN	ICAM2	Intercellular adhesion molecule 2	1689.52	6853.06	6935.56	4848.83	2866.51	31789.6	29474.7	26010.4	26245.6	33563.3	26525.3	20471.3	35623	37972.7	14060.6
P13611	CSPG2_HUMAN	VCAN	Versican core protein						499030	444821	309109	343074	314309	2480.08	33480.6	4304.55
P13612	ITA4_HUMAN	ITGA4	Integrin alpha-4						8447.47	7374.34		6525.34	7860	5591.83		6153.49	4209.49
P13639	EF2_HUMAN	EEF2	Elongation factor 2	82034.4	9279.73	31042.8	12984.8	5504.11	10143.5	25099.5	11867.6	19116	13807	40089.8	15351.3	55714.7	55760.7	82921
P13639;Q15029	EF2_HUMAN;U5S1_HUMAN	EEF2;EFTUD2	Elongation factor 2	46833	12711.7	56461.5	4824.83	7334.79	7908.25	15457.5	15402.7	15416.2	7953.03	22891.1		6487.62	15909.1	44226.9
P13645	K1C10_HUMAN	KRT10	Keratin, type I cytoskeletal 10	1566280	3954060	3430550	1347650	1423970	2025360	3742740	4148340	4600670	2628720	6328330	6420430	2413750	4780850	11988400
P13645;P08779;P02533;Q7Z3Y7	K1C10_HUMAN;K1C14_HUMAN;K1C16_HUMAN;K1C28_HUMAN	KRT10;KRT14;KRT16;KRT28	Keratin, type I cytoskeletal 14	2587850	3869410	280306	786680	2248560	1536250	2687070	4116280	4098880	2030570	2917070	4347740	2185320	4984010	6915680
P13645;P08779;Q04695;P02533;P13646;P19012;O76013;Q15323;Q14525;Q92764;Q2M2I5;P08727;P05783;Q7Z3Y7;O76015	K1C10_HUMAN;K1C13_HUMAN;K1C14_HUMAN;K1C15_HUMAN;K1C16_HUMAN;K1C17_HUMAN;K1C18_HUMAN;K1C19_HUMAN;K1C24_HUMAN;K1C28_HUMAN;K1H1_HUMAN;KRT35_HUMAN;KRT36_HUMAN;KRT38_HUMAN;KT33B_HUMAN	KRT10;KRT13;KRT14;KRT15;KRT16;KRT17;KRT18;KRT19;KRT24;KRT28;KRT31;KRT33B;KRT35;KRT36;KRT38	Keratin, type I cuticular Ha6	493279	2655890	1810260	307395	612018	512456	825327	2663270	1380210	613442	4296140	8456390	344184	1603750	6227490
P13645;P08779;Q04695;P02533;P19012;Q99456;P08727	K1C10_HUMAN;K1C12_HUMAN;K1C14_HUMAN;K1C15_HUMAN;K1C16_HUMAN;K1C17_HUMAN;K1C19_HUMAN	KRT10;KRT12;KRT14;KRT15;KRT16;KRT17;KRT19	Keratin, type I cytoskeletal 14	17085.1	30722.9	72123.5	4748.01	48462.9	6353.26	12191.8	9990.86	132378	12697.7	305655	52645.3	16610.9	45591.9	212932
P13645;P13646	K1C10_HUMAN;K1C13_HUMAN	KRT10;KRT13	Keratin, type I cytoskeletal 10	36390.5	31270.4	38742	23909.9		5607.73	21975.5		212224	27198.9	144929	387083	90576	77840.9	166994
P13645;P13646;P19012;Q2M2I5;Q7Z3Y7	K1C10_HUMAN;K1C13_HUMAN;K1C15_HUMAN;K1C24_HUMAN;K1C28_HUMAN	KRT10;KRT13;KRT15;KRT24;KRT28	Keratin, type I cytoskeletal 10			6676.34						2822.96
P13645;P13646;Q2M2I5	K1C10_HUMAN;K1C13_HUMAN;K1C24_HUMAN	KRT10;KRT13;KRT24	Keratin, type I cytoskeletal 10	984652	2227120	2742310	361605	608342	776267	1744920	1295350	1414210	1007040	1262520	2131490	1273230	2824100	5047130
P13645;Q7Z3Y7	K1C10_HUMAN;K1C28_HUMAN	KRT10;KRT28	Keratin, type I cytoskeletal 10	1526700	3072810	3435260	544989	680619	1521350	782522	3233350	2813490	1599010	2129970	2598560	1385730	3919030	6642790
P13646	K1C13_HUMAN	KRT13	Keratin, type I cytoskeletal 13			31746.4	7733.07			155192		9456.83		36437.1
P13646;P19012	K1C13_HUMAN;K1C15_HUMAN	KRT13;KRT15	Keratin, type I cytoskeletal 13	10050.1		45847.1	10502.8			115535		13570.1		90382.5	24816.4	6132.76	11930.7
P13646;P19012;Q99456	K1C12_HUMAN;K1C13_HUMAN;K1C15_HUMAN	KRT12;KRT13;KRT15	Keratin, type I cytoskeletal 13	7145.23	3704.54	37430.2	3184.36	1942.52	1571.85	88909		5292.32	2656.77	8988.82		2003.92	3690.33	3807
P13646;Q99456	K1C12_HUMAN;K1C13_HUMAN	KRT12;KRT13	Keratin, type I cytoskeletal 13							21722.5
P13647	K2C5_HUMAN	KRT5	Keratin, type II cytoskeletal 5	1172510	1465460	1652030	190004	553877	326710	1240030	750063	1882820	685832	747498	2227930	433192	2020540	5009800
P13647;O95678	K2C5_HUMAN;K2C75_HUMAN	KRT5;KRT75	Keratin, type II cytoskeletal 75									4587.71		4882.17				18551.2
P13647;O95678;P02538;P04259;P48668;Q14CN4	K2C5_HUMAN;K2C6A_HUMAN;K2C6B_HUMAN;K2C6C_HUMAN;K2C72_HUMAN;K2C75_HUMAN	KRT5;KRT6A;KRT6B;KRT6C;KRT72;KRT75	Keratin, type II cytoskeletal 75	110545	52722.8	50856.3		30004.5			33415.3	52495.6	13579				66153.1	218741
P13647;O95678;P08729	K2C5_HUMAN;K2C75_HUMAN;K2C7_HUMAN	KRT5;KRT7;KRT75	Keratin, type II cytoskeletal 75	4187.59		5367.06	457.086	7304.53		3265.72		23071.3	2330.74	14545.6		1990.33	3595.16	41295
P13647;P02538;P04259;P48668	K2C5_HUMAN;K2C6A_HUMAN;K2C6B_HUMAN;K2C6C_HUMAN	KRT5;KRT6A;KRT6B;KRT6C	Keratin, type II cytoskeletal 6A	1379210	883459	781527	204676	1916920	318656	744907	775297	1246690	586557	577738	2008520	277021	2724140	5829700
P13647;P02538;P04259;Q5XKE5;P48668	K2C5_HUMAN;K2C6A_HUMAN;K2C6B_HUMAN;K2C6C_HUMAN;K2C79_HUMAN	KRT5;KRT6A;KRT6B;KRT6C;KRT79	Keratin, type II cytoskeletal 6A	144935	106138	25559.6	7257.31	115952	13847.5	46908.3	23205.5	658187	53117.4	219570	125875	47166.5	246639	1056150
P13647;P02538;P48668	K2C5_HUMAN;K2C6A_HUMAN;K2C6C_HUMAN	KRT5;KRT6A;KRT6C	Keratin, type II cytoskeletal 6A	881351	1203070	1086690	79693.4	883213	110367	461435	560418	710688	216867	403170	71070	292850	1952620	5018600
P13647;P04259;P48668	K2C5_HUMAN;K2C6B_HUMAN;K2C6C_HUMAN	KRT5;KRT6B;KRT6C	Keratin, type II cytoskeletal 6B	2901.76		5624.08		7391.13				8785.51	1786.4				5168.97	25190.6
P13647;P08670;Q8N1N4;O95678;P02538;P04259;P78386;P08729;P12035;Q5XKE5;Q9NSB2;P05787;P48668;P78385;Q01546;O43790	K22O_HUMAN;K2C3_HUMAN;K2C5_HUMAN;K2C6A_HUMAN;K2C6B_HUMAN;K2C6C_HUMAN;K2C75_HUMAN;K2C78_HUMAN;K2C79_HUMAN;K2C7_HUMAN;K2C8_HUMAN;KRT83_HUMAN;KRT84_HUMAN;KRT85_HUMAN;KRT86_HUMAN;VIME_HUMAN	KRT3;KRT5;KRT6A;KRT6B;KRT6C;KRT7;KRT75;KRT76;KRT78;KRT79;KRT8;KRT83;KRT84;KRT85;KRT86;VIM	Keratin, type II cuticular Hb6	1283040	1231130	1028250	147100	901795	213489	704003	601666	3154920	519069	535050	2113430	169165	1885890	4551300
P13667	PDIA4_HUMAN	PDIA4	Protein disulfide-isomerase A4	2262.2					1883.03	2060.89		1766.26	2100.33	3583.88		1566.4	2078.2
P13671	CO6_HUMAN	C6	Complement component C6	160020	107253	99560.8	136668	166960	46220.1	31733.7	28752.8	27596.1	36657.5	20657.4	10126.3	25778.5	15175.6	7710.33
P13688	CEAM1_HUMAN	CEACAM1	Cell adhesion molecule CEACAM1						5735.36	4851.33	4458.21	2202.18	3262.44	2478.02		4007.77	4240.78
P13688;P31997;P06731	CEAM1_HUMAN;CEAM5_HUMAN;CEAM8_HUMAN	CEACAM1;CEACAM5;CEACAM8	Cell adhesion molecule CEACAM5	1217.17	3486.88	2855.45	3471.85		23968	17501.1		12442	13813.6	13299.8		13752.6	12377	9965.83
P13716	HEM2_HUMAN	ALAD	Delta-aminolevulinic acid dehydratase	1839.94	1911.99	4523.29	896.115		5752.9	6431.28		6012.74	6124.94	10142.5	10904.4	11953.4	12351.8	11998.7
P13727	PRG2_HUMAN	PRG2	Bone marrow proteoglycan	4458.49		4956.86	6631.67									7384.93
P13747	HLAE_HUMAN	HLA-E	HLA class I histocompatibility antigen, alpha chain E						10920.8	12003.7	10276.5	9921.94	12922	13171.6		16029.4	12185.7	7363.95
P13796	PLSL_HUMAN	LCP1	Plastin-2	7120.8	6436.29	13962.6	7739.32	3921.67	18124.5	21050.5	20321.4	11748.3	17493.7	15429.1	25031.8	13803	14978.8	12392.9
P13796;P13797	PLSL_HUMAN;PLST_HUMAN	LCP1;PLS3	Plastin-2	23571.4	5850.11	35337.2	5716.99	6436.47	24278.8	33046.3	31273.4	23612.1	31699.2	33652.9	27427.2	24756.6	18969.3	12848.5
P13796;P13797;Q14651	PLSI_HUMAN;PLSL_HUMAN;PLST_HUMAN	LCP1;PLS1;PLS3	Plastin-2	26155.3	4319.16	28919.5	4616.02	4388.92	21255.6	25579.1	7190.73	17361.5	18624.6	24865.7	11065.8	13598.8	13632.9	13956.4
P13797	PLST_HUMAN	PLS3	Plastin-3	9036.05		7297.73			3420.61	5036.74		3476.47	3332.03	7164.32	4275.67	3953.27	2530.25	3864.36
P13797;Q14651	PLSI_HUMAN;PLST_HUMAN	PLS1;PLS3	Plastin-3	2122.1		1308.34			1086.49			934.612	383
P13798	ACPH_HUMAN	APEH	Acylamino-acid-releasing enzyme	3218.18		3714.07			3676	7292.51	7477.64	4788.28	3509.13	19740.6	16838.6	12962.4	16553.8	12893.3
P13804	ETFA_HUMAN	ETFA	Electron transfer flavoprotein subunit alpha, mitochondrial	2119.19			464.574							1776.35		1480.15
P13807	GYS1_HUMAN	GYS1	Glycogen [starch] synthase, muscle	2127.3					3899.02	3067.22		2423.68	2681.96	7504.52	3385.16	7400.95	4263.04
P13807;P54840	GYS1_HUMAN;GYS2_HUMAN	GYS1;GYS2	Glycogen [starch] synthase, muscle											32726.7		35583.4	58294.4
P13861	KAP2_HUMAN	PRKAR2A	cAMP-dependent protein kinase type II-alpha regulatory subunit	1876.92						1805.56						844.831
P13866	SC5A1_HUMAN	SLC5A1	Sodium/glucose cotransporter 1	2065.7
P13929	ENOB_HUMAN	ENO3	Beta-enolase	1911.79	3167.87	1478.09	4142.72	2086.54	8023.27	3697.88				5448.63		3895.5	3221.76
P13987	CD59_HUMAN	CD59	CD59 glycoprotein	4409.85	4380.8	6992.12	7139.66	3780.03	6658.22	6740.14	9712.79	12182.9	20193.3			4616.03	3130.7	6255.6
P14151	LYAM1_HUMAN	SELL	L-selectin	9937.98	13561.8	16273.3	21021.2	9721.81	25517.7	20931.9		32574.7	27251.6	10484.4		14916.1	7083.82	2906.45
P14174	MIF_HUMAN	MIF	Macrophage migration inhibitory factor	6418.51		2135.33							2736.01
P14209	CD99_HUMAN	CD99	CD99 antigen	1597.95	3888.87	1762.09	3423.17		13156.1	6690.08	10575.4	5901.67	8678.44	4520.66		5060.33
P14324	FPPS_HUMAN	FDPS	Farnesyl pyrophosphate synthase	2014.39					3485.69	5267.69		4009.74	3978.86	5347.7		5079.24	5289.86
P14384	CBPM_HUMAN	CPM	Carboxypeptidase M						1232.97				24072.8					2788.47
P14406	CX7A2_HUMAN	COX7A2	Cytochrome c oxidase subunit 7A2, mitochondrial	3809.68
P14543	NID1_HUMAN	NID1	Nidogen-1	6996.25	6407.68	10779.6	6005.65	7356.76	132059	116271	116918	116047	124769	6358.37		9135.07	6339.19
P14543;Q14112	NID1_HUMAN;NID2_HUMAN	NID1;NID2	Nidogen-1	4175.95		11164		4194.51	43300.2	55762	26059.9	55690.6	55649.1			3675.61
P14618	KPYM_HUMAN	PKM	Pyruvate kinase PKM	62361.7	28628.7	64281.8	10940	15242.9	75114.5	81987.9	69537.9	71814	75043.3	81095.1	84015.4	78956.6	91244.1	74082.9
P14618;P30613	KPYM_HUMAN;KPYR_HUMAN	PKLR;PKM	Pyruvate kinase PKM	115272	37795.6	85828.5	12695.3	21966.7	92027.1	109164	77702.9	92457	94927.1	111894	139715	80324.6	86586	141485
P14625	ENPL_HUMAN	HSP90B1	Endoplasmin	29928.2	4323.63	18465.3	4156.39	4506.61	9921.69	23050.1	18745.9	15464.9	16311.4	22389.8	12846.4	15451.9	14886.7	12466.9
P14625;P08238	ENPL_HUMAN;HS90B_HUMAN	HSP90AB1;HSP90B1	Heat shock protein HSP 90-beta	14277.7		19566.6			17654.8	18807.9	15793.6	8967.38	14953.2	17516.7	33530.3	12061.5	16403.2	25216.9
P14625;Q58FF3	ENPLL_HUMAN;ENPL_HUMAN	HSP90B1;HSP90B2P	Endoplasmin	13001.3		10783.2		3743.71	7309.46	10517	8459.41	9374.42	10637.4	13007		11729.7	7756.51
P14678;P63162	RSMB_HUMAN;RSMN_HUMAN	SNRPB;SNRPN	Small nuclear ribonucleoprotein-associated proteins B and B'	4104.33		3853.38	1090.68		592.627	1508.38		691.16	1252.11		6714.13	1168.33	896.614	5301.96
P14735	IDE_HUMAN	IDE	Insulin-degrading enzyme	22066.9	8138.95	22370.7	2224.61	7440.6	3768.33	16188.8		12100.5	6815.49	13583.3	15498.5	6425.03	12068.8	23328.3
P14770	GPIX_HUMAN	GP9	Platelet glycoprotein IX	5081.48	8911.17	7458	10408.5	5620.43	88492.5	102886	73481.9	79362.8	91305.6	88196.8	94884.9	100486	93447.7	79756.7
P14780	MMP9_HUMAN	MMP9	Matrix metalloproteinase-9	1009.98			1229.59	1458.26	3522.66	2365.98	3065.93	1724.62	3092.31	5399.44		5908.45	4650.07	2820.56
P14866	HNRPL_HUMAN	HNRNPL	Heterogeneous nuclear ribonucleoprotein L	2285.54		5059.97							627.322					1787.38
P14868	SYDC_HUMAN	DARS1	Aspartate--tRNA ligase, cytoplasmic	9466.2		1429.54			5879.64	6693.4		5663.93	5095.79	6412.42		7407.6	8647.63	5035.72
P14923	PLAK_HUMAN	JUP	Junction plakoglobin	68759	101183	221613	13421.9	68050.9	20625.9	109793	50281.1	187320	62094	53309.6	196550	32001.8	150550	351305
P14923;P35222	CTNB1_HUMAN;PLAK_HUMAN	CTNNB1;JUP	Junction plakoglobin	41668.6	77106.7	195733	8141.22	35258.3	9367.19	48409.2	29181.2	56965.3	27852.7	24971.7	44616.2	16047.2	97406.9	229352
P14927	QCR7_HUMAN	UQCRB	Cytochrome b-c1 complex subunit 7	1289.87
P15085	CBPA1_HUMAN	CPA1	Carboxypeptidase A1	11589.6	9790.35	10582	10292.1	12314.3	16165.2	19437.7	16569.7	17805.9	19373.6	8340.89	3952.11	16571.9	8974.44
P15085;P15086	CBPA1_HUMAN;CBPB1_HUMAN	CPA1;CPB1	Carboxypeptidase A1						3132.38			4595.36	3572.2
P15090	FABP4_HUMAN	FABP4	Fatty acid-binding protein, adipocyte						84756.6	102023	82962	76832.5	70432.2	75458		54880.7
P15090;P02689	FABP4_HUMAN;MYP2_HUMAN	FABP4;PMP2	Myelin P2 protein						8863.82	6778.37		5786.13	6841.72
P15104	GLNA_HUMAN	GLUL	Glutamine synthetase	137210		4222.74			12808.3	16647.1	16097.9	12588	13997.8	40938.4	119088	41622.9	43700.3	14084.5
P15121;C9JRZ8	AK1BF_HUMAN;ALDR_HUMAN	AKR1B1;AKR1B15	Aldo-keto reductase family 1 member B15			3140.99				1282.09		1212.68	1854.84	3517			1942.77
P15144	AMPN_HUMAN	ANPEP	Aminopeptidase N	3598.29	3536.46	3157.37	4225.73	199381	327220	306486	311060	262708	267588	290243	163476	418314	360428	75211.7
P15153	RAC2_HUMAN	RAC2	Ras-related C3 botulinum toxin substrate 2	3371.42		3218.38	3295.28	2465.92	36391.3	28866.5	28826	36525.4	46485	33016.7	84173.6	33556.3	26819	15592
P15153;P63000;P60763	RAC1_HUMAN;RAC2_HUMAN;RAC3_HUMAN	RAC1;RAC2;RAC3	Ras-related C3 botulinum toxin substrate 2	4982.64		15720.4	2848.56		67004.3	83267.5	54558.1	55382.7	66790.6	58076.8	65615.3	66025.9	73051.3	35209.9
P15169	CBPN_HUMAN	CPN1	Carboxypeptidase N catalytic chain	32401.1	23794.9	25294.5	26031.6	29198.2	41567.6	40570.5	36078	39482.7	42807.3	65135.9	35609	96877.9	59766.9	19739.2
P15170	ERF3A_HUMAN	GSPT1	Eukaryotic peptide chain release factor GTP-binding subunit ERF3A											3871.41
P15291	B4GT1_HUMAN	B4GALT1	Beta-1,4-galactosyltransferase 1	1825.2					16841.7	14678.3	15504.5	16531.3	17505.1	10189.2		8469.75	6613.12	3268.1
P15309	PPAP_HUMAN	ACP3	Prostatic acid phosphatase	11272		3423.86			2106.39	4078.39				3368.09		2802.45		3743.46
P15311	EZRI_HUMAN	EZR	Ezrin	9474.87	19471.3	36845.8			13722.4	15025.2	21956.9	10053	16566	12112	25889.3	10035.6	14580.2	8950.22
P15311;P35241	EZRI_HUMAN;RADI_HUMAN	EZR;RDX	Ezrin	2704.97					11682.6	21069.4	15733.4	10757.6	15411.8	12761.5		10778.3	10209.8
P15529	MCP_HUMAN	CD46	Membrane cofactor protein						13225.3	12646.4	11265.7	10309.7	12160.1	7992.85		11332.3	9079.68	7882.26
P15531	NDKA_HUMAN	NME1	Nucleoside diphosphate kinase A	1981.9		8763.87			2402.44	4802.4	3443.4	4718.84	4562.67	4393.91		4344.39	4116.12	4677.17
P15531;P22392	NDKA_HUMAN;NDKB_HUMAN	NME1;NME2	Nucleoside diphosphate kinase A	8058.98	2399.42	16691	917.176	2324.49	9811.35	15836.1		13809.2	14050.2	9719.78	12348.7	11569.5	11406.6	11747.8
P15814	IGLL1_HUMAN	IGLL1	Immunoglobulin lambda-like polypeptide 1	22395.4	11245.6	9917.2	17101.2	21236.7	23867.1	23861.7	16992.7	26711.7	29107	23622.4	14360.3	48455.2	34136.2	15493.6
P15814;A0M8Q6	IGLC7_HUMAN;IGLL1_HUMAN	IGLC7;IGLL1	Immunoglobulin lambda constant 7													5035.21
P15880	RS2_HUMAN	RPS2	Small ribosomal subunit protein uS5	8965.39		5223.51				3175.18								4543.71
P15924	DESP_HUMAN	DSP	Desmoplakin	207668	303482	623877	39210	163534	58176.4	291472	154320	553132	185290	125404	481510	95331.4	478790	1071090
P15941	MUC1_HUMAN	MUC1	Mucin-1				17035.2		45918.9	37375.1	27987.5	33314.4	42523.8			4174.61
P16050	LOX15_HUMAN	ALOX15	Polyunsaturated fatty acid lipoxygenase ALOX15	5897.2					3483.54
P16070	CD44_HUMAN	CD44	CD44 antigen	2200.51	8215.55	5959.15	3190.83	2001.3	14492.2	15466.1	13761.5	18505.2	16516	10590.2		9382.79	7906.73	7283.33
P16083	NQO2_HUMAN	NQO2	Ribosyldihydronicotinamide dehydrogenase [quinone]			1454.33
P16109	LYAM3_HUMAN	SELP	P-selectin	1965.99	6365.84	4850.81	4433.37	2385.37	21133.5	19821.9	22397	20043.5	26668.5	25924.4	27433.2	29248.7	30332.5	22478.8
P16112	PGCA_HUMAN	ACAN	Aggrecan core protein		4318.68				66172.8	55435.8	97554.6	52075	39644.5	16803.7	139532	17230.3	20197.6	7402.6
P16150	LEUK_HUMAN	SPN	Leukosialin						33695.4	24869.8	50433.5	25147.7	22252.3	32241.3		23464.1	32130.8	31008.2
P16152	CBR1_HUMAN	CBR1	Carbonyl reductase [NADPH] 1	9773.45					6369.08	6918.42		4705.21	5221.43			9215.08		10551.1
P16152;O75828	CBR1_HUMAN;CBR3_HUMAN	CBR1;CBR3	Carbonyl reductase [NADPH] 3	7298.32					5699.54	6738.87	9020.57	7564.51	4166.12	4243.92		4224.96	3838.37	5106.29
P16157	ANK1_HUMAN	ANK1	Ankyrin-1	1374.33				1924.79	16029.6	18690.5	21381	14374.8	19333.4	25634.6	32488.8	15822.5	21530.5	27076.3
P16157;Q01484;Q12955	ANK1_HUMAN;ANK2_HUMAN;ANK3_HUMAN	ANK1;ANK2;ANK3	Ankyrin-1						4238.72	3175.82		3911.14	6109.26	7707.16	7647.05	2461.32	2345.67	5841.46
P16284	PECA1_HUMAN	PECAM1	Platelet endothelial cell adhesion molecule	5160.6			4038.19		96291	94896.7	103496	79290.7	96063.2	105851	107980	126681	126476	61676.6
P16389;P22001;Q09470	KCNA1_HUMAN;KCNA2_HUMAN;KCNA3_HUMAN	KCNA1;KCNA2;KCNA3	Potassium voltage-gated channel subfamily A member 2						2495.64	1964.33		1569.07	1748.49	2759.71		1851.63	2108.98
P16401	H15_HUMAN	H1-5	Histone H1.5	15864.3	24105.9	87023.9	22683.1	6843.87						5300.61
P16435	NCPR_HUMAN	POR	NADPH--cytochrome P450 reductase	7199		8433.12
P16452	EPB42_HUMAN	EPB42	Protein 4.2						17997.6	23163.2	26651	17656.2	18155.6	35831	54581.2	19674.9	27845.1	31801.4
P16581	LYAM2_HUMAN	SELE	E-selectin	11706.3		16560.4	14953.1			16072.2			20400.4
P16615	AT2A2_HUMAN	ATP2A2	Sarcoplasmic/endoplasmic reticulum calcium ATPase 2	4533.05		2652.2			3600.15	3683.2		3720.93		5273.39		3794.45
P16671	CD36_HUMAN	CD36	Platelet glycoprotein 4	4562.65	9977.2	14040.1	14385.6	5700.17	188658	180047	202773	177700	176271	257331	105491	195022	177064	95641.6
P16930	FAAA_HUMAN	FAH	Fumarylacetoacetase	2232.78		2980.63	1011.38	1890.91	4355.35	6331.26	4056.48	4115.46	4535.96	7289.36		7060.43	7464.72	15240.2
P17066;P0DMV8;P0DMV9	HS71A_HUMAN;HS71B_HUMAN;HSP76_HUMAN	HSPA1A;HSPA1B;HSPA6	Heat shock 70 kDa protein 1A	26280.2	1695.3	14725.2	7285.23		21383.8	22751.9	19722	21642.9	25117	29623.1	34295.5	25124.9	17126.7	31685.5
P17174	AATC_HUMAN	GOT1	Aspartate aminotransferase, cytoplasmic	4656.4	2718.19	3476.32			2387.61	5607.68	4884.25	2405.73	2091.03	4413.98	10984	2756.11	3884.01	13219.7
P17213	BPI_HUMAN	BPI	Bactericidal permeability-increasing protein	3650.68	2738.97	2787.05	3482.2	4621.59		967.082		2750.38	1845.97			4487.82
P17252	KPCA_HUMAN	PRKCA	Protein kinase C alpha type						2875.27
P17252;P05129	KPCA_HUMAN;KPCG_HUMAN	PRKCA;PRKCG	Protein kinase C gamma type									2429.63					3309.01
P17301	ITA2_HUMAN	ITGA2	Integrin alpha-2			40428.6			29696.6	24806.7	21616.2	22507.4	27990.8	32705.8	25595.9	28490.1	30183.8	21343.6
P17405	ASM_HUMAN	SMPD1	Sphingomyelin phosphodiesterase	1294.02
P17612	KAPCA_HUMAN	PRKACA	cAMP-dependent protein kinase catalytic subunit alpha	1789.93		1411.28			4104.5	5948.33	3986.51	2657.88	5131.74	5245.86		5879.44	4714.75	2093.37
P17612;P22694	KAPCA_HUMAN;KAPCB_HUMAN	PRKACA;PRKACB	cAMP-dependent protein kinase catalytic subunit alpha	2118.32		5611.54			15210.9	17150.8	12534.6	12068.7	15015.7	19922.8	12579.6	19088	22092.7	12651.5
P17655	CAN2_HUMAN	CAPN2	Calpain-2 catalytic subunit										1629.65
P17661	DESM_HUMAN	DES	Desmin			72244
P17812	PYRG1_HUMAN	CTPS1	CTP synthase 1			3277.15
P17813	EGLN_HUMAN	ENG	Endoglin						10038.6	10767.3	11199.8	9536.22	9952.29	6690.39		4764.78	4500.97	3358.9
P17858	PFKAL_HUMAN	PFKL	ATP-dependent 6-phosphofructokinase, liver type	3151.16		7417.11			3387.11	3170.64	4747.93	3095.76	3964.87	5277.26		7344.92	3048.06
P17858;P08237	PFKAL_HUMAN;PFKAM_HUMAN	PFKL;PFKM	ATP-dependent 6-phosphofructokinase, muscle type	3353.63					3516.11	4703.67	2519.64	3048.66	4203.27	12586.9		9525.03	6709.43	3208.33
P17900	SAP3_HUMAN	GM2A	Ganglioside GM2 activator	31300.5	10265.5	7280.94	2840.53	2310.05	9686.73	19966	14269.5	11885.5	7114.83	14458.4	8287.73	7997.61	15096.4	19160.5
P17927	CR1_HUMAN	CR1	Complement receptor type 1						5098.3	4422.88	6220.31	4113.93	4814.4	4204.43		4280.08	2427.01
P17927;Q2VPA4	CR1L_HUMAN;CR1_HUMAN	CR1;CR1L	Complement receptor type 1						2881.89			4350.44	5066.22	1933.35
P17931	LEG3_HUMAN	LGALS3	Galectin-3	18704.8	4291.17	13532.3	1915.59	6485.28	4569.22	5029.61		14677.7	6035	9371.25	5529.65	4844.81	4888.29	13389.7
P17936	IBP3_HUMAN	IGFBP3	Insulin-like growth factor-binding protein 3	26712	68211.5	40636.9	48548.2	24566.9	8652.51	8265.45	6973.24	8167.58	8237.83	8742.73	8452.44	21152.2	11957.9
P17948	VGFR1_HUMAN	FLT1	Vascular endothelial growth factor receptor 1	2738.49					1473.82				1463.76
P17980	PRS6A_HUMAN	PSMC3	26S proteasome regulatory subunit 6A	7114.5		5028.02			5241.75	4643.26		4175.26	4656	7280.26		7616.61	5065.32	4513.27
P17987	TCPA_HUMAN	TCP1	T-complex protein 1 subunit alpha	4504.56	14404	4266.1	3997.02		10903.8	12116.3	15345.4	7828.77	11112.3	8013.1	9395.84	6856.78	6648.94	7797.66
P18054	LOX12_HUMAN	ALOX12	Polyunsaturated fatty acid lipoxygenase ALOX12						29737.5	27221.8	16590.1	21332.9	25813.5	19417.5	20448.4	16229.6	19470.5	11229.4
P18065	IBP2_HUMAN	IGFBP2	Insulin-like growth factor-binding protein 2	9312.33	13258.4	13513.4	13128.2	9125.13				10813.4	6648.78	20717.7		21385.2	21803.3
P18084	ITB5_HUMAN	ITGB5	Integrin beta-5															18888.2
P18085	ARF4_HUMAN	ARF4	ADP-ribosylation factor 4	5711.83					9363.39	12473.8	12850.1	8389.85	8352.09	12395		10204	10384.1	7792.34
P18124	RL7_HUMAN	RPL7	Large ribosomal subunit protein uL30	9244.56		9071.83			1862.85	1866.96		2636.85	1715.21	6878.44	6271.95	4268.97	6572.29	8421.03
P18206	VINC_HUMAN	VCL	Vinculin	21648.8	16061.6	52370.5	17527.1	12502.4	89808.8	123417	97628.8	95050.7	114141	166925	144623	139595	126149	117885
P18428	LBP_HUMAN	LBP	Lipopolysaccharide-binding protein	428117	318968	338864	448081	378356	1811750	1396200	1420300	1375880	1615860	702478	267783	864437	504537	81480.9
P18433	PTPRA_HUMAN	PTPRA	Receptor-type tyrosine-protein phosphatase alpha			2144.38			7482.44	9424.36	9259.48	6548.57	7514.85	7401.81	8094.62	7397.33	8302.64	4752.63
P18433;P23469	PTPRA_HUMAN;PTPRE_HUMAN	PTPRA;PTPRE	Receptor-type tyrosine-protein phosphatase alpha						8948.06	8580.83	7969.39	6536.44	6594.84	9157.62			9387.05
P18510	IL1RA_HUMAN	IL1RN	Interleukin-1 receptor antagonist protein	16849.1		3636.15				3752.15		3533.67			6571.46			5515.63
P18577;Q02161	RHCE_HUMAN;RHD_HUMAN	RHCE;RHD	Blood group Rh(CE) polypeptide						7911.22	6502.44		6109.01	7571.41	5526.04		7564.64	8596.15	7142.12
P18669	PGAM1_HUMAN	PGAM1	Phosphoglycerate mutase 1	31717.7		9136.13			5390.74	13483.4	7613.5	4508.83	6590.15	10722.1	7200.99	6743.16	8772.57	10444.9
P18827	SDC1_HUMAN	SDC1	Syndecan-1			2776.94	1466.62		177010	190407	192642	135442	149711		3307.36	4243.54	1888.02
P19012;Q99456	K1C12_HUMAN;K1C15_HUMAN	KRT12;KRT15	Keratin, type I cytoskeletal 15									389359			413286
P19013	K2C4_HUMAN	KRT4	Keratin, type II cytoskeletal 4	20728.7	229168	246423	10640.7	240877	29349.7	116191	96787.6	1348800	63133.4	19082.7	164366	18816.6	397858	362344
P19013;P08729	K2C4_HUMAN;K2C7_HUMAN	KRT4;KRT7	Keratin, type II cytoskeletal 7							14823.8
P19013;Q86Y46	K2C4_HUMAN;K2C73_HUMAN	KRT4;KRT73	Keratin, type II cytoskeletal 4	1394.22						28259.7		1726.24			4770.06			9365.55
P19086	GNAZ_HUMAN	GNAZ	Guanine nucleotide-binding protein G(z) subunit alpha						20620.3	26474.5	21305.3	15284	22662.8	23750.9	27777.1	26044.7	30423	19651.8
P19256	LFA3_HUMAN	CD58	Lymphocyte function-associated antigen 3						17222.6	12470	11110.7	11190.3	11102.4	8726.72		9777.46	6647.68
P19320	VCAM1_HUMAN	VCAM1	Vascular cell adhesion protein 1			28432.3	922.102		7589.9	7274.82	10037.6	5288.65	8103.86			3231.11
P19320;P49454	CENPF_HUMAN;VCAM1_HUMAN	CENPF;VCAM1	Vascular cell adhesion protein 1							2079.42		1980.61	2236.59
P19338	NUCL_HUMAN	NCL	Nucleolin	3717.62		7302.76												5960.53
P19367	HXK1_HUMAN	HK1	Hexokinase-1	1408.55					1682.24			1463.45	1327.42			2279.28	4303.45
P19367;Q2TB90	HKDC1_HUMAN;HXK1_HUMAN	HK1;HKDC1	Hexokinase-1	4827.23					2254.39	2350.64			2077.53	3333.29	4608.25	3287.89	3992.36
P19397	CD53_HUMAN	CD53	Leukocyte surface antigen CD53						234663	249954	231364	229533	239712	137653		139694	110163	56144.2
P19404	NDUV2_HUMAN	NDUFV2	NADH dehydrogenase [ubiquinone] flavoprotein 2, mitochondrial	3646.23
P19440	GGT1_HUMAN	GGT1	Glutathione hydrolase 1 proenzyme						56177.3	42681.4	42412.6	36899.1	38498.2	50308.6	23375.8	57415.5	43272.7	8677.28
P19652	A1AG2_HUMAN	ORM2	Alpha-1-acid glycoprotein 2	362737	754791	558382	707332	329994	289200	191434	165677	250654	263492	111639	75291	274314	147252	58012
P19823	ITIH2_HUMAN	ITIH2	Inter-alpha-trypsin inhibitor heavy chain H2	511604	387489	368281	476985	532131	966628	857462	1014000	1016460	956821	576787	194026	724434	492580	123347
P19827	ITIH1_HUMAN	ITIH1	Inter-alpha-trypsin inhibitor heavy chain H1	220253	336618	211966	242627	237302	452714	538885	956939	551996	411312	464672	155658	655242	468604	117951
P19971	TYPH_HUMAN	TYMP	Thymidine phosphorylase	28889.1	5853.53	4936.2			6559.59	12767.5	7846.61	8013.83	6194.83	13309.5		11679.2	10171.8	11261.5
P20020	AT2B1_HUMAN	ATP2B1	Plasma membrane calcium-transporting ATPase 1						996.119	2323.65			1072.7		2567.38	1529.62
P20036	DPA1_HUMAN	HLA-DPA1	HLA class II histocompatibility antigen, DP alpha 1 chain	1355.91					2747.72	2112.53		2162.15	2594.48
P20073	ANXA7_HUMAN	ANXA7	Annexin A7	9363.29	6566.94	11370.2	3495.7	5169.78	124606	112046	101447	107770	103461	141782	101969	136039	158069	63479.6
P20160	CAP7_HUMAN	AZU1	Azurocidin							3714.5		5285.08	4303.67
P20339	RAB5A_HUMAN	RAB5A	Ras-related protein Rab-5A	13269.3		2481.81		1515.06	6307.77	8549.99	9860.6	7666.77	7339.95	7806.01		11408.8	9533.7	6757.31
P20340	RAB6A_HUMAN	RAB6A	Ras-related protein Rab-6A			2936.66			5151.58	5370.49		5202.67	5481.19	3027.02		4141.93	4005.32
P20340;Q9NRW1	RAB6A_HUMAN;RAB6B_HUMAN	RAB6A;RAB6B	Ras-related protein Rab-6A	10277.7		8074.5			22498.4	24227.1		19090.5	19549.7	27067.7	13812	19182.6	20511.3	15685.1
P20618	PSB1_HUMAN	PSMB1	Proteasome subunit beta type-1	5945.37	6808.83	9248.24			5840.56	11507.1	14251.3	11571.7	7642.38	46878.6	30457.5	57925.9	43635.6	46880.4
P20645	MPRD_HUMAN	M6PR	Cation-dependent mannose-6-phosphate receptor						2950.29	5030	3524.79	8105.73	6453.03	3495.85		7282.37	6634.12
P20674	COX5A_HUMAN	COX5A	Cytochrome c oxidase subunit 5A, mitochondrial	8411.54														3693.32
P20700	LMNB1_HUMAN	LMNB1	Lamin-B1	7460.73		11201.3	1141.99				9465.68	3819.82	3711.28	2958.89		2408.44
P20701	ITAL_HUMAN	ITGAL	Integrin alpha-L						81203.9	73147	70119.3	58080.3	59839.2	57398.8		38400.1	45588.2	39183.9
P20742	PZP_HUMAN	PZP	Pregnancy zone protein	7215	8676.1	7368.79	8884.33	7032.91	28133	26716.7	30468.4	21112.7	24255.5	44407.6	23289.4	63746.9	40292	12286.7
P20774	MIME_HUMAN	OGN	Mimecan	1675.59			2434.86		2682.8	2666.15		1787.41	2121.07
P20851	C4BPB_HUMAN	C4BPB	C4b-binding protein beta chain	1664460	3013620	2277060	2801360	1694120	656813	435929	384375	712480	978728	393771	251018	464399	376093	104566
P20930	FILA_HUMAN	FLG	Filaggrin	47183.5	53517.8	269832	13671.4	40710.9	64123.4	254085	136131	80095.5	41637.9	129652	78615.6	49200.1	100197	209863
P20936	RASA1_HUMAN	RASA1	Ras GTPase-activating protein 1	1128.89								2187.4	2087.88	6153.09		3973.78	2250.25
P21266	GSTM3_HUMAN	GSTM3	Glutathione S-transferase Mu 3			8598.12
P21281	VATB2_HUMAN	ATP6V1B2	V-type proton ATPase subunit B, brain isoform	9723.65								795.008	14875.8
P21281;P15313	VATB1_HUMAN;VATB2_HUMAN	ATP6V1B1;ATP6V1B2	V-type proton ATPase subunit B, kidney isoform	3342.28	3390.55					1507.2		1013.47	1175.93		3676.24	997.81	2356.46
P21283	VATC1_HUMAN	ATP6V1C1	V-type proton ATPase subunit C 1										1084.81
P21291	CSRP1_HUMAN	CSRP1	Cysteine and glycine-rich protein 1	1830.75		16274.5			1674.97	3007.14		1639.05	2329.5	3259.23		2437.58	2972.26
P21333	FLNA_HUMAN	FLNA	Filamin-A	35411	24380.9	31743.2	27725.8	33869.9	166345	227152	175402	175182	219943	303499	253846	260258	250089	172523
P21333;O75369	FLNA_HUMAN;FLNB_HUMAN	FLNA;FLNB	Filamin-B						20591.3	9016.36		17475	23939.3	16832		7644.75
P21333;O75369;Q14315	FLNA_HUMAN;FLNB_HUMAN;FLNC_HUMAN	FLNA;FLNB;FLNC	Filamin-B	18807.6	11229.3	18863.5	17071.8	15145.3	68875.5	74203	64154.1	55803.9	78810	119757	56075.6	91885.2	101190	55431.8
P21333;Q14315	FLNA_HUMAN;FLNC_HUMAN	FLNA;FLNC	Filamin-A	9826.5	4174.68	7129.33	9894.01	8917.85	46785.7	45466	33022.8	42636.4	45105.4	55040.8		33649.5	39907.1	33434.9
P21397	AOFA_HUMAN	MAOA	Amine oxidase [flavin-containing] A			6599.87
P21439	MDR3_HUMAN	ABCB4	Phosphatidylcholine translocator ABCB4						3792.73	3609.17	3666.96	3042.99	3230.13	4361.08		4233.04	4901.41	1250.73
P21462	FPR1_HUMAN	FPR1	fMet-Leu-Phe receptor						2093.41	2632.58		3027.03	2610.36	1711.31		1419.1	2201.68
P21589	5NTD_HUMAN	NT5E	5'-nucleotidase		123696	87285.4			33844.5	24643.8	24096.1	22451.5	26664.5	22338.5	24548.5	29413.1	25526.4
P21730	C5AR1_HUMAN	C5AR1	C5a anaphylatoxin chemotactic receptor 1						49194	36779.1	22366.5	29620.3	28525.7	24235.8		16622.1	23215.9	12400.8
P21731	TA2R_HUMAN	TBXA2R	Thromboxane A2 receptor						5972.94	5255.77	3663.86	5213.17	6193.17	6067.58		5624.16	5173.81
P21741	MK_HUMAN	MDK	Midkine	4167.34	3844.39	2276.69	5598.88	5487.19
P21796	VDAC1_HUMAN	VDAC1	Non-selective voltage-gated ion channel VDAC1	17779.4		12822.2			2804.02	9032.71		3173.87	2371.03	5949.03		5715.63	5891.56	14081.7
P21810	PGS1_HUMAN	BGN	Biglycan	1948.18		8662.96	3561.77	2066.74	4916.81	4405.18	4066.22	3989.05	5504.48			2219.11
P21926	CD9_HUMAN	CD9	CD9 antigen	9280.66	20510	28900.3	23344.6	9155.43	300922	167188	232221	154590	179771	392694	113698	310525	235345	138444
P22061	PIMT_HUMAN	PCMT1	Protein-L-isoaspartate(D-aspartate) O-methyltransferase	2573.3		3272.06			6275.68	7231.19	5546.34	6408.86	8153.68	6553.29		7829.79	7120.95	5437.12
P22087	FBRL_HUMAN	FBL	rRNA 2'-O-methyltransferase fibrillarin	4350.42		2543.66	772.604		735.033									3790.86
P22102	PUR2_HUMAN	GART	Trifunctional purine biosynthetic protein adenosine-3							2165.81			972.766
P22105	TENX_HUMAN	TNXB	Tenascin-X	19833.3	29380.1	21280.6	22088.5	20685.1	21119	22850.8	37136.8	23277.2	24652.6	25590.1	35132.8	37176.6	30591.4
P22105;Q16473	TENXA_HUMAN;TENX_HUMAN	TNXA;TNXB	Tenascin-X	4526.56	5576.9	3777.77	5778.79	4762.27	1261.83	1454.99		2292.65	2120.47	4057.01		4203.87	3534.64
P22234	PUR6_HUMAN	PAICS	Bifunctional phosphoribosylaminoimidazole carboxylase/phosphoribosylaminoimidazole succinocarboxamide synthetase			4566.94			2132.43	4255.53		771.356	3931.03			3507.17	3848.06	4642.33
P22314	UBA1_HUMAN	UBA1	Ubiquitin-like modifier-activating enzyme 1	10261.8		12159.9			7029.52	10535.1	7803.66	5340.78	7247.49	8434.36	13146.3	7592.81	9676.38	10700.2
P22352	GPX3_HUMAN	GPX3	Glutathione peroxidase 3	29695.6	17844.9	18595.7	25261.5	27480.2	10056	9094.48	12047.1	10658.2	12803.9	17798.3	10113.9	38240.4	21520.5	2457.83
P22392	NDKB_HUMAN	NME2	Nucleoside diphosphate kinase B	13595		12036.5		3719.48	10297.8	15791	9932.15	18659.5	16347.8	17403.9		15389.2	12433.6	17461
P22413	ENPP1_HUMAN	ENPP1	Ectonucleotide pyrophosphatase/phosphodiesterase family member 1			12231.2									5395.47
P22626	ROA2_HUMAN	HNRNPA2B1	Heterogeneous nuclear ribonucleoproteins A2/B1	24285.3	4276.9	26034.6	6096.57		2093.01	4315.94	11463				8574.85			18292.5
P22692	IBP4_HUMAN	IGFBP4	Insulin-like growth factor-binding protein 4	16855.4	23964.1	24353.1	28718.6	17045.2	7825.14	5819.26	18254.8	8035.47	8084.67	11061.1		11773.3	8255.62
P22694	KAPCB_HUMAN	PRKACB	cAMP-dependent protein kinase catalytic subunit beta						7317.06	7022.79	5929.53	6215.05	8424.29	10450.3		7166.74	8908.92	4402.1
P22695	QCR2_HUMAN	UQCRC2	Cytochrome b-c1 complex subunit 2, mitochondrial	6426.87
P22735	TGM1_HUMAN	TGM1	Protein-glutamine gamma-glutamyltransferase K	38761.8	17172.5	25706.4	3217.27	4549.1	8128.97	29549.7	21423.4	25278.5	12128	15524	26922.2	11355.4	32449.8	69996.7
P22748	CAH4_HUMAN	CA4	Carbonic anhydrase 4						19048.8	16578.9	45482.6	13864.1	15387.4	5351.18		7247.86	5454.76
P22792	CPN2_HUMAN	CPN2	Carboxypeptidase N subunit 2	66666.9	131484	109693	151824	66069.5	93946	86523.1	117626	84910.1	81585.3	59355.2	32438.2	93397.3	61777.3	11794.5
P22891	PROZ_HUMAN	PROZ	Vitamin K-dependent protein Z	2854.84		2431.91	2474.32	2997.13	3038.17			3876.46	2414.07
P22894	MMP8_HUMAN	MMP8	Neutrophil collagenase						3756.24	2941.82		4706.69	3422.37	6062.87		7142.76	5569.47
P23083	HV102_HUMAN	IGHV1-2	Immunoglobulin heavy variable 1-2	38773.7	51673.9	37556	39342.1	50001.7	141366	138267	163682	136067	129961	202223	102693	400958	248259	26678.9
P23083;A0A0C4DH31	HV102_HUMAN;HV118_HUMAN	IGHV1-18;IGHV1-2	Immunoglobulin heavy variable 1-18	127432	53277	54223.4	81718.4		44620.7	27386.2	22580.4	79149.6	67867.3	80679.1		83850.4	33920	14686
P23141	EST1_HUMAN	CES1	Liver carboxylesterase 1			6095.43			1763.84	1451.67		971.139	1491.45			716.061
P23141;Q9UKY3	CES1P_HUMAN;EST1_HUMAN	CES1;CES1P1	Liver carboxylesterase 1	660.646			1312.55			903.705						1400.69	1323.87	4159.95
P23142	FBLN1_HUMAN	FBLN1	Fibulin-1	225828	164444	153615	195908	244581	177174	155783	165866	141515	165715	34707.9	13164.5	48346.6	33396.1	11392
P23219	PGH1_HUMAN	PTGS1	Prostaglandin G/H synthase 1						2505.32	2264.61		2546.11	2018.27			2278.93	2133.45	2340.32
P23219;P35354	PGH1_HUMAN;PGH2_HUMAN	PTGS1;PTGS2	Prostaglandin G/H synthase 1	1791.24		5395.82			4810.58	5791.3			4772.63	5781.59	3950.11	4774.02	4568.32	3646.06
P23229	ITA6_HUMAN	ITGA6	Integrin alpha-6	1655.49	7090.94	7600.91	4430.21	1296.43	110688	109256	120751	89935.8	109752	132413	87535.2	148362	139797	69136.7
P23246	SFPQ_HUMAN	SFPQ	Splicing factor, proline- and glutamine-rich	5329.69		5797.51	6871.27			1701.04								7033.76
P23284	PPIB_HUMAN	PPIB	Peptidyl-prolyl cis-trans isomerase B	15091.5		14098.7	5540.63	8656.78	12212.1	12215.9	12501.1	11580	10741.8	23460.6	16829.3	26260.7	14174.1	19063.7
P23381	SYWC_HUMAN	WARS1	Tryptophan--tRNA ligase, cytoplasmic	1554.52			1047.49		4027.78	2590.85		2819.03	3205.67			1664.56
P23396	RS3_HUMAN	RPS3	Small ribosomal subunit protein uS3	17040.2	5050.26	17223.7			2668.39	3567.51		8126.34	8349.92	4310.26			2086.06	8208.77
P23458	JAK1_HUMAN	JAK1	Tyrosine-protein kinase JAK1						4175.72	3729.26	1746.22	2457.5	3750.79	2781.28	5708.46	3057.6	2836.09
P23467	PTPRB_HUMAN	PTPRB	Receptor-type tyrosine-protein phosphatase beta						53939.1	44427.6	76260.2	47028.5	68912	9079.4		7795.59	5448.81
P23467;Q16827	PTPRB_HUMAN;PTPRO_HUMAN	PTPRB;PTPRO	Receptor-type tyrosine-protein phosphatase beta						20257.2	18040.1	23396.4	21620.9	16774.8
P23470	PTPRG_HUMAN	PTPRG	Receptor-type tyrosine-protein phosphatase gamma						2891.65	4369.44		2532.7	3921.92
P23471	PTPRZ_HUMAN	PTPRZ1	Receptor-type tyrosine-protein phosphatase zeta						19623.8	16557.6	23089	15359.3	16783
P23490	LORI_HUMAN	LORICRIN	Loricrin	5648.13	26308.7	53815.1		2729.35	11194	39188	45659.1	35445.5	12821.4
P23526	SAHH_HUMAN	AHCY	Adenosylhomocysteinase	6923.85	5177.67	11286.4		2113.38	4809.87	9153.5	5973.09	8623.46	6344.79	8127.01	6946.44	7110.61	9343.56	14206.6
P23528	COF1_HUMAN	CFL1	Cofilin-1	33148.5	9256.18	23276	14020.9	9288.35	122936	187352	143522	95751.7	182298	185909	150650	196328	174798	162032
P23528;Q9Y281	COF1_HUMAN;COF2_HUMAN	CFL1;CFL2	Cofilin-1	35396.2	5441.34	43238.4	12319.2	5995.09	74649.7	63312.9	41736.7	67349.5	80958.5	101100	65680	68229.9	67360.9	60972.3
P23634	AT2B4_HUMAN	ATP2B4	Plasma membrane calcium-transporting ATPase 4						10516.6	10655.6	7126.61	9111.92	10109.1	6871.95		7454.21	5587.95
P23634;P20020	AT2B1_HUMAN;AT2B4_HUMAN	ATP2B1;ATP2B4	Plasma membrane calcium-transporting ATPase 1			6491.92			11771	13090.2	7918.71	6939.9	12656.6	4623.56	11963.1	8154.44	6563.28	4033.55
P23634;P20020;Q16720	AT2B1_HUMAN;AT2B3_HUMAN;AT2B4_HUMAN	ATP2B1;ATP2B3;ATP2B4	Plasma membrane calcium-transporting ATPase 1						6483.71	9395.76			5396.29			4818.47	5393.57
P24043	LAMA2_HUMAN	LAMA2	Laminin subunit alpha-2	1854.72		3694.47	3387.14	4556.25	107218	91018.8	111604	89633.7	100932
P24043;P25391	LAMA1_HUMAN;LAMA2_HUMAN	LAMA1;LAMA2	Laminin subunit alpha-2						36254.3	23550.9			28143
P24071	FCAR_HUMAN	FCAR	Immunoglobulin alpha Fc receptor						30434.8	25895.9		18637.2	22576.2	26119.9		21460.5	23266.9
P24158	PRTN3_HUMAN	PRTN3	Myeloblastin	1558.96		926.804	1993.86		2424.22	2997.75		2677.1	3061.76	2328.82		3515.62	1795.59
P24298	ALAT1_HUMAN	GPT	Alanine aminotransferase 1	5024.28					884.747	2437.92	2744.03			5237.53	7733.74	6005.32	4953.51
P24298;Q8TD30	ALAT1_HUMAN;ALAT2_HUMAN	GPT;GPT2	Alanine aminotransferase 1	7952.42												6574.19	5471.75	5292.49
P24534	EF1B_HUMAN	EEF1B2	Elongation factor 1-beta	4857.55		4369.75	4429.9		4430.2	7093.36	7946.11	8015.1	5708.71	7661.54		8737.96	9298.61	6882.2
P24539	AT5F1_HUMAN	ATP5PB	ATP synthase peripheral stalk subunit b, mitochondrial	5513.31		3026.56	13895
P24557	THAS_HUMAN	TBXAS1	Thromboxane-A synthase						9109.23	11214.3	7527.16	7308.27	8236.35	12361.7		12330.9	9608.19
P24592	IBP6_HUMAN	IGFBP6	Insulin-like growth factor-binding protein 6	17751.6	46574.5	38700.1	40428.2	16281.5	2418.92			3684.73	3919.21
P24593	IBP5_HUMAN	IGFBP5	Insulin-like growth factor-binding protein 5	5756.05	8290.68	6630.76	7440.15	6341.63	2777.55	4243.08	4445.05	3116.66	4440.67	3382.03		5945.26	3993.83
P24666	PPAC_HUMAN	ACP1	Low molecular weight phosphotyrosine protein phosphatase	3487.03		8263.6				3943.02		3233.23	2225.52			2988.74
P24752	THIL_HUMAN	ACAT1	Acetyl-CoA acetyltransferase, mitochondrial	1620.61														3332.04
P24821	TENA_HUMAN	TNC	Tenascin	35973	55177.5	35673.8	35767.1	65827.7	1993940	1742440	2149130	1827540	1750970	66469.3	74815.9	78408.2	64869.1	25636.4
P24844	MYL9_HUMAN	MYL9	Myosin regulatory light polypeptide 9	5142.06		4350.85	3319.13		23146.5	21176.1		23664.8	28746.9	15893	10277.5	16312	11767.8	7285.34
P24844;O14950;P19105	ML12A_HUMAN;ML12B_HUMAN;MYL9_HUMAN	MYL12A;MYL12B;MYL9	Myosin regulatory light chain 12B	13466.8	18333.8	38286.2	15019.3	9351.02	43021.5	36670.8	52673.1	48474.3	47762.4	26291.6		24097.6	18576.6	30919.9
P25024	CXCR1_HUMAN	CXCR1	C-X-C chemokine receptor type 1						11734.4	7503.28	7910.17	8989.87	11157.5	2891.4		5184.69
P25024;P25025	CXCR1_HUMAN;CXCR2_HUMAN	CXCR1;CXCR2	C-X-C chemokine receptor type 1						10550.7	12789.3	4174.54	8210.81	11301.2	5705.33		6651.15	5644.48	2827.6
P25025	CXCR2_HUMAN	CXCR2	C-X-C chemokine receptor type 2						6532.4	4347.8		4601.11	6648.42			2279.52	2417.79
P25100	ADA1D_HUMAN	ADRA1D	Alpha-1D adrenergic receptor	4404.23			6201.11	9383.11	10982.6		11405.7		10240.4			26537.7	17193.7
P25105	PTAFR_HUMAN	PTAFR	Platelet-activating factor receptor						1890.51			1957.74	2649.41	2052.31		1154.42	1730.08
P25311	ZA2G_HUMAN	AZGP1	Zinc-alpha-2-glycoprotein	164550	362378	342756	286145	164301	69347	152965	137801	132056	99952.3	151865	134353	113054	254909	409563
P25398	RS12_HUMAN	RPS12	Small ribosomal subunit protein eS12	5019.84		10572.9				2216.12								5779.62
P25445	TNR6_HUMAN	FAS	Tumor necrosis factor receptor superfamily member 6						3507.2			2105.17	2939.74			2166.29	2557.81
P25685	DNJB1_HUMAN	DNAJB1	DnaJ homolog subfamily B member 1	4882.52
P25705	ATPA_HUMAN	ATP5F1A	ATP synthase F(1) complex subunit alpha, mitochondrial	24676	7396.13	28089.6	3366.35		2939.8	5843.84	2690.04	2254.55	3206.11	10381.2	16513.9	7213.34	8347.08	17957.1
P25786	PSA1_HUMAN	PSMA1	Proteasome subunit alpha type-1	11155.2	11800.3	15966.4		1777.44	9126.89	14559.6	25487	15463.8	10466.1	101550	18047.5	77205.6	87953.8	64034.5
P25787	PSA2_HUMAN	PSMA2	Proteasome subunit alpha type-2	3109.61	4693.09	5631.32			2876.48	8871.34	8123.94	3752.23	4549.65	23709.3		21322.5	21001	16137.3
P25788	PSA3_HUMAN	PSMA3	Proteasome subunit alpha type-3	14249.7	8497.89	16729.6	2144.24	3569.59	7106.38	22618.2	15176.8	16523.5	14376.9	74665.8	44168.4	93341.6	72118.1	48205.7
P25789	PSA4_HUMAN	PSMA4	Proteasome subunit alpha type-4	10040.4		13369.5	2359.62		7203.86	11031.9	11813.4	11240.4	5759.92	45902.5	23367.3	42521.4	42113.9	33643.6
P25815	S100P_HUMAN	S100P	Protein S100-P	37384.9	8709.34	7600.08	7923.28	2470.94	6766.42	12750.6		3129.2	2533.57	2052.54		7907.79
P26006	ITA3_HUMAN	ITGA3	Integrin alpha-3	751.697		124272			7497.27	4127.89	9529.42	8774.05	5272.67		32846.9		27360
P26022	PTX3_HUMAN	PTX3	Pentraxin-related protein PTX3	8086.01	7015.69	8099.54	10310.8	8828.46	747991	584860	564818	486302	579569	140790	58464.8	210318	170164	47316.7
P26038	MOES_HUMAN	MSN	Moesin	16270.3	18715.2	98522.7	5636.44	6112.22	150649	145436	137004	127137	153429	116909	128039	94074.4	95246.1	64107.9
P26038;P15311;P35241	EZRI_HUMAN;MOES_HUMAN;RADI_HUMAN	EZR;MSN;RDX	Ezrin	43824.9	7658.22	92958.8	7095.83	6874.62	194204	173804	204027	177854	207528	150531	83156	98145.3	91148.6	84441.4
P26038;P35241	MOES_HUMAN;RADI_HUMAN	MSN;RDX	Moesin						27833.8	36031.5	30513.8	36044	40098.5	16356.8		16266.4	17990.7
P26196	DDX6_HUMAN	DDX6	Probable ATP-dependent RNA helicase DDX6	2956.25		2654.43				1339.32	1623.16		1757.27					1222.76
P26373	RL13_HUMAN	RPL13	Large ribosomal subunit protein eL13	3353.72
P26447	S10A4_HUMAN	S100A4	Protein S100-A4	5076.54	4797.64	6047.96	5345.28	2201.82	16543.7	17208.6	11468.8	13161.4	10976.2	9361.22		11611.7	10753.3	9796.62
P26572	MGAT1_HUMAN	MGAT1	Alpha-1,3-mannosyl-glycoprotein 2-beta-N-acetylglucosaminyltransferase						4273.25	5807.72		3983.63	5096.04				2537.96
P26583	HMGB2_HUMAN	HMGB2	High mobility group protein B2	2672.99	3243.39	3425.01	3235.62	1761.73
P26599	PTBP1_HUMAN	PTBP1	Polypyrimidine tract-binding protein 1	2243.74	7354.15		3845.99		1660.42	5236.29	5065.95	1310.27	3086.63	2426.98		1350.19	2001.16	4859.37
P26639	SYTC_HUMAN	TARS1	Threonine--tRNA ligase 1, cytoplasmic			3789.05			2151.32	3595.18		2376.2	2518.23			6075.07	6417.49	5090.77
P26640	SYVC_HUMAN	VARS1	Valine--tRNA ligase	3763.64						2958.1			1563.09			2677.79	2821.05	2647.33
P26641	EF1G_HUMAN	EEF1G	Elongation factor 1-gamma	23424.1	3656.47	9662.31	2078.39		8839.58	13231.4	6560.26	7452.28	11376.3	16106.5	8363.78	14677.8	17575.5	13105.1
P26927	HGFL_HUMAN	MST1	Hepatocyte growth factor-like protein	24265.2	38982.7	26473.4	21382.6	29182.5	7356.41	12005.1	20315.8	15568.7	13349.7	51079.7	38898.3	50175.2	26674.2	7951.16
P26927;Q2TV78	HGFL_HUMAN;MST1L_HUMAN	MST1;MST1L	Hepatocyte growth factor-like protein	37784.5	25239.7	26225.6	30586.8	35127.6	7168.28	5981.93		10661.9	9925.65	20824.9		27338	19696.5	6744.46
P27105	STOM_HUMAN	STOM	Stomatin	5115.36	2280.58	5770.94	3857.89	8340.42	273685	320582	542644	232006	257531	425263	260381	408816	238761	189270
P27144	KAD4_HUMAN	AK4	Adenylate kinase 4, mitochondrial	1355.47
P27169	PON1_HUMAN	PON1	Serum paraoxonase/arylesterase 1	78543.5	79298.1	61098.7	83738.8	79898.3	117435	97509.4	126341	90757.6	102686	45188.5	25272.6	46799.1	30858	20282
P27348	1433T_HUMAN	YWHAQ	14-3-3 protein theta	43699.2		20329.6	4493.54		26846.9	32040.7	23291.1	23837.5	28552.7	36829.9	121146	40959.8	38948.8	25562.4
P27361	MK03_HUMAN	MAPK3	Mitogen-activated protein kinase 3	2434.27		5975.62
P27482	CALL3_HUMAN	CALML3	Calmodulin-like protein 3	83478	9791.58	21565.3		6198.58		13822.9		9948.17		16635.9		5198.34	8128.11	30333.8
P27482;P0DP23;P0DP24;P0DP25	CALL3_HUMAN;CALM1_HUMAN;CALM2_HUMAN;CALM3_HUMAN	CALM1;CALM2;CALM3;CALML3	Calmodulin-1	33217	5646.31	45597.8	5490.47		6538.46	8769.75		7161.23	4899		9087.55	7760.95	3947.66	9633.03
P27487	DPP4_HUMAN	DPP4	Dipeptidyl peptidase 4			17271.4			83400.4	73518.3	83224.4	64053	66631.4	95014.9	29431.1	91743.8	79178.6	28032.5
P27635;Q96L21	RL10L_HUMAN;RL10_HUMAN	RPL10;RPL10L	Large ribosomal subunit protein uL16	5843.65		2533.42												2062.82
P27701	CD82_HUMAN	CD82	CD82 antigen	2961.39	4512.88	3789.48	4001.33		159676	144956	193570	128350	128832	180924	93384.9	157633	165787	59451.2
P27708	PYR1_HUMAN	CAD	Multifunctional protein CAD	1372.57					4888.15	5983.67	7423.84	3791.45	5016.5	8041.62		10843.7	9027.78	2733.9
P27797	CALR_HUMAN	CALR	Calreticulin	13913.2			2739.26		14527.8	11116.5		9887.5	13925.2	17582.8	16192.3	21891.7	12430.7	13554
P27816	MAP4_HUMAN	MAP4	Microtubule-associated protein 4	2925.82
P27824	CALX_HUMAN	CANX	Calnexin	17234.7		4731.99			6997.21	9388.72		8770.13	7859.48	9067.52		12909.1	5371.98	4304.01
P27918	PROP_HUMAN	CFP	Properdin	691723	837136	918165	905052	804098	136117	115811	76070.7	102861	171858	118703	20450	159552	111891	39567.9
P28062	PSB8_HUMAN	PSMB8	Proteasome subunit beta type-8	2562.29					3600.45	5335.97		4282.67	4527.6	17709	14148.1	28522.2	23855.9	8267.96
P28065	PSB9_HUMAN	PSMB9	Proteasome subunit beta type-9	17628.6	27010.4	20142.2	42221.8	43663	8891.72	18856.5	18914	12676.9	15526.7	56902.6	24577.5	58032.3	53256.3	30173.7
P28066	PSA5_HUMAN	PSMA5	Proteasome subunit alpha type-5	7276.63	4575.25	7103.68	1405.22	2995.4	5027.54	9644.51	5041.54	7775.81	6689.63	33550.4	29532.1	45628.3	28781.9	28483.5
P28070	PSB4_HUMAN	PSMB4	Proteasome subunit beta type-4	9351.82	8980.12	10467.5			6253.31	15629.9	20036.1	9783.55	10995.2	66670.4	56594.3	81880.3	72187.1	36307.2
P28072	PSB6_HUMAN	PSMB6	Proteasome subunit beta type-6	5445.54	8100.1	6888.86			4466.99	7792.65	10958	11985.1	6163.7	52578.4	20164.1	35489.6	29536.4	23012.4
P28074	PSB5_HUMAN	PSMB5	Proteasome subunit beta type-5	8945.61	6938.7	10303.3		1493.07	5504.49	9126.68	6909.82	10994.4	7016.48	25756.7	18956.4	38269.6	33288.9	15744.7
P28288	ABCD3_HUMAN	ABCD3	ATP-binding cassette sub-family D member 3	3802.9
P28325	CYTD_HUMAN	CST5	Cystatin-D				5346.56
P28330	ACADL_HUMAN	ACADL	Long-chain specific acyl-CoA dehydrogenase, mitochondrial			4385.8
P28331	NDUS1_HUMAN	NDUFS1	NADH-ubiquinone oxidoreductase 75 kDa subunit, mitochondrial	1409.76
P28482	MK01_HUMAN	MAPK1	Mitogen-activated protein kinase 1	2015.63		3467.56			2558.48	2641.98	5290.18	1765.25	2972.61			2131.16	3870.54
P28676	GRAN_HUMAN	GCA	Grancalcin			3433.73	1944.22		56137.6	46535.1	41333.2	34289.9	46837.9	43924	61889.2	49743.3	44813.6	22240.4
P28827	PTPRM_HUMAN	PTPRM	Receptor-type tyrosine-protein phosphatase mu						2026.24	1710.95			1613.23
P28838	AMPL_HUMAN	LAP3	Cytosol aminopeptidase	8494.27					12526.1	17741.2	13501.6	9728.34	12481.2	16463.7		17525.3	15836	13605.4
P28845	DHI1_HUMAN	HSD11B1	11-beta-hydroxysteroid dehydrogenase 1						1376.5			1199.78	1302.9
P28906	CD34_HUMAN	CD34	Hematopoietic progenitor cell antigen CD34						24945.9	23471.4	30536.5	23002.2	23588.1			9489.99	8806.93
P28907	CD38_HUMAN	CD38	ADP-ribosyl cyclase/cyclic ADP-ribose hydrolase 1						1191.16			773.794	1324.97
P29122	PCSK6_HUMAN	PCSK6	Proprotein convertase subtilisin/kexin type 6	9038.01					46320.3	35352.8	33493.2	46810.7	50146.9	11636.7		17027.1	10215.8
P29144	TPP2_HUMAN	TPP2	Tripeptidyl-peptidase 2	2385.61					7305.08	8180.09	14235.2	8183.1	8761.54	25516.4	19531.1	27254.6	28349.9	12552.6
P29218	IMPA1_HUMAN	IMPA1	Inositol monophosphatase 1			6221.01			4011.45	3310.69		2997.52	2859.52	3262.94		2484.58	4393.6	11865.3
P29317	EPHA2_HUMAN	EPHA2	Ephrin type-A receptor 2			9482.46			2627.56						3865.76		3349.43
P29350	PTN6_HUMAN	PTPN6	Tyrosine-protein phosphatase non-receptor type 6	1474.4					34093.1	32019.8	8424.44	33146.5	9952.9	39969.3	6441.12	13338.9	10682.6	22386.2
P29373	RABP2_HUMAN	CRABP2	Cellular retinoic acid-binding protein 2	31185.7
P29373;P29762	RABP1_HUMAN;RABP2_HUMAN	CRABP1;CRABP2	Cellular retinoic acid-binding protein 2	10281.7
P29374	ARI4A_HUMAN	ARID4A	AT-rich interactive domain-containing protein 4A											6030.9			5641.22
P29401	TKT_HUMAN	TKT	Transketolase	9408.48	3434.03	9471.4	2750.23	2812.72	10309.3	13466.4	11829.8	13093.7	12095.3	16679.8	19892.1	15146.8	14332	20352
P29508	SPB3_HUMAN	SERPINB3	Serpin B3	340559	25924.5	26908.2	4625.37	16010.5	27628.6	95437.5	36603.4	36347.7	16933.2	23959.6	34092.9	20785.5	32333	109483
P29508;P48594	SPB3_HUMAN;SPB4_HUMAN	SERPINB3;SERPINB4	Serpin B3	308356	30149	29958.2	4440.81	6874.85	32668.7	138937	35859.5	41102.7	15896.5	32025.9	58626.7	26554.4	44390.4	113606
P29622	KAIN_HUMAN	SERPINA4	Kallistatin	88406.6	102152	104866	121705	94430.5	60819.9	56052.8	46305.5	55207.1	52915.1	46783.1	21074.5	61188.6	33899.5	13886.3
P29692	EF1D_HUMAN	EEF1D	Elongation factor 1-delta	6896.66			1187.11		4638.32	4280.48	6696.06	5230.46	4181.67	8887.25		12390.2	9142.43	5390.04
P29966	MARCS_HUMAN	MARCKS	Myristoylated alanine-rich C-kinase substrate	1433.94	3222.94	1111.04	1507.97		9764.86	13348.8	12966.8	6704.81	9078.49	5450.14		5719.63	3995.29	6184.54
P29972	AQP1_HUMAN	AQP1	Aquaporin-1						34290.6	29597.5		42777.3	30671.6	24501.6		29909.1	26963.8
P29992	GNA11_HUMAN	GNA11	Guanine nucleotide-binding protein subunit alpha-11						6416.38	9364.32		3922.6	3926.64		8484.55	1870.69	4500.79
P30040	ERP29_HUMAN	ERP29	Endoplasmic reticulum resident protein 29	3394.13						11767.8		7349.17	20947.3	8363.57		4996.16	4753.59	7337.43
P30041	PRDX6_HUMAN	PRDX6	Peroxiredoxin-6	21850.6	7058.09	95372.1	8914.49	4819.27	59786.6	76638.8	25531.6	49082.3	58877.1	82041.1	59296.4	63271.2	59982.3	67664.5
P30043	BLVRB_HUMAN	BLVRB	Flavin reductase (NADPH)	9209.33		5576.16	4196.99	4454.58	21673.8	22281.7	21192.6	16981.2	20441.9	17726.3	17534.7	20640	17511.2	22178.1
P30044	PRDX5_HUMAN	PRDX5	Peroxiredoxin-5, mitochondrial	2452.17		5635.18			4661.97	6872.92	3652.88	3227.11	5143.26	5573.92	9387.46	5468.99	4710.25	8329.25
P30048	PRDX3_HUMAN	PRDX3	Thioredoxin-dependent peroxide reductase, mitochondrial	2010.29		2525.74			2063.41	2311.02	2364.09	1525.14	1966.73	3110.87	13076.9	3729.59	4710.09	7068.74
P30049	ATPD_HUMAN	ATP5F1D	ATP synthase F(1) complex subunit delta, mitochondrial	9952.12														4216.38
P30050	RL12_HUMAN	RPL12	Large ribosomal subunit protein uL11	3650.35		3869.47	1044.19		793.47	1217.96	1345.69	1060.09	1144.83			1240.94	1639.7	3793.44
P30084	ECHM_HUMAN	ECHS1	Enoyl-CoA hydratase, mitochondrial	3488.03
P30085	KCY_HUMAN	CMPK1	UMP-CMP kinase	2089.01		4108.45	3226.96		2298.7	2796.17		1689.35	2257.54	4134.08		1951.97	2528.51	4160.6
P30086	PEBP1_HUMAN	PEBP1	Phosphatidylethanolamine-binding protein 1	4737.49	3579.01	15477.9			6710.17	10255.3		8973.92	6924.19	8442.71	18881.7	6975.31	7850.5	23257.9
P30101	PDIA3_HUMAN	PDIA3	Protein disulfide-isomerase A3	23346.1	8591.39	23005.3	10923.9	9361.06	21554.6	28785.1	24589.1	19025.7	25970.6	25615	30542	26032.2	23483.2	27292.7
P30153	2AAA_HUMAN	PPP2R1A	Serine/threonine-protein phosphatase 2A 65 kDa regulatory subunit A alpha isoform	8060.55		6257.55			5775.2	6972.99	1579.77	6394.35	4967.31	5613.28		7714.73	5897.17	7293.62
P30153;P30154	2AAA_HUMAN;2AAB_HUMAN	PPP2R1A;PPP2R1B	Serine/threonine-protein phosphatase 2A 65 kDa regulatory subunit A alpha isoform	3058.8		3018.67				2822.43		1346.6	1580.71			2220.61	2045.53	2095.97
P30273	FCERG_HUMAN	FCER1G	High affinity immunoglobulin epsilon receptor subunit gamma			2468.46			64904.1	62432.8	94684.5	45380.5	57276.1	87596		74936.5	82631.9	45308.2
P30408	T4S1_HUMAN	TM4SF1	Transmembrane 4 L6 family member 1	3846.96					43181	34160.3	38874.8	26337.6	43799.2	14427.4		13862.5	11445.1
P30536	TSPO_HUMAN	TSPO	Translocator protein	20994.3
P30622	CLIP1_HUMAN	CLIP1	CAP-Gly domain-containing linker protein 1	1856.81								2801.89	1934.2
P30626	SORCN_HUMAN	SRI	Sorcin	5646.56		24975.8	2784.78	2837.33	81165.7	69841.6	128388	64455.8	71129	163003	173733	164466	194910	82241.3
P30740	ILEU_HUMAN	SERPINB1	Leukocyte elastase inhibitor	12268.6		3162.24	4603.36	3157.06	20976.9	28011.5	21468.8	24684.9	22135	25239.3	14536.8	38435	29524.6	10767.6
P30740;P50453;P50452	ILEU_HUMAN;SPB8_HUMAN;SPB9_HUMAN	SERPINB1;SERPINB8;SERPINB9	Leukocyte elastase inhibitor	4758.3					6636.02	5750.11	7395.41	6872.55	7343.78	5469.83		7955.86	10089	7232.6
P30825	CTR1_HUMAN	SLC7A1	High affinity cationic amino acid transporter 1						13234	12643.8	11081.2	10812.1	10565.3	15935.4		13692.4	13052.7	7142.76
P30825;P52569	CTR1_HUMAN;CTR2_HUMAN	SLC7A1;SLC7A2	High affinity cationic amino acid transporter 1						1390.69	1418.44	1380.51	785.332	1499.36			1688.91	1699.59
P31025	LCN1_HUMAN	LCN1	Lipocalin-1	3513.03	108312	9422.64	3194.77	5193.95	10096.3	20703.9		21539.2		6522.18	33304.9	3844.54	15209.6	126244
P31025;Q5VSP4	LC1L1_HUMAN;LCN1_HUMAN	LCN1;LCN1P1	Lipocalin-1	26850.5	376019	88079.1	8669.55	28582.1	25930.2	65683.8	39645.8	77685.9	11381.5	27246.6	62930.4	28523.9	95000.4	383076
P31146	COR1A_HUMAN	CORO1A	Coronin-1A	2782.23	3990.06	4622.14	6696.27	3068.78	24003.4	23747.8	16672.5	16773.1	27341.7	33014.9	40667.8	37297.4	18632.1	18563.5
P31150	GDIA_HUMAN	GDI1	Rab GDP dissociation inhibitor alpha	1623.61		1303.65			3969.17	6417.52	1670.86	3147.88	4704.97	9099.3	9776.81	6001.52	6028.72	3892.41
P31151	S10A7_HUMAN	S100A7	Protein S100-A7	813431	160298	126837	13024.5	12920.9	158634	668669	36255.2	68110.5	60717.3	98923.5	95022.9	149067	39902	226026
P31151;Q86SG5	S10A7_HUMAN;S1A7A_HUMAN	S100A7;S100A7A	Protein S100-A7	232441	12775.5	9268.11	1142.2		30009.9	66957.4	25824.3	15836.6	12606.4	20584.9		11149	2885.42	17693.1
P31323	KAP3_HUMAN	PRKAR2B	cAMP-dependent protein kinase type II-beta regulatory subunit						2230.22	1972.52		1977.29	2805.44				2621.95
P31327	CPSM_HUMAN	CPS1	Carbamoyl-phosphate synthase [ammonia], mitochondrial							2181.06
P31431	SDC4_HUMAN	SDC4	Syndecan-4				2981.98		20651.4	22514.1	32725.9	20497.2	29131.5
P31641	SC6A6_HUMAN	SLC6A6	Sodium- and chloride-dependent taurine transporter						6608.84	4500.4		4805.31	4999.42	4181.76		3994.44	3411.35
P31645	SC6A4_HUMAN	SLC6A4	Sodium-dependent serotonin transporter						7533.88	6564		5750.48	6079	7494.26	3940.42	9213.12	7687.69
P31689	DNJA1_HUMAN	DNAJA1	DnaJ homolog subfamily A member 1	1205.24		1312.1			3196.37	3079.13		2411.44	3640.93	1050.34		3464.89	2395.5
P31930	QCR1_HUMAN	UQCRC1	Cytochrome b-c1 complex subunit 1, mitochondrial	6125.95			5099.7			2318.34
P31939	PUR9_HUMAN	ATIC	Bifunctional purine biosynthesis protein ATIC			6111.78			3986.95	6258.44	4897.79	2797.7	5154.56	3034.07	10730.8	8018.56	6631.94	5269.28
P31941;Q9UH17	ABC3A_HUMAN;ABC3B_HUMAN	APOBEC3A;APOBEC3B	DNA dC->dU-editing enzyme APOBEC-3A	9458.63
P31942	HNRH3_HUMAN	HNRNPH3	Heterogeneous nuclear ribonucleoprotein H3	1491.16		1370.49				1432.86
P31943	HNRH1_HUMAN	HNRNPH1	Heterogeneous nuclear ribonucleoprotein H	7865.16		4171.82	3641.27		2778.18	3723.74	4751.33		2826.02		10222.8	2121.39		6391.99
P31944	CASPE_HUMAN	CASP14	Caspase-14	69765.9	88977.6	138861	16862.6	14614.5	31590	119495	77340.9	55190.7	25850.6	54846.7	101483	34559	95941.8	194658
P31946	1433B_HUMAN	YWHAB	14-3-3 protein beta/alpha	27632.4		17709	3642.74		45515.2	55929	45986.5	34267.3	46261.1	51727.9	26319.6	48511.7	49669.3	39816.7
P31947	1433S_HUMAN	SFN	14-3-3 protein sigma	148004		3633.37				9161.29				41437.4		8471.78		47576.4
P31948	STIP1_HUMAN	STIP1	Stress-induced-phosphoprotein 1	5835.84		12500.8								18837.5		9584.55	11842.7	23056.5
P31949	S10AB_HUMAN	S100A11	Protein S100-A11	46286.4	14223.7	34716.6	5342.85	4092.41	5860.53	18853	5700.12	13108.9	6372.07	10680.4		8309.36	14803.7	26401.1
P31997	CEAM8_HUMAN	CEACAM8	Cell adhesion molecule CEACAM8						2788.41			2223.57	3732.92				1082.21
P32119	PRDX2_HUMAN	PRDX2	Peroxiredoxin-2	40782.4	38549.4	36488.9	9209.33	14329.6	66783.1	94227.5	182466	111833	80686.3	236869	71305.5	196810	201735	197032
P32119;Q06830	PRDX1_HUMAN;PRDX2_HUMAN	PRDX1;PRDX2	Peroxiredoxin-2	75284.1	73132.7	124668	14737.7	32100	81202.9	115776	136576	142487	114579	229895	331661	242510	318296	373176
P32926	DSG3_HUMAN	DSG3	Desmoglein-3	8373.38
P32942	ICAM3_HUMAN	ICAM3	Intercellular adhesion molecule 3				3578.58		33516.3	29913.3	38446.4	25615.1	28984.4	22897.2	17503.3	15749.6	21396.8	14258.1
P33121	ACSL1_HUMAN	ACSL1	Long-chain-fatty-acid--CoA ligase 1	1681.08					2494.73	1803.08		1316.95	1781.17	2051.74		1863.69	1788.12
P33121;Q9ULC5	ACSL1_HUMAN;ACSL5_HUMAN	ACSL1;ACSL5	Long-chain-fatty-acid--CoA ligase 1	1551.06		3403.58			3083.03	4394.17	5061.68	4335.73	3882.6			4408.26	2491.43
P33176;Q12840;O60282	KIF5A_HUMAN;KIF5C_HUMAN;KINH_HUMAN	KIF5A;KIF5B;KIF5C	Kinesin heavy chain isoform 5C	3785.9		3204.96			4582.66	3387.07		3059.28	3992.98			3953.46	3657.43	4450.73
P33527	MRP1_HUMAN	ABCC1	Multidrug resistance-associated protein 1						2059.93			1245.34	1796.8
P33908	MA1A1_HUMAN	MAN1A1	Mannosyl-oligosaccharide 1,2-alpha-mannosidase IA	9778.76			4549.4		30239	25595.8		35413.7	31928.1	15602.5		26402.5	16505.6
P34096	RNAS4_HUMAN	RNASE4	Ribonuclease 4	9929.78	5746.8	6060.26	5510.09	9281.85
P34896	GLYC_HUMAN	SHMT1	Serine hydroxymethyltransferase, cytosolic	24542									22567.8			48536.4	32461
P34910	EVI2B_HUMAN	EVI2B	Protein EVI2B						5198.33	3510.35		4770.85	3190.06
P34932	HSP74_HUMAN	HSPA4	Heat shock 70 kDa protein 4	6037.32		4178.96	4967.21		4082.6	3785.17		2985.1	5327.12	3954.11		3639.35	6851.09	5874.51
P35030	TRY3_HUMAN	PRSS3	Trypsin-3	45179.7	91075.5	55481.7	31285.7	49003	42621.1	79979.2	71447.1	80745.7	53044.1	134131	77750.9	88561	166399	782570
P35221	CTNA1_HUMAN	CTNNA1	Catenin alpha-1	57909.5		63074.8			1884.95	1785.67			3852.69
P35221;Q9UI47	CTNA1_HUMAN;CTNA3_HUMAN	CTNNA1;CTNNA3	Catenin alpha-1			9142.75
P35222	CTNB1_HUMAN	CTNNB1	Catenin beta-1	4450.13
P35232	PHB1_HUMAN	PHB1	Prohibitin 1	11318.1		7727.63				3160.17			1045.23			2310.3		6571.53
P35237	SPB6_HUMAN	SERPINB6	Serpin B6	3151.57		5676.3	300.22		15383	16421.6	21742.3	10337.9	12592.7	11638.9	18250.5	16333.3	13658.5	10425.6
P35237;P50452	SPB6_HUMAN;SPB8_HUMAN	SERPINB6;SERPINB8	Serpin B6		12402.6	33124.9			18449.3	28366.4		13615	15108.8	12294.9			41132.5	6227.64
P35241	RADI_HUMAN	RDX	Radixin			11747.3			12003.7	11502.2	12308.2	9659.81	11476.5	8339.69		9086.26	7199
P35247	SFTPD_HUMAN	SFTPD	Pulmonary surfactant-associated protein D		1511.35		983.489		12389	14742.3	26323.8	15190.9	13154.8	3601.56		7443.06	3109.63
P35268	RL22_HUMAN	RPL22	Large ribosomal subunit protein eL22	10040	2297.36	4220.83	513.547		1076.03	2821.15			819.783	3315.54		1681.11		7677.85
P35321;P22528	SPR1A_HUMAN;SPR1B_HUMAN	SPRR1A;SPRR1B	Cornifin-B						3931.63		14311.5	7543.45	6434.68	19865.8			109673	70876.9
P35442	TSP2_HUMAN	THBS2	Thrombospondin-2						2115.21	1652.18		2443.39	2491.6
P35443	TSP4_HUMAN	THBS4	Thrombospondin-4	63990.8	54979.9	40352.2	54739.2	63209.3	222822	186642	202484	183121	221719	76004.2		78554.7	76197.5
P35443;P49746	TSP3_HUMAN;TSP4_HUMAN	THBS3;THBS4	Thrombospondin-4	3496.59			2672.64	3232.56	8832.35	9089.96		12306.6	10052.6			5564.36	5781.62
P35443;P49747	COMP_HUMAN;TSP4_HUMAN	COMP;THBS4	Thrombospondin-4	10298.9	15982.4	13950.4	15550	10204.1	38842	27594.7	56333.7	23838.8	18318.9	31478.3		12404.4	19801.8	4120.07
P35527	K1C9_HUMAN	KRT9	Keratin, type I cytoskeletal 9	1611550	5974140	3949980	1342820	1463010	2019040	4773500	6880750	4729920	3695080	3609710	12611500	2485390	6158700	14073900
P35527;P13645;P08779;Q04695;P02533;P19012;Q99456;P08727	K1C10_HUMAN;K1C12_HUMAN;K1C14_HUMAN;K1C15_HUMAN;K1C16_HUMAN;K1C17_HUMAN;K1C19_HUMAN;K1C9_HUMAN	KRT10;KRT12;KRT14;KRT15;KRT16;KRT17;KRT19;KRT9	Keratin, type I cytoskeletal 14	1172060	2998100	2890700	640376	1308940	1380220	3074860	3705140	3628670	2027610	2843160	6067380	1799490	4559580	98833.8
P35542	SAA4_HUMAN	SAA4	Serum amyloid A-4 protein	391111	502313	396168	500666	370578	967410	589574	1017870	823303	781844	76840		112410	80599.4	72832
P35555	FBN1_HUMAN	FBN1	Fibrillin-1	9711.72	8653.23	11047.3	8589.47	10540.8	23685.8	21193.8	26743.7	21040.1	24804.9	9562.96		9739.49	8926.05
P35555;P35556	FBN1_HUMAN;FBN2_HUMAN	FBN1;FBN2	Fibrillin-1	2650.63			1632.12	3853.16	3806.4			5632.44	5826.76
P35579	MYH9_HUMAN	MYH9	Myosin-9	25238.5	9035.4	23028.3	9747.06	13897.3	158540	156481	169988	170448	201778	55283.6	43938.3	57820.6	59383.7	43224.6
P35579;P35580	MYH10_HUMAN;MYH9_HUMAN	MYH10;MYH9	Myosin-9	25150.1	3437.81	28928.4	11031.4	11927.4	112609	84115.2	73418.8	127319	129375	39276.5	18678.3	29646.7	29912	19015.4
P35579;P35580;P35749	MYH10_HUMAN;MYH11_HUMAN;MYH9_HUMAN	MYH10;MYH11;MYH9	Myosin-9	3654.68		3783.26			20998.5	28161	14019.7	21440.9	27632	22785.9		9617.91		10899.5
P35579;P35749	MYH11_HUMAN;MYH9_HUMAN	MYH11;MYH9	Myosin-9	10486.2	4212.39	15368.4	5365.99	8950.95	78349.1	70408	71828.3	72507.9	100714	15659.7		22322.6	22615.5	7030.25
P35579;Q7Z406;P35580;P35749	MYH10_HUMAN;MYH11_HUMAN;MYH14_HUMAN;MYH9_HUMAN	MYH10;MYH11;MYH14;MYH9	Myosin-9	15798.6	5914.23	21109.2	5727.37	9724.19	78380.6	80993.7	78840.1	97060.5	107393	18713.5		31510.1	22768.1	10944.9
P35579;Q7Z406;P35580;P35749;P12883;P13533;Q9Y623;A7E2Y1;P12882;Q9UKX2	MYH10_HUMAN;MYH11_HUMAN;MYH14_HUMAN;MYH1_HUMAN;MYH2_HUMAN;MYH4_HUMAN;MYH6_HUMAN;MYH7B_HUMAN;MYH7_HUMAN;MYH9_HUMAN	MYH1;MYH10;MYH11;MYH14;MYH2;MYH4;MYH6;MYH7;MYH7B;MYH9	Myosin-7B						4738.44				4291.76
P35579;Q7Z406;P35749	MYH11_HUMAN;MYH14_HUMAN;MYH9_HUMAN	MYH11;MYH14;MYH9	Myosin-9	38581.7	16207.2	59138.1	14767.9	19443.4	158113	194783	147771	171043	240651	59761.4	38840.9	69827.3	58060.2	42988.5
P35580	MYH10_HUMAN	MYH10	Myosin-10	2022.78		13310.1
P35580;P35749	MYH10_HUMAN;MYH11_HUMAN	MYH10;MYH11	Myosin-10			17525.2
P35580;Q13439	GOGA4_HUMAN;MYH10_HUMAN	GOLGA4;MYH10	Myosin-10			3673.87
P35606	COPB2_HUMAN	COPB2	Coatomer subunit beta'	6842.76		6151.02				6576.31	6373.31	4225.45	4788.53	6454.61		3089.3	10578.2	10458.4
P35611	ADDA_HUMAN	ADD1	Alpha-adducin			6951.03			8390.64	9955.44	10565.8	8373.34	7647.16	10151.3	12239.9	11307.6	12668	8449.71
P35611;P35612	ADDA_HUMAN;ADDB_HUMAN	ADD1;ADD2	Alpha-adducin			7049.86			2970.2					7709.65			6075.33
P35612	ADDB_HUMAN	ADD2	Beta-adducin										4040.18				4850.87
P35613	BASI_HUMAN	BSG	Basigin	2708.82		1993.18	3183.24		50879.6	39514.4	40104.8	37723.5	44916.1	34022	17127.8	26692.3	37236.3	22532.9
P35625	TIMP3_HUMAN	TIMP3	Metalloproteinase inhibitor 3					2646.26	5802.45	5574.8	9397.1	7464.45	8178.72
P35637;Q92804	FUS_HUMAN;RBP56_HUMAN	FUS;TAF15	RNA-binding protein FUS	2672.78		4121.95
P35749	MYH11_HUMAN	MYH11	Myosin-11	6510.9
P35754	GLRX1_HUMAN	GLRX	Glutaredoxin-1	7991.17	12886.9	31399.7	3650.78	4015.55	4369.59	12906.2	7217.67	11286.1	5866.38	7705.79	12559.9	6064.94	14224	20732.4
P35813	PPM1A_HUMAN	PPM1A	Protein phosphatase 1A							14372.6			9620.25	9517.68		11613.4	10350.8	9677.54
P35858	ALS_HUMAN	IGFALS	Insulin-like growth factor-binding protein complex acid labile subunit	39968.8	61194.7	53288.6	100429	66675	44512.9	43459.8	32305.3	31780.1	32548.4	29261.9	17356.4	40533.7	22599.1	7313.74
P35908	K22E_HUMAN	KRT2	Keratin, type II cytoskeletal 2 epidermal	548719	2760040	3420530	566129	817782	816557	2122290	2910360	2940970	1511830	2518970	2541240	1290640	3167800	6817090
P35908;P12035;Q01546	K22E_HUMAN;K22O_HUMAN;K2C3_HUMAN	KRT2;KRT3;KRT76	Keratin, type II cytoskeletal 3	87487.9	275603	533619	87774	60541.6	104916	257906	269965	220196	182264	117263	103223	119311	241871	421005
P35908;P12035;Q5XKE5;Q01546	K22E_HUMAN;K22O_HUMAN;K2C3_HUMAN;K2C79_HUMAN	KRT2;KRT3;KRT76;KRT79	Keratin, type II cytoskeletal 3	195523	759453	1713580	131751	277677	244916	901864	1065860	1196870	572722	417612	796319	558909	1573870	1884380
P35908;P13647;O95678;P02538;P04259;P08729;P12035;Q5XKE5;Q9NSB2;P05787;P48668;Q01546	K22E_HUMAN;K22O_HUMAN;K2C3_HUMAN;K2C5_HUMAN;K2C6A_HUMAN;K2C6B_HUMAN;K2C6C_HUMAN;K2C75_HUMAN;K2C79_HUMAN;K2C7_HUMAN;K2C8_HUMAN;KRT84_HUMAN	KRT2;KRT3;KRT5;KRT6A;KRT6B;KRT6C;KRT7;KRT75;KRT76;KRT79;KRT8;KRT84	Keratin, type II cytoskeletal 75	2321.69	3766.42	5069.02						11028.7					6665.15	25563.6
P35908;P13647;O95678;P02538;P04259;P12035;Q5XKE5;P48668;Q01546	K22E_HUMAN;K22O_HUMAN;K2C3_HUMAN;K2C5_HUMAN;K2C6A_HUMAN;K2C6B_HUMAN;K2C6C_HUMAN;K2C75_HUMAN;K2C79_HUMAN	KRT2;KRT3;KRT5;KRT6A;KRT6B;KRT6C;KRT75;KRT76;KRT79	Keratin, type II cytoskeletal 75	526445	38123	141789	21355.4	116776	271750	738236	319616	2435560	514995	895802	74927.4	227325	1949850	5935980
P35908;P13647;O95678;P02538;P04259;P12035;Q5XKE5;Q9NSB2;P05787;P48668;Q01546	K22E_HUMAN;K22O_HUMAN;K2C3_HUMAN;K2C5_HUMAN;K2C6A_HUMAN;K2C6B_HUMAN;K2C6C_HUMAN;K2C75_HUMAN;K2C79_HUMAN;K2C8_HUMAN;KRT84_HUMAN	KRT2;KRT3;KRT5;KRT6A;KRT6B;KRT6C;KRT75;KRT76;KRT79;KRT8;KRT84	Keratin, type II cytoskeletal 75		7535.74			5671.36				13230.8	2376.92	11238.5
P35908;P13647;O95678;P02538;P04259;Q5XKE5;P48668	K22E_HUMAN;K2C5_HUMAN;K2C6A_HUMAN;K2C6B_HUMAN;K2C6C_HUMAN;K2C75_HUMAN;K2C79_HUMAN	KRT2;KRT5;KRT6A;KRT6B;KRT6C;KRT75;KRT79	Keratin, type II cytoskeletal 75	924800		4253920	594157		11132.9	4285.24		1269860	95062.9	875564		833102	2670820	4713740
P35908;P13647;O95678;P02538;P04259;Q86Y46;P48668;Q01546;Q7RTS7	K22E_HUMAN;K22O_HUMAN;K2C5_HUMAN;K2C6A_HUMAN;K2C6B_HUMAN;K2C6C_HUMAN;K2C73_HUMAN;K2C74_HUMAN;K2C75_HUMAN	KRT2;KRT5;KRT6A;KRT6B;KRT6C;KRT73;KRT74;KRT75;KRT76	Keratin, type II cytoskeletal 75						26743.9	15409.9	26792.4	44843.1	39215	259047		44975.1	100970	234608
P35908;P13647;Q7Z794;O95678;P02538;P04259;P08729;P12035;Q5XKE5;Q9NSB2;P05787;Q86Y46;Q3SY84;P48668;Q01546;Q7RTS7;Q14CN4	K22E_HUMAN;K22O_HUMAN;K2C1B_HUMAN;K2C3_HUMAN;K2C5_HUMAN;K2C6A_HUMAN;K2C6B_HUMAN;K2C6C_HUMAN;K2C71_HUMAN;K2C72_HUMAN;K2C73_HUMAN;K2C74_HUMAN;K2C75_HUMAN;K2C79_HUMAN;K2C7_HUMAN;K2C8_HUMAN;KRT84_HUMAN	KRT2;KRT3;KRT5;KRT6A;KRT6B;KRT6C;KRT7;KRT71;KRT72;KRT73;KRT74;KRT75;KRT76;KRT77;KRT79;KRT8;KRT84	Keratin, type II cytoskeletal 75	10331	6098.47	19605.2	975.724	4797.15	2514.11	6737.84		58930.4	5171.52	51031.6	21122.6	3880.09	13420	49232.6
P35908;P13647;Q7Z794;P19013;O95678;P02538;P04259;P08729;P12035;Q5XKE5;Q9NSB2;P05787;Q86Y46;Q3SY84;P48668;Q01546;Q7RTS7;Q14CN4	K22E_HUMAN;K22O_HUMAN;K2C1B_HUMAN;K2C3_HUMAN;K2C4_HUMAN;K2C5_HUMAN;K2C6A_HUMAN;K2C6B_HUMAN;K2C6C_HUMAN;K2C71_HUMAN;K2C72_HUMAN;K2C73_HUMAN;K2C74_HUMAN;K2C75_HUMAN;K2C79_HUMAN;K2C7_HUMAN;K2C8_HUMAN;KRT84_HUMAN	KRT2;KRT3;KRT4;KRT5;KRT6A;KRT6B;KRT6C;KRT7;KRT71;KRT72;KRT73;KRT74;KRT75;KRT76;KRT77;KRT79;KRT8;KRT84	Keratin, type II cytoskeletal 75	715068	1322560	1802770	242180	518658	350288	1229020	992387	1509340	636786	514632	893715	460343	1545940	2873730
P35908;P13647;Q8N1N4;O95678;P02538;P04259;Q86Y46;P48668;Q01546;Q7RTS7	K22E_HUMAN;K22O_HUMAN;K2C5_HUMAN;K2C6A_HUMAN;K2C6B_HUMAN;K2C6C_HUMAN;K2C73_HUMAN;K2C74_HUMAN;K2C75_HUMAN;K2C78_HUMAN	KRT2;KRT5;KRT6A;KRT6B;KRT6C;KRT73;KRT74;KRT75;KRT76;KRT78	Keratin, type II cytoskeletal 75						127528	90007.5	218224	190285	196558	797324	272473	180324	783442	1909820
P35908;P19013;P02538;P04259;P48668;Q01546	K22E_HUMAN;K22O_HUMAN;K2C4_HUMAN;K2C6A_HUMAN;K2C6B_HUMAN;K2C6C_HUMAN	KRT2;KRT4;KRT6A;KRT6B;KRT6C;KRT76	Keratin, type II cytoskeletal 6A	556300	3063740	2685740	858233	782084	1144410	2522030	2966540	3295820	1671610	2821850	6724280	1375870	4061970	7017520
P35998	PRS7_HUMAN	PSMC2	26S proteasome regulatory subunit 7	2883.42		1905.56			2294.87	1969.9		2074.92	2300.17	2988.52		3266.1	1916.25
P36222	CH3L1_HUMAN	CHI3L1	Chitinase-3-like protein 1	28960.9	17120.4	17565.9	23277.5	25287.1	4023.95	4812.01		6133.31	5253.95	12461.1		11103.7	8532.67	7911.18
P36269	GGT5_HUMAN	GGT5	Glutathione hydrolase 5 proenzyme						13325.9	5704.94	4482.61	6639.08	5968.85	4325.03		4382.14	4271.3
P36542	ATPG_HUMAN	ATP5F1C	ATP synthase F(1) complex subunit gamma, mitochondrial	9136.17		6569.24								6115.69		5939.36
P36578	RL4_HUMAN	RPL4	Large ribosomal subunit protein uL4	13547		9484.6	2249.96		3149.37	3367.03	3499.06	2187.67	3384.77	7276.86	15817.7	4915.84	9400.77	8067.04
P36871	PGM1_HUMAN	PGM1	Phosphoglucomutase-1						8546.17	9464.09		5965.98	7926.92	6661.93		6511.7	3615.07
P36952	SPB5_HUMAN	SERPINB5	Serpin B5	17054.4		7895.33						2711.51		8117.93				21101.5
P36955	PEDF_HUMAN	SERPINF1	Pigment epithelium-derived factor	126541	98361.1	103179	128650	131699	8359.82	7617.11	6745.46	6813.29	8500.45	17428.9	10908.9	22774.2	12653.5	11303.1
P36957	ODO2_HUMAN	DLST	Dihydrolipoyllysine-residue succinyltransferase component of 2-oxoglutarate dehydrogenase complex, mitochondrial	2231.43		8874.39	766.539		1865.93	2665.04		2861.02	1755.88	2302.35		5142.21	3546.07	6851.03
P36969	GPX4_HUMAN	GPX4	Phospholipid hydroperoxide glutathione peroxidase GPX4	695.95					2535.06	2738.3		2181.48	1832.8	3921.52		1530.98
P36980	FHR2_HUMAN	CFHR2	Complement factor H-related protein 2	299291	319798	356196	382672	325509	4295.7	7030.37		5787.85	7408.4	7886.51		7473.38	5872.28
P36980;Q03591	FHR1_HUMAN;FHR2_HUMAN	CFHR1;CFHR2	Complement factor H-related protein 2	1136810	885260	1086730	1019100	1193510	32326.1	32164.5	11289.8	29690	30784.7	73029.4		103659	66731.9	31331.3
P37059	DHB2_HUMAN	HSD17B2	17-beta-hydroxysteroid dehydrogenase type 2	3578.89
P37235	HPCL1_HUMAN	HPCAL1	Hippocalcin-like protein 1						8806.74	8471.78	7411.69	6161.87	9829.8			7577.66	6972.73
P37235;P84074	HPCA_HUMAN;HPCL1_HUMAN	HPCA;HPCAL1	Hippocalcin-like protein 1	691.647		2964.37			6365.22	4595.16		3332.66	3896.44	5477.4		5468.71	5002.86	5724.72
P37802	TAGL2_HUMAN	TAGLN2	Transgelin-2	18471.9	13649.7	51277.7	16398.3	10576.1	31808	39900.7	27003	19535	34051.5	37595.4	31446.3	44559.3	41800.2	29062.2
P37837	TALDO_HUMAN	TALDO1	Transaldolase	7082.14		7700.84	13211.3		8400.31	11984.9	10679.5	8595.45	6425.81	16430.9	14556.7	11323.2	13076.1	24667.4
P37840	SYUA_HUMAN	SNCA	Alpha-synuclein									5172.82	7073.75				6317.49
P38117	ETFB_HUMAN	ETFB	Electron transfer flavoprotein subunit beta	1423.56		4963.31
P38606	VATA_HUMAN	ATP6V1A	V-type proton ATPase catalytic subunit A	10841.8		7386.9			5286.47	6519.74		3576.59	6177.48			6271.69	3962.57
P38646	HSPA9_HUMAN	HSPA9	Stress-70 protein, mitochondrial	5960.33		6953.81	4740.27						1280.15	5612.18	9051.6	1522.38		8922.53
P38919	IF4A3_HUMAN	EIF4A3	Eukaryotic initiation factor 4A-III	3346.02		2309.77												1384.22
P39023	RL3_HUMAN	RPL3	Large ribosomal subunit protein uL3	13839.5	8640	5392.62							5040.26
P39059	COFA1_HUMAN	COL15A1	Collagen alpha-1(XV) chain	2092.78					18078.5	14901.2	13154.3	13683.9	13122.4
P39060	COIA1_HUMAN	COL18A1	Collagen alpha-1(XVIII) chain	20933.5	24988	23916.9	31913.3	27030.3	87803.4	86169.8	68023.7	94477.8	118344	3731.65		9918.66	8122.51	9777.15
P39656	OST48_HUMAN	DDOST	Dolichyl-diphosphooligosaccharide--protein glycosyltransferase 48 kDa subunit	9626.58		13355.4			2647.74	5146.03		3791.14	4202.33	6558.89	13085.4	4307.69		6259.93
P39900	MMP12_HUMAN	MMP12	Macrophage metalloelastase	2111.86
P40121	CAPG_HUMAN	CAPG	Macrophage-capping protein	12875.9					1580.21					3775.3
P40197	GPV_HUMAN	GP5	Platelet glycoprotein V	4118.77	10084.1	9343.61	9901.07	3522.78	26964.1	25694.9	24694.3	25899.2	29545.8	39703.1	35243.4	26974.3	34288.7	25041.4
P40199	CEAM6_HUMAN	CEACAM6	Cell adhesion molecule CEACAM6						5059.84			5271.87	5952.8
P40199;P06731	CEAM5_HUMAN;CEAM6_HUMAN	CEACAM5;CEACAM6	Cell adhesion molecule CEACAM5						3076.6	3820.91			9803.83
P40227	TCPZ_HUMAN	CCT6A	T-complex protein 1 subunit zeta	3843.08	12077.3	11158.9	25346.1		7362.99	9870.33	8073.07	5563.53	9181.56	4800.52		8899.12	7502.91	10709.9
P40227;Q92526	TCPW_HUMAN;TCPZ_HUMAN	CCT6A;CCT6B	T-complex protein 1 subunit zeta						3207.82
P40238	TPOR_HUMAN	MPL	Thrombopoietin receptor						2409.74	1944.68	2109.03	603.073	1240.49	2611.27		3535.48	2657.79
P40306	PSB10_HUMAN	PSMB10	Proteasome subunit beta type-10								8409.14			25916.9		31073.3	26499.9	13276.5
P40429	RL13A_HUMAN	RPL13A	Large ribosomal subunit protein uL13	2440.67		2854.23
P40616	ARL1_HUMAN	ARL1	ADP-ribosylation factor-like protein 1	2989.07		7643.22			2767.33	4651.96		2837.06	3055.74	3237.5		3485.8	3785.3	2331.86
P40763	STAT3_HUMAN	STAT3	Signal transducer and activator of transcription 3	8916.21					3313.64	4293.03	6901.72	2737.31	2723.23			3136.28	3062.59
P40925	MDHC_HUMAN	MDH1	Malate dehydrogenase, cytoplasmic	26627.4		16100.2	2741.1		16744.9	22996.2	20068.6	14413.8	17152.6	33039.9	26938.2	21964.5	23195.2	24055.3
P40926	MDHM_HUMAN	MDH2	Malate dehydrogenase, mitochondrial	23284.9	8553.18	22389.9	3429.02		3527.37	6985.59	3586.9	5451.5	4659.22	6246.96	14600.6	4438.15	5539.18	20287.6
P40939	ECHA_HUMAN	HADHA	Trifunctional enzyme subunit alpha, mitochondrial	5105.05						1374.86								4680.68
P41091;Q2VIR3	IF2GL_HUMAN;IF2G_HUMAN	EIF2S3;EIF2S3B	Eukaryotic translation initiation factor 2 subunit 3	3587.12		7896.73	3515.91		1202	1802.07			933.862			1740.28	2247.79
P41159	LEP_HUMAN	LEP	Leptin				2613.04	662.712	1962.56
P41222	PTGDS_HUMAN	PTGDS	Prostaglandin-H2 D-isomerase	10296.4	10107.9		9481.01	9806.3	14528.2	17167.3		17200.7	13746.3			10234.1
P41226	UBA7_HUMAN	UBA7	Ubiquitin-like modifier-activating enzyme 7						2854.26	3853.47		1830.39	2235.08			3672.86	3676.72	3969.59
P41240	CSK_HUMAN	CSK	Tyrosine-protein kinase CSK	2479.3		4678.96			7139.37	8698.35	10848.6	6127.6	8069.11	12482		8334.54	9506.89	5934.01
P41250	GARS_HUMAN	GARS1	Glycine--tRNA ligase	909.529		4613.27						293.377		1123.84
P41252	SYIC_HUMAN	IARS1	Isoleucine--tRNA ligase, cytoplasmic	1536.99									931.174			3179.72
P41732	TSN7_HUMAN	TSPAN7	Tetraspanin-7						9652.98	4662.63		9102.18	12143.6			6127.31
P42025	ACTY_HUMAN	ACTR1B	Beta-centractin	1430.71		1909.11			3354.3	3899.48	9273.16	3103.52	3794.83			2763.7	2225.72
P42167	LAP2B_HUMAN	TMPO	Lamina-associated polypeptide 2, isoforms beta/gamma	1276.69		5781.05
P42356	PI4KA_HUMAN	PI4KA	Phosphatidylinositol 4-kinase alpha	602.514					1535.08	3396.99	1215.28	759.332	1779.52	1337.47		3444.89	3631.05
P42357	HUTH_HUMAN	HAL	Histidine ammonia-lyase	11200	11722.9	12302.5	2683.37	1705.78	4709.42	13595.7		8671.01	5454.85	9379.2	14276.8	4600.7	9335.88	32157.8
P42566	EPS15_HUMAN	EPS15	Epidermal growth factor receptor substrate 15							2110.34						2176.54
P42574	CASP3_HUMAN	CASP3	Caspase-3						5781.42	6761.53	6842.7	6211.36	6937.78	8988.98		8483.47	8903.96	8138.22
P42765	THIM_HUMAN	ACAA2	3-ketoacyl-CoA thiolase, mitochondrial	2970.8
P42766	RL35_HUMAN	RPL35	Large ribosomal subunit protein uL29	2317.63		8337.54				1490.93			1424.08
P42858	HD_HUMAN	HTT	Huntingtin						494.728	1495.74		510.481	695.563
P42892	ECE1_HUMAN	ECE1	Endothelin-converting enzyme 1			601.862			7331.7	6728.74		6003.08	7392.03	7989.64		6188.08	5316.02	3155.29
P43007	SATT_HUMAN	SLC1A4	Neutral amino acid transporter A							3097.63		2013.65	2448.49			2659.35
P43034	LIS1_HUMAN	PAFAH1B1	Platelet-activating factor acetylhydrolase IB subunit beta	5861.29		5596.98			3304.45	4203.31		4148.15	3974.8			3593.48	3867.85	6365.87
P43121	MUC18_HUMAN	MCAM	Cell surface glycoprotein MUC18						3056.22	3347.05		3140.77	3991.62			1509.43
P43250	GRK6_HUMAN	GRK6	G protein-coupled receptor kinase 6						5015.21			10810.9	8110.37
P43250;P34947	GRK5_HUMAN;GRK6_HUMAN	GRK5;GRK6	G protein-coupled receptor kinase 5						2383.94	2970		2967.31
P43251	BTD_HUMAN	BTD	Biotinidase	4022.7	5604.4	2444.37	4812.46	3902.07	2379.63	2030.46			2238.99			1481.7	1202.49
P43307	SSRA_HUMAN	SSR1	Translocon-associated protein subunit alpha	5006.24		4229.79			3261.81	3824.59	4360.23	6493.18		6347.56		908.509	6640.23	13383.2
P43353;P48448	AL3B1_HUMAN;AL3B2_HUMAN	ALDH3B1;ALDH3B2	Aldehyde dehydrogenase family 3 member B1						35047.9	32579.6		30925.9	27567.5
P43405	KSYK_HUMAN	SYK	Tyrosine-protein kinase SYK						1992.11	2423.62		2373.03	2552.8			1745.27	1334.25
P43490	NAMPT_HUMAN	NAMPT	Nicotinamide phosphoribosyltransferase	4602.03					1163.16	3269.95			1854.42			1334.85
P43652	AFAM_HUMAN	AFM	Afamin	35217.6	87902.1	69106	101337	57128.1	14431.7	16617.3	16535.7	16487.2	18852.9	17713.3	5874.88	11205	9271.57	10882.9
P43686	PRS6B_HUMAN	PSMC4	26S proteasome regulatory subunit 6B	1815.23		8233.31			1673	2322.64			2587.85			4612.11
P45877	PPIC_HUMAN	PPIC	Peptidyl-prolyl cis-trans isomerase C						5022.75	3555.28		4159.88	4993.63
P45880	VDAC2_HUMAN	VDAC2	Non-selective voltage-gated ion channel VDAC2	24323.9		9451.09				7049.75		3830.63	3523.63	4642.67		3904.73	4679.89	12858.2
P45974	UBP5_HUMAN	USP5	Ubiquitin carboxyl-terminal hydrolase 5	4089.55		4016.74			2791.24	3747.84		2217.3	2252.56			2965.91	3385.47	3276.29
P46019	KPB2_HUMAN	PHKA2	Phosphorylase b kinase regulatory subunit alpha, liver isoform									1012.04	2372.16			2836.23
P46109	CRKL_HUMAN	CRKL	Crk-like protein	1179.5			3645.18		4433.59	3938.3	5248.06	3437.58	3931.47	5050.97		2624.98	3162.26	4041.91
P46379	BAG6_HUMAN	BAG6	Large proline-rich protein BAG6	1655.69		2731.85			1869.94	2174.08						3764.33
P46439	GSTM5_HUMAN	GSTM5	Glutathione S-transferase Mu 5			31707
P46439;P21266	GSTM3_HUMAN;GSTM5_HUMAN	GSTM3;GSTM5	Glutathione S-transferase Mu 3			11130.2			2124.29	3846.3				3747.7		4739.67	4170.27	7243.59
P46439;Q03013	GSTM4_HUMAN;GSTM5_HUMAN	GSTM4;GSTM5	Glutathione S-transferase Mu 5						1328.98	1466.39		1175	773.565
P46459	NSF_HUMAN	NSF	Vesicle-fusing ATPase	3614.3					3620.59	5032.18		3080.37	4033.28	4602.01		4488.58	2979.99
P46531	NOTC1_HUMAN	NOTCH1	Neurogenic locus notch homolog protein 1						6396.23	5596.11	2466.42	4621.58	4177.12
P46734	MP2K3_HUMAN	MAP2K3	Dual specificity mitogen-activated protein kinase kinase 3	3029.09						1581.84			1962.35
P46776	RL27A_HUMAN	RPL27A	Large ribosomal subunit protein uL15	12409.2		16910.1	1601.76		2039.99	3138.34		1673.13	2559.39	1564.41			3180.75	5003.17
P46777	RL5_HUMAN	RPL5	Large ribosomal subunit protein uL18	10200.4		5501.36
P46779	RL28_HUMAN	RPL28	Large ribosomal subunit protein eL28	2648.48		3978.8
P46781	RS9_HUMAN	RPS9	Small ribosomal subunit protein uS4	18570.4		10650.6			6518.58	3596.85			2565.22			1581.63	2545.88	11464.6
P46782	RS5_HUMAN	RPS5	Small ribosomal subunit protein uS7	5625.16		4895.18								2695.39
P46926	GNPI1_HUMAN	GNPDA1	Glucosamine-6-phosphate deaminase 1							2350.26		2984.84		8593.73		9926.73	8667.97
P46934	NEDD4_HUMAN	NEDD4	E3 ubiquitin-protein ligase NEDD4						7972.58	8078.66	9774.71	4149.64	6715.54	6448.66		10390.4	11649.9
P46940	IQGA1_HUMAN	IQGAP1	Ras GTPase-activating-like protein IQGAP1	17046.9		10245.8			6628.41	7989.34	11976.7	5213.2	7536.42	5702.22	5582.7	5483.24	5079.53	6254.36
P46940;Q13576;Q86VI3	IQGA1_HUMAN;IQGA2_HUMAN;IQGA3_HUMAN	IQGAP1;IQGAP2;IQGAP3	Ras GTPase-activating-like protein IQGAP1	4146.31		6379.45			6215.72	6097.59		3765.45	5615.8	6037.81		5247.38	4157.35
P46940;Q86VI3	IQGA1_HUMAN;IQGA3_HUMAN	IQGAP1;IQGAP3	Ras GTPase-activating-like protein IQGAP1	1053.16		4191.09						267.902
P46976	GLYG_HUMAN	GYG1	Glycogenin-1	1977.06		9550.12			3955.58	5330.95		4110.49	3825.24		9595.2	7198.69	6283.9	4035.67
P46977	STT3A_HUMAN	STT3A	Dolichyl-diphosphooligosaccharide--protein glycosyltransferase subunit STT3A	3725.72
P47755	CAZA2_HUMAN	CAPZA2	F-actin-capping protein subunit alpha-2	4210.42		3804.79			8261.24	10827.6	9232.79	7204.28	10412.8	11583.6	11145.9	9284.36	11883.4	7604.97
P47756	CAPZB_HUMAN	CAPZB	F-actin-capping protein subunit beta	16255.3	4102.07	15253.1		1802.23	25719.2	33735.4	32941.3	26054.1	32677.8	36783.3	43416.5	36772.8	33270.9	23601.1
P47895	AL1A3_HUMAN	ALDH1A3	Retinaldehyde dehydrogenase 3	17623.1
P47895;P05091;P00352;P30837	AL1A1_HUMAN;AL1A3_HUMAN;AL1B1_HUMAN;ALDH2_HUMAN	ALDH1A1;ALDH1A3;ALDH1B1;ALDH2	Aldehyde dehydrogenase 1A1			3412.75
P47895;P30837	AL1A3_HUMAN;AL1B1_HUMAN	ALDH1A3;ALDH1B1	Aldehyde dehydrogenase X, mitochondrial	8643.95
P47897	SYQ_HUMAN	QARS1	Glutamine--tRNA ligase	3463.42		1995.45				1595.6		1242.03				1822.98	2426.91
P47929	LEG7_HUMAN	LGALS7	Galectin-7	334656	28948.3	50567		7735.33	9763.09	29102.1	20218.2	47016.3	10648.2	149109	38407.8	16775.7	20412.6	161015
P47972	NPTX2_HUMAN	NPTX2	Neuronal pentraxin-2						4347.25	6088.57		8152.95	8535.13	21649.5	21732.6	22327.9	21371
P47985	UCRI_HUMAN	UQCRFS1	Cytochrome b-c1 complex subunit Rieske, mitochondrial	3207.45
P47989	XDH_HUMAN	XDH	Xanthine dehydrogenase/oxidase	5720.03		8049.39
P47989;Q06278	AOXA_HUMAN;XDH_HUMAN	AOX1;XDH	Xanthine dehydrogenase/oxidase	5583.22		4777.36
P48047	ATPO_HUMAN	ATP5PO	ATP synthase peripheral stalk subunit OSCP, mitochondrial	7702.57
P48059	LIMS1_HUMAN	LIMS1	LIM and senescent cell antigen-like-containing domain protein 1	10089.7		13554.5	6744.85	8351.99	69343.7	68673.1	59017.1	50725.1	63436.1	111526	62718.3	86952.1	91544.5	43308
P48059;Q7Z4I7	LIMS1_HUMAN;LIMS2_HUMAN	LIMS1;LIMS2	LIM and senescent cell antigen-like-containing domain protein 1						6734	4938.5		3811.36	7534.34	6951.85		6167.16	3627.39
P48061	SDF1_HUMAN	CXCL12	Stromal cell-derived factor 1	1212.1		3234.33	2034.35	1240.42
P48147	PPCE_HUMAN	PREP	Prolyl endopeptidase	6783.3		2719.62							3923.89
P48163	MAOX_HUMAN	ME1	NADP-dependent malic enzyme	16132.2	12437.2					16175.2				14283.5			22994.6	51249.4
P48163;Q16798	MAON_HUMAN;MAOX_HUMAN	ME1;ME3	NADP-dependent malic enzyme	1579.43
P48426	PI42A_HUMAN	PIP4K2A	Phosphatidylinositol 5-phosphate 4-kinase type-2 alpha						13900.5	11912	12561.7	10273.3	11480	10418.9		14154.1	12381.8	9655.99
P48426;P78356	PI42A_HUMAN;PI42B_HUMAN	PIP4K2A;PIP4K2B	Phosphatidylinositol 5-phosphate 4-kinase type-2 alpha						7516.31	7189.11		3939.67	4622.1	6911.67		5243.96	4776.59
P48444	COPD_HUMAN	ARCN1	Coatomer subunit delta	3514.52		2821.35			2094.74					4102.64		4130.37	3549.53
P48506	GSH1_HUMAN	GCLC	Glutamate--cysteine ligase catalytic subunit			8121.52
P48509	CD151_HUMAN	CD151	CD151 antigen			2327.18			36405	27842		28730.5	34900.1	23319.9		31341.1	23103.8	8575.2
P48556	PSMD8_HUMAN	PSMD8	26S proteasome non-ATPase regulatory subunit 8			10116.9			1569.47
P48594	SPB4_HUMAN	SERPINB4	Serpin B4	234287					2834.89	12497.4				6940.61		2357.38		16620.8
P48637	GSHB_HUMAN	GSS	Glutathione synthetase	6320.78	1934.28	5953.87	1052.38		3037.15	7939.29		5567.59	5554.92	8125.72	7000.65	5264.3	6763.65	16286
P48643	TCPE_HUMAN	CCT5	T-complex protein 1 subunit epsilon	2580.71	4912.67	3623.08			7261.7	7592.63	9670.54	6209.51	8867.15	4788.88		5136.86	5713.13	4968.85
P48668	K2C6C_HUMAN	KRT6C	Keratin, type II cytoskeletal 6C	59674.2				27349.2					3402.82				13510.9	31575.2
P48729	KC1A_HUMAN	CSNK1A1	Casein kinase I isoform alpha	6495.15
P48735	IDHP_HUMAN	IDH2	Isocitrate dehydrogenase [NADP], mitochondrial	5490.73		10706.5	852.198		1899.66	3473.76		2356.51	3554.12	5730.25	8130.76	6317.02	4762.37	5183.23
P48740	MASP1_HUMAN	MASP1	Mannan-binding lectin serine protease 1	154476	131688	120174	140820	169663	366539	315869	268431	345052	384021	585953	337378	900452	567793	167510
P48960	AGRE5_HUMAN	ADGRE5	Adhesion G protein-coupled receptor E5			5205.06			5086.08	3607.76	7427.01	2768.96	3211.3	1824.69	4771.54	2608.07	2984.21
P49006	MRP_HUMAN	MARCKSL1	MARCKS-related protein	1275.85		2043.5	1558.88		4400.59	5552.05	4019.77	2859.1	4307.13	2199.61		2070.15	2251.23	2623.33
P49184	DNSL1_HUMAN	DNASE1L1	Deoxyribonuclease-1-like 1						3258.79	2389.21		2597.48	2126.13			1565.75	2304.66
P49189	AL9A1_HUMAN	ALDH9A1	4-trimethylaminobutyraldehyde dehydrogenase	4501.15	5630.67	9542.04		2379.19	3777.63	7210.64	4425	7368.03	4437.37	8272.47	13233.7	4980.53	8043.48	16069.3
P49257	LMAN1_HUMAN	LMAN1	Protein ERGIC-53	6145.27										8686.88
P49327	FAS_HUMAN	FASN	Fatty acid synthase	4459.73	14234.8	9335.81	5232.95	1439.92	6283.84	8387.81	9429.2	6284.83	7541.71	17657.2	17529.9	19435.8	16796.6	10769.9
P49368	TCPG_HUMAN	CCT3	T-complex protein 1 subunit gamma	4679.28		5531.15	2267.32		13741.5	12376.1	11614.5	7067.15	10327.2	8924.54	6778.25	7709.51	7304.7	12046.5
P49407	ARRB1_HUMAN	ARRB1	Beta-arrestin-1			1225.49	435.63		2613.95	2862.01		1874.72	3114.68	5475.9		3531.72	3461.61
P49411	EFTU_HUMAN	TUFM	Elongation factor Tu, mitochondrial	5560.06		2053.76	1271.92			2612.93			1363.61			1228.82		5748.79
P49419	AL7A1_HUMAN	ALDH7A1	Alpha-aminoadipic semialdehyde dehydrogenase	1632.98	2416.17	2565.26			2043.96	2902.34		1252.01		1681.72			4388.38	5943.98
P49588	SYAC_HUMAN	AARS1	Alanine--tRNA ligase, cytoplasmic			3596.43			2744.8	5596.9	4912.61	2815.84	3285.5	4067.07	4962.05	4381.63	5234.77
P49720	PSB3_HUMAN	PSMB3	Proteasome subunit beta type-3	3733.75	6353.82	5957.88			4845.62	7460.02	7874.37	5911.36	5962.1	25676.8	30140.3	40636.1	35959.7	29147.5
P49721	PSB2_HUMAN	PSMB2	Proteasome subunit beta type-2	7571.86		6524.26		1754.14	8518.89	11673.9	14428.6	8786.5	9029.94	49182.3	26827.8	47518.8	60002.1	30534.8
P49746	TSP3_HUMAN	THBS3	Thrombospondin-3	1397.4					6952.63	5865.87		7169.97	6915.36	13096.2		15491.9	10492.5
P49747	COMP_HUMAN	COMP	Cartilage oligomeric matrix protein	40945.2	30513.4	31461	39993.1	43496.6	42375.5	45045.8	44105.8	36517.4	46707.2	13591.1		20674.3	13552.7
P49748	ACADV_HUMAN	ACADVL	Very long-chain specific acyl-CoA dehydrogenase, mitochondrial	6859.12
P49753;Q3I5F7;Q86TX2	ACOT1_HUMAN;ACOT2_HUMAN;ACOT6_HUMAN	ACOT1;ACOT2;ACOT6	Acyl-coenzyme A thioesterase 2, mitochondrial			6635.37
P49755	TMEDA_HUMAN	TMED10	Transmembrane emp24 domain-containing protein 10	10482		6089.19			8113.36	8508.95		9139.48	7809.88	9935.67		8188.13	7799.46	8539.08
P49758	RGS6_HUMAN	RGS6	Regulator of G-protein signaling 6						2989.56	2962.03			2558.65			2946.83	2889.1
P49795	RGS19_HUMAN	RGS19	Regulator of G-protein signaling 19						19743.2	21350.5	15348	13049.1	17174.2	11356.9			12322.7	13513.5
P49841	GSK3B_HUMAN	GSK3B	Glycogen synthase kinase-3 beta	334.67		475.65			783.103	907.153		587.004	942.636			1217.59	475.805
P49862	KLK7_HUMAN	KLK7	Kallikrein-7	2450.31	1383.71	4585.34			1651.16	2618.85		3593.71	1833.71			1483.95		6423.18
P49908	SEPP1_HUMAN	SELENOP	Selenoprotein P	71594.1	116530	72840.6	139355	86041.2	101330	97393.5	99231.5	114095	86831.9	63937.8	21351	75623.4	50897.8	13683.8
P49913	CAMP_HUMAN	CAMP	Cathelicidin antimicrobial peptide	53356.6	55099.9	40946.1	111401	63160.7	232626	201734	304192	225853	215396	104330		73859.5	71386.4	25836.9
P49915	GUAA_HUMAN	GMPS	GMP synthase [glutamine-hydrolyzing]	1371.07									2000.35
P50120	RET2_HUMAN	RBP2	Retinol-binding protein 2									2833.52	2775.76
P50148	GNAQ_HUMAN	GNAQ	Guanine nucleotide-binding protein G(q) subunit alpha			10699.4			37639.7	38702.5	34034.6	29127.2	32216.2	47450.4	46291.5	39865.9	46883.2	27312.8
P50148;P29992	GNA11_HUMAN;GNAQ_HUMAN	GNA11;GNAQ	Guanine nucleotide-binding protein subunit alpha-11			3332.22			17503.7	18186.3	11119.4	13838.4	15255.2	15703.2	15965.9	24442.4	20210.1	5772.86
P50148;P29992;O95837	GNA11_HUMAN;GNA14_HUMAN;GNAQ_HUMAN	GNA11;GNA14;GNAQ	Guanine nucleotide-binding protein subunit alpha-14	1506.39		10210.2			42030.2	45966.2	27095.4	41137.8	40475.4	52076	55922.8	50396.3	55383.6	27100
P50213	IDH3A_HUMAN	IDH3A	Isocitrate dehydrogenase [NAD] subunit alpha, mitochondrial	2649.71
P50225;P0DMM9;P0DMN0;P50226	ST1A1_HUMAN;ST1A2_HUMAN;ST1A3_HUMAN;ST1A4_HUMAN	SULT1A1;SULT1A2;SULT1A3;SULT1A4	Sulfotransferase 1A3						6896.77	9051.54	9795.41	9348.04	9516.28	7906.54		8531.28	5949.66
P50225;P50226	ST1A1_HUMAN;ST1A2_HUMAN	SULT1A1;SULT1A2	Sulfotransferase 1A1						1868.47	1734.08	1244.43	1723.6	1545.02			1001.14		817.136
P50395	GDIB_HUMAN	GDI2	Rab GDP dissociation inhibitor beta	18297.9	5040.6	10926	4670.92	3959.31	24216.2	46764.6	36346.8	34244.8	41522.3	19540.4	39270.7	28050.1	27486.1	28826.5
P50395;P31150	GDIA_HUMAN;GDIB_HUMAN	GDI1;GDI2	Rab GDP dissociation inhibitor alpha	4241.86		4125.69			12917.1	15551.9	13417.9	11098.8	14580.6	13058.1		11776	17335.2	21576.9
P50402	EMD_HUMAN	EMD	Emerin	11978		8017.21
P50452	SPB8_HUMAN	SERPINB8	Serpin B8	3681.68	3991.37	6507.4			2524.43	10688.3		2953.9	6148.49	4569.99		2451.07	6287.03	11127.5
P50453	SPB9_HUMAN	SERPINB9	Serpin B9	3806.23					6729.32	8412.11		6568.78	8880.66				7266.96
P50454	SERPH_HUMAN	SERPINH1	Serpin H1			11293.9										2354.91
P50479	PDLI4_HUMAN	PDLIM4	PDZ and LIM domain protein 4	2480.33
P50502	F10A1_HUMAN	ST13	Hsc70-interacting protein	45647.4		129664			204741	212953		181297	283239	254849		298386	314133	239224
P50552	VASP_HUMAN	VASP	Vasodilator-stimulated phosphoprotein						7121.51	8813.03	2861.69	7626.09	7832.22	8523.71	4299.65	10415.6	8147.52	6730.02
P50570	DYN2_HUMAN	DNM2	Dynamin-2	4987.88		2934.58			2728.07	2910.47		2779.26	2959.2	6135.87		3030.45	4703.4
P50570;Q05193	DYN1_HUMAN;DYN2_HUMAN	DNM1;DNM2	Dynamin-2	5964.8		6560.21	854.016		6379.05	8322.81		4426.94	4755.19	4872.81		8232.71	6492.99	5441.52
P50570;Q05193;Q9UQ16	DYN1_HUMAN;DYN2_HUMAN;DYN3_HUMAN	DNM1;DNM2;DNM3	Dynamin-2	4473.83		4931.19			5367.36	6773.25		6270.75	7923.43	6469.47			7061.42	8581.11
P50591	TNF10_HUMAN	TNFSF10	Tumor necrosis factor ligand superfamily member 10						2550.15				4558.66			5532.72
P50851	LRBA_HUMAN	LRBA	Lipopolysaccharide-responsive and beige-like anchor protein	3696.76			2353.9		6075.11	7247.74		7084.95	7772.66	9378.6		11522.8	7994.17
P50895	BCAM_HUMAN	BCAM	Basal cell adhesion molecule						10909.3	11326.2	5148.65	8168.86	10552.1	9165.7		7105.88	7718
P50914	RL14_HUMAN	RPL14	Large ribosomal subunit protein eL14	5821.67		5796.94			1330.57	1862.61		1956.6		4806.81		3946.57	5490.54	5718.46
P50990	TCPQ_HUMAN	CCT8	T-complex protein 1 subunit theta	5140.23	32330.8	4801.71	1964.16		12419.1	14150.3	15826	8648.24	11045.6	14231.2	9228.6	10596.3	10437.9	10626
P50991	TCPD_HUMAN	CCT4	T-complex protein 1 subunit delta	5849.94	15826.7	6934.45	13914		10645	11827.8	17272.7	7680.32	10804.5	6689.73		8183	6472.88	13547.8
P50995	ANX11_HUMAN	ANXA11	Annexin A11	9623.44		5289.78	1686.13	2412.17	111653	104937	89388.1	92555.7	101113	137551	83715.8	126353	137310	54981.6
P50995;P27216	ANX11_HUMAN;ANX13_HUMAN	ANXA11;ANXA13	Annexin A13						45107	49810.7	52256.5	33627	35117.6	99280.8		68353.4	91512	39266.8
P51148	RAB5C_HUMAN	RAB5C	Ras-related protein Rab-5C	3117.3					26928.8	28619.1	27423.3	22330.9	28212.1	23812.5		26262	26295.5	17896.6
P51148;P61020;P20339	RAB5A_HUMAN;RAB5B_HUMAN;RAB5C_HUMAN	RAB5A;RAB5B;RAB5C	Ras-related protein Rab-5A	23641.6	5269.39	27047.3	1362.3	2154.99	37873	43833.1	20094.9	31801.4	33379	35284.3	27107.7	27623	32837.6	14220.8
P51149	RAB7A_HUMAN	RAB7A	Ras-related protein Rab-7a	14584.4	3523.04	20286.6	1892.41	2704.98	43932.3	44459.4	38890.1	35305.9	38738.9	36028	37148.1	46882.6	45687.3	35934.2
P51151;Q9NP90	RAB9A_HUMAN;RAB9B_HUMAN	RAB9A;RAB9B	Ras-related protein Rab-9A							2720.23		2576.15	1842.88
P51153	RAB13_HUMAN	RAB13	Ras-related protein Rab-13	1943.12					5624.93	7118.35		5336.27	6161.11	7163.44	9431.82	5554.97	7064.28	5556.56
P51159	RB27A_HUMAN	RAB27A	Ras-related protein Rab-27A						6433.5	7053.99	14619.3	5057.71	5485.56	7340.19		4897.34	4743.28
P51178	PLCD1_HUMAN	PLCD1	1-phosphatidylinositol 4,5-bisphosphate phosphodiesterase delta-1	2339.67									3291.5
P51178;Q4KWH8	PLCD1_HUMAN;PLCH1_HUMAN	PLCD1;PLCH1	1-phosphatidylinositol 4,5-bisphosphate phosphodiesterase delta-1						2936.2	4133.82		2601.75	2367.69	2709.85
P51452	DUS3_HUMAN	DUSP3	Dual specificity protein phosphatase 3	1591.53											6382.03	2827.89	5037.26
P51570	GALK1_HUMAN	GALK1	Galactokinase														26020.4
P51571	SSRD_HUMAN	SSR4	Translocon-associated protein subunit delta	6823.05						11624.7		3400.15
P51572	BAP31_HUMAN	BCAP31	B-cell receptor-associated protein 31	13514		7989.16			6539.61	6785.33	6086.73	6954.16	7318.11	11915		6211.28
P51575	P2RX1_HUMAN	P2RX1	P2X purinoceptor 1						5773.34	6331.76		3483.45	5692.54	6184.08	9759.06	7736.11	6272.48
P51648	AL3A2_HUMAN	ALDH3A2	Aldehyde dehydrogenase family 3 member A2	3665.29		4015.87			1480.78			1033.61				2564.56	2822.56
P51659	DHB4_HUMAN	HSD17B4	Peroxisomal multifunctional enzyme type 2	15779.5	11325.6	9861.11			7464.09	14221.1	10324.6	9475.69	8103.83	15455.8		17175.8	18132.6	22213.5
P51665	PSMD7_HUMAN	PSMD7	26S proteasome non-ATPase regulatory subunit 7	2145.3					1224.77	2347.9		1659.51	1539.02	1978.23	15032	2262.66	1626.33
P51674	GPM6A_HUMAN	GPM6A	Neuronal membrane glycoprotein M6-a						3005.81	3629.14		4232.42	4784.75
P51679	CCR4_HUMAN	CCR4	C-C chemokine receptor type 4							5290.78		5015.4		4554.7		5308.27	5671.81
P51688	SPHM_HUMAN	SGSH	N-sulphoglucosamine sulphohydrolase	4244.74		8698.41				5901.98		6606.99					6698.43	12664.5
P51693	APLP1_HUMAN	APLP1	Amyloid beta precursor like protein 1						8658.16	6417.51	17064.7	5674.17	7209.41
P51809	VAMP7_HUMAN	VAMP7	Vesicle-associated membrane protein 7						7604.64	7509.96		7104.41	8084.05	5543.53		9668.76	8245.04
P51812;Q15349	KS6A2_HUMAN;KS6A3_HUMAN	RPS6KA2;RPS6KA3	Ribosomal protein S6 kinase alpha-3	2212.82		2241.15			4313.98	3081.1		4504.56	2972.86	3016.23		3170.68		2255.62
P51858;O75475;Q7Z4V5;Q9Y3E1	HDGF_HUMAN;HDGR2_HUMAN;HDGR3_HUMAN;PSIP1_HUMAN	HDGF;HDGFL2;HDGFL3;PSIP1	PC4 and SFRS1-interacting protein	4656.91		8487.9
P51884	LUM_HUMAN	LUM	Lumican	28019.1	71764.9	64586.1	74325.2	26049.3	5534.49	5406.1	8509.18	5507.32	4600.57	5593.94	31695.3	4739.05	4925.68
P51888	PRELP_HUMAN	PRELP	Prolargin	774.342	1440.45	5761.84	1664.71			1636.51		1814.84	1608
P51991	ROA3_HUMAN	HNRNPA3	Heterogeneous nuclear ribonucleoprotein A3	10064.8		11424.7				3724.11		1017.97
P52209	6PGD_HUMAN	PGD	6-phosphogluconate dehydrogenase, decarboxylating	5200.54		7925.54	4201.13	1678.63	16030.6	18295.7	16359.6	9236.7	16849.7	13252.5	11997.9	17674.3	17238.3	12198.3
P52272	HNRPM_HUMAN	HNRNPM	Heterogeneous nuclear ribonucleoprotein M	17454.6	1213.79	10198			1861.61	3026.45	2100.67		1429.97	8900.69		3790.56		4369.56
P52565	GDIR1_HUMAN	ARHGDIA	Rho GDP-dissociation inhibitor 1	12051.8		7736			14156.8	19213.8	8719.65	10808.7	14744.9	20236.9	38033.6	16356.6	17054.9	16860.4
P52566	GDIR2_HUMAN	ARHGDIB	Rho GDP-dissociation inhibitor 2	1033.09					25429.3	29495.3	28934.7	24988.7	24770.8	36638.1	24110.6	22864.9	29562.1	25510.3
P52789	HXK2_HUMAN	HK2	Hexokinase-2	3389.75
P52907	CAZA1_HUMAN	CAPZA1	F-actin-capping protein subunit alpha-1	9934.25	1668.08	7194.65	2291.59	2006.85	18905.5	23649.8	21166.5	17428.6	18186.1	33478.6	45290.4	25831.9	27915	20711
P52907;P47755	CAZA1_HUMAN;CAZA2_HUMAN	CAPZA1;CAPZA2	F-actin-capping protein subunit alpha-2	26935.3	5874.95	40837.6	5312.27	6214.45	53570.7	52208.7	21209.6	50269.8	44148.1	68341.1	58817.7	54796.1	58578.4	50685.3
P52943	CRIP2_HUMAN	CRIP2	Cysteine-rich protein 2	2651.69					5373.08	6451.43			5817.35
P53004	BIEA_HUMAN	BLVRA	Biliverdin reductase A						3779.53	5145.49		4632.59	4637.19	4129.96	4770.77	4533.63	3796.48	4874.03
P53396	ACLY_HUMAN	ACLY	ATP-citrate synthase	1479.61	3778.02	40431.5			10945.8	9798.13	13607	11063.7	13876.8	20874.1	7504.58	24132.7	21202.7	6863.21
P53618	COPB_HUMAN	COPB1	Coatomer subunit beta	5151.02		6039.92			4086.64		3752.58	3608.26	4284.39	4397.36	10241.2	5324.12		2308.55
P53621	COPA_HUMAN	COPA	Coatomer subunit alpha	5116.05		4625.55			4789.31	7616.88		2922.57	4277.97	5069.97		8572.77	4708.56
P53634	CATC_HUMAN	CTSC	Dipeptidyl peptidase 1	4401.71		4378.03		1066.17		6485.47		6740.29	3228.67			1922.43	3822.35	8517.24
P53801	PTTG_HUMAN	PTTG1IP	Pituitary tumor-transforming gene 1 protein-interacting protein						22711.2	9293.37	8997.34	11173.8	15140.9			11681.8	6742.48
P53985	MOT1_HUMAN	SLC16A1	Monocarboxylate transporter 1						3650.34	2951.92		4879.21	5353.97	3722.75		4294.5	3393.84
P53990	IST1_HUMAN	IST1	IST1 homolog	5760.28		5158.1			4895.7	7021.97	9397.45	4844.44	4365.01	6260.4		8350.15	6099.41
P53992	SC24C_HUMAN	SEC24C	Protein transport protein Sec24C	1766.29					1126.5	1748.83			1015.86	1795.01		1610.78	1167.03
P53999	TCP4_HUMAN	SUB1	Activated RNA polymerase II transcriptional coactivator p15	12268.4		9852.29
P54136	SYRC_HUMAN	RARS1	Arginine--tRNA ligase, cytoplasmic	6959.77												6382.96
P54577	SYYC_HUMAN	YARS1	Tyrosine--tRNA ligase, cytoplasmic	1163.47					1390.1	1734.3	2555.45	1455.44	1988.1			1398.04		3455.74
P54578	UBP14_HUMAN	USP14	Ubiquitin carboxyl-terminal hydrolase 14	3567.55		2012.73			2999.74	4522.03			4043.51	5102.87		3856.57	3126.32	4166
P54619	AAKG1_HUMAN	PRKAG1	5'-AMP-activated protein kinase subunit gamma-1						11854.4	12524.3	19334.6	8734.98	11200.5	12200.9		11184.5
P54619;Q9UGJ0	AAKG1_HUMAN;AAKG2_HUMAN	PRKAG1;PRKAG2	5'-AMP-activated protein kinase subunit gamma-1						3369.61	4189.34		2126.65	2636	3861.63		3372.4	4923.84
P54652	HSP72_HUMAN	HSPA2	Heat shock-related 70 kDa protein 2			2917.22						6493.01						9234.48
P54707	AT12A_HUMAN	ATP12A	Potassium-transporting ATPase alpha chain 2	23530.2
P54709	AT1B3_HUMAN	ATP1B3	Sodium/potassium-transporting ATPase subunit beta-3						13894	15107.1	9617.1	12214.8	10382.7	10071.9		9559.67	11170.8	3464.27
P54727	RD23B_HUMAN	RAD23B	UV excision repair protein RAD23 homolog B	6034.44						4593.5			5655.22
P54760	EPHB4_HUMAN	EPHB4	Ephrin type-B receptor 4						2332.81			2216.01	2533.58
P54802	ANAG_HUMAN	NAGLU	Alpha-N-acetylglucosaminidase	2055.75					763.45					22288.5	11269.2	25808.5	25322.2
P54852	EMP3_HUMAN	EMP3	Epithelial membrane protein 3						4753.57	7055.72		4913.29	5018.93				3098.23
P54920	SNAA_HUMAN	NAPA	Alpha-soluble NSF attachment protein	31852.6		29589			90173	109329	82696.6	75021	81005.1	76765.7	81519.5	95545.4	94520.1	77207.8
P54920;Q9H115	SNAA_HUMAN;SNAB_HUMAN	NAPA;NAPB	Alpha-soluble NSF attachment protein	1368.9					6480	3888.83	8543.82	4695.57	5455.5	5649.17		4806.48	3995.62
P55001	MFAP2_HUMAN	MFAP2	Microfibrillar-associated protein 2						2532.29	1580.44		1848.49				1335.8
P55010	IF5_HUMAN	EIF5	Eukaryotic translation initiation factor 5	3336.29					1058.96									2205.12
P55056	APOC4_HUMAN	APOC4	Apolipoprotein C-IV	320985	812088	792974	804091	289353	1347290	927045	963017	1661820	1255780	27260.2	22886.6	41402.3	24430.8	36209.7
P55058	PLTP_HUMAN	PLTP	Phospholipid transfer protein	49365	74870.4	52156.7	73133.3	46452	151955	133077	163298	118980	149507	40227.5	17205	61717.2	40538.2	12075.8
P55060	XPO2_HUMAN	CSE1L	Exportin-2													3054.1	5283.19
P55064	AQP5_HUMAN	AQP5	Aquaporin-5			19709.6						9476.39	2397.74				6907.39
P55072	TERA_HUMAN	VCP	Transitional endoplasmic reticulum ATPase	46469.3		20629.3	4498.01	2102.82	28495.2	37819.5	95650	42656.8	39413.7	248755	262224	237570	248563	153163
P55083	MFAP4_HUMAN	MFAP4	Microfibril-associated glycoprotein 4									1003.35
P55084	ECHB_HUMAN	HADHB	Trifunctional enzyme subunit beta, mitochondrial	6423.27
P55103	INHBC_HUMAN	INHBC	Inhibin beta C chain	2259.93		1533.56	2081.79	1739.37	19982.9	15143.9		20034.1	16519.6	6028.71		8999.76	5433.2
P55157	MTP_HUMAN	MTTP	Microsomal triglyceride transfer protein large subunit						1953.86	1489.41	1600.98	621.905	956.72
P55160	NCKPL_HUMAN	NCKAP1L	Nck-associated protein 1-like						9771.11	10320.1	8917.58	7284.5	11105.9	11241.9	12058.9	9656.74	8164.49	9086.42
P55209	NP1L1_HUMAN	NAP1L1	Nucleosome assembly protein 1-like 1	1565.86		16839.5	1750.74		9492.76	8962.15	9805.64	6107.55	10227.4	7688.29	14421.8	6705.34	7910.54	6683.6
P55259	GP2_HUMAN	GP2	Pancreatic secretory granule membrane major glycoprotein GP2						8849.62	6655.52	8294.74	5100.92	6522.7	5178.7		3707.66	3362.13	6409.71
P55268	LAMB2_HUMAN	LAMB2	Laminin subunit beta-2			15755.5		1146.06	29131.2	27160.6	33451.1	26120.3	25214.6
P55268;A4D0S4	LAMB2_HUMAN;LAMB4_HUMAN	LAMB2;LAMB4	Laminin subunit beta-4			6410.89			7312.54	8188.82		7996.81	9624.96
P55290	CAD13_HUMAN	CDH13	Cadherin-13			1941.87	977.093					5116.51	4418.66
P55327	TPD52_HUMAN	TPD52	Tumor protein D52	2059.35		2965.61
P55735	SEC13_HUMAN	SEC13	Protein SEC13 homolog	2194.22								2084.55	1473.23				1118.07
P55769	NH2L1_HUMAN	SNU13	NHP2-like protein 1	2525.22
P55774	CCL18_HUMAN	CCL18	C-C motif chemokine 18	8799.76	10989.3	11683	13488.2	8390.21
P55786	PSA_HUMAN	NPEPPS	Puromycin-sensitive aminopeptidase	7487.19	2276.26	6705.21			2999.11	6650.97	3145.74	3470.51	3897.41	3729.54	7633.61	2879.27	5769.63	8467.37
P55786;A6NEC2	PSAL_HUMAN;PSA_HUMAN	NPEPPS;NPEPPSL1	Puromycin-sensitive aminopeptidase-like protein	5550.37	3364.72	7943.31			3492.24	6851.7		4648.15	3189.7	34108.6		6049.91	8876.6	17553.6
P55795	HNRH2_HUMAN	HNRNPH2	Heterogeneous nuclear ribonucleoprotein H2	4216.76
P55795;P31943	HNRH1_HUMAN;HNRH2_HUMAN	HNRNPH1;HNRNPH2	Heterogeneous nuclear ribonucleoprotein H	13404.1		11891.9			2310.41	2670.63		1868.8	2350.49	5690.85		3986.19		9433.97
P55884	EIF3B_HUMAN	EIF3B	Eukaryotic translation initiation factor 3 subunit B	4523.77												4595.18	7399.23	4707.13
P56134	ATPK_HUMAN	ATP5MF	ATP synthase F(0) complex subunit f, mitochondrial	6252.22
P56199	ITA1_HUMAN	ITGA1	Integrin alpha-1			46294			60222.1	53106.4	51129.9	44694.6	50854.3	53803.3		19972.9	58184.5
P56202	CATW_HUMAN	CTSW	Cathepsin W						6519.32	8780.34		7406.01	6162.93
P56385	ATP5I_HUMAN	ATP5ME	ATP synthase F(0) complex subunit e, mitochondrial	3988.75
P56537	IF6_HUMAN	EIF6	Eukaryotic translation initiation factor 6	11875.8	11876.7	16730.3		3963.98	6890.79	11157		19245.2	10369	7371.12	26498.7	3452.6	8949.62	35663.4
P56730	NETR_HUMAN	PRSS12	Neurotrypsin	265260	149036	177731	223298	245544	134900	95583.9	109718	80541.3	167486	23339.1		21592.9	24322.6
P57087	JAM2_HUMAN	JAM2	Junctional adhesion molecule B						7222.28	5547.95			7561.45
P57088	TMM33_HUMAN	TMEM33	Transmembrane protein 33	5136.15		1989.89			983.545	1694.12		892.422	929.912			1746.38	2524.76	1938.02
P57730	CAR18_HUMAN	CARD18	Caspase recruitment domain-containing protein 18	16863.6
P57735	RAB25_HUMAN	RAB25	Ras-related protein Rab-25	5156.79														3229.55
P58107	EPIPL_HUMAN	EPPK1	Epiplakin	22403.6		9693.31		5569.37				11485	2096.18	10918.8				11576.3
P58166	INHBE_HUMAN	INHBE	Inhibin beta E chain						8758.88	7605.87	8595.52	8185.53	9318.55	5615.74		4795.87
P58215	LOXL3_HUMAN	LOXL3	Lysyl oxidase homolog 3						4227.95	5418.51		3367.27	4106.79
P58335	ANTR2_HUMAN	ANTXR2	Anthrax toxin receptor 2	2788.36					6476.64	5325.3	6207.8	6340.21	5822.47	3043.51		4162.05
P58546	MTPN_HUMAN	MTPN	Myotrophin						5459.56	5414.39		5543.46	6516.94		11744.1	7947.79	6107.51	7307.91
P59190	RAB15_HUMAN	RAB15	Ras-related protein Rab-15	48079.8	10140.7					203366	94198.7	163213	184962	172109	161755		172341	98334.9
P59665;P59666	DEF1_HUMAN;DEF3_HUMAN	DEFA1;DEFA3	Neutrophil defensin 1	133317	169889	218333	170356	126018	49446.1	34621	21189.3	50019.5	61937.1	18094.7		38942.9	20587.9	7725.4
P59998	ARPC4_HUMAN	ARPC4	Actin-related protein 2/3 complex subunit 4	31351.8	4250.48	20145	7611.05	6505.63	25719.2	39477.6	24512.2	21778	30439.9	45681.2	58152.4	43859.4	39887.2	35993.6
P60033	CD81_HUMAN	CD81	CD81 antigen				2337.03		40886.2	20263.5	27198.8	30224.9	37753.7	8968.32		15444.2	7776.19	3281.3
P60174	TPIS_HUMAN	TPI1	Triosephosphate isomerase	76004	15397	38019.8	6029.14	10214.1	18033.2	37192.7	28219.3	27334.6	27048.3	53170.4	61432.7	41275.8	45126	65284.4
P60520	GBRL2_HUMAN	GABARAPL2	Gamma-aminobutyric acid receptor-associated protein-like 2						4734.88	3912.41			1924	4671		3115.2		4764.1
P60660	MYL6_HUMAN	MYL6	Myosin light polypeptide 6	30149.4	22871.5	43230.1	23306.2	13214	82577.6	59931.8	47737.3	70458.3	79539.2	32117.9	35963.2	26077.8	34083.2	29541.8
P60660;P14649	MYL6B_HUMAN;MYL6_HUMAN	MYL6;MYL6B	Myosin light chain 6B	54952.7	47759.2	99488.1	45829.4	26466.3	101335	93938.3	86409	118319	120870	74355.8		56991.4	65030.9	58978.5
P60709;P63261	ACTB_HUMAN;ACTG_HUMAN	ACTB;ACTG1	Actin, cytoplasmic 1	687281	145843	806615	113198	115511	1168620	1602470	1400660	1120850	1412540	2008160	889779	1672750	1664370	1512470
P60709;P63261;P68133	ACTB_HUMAN;ACTG_HUMAN;ACTS_HUMAN	ACTA1;ACTB;ACTG1	Actin, cytoplasmic 1	288340	51648.3	381297	62645.4	49155.4	512868	603362	821203	386254	456742	809133	1015300	391725	778524	483210
P60842	IF4A1_HUMAN	EIF4A1	Eukaryotic initiation factor 4A-I	8840.17	1665.83	6426.66			2785.62	3012.09		2081.15	2372.94	4182.81		2852.8	2605.05	8567.26
P60842;Q14240	IF4A1_HUMAN;IF4A2_HUMAN	EIF4A1;EIF4A2	Eukaryotic initiation factor 4A-I	31959.7	11766.6	19981.8	4138.58	9939.08	14011.8	18830.8	11849.6	12662.3	14728.2	17154.4	8012.41	17432	18732	31553.9
P60866	RS20_HUMAN	RPS20	Small ribosomal subunit protein uS10	8256.76		6043.16								3323.01
P60891	PRPS1_HUMAN	PRPS1	Ribose-phosphate pyrophosphokinase 1							1355.28		3233.05	2293.13	4058.57
P60891;P11908	PRPS1_HUMAN;PRPS2_HUMAN	PRPS1;PRPS2	Ribose-phosphate pyrophosphokinase 2			8065.51						946.516	385.006		4392.4
P60900	PSA6_HUMAN	PSMA6	Proteasome subunit alpha type-6	13277.2	9713.09	13927.4	1797.43	2459.23	6839.74	14980.8	16705.7	14332.4	10090.6	74820	93081	86192.9	72773.2	52754.5
P60953	CDC42_HUMAN	CDC42	Cell division control protein 42 homolog	5047.82	4380.75	25764	1407.56		37308.6	48283.3	41725.4	32385.2	56482.3	37867.2	9499.7	42126.4	38339.9	19295.8
P60981	DEST_HUMAN	DSTN	Destrin	11639.7		16989.2			8401.61	10257.2	8279.45	7529.52	10821.5	16180.6	15654.9	9071.92	7721	10532.9
P60985	KTDAP_HUMAN	KRTDAP	Keratinocyte differentiation-associated protein	976.902
P61006	RAB8A_HUMAN	RAB8A	Ras-related protein Rab-8A	1708.25		3048.99	1338.15		16421	20285.2	15934.2	14520.7	18874.4	19418	12672.6	21290.3	21051.7	8494.45
P61006;Q92930	RAB8A_HUMAN;RAB8B_HUMAN	RAB8A;RAB8B	Ras-related protein Rab-8A						6582.64		8134	4972.41	7059.11	6299.96
P61006;Q92930;P51153;O95716;P20337;Q96E17	RAB13_HUMAN;RAB3B_HUMAN;RAB3C_HUMAN;RAB3D_HUMAN;RAB8A_HUMAN;RAB8B_HUMAN	RAB13;RAB3B;RAB3C;RAB3D;RAB8A;RAB8B	Ras-related protein Rab-3D						31056.5	21525.3	17626.1	24404.5	18205.1	46017.8		34135.5	26539.8	24405.5
P61009	SPCS3_HUMAN	SPCS3	Signal peptidase complex subunit 3	1301		1207.02				1144.78
P61019	RAB2A_HUMAN	RAB2A	Ras-related protein Rab-2A	3273.68		5750.57			5704.91	8285.23		6844.45	7519.1	7508.06		5992.91	6951.25	7948.7
P61019;Q8WUD1	RAB2A_HUMAN;RAB2B_HUMAN	RAB2A;RAB2B	Ras-related protein Rab-2A	11955.1		19117.2			18174.5	23126.5		18161.5	17957.9			21396.4	17382.6	22285.6
P61020	RAB5B_HUMAN	RAB5B	Ras-related protein Rab-5B	2461.55		3006.86			9617.89	9290.95	8292.75	5800.78	7916.76	7528.97		7944.95	7981.25	5616.35
P61026	RAB10_HUMAN	RAB10	Ras-related protein Rab-10	5943.71	6034.32	6482.3	3428.03		53075.7	53123.3	47021.3	38952.3	52214.6	50970.9	16630.5	58869.1	57525.7	27148.9
P61026;P51153	RAB10_HUMAN;RAB13_HUMAN	RAB10;RAB13	Ras-related protein Rab-13						13840.6	14856.6		12270	12938.8	18474.8		20519
P61026;P61006;P62820;Q92930;Q9H0U4;P51153;P59190	RAB10_HUMAN;RAB13_HUMAN;RAB15_HUMAN;RAB1A_HUMAN;RAB1B_HUMAN;RAB8A_HUMAN;RAB8B_HUMAN	RAB10;RAB13;RAB15;RAB1A;RAB1B;RAB8A;RAB8B	Ras-related protein Rab-13	46399	15906.5	72755.4	13985.3	13166.3	195843	225573	82994.2	154998	161237	274717	247626	183695	240226	121728
P61026;P61106;P61006;Q15286;P62820;Q92930;Q9H0U4;Q96AX2;O95716;P20338;Q15771;P20337;Q96E17;P61018	RAB10_HUMAN;RAB14_HUMAN;RAB1A_HUMAN;RAB1B_HUMAN;RAB30_HUMAN;RAB35_HUMAN;RAB37_HUMAN;RAB3B_HUMAN;RAB3C_HUMAN;RAB3D_HUMAN;RAB4A_HUMAN;RAB4B_HUMAN;RAB8A_HUMAN;RAB8B_HUMAN	RAB10;RAB14;RAB1A;RAB1B;RAB30;RAB35;RAB37;RAB3B;RAB3C;RAB3D;RAB4A;RAB4B;RAB8A;RAB8B	Ras-related protein Rab-3D			57303.8	6182.07	10611.5	191642							238994
P61073	CXCR4_HUMAN	CXCR4	C-X-C chemokine receptor type 4						7165.68	9725.18	4738.26	8526.39	9215.75	11207.3		10991.9	7194.37	5449.65
P61077;P62837	UB2D2_HUMAN;UB2D3_HUMAN	UBE2D2;UBE2D3	Ubiquitin-conjugating enzyme E2 D3	15710.2		9980.93		1416.19	10000.9	11916.8		9988.53	10145.2	16143.9	11441.9	14673.7	8866.55
P61086	UBE2K_HUMAN	UBE2K	Ubiquitin-conjugating enzyme E2 K	3389.69									2607.33			4255.97
P61088	UBE2N_HUMAN	UBE2N	Ubiquitin-conjugating enzyme E2 N	1845.8					2388.09	1341.89		3050.85	2797.55	6123.23		1837.05	2221.04
P61088;Q5JXB2	UBE2N_HUMAN;UE2NL_HUMAN	UBE2N;UBE2NL	Ubiquitin-conjugating enzyme E2 N	13055.4		23134.9	2659.81	1401.09	24361.4	25014.8	20948	19869.2	27121.8	29736.3	22243.8	31694.2	23904.7	20961.8
P61106	RAB14_HUMAN	RAB14	Ras-related protein Rab-14	9626.47		12979.4			24321.7	23765.6	25995.6	22429.3	22157.4	28663.2	17750.8	31460	28280.4	19945.2
P61158	ARP3_HUMAN	ACTR3	Actin-related protein 3	11396		6183.13	4161.31	3733.28	12196.3	15253.7	11328.2	10924.3	14142.1	13688.9	13513.6	17406.3	15834.3	9641.75
P61158;Q9P1U1	ARP3B_HUMAN;ARP3_HUMAN	ACTR3;ACTR3B	Actin-related protein 3	18314.1		9902.49	2512.39	5171.99	16510.2	18888	14504.8	18327	25910.9	39978.5		17958.9	24430.5	22936
P61160	ARP2_HUMAN	ACTR2	Actin-related protein 2	9344.61		9943.31	3879.36	4764.53	14337	19445.1	17358.4	12102.2	18486.3	18550.9	19275.8	14202.8	15889.4	6841.86
P61163	ACTZ_HUMAN	ACTR1A	Alpha-centractin	2059.24		4983.22			8769.12	7485.73	8510	7129.32	9268.96	11597.9		9162.59	8837.53	6962.59
P61163;P42025	ACTY_HUMAN;ACTZ_HUMAN	ACTR1A;ACTR1B	Beta-centractin	5085.02		6425.48			15171.1	12064.5	19284.5	9838.96	9255.77	32948.3		13861.5	29038.9	11153.6
P61201	CSN2_HUMAN	COPS2	COP9 signalosome complex subunit 2										1297.86
P61204;P84077	ARF1_HUMAN;ARF3_HUMAN	ARF1;ARF3	ADP-ribosylation factor 3	11095.2	2868.86	22699		4056.55	58035.3	50536.4	43843.7	42240.9	49826.1	28064.9	26489.9	44484.4	38874.1	17978.8
P61224	RAP1B_HUMAN	RAP1B	Ras-related protein Rap-1b	7242.03		9876.5	6168.28	7379.62	118596	131448	109766	138231	132801	91740.9	154741	129146	107192	32228.6
P61225	RAP2B_HUMAN	RAP2B	Ras-related protein Rap-2b			6562.89			24530.7	27096.8	29718.4	16689.5	24509	27643.6	12642.6	35040.7	30999.9	16226.4
P61225;Q9Y3L5;P10114	RAP2A_HUMAN;RAP2B_HUMAN;RAP2C_HUMAN	RAP2A;RAP2B;RAP2C	Ras-related protein Rap-2a	2268.99		8518.84			40563.9	38998.2	51858.7	26822.8	33403.7	40792.8	31883.9	33652.3	34722.1	22275.5
P61247	RS3A_HUMAN	RPS3A	Small ribosomal subunit protein eS1	6687.36	15104.6	35440				6540.15	7074.71						4754.06	19110.2
P61254;Q9UNX3	RL26L_HUMAN;RL26_HUMAN	RPL26;RPL26L1	Large ribosomal subunit protein uL24	737.999
P61313	RL15_HUMAN	RPL15	Large ribosomal subunit protein eL15	968.496		4788.39	3038.81		620.569		1109.44				9236.21			1292.63
P61353	RL27_HUMAN	RPL27	Large ribosomal subunit protein eL27	3258.93		5781.59										2159.7
P61421	VA0D1_HUMAN	ATP6V0D1	V-type proton ATPase subunit d 1	11094.4		7252.08			12811.6	12753.2		8866.67	12774.2	14077.7		12616.4	14384.9	10618.2
P61586	RHOA_HUMAN	RHOA	Transforming protein RhoA	3352.04		14017			33672	23634.7	33364.8	20985.2	40024	9633.3		20494.2	23191.5	5483.91
P61586;P08134	RHOA_HUMAN;RHOC_HUMAN	RHOA;RHOC	Rho-related GTP-binding protein RhoC	3687.39	3215.48		2843.13		10249	6236.86	17034.3	11505.9	20252.5	9257.51		7844.79
P61586;P08134;P62745	RHOA_HUMAN;RHOB_HUMAN;RHOC_HUMAN	RHOA;RHOB;RHOC	Rho-related GTP-binding protein RhoC						14653.1	12650.2	11436.8	9772.28	11331.8			8962.06	9707.2
P61604	CH10_HUMAN	HSPE1	10 kDa heat shock protein, mitochondrial	9751.55		14827.3	6218.7		4949.86	5027.86		4754.83	3672.54	6081.67		4619.28	6277.25	17126.8
P61619	S61A1_HUMAN	SEC61A1	Protein transport protein Sec61 subunit alpha isoform 1	9469.06		5263.12				4337.71				4873.14				5421.58
P61626	LYSC_HUMAN	LYZ	Lysozyme C	53934.4	188209	55848.4	75332.7	45655.7	35492.6	43998.3	30927.4	84254	10354.6	40764.7	200244	25194.8	38571.6	422835
P61764	STXB1_HUMAN	STXBP1	Syntaxin-binding protein 1			2225.82
P61769	B2MG_HUMAN	B2M	Beta-2-microglobulin	45786.1	27287.7	34330.5	30120.7	38744.9	125615	128087	97809.6	123906	163601	96392.1		159334	88562.7	75486.3
P61803	DAD1_HUMAN	DAD1	Dolichyl-diphosphooligosaccharide--protein glycosyltransferase subunit DAD1	8625.85		6630.45				5504.29						2459.42		8309.47
P61970	NTF2_HUMAN	NUTF2	Nuclear transport factor 2	3710.71	1862.14	2928.91			1783.38	2114.71		3036.85		3192.29			3066.08	5564.24
P61978	HNRPK_HUMAN	HNRNPK	Heterogeneous nuclear ribonucleoprotein K	12206.6		13012	3999.09		2807.75	5194.46	4124.22	1969.07	4164.16	4398.36	12022.3	4352.68	3454.96	10656.3
P61981	1433G_HUMAN	YWHAG	14-3-3 protein gamma	11310.8		12296.4	1301.57		32870.5	38732.9	28786.4	24016.3	37226.8	40408.6		37476.4	38828.6	36654.6
P61981;P31946	1433B_HUMAN;1433G_HUMAN	YWHAB;YWHAG	14-3-3 protein beta/alpha	3673.22		6607.3			8454.17	9677.98			6913.47
P62070	RRAS2_HUMAN	RRAS2	Ras-related protein R-Ras2			2515.36			2002.04					1534.49		811.419
P62081	RS7_HUMAN	RPS7	Small ribosomal subunit protein eS7	7494.96	16995.5	20954.8	16085.8		3338.09	9769.07	10608.4	1467.91	4542.5	3755.3	18684	1757.93	5424.7	20485
P62136	PP1A_HUMAN	PPP1CA	Serine/threonine-protein phosphatase PP1-alpha catalytic subunit	2538.8		3584.38			6900.65	8133.85	8204.93	6352.54	6736.32	8473.9		9142.25	8158.81	6304.24
P62136;P36873;P62140	PP1A_HUMAN;PP1B_HUMAN;PP1G_HUMAN	PPP1CA;PPP1CB;PPP1CC	Serine/threonine-protein phosphatase PP1-gamma catalytic subunit	4195.36		29375.1		1404.09	7968.08	7214.24	7055.95	4758.4	8007.8	5063.95	11818.4	6699.94	5766.93	6579.67
P62191	PRS4_HUMAN	PSMC1	26S proteasome regulatory subunit 4	4780.54						4377.69	14688	5860.73	6930.64	7268.21		7995.73	7204.74
P62195	PRS8_HUMAN	PSMC5	26S proteasome regulatory subunit 8	2890.17						2231.71		1919.88	3025.58			5086.52
P62195;Q8NB90	AFG2A_HUMAN;PRS8_HUMAN	AFG2A;PSMC5	26S proteasome regulatory subunit 8	4900.74		4579.46			4034.94							6438.36	5275.75
P62241	RS8_HUMAN	RPS8	Small ribosomal subunit protein eS8	5254.48		5281.41												12258.6
P62244	RS15A_HUMAN	RPS15A	Small ribosomal subunit protein uS8	5508.89		4086.13	1990.75		2017.7	2588.83			1724.34		17252.8			8031.87
P62249	RS16_HUMAN	RPS16	Small ribosomal subunit protein uS9	20408		19822.5		715.143	2873.15	4982.6	2744.31	1571.11	3175.24		10970.8	1404.33	2200.89	7856.78
P62258	1433E_HUMAN	YWHAE	14-3-3 protein epsilon	50624.6		29234.5	28576.1	2519.09	49935.2	67444.3	58534.4	39509	55957	62488.7	38279.5	63913.3	68853.7	57936.1
P62258;P63104;Q04917;P31947;P27348;P61981;P31946	1433B_HUMAN;1433E_HUMAN;1433F_HUMAN;1433G_HUMAN;1433S_HUMAN;1433T_HUMAN;1433Z_HUMAN	SFN;YWHAB;YWHAE;YWHAG;YWHAH;YWHAQ;YWHAZ	14-3-3 protein theta	203734	34475.2	133077	24248.4	17879.5	262005	324735	292177	164582	277426	187076	332199	334236	334694	244494
P62263	RS14_HUMAN	RPS14	Small ribosomal subunit protein uS11	8873.26	3568.58	9202.72	1787.86		2571.09	2806.87	4201.21		4062.62			3269.48		6536.6
P62266	RS23_HUMAN	RPS23	Small ribosomal subunit protein uS12	5013.05		4693.6										2355.14		4875.68
P62269	RS18_HUMAN	RPS18	Small ribosomal subunit protein uS13	16544.2		12351.1			3121.22	4290.78		1985.74	3561.11				3798.33	7433.84
P62277	RS13_HUMAN	RPS13	Small ribosomal subunit protein uS15	3020.61		7077.92	749.955		1230.6	2521.13		951.052	1913.01	1924.13		832.204		2840.7
P62304	RUXE_HUMAN	SNRPE	Small nuclear ribonucleoprotein E	3458.87		4368.21				2274.22	2608.15		1351.94	1061.44
P62310	LSM3_HUMAN	LSM3	U6 snRNA-associated Sm-like protein LSm3	4538.88		4529.99	691.188	672.161		1165.15		836.91		1294.7
P62314	SMD1_HUMAN	SNRPD1	Small nuclear ribonucleoprotein Sm D1	1233.06	8973.81	33215	21752		4597.49	2264.68	3492.14		2415.55		12118.5		4953.31	8959.43
P62316	SMD2_HUMAN	SNRPD2	Small nuclear ribonucleoprotein Sm D2	2700.19
P62318	SMD3_HUMAN	SNRPD3	Small nuclear ribonucleoprotein Sm D3	9642.04	2745.34	8368.72	1739.31	1020.98	1970.68	4340.32	5255.17	4581.77	1993.6	2583.88		2987.48	2822.3	9561.31
P62328	TYB4_HUMAN	TMSB4X	Thymosin beta-4	4480.83			10266		12819.5	11800.6		8620.44	11119.7	6915.65		13392.5
P62330	ARF6_HUMAN	ARF6	ADP-ribosylation factor 6	5653.59		7274.65			16342.5	16304.7	16632.2	12938.4	14104.2	8657.41	15176.7	13638.2	12095.8	9767.94
P62333	PRS10_HUMAN	PSMC6	26S proteasome regulatory subunit 10B	2645.68		2370.53			1892.35	2951.65	3005.92	1596.3	1781.6	1286.43	5883.73	2979.75	2609.05	2076.83
P62424	RL7A_HUMAN	RPL7A	Large ribosomal subunit protein eL8	15405.2		12585.7				4229.09				7114.44		4357.66	3740.27	8156.81
P62495	ERF1_HUMAN	ETF1	Eukaryotic peptide chain release factor subunit 1	2714.92		2620.33	1367.06	792.603	2773.82	2846.35		1411.74	2593.35			3174.65	2934.61	4348.33
P62701	RS4X_HUMAN	RPS4X	Small ribosomal subunit protein eS4, X isoform	4991.62		6803.18			2183.51	2600								3787.91
P62714;P67775	PP2AA_HUMAN;PP2AB_HUMAN	PPP2CA;PPP2CB	Serine/threonine-protein phosphatase 2A catalytic subunit beta isoform	4892.24		5068.66			2162.08				2332.59			1504.93
P62750	RL23A_HUMAN	RPL23A	Large ribosomal subunit protein uL23	3819.04		8965.57
P62753	RS6_HUMAN	RPS6	Small ribosomal subunit protein eS6	8496.32		8578.46			3164.98					3345.92		2897.28		6565
P62805	H4_HUMAN	H4C1	Histone H4	443747	189208	1629410	214758	106149	922521	776720	778944	647764	885747	527676	309467	586589	544552	551410
P62820	RAB1A_HUMAN	RAB1A	Ras-related protein Rab-1A	2080.47		4536.32	1645.08		9261.73	8502.56	8201.15	8148.96	11164.2	5071.03		11404.3	9464.52
P62820;Q9H0U4	RAB1A_HUMAN;RAB1B_HUMAN	RAB1A;RAB1B	Ras-related protein Rab-1A	13976	10697.3	22015.2	8161.45	7119.49	59578.9	81763.9	64072.5	41056.3	62353.1	52780.3	47915.6	104073	92072.6	42475.4
P62826	RAN_HUMAN	RAN	GTP-binding nuclear protein Ran	15493.4		13969.2	2297.98	2901.7	20047.7	22925.1	24700.4	19691.5	20753.7	12192		13160.6	12365.7	13020.6
P62834	RAP1A_HUMAN	RAP1A	Ras-related protein Rap-1A			3902.37			6264.13	4443.12		4455.84	2473.99			2551.01
P62834;O95716;P61224	RAB3D_HUMAN;RAP1A_HUMAN;RAP1B_HUMAN	RAB3D;RAP1A;RAP1B	Ras-related protein Rab-3D						53210.9	30936.8	36538.9	16689.1	43820.6	21203.8		36637.2	39270.5
P62834;P61224	RAP1A_HUMAN;RAP1B_HUMAN	RAP1A;RAP1B	Ras-related protein Rap-1b	16530.5	18091.9	34691.5	11473.5	11045.2	592147	622563	774337	537067	247598	671416	373365	426534	526261	400806
P62847	RS24_HUMAN	RPS24	Small ribosomal subunit protein eS24	1176.41		4451.5						388.174		924.722
P62851	RS25_HUMAN	RPS25	Small ribosomal subunit protein eS25	3790.19		10704.4
P62857	RS28_HUMAN	RPS28	Small ribosomal subunit protein eS28	3443.25	18291.4	12556.9												9815.7
P62861	RS30_HUMAN	FAU	Ubiquitin-like FUBI-ribosomal protein eS30 fusion protein	2678.82		8733.75	1562.72											2151.62
P62873	GBB1_HUMAN	GNB1	Guanine nucleotide-binding protein G(I)/G(S)/G(T) subunit beta-1						29250.6	21686.5	18269.7	25942.8	34983.3	10447.3	11406	18681.2	13736.8
P62873;P62879	GBB1_HUMAN;GBB2_HUMAN	GNB1;GNB2	Guanine nucleotide-binding protein G(I)/G(S)/G(T) subunit beta-1	12274.3		17038.3	2353.91	4448.45	120025	131539	76906.8	113040	114025	81076.5	67882.9	56512.7	74056	68282.2
P62873;P62879;Q9HAV0	GBB1_HUMAN;GBB2_HUMAN;GBB4_HUMAN	GNB1;GNB2;GNB4	Guanine nucleotide-binding protein G(I)/G(S)/G(T) subunit beta-1	18507.4	6146.79	43197.8	6019.1	4173.67	235196	266214	257515	179203	247008	249501	160337	127646	199554	147211
P62879	GBB2_HUMAN	GNB2	Guanine nucleotide-binding protein G(I)/G(S)/G(T) subunit beta-2						29906.1	20490.9	14090.5	18897.1	28886.7		10653.4	17083.5	9613.45	4740.92
P62899	RL31_HUMAN	RPL31	Large ribosomal subunit protein eL31	10355.6		16127.4	5148.68								13303.3
P62906	RL10A_HUMAN	RPL10A	Large ribosomal subunit protein uL1	3978.33					2046.58	3700.46
P62910	RL32_HUMAN	RPL32	Large ribosomal subunit protein eL32	3342.5		4693.95
P62913	RL11_HUMAN	RPL11	Large ribosomal subunit protein uL5	10142.1		3329.24	1707.98		1414.94	2523.33			1283.18	1630.72				9185.32
P62917	RL8_HUMAN	RPL8	Large ribosomal subunit protein uL2	11720.2		10051.9			1808.17								2974.79	8541.75
P62937	PPIA_HUMAN	PPIA	Peptidyl-prolyl cis-trans isomerase A	31535.9	19265.6	58514	10244.2	5295.21	76767.8	69367.7	49500.9	53879.2	71563.1	73523.7	84897.8	73660.1	71083.1	97090.6
P62937;A0A075B759;A0A075B767;A0A0B4J2A2;F5H284;P0DN26;Q9Y536	PAL4A_HUMAN;PAL4C_HUMAN;PAL4D_HUMAN;PAL4E_HUMAN;PAL4F_HUMAN;PAL4H_HUMAN;PPIA_HUMAN	PPIA;PPIAL4A;PPIAL4C;PPIAL4D;PPIAL4E;PPIAL4F;PPIAL4H	Peptidyl-prolyl cis-trans isomerase A-like 4E	3355.57					16176.7	10909	5292.38	15744.3	24900.9			9290.1	6569.92	10737.4
P62942	FKB1A_HUMAN	FKBP1A	Peptidyl-prolyl cis-trans isomerase FKBP1A	11499.2		22582.9	1922.06		8517.31	8592.24	8850	5106.32	5372.36	10686.1		15843.3	9648.05	7874.82
P62993	GRB2_HUMAN	GRB2	Growth factor receptor-bound protein 2						26117.4	28218.5		26934.8	31864.6	45502.1		35188.1	27272.2	19832.9
P63000	RAC1_HUMAN	RAC1	Ras-related C3 botulinum toxin substrate 1	2637.81		15112	1181.13	1441.4	35667.3	30330.8	35952.5	28683.2	31521.9	31267.8	20226.2	23976.8	20634.2	11784.6
P63000;P60763	RAC1_HUMAN;RAC3_HUMAN	RAC1;RAC3	Ras-related C3 botulinum toxin substrate 3					2916.72	19225.2	8971.95	13901.6	13845.5	20834	15429.3		10683.6
P63010	AP2B1_HUMAN	AP2B1	AP-2 complex subunit beta	862.769		6286.94			4667.92	6468.45	6134.46	4710.07	4137.22	5484.18		6101.12	6160.66	5506.18
P63010;Q10567	AP1B1_HUMAN;AP2B1_HUMAN	AP1B1;AP2B1	AP-2 complex subunit beta	2059.85								1369.2	2376.57	4932.29		2545.72
P63092;Q5JWF2	GNAS1_HUMAN;GNAS2_HUMAN	GNAS	Guanine nucleotide-binding protein G(s) subunit alpha isoforms short			16704.9			18791.5	16133.5	20082.2	13369.8	14572.8	9965.65	17477.9	11919.3	11758.1	8667.91
P63092;Q5JWF2;P38405	GNAL_HUMAN;GNAS1_HUMAN;GNAS2_HUMAN	GNAL;GNAS	Guanine nucleotide-binding protein G(olf) subunit alpha						2779.55	1838.8		4645.31	3687.72			1025
P63104	1433Z_HUMAN	YWHAZ	14-3-3 protein zeta/delta	54114.3	9779.66	44648.4	9614.76	8735.66	194425	247194	192721	149685	226407	286166	128713	269559	259635	192522
P63104;P27348;P31946	1433B_HUMAN;1433T_HUMAN;1433Z_HUMAN	YWHAB;YWHAQ;YWHAZ	14-3-3 protein theta	50644.2	4505.09	41744.1	6406.99	8659.07	96033.7	106531	94118.6	83366.9	121370	91162.2		133943	110464	31868
P63104;P31946	1433B_HUMAN;1433Z_HUMAN	YWHAB;YWHAZ	14-3-3 protein beta/alpha	1479.87				2518.85				2590.93		3566.82
P63167;Q96FJ2	DYL1_HUMAN;DYL2_HUMAN	DYNLL1;DYNLL2	Dynein light chain 1, cytoplasmic	40341.1		33505.8	2064.51	6647.35	7570.64	12653.5		9778.03	10168.3	14204.5		12031.9	8188.42	10437.2
P63208	SKP1_HUMAN	SKP1	S-phase kinase-associated protein 1	2205.05					4109.29	2025.29	2774.5	2306.09	1600.72	5101.99		4036.05	2616.7	2848.81
P63220	RS21_HUMAN	RPS21	Small ribosomal subunit protein eS21			5209.41
P63241	IF5A1_HUMAN	EIF5A	Eukaryotic translation initiation factor 5A-1	8478.89	11480.4	8744.61	4963.29		4839.15	5023.06	6088.74	6310.22	5650.7	4864.04	5473.2	5489.66	5788.02	13873.5
P63244	RACK1_HUMAN	RACK1	Small ribosomal subunit protein RACK1	36187.8	4325.41	15268	2367.8		5832.32	5829.41	5654.9	5230.09	5914.39	11245		1517.22		12331.4
P67809	YBOX1_HUMAN	YBX1	Y-box-binding protein 1	1439.1		5799.3	1679.36									2176.73
P67812	SC11A_HUMAN	SEC11A	Signal peptidase complex catalytic subunit SEC11A	4786.46		3495.09				2727.12		1502.22	1780.47			1679.49	2623.52	3360.05
P67936	TPM4_HUMAN	TPM4	Tropomyosin alpha-4 chain	17158.1	14022.5	10844.2	13199.9	14908.7	56267.7	67950.3	52289.1	42154.7	60682.3	54046.4	146113	62740.1	77124.5	80990.7
P67936;P06753;P07951	TPM2_HUMAN;TPM3_HUMAN;TPM4_HUMAN	TPM2;TPM3;TPM4	Tropomyosin alpha-3 chain	18303.8	10119.6	35651	8861.64	8314.49	18133.8	27673.2	20123.7	21001.4	31557.4	24082.4		33906.9	40539.4	28816
P67936;P06753;P09493;P07951	TPM1_HUMAN;TPM2_HUMAN;TPM3_HUMAN;TPM4_HUMAN	TPM1;TPM2;TPM3;TPM4	Tropomyosin alpha-3 chain	78350.6	45094.2	77084.5	28844.3	26798.3	83743.1	114784	84077.1	59164.1	71700.2	158661	257651	186158	200454	311938
P67936;P07951	TPM2_HUMAN;TPM4_HUMAN	TPM2;TPM4	Tropomyosin beta chain	24862.3	18194.6	19390	19332.4	18717.8	76638.1	91293.5	38471.1	43959.3	74018.1	69551.2	51541.5	82357.6	97080	121917
P68036	UB2L3_HUMAN	UBE2L3	Ubiquitin-conjugating enzyme E2 L3		3547.98					2028.52	2225.53		1297.43
P68036;A0A1B0GUS4	UB2L3_HUMAN;UB2L5_HUMAN	UBE2L3;UBE2L5	Ubiquitin-conjugating enzyme E2 L5						4704.26	8093.02			6552.22			8617.09	9959.08
P68104;Q5VTE0	EF1A1_HUMAN;EF1A3_HUMAN	EEF1A1;EEF1A1P5	Elongation factor 1-alpha 1	131356	38750.3	130503	16368.1	10744.3	49481.4	79983.4	78963	52750.4	51995.7	57762.1	46171.1	58906.6	55608.1	118500
P68133	ACTS_HUMAN	ACTA1	Actin, alpha skeletal muscle	113487	42148.2	139588	12453.7	35881.5	287328	371217	320610	229507	403046	193571	198861	295031	257606	233345
P68366	TBA4A_HUMAN	TUBA4A	Tubulin alpha-4A chain	40057.9	14571.1	14454.2	11183.1	12698.7	310448	318855	436720	267664	302105	266598	90873	300735	313546	125566
P68366;Q71U36	TBA1A_HUMAN;TBA4A_HUMAN	TUBA1A;TUBA4A	Tubulin alpha-4A chain	2012.2	4816.37	28281.5	1533.7		26895.2	19014.6	37382	26289.3	24161.2	21869.3	8458.01	10264.5	13017.4
P68366;Q9BQE3;Q71U36	TBA1A_HUMAN;TBA1C_HUMAN;TBA4A_HUMAN	TUBA1A;TUBA1C;TUBA4A	Tubulin alpha-4A chain	16810.9		14648.1	4692.45		79235.5	49361.4	72894.6	75072.6	69483.8	57407.5	34162.7	36034.2	29185.3	28917.1
P68371	TBB4B_HUMAN	TUBB4B	Tubulin beta-4B chain	37439.8		25873.3			39649	32749.3	36044.1	33959.5	29788.4	27647.2		26478.4	25257.3	16059
P68371;P04350	TBB4A_HUMAN;TBB4B_HUMAN	TUBB4A;TUBB4B	Tubulin beta-4A chain	20966.4		28184.8	1267.15		42653.8	40278.8	44366.5	36185.1	36091.2	29781.8	31640.3	29733.6	35693.9	17596.7
P68371;Q13885;Q9BVA1	TBB2A_HUMAN;TBB2B_HUMAN;TBB4B_HUMAN	TUBB2A;TUBB2B;TUBB4B	Tubulin beta-4B chain												6217.04			9306.09
P68402	PA1B2_HUMAN	PAFAH1B2	Platelet-activating factor acetylhydrolase IB subunit alpha2	6358.15		2538.84			4526.14	3768.65	4681.59	3775.54	5699.43		5707.36	5639.55	3173.54	4703.15
P68871	HBB_HUMAN	HBB	Hemoglobin subunit beta	379328	769804	679169	696471	335981	1957460	1813310	1818630	1401860	1497130	1229540	1690810	1265830	1187090	1386990
P68871;P02042	HBB_HUMAN;HBD_HUMAN	HBB;HBD	Hemoglobin subunit delta	327471	589257	709710	626002	281756	1454700	1338060	979106	1265980	1401670	953461	439516	930243	840240	913658
P68871;P02042;P69892;P69891	HBB_HUMAN;HBD_HUMAN;HBG1_HUMAN;HBG2_HUMAN	HBB;HBD;HBG1;HBG2	Hemoglobin subunit delta	325325	535274	2179660	788147	277167	2476230	1625480	1299210	1664620	1930640	1445110	1321050	1326340	1063050	2063230
P69891	HBG1_HUMAN	HBG1	Hemoglobin subunit gamma-1				1017.62		5707.68	7323.88		5485.4	5834.42	4952.45		7862.43	5744.37	3787.78
P69892	HBG2_HUMAN	HBG2	Hemoglobin subunit gamma-2		5556.34	4137.68	5180.18		18370.5	16710.5		11616.8	11163.4	13637.3		10300.5	13333.2	13752.8
P69892;P69891	HBG1_HUMAN;HBG2_HUMAN	HBG1;HBG2	Hemoglobin subunit gamma-1		3918.58	3005.54	3897.66	2517.49	13141.8	14519.5	11071.2	12002.9	13423.1	10688.3		13066.1	8419.42	9225.67
P69905	HBA_HUMAN	HBA1	Hemoglobin subunit alpha	270265	542534	670884	589761	267923	1201520	1229970	411479	1018290	1117030	670480	290534	726656	547765	823514
P69905;P02008	HBAZ_HUMAN;HBA_HUMAN	HBA1;HBZ	Hemoglobin subunit zeta	4553.98	419845	50319.6	71744.4	8101.96	396725	106893	779855	177853	66044.8	649569	215237	167437	313115	472878
P78368;Q9Y6M4	KC1G2_HUMAN;KC1G3_HUMAN	CSNK1G2;CSNK1G3	Casein kinase I isoform gamma-2						1718.38				1406.89
P78371	TCPB_HUMAN	CCT2	T-complex protein 1 subunit beta	2672.46	20034.3	14708.5	7070.18		7378.68	12409.2	14637.7	4913.74	9261.05	7158.52	12406.7	6312.42	4999.85	7280.16
P78385;O43790	KRT83_HUMAN;KRT86_HUMAN	KRT83;KRT86	Keratin, type II cuticular Hb6			17780.8				17447	13100.3			336349		10434.1	42111.1	30494.4
P78386	KRT85_HUMAN	KRT85	Keratin, type II cuticular Hb5							4803.95				58701.2		2256.48	10796.1	10804.2
P78386;P78385	KRT83_HUMAN;KRT85_HUMAN	KRT83;KRT85	Keratin, type II cuticular Hb3											85499.5			7884.19
P78386;P78385;O43790	KRT83_HUMAN;KRT85_HUMAN;KRT86_HUMAN	KRT83;KRT85;KRT86	Keratin, type II cuticular Hb6		3988.75	7539.71			2690.74	8557.33		3261.41		57944.5	25188.1	4614.39	21879.1	17856.2
P78386;Q9NSB2;Q9NSB4;P78385;O43790	KRT82_HUMAN;KRT83_HUMAN;KRT84_HUMAN;KRT85_HUMAN;KRT86_HUMAN	KRT82;KRT83;KRT84;KRT85;KRT86	Keratin, type II cuticular Hb6									11527.9		59293.3			7741.36	24646.3
P78417	GSTO1_HUMAN	GSTO1	Glutathione S-transferase omega-1	51220.9		4069.6	2725.4	1635.78	54996.3	63791.9	42475.1	46928.3	40143.9	95322	30894.5	67566.8	95633.1	58108.2
P78509	RELN_HUMAN	RELN	Reelin	9800		9231.61	8353.44	9694.46	298866	261123	252833	267624	292182	63780.7	30511.2	80137.4	61653.4
P78527	PRKDC_HUMAN	PRKDC	DNA-dependent protein kinase catalytic subunit	1329.96		11025.2										741.195
P78536	ADA17_HUMAN	ADAM17	Disintegrin and metalloproteinase domain-containing protein 17	1226.96					2270.92	4143.38							2209.34
P78539	SRPX_HUMAN	SRPX	Sushi repeat-containing protein SRPX	573.943				543.649	731.847	741.992		480.129	725.167
P79483	DRB3_HUMAN	HLA-DRB3	HLA class II histocompatibility antigen, DR beta 3 chain	2717.61					2510.18	3014.75	2030.55	2774.1	3482.85				836.506
P79483;P01911	DRB1_HUMAN;DRB3_HUMAN	HLA-DRB1;HLA-DRB3	HLA class II histocompatibility antigen, DRB1 beta chain						23832.5	28093.1		21226.9	21360.3	14995.4	6745.64	13255.6	9112.28
P79483;Q30154	DRB3_HUMAN;DRB5_HUMAN	HLA-DRB3;HLA-DRB5	HLA class II histocompatibility antigen, DR beta 3 chain	5936.64					35132.5	28151.9	19587.5	22234.6	24775.6	12694.6		16453.4	12674.2	9086.28
P80108	PHLD_HUMAN	GPLD1	Phosphatidylinositol-glycan-specific phospholipase D	12019.6	20392.3	18943.5	21726.5	11937	15002.6	14393.7	7287.6	10830.9	12122.2	8931.75	11488	11161.9	8318.81	5703.57
P80188	NGAL_HUMAN	LCN2	Neutrophil gelatinase-associated lipocalin	108631	9357.78	7595.44	8585.42	8322.15	30817.3	25960.2	9258.36	20870.6	21651.2	28212.9	3781.83	64840.8	31227.6	10808
P80511	S10AC_HUMAN	S100A12	Protein S100-A12	15138.5			19810.8		85383.7	68879.3	74468.5	67557.4	69173.4
P80723	BASP1_HUMAN	BASP1	Brain acid soluble protein 1	2446.52	5586.89	5900.63	6033.34	2183.57	30212.1	23006.9	20886.8	21973.3	26806.9	10589.5		11692.8	9819.76	10937.6
P80748	LV321_HUMAN	IGLV3-21	Immunoglobulin lambda variable 3-21	251193	153870	160964	220044	243603	243230	197510	145580	196151	193910	330551	207837	588675	347032	79041.8
P81605	DCD_HUMAN	DCD	Dermcidin	167920	432631	230447	90075.2	58281.8	93550.8	147147	476772	80353.4	76210.5	163370	951619	172109	300280	1249290
P84085;P18085;P61204;P84077	ARF1_HUMAN;ARF3_HUMAN;ARF4_HUMAN;ARF5_HUMAN	ARF1;ARF3;ARF4;ARF5	ADP-ribosylation factor 4	13274.1	22082.7	36479.1	4966.14	4873.83	52312.6	47565.8	36168	42957.1	60060.8	44938	58826.8	45189.8	32657.9	16717.5
P84085;P61204;P84077	ARF1_HUMAN;ARF3_HUMAN;ARF5_HUMAN	ARF1;ARF3;ARF5	ADP-ribosylation factor 3	8734.09	3576.46	14167.4	2740.86		20874.9	24387.8		18106.4	17104.5	37889.1	11858.2	27054.2	26039.6	15670.2
P84090	ERH_HUMAN	ERH	Enhancer of rudimentary homolog	3823.61
P84095	RHOG_HUMAN	RHOG	Rho-related GTP-binding protein RhoG	3815.57		8479.54			31516.1	34580.4	30964.5	23405	26004.3	17584.1	26730.2	20081.6	17592.7	13490.1
P84095;P60953;P15153;P63000;P60763	CDC42_HUMAN;RAC1_HUMAN;RAC2_HUMAN;RAC3_HUMAN;RHOG_HUMAN	CDC42;RAC1;RAC2;RAC3;RHOG	Ras-related C3 botulinum toxin substrate 2									7490.84	10229.2
P84103;Q16629	SRSF3_HUMAN;SRSF7_HUMAN	SRSF3;SRSF7	Serine/arginine-rich splicing factor 3	3855.4
P98088	MUC5A_HUMAN	MUC5AC	Mucin-5AC						38985.9	36884.9	53470.1	39513.6	35356.9		3518.67	972.64
P98095	FBLN2_HUMAN	FBLN2	Fibulin-2						17870.2	15688.7	10203.5	10253.2	12866.3
P98160	PGBM_HUMAN	HSPG2	Basement membrane-specific heparan sulfate proteoglycan core protein	5144.27		35767.1	5784.36	14623.7	135874	114715	130719	115134	117032	12270		14690	11689	8825.05
P98161	PKD1_HUMAN	PKD1	Polycystin-1						5110.94	6664.7	6747.9	4732.57	5779.95			4586.4
P98171	RHG04_HUMAN	ARHGAP4	Rho GTPase-activating protein 4						4474.97	5690.93		3664.62	4205.92	5208.04		3944.28	4021.85
P98172	EFNB1_HUMAN	EFNB1	Ephrin-B1			2365.03			8749.15	9016.1	11557.6	6879.41	6322.43	7348.24	12402.8	6871.88	6975.08
P98194	AT2C1_HUMAN	ATP2C1	Calcium-transporting ATPase type 2C member 1						2401.15	3140.73		2651.62	3633.1	2697.92		5101.95	4928.85
P99999	CYC_HUMAN	CYCS	Cytochrome c	5092.27		3555.24				1846.91								7054.73
Q00013	EM55_HUMAN	MPP1	55 kDa erythrocyte membrane protein						12078.1	13624.2	14439.2	9727.75	17976.9	17323.8	16996.6	16959.3	10859.3	7035.97
Q00169	PIPNA_HUMAN	PITPNA	Phosphatidylinositol transfer protein alpha isoform						646.101
Q00325	S25A3_HUMAN	SLC25A3	Solute carrier family 25 member 3	15735.1												4368.1
Q00341	VIGLN_HUMAN	HDLBP	Vigilin	2487.43
Q00577	PURA_HUMAN	PURA	Transcriptional activator protein Pur-alpha	8194.15		16228.9			6902.16	6493.21		11812.9	7312.68			9083.92		12016
Q00610	CLH1_HUMAN	CLTC	Clathrin heavy chain 1	33446.5	5830.47	25150.2	7344.2	5392.94	40544.5	38796.6	60890.4	35478.5	54284.3	21496.3	24652.2	27088	27580.7	14025.6
Q00610;P53675	CLH1_HUMAN;CLH2_HUMAN	CLTC;CLTCL1	Clathrin heavy chain 2	8572.98		17665.7	3789.17	2527.25	19386.5	14584.6	21134	15156.4	20002.4	10214.3	13427	11323.2	10550.9	8065.64
Q00765	REEP5_HUMAN	REEP5	Receptor expression-enhancing protein 5						3474.23			4833.54	4632.18			5512.56
Q00796	DHSO_HUMAN	SORD	Sorbitol dehydrogenase	1901.25					3153.54	3137.28		3175.49	2871.14	6888.64		5218.32	4674.22	10666.6
Q00839	HNRPU_HUMAN	HNRNPU	Heterogeneous nuclear ribonucleoprotein U	15008.1	1859.2	17069.1	6243.34		767.098	4585.99		1469.83	2985.47	1630.8	3076.24	1640.22		8785.21
Q01082	SPTB2_HUMAN	SPTBN1	Spectrin beta chain, non-erythrocytic 1	2886.91		20045.9			7867.3	9186.39	12151.1	9873.47	11015	5143.85		5012.07	4422.98
Q01082;O15020	SPTB2_HUMAN;SPTN2_HUMAN	SPTBN1;SPTBN2	Spectrin beta chain, non-erythrocytic 2	1145.09		1836.02				1891.94		1481.38	2105.46				919.722
Q01105	SET_HUMAN	SET	Protein SET	7788.61		6356.25				5779.28								14455.6
Q01105;P0DME0	SETLP_HUMAN;SET_HUMAN	SET;SETSIP	Protein SETSIP	4730.74		3614.07				2589.7
Q01130;Q9BRL6	SRSF2_HUMAN;SRSF8_HUMAN	SRSF2;SRSF8	Serine/arginine-rich splicing factor 2	7340.6		11219.1
Q01432	AMPD3_HUMAN	AMPD3	AMP deaminase 3	3686.17					1153.41			974.035	1335.45	4603.44		4155.85	3002.1	2278.31
Q01433	AMPD2_HUMAN	AMPD2	AMP deaminase 2						8866.69	7097.67			9207.64			13142.1	11055.1
Q01433;Q01432	AMPD2_HUMAN;AMPD3_HUMAN	AMPD2;AMPD3	AMP deaminase 3	3582.55													6511.84
Q01469	FABP5_HUMAN	FABP5	Fatty acid-binding protein 5	68313.2	70233.5	301285	9695.61	23069.5	24754.3	83010.7	46611.5	105988	32950.3	64407.5	133666	21754.5	128987	266672
Q01518	CAP1_HUMAN	CAP1	Adenylyl cyclase-associated protein 1	19150	20068.7	21115.7	14208.5	13929.9	39442.7	54772.8	37364.6	38242.3	51556.9	95215.3	95827.2	114297	87458.5	54514.1
Q01518;P40123	CAP1_HUMAN;CAP2_HUMAN	CAP1;CAP2	Adenylyl cyclase-associated protein 2	18558.6	2839.81	15702.6	4104.82		23600.4	30548.2	9129.8	20838.7	26821.9	31828.7		36253.2	26635.1
Q01581	HMCS1_HUMAN	HMGCS1	Hydroxymethylglutaryl-CoA synthase, cytoplasmic	9151.38
Q01581;P54868	HMCS1_HUMAN;HMCS2_HUMAN	HMGCS1;HMGCS2	Hydroxymethylglutaryl-CoA synthase, mitochondrial	10436.7
Q01628	IFM3_HUMAN	IFITM3	Interferon-induced transmembrane protein 3						6737.29	4722.38		11519.2	8965.61
Q01628;Q01629;P13164	IFM1_HUMAN;IFM2_HUMAN;IFM3_HUMAN	IFITM1;IFITM2;IFITM3	Interferon-induced transmembrane protein 1				2012.02		18917.4	35220.1	9429.72	37618.3	29743.4	6688.62		24263.8	6791.03
Q01629	IFM2_HUMAN	IFITM2	Interferon-induced transmembrane protein 2						15439.6	6240.4	10787.5	16488.9	17299.3	6686.45		4166.63
Q01650	LAT1_HUMAN	SLC7A5	Large neutral amino acids transporter small subunit 1						2739.24	4801.99	3073.14	2585.19	4601.48	6597.5		5063.54	4592.8
Q01740	FMO1_HUMAN	FMO1	Flavin-containing monooxygenase 1			19667.7
Q01813	PFKAP_HUMAN	PFKP	ATP-dependent 6-phosphofructokinase, platelet type	8415.44		3413.26			7839.07	8119.76	9920.02	6513.8	8106.54	11429.5	9969	10497.4	9147.48	7502.35
Q01813;P17858	PFKAL_HUMAN;PFKAP_HUMAN	PFKL;PFKP	ATP-dependent 6-phosphofructokinase, liver type	1609.67					4158.06	2339.4		3810.67	3839.18			4773.03	4570.54
Q01813;P17858;P08237	PFKAL_HUMAN;PFKAM_HUMAN;PFKAP_HUMAN	PFKL;PFKM;PFKP	ATP-dependent 6-phosphofructokinase, muscle type	4571.67					4150.26	4240.55		6290.42	6787.84	6356.79		6569.56	5163.64	2933.82
Q01844	EWS_HUMAN	EWSR1	RNA-binding protein EWS	3015.1		4928.62
Q01970	PLCB3_HUMAN	PLCB3	1-phosphatidylinositol 4,5-bisphosphate phosphodiesterase beta-3	675.257								1493.86	1637.24	1422.22		994.339
Q01995	TAGL_HUMAN	TAGLN	Transgelin						3546.74				2776.76
Q02094	RHAG_HUMAN	RHAG	Ammonium transporter Rh type A						10669.7	19700.1		10028.5	15479.3	30770.6	26859.8	18917.5	22465.4	25087.5
Q02153	GCYB1_HUMAN	GUCY1B1	Guanylate cyclase soluble subunit beta-1			2356.81			1238.55	1651.61	1209.64	408.658	765.346	1617.38		1879.77	1344.57
Q02218	ODO1_HUMAN	OGDH	2-oxoglutarate dehydrogenase complex component E1	1236.86		2318.14
Q02218;Q9ULD0	ODO1_HUMAN;OGDHL_HUMAN	OGDH;OGDHL	2-oxoglutarate dehydrogenase complex component E1	1795.91
Q02413	DSG1_HUMAN	DSG1	Desmoglein-1	48846.7	120504	201552	16910.3	79936.7	27945.9	103120	65576.6	226561	69036	69777.8	172174	44997.7	173302	299921
Q02413;Q86SJ6	DSG1_HUMAN;DSG4_HUMAN	DSG1;DSG4	Desmoglein-1	4478.33	6476.77	15367.2	1422.48	5725.12				7725.19	4361.49	4076.76		2178	13361.1	27410.8
Q02487	DSC2_HUMAN	DSC2	Desmocollin-2	15064				8731.25				7726.36
Q02543	RL18A_HUMAN	RPL18A	Large ribosomal subunit protein eL20	13894.6
Q02809	PLOD1_HUMAN	PLOD1	Procollagen-lysine,2-oxoglutarate 5-dioxygenase 1	1668.35						3822.86		5150.68	4300.65	7073.77		9250.04	8034.45
Q02817	MUC2_HUMAN	MUC2	Mucin-2						12411.7	10003.4	10531.5	9744.84	11246
Q02818	NUCB1_HUMAN	NUCB1	Nucleobindin-1	5802.74	2116.1	4401.38	3375.27		11284.8	10701.6	10397.9	10250	12132.5	6046.64		9036.48	6295.95
Q02878	RL6_HUMAN	RPL6	Large ribosomal subunit protein eL6	5439		15801.6	2415.03		1186.75	2233.15	2466.94	1779.82	2114.49	8270.25	10033.9	5475.58	6050.47	4681.82
Q02978	M2OM_HUMAN	SLC25A11	Mitochondrial 2-oxoglutarate/malate carrier protein	3437.67
Q02985	FHR3_HUMAN	CFHR3	Complement factor H-related protein 3	173831	90263.9	87623	91509.8	158477	6085.97			13356.9	23226.3	15889.9		21388.7
Q02985;Q92496	FHR3_HUMAN;FHR4_HUMAN	CFHR3;CFHR4	Complement factor H-related protein 3	37735.3	76059.6	54707.2	60873.4	40644.8			12774.6		2796.09	29257.7				14813
Q03135	CAV1_HUMAN	CAV1	Caveolin-1			51822.4			2225.81				4415.44
Q03135;P56539	CAV1_HUMAN;CAV3_HUMAN	CAV1;CAV3	Caveolin-3			9660.96
Q03167	TGBR3_HUMAN	TGFBR3	Transforming growth factor beta receptor type 3							1868.64		850.85
Q03169	TNAP2_HUMAN	TNFAIP2	Tumor necrosis factor alpha-induced protein 2	790.917					904.945	507.347	1046.72	391.156	623.193
Q03252	LMNB2_HUMAN	LMNB2	Lamin-B2	6623.55
Q03519;Q9NRK6;Q9NUT2	ABCBA_HUMAN;MITOS_HUMAN;TAP2_HUMAN	ABCB10;ABCB8;TAP2	Antigen peptide transporter 2	2237.87
Q03591	FHR1_HUMAN	CFHR1	Complement factor H-related protein 1	783077	849415	819284	825309	807001	5719.82	5733.11		8941.1	11306.5	11857.9		17403.6	8959.52
Q04609	FOLH1_HUMAN	FOLH1	Glutamate carboxypeptidase 2						5893.73	4922.39		6964.97	3273.68			7221.82
Q04609;Q9HBA9	FOH1B_HUMAN;FOLH1_HUMAN	FOLH1;FOLH1B	Glutamate carboxypeptidase 2						6815.46	6883.55		5172.73		6576.12		8308.88	6298.01
Q04637	IF4G1_HUMAN	EIF4G1	Eukaryotic translation initiation factor 4 gamma 1	2348.84
Q04695	K1C17_HUMAN	KRT17	Keratin, type I cytoskeletal 17	560528	218537	202162	23081.1	360670	35593.1	144774	108133	680943	59782.4	118787	331525	37862.5	522020	1689470
Q04695;P02533	K1C14_HUMAN;K1C17_HUMAN	KRT14;KRT17	Keratin, type I cytoskeletal 14	682502	1018550	978019	98496.6	752164	230562	895280	560976	1847730	627731	541691	3618730	271943	1728540	1260130
Q04695;P02533;P08727	K1C14_HUMAN;K1C17_HUMAN;K1C19_HUMAN	KRT14;KRT17;KRT19	Keratin, type I cytoskeletal 14	889.767								34904.5		2856.64				41123.3
Q04695;P08727	K1C17_HUMAN;K1C19_HUMAN	KRT17;KRT19	Keratin, type I cytoskeletal 19	422721	148430	172702	17341.1	461543	20957.7	114230	88912.7	239940	41036.5	138172	90419	35718.6	517552	1614020
Q04695;Q9C075	K1C17_HUMAN;K1C23_HUMAN	KRT17;KRT23	Keratin, type I cytoskeletal 17	502695	123036	123784	10416.5	521695	22981	76967.7	55223.2	838594	41589.3	34473.8		17172.4	362602	355425
Q04721	NOTC2_HUMAN	NOTCH2	Neurogenic locus notch homolog protein 2						5989.94	3488.97		2237.1	2664.05
Q04756	HGFA_HUMAN	HGFAC	Hepatocyte growth factor activator	35503.4	34678.4	31081.1	36407.2	34593.3	8390.11	9224.84	9683.24	7340.44	7968.29	10887.8	10311.7	17119.8	10262.8
Q04760	LGUL_HUMAN	GLO1	Lactoylglutathione lyase	4247.15		4559.41			2346.15				1783.29			3267.68
Q04837	SSBP_HUMAN	SSBP1	Single-stranded DNA-binding protein, mitochondrial	2162.15						1498.68
Q04917	1433F_HUMAN	YWHAH	14-3-3 protein eta	9320.81		13000	3563.86	4390.43	55522.6	68313.5	50055.6	48692.4	60533.2	51638.2	59896.2	48648.9	48794.1	46761.4
Q04917;P27348;P61981;P31946	1433B_HUMAN;1433F_HUMAN;1433G_HUMAN;1433T_HUMAN	YWHAB;YWHAG;YWHAH;YWHAQ	14-3-3 protein theta			27265.6			38808.5	38423.7	65057.9	30532.5	11660.2	105899		50664	70676.7	52620.9
Q04941	PLP2_HUMAN	PLP2	Proteolipid protein 2	3599.73					22030	18205.4	26273.3	21049.8	25541.8	26786.1		27829.9	25158.9	22975.4
Q05193;Q9UQ16	DYN1_HUMAN;DYN3_HUMAN	DNM1;DNM3	Dynamin-1						3368.42	4173.95						4575.69	4497.51
Q05655	KPCD_HUMAN	PRKCD	Protein kinase C delta type	986.206						1406.83		1180.98	1679.19				1968.99
Q06033	ITIH3_HUMAN	ITIH3	Inter-alpha-trypsin inhibitor heavy chain H3	28766	21875.2	15403.8	27371.4	32916.3	66744.8	60049.9	35561.2	66780.3	68552.8	16416.7	16026.4	26518.1	14576.2	3897.21
Q06124	PTN11_HUMAN	PTPN11	Tyrosine-protein phosphatase non-receptor type 11										3659.62
Q06187	BTK_HUMAN	BTK	Tyrosine-protein kinase BTK						3510.83	3194.06		3164.21	4389.29	7028.7		5244.35	5404.87
Q06323	PSME1_HUMAN	PSME1	Proteasome activator complex subunit 1	9547.4		13901.9			7038.89	12720.6	6011.97	5041.35	6459.03	10658.5	11670	7100.71	6987.06	5481.4
Q06830	PRDX1_HUMAN	PRDX1	Peroxiredoxin-1	26846.5	19157.5	61510.9	4308.59	5830.4	21506.6	29524.5	27393.4	47694.5	19225.5	37693.8	67025.2	24525.4	51356.1	88520.2
Q06830;Q13162	PRDX1_HUMAN;PRDX4_HUMAN	PRDX1;PRDX4	Peroxiredoxin-1	13524.1	12914.3	45959.3	2682.54	3547.66	9458.72	15963.4		19599.7	8668.79	20082.2	8924.02	9554.83	21869	42725.2
Q07020	RL18_HUMAN	RPL18	Large ribosomal subunit protein eL18	6732.89		4419.59			1660.49	3023.22		2401.79	2244.61	7492.63	5676.25	5695.09	7030.26	7308.54
Q07021	C1QBP_HUMAN	C1QBP	Complement component 1 Q subcomponent-binding protein, mitochondrial	2749.51														11614.2
Q07065	CKAP4_HUMAN	CKAP4	Cytoskeleton-associated protein 4	9068.13						4565.75
Q07075	AMPE_HUMAN	ENPEP	Glutamyl aminopeptidase			5003.09			4755.03	4152.95	4450.24	3525.98	4423.65	3970.62		4842.32	4841.71
Q07157	ZO1_HUMAN	TJP1	Tight junction protein 1	3722.92		12678
Q07954	LRP1_HUMAN	LRP1	Prolow-density lipoprotein receptor-related protein 1	2708.37	5628.65	6374.1		23773.4	452790	436810	776977	325135	371863	226692	77054	345374	231915	33799.6
Q07954;Q9NZR2	LRP1B_HUMAN;LRP1_HUMAN	LRP1;LRP1B	Prolow-density lipoprotein receptor-related protein 1						24371.8	17072.8	15037.5	19572.2	24566.8	7191.06
Q07955	SRSF1_HUMAN	SRSF1	Serine/arginine-rich splicing factor 1			7725.04	1278.65
Q07960	RHG01_HUMAN	ARHGAP1	Rho GTPase-activating protein 1	6932.99		5693.53			7352.61	9854.82	6059.27	5885.93	8553.38	10529.5	9129.6	9454.95	8246.62	5198.01
Q08174	PCDH1_HUMAN	PCDH1	Protocadherin-1			2295.31			2058.29	1973.69		1897.45	1757.16
Q08188	TGM3_HUMAN	TGM3	Protein-glutamine gamma-glutamyltransferase E	14217.4	51313.2	70279	9598.49	11316.2	19965.8	66519	43190.7	49597.4	26605.9	37499.2	81175	32892.7	80532.2	133713
Q08209	PP2BA_HUMAN	PPP3CA	Protein phosphatase 3 catalytic subunit alpha	4391.56					3722.43	4532.08		5495.21	4213			4399.41	3860.79
Q08209;P16298	PP2BA_HUMAN;PP2BB_HUMAN	PPP3CA;PPP3CB	Serine/threonine-protein phosphatase 2B catalytic subunit beta isoform	4122.71		4770.59			6503.17	6467.37		5318.88	4265.69	6166.52			5657.53	8674.33
Q08211	DHX9_HUMAN	DHX9	ATP-dependent RNA helicase A	1335.66	12209.8	6998.17	372.503			7460.49	4858.93
Q08378	GOGA3_HUMAN	GOLGA3	Golgin subfamily A member 3	10288.8	73976.5	56637.8	26414.5	14201	39645.9	35732.7	130159	27594	17947.2	118941	253041	67009.9	213867	526515
Q08380	LG3BP_HUMAN	LGALS3BP	Galectin-3-binding protein	87390	143477	100786	127016	141151	4824880	4113710	5717570	5054480	4604710	2896750	1105380	3203510	2602270	616713
Q08431	MFGM_HUMAN	MFGE8	Lactadherin	2641		2052.07			52260.4	39636	56920.2	48009.2	48920.8	12214.3	5950.26	11697.5	8845.84	6092.02
Q08554	DSC1_HUMAN	DSC1	Desmocollin-1	15050.3	93321	113252	9041.49	36676	17363.4	72872.1	33719.1	149402	41257.1	54931.4	96620.2	35061.6	104381	165217
Q08722	CD47_HUMAN	CD47	Leukocyte surface antigen CD47	3646.34		4206.6	2554.38		89825.1	98487.6	129807	84535.7	75205.6	126516	97111.7	132842	120265	87918.9
Q08830	FGL1_HUMAN	FGL1	Fibrinogen-like protein 1	20003.4	14403.1	13990.5	21581.4	21977.6	115298	94818.6	71142.5	86259.9	78038.3	15597.1		18071.3	9306.88
Q08AI8	MB214_HUMAN	MAB21L4	Protein mab-21-like 4	6053.65
Q09327	MGAT3_HUMAN	MGAT3	Beta-1,4-mannosyl-glycoprotein 4-beta-N-acetylglucosaminyltransferase						11271.6	3840.58	5010.61	3888.84	5527.09	13131.9	7484.69	12208.3	12684.9	3863.14
Q09666	AHNK_HUMAN	AHNAK	Neuroblast differentiation-associated protein AHNAK	25014.7	7347.75	48288.6			6278.67	14824.6	17396.5	11747.3	6706.79	6904.11	27484.5	8181.84	12983.1	21796.6
Q10567	AP1B1_HUMAN	AP1B1	AP-1 complex subunit beta-1	4182.81		3931.1			5856.2	5856.47			5764.22			4939.93	4469.22
Q10588	BST1_HUMAN	BST1	ADP-ribosyl cyclase/cyclic ADP-ribose hydrolase 2				2823.38		11584.9	9424.14	12686.8	9513.56	10760.6	10303.5		4622.3	5043.05
Q10589	BST2_HUMAN	BST2	Bone marrow stromal antigen 2						21198.9	14538.9	27024.9	16457.9	12075.6	7498.73		6649.23	5335.24
Q12805	FBLN3_HUMAN	EFEMP1	EGF-containing fibulin-like extracellular matrix protein 1	31791.1	29353.4	29512	27741.4	30674.3	18493.9	13996.3	10545	17702	17956.8	5097.92		8636.08	9173.84
[truncated: 938 more rows]
