# Supplementary material for: Integrated Multiomics Enabled by Sequential Extraction for Comprehensive Molecular Profiling of Small Extracellular Vesicles
Source: Anal Chem. 2026 Jun 22;98(26):19603–14. doi: 10.1021/acs.analchem.6c01280 (PMC13347708; doi:10.1021/acs.analchem.6c01280)
Supplement: Supplementary file 13 [file ac6c01280_si_013.xlsx]

## Sheet: Sheet1
Table S2. MDA Cell Derived sEVs DIA-NN Precursors.
Protein.Group	Protein.Ids	Protein.Names	Genes	First.Protein.Description	Proteotypic	Stripped.Sequence	Modified.Sequence	Precursor.Charge	Precursor.Id	MDA_sEVs_1	MDA_sEVs_2	MDA_sEVs_3
P09417	P09417	DHPR_HUMAN	QDPR	Dihydropteridine reductase	1	AAAAAAGEAR	(UniMod:1)AAAAAAGEAR	2	(UniMod:1)AAAAAAGEAR2		17872
Q13049	Q13049	TRI32_HUMAN	TRIM32	E3 ubiquitin-protein ligase TRIM32	1	AAAAASHLNLDALR	(UniMod:1)AAAAASHLNLDALR	2	(UniMod:1)AAAAASHLNLDALR2	18401.2	18934.6
O43324	O43324	MCA3_HUMAN	EEF1E1	Eukaryotic translation elongation factor 1 epsilon-1	1	AAAAELSLLEK	(UniMod:1)AAAAELSLLEK	2	(UniMod:1)AAAAELSLLEK2		104341
Q8N1G4	Q8N1G4	LRC47_HUMAN	LRRC47	Leucine-rich repeat-containing protein 47	1	AAAAVSESWPELELAER	(UniMod:1)AAAAVSESWPELELAER	2	(UniMod:1)AAAAVSESWPELELAER2	49797.4	30230.6	26176.8
Q8NI27	Q8NI27	THOC2_HUMAN	THOC2	THO complex subunit 2	1	AAAAVVVPAEWIK	(UniMod:1)AAAAVVVPAEWIK	2	(UniMod:1)AAAAVVVPAEWIK2	52914.7
P30153	P30153	2AAA_HUMAN	PPP2R1A	Serine/threonine-protein phosphatase 2A 65 kDa regulatory subunit A alpha isoform	1	AAADGDDSLYPIAVLIDELR	(UniMod:1)AAADGDDSLYPIAVLIDELR	2	(UniMod:1)AAADGDDSLYPIAVLIDELR2	8532.73	5855.45	14963.6
P62877	P62877	RBX1_HUMAN	RBX1	E3 ubiquitin-protein ligase RBX1	1	AAAMDVDTPSGTNSGAGK	(UniMod:1)AAAM(UniMod:35)DVDTPSGTNSGAGK	2	(UniMod:1)AAAM(UniMod:35)DVDTPSGTNSGAGK2			107583
Q12933	Q12933	TRAF2_HUMAN	TRAF2	TNF receptor-associated factor 2	1	AAASVTPPGSLELLQPGFSK	(UniMod:1)AAASVTPPGSLELLQPGFSK	2	(UniMod:1)AAASVTPPGSLELLQPGFSK2	20079.1	14180.3
A6NDU8	A6NDU8	RIMC1_HUMAN	RIMOC1	RAB7A-interacting MON1-CCZ1 complex subunit 1	1	AAAVSSVVR	(UniMod:1)AAAVSSVVR	2	(UniMod:1)AAAVSSVVR2	10060.3
Q9Y5Q8	Q9Y5Q8	TF3C5_HUMAN	GTF3C5	General transcription factor 3C polypeptide 5	1	AAEAADLGLGAAVPVELR	(UniMod:1)AAEAADLGLGAAVPVELR	2	(UniMod:1)AAEAADLGLGAAVPVELR2	26208.2	10385.7	24647.5
P78318	P78318	IGBP1_HUMAN	IGBP1	Immunoglobulin-binding protein 1	1	AAEDELQLPR	(UniMod:1)AAEDELQLPR	2	(UniMod:1)AAEDELQLPR2		17130.1
Q96G01	Q96G01	BICD1_HUMAN	BICD1	Protein bicaudal D homolog 1	1	AAEEVLQTVDHYK	(UniMod:1)AAEEVLQTVDHYK	2	(UniMod:1)AAEEVLQTVDHYK2		3653.04
P26641	P26641	EF1G_HUMAN	EEF1G	Elongation factor 1-gamma	1	AAGTLYTYPENWR	(UniMod:1)AAGTLYTYPENWR	2	(UniMod:1)AAGTLYTYPENWR2		76743.5
P52272	P52272	HNRPM_HUMAN	HNRNPM	Heterogeneous nuclear ribonucleoprotein M	1	AAGVEAAAEVAATEIK	(UniMod:1)AAGVEAAAEVAATEIK	2	(UniMod:1)AAGVEAAAEVAATEIK2		1667.1
Q9NP79	Q9NP79	VTA1_HUMAN	VTA1	Vacuolar protein sorting-associated protein VTA1 homolog	1	AALAPLPPLPAQFK	(UniMod:1)AALAPLPPLPAQFK	2	(UniMod:1)AALAPLPPLPAQFK2	105222	55159.9	127404
Q8NEJ9	Q8NEJ9	NGDN_HUMAN	NGDN	Neuroguidin	1	AALGVLESDLPSAVTLLK	(UniMod:1)AALGVLESDLPSAVTLLK	2	(UniMod:1)AALGVLESDLPSAVTLLK2	3416.97	3641.16	10333
Q96KP4	Q96KP4	CNDP2_HUMAN	CNDP2	Cytosolic non-specific dipeptidase	1	AALTTLFK	(UniMod:1)AALTTLFK	2	(UniMod:1)AALTTLFK2	7559.15
P27708	P27708	PYR1_HUMAN	CAD	Multifunctional protein CAD	1	AALVLEDGSVLR	(UniMod:1)AALVLEDGSVLR	2	(UniMod:1)AALVLEDGSVLR2	637456	281621	387741
Q9Y4Y9	Q9Y4Y9	LSM5_HUMAN	LSM5	U6 snRNA-associated Sm-like protein LSm5	1	AANATTNPSQLLPLELVDK	(UniMod:1)AANATTNPSQLLPLELVDK	2	(UniMod:1)AANATTNPSQLLPLELVDK2	8684.24	4782.05	9133.92
Q16401	Q16401	PSMD5_HUMAN	PSMD5	26S proteasome non-ATPase regulatory subunit 5	1	AAQALALLR	(UniMod:1)AAQALALLR	2	(UniMod:1)AAQALALLR2	39729.4	20161.5	29469.6
Q9Y676	Q9Y676	RT18B_HUMAN	MRPS18B	Small ribosomal subunit protein mS40	1	AASVLNTVLR	(UniMod:1)AASVLNTVLR	2	(UniMod:1)AASVLNTVLR2	9801.68
O95456	O95456	PSMG1_HUMAN	PSMG1	Proteasome assembly chaperone 1	1	AATFFGEVVK	(UniMod:1)AATFFGEVVK	2	(UniMod:1)AATFFGEVVK2	42064	29497.5	40366.2
P12270	P12270	TPR_HUMAN	TPR	Nucleoprotein TPR	1	AAVLQQVLER	(UniMod:1)AAVLQQVLER	2	(UniMod:1)AAVLQQVLER2	56877.9	29720.5	83051.8
O14936	O14936	CSKP_HUMAN	CASK	Peripheral plasma membrane protein CASK	1	ADDDVLFEDVYELCEVIGK	(UniMod:1)ADDDVLFEDVYELC(UniMod:4)EVIGK	2	(UniMod:1)ADDDVLFEDVYELC(UniMod:4)EVIGK2		1821.16
Q14498	Q14498	RBM39_HUMAN	RBM39	RNA-binding protein 39	1	ADDIDIEAMLEAPYK	(UniMod:1)ADDIDIEAMLEAPYK	2	(UniMod:1)ADDIDIEAMLEAPYK2	5898.24	5560.66	16730.1
P62140	P62140	PP1B_HUMAN	PPP1CB	Serine/threonine-protein phosphatase PP1-beta catalytic subunit	1	ADGELNVDSLITR	(UniMod:1)ADGELNVDSLITR	2	(UniMod:1)ADGELNVDSLITR2	660459	554713
Q9Y285	Q9Y285	SYFA_HUMAN	FARSA	Phenylalanine--tRNA ligase alpha subunit	1	ADGQVAELLLR	(UniMod:1)ADGQVAELLLR	2	(UniMod:1)ADGQVAELLLR2		26942.1	52549.3
Q9BWU0	Q9BWU0	NADAP_HUMAN	SLC4A1AP	Kanadaptin	1	ADILSQSETLASQDLSGDFK	(UniMod:1)ADILSQSETLASQDLSGDFK	2	(UniMod:1)ADILSQSETLASQDLSGDFK2	5329.83	3300.01	5966.32
Q09028	Q09028	RBBP4_HUMAN	RBBP4	Histone-binding protein RBBP4	1	ADKEAAFDDAVEER	(UniMod:1)ADKEAAFDDAVEER	2	(UniMod:1)ADKEAAFDDAVEER2	16454.7	14292.9
P36873	P36873	PP1G_HUMAN	PPP1CC	Serine/threonine-protein phosphatase PP1-gamma catalytic subunit	1	ADLDKLNIDSIIQR	(UniMod:1)ADLDKLNIDSIIQR	2	(UniMod:1)ADLDKLNIDSIIQR2	52471.1	28999.5	63232.1
P29083	P29083	T2EA_HUMAN	GTF2E1	General transcription factor IIE subunit 1	1	ADPDVLTEVPAALK	(UniMod:1)ADPDVLTEVPAALK	2	(UniMod:1)ADPDVLTEVPAALK2			12436.7
Q15054	Q15054	DPOD3_HUMAN	POLD3	DNA polymerase delta subunit 3	1	ADQLYLENIDEFVTDQNK	(UniMod:1)ADQLYLENIDEFVTDQNK	2	(UniMod:1)ADQLYLENIDEFVTDQNK2	14029.3	14293.4	19067.6
Q9ULT8	Q9ULT8	HECD1_HUMAN	HECTD1	E3 ubiquitin-protein ligase HECTD1	1	ADVDPDTLLEWLQMGQGDER	(UniMod:1)ADVDPDTLLEWLQMGQGDER	2	(UniMod:1)ADVDPDTLLEWLQMGQGDER2		1860.55
Q96JB2	Q96JB2	COG3_HUMAN	COG3	Conserved oligomeric Golgi complex subunit 3	1	AEAALLLLPEAAAER	(UniMod:1)AEAALLLLPEAAAER	2	(UniMod:1)AEAALLLLPEAAAER2	23170.6	7315.58	12100.2
P21980	P21980	TGM2_HUMAN	TGM2	Protein-glutamine gamma-glutamyltransferase 2	1	AEELVLER	(UniMod:1)AEELVLER	2	(UniMod:1)AEELVLER2		119785
O00299	O00299	CLIC1_HUMAN	CLIC1	Chloride intracellular channel protein 1	1	AEEQPQVELFVK	(UniMod:1)AEEQPQVELFVK	2	(UniMod:1)AEEQPQVELFVK2	23792.9	15992.2
Q96I34	Q96I34	PP16A_HUMAN	PPP1R16A	Protein phosphatase 1 regulatory subunit 16A	1	AEHLELLAEMPMVGR	(UniMod:1)AEHLELLAEMPMVGR	2	(UniMod:1)AEHLELLAEMPMVGR2		5810.34
Q9NYB9	Q9NYB9	ABI2_HUMAN	ABI2	Abl interactor 2	1	AELQMLLEEEIPGGR	(UniMod:1)AELQM(UniMod:35)LLEEEIPGGR	2	(UniMod:1)AELQM(UniMod:35)LLEEEIPGGR2		2408.1
Q8IZP0	Q8IZP0	ABI1_HUMAN	ABI1	Abl interactor 1	1	AELQMLLEEEIPSGK	(UniMod:1)AELQMLLEEEIPSGK	2	(UniMod:1)AELQMLLEEEIPSGK2	47546.1	43458.4	128749
P45974	P45974	UBP5_HUMAN	USP5	Ubiquitin carboxyl-terminal hydrolase 5	1	AELSEEALLSVLPTIR	(UniMod:1)AELSEEALLSVLPTIR	2	(UniMod:1)AELSEEALLSVLPTIR2	7197.24	6227.95	2315.74
O60869	O60869	EDF1_HUMAN	EDF1	Endothelial differentiation-related factor 1	1	AESDWDTVTVLR	(UniMod:1)AESDWDTVTVLR	2	(UniMod:1)AESDWDTVTVLR2	20338	16625.7
Q9NP97	Q8TF09;Q9NP97	DLRB1_HUMAN	DYNLRB1	Dynein light chain roadblock-type 1	1	AEVEETLKR	(UniMod:1)AEVEETLKR	2	(UniMod:1)AEVEETLKR2	33350.7	23875.5
Q01081	Q01081;Q8WU68	U2AF1_HUMAN	U2AF1	Splicing factor U2AF 35 kDa subunit	1	AEYLASIFGTEK	(UniMod:1)AEYLASIFGTEK	2	(UniMod:1)AEYLASIFGTEK2	215262	91808.2	117062
Q9BPZ7	Q9BPZ7	SIN1_HUMAN	MAPKAP1	Target of rapamycin complex 2 subunit MAPKAP1	1	AFLDNPTIILAHIR	(UniMod:1)AFLDNPTIILAHIR	2	(UniMod:1)AFLDNPTIILAHIR2	3243.64	2627.07
P52434	P52434	RPAB3_HUMAN	POLR2H	DNA-directed RNA polymerases I, II, and III subunit RPABC3	1	AGILFEDIFDVK	(UniMod:1)AGILFEDIFDVK	2	(UniMod:1)AGILFEDIFDVK2	3568.31	6169.47	9662.3
Q92530	Q92530	PSMF1_HUMAN	PSMF1	Proteasome inhibitor PI31 subunit	1	AGLEVLFASAAPAITCR	(UniMod:1)AGLEVLFASAAPAITC(UniMod:4)R	2	(UniMod:1)AGLEVLFASAAPAITC(UniMod:4)R2	5363.39	2851.03	3892.06
P25205	P25205	MCM3_HUMAN	MCM3	DNA replication licensing factor MCM3	1	AGTVVLDDVELR	(UniMod:1)AGTVVLDDVELR	2	(UniMod:1)AGTVVLDDVELR2		56429.7
Q9P289	Q9P289	STK26_HUMAN	STK26	Serine/threonine-protein kinase 26	1	AHSPVAVQVPGMQNNIADPEELFTK	(UniMod:1)AHSPVAVQVPGMQNNIADPEELFTK	3	(UniMod:1)AHSPVAVQVPGMQNNIADPEELFTK3	7666.07	7108.83
Q9NZD2	Q9NZD2	GLTP_HUMAN	GLTP	Glycolipid transfer protein	1	ALLAEHLLK	(UniMod:1)ALLAEHLLK	2	(UniMod:1)ALLAEHLLK2	13316.3	13611.1	32315.2
Q9NZD2	Q9NZD2	GLTP_HUMAN	GLTP	Glycolipid transfer protein	1	ALLAEHLLKPLPADK	(UniMod:1)ALLAEHLLKPLPADK	3	(UniMod:1)ALLAEHLLKPLPADK3	33802.6	38307.5	41216.5
Q9Y696	Q9Y696	CLIC4_HUMAN	CLIC4	Chloride intracellular channel protein 4	1	ALSMPLNGLK	(UniMod:1)ALSMPLNGLK	2	(UniMod:1)ALSMPLNGLK2		62846.3
Q9BRG1	Q9BRG1	VPS25_HUMAN	VPS25	Vacuolar protein-sorting-associated protein 25	1	AMSFEWPWQYR	(UniMod:1)AMSFEWPWQYR	2	(UniMod:1)AMSFEWPWQYR2		2263.8
P04083	P04083	ANXA1_HUMAN	ANXA1	Annexin A1	1	AMVSEFLK	(UniMod:1)AMVSEFLK	2	(UniMod:1)AMVSEFLK2	9676.84
Q00610	Q00610	CLH1_HUMAN	CLTC	Clathrin heavy chain 1	1	AQILPIR	(UniMod:1)AQILPIR	2	(UniMod:1)AQILPIR2	179836	44870.2
Q99471	Q99471	PFD5_HUMAN	PFDN5	Prefoldin subunit 5	1	AQSINITELNLPQLEMLK	(UniMod:1)AQSINITELNLPQLEMLK	2	(UniMod:1)AQSINITELNLPQLEMLK2	16516.4	9671.95	29489
Q9UNS2	Q9UNS2	CSN3_HUMAN	COPS3	COP9 signalosome complex subunit 3	1	ASALEQFVNSVR	(UniMod:1)ASALEQFVNSVR	2	(UniMod:1)ASALEQFVNSVR2	75307.8	40356.5	82355.2
P51610	P51610	HCFC1_HUMAN	HCFC1	Host cell factor 1	1	ASAVSPANLPAVLLQPR	(UniMod:1)ASAVSPANLPAVLLQPR	2	(UniMod:1)ASAVSPANLPAVLLQPR2	5595.23	10423.7
Q6P2E9	Q6P2E9	EDC4_HUMAN	EDC4	Enhancer of mRNA-decapping protein 4	1	ASCASIDIEDATQHLR	(UniMod:1)ASC(UniMod:4)ASIDIEDATQHLR	2	(UniMod:1)ASC(UniMod:4)ASIDIEDATQHLR2	14512.9	9172.65
O43264	O43264	ZW10_HUMAN	ZW10	Centromere/kinetochore protein zw10 homolog	1	ASFVTEVLAHSGR	(UniMod:1)ASFVTEVLAHSGR	2	(UniMod:1)ASFVTEVLAHSGR2	37078.2	32162.6	40264.4
O76094	O76094	SRP72_HUMAN	SRP72	Signal recognition particle subunit SRP72	1	ASGGSGGVSVPALWSEVNR	(UniMod:1)ASGGSGGVSVPALWSEVNR	2	(UniMod:1)ASGGSGGVSVPALWSEVNR2		22541.1	20881.3
Q9P253	Q9P253	VPS18_HUMAN	VPS18	Vacuolar protein sorting-associated protein 18 homolog	1	ASILDEYENSLSR	(UniMod:1)ASILDEYENSLSR	2	(UniMod:1)ASILDEYENSLSR2			14053.2
P78371	P78371	TCPB_HUMAN	CCT2	T-complex protein 1 subunit beta	1	ASLSLAPVNIFK	(UniMod:1)ASLSLAPVNIFK	2	(UniMod:1)ASLSLAPVNIFK2	3336.47	2075.56
P25686	P25686	DNJB2_HUMAN	DNAJB2	DnaJ homolog subfamily B member 2	1	ASYYEILDVPR	(UniMod:1)ASYYEILDVPR	2	(UniMod:1)ASYYEILDVPR2		11383.4	15428.5
P29144	P29144	TPP2_HUMAN	TPP2	Tripeptidyl-peptidase 2	1	ATAATEEPFPFHGLLPK	(UniMod:1)ATAATEEPFPFHGLLPK	2	(UniMod:1)ATAATEEPFPFHGLLPK2		5881.12	6383.03
P22234	P22234	PUR6_HUMAN	PAICS	Bifunctional phosphoribosylaminoimidazole carboxylase/phosphoribosylaminoimidazole succinocarboxamide synthetase	1	ATAEVLNIGK	(UniMod:1)ATAEVLNIGK	2	(UniMod:1)ATAEVLNIGK2	144792	111305
P61106	P61106	RAB14_HUMAN	RAB14	Ras-related protein Rab-14	1	ATAPYNYSYIFK	(UniMod:1)ATAPYNYSYIFK	2	(UniMod:1)ATAPYNYSYIFK2		69993.9
Q14764	Q14764	MVP_HUMAN	MVP	Major vault protein	1	ATEEFIIR	(UniMod:1)ATEEFIIR	2	(UniMod:1)ATEEFIIR2	73477.3	45722.1
Q8WUM4	Q8WUM4	PDC6I_HUMAN	PDCD6IP	Programmed cell death 6-interacting protein	1	ATFISVQLK	(UniMod:1)ATFISVQLK	2	(UniMod:1)ATFISVQLK2		104683
P35222	P35222	CTNB1_HUMAN	CTNNB1	Catenin beta-1	1	ATQADLMELDMAMEPDR	(UniMod:1)ATQADLMELDMAMEPDR	2	(UniMod:1)ATQADLMELDMAMEPDR2		4612.38
O00471	O00471	EXOC5_HUMAN	EXOC5	Exocyst complex component 5	1	ATTAELFEEPFVADEYIER	(UniMod:1)ATTAELFEEPFVADEYIER	2	(UniMod:1)ATTAELFEEPFVADEYIER2	47082.8	21865.4	50372.3
P38919	P38919	IF4A3_HUMAN	EIF4A3	Eukaryotic initiation factor 4A-III	1	ATTATMATSGSAR	(UniMod:1)ATTATM(UniMod:35)ATSGSAR	2	(UniMod:1)ATTATM(UniMod:35)ATSGSAR2	102133	93984.6	208812
Q15437	Q15437	SC23B_HUMAN	SEC23B	Protein transport protein Sec23B	1	ATYLEFIQQNEER	(UniMod:1)ATYLEFIQQNEER	2	(UniMod:1)ATYLEFIQQNEER2	55663	38438.9
Q9NRX4	Q9NRX4	PHP14_HUMAN	PHPT1	14 kDa phosphohistidine phosphatase	1	AVADLALIPDVDIDSDGVFK	(UniMod:1)AVADLALIPDVDIDSDGVFK	2	(UniMod:1)AVADLALIPDVDIDSDGVFK2	38072.8	18284.5	107480
Q92990	Q92990	GLMN_HUMAN	GLMN	Glomulin	1	AVEELQSIIK	(UniMod:1)AVEELQSIIK	2	(UniMod:1)AVEELQSIIK2	24114.3	12354.5	14076.9
P78346	P78346	RPP30_HUMAN	RPP30	Ribonuclease P protein subunit p30	1	AVFADLDLR	(UniMod:1)AVFADLDLR	2	(UniMod:1)AVFADLDLR2	23308	10116.7	19979.1
Q7Z3J2	Q7Z3J2	VP35L_HUMAN	VPS35L	VPS35 endosomal protein-sorting factor-like	1	AVFPWHSR	(UniMod:1)AVFPWHSR	2	(UniMod:1)AVFPWHSR2	11107.5	12456.7
Q9Y6G5	Q9Y6G5	COMDA_HUMAN	COMMD10	COMM domain-containing protein 10	1	AVPAALILR	(UniMod:1)AVPAALILR	2	(UniMod:1)AVPAALILR2	14418.7	6965.74	14899.4
P61019	P61019	RAB2A_HUMAN	RAB2A	Ras-related protein Rab-2A	1	AYAYLFK	(UniMod:1)AYAYLFK	2	(UniMod:1)AYAYLFK2	5674.22
Q7Z3E5	Q7Z3E5	ARMC9_HUMAN	ARMC9	LisH domain-containing protein ARMC9	1	GDILAHESELLGLVK	(UniMod:1)GDILAHESELLGLVK	2	(UniMod:1)GDILAHESELLGLVK2	7590.83	5275.32	13449.2
P49327	P49327	FAS_HUMAN	FASN	Fatty acid synthase	1	MEEVVIAGMSGK	(UniMod:1)M(UniMod:35)EEVVIAGMSGK	2	(UniMod:1)M(UniMod:35)EEVVIAGMSGK2		32724.2
P17987	P17987	TCPA_HUMAN	TCP1	T-complex protein 1 subunit alpha	1	MEGPLSVFGDR	(UniMod:1)M(UniMod:35)EGPLSVFGDR	2	(UniMod:1)M(UniMod:35)EGPLSVFGDR2	49667.8	25405
P32298	P32298	GRK4_HUMAN	GRK4	G protein-coupled receptor kinase 4	1	MELENIVANSLLLK	(UniMod:1)M(UniMod:35)ELENIVANSLLLK	2	(UniMod:1)M(UniMod:35)ELENIVANSLLLK2	5429.9	2650.19	1817.98
Q15036	Q15036	SNX17_HUMAN	SNX17	Sorting nexin-17	1	MHFSIPETESR	(UniMod:1)M(UniMod:35)HFSIPETESR	2	(UniMod:1)M(UniMod:35)HFSIPETESR2			24292.5
Q92600	Q92600	CNOT9_HUMAN	CNOT9	CCR4-NOT transcription complex subunit 9	1	MHSLATAAPVPTTLAQVDR	(UniMod:1)M(UniMod:35)HSLATAAPVPTTLAQVDR	2	(UniMod:1)M(UniMod:35)HSLATAAPVPTTLAQVDR2		8389.99
P31943	P31943	HNRH1_HUMAN	HNRNPH1	Heterogeneous nuclear ribonucleoprotein H	1	MLGTEGGEGFVVK	(UniMod:1)M(UniMod:35)LGTEGGEGFVVK	2	(UniMod:1)M(UniMod:35)LGTEGGEGFVVK2		26555.2	18696.4
P43490	P43490	NAMPT_HUMAN	NAMPT	Nicotinamide phosphoribosyltransferase	1	MNPAAEAEFNILLATDSYK	(UniMod:1)M(UniMod:35)NPAAEAEFNILLATDSYK	2	(UniMod:1)M(UniMod:35)NPAAEAEFNILLATDSYK2			84768.1
Q9H0U4	Q9H0U4	RAB1B_HUMAN	RAB1B	Ras-related protein Rab-1B	1	MNPEYDYLFK	(UniMod:1)M(UniMod:35)NPEYDYLFK	2	(UniMod:1)M(UniMod:35)NPEYDYLFK2	140076	90862
Q9Y4P1	Q9Y4P1	ATG4B_HUMAN	ATG4B	Cysteine protease ATG4B	1	MDAATLTYDTLR	(UniMod:1)MDAATLTYDTLR	2	(UniMod:1)MDAATLTYDTLR2		11985.2
Q9HD42	Q9HD42	CHM1A_HUMAN	CHMP1A	Charged multivesicular body protein 1a	1	MDDTLFQLK	(UniMod:1)MDDTLFQLK	2	(UniMod:1)MDDTLFQLK2			77431
O43592	O43592	XPOT_HUMAN	XPOT	Exportin-T	1	MDEQALLGLNPNADSDFR	(UniMod:1)MDEQALLGLNPNADSDFR	2	(UniMod:1)MDEQALLGLNPNADSDFR2		20262	17768.9
O60784	O60784	TOM1_HUMAN	TOM1	Target of Myb1 membrane trafficking protein	1	MDFLLGNPFSSPVGQR	(UniMod:1)MDFLLGNPFSSPVGQR	2	(UniMod:1)MDFLLGNPFSSPVGQR2	8386.07	4108.84
P18440	P18440	ARY1_HUMAN	NAT1	Arylamine N-acetyltransferase 1	1	MDIEAYLER	(UniMod:1)MDIEAYLER	2	(UniMod:1)MDIEAYLER2	7173.27	5446.09	3712.05
Q00613	Q00613	HSF1_HUMAN	HSF1	Heat shock factor protein 1	1	MDLPVGPGAAGPSNVPAFLTK	(UniMod:1)MDLPVGPGAAGPSNVPAFLTK	2	(UniMod:1)MDLPVGPGAAGPSNVPAFLTK2	7977.66	2683.65
O95373	O95373	IPO7_HUMAN	IPO7	Importin-7	1	MDPNTIIEALR	(UniMod:1)MDPNTIIEALR	2	(UniMod:1)MDPNTIIEALR2	50932.9	29568.9	43350.1
Q96LD8	Q96LD8	SENP8_HUMAN	SENP8	Sentrin-specific protease 8	1	MDPVVLSYMDSLLR	(UniMod:1)MDPVVLSYMDSLLR	2	(UniMod:1)MDPVVLSYMDSLLR2		1093.32
P60059	P60059	SC61G_HUMAN	SEC61G	Protein transport protein Sec61 subunit gamma	1	MDQVMQFVEPSR	(UniMod:1)MDQVMQFVEPSR	2	(UniMod:1)MDQVMQFVEPSR2	4975.58	7658.91	14190.7
Q15370	Q15370	ELOB_HUMAN	ELOB	Elongin-B	1	MDVFLMIR	(UniMod:1)MDVFLM(UniMod:35)IR	2	(UniMod:1)MDVFLM(UniMod:35)IR2			4828.84
P61923	P61923	COPZ1_HUMAN	COPZ1	Coatomer subunit zeta-1	1	MEALILEPSLYTVK	(UniMod:1)MEALILEPSLYTVK	2	(UniMod:1)MEALILEPSLYTVK2	46743	23681.7	36993.5
O00429	O00429	DNM1L_HUMAN	DNM1L	Dynamin-1-like protein	1	MEALIPVINK	(UniMod:1)MEALIPVINK	2	(UniMod:1)MEALIPVINK2	68466	39492.6	79196.3
Q86VW0	Q86VW0	SESD1_HUMAN	SESTD1	SEC14 domain and spectrin repeat-containing protein 1	1	MEASVILPILK	(UniMod:1)MEASVILPILK	2	(UniMod:1)MEASVILPILK2		522.149
O43504	O43504	LTOR5_HUMAN	LAMTOR5	Ragulator complex protein LAMTOR5	1	MEATLEQHLEDTMK	(UniMod:1)MEATLEQHLEDTMK	2	(UniMod:1)MEATLEQHLEDTMK2			20218.2
P06748	P06748	NPM_HUMAN	NPM1	Nucleophosmin	1	MEDSMDMDMSPLRPQNYLFGCELK	(UniMod:1)MEDSMDMDMSPLRPQNYLFGC(UniMod:4)ELK	3	(UniMod:1)MEDSMDMDMSPLRPQNYLFGC(UniMod:4)ELK3		1971.36	3065.05
P43686	P43686	PRS6B_HUMAN	PSMC4	26S proteasome regulatory subunit 6B	1	MEEIGILVEK	(UniMod:1)MEEIGILVEK	2	(UniMod:1)MEEIGILVEK2	68501.5	43526.2	80840.1
Q9BW27	Q9BW27	NUP85_HUMAN	NUP85	Nuclear pore complex protein Nup85	1	MEELDGEPTVTLIPGVNSK	(UniMod:1)MEELDGEPTVTLIPGVNSK	2	(UniMod:1)MEELDGEPTVTLIPGVNSK2	31715.1
Q8N556	Q8N556	AFAP1_HUMAN	AFAP1	Actin filament-associated protein 1	1	MEELIVELR	(UniMod:1)MEELIVELR	2	(UniMod:1)MEELIVELR2		1538.13
P17987	P17987	TCPA_HUMAN	TCP1	T-complex protein 1 subunit alpha	1	MEGPLSVFGDR	(UniMod:1)MEGPLSVFGDR	2	(UniMod:1)MEGPLSVFGDR2	82604.9	57139.6	50045.1
P32298	P32298	GRK4_HUMAN	GRK4	G protein-coupled receptor kinase 4	1	MELENIVANSLLLK	(UniMod:1)MELENIVANSLLLK	2	(UniMod:1)MELENIVANSLLLK2	16421.9	9041.4	4181.06
Q9BTE1	Q9BTE1	DCTN5_HUMAN	DCTN5	Dynactin subunit 5	1	MELGELLYNK	(UniMod:1)MELGELLYNK	2	(UniMod:1)MELGELLYNK2	20813.4	12716.1	19769.4
Q14974	Q14974	IMB1_HUMAN	KPNB1	Importin subunit beta-1	1	MELITILEK	(UniMod:1)MELITILEK	2	(UniMod:1)MELITILEK2	149484	49372.9	100302
P08195	P08195	4F2_HUMAN	SLC3A2	Amino acid transporter heavy chain SLC3A2	1	MELQPPEASIAVVSIPR	(UniMod:1)MELQPPEASIAVVSIPR	3	(UniMod:1)MELQPPEASIAVVSIPR3	6756.79	2550.28
P55060	P55060	XPO2_HUMAN	CSE1L	Exportin-2	1	MELSDANLQTLTEYLK	(UniMod:1)MELSDANLQTLTEYLK	2	(UniMod:1)MELSDANLQTLTEYLK2	88251.9	51403.5	91032.8
P61163	P61163	ACTZ_HUMAN	ACTR1A	Alpha-centractin	1	MESYDVIANQPVVIDNGSGVIK	(UniMod:1)MESYDVIANQPVVIDNGSGVIK	2	(UniMod:1)MESYDVIANQPVVIDNGSGVIK2		102524
P49642	P49642	PRI1_HUMAN	PRIM1	DNA primase small subunit	1	METFDPTELPELLK	(UniMod:1)METFDPTELPELLK	2	(UniMod:1)METFDPTELPELLK2	10831.2	4827.39	9647.91
Q9ULK4	Q9ULK4	MED23_HUMAN	MED23	Mediator of RNA polymerase II transcription subunit 23	1	METQLQSIFEEVVK	(UniMod:1)METQLQSIFEEVVK	2	(UniMod:1)METQLQSIFEEVVK2	4433.07	4959.21
P14923	P14923	PLAK_HUMAN	JUP	Junction plakoglobin	1	MEVMNLMEQPIK	(UniMod:1)MEVMNLMEQPIK	2	(UniMod:1)MEVMNLMEQPIK2	18864.8	20098.8	34852.3
P49721	P49721	PSB2_HUMAN	PSMB2	Proteasome subunit beta type-2	1	MEYLIGIQGPDYVLVASDR	(UniMod:1)MEYLIGIQGPDYVLVASDR	2	(UniMod:1)MEYLIGIQGPDYVLVASDR2		4419.56	5026.59
P04632	P04632	CPNS1_HUMAN	CAPNS1	Calpain small subunit 1	1	MFLVNSFLK	(UniMod:1)MFLVNSFLK	2	(UniMod:1)MFLVNSFLK2	7059.85	3767.63	8028.38
Q9H2P0	Q9H2P0	ADNP_HUMAN	ADNP	Activity-dependent neuroprotector homeobox protein	1	MFQLPVNNLGSLR	(UniMod:1)MFQLPVNNLGSLR	2	(UniMod:1)MFQLPVNNLGSLR2	4926.69	3289.1
P48147	P48147	PPCE_HUMAN	PREP	Prolyl endopeptidase	1	MLSLQYPDVYR	(UniMod:1)MLSLQYPDVYR	2	(UniMod:1)MLSLQYPDVYR2			9867.41
Q9Y4G2	Q9Y4G2	PKHM1_HUMAN	PLEKHM1	Pleckstrin homology domain-containing family M member 1	1	MLSVVENGLDPQAAIPVIK	(UniMod:1)MLSVVENGLDPQAAIPVIK	2	(UniMod:1)MLSVVENGLDPQAAIPVIK2	1467.51	1441.28
P31943	P31943	HNRH1_HUMAN	HNRNPH1	Heterogeneous nuclear ribonucleoprotein H	1	MMLGTEGGEGFVVK	(UniMod:1)MMLGTEGGEGFVVK	2	(UniMod:1)MMLGTEGGEGFVVK2			36129.2
Q99832	Q99832	TCPH_HUMAN	CCT7	T-complex protein 1 subunit eta	1	MMPTPVILLK	(UniMod:1)MMPTPVILLK	2	(UniMod:1)MMPTPVILLK2	11960.3	8323.22	18569.1
Q01628	Q01628;C9JQL5	IFM3_HUMAN	IFITM3	Interferon-induced transmembrane protein 3	1	MNHTVQTFFSPVNSGQPPNYEMLK	(UniMod:1)MNHTVQTFFSPVNSGQPPNYEMLK	3	(UniMod:1)MNHTVQTFFSPVNSGQPPNYEMLK3		39825.9	67768.6
P17980	P17980	PRS6A_HUMAN	PSMC3	26S proteasome regulatory subunit 6A	1	MNLLPNIESPVTR	(UniMod:1)MNLLPNIESPVTR	2	(UniMod:1)MNLLPNIESPVTR2	13139.4	9182.13	18942.1
Q9P1F3	Q9P1F3	ABRAL_HUMAN	ABRACL	Costars family protein ABRACL	1	MNVDHEVNLLVEEIHR	(UniMod:1)MNVDHEVNLLVEEIHR	3	(UniMod:1)MNVDHEVNLLVEEIHR3			18001.3
Q9UJX3	Q9UJX3	APC7_HUMAN	ANAPC7	Anaphase-promoting complex subunit 7	1	MNVIDHVR	(UniMod:1)MNVIDHVR	2	(UniMod:1)MNVIDHVR2	27151.9	42317.1
O95639	O95639	CPSF4_HUMAN	CPSF4	Cleavage and polyadenylation specificity factor subunit 4	1	MQEIIASVDHIK	(UniMod:1)MQEIIASVDHIK	2	(UniMod:1)MQEIIASVDHIK2	23049.1	19891.8	20460.4
P63220	P63220	RS21_HUMAN	RPS21	Small ribosomal subunit protein eS21	1	MQNDAGEFVDLYVPR	(UniMod:1)MQNDAGEFVDLYVPR	2	(UniMod:1)MQNDAGEFVDLYVPR2	24010.3	24685.2	44628.8
Q9NT62	Q9NT62	ATG3_HUMAN	ATG3	Ubiquitin-like-conjugating enzyme ATG3	1	MQNVINTVK	(UniMod:1)MQNVINTVK	2	(UniMod:1)MQNVINTVK2	6875.73	6807.58
Q9HBM1	Q9HBM1	SPC25_HUMAN	SPC25	Kinetochore protein Spc25	1	MVEDELALFDK	(UniMod:1)MVEDELALFDK	2	(UniMod:1)MVEDELALFDK2		1764.68
P62937	P62937	PPIA_HUMAN	PPIA	Peptidyl-prolyl cis-trans isomerase A	1	MVNPTVFFDIAVDGEPLGR	(UniMod:1)MVNPTVFFDIAVDGEPLGR	2	(UniMod:1)MVNPTVFFDIAVDGEPLGR2		3992.04
Q13795	Q13795	ARFRP_HUMAN	ARFRP1	ADP-ribosylation factor-related protein 1	1	MYTLLSGLYK	(UniMod:1)MYTLLSGLYK	2	(UniMod:1)MYTLLSGLYK2	4090.72	1352.76
P46779	P46779	RL28_HUMAN	RPL28	Large ribosomal subunit protein eL28	1	SAHLQWMVVR	(UniMod:1)SAHLQWMVVR	2	(UniMod:1)SAHLQWMVVR2	49931.1	88591.8
P41567	P41567	EIF1_HUMAN	EIF1	Eukaryotic translation initiation factor 1	1	SAIQNLHSFDPFADASK	(UniMod:1)SAIQNLHSFDPFADASK	2	(UniMod:1)SAIQNLHSFDPFADASK2	57710.8	53052.6	58245.3
P80217	P80217	IN35_HUMAN	IFI35	Interferon-induced 35 kDa protein	1	SAPLDAALHALQEEQAR	(UniMod:1)SAPLDAALHALQEEQAR	2	(UniMod:1)SAPLDAALHALQEEQAR2	50202.3	43624.5	51196.4
Q9BXS5	Q9BXS5	AP1M1_HUMAN	AP1M1	AP-1 complex subunit mu-1	1	SASAVYVLDLK	(UniMod:1)SASAVYVLDLK	2	(UniMod:1)SASAVYVLDLK2	54775.7	39624.9
O15126	O15126	SCAM1_HUMAN	SCAMP1	Secretory carrier-associated membrane protein 1	1	SDFDSNPFADPDLNNPFK	(UniMod:1)SDFDSNPFADPDLNNPFK	2	(UniMod:1)SDFDSNPFADPDLNNPFK2	6732.02	5464.35	7163.7
P62328	P62328	TYB4_HUMAN	TMSB4X	Thymosin beta-4	1	SDKPDMAEIEK	(UniMod:1)SDKPDM(UniMod:35)AEIEK	2	(UniMod:1)SDKPDM(UniMod:35)AEIEK2	99398.3	77785.6
P63165	P63165	SUMO1_HUMAN	SUMO1	Small ubiquitin-related modifier 1	1	SDQEAKPSTEDLGDK	(UniMod:1)SDQEAKPSTEDLGDK	2	(UniMod:1)SDQEAKPSTEDLGDK2		4906.31
P47756	P47756	CAPZB_HUMAN	CAPZB	F-actin-capping protein subunit beta	1	SDQQLDCALDLMR	(UniMod:1)SDQQLDC(UniMod:4)ALDLMR	2	(UniMod:1)SDQQLDC(UniMod:4)ALDLMR2	52238.2	36536.7	35136.9
Q7Z699	Q7Z699	SPRE1_HUMAN	SPRED1	Sprouty-related, EVH1 domain-containing protein 1	1	SEETATSDNDNSYAR	(UniMod:1)SEETATSDNDNSYAR	2	(UniMod:1)SEETATSDNDNSYAR2			36754
Q96C24	Q96C24	SYTL4_HUMAN	SYTL4	Synaptotagmin-like protein 4	1	SELLDLSFLSEEEK	(UniMod:1)SELLDLSFLSEEEK	2	(UniMod:1)SELLDLSFLSEEEK2	8241.9	5629.41	14562.7
P60983	P60983	GMFB_HUMAN	GMFB	Glia maturation factor beta	1	SESLVVCDVAEDLVEK	(UniMod:1)SESLVVC(UniMod:4)DVAEDLVEK	2	(UniMod:1)SESLVVC(UniMod:4)DVAEDLVEK2	11865.5	4688.42	15944.5
Q7RTN6	Q7RTN6	STRAA_HUMAN	STRADA	STE20-related kinase adapter protein alpha	1	SFLVSKPER	(UniMod:1)SFLVSKPER	2	(UniMod:1)SFLVSKPER2	55233	12227.9
Q96FX7	Q96FX7	TRM61_HUMAN	TRMT61A	tRNA (adenine(58)-N(1))-methyltransferase catalytic subunit TRMT61A	1	SFVAYEELIK	(UniMod:1)SFVAYEELIK	2	(UniMod:1)SFVAYEELIK2	47246.3	33624.9	31316.3
P08865	P08865;A0A8I5KQE6	RSSA_HUMAN	RPSA	Small ribosomal subunit protein uS2	1	SGALDVLQMKEEDVLK	(UniMod:1)SGALDVLQM(UniMod:35)KEEDVLK	2	(UniMod:1)SGALDVLQM(UniMod:35)KEEDVLK2	151889	76002.4	110417
P08865	P08865;A0A8I5KQE6	RSSA_HUMAN	RPSA	Small ribosomal subunit protein uS2	1	SGALDVLQMK	(UniMod:1)SGALDVLQMK	2	(UniMod:1)SGALDVLQMK2	304591	459918
Q6DKJ4	Q6DKJ4	NXN_HUMAN	NXN	Nucleoredoxin	1	SGFLEELLGEK	(UniMod:1)SGFLEELLGEK	2	(UniMod:1)SGFLEELLGEK2	15144.8	5256.89	10627.3
O96019	O96019	ACL6A_HUMAN	ACTL6A	Actin-like protein 6A	1	SGGVYGGDEVGALVFDIGSYTVR	(UniMod:1)SGGVYGGDEVGALVFDIGSYTVR	2	(UniMod:1)SGGVYGGDEVGALVFDIGSYTVR2		4533.19
Q96CV9	Q96CV9	OPTN_HUMAN	OPTN	Optineurin	1	SHQPLSCLTEK	(UniMod:1)SHQPLSC(UniMod:4)LTEK	2	(UniMod:1)SHQPLSC(UniMod:4)LTEK2	12916.4	11098.2
P13489	P13489	RINI_HUMAN	RNH1	Ribonuclease inhibitor	1	SLDIQSLDIQCEELSDAR	(UniMod:1)SLDIQSLDIQC(UniMod:4)EELSDAR	2	(UniMod:1)SLDIQSLDIQC(UniMod:4)EELSDAR2			55090.3
O60499	O60499	STX10_HUMAN	STX10	Syntaxin-10	1	SLEDPFFVVR	(UniMod:1)SLEDPFFVVR	2	(UniMod:1)SLEDPFFVVR2	8437.86	3125.67	8180.65
Q9NUX5	Q9NUX5	POTE1_HUMAN	POT1	Protection of telomeres protein 1	1	SLVPATNYIYTPLNQLK	(UniMod:1)SLVPATNYIYTPLNQLK	2	(UniMod:1)SLVPATNYIYTPLNQLK2	5112	2676.77
Q96HC4	Q96HC4	PDLI5_HUMAN	PDLIM5	PDZ and LIM domain protein 5	1	SNYSVSLVGPAPWGFR	(UniMod:1)SNYSVSLVGPAPWGFR	2	(UniMod:1)SNYSVSLVGPAPWGFR2	6646.8	4344.15
Q96AJ9	Q96AJ9	VTI1A_HUMAN	VTI1A	Vesicle transport through interaction with t-SNAREs homolog 1A	1	SSDFEGYEQDFAVLTAEITSK	(UniMod:1)SSDFEGYEQDFAVLTAEITSK	2	(UniMod:1)SSDFEGYEQDFAVLTAEITSK2		3871.65
P84022	P84022	SMAD3_HUMAN	SMAD3	Mothers against decapentaplegic homolog 3	1	SSILPFTPPIVK	(UniMod:1)SSILPFTPPIVK	2	(UniMod:1)SSILPFTPPIVK2	63423.2	26320	61067.5
Q15796	Q15796	SMAD2_HUMAN	SMAD2	Mothers against decapentaplegic homolog 2	1	SSILPFTPPVVK	(UniMod:1)SSILPFTPPVVK	2	(UniMod:1)SSILPFTPPVVK2	29048.1	12420.4	30536.2
O60739	O60739	EIF1B_HUMAN	EIF1B	Eukaryotic translation initiation factor 1b	1	STIQNLQSFDPFADATK	(UniMod:1)STIQNLQSFDPFADATK	2	(UniMod:1)STIQNLQSFDPFADATK2	16307.2	6135.2	26889.7
P26640	P26640	SYVC_HUMAN	VARS1	Valine--tRNA ligase	1	STLYVSPHPDAFPSLR	(UniMod:1)STLYVSPHPDAFPSLR	2	(UniMod:1)STLYVSPHPDAFPSLR2			332283
Q92522	Q92522	H1X_HUMAN	H1-10	Histone H1.10	1	SVELEEALPVTTAEGMAK	(UniMod:1)SVELEEALPVTTAEGMAK	2	(UniMod:1)SVELEEALPVTTAEGMAK2			47662.8
Q7L2H7	Q7L2H7	EIF3M_HUMAN	EIF3M	Eukaryotic translation initiation factor 3 subunit M	1	SVPAFIDISEEDQAAELR	(UniMod:1)SVPAFIDISEEDQAAELR	2	(UniMod:1)SVPAFIDISEEDQAAELR2	15372.5	7304.26
Q96RU3	Q96RU3	FNBP1_HUMAN	FNBP1	Formin-binding protein 1	1	SWGTELWDQFDNLEK	(UniMod:1)SWGTELWDQFDNLEK	2	(UniMod:1)SWGTELWDQFDNLEK2	18041.4	11287.7	19174.3
Q5T0N5	Q5T0N5	FBP1L_HUMAN	FNBP1L	Formin-binding protein 1-like	1	SWGTELWDQFDSLDK	(UniMod:1)SWGTELWDQFDSLDK	2	(UniMod:1)SWGTELWDQFDSLDK2	7952.59	3458.65
Q8N392	Q8N392	RHG18_HUMAN	ARHGAP18	Rho GTPase-activating protein 18	1	SWLSSSQGVVLTAYHPSGK	(UniMod:1)SWLSSSQGVVLTAYHPSGK	2	(UniMod:1)SWLSSSQGVVLTAYHPSGK2			8453.36
P53618	P53618	COPB_HUMAN	COPB1	Coatomer subunit beta	1	TAAENVCYTLINVPMDSEPPSEISLK	(UniMod:1)TAAENVC(UniMod:4)YTLINVPMDSEPPSEISLK	3	(UniMod:1)TAAENVC(UniMod:4)YTLINVPMDSEPPSEISLK3	18109.8	16203	24782.3
Q9NVQ4	Q9NVQ4	FAIM1_HUMAN	FAIM	Fas apoptotic inhibitory molecule 1	1	TDLVAVWDVALSDGVHK	(UniMod:1)TDLVAVWDVALSDGVHK	2	(UniMod:1)TDLVAVWDVALSDGVHK2	3825.88	5603.24
P21283	P21283	VATC1_HUMAN	ATP6V1C1	V-type proton ATPase subunit C 1	1	TEFWLISAPGEK	(UniMod:1)TEFWLISAPGEK	2	(UniMod:1)TEFWLISAPGEK2	57474	31196.1	53252.4
P62253	P62253	UB2G1_HUMAN	UBE2G1	Ubiquitin-conjugating enzyme E2 G1	1	TELQSALLLR	(UniMod:1)TELQSALLLR	2	(UniMod:1)TELQSALLLR2		10027.6
Q0VGL1	Q0VGL1	LTOR4_HUMAN	LAMTOR4	Ragulator complex protein LAMTOR4	1	TSALTQGLER	(UniMod:1)TSALTQGLER	2	(UniMod:1)TSALTQGLER2	85517.4	81746.6
Q99717	Q99717	SMAD5_HUMAN	SMAD5	Mothers against decapentaplegic homolog 5	1	TSMASLFSFTSPAVK	(UniMod:1)TSMASLFSFTSPAVK	2	(UniMod:1)TSMASLFSFTSPAVK2	3336.93	1732.55	3272.63
P02794	P02794	FRIH_HUMAN	FTH1	Ferritin heavy chain	1	TTASTSQVR	(UniMod:1)TTASTSQVR	2	(UniMod:1)TTASTSQVR2			358892
P15104	P15104	GLNA_HUMAN	GLUL	Glutamine synthetase	1	TTSASSHLNK	(UniMod:1)TTSASSHLNK	2	(UniMod:1)TTSASSHLNK2	30825	28494.7
Q16186	Q16186	ADRM1_HUMAN	ADRM1	Proteasomal ubiquitin receptor ADRM1	1	TTSGALFPSLVPGSR	(UniMod:1)TTSGALFPSLVPGSR	2	(UniMod:1)TTSGALFPSLVPGSR2		148842	55277.5
Q15436	Q15436	SC23A_HUMAN	SEC23A	Protein transport protein Sec23A	1	TTYLEFIQQNEER	(UniMod:1)TTYLEFIQQNEER	2	(UniMod:1)TTYLEFIQQNEER2	11470.9	39063
Q96S99	Q96S99	PKHF1_HUMAN	PLEKHF1	Pleckstrin homology domain-containing family F member 1	1	VDHLANTEINSQR	(UniMod:1)VDHLANTEINSQR	2	(UniMod:1)VDHLANTEINSQR2	22561.8	26002
O75190	O75190	DNJB6_HUMAN	DNAJB6	DnaJ homolog subfamily B member 6	1	VDYYEVLGVQR	(UniMod:1)VDYYEVLGVQR	2	(UniMod:1)VDYYEVLGVQR2	11713.6	12431.4	15622
P55735	P55735	SEC13_HUMAN	SEC13	Protein SEC13 homolog	1	VSVINTVDTSHEDMIHDAQMDYYGTR	(UniMod:1)VSVINTVDTSHEDMIHDAQMDYYGTR	3	(UniMod:1)VSVINTVDTSHEDMIHDAQMDYYGTR3		47083.7	20153.1
P55011	P55011	S12A2_HUMAN	SLC12A2	Solute carrier family 12 member 2	1	AAAAAAAAAAAAAAAGAGAGAK	AAAAAAAAAAAAAAAGAGAGAK	2	AAAAAAAAAAAAAAAGAGAGAK2			24026.9
Q9Y4H2	Q9Y4H2	IRS2_HUMAN	IRS2	Insulin receptor substrate 2	1	AAAAAAAAVPSAGPAGPAPTSAAGR	AAAAAAAAVPSAGPAGPAPTSAAGR	2	AAAAAAAAVPSAGPAGPAPTSAAGR2	10518.1	13609.5
P36578	P36578	RL4_HUMAN	RPL4	Large ribosomal subunit protein uL4	1	AAAAAAALQAK	AAAAAAALQAK	2	AAAAAAALQAK2	374070	267911
Q6SPF0	Q6SPF0	SAMD1_HUMAN	SAMD1	Sterile alpha motif domain-containing protein 1	1	AAAAAATAPPSPGPAQPGPR	AAAAAATAPPSPGPAQPGPR	2	AAAAAATAPPSPGPAQPGPR2		2302.45
O60779	O60779	S19A2_HUMAN	SLC19A2	Thiamine transporter 1	1	AAAAAATVLLR	AAAAAATVLLR	2	AAAAAATVLLR2	18733.4	17538.4	16267
O76031	O76031	CLPX_HUMAN	CLPX	ATP-dependent clpX-like chaperone, mitochondrial	1	AAAAADLANR	AAAAADLANR	2	AAAAADLANR2		13199.6
A6NIH7	A6NIH7	U119B_HUMAN	UNC119B	Protein unc-119 homolog B	1	AAAAASAAGPGGLVAGK	AAAAASAAGPGGLVAGK	2	AAAAASAAGPGGLVAGK2	6674.23	5316.8
Q9P258	Q9P258	RCC2_HUMAN	RCC2	Protein RCC2	1	AAAAAWEEPSSGNGTAR	AAAAAWEEPSSGNGTAR	2	AAAAAWEEPSSGNGTAR2	2403.88	3722.01
P55036	P55036	PSMD4_HUMAN	PSMD4	26S proteasome non-ATPase regulatory subunit 4	1	AAAASAAEAGIATTGTEDSDDALLK	AAAASAAEAGIATTGTEDSDDALLK	2	AAAASAAEAGIATTGTEDSDDALLK2	134996	118488	154713
P55036	P55036	PSMD4_HUMAN	PSMD4	26S proteasome non-ATPase regulatory subunit 4	1	AAAASAAEAGIATTGTEDSDDALLK	AAAASAAEAGIATTGTEDSDDALLK	3	AAAASAAEAGIATTGTEDSDDALLK3	13570.7	6201.64
Q8TDZ2	Q8TDZ2	MICA1_HUMAN	MICAL1	[F-actin]-monooxygenase MICAL1	1	AAADFATHGK	AAADFATHGK	2	AAADFATHGK2	21212.3	17773.7
Q6P2E9	Q6P2E9	EDC4_HUMAN	EDC4	Enhancer of mRNA-decapping protein 4	1	AAADTLQGPMQAAYR	AAADTLQGPMQAAYR	2	AAADTLQGPMQAAYR2	8689.69	11460.9
Q9NZQ3	Q9NZQ3	SPN90_HUMAN	NCKIPSD	NCK-interacting protein with SH3 domain	1	AAAEAAVPR	AAAEAAVPR	2	AAAEAAVPR2		9646.11
Q9NQP4	Q9NQP4	PFD4_HUMAN	PFDN4	Prefoldin subunit 4	1	AAAEDVNVTFEDQQK	AAAEDVNVTFEDQQK	2	AAAEDVNVTFEDQQK2	20600.6	16879.1
O95551	O95551	TYDP2_HUMAN	TDP2	Tyrosyl-DNA phosphodiesterase 2	1	AAAEEGHIIPR	AAAEEGHIIPR	2	AAAEEGHIIPR2	39358.4	32358	35943.5
P30260	P30260	CDC27_HUMAN	CDC27	Cell division cycle protein 27 homolog	1	AAAEGLMSLLR	AAAEGLMSLLR	2	AAAEGLMSLLR2	14818.6	19283.7	14067.6
Q01780	Q01780	EXOSX_HUMAN	EXOSC10	Exosome complex component 10	1	AAAEQAISVR	AAAEQAISVR	2	AAAEQAISVR2	10988.7	10993.2
P02786	P02786	TFR1_HUMAN	TFRC	Transferrin receptor protein 1	1	AAAEVAGQFVIK	AAAEVAGQFVIK	2	AAAEVAGQFVIK2	243759	195742	293768
P07954	P07954	FUMH_HUMAN	FH	Fumarate hydratase, mitochondrial	1	AAAEVNQDYGLDPK	AAAEVNQDYGLDPK	2	AAAEVNQDYGLDPK2	40701.6	43120.9
Q9Y490	Q9Y490	TLN1_HUMAN	TLN1	Talin-1	1	AAAFEEQENETVVVK	AAAFEEQENETVVVK	2	AAAFEEQENETVVVK2	67731	59822	70149.3
O94826	O94826	TOM70_HUMAN	TOMM70	Mitochondrial import receptor subunit TOM70	1	AAAFEQLQK	AAAFEQLQK	2	AAAFEQLQK2	17807.5	18698.3
P13497	P13497	BMP1_HUMAN	BMP1	Bone morphogenetic protein 1	1	AAAFLGDIALDEEDLR	AAAFLGDIALDEEDLR	2	AAAFLGDIALDEEDLR2	19399.1	24409.1	37505.1
Q9P0V3	Q9P0V3	SH3B4_HUMAN	SH3BP4	SH3 domain-binding protein 4	1	AAAFSPADQDDFVI	AAAFSPADQDDFVI	2	AAAFSPADQDDFVI2		30589.7
Q96S52	Q96S52	PIGS_HUMAN	PIGS	GPI transamidase component PIG-S	1	AAAGAAATHLEVAR	AAAGAAATHLEVAR	2	AAAGAAATHLEVAR2	2964.2	2440.01
P35221	P35221	CTNA1_HUMAN	CTNNA1	Catenin alpha-1	1	AAAGEFADDPCSSVK	AAAGEFADDPC(UniMod:4)SSVK	2	AAAGEFADDPC(UniMod:4)SSVK2	129169	140838
Q9BUP0	Q9BUP0	EFHD1_HUMAN	EFHD1	EF-hand domain-containing protein D1	1	AAAGELQEDSGLMALAK	AAAGELQEDSGLMALAK	2	AAAGELQEDSGLMALAK2	2833.43	4745.97	3928.5
Q9GZT9	Q9GZT9	EGLN1_HUMAN	EGLN1	Egl nine homolog 1	1	AAAGGQGSAVAAEAEPGKEEPPAR	AAAGGQGSAVAAEAEPGKEEPPAR	3	AAAGGQGSAVAAEAEPGKEEPPAR3		7860.77
Q96T51	Q96T51	RUFY1_HUMAN	RUFY1	RUN and FYVE domain-containing protein 1	1	AAAGLGGGDSGDGTAR	AAAGLGGGDSGDGTAR	2	AAAGLGGGDSGDGTAR2	11162.2	14882.2
Q5VSL9	Q5VSL9	STRP1_HUMAN	STRIP1	Striatin-interacting protein 1	1	AAAGLLPGGK	AAAGLLPGGK	2	AAAGLLPGGK2	9923.71	6452.33
Q9BQS8	Q9BQS8	FYCO1_HUMAN	FYCO1	FYVE and coiled-coil domain-containing protein 1	1	AAAGSLPGLQAQLAQAEQR	AAAGSLPGLQAQLAQAEQR	2	AAAGSLPGLQAQLAQAEQR2	5211.17	5281.53
Q9BR61	Q9BR61	ACBD6_HUMAN	ACBD6	Acyl-CoA-binding domain-containing protein 6	1	AAAHLQGLIQVASR	AAAHLQGLIQVASR	3	AAAHLQGLIQVASR3		2425.81
Q14008	Q14008	CKAP5_HUMAN	CKAP5	Cytoskeleton-associated protein 5	1	AAALATVNAWAEQTGMK	AAALATVNAWAEQTGMK	2	AAALATVNAWAEQTGMK2	4196.85	3599.22
Q7Z392	Q7Z392	TPC11_HUMAN	TRAPPC11	Trafficking protein particle complex subunit 11	1	AAALCNACELSGK	AAALC(UniMod:4)NAC(UniMod:4)ELSGK	2	AAALC(UniMod:4)NAC(UniMod:4)ELSGK2	6726.47
Q8N0Z6	Q8N0Z6	TTC5_HUMAN	TTC5	Tetratricopeptide repeat protein 5	1	AAALDPAWPEPR	AAALDPAWPEPR	2	AAALDPAWPEPR2	17853.7	18597.2
P31948	P31948	STIP1_HUMAN	STIP1	Stress-induced-phosphoprotein 1	1	AAALEAMK	AAALEAMK	2	AAALEAMK2		11545.1
Q92574	Q92574	TSC1_HUMAN	TSC1	Hamartin	1	AAALEEHNAAMK	AAALEEHNAAMK	2	AAALEEHNAAMK2	6525.42	7303.85
P31948	P31948	STIP1_HUMAN	STIP1	Stress-induced-phosphoprotein 1	1	AAALEFLNR	AAALEFLNR	2	AAALEFLNR2	240285	211008	203191
Q96GI7	Q96GI7	FA89A_HUMAN	FAM89A	Protein FAM89A	1	AAALPAKPPNLDAALALLR	AAALPAKPPNLDAALALLR	3	AAALPAKPPNLDAALALLR3		2374.66
P56945	P56945	BCAR1_HUMAN	BCAR1	Breast cancer anti-estrogen resistance protein 1	1	AAALQYPSPSAAQDMVER	AAALQYPSPSAAQDMVER	2	AAALQYPSPSAAQDMVER2	19331.1	19807.4	26059
P29597	P29597	TYK2_HUMAN	TYK2	Non-receptor tyrosine-protein kinase TYK2	1	AAALSFVSLVDGYFR	AAALSFVSLVDGYFR	2	AAALSFVSLVDGYFR2	12808.4	17285.1
P98172	P98172	EFNB1_HUMAN	EFNB1	Ephrin-B1	1	AAALSLSTLASPK	AAALSLSTLASPK	2	AAALSLSTLASPK2	15409.5		16193.1
O60716	O60716	CTND1_HUMAN	CTNND1	Catenin delta-1	1	AAALVLQTIWGYK	AAALVLQTIWGYK	2	AAALVLQTIWGYK2	111425	114069	97919.6
Q14498	Q14498	RBM39_HUMAN	RBM39	RNA-binding protein 39	1	AAAMANNLQK	AAAMANNLQK	2	AAAMANNLQK2	35664.7	46122
Q15042	Q15042	RB3GP_HUMAN	RAB3GAP1	Rab3 GTPase-activating protein catalytic subunit	1	AAAMTPPEEELK	AAAMTPPEEELK	2	AAAMTPPEEELK2		5820.75
Q15042	Q15042	RB3GP_HUMAN	RAB3GAP1	Rab3 GTPase-activating protein catalytic subunit	1	AAAMTPPEEELKR	AAAMTPPEEELKR	3	AAAMTPPEEELKR3	6883.62	5749.14
P26641	P26641	EF1G_HUMAN	EEF1G	Elongation factor 1-gamma	1	AAAPAPEEEMDECEQALAAEPK	AAAPAPEEEM(UniMod:35)DEC(UniMod:4)EQALAAEPK	2	AAAPAPEEEM(UniMod:35)DEC(UniMod:4)EQALAAEPK2	29150.8	20911.8
P26641	P26641	EF1G_HUMAN	EEF1G	Elongation factor 1-gamma	1	AAAPAPEEEMDECEQALAAEPK	AAAPAPEEEMDEC(UniMod:4)EQALAAEPK	2	AAAPAPEEEMDEC(UniMod:4)EQALAAEPK2	157445	147831	208330
P26641	P26641	EF1G_HUMAN	EEF1G	Elongation factor 1-gamma	1	AAAPAPEEEMDECEQALAAEPK	AAAPAPEEEMDEC(UniMod:4)EQALAAEPK	3	AAAPAPEEEMDEC(UniMod:4)EQALAAEPK3	8691.17	5116.99	7955.7
P20810	P20810	ICAL_HUMAN	CAST	Calpastatin	1	AAAPAPVSEAVCR	AAAPAPVSEAVC(UniMod:4)R	2	AAAPAPVSEAVC(UniMod:4)R2	105920	82408.4
Q96D96	Q96D96	HVCN1_HUMAN	HVCN1	Voltage-gated hydrogen channel 1	1	AAAPDVAPAPGPAPR	AAAPDVAPAPGPAPR	2	AAAPDVAPAPGPAPR2	20150.6	17041.1
Q14642	Q14642	I5P1_HUMAN	INPP5A	Inositol polyphosphate-5-phosphatase A	1	AAAPGTAVLLVTANVGSLFDDPENLQK	AAAPGTAVLLVTANVGSLFDDPENLQK	3	AAAPGTAVLLVTANVGSLFDDPENLQK3		1584.98
P31350	P31350	RIR2_HUMAN	RRM2	Ribonucleoside-diphosphate reductase subunit M2	1	AAAPGVEDEPLLR	AAAPGVEDEPLLR	2	AAAPGVEDEPLLR2	31934.7	23071.6	32957.6
P53618	P53618	COPB_HUMAN	COPB1	Coatomer subunit beta	1	AAAQCYIDLIIK	AAAQC(UniMod:4)YIDLIIK	2	AAAQC(UniMod:4)YIDLIIK2	37963.7	49299	48180.6
Q9NVA2	Q9NVA2	SEP11_HUMAN	SEPTIN11	Septin-11	1	AAAQLLQSQAQQSGAQQTK	AAAQLLQSQAQQSGAQQTK	2	AAAQLLQSQAQQSGAQQTK2	109263	118654
Q9NVA2	Q9NVA2	SEP11_HUMAN	SEPTIN11	Septin-11	1	AAAQLLQSQAQQSGAQQTK	AAAQLLQSQAQQSGAQQTK	3	AAAQLLQSQAQQSGAQQTK3	15132.3	9051.08
O14981	O14981	BTAF1_HUMAN	BTAF1	TATA-binding protein-associated factor 172	1	AAAQQLGEVVK	AAAQQLGEVVK	2	AAAQQLGEVVK2	12179.1	12010.6
Q99569	Q99569	PKP4_HUMAN	PKP4	Plakophilin-4	1	AAAQVLNTLWQYR	AAAQVLNTLWQYR	2	AAAQVLNTLWQYR2		9106.12
O95801	O95801	TTC4_HUMAN	TTC4	Tetratricopeptide repeat protein 4	1	AAAQYYLGNFR	AAAQYYLGNFR	2	AAAQYYLGNFR2	9484.53	9723.05	18113.7
Q96CD0	Q96CD0	FBXL8_HUMAN	FBXL8	F-box/LRR-repeat protein 8	1	AAASAELNAALEELAAR	AAASAELNAALEELAAR	2	AAASAELNAALEELAAR2			7630.74
Q9H2M9	Q9H2M9	RBGPR_HUMAN	RAB3GAP2	Rab3 GTPase-activating protein non-catalytic subunit	1	AAASGNENIQPPPLAYK	AAASGNENIQPPPLAYK	2	AAASGNENIQPPPLAYK2	19647.4	23571.3	27859.4
Q96P48	Q96P48	ARAP1_HUMAN	ARAP1	Arf-GAP with Rho-GAP domain, ANK repeat and PH domain-containing protein 1	1	AAASMGDTLSEQQLGDSDIPVIVYR	AAASMGDTLSEQQLGDSDIPVIVYR	3	AAASMGDTLSEQQLGDSDIPVIVYR3	4248.66
P08559	P08559	ODPA_HUMAN	PDHA1	Pyruvate dehydrogenase E1 component subunit alpha, somatic form, mitochondrial	1	AAASTDYYK	AAASTDYYK	2	AAASTDYYK2	14740.7	19063.2
Q99733	Q99733	NP1L4_HUMAN	NAP1L4	Nucleosome assembly protein 1-like 4	1	AAATAEEPDPK	AAATAEEPDPK	2	AAATAEEPDPK2	85261.8	84617.9
Q86XX4	Q86XX4	FRAS1_HUMAN	FRAS1	Extracellular matrix organizing protein FRAS1	1	AAATFTQEDVNLGLIR	AAATFTQEDVNLGLIR	2	AAATFTQEDVNLGLIR2	5142.32	4524.76
Q9NVC6	Q9NVC6	MED17_HUMAN	MED17	Mediator of RNA polymerase II transcription subunit 17	1	AAATIDSLASR	AAATIDSLASR	2	AAATIDSLASR2	28629.6	32288.8
P49006	P49006	MRP_HUMAN	MARCKSL1	MARCKS-related protein	1	AAATPESQEPQAK	AAATPESQEPQAK	2	AAATPESQEPQAK2	815792	925850	374085
P11274	P11274	BCR_HUMAN	BCR	Breakpoint cluster region protein	1	AAATTSQPVLTSQQIETIFFK	AAATTSQPVLTSQQIETIFFK	2	AAATTSQPVLTSQQIETIFFK2		14184.9
Q5SQI0	Q5SQI0	ATAT_HUMAN	ATAT1	Alpha-tubulin N-acetyltransferase 1	1	AAAVDPTPAAPAR	AAAVDPTPAAPAR	2	AAAVDPTPAAPAR2	6457.19	8856.07
Q8IYI6	Q8IYI6	EXOC8_HUMAN	EXOC8	Exocyst complex component 8	1	AAAVHTAIR	AAAVHTAIR	2	AAAVHTAIR2	32873.3	18854.6
Q8N201	Q8N201	INT1_HUMAN	INTS1	Integrator complex subunit 1	1	AAAVQADDVEVLK	AAAVQADDVEVLK	2	AAAVQADDVEVLK2	11430.3
Q96PY5	Q8IVF7;Q96PY5	FMNL2_HUMAN	FMNL2	Formin-like protein 2	1	AAAVSLENVLLDVK	AAAVSLENVLLDVK	2	AAAVSLENVLLDVK2	173797	112950	153995
O00468	O00468	AGRIN_HUMAN	AGRN	Agrin	1	AAAVSSGFDGAIQLVSLGGR	AAAVSSGFDGAIQLVSLGGR	2	AAAVSSGFDGAIQLVSLGGR2	78579.6	59894.2	70087.1
Q70CQ2	Q70CQ2	UBP34_HUMAN	USP34	Ubiquitin carboxyl-terminal hydrolase 34	1	AAAYDLLVEMVK	AAAYDLLVEMVK	2	AAAYDLLVEMVK2		3813.38
Q9H7E9	Q9H7E9	CH033_HUMAN	C8orf33	UPF0488 protein C8orf33	1	AAAYSAQVQPVDGATR	AAAYSAQVQPVDGATR	2	AAAYSAQVQPVDGATR2	33461.7	32737.1
Q00341	Q00341	VIGLN_HUMAN	HDLBP	Vigilin	1	AACLESAQEPAGAWGNK	AAC(UniMod:4)LESAQEPAGAWGNK	2	AAC(UniMod:4)LESAQEPAGAWGNK2	9861.65	14476.9
Q8TDX7	Q8TDX7	NEK7_HUMAN	NEK7	Serine/threonine-protein kinase Nek7	1	AACLLDGVPVALK	AAC(UniMod:4)LLDGVPVALK	2	AAC(UniMod:4)LLDGVPVALK2	21191.8	15172.2	26170.8
Q05086	Q05086	UBE3A_HUMAN	UBE3A	Ubiquitin-protein ligase E3A	1	AACSAAAMEEDSEASSSR	AAC(UniMod:4)SAAAMEEDSEASSSR	2	AAC(UniMod:4)SAAAMEEDSEASSSR2		5810.3
Q9BYK8	Q9BYK8	HELZ2_HUMAN	HELZ2	3'-5' exoribonuclease HELZ2	1	AADAILTEFGGR	AADAILTEFGGR	2	AADAILTEFGGR2	17455.2	12208.2	13677
Q14980	Q14980	NUMA1_HUMAN	NUMA1	Nuclear mitotic apparatus protein 1	1	AADALEEQQR	AADALEEQQR	2	AADALEEQQR2	28285.4	30721.2
Q9H6L2	Q9H6L2	TM231_HUMAN	TMEM231	Transmembrane protein 231	1	AADAPFVINAIIR	AADAPFVINAIIR	2	AADAPFVINAIIR2	3821.18	3552.08	3989.9
Q9UNF0	Q9UNF0	PACN2_HUMAN	PACSIN2	Protein kinase C and casein kinase substrate in neurons protein 2	1	AADAVEDLR	AADAVEDLR	2	AADAVEDLR2	48677.1	37145.6	97196.6
Q7Z6E9	Q7Z6E9	RBBP6_HUMAN	RBBP6	E3 ubiquitin-protein ligase RBBP6	1	AADCDLQITNAQTK	AADC(UniMod:4)DLQITNAQTK	2	AADC(UniMod:4)DLQITNAQTK2	4957.41	2338.81
Q9UBQ7	Q9UBQ7	GRHPR_HUMAN	GRHPR	Glyoxylate reductase/hydroxypyruvate reductase	1	AADCEVEQWDSDEPIPAK	AADC(UniMod:4)EVEQWDSDEPIPAK	2	AADC(UniMod:4)EVEQWDSDEPIPAK2	72424.9	77406.3	62330.6
P55060	P55060	XPO2_HUMAN	CSE1L	Exportin-2	1	AADEEAFEDNSEEYIR	AADEEAFEDNSEEYIR	2	AADEEAFEDNSEEYIR2	116842	108940	98026.6
P51452	P51452	DUS3_HUMAN	DUSP3	Dual specificity protein phosphatase 3	1	AADFIDQALAQK	AADFIDQALAQK	2	AADFIDQALAQK2	21283.7	22317.2	37490.5
Q63HN8	Q63HN8	RN213_HUMAN	RNF213	E3 ubiquitin-protein ligase RNF213	1	AADFLSEPEGGPEMAK	AADFLSEPEGGPEMAK	2	AADFLSEPEGGPEMAK2	10485.7	14616.7	9681.98
P53814	P53814	SMTN_HUMAN	SMTN	Smoothelin	1	AADGSAVSTVTK	AADGSAVSTVTK	2	AADGSAVSTVTK2		27479.3
O43395	O43395	PRPF3_HUMAN	PRPF3	U4/U6 small nuclear ribonucleoprotein Prp3	1	AADHLKPFLDDSTLR	AADHLKPFLDDSTLR	3	AADHLKPFLDDSTLR3	5337.31	7488.93
Q86VP6	Q86VP6	CAND1_HUMAN	CAND1	Cullin-associated NEDD8-dissociated protein 1	1	AADIDQEVK	AADIDQEVK	2	AADIDQEVK2	81887.9	81037
P12259	P12259	FA5_HUMAN	F5	Coagulation factor V	1	AADIEQQAVFAVFDENK	AADIEQQAVFAVFDENK	2	AADIEQQAVFAVFDENK2			6720.63
P98194	P98194	AT2C1_HUMAN	ATP2C1	Calcium-transporting ATPase type 2C member 1	1	AADIGVAMGQTGTDVCK	AADIGVAMGQTGTDVC(UniMod:4)K	2	AADIGVAMGQTGTDVC(UniMod:4)K2		4863.76
Q96ST3	Q96ST3	SIN3A_HUMAN	SIN3A	Paired amphipathic helix protein Sin3a	1	AADIIDGLR	AADIIDGLR	2	AADIIDGLR2	19688.5	15162.1
Q12888	Q12888	TP53B_HUMAN	TP53BP1	TP53-binding protein 1	1	AADISLDNLVEGK	AADISLDNLVEGK	2	AADISLDNLVEGK2			10818.3
Q9UJP4	Q9UJP4	KLH21_HUMAN	KLHL21	Kelch-like protein 21	1	AADLLQFPAVK	AADLLQFPAVK	2	AADLLQFPAVK2	9043.1	7576.81
P78362	P78362	SRPK2_HUMAN	SRPK2	SRSF protein kinase 2	1	AADLLVNPLDPR	AADLLVNPLDPR	2	AADLLVNPLDPR2	35638.6	33355.8	31662.5
O95782	O95782	AP2A1_HUMAN	AP2A1	AP-2 complex subunit alpha-1	1	AADLLYAMCDR	AADLLYAMC(UniMod:4)DR	2	AADLLYAMC(UniMod:4)DR2	6354.97	7514.79	7974.08
Q15293	Q15293	RCN1_HUMAN	RCN1	Reticulocalbin-1	1	AADLNGDLTATR	AADLNGDLTATR	2	AADLNGDLTATR2		10045.3
O15382	O15382	BCAT2_HUMAN	BCAT2	Branched-chain-amino-acid aminotransferase, mitochondrial	1	AADLQLEMTQKPHK	AADLQLEMTQKPHK	3	AADLQLEMTQKPHK3	6342.19	9599.25
Q8TBZ3	Q8TBZ3	WDR20_HUMAN	WDR20	WD repeat-containing protein 20	1	AADLSKPIDK	AADLSKPIDK	2	AADLSKPIDK2	18127.4	14831.9
Q9UIW2	Q9HCM2;Q9UIW2	PLXA1_HUMAN	PLXNA1	Plexin-A1	1	AADMDLEWR	AADMDLEWR	2	AADMDLEWR2	71779.3	77123	51442.7
P67809	P67809	YBOX1_HUMAN	YBX1	Y-box-binding protein 1	1	AADPPAENSSAPEAEQGGAE	AADPPAENSSAPEAEQGGAE	2	AADPPAENSSAPEAEQGGAE2	64211.5	86381	281451
Q03001	Q03001	DYST_HUMAN	DST	Dystonin	1	AADPSSLQSHIPVLDK	AADPSSLQSHIPVLDK	2	AADPSSLQSHIPVLDK2		6346.15	19280.8
Q96GM8	Q96GM8	TOE1_HUMAN	TOE1	Target of EGR1 protein 1	1	AADSDDGAVSAPAASDGGVSK	AADSDDGAVSAPAASDGGVSK	2	AADSDDGAVSAPAASDGGVSK2	16573.8	16408.4
Q14642	Q14642	I5P1_HUMAN	INPP5A	Inositol polyphosphate-5-phosphatase A	1	AADTNEVVK	AADTNEVVK	2	AADTNEVVK2	16383.8	17244.8
Q92616	Q92616	GCN1_HUMAN	GCN1	Stalled ribosome sensor GCN1	1	AADTQVSETLK	AADTQVSETLK	2	AADTQVSETLK2	22998.4	22451.6
Q9Y2T2	Q9Y2T2	AP3M1_HUMAN	AP3M1	AP-3 complex subunit mu-1	1	AADVENVPPVISTPHHYLISIYR	AADVENVPPVISTPHHYLISIYR	3	AADVENVPPVISTPHHYLISIYR3		11548.2
Q9Y2T2	Q9Y2T2	AP3M1_HUMAN	AP3M1	AP-3 complex subunit mu-1	1	AADVENVPPVISTPHHYLISIYR	AADVENVPPVISTPHHYLISIYR	4	AADVENVPPVISTPHHYLISIYR4		3120.42
P80723	P80723	BASP1_HUMAN	BASP1	Brain acid soluble protein 1	1	AAEAAAAPAESAAPAAGEEPSK	AAEAAAAPAESAAPAAGEEPSK	2	AAEAAAAPAESAAPAAGEEPSK2	27611.5	36789.6
P80723	P80723	BASP1_HUMAN	BASP1	Brain acid soluble protein 1	1	AAEAAAAPAESAAPAAGEEPSKEEGEPK	AAEAAAAPAESAAPAAGEEPSKEEGEPK	3	AAEAAAAPAESAAPAAGEEPSKEEGEPK3	8635.75	13914
O75569	O75569	PRKRA_HUMAN	PRKRA	Interferon-inducible double-stranded RNA-dependent protein kinase activator A	1	AAEAAINILK	AAEAAINILK	2	AAEAAINILK2	26395.2	17178.5	21351.9
Q8IZ83	Q8IZ83	A16A1_HUMAN	ALDH16A1	Aldehyde dehydrogenase family 16 member A1	1	AAEAEVELSAR	AAEAEVELSAR	2	AAEAEVELSAR2	29663.3	28914.4
Q12929	Q12929	EPS8_HUMAN	EPS8	Epidermal growth factor receptor kinase substrate 8	1	AAEAFSELSK	AAEAFSELSK	2	AAEAFSELSK2	25969	22797.6
P46821	P46821	MAP1B_HUMAN	MAP1B	Microtubule-associated protein 1B	1	AAEAGGAEEQYGFLTTPTK	AAEAGGAEEQYGFLTTPTK	2	AAEAGGAEEQYGFLTTPTK2	16116	13961.6	9307.11
Q2NKX8	Q2NKX8	ERC6L_HUMAN	ERCC6L	DNA excision repair protein ERCC-6-like	1	AAEATNDYETLVK	AAEATNDYETLVK	2	AAEATNDYETLVK2	4590.41	6008.47
Q08211	Q08211	DHX9_HUMAN	DHX9	ATP-dependent RNA helicase A	1	AAECNIVVTQPR	AAEC(UniMod:4)NIVVTQPR	2	AAEC(UniMod:4)NIVVTQPR2	45225.4	32257.9
Q9Y2A7	Q9Y2A7	NCKP1_HUMAN	NCKAP1	Nck-associated protein 1	1	AAEDLFVNIR	AAEDLFVNIR	2	AAEDLFVNIR2	120052	114622	109878
P35475	P35475	IDUA_HUMAN	IDUA	Alpha-L-iduronidase	1	AAEDPVAAAPR	AAEDPVAAAPR	2	AAEDPVAAAPR2	28949.5	25567.8
Q9UKK6	Q9UKK6	NXT1_HUMAN	NXT1	NTF2-related export protein 1	1	AAEEFVNVYYTTMDK	AAEEFVNVYYTTMDK	2	AAEEFVNVYYTTMDK2	8073.55	8201.57
P11586	P11586	C1TC_HUMAN	MTHFD1	C-1-tetrahydrofolate synthase, cytoplasmic	1	AAEEIGIK	AAEEIGIK	2	AAEEIGIK2	88313.1	86708.7
P29966	P29966	MARCS_HUMAN	MARCKS	Myristoylated alanine-rich C-kinase substrate	1	AAEEPSKVEEK	AAEEPSKVEEK	2	AAEEPSKVEEK2	510532	202303	117433
P29966	P29966	MARCS_HUMAN	MARCKS	Myristoylated alanine-rich C-kinase substrate	1	AAEEPSKVEEK	AAEEPSKVEEK	3	AAEEPSKVEEK3	80509.2	28912.8
Q05655	Q05655	KPCD_HUMAN	PRKCD	Protein kinase C delta type	1	AAEEPVSEVTVGVSVLAER	AAEEPVSEVTVGVSVLAER	2	AAEEPVSEVTVGVSVLAER2			24251.8
Q13751	Q13751	LAMB3_HUMAN	LAMB3	Laminin subunit beta-3	1	AAEESASQIQSSAQR	AAEESASQIQSSAQR	2	AAEESASQIQSSAQR2	120376	121799	85294.7
Q13751	Q13751	LAMB3_HUMAN	LAMB3	Laminin subunit beta-3	1	AAEESASQIQSSAQR	AAEESASQIQSSAQR	3	AAEESASQIQSSAQR3	7324.45	5440.77
P78314	P78314	3BP2_HUMAN	SH3BP2	SH3 domain-binding protein 2	1	AAEETTSNNVFPFK	AAEETTSNNVFPFK	2	AAEETTSNNVFPFK2	26441.8	17711.8
Q99707	Q99707	METH_HUMAN	MTR	Methionine synthase	1	AAEEVTLQTGIK	AAEEVTLQTGIK	2	AAEEVTLQTGIK2	10135.3	12159.9
O95425	O95425	SVIL_HUMAN	SVIL	Supervillin	1	AAEFGEPTSEQTGTAAGK	AAEFGEPTSEQTGTAAGK	2	AAEFGEPTSEQTGTAAGK2	8274.32	14367.1
Q9NW13	Q9NW13	RBM28_HUMAN	RBM28	RNA-binding protein 28	1	AAEGVSAADMAK	AAEGVSAADMAK	2	AAEGVSAADMAK2	13520.4	11642.9
Q96T51	Q96T51	RUFY1_HUMAN	RUFY1	RUN and FYVE domain-containing protein 1	1	AAEGWSAPILTLAR	AAEGWSAPILTLAR	2	AAEGWSAPILTLAR2	11029.1	7749.23	8569.94
Q9P260	Q9P260	RELCH_HUMAN	RELCH	RAB11-binding protein RELCH	1	AAEHEVPLQER	AAEHEVPLQER	2	AAEHEVPLQER2	2833.43	2307.33
Q9BYK8	Q9BYK8	HELZ2_HUMAN	HELZ2	3'-5' exoribonuclease HELZ2	1	AAEHTLLHR	AAEHTLLHR	2	AAEHTLLHR2		6144
P42338	P42338	PK3CB_HUMAN	PIK3CB	Phosphatidylinositol 4,5-bisphosphate 3-kinase catalytic subunit beta isoform	1	AAEIASSDSANVSSR	AAEIASSDSANVSSR	2	AAEIASSDSANVSSR2	19029.1	20310.3
P49917	P49917	DNLI4_HUMAN	LIG4	DNA ligase 4	1	AAEIVPSDMYK	AAEIVPSDMYK	2	AAEIVPSDMYK2	13689.1	13152.6
Q9HCS7	Q9HCS7	SYF1_HUMAN	XAB2	Pre-mRNA-splicing factor SYF1	1	AAEIYGVTHTR	AAEIYGVTHTR	2	AAEIYGVTHTR2	22012.5	9710.73
Q9NVM6	Q9NVM6	DJC17_HUMAN	DNAJC17	DnaJ homolog subfamily C member 17	1	AAELAVQNEVGLVDNPLK	AAELAVQNEVGLVDNPLK	2	AAELAVQNEVGLVDNPLK2		3169.92
O94906	O94906	PRP6_HUMAN	PRPF6	Pre-mRNA-processing factor 6	1	AAELETDIR	AAELETDIR	2	AAELETDIR2	33697.2	30299.4
Q9BUK6	Q9BUK6	MSTO1_HUMAN	MSTO1	Protein misato homolog 1	1	AAELLQDEYSGR	AAELLQDEYSGR	2	AAELLQDEYSGR2	104749	101803
Q08379	Q08379	GOGA2_HUMAN	GOLGA2	Golgin subfamily A member 2	1	AAELWGEQAEAR	AAELWGEQAEAR	2	AAELWGEQAEAR2	12525.5	12647.4
P33176	P33176	KINH_HUMAN	KIF5B	Kinesin-1 heavy chain	1	AAEMMASLLK	AAEM(UniMod:35)MASLLK	2	AAEM(UniMod:35)MASLLK2	13722.5	11443.6
P78318	P78318	IGBP1_HUMAN	IGBP1	Immunoglobulin-binding protein 1	1	AAEMLSQLDLFSR	AAEMLSQLDLFSR	2	AAEMLSQLDLFSR2	26314.6	24851.7	26187.7
P33176	P33176	KINH_HUMAN	KIF5B	Kinesin-1 heavy chain	1	AAEMMASLLK	AAEMMASLLK	2	AAEMMASLLK2	60300.5	59936.1	103928
Q9Y5G3	Q9NRJ7;Q9Y5E1;Q9Y5E3;Q9Y5E9;Q9UN66;Q9UN67;Q9Y5E2;Q9Y5E4;Q9Y5E5;Q9Y5E6;Q9Y5E7;Q9Y5E8;Q9Y5F0;Q9Y5F2;Q9Y5G0;Q9Y5G2;Q9Y5G3;Q96TA0	PCDGD_HUMAN	PCDHGB1	Protocadherin gamma-B1	1	AAEPGYLVTK	AAEPGYLVTK	2	AAEPGYLVTK2	26713.3	25825.8
O60524	O60524	NEMF_HUMAN	NEMF	Ribosome quality control complex subunit NEMF	1	AAEPLLTLER	AAEPLLTLER	2	AAEPLLTLER2	58763.2	51663.1	53973.3
Q9C0C2	Q9C0C2	TB182_HUMAN	TNKS1BP1	182 kDa tankyrase-1-binding protein	1	AAEPQEQEFGK	AAEPQEQEFGK	2	AAEPQEQEFGK2	12489.1	12285.4
Q00610	P53675;Q00610	CLH1_HUMAN	CLTC	Clathrin heavy chain 1	1	AAEQAHLWAELVFLYDK	AAEQAHLWAELVFLYDK	3	AAEQAHLWAELVFLYDK3		8235.71
P49327	P49327	FAS_HUMAN	FASN	Fatty acid synthase	1	AAEQYTPK	AAEQYTPK	2	AAEQYTPK2	57493	60034.5
P35606	P35606	COPB2_HUMAN	COPB2	Coatomer subunit beta'	1	AAESLADPTEYENLFPGLK	AAESLADPTEYENLFPGLK	2	AAESLADPTEYENLFPGLK2	249960	214179	211170
Q9BY42	Q9BY42	RTF2_HUMAN	RTF2	Replication termination factor 2	1	AAESVSKPDVSEEAPGPSK	AAESVSKPDVSEEAPGPSK	3	AAESVSKPDVSEEAPGPSK3	6961.15	8368.78
Q9Y5A7	Q9Y5A7	NUB1_HUMAN	NUB1	NEDD8 ultimate buster 1	1	AAETVVDPEMTPYLDIANQTGR	AAETVVDPEMTPYLDIANQTGR	2	AAETVVDPEMTPYLDIANQTGR2	6164.06	5056.84
Q709C8	Q709C8	VP13C_HUMAN	VPS13C	Intermembrane lipid transfer protein VPS13C	1	AAEVPNEELINLLLK	AAEVPNEELINLLLK	2	AAEVPNEELINLLLK2	5017	3596.81	2250.8
Q10471	Q10471;Q8N4A0	GALT2_HUMAN	GALNT2	Polypeptide N-acetylgalactosaminyltransferase 2	1	AAEVWMDEYK	AAEVWMDEYK	2	AAEVWMDEYK2			20397.5
Q9NVZ3	Q9NVZ3	NECP2_HUMAN	NECAP2	Adaptin ear-binding coat-associated protein 2	1	AAEWQLDQPSWSGR	AAEWQLDQPSWSGR	2	AAEWQLDQPSWSGR2	52948.4	57226.1	39128.6
Q13045	Q13045	FLII_HUMAN	FLII	Protein flightless-1 homolog	1	AAEWYNIDFSLQNQLR	AAEWYNIDFSLQNQLR	2	AAEWYNIDFSLQNQLR2	8215.57	15602.8
P27708	P27708	PYR1_HUMAN	CAD	Multifunctional protein CAD	1	AAFALGGLGSGFASNR	AAFALGGLGSGFASNR	2	AAFALGGLGSGFASNR2	66417.2	47675.6	43420.7
P62258	P62258	1433E_HUMAN	YWHAE	14-3-3 protein epsilon	1	AAFDDAIAELDTLSEESYK	AAFDDAIAELDTLSEESYK	2	AAFDDAIAELDTLSEESYK2	1538660	1075330	1851520
P62258	P62258	1433E_HUMAN	YWHAE	14-3-3 protein epsilon	1	AAFDDAIAELDTLSEESYK	AAFDDAIAELDTLSEESYK	3	AAFDDAIAELDTLSEESYK3	48764.5	6950.97	12786.6
P50851	P50851	LRBA_HUMAN	LRBA	Lipopolysaccharide-responsive and beige-like anchor protein	1	AAFFAER	AAFFAER	2	AAFFAER2	6554.25
Q2VPB7	Q2VPB7	AP5B1_HUMAN	AP5B1	AP-5 complex subunit beta-1	1	AAFGEALFTAQDEALLLR	AAFGEALFTAQDEALLLR	2	AAFGEALFTAQDEALLLR2		3761.46
O00273	O00273	DFFA_HUMAN	DFFA	DNA fragmentation factor subunit alpha	1	AAFGEEVDAVDTGISR	AAFGEEVDAVDTGISR	2	AAFGEEVDAVDTGISR2	5957.66	9288.93	9813.29
P31040	P31040	SDHA_HUMAN	SDHA	Succinate dehydrogenase [ubiquinone] flavoprotein subunit, mitochondrial	1	AAFGLSEAGFNTACVTK	AAFGLSEAGFNTAC(UniMod:4)VTK	2	AAFGLSEAGFNTAC(UniMod:4)VTK2	10331	7159.22	8026.74
Q08380	Q08380	LG3BP_HUMAN	LGALS3BP	Galectin-3-binding protein	1	AAFGQGSGPIMLDEVQCTGTEASLADCK	AAFGQGSGPIMLDEVQC(UniMod:4)TGTEASLADC(UniMod:4)K	3	AAFGQGSGPIMLDEVQC(UniMod:4)TGTEASLADC(UniMod:4)K3	14114.3	14216.7
Q12882	Q12882	DPYD_HUMAN	DPYD	Dihydropyrimidine dehydrogenase [NADP(+)]	1	AAFIGIGLPEPNK	AAFIGIGLPEPNK	2	AAFIGIGLPEPNK2	12767.6	14139.6	18507
Q9UHN6	Q9UHN6	CEIP2_HUMAN	CEMIP2	Cell surface hyaluronidase CEMIP2	1	AAFPQYQPVVMLEK	AAFPQYQPVVMLEK	2	AAFPQYQPVVMLEK2	42266.2	52735.1	30661.4
P05091	P05091	ALDH2_HUMAN	ALDH2	Aldehyde dehydrogenase, mitochondrial	1	AAFQLGSPWR	AAFQLGSPWR	2	AAFQLGSPWR2	32014.7	33180.6	18938.3
Q9UBI1	Q9UBI1	COMD3_HUMAN	COMMD3	COMM domain-containing protein 3	1	AAFQSLLDAQADEAVLDHPDLK	AAFQSLLDAQADEAVLDHPDLK	3	AAFQSLLDAQADEAVLDHPDLK3	21890.8	23251.3	25132.5
Q96CT7	Q96CT7	CC124_HUMAN	CCDC124	Coiled-coil domain-containing protein 124	1	AAFTAFEEAQLPR	AAFTAFEEAQLPR	2	AAFTAFEEAQLPR2	12094.4	12160.4	17934.3
P02768	P02768	ALBU_HUMAN	ALB	Albumin	1	AAFTECCQAADK	AAFTEC(UniMod:4)C(UniMod:4)QAADK	2	AAFTEC(UniMod:4)C(UniMod:4)QAADK2	13049.9	5362.99
Q9UKD2	Q9UKD2	MRT4_HUMAN	MRTO4	mRNA turnover protein 4 homolog	1	AAFTVSLDPGPLEQFPHSMEPQLR	AAFTVSLDPGPLEQFPHSM(UniMod:35)EPQLR	3	AAFTVSLDPGPLEQFPHSM(UniMod:35)EPQLR3	7116.83	8417.25	7739.2
P19623	P19623	SPEE_HUMAN	SRM	Spermidine synthase	1	AAFVLPEFAR	AAFVLPEFAR	2	AAFVLPEFAR2	472853	437254	505755
P26006	P26006	ITA3_HUMAN	ITGA3	Integrin alpha-3	1	AAFVSEQQQK	AAFVSEQQQK	2	AAFVSEQQQK2	4148580	4019250	3704750
P26006	P26006	ITA3_HUMAN	ITGA3	Integrin alpha-3	1	AAFVSEQQQKLSR	AAFVSEQQQKLSR	2	AAFVSEQQQKLSR2	2807.98	5768.18
Q92925	Q92925	SMRD2_HUMAN	SMARCD2	SWI/SNF-related matrix-associated actin-dependent regulator of chromatin subfamily D member 2	1	AAFYHQPWAQEAVGR	AAFYHQPWAQEAVGR	3	AAFYHQPWAQEAVGR3	6590.21	8146.51
O75175	O75175	CNOT3_HUMAN	CNOT3	CCR4-NOT transcription complex subunit 3	1	AAGALLNGPPQFSTAPEIK	AAGALLNGPPQFSTAPEIK	2	AAGALLNGPPQFSTAPEIK2	4270.47	4050.09
Q9NSD9	Q9NSD9	SYFB_HUMAN	FARSB	Phenylalanine--tRNA ligase beta subunit	1	AAGASDVVLYK	AAGASDVVLYK	2	AAGASDVVLYK2	5099.94	3841.57
Q86UP2	Q86UP2	KTN1_HUMAN	KTN1	Kinectin	1	AAGDTTVIENSDVSPETESSEK	AAGDTTVIENSDVSPETESSEK	2	AAGDTTVIENSDVSPETESSEK2	8849.12
P09758	P09758	TACD2_HUMAN	TACSTD2	Tumor-associated calcium signal transducer 2	1	AAGDVDIGDAAYYFER	AAGDVDIGDAAYYFER	2	AAGDVDIGDAAYYFER2	384681	355751	610827
Q9Y5K8	Q9Y5K8	VATD_HUMAN	ATP6V1D	V-type proton ATPase subunit D	1	AAGEVLEPANLLAEEK	AAGEVLEPANLLAEEK	2	AAGEVLEPANLLAEEK2	12950.4	11203.8	18778.4
O95786	O95786	RIGI_HUMAN	RIGI	Antiviral innate immune response receptor RIG-I	1	AAGFDEIEQDLTQR	AAGFDEIEQDLTQR	2	AAGFDEIEQDLTQR2	61396.3	55797.6	43310.7
P22732	P22732	GTR5_HUMAN	SLC2A5	Solute carrier family 2, facilitated glucose transporter member 5	1	AAGFISVLK	AAGFISVLK	2	AAGFISVLK2	2035.74	1688.45
P22102	P22102	PUR2_HUMAN	GART	Trifunctional purine biosynthetic protein adenosine-3	1	AAGFKDPLLASGTDGVGTK	AAGFKDPLLASGTDGVGTK	3	AAGFKDPLLASGTDGVGTK3	15718.1	15354.1	8814.84
Q0VDF9	Q0VDF9	HSP7E_HUMAN	HSPA14	Heat shock 70 kDa protein 14	1	AAGFNVLR	AAGFNVLR	2	AAGFNVLR2	15490.1	13357.6	13154.3
Q7Z478	Q7Z478	DHX29_HUMAN	DHX29	ATP-dependent RNA helicase DHX29	1	AAGFSSSTTSTSWEGNR	AAGFSSSTTSTSWEGNR	2	AAGFSSSTTSTSWEGNR2	38858.9	38140.6
Q4KMP7	Q4KMP7	TB10B_HUMAN	TBC1D10B	TBC1 domain family member 10B	1	AAGGAPSPPPPVR	AAGGAPSPPPPVR	2	AAGGAPSPPPPVR2	28148.7	32012.4
P56182	P56182	RRP1_HUMAN	RRP1	Ribosomal RNA processing protein 1 homolog A	1	AAGGFTHDELLK	AAGGFTHDELLK	2	AAGGFTHDELLK2	6294.28	9099.37
Q9Y490	Q9Y490	TLN1_HUMAN	TLN1	Talin-1	1	AAGHPGDPESQQR	AAGHPGDPESQQR	3	AAGHPGDPESQQR3		28630.7
P28838	P28838	AMPL_HUMAN	LAP3	Cytosol aminopeptidase	1	AAGIDEQENWHEGK	AAGIDEQENWHEGK	2	AAGIDEQENWHEGK2	33992.6	37345.2
P28838	P28838	AMPL_HUMAN	LAP3	Cytosol aminopeptidase	1	AAGIDEQENWHEGK	AAGIDEQENWHEGK	3	AAGIDEQENWHEGK3	45462.7	56343.7
O75533	O75533	SF3B1_HUMAN	SF3B1	Splicing factor 3B subunit 1	1	AAGLATMISTMRPDIDNMDEYVR	AAGLATMISTMRPDIDNMDEYVR	3	AAGLATMISTMRPDIDNMDEYVR3		8038.87	3367.36
Q8IUD2	Q8IUD2	RB6I2_HUMAN	ERC1	ELKS/Rab6-interacting/CAST family member 1	1	AAGLQAEIGQVK	AAGLQAEIGQVK	2	AAGLQAEIGQVK2	8113.38	7059.63
Q9BW92	Q9BW92	SYTM_HUMAN	TARS2	Threonine--tRNA ligase, mitochondrial	1	AAGLVSDLDADSGLTLSR	AAGLVSDLDADSGLTLSR	2	AAGLVSDLDADSGLTLSR2		11177.1	23117.1
Q13144	Q13144	EI2BE_HUMAN	EIF2B5	Translation initiation factor eIF2B subunit epsilon	1	AAGMNMEEEEELQQNLWGLK	AAGMNMEEEEELQQNLWGLK	3	AAGMNMEEEEELQQNLWGLK3	1751.42	4137.21	1699.43
Q13459	Q13459	MYO9B_HUMAN	MYO9B	Unconventional myosin-IXb	1	AAGMSSPGAQSHPEELPR	AAGMSSPGAQSHPEELPR	3	AAGMSSPGAQSHPEELPR3	7911.17	18519
Q8WV24	Q8WV24	PHLA1_HUMAN	PHLDA1	Pleckstrin homology-like domain family A member 1	1	AAGNGEAEPSGGPSYAGR	AAGNGEAEPSGGPSYAGR	2	AAGNGEAEPSGGPSYAGR2	3980.28	4651.98
O14497	O14497	ARI1A_HUMAN	ARID1A	AT-rich interactive domain-containing protein 1A	1	AAGPGLGNVAMGPR	AAGPGLGNVAMGPR	2	AAGPGLGNVAMGPR2	23297.9	16177.7
Q86VI3	Q86VI3	IQGA3_HUMAN	IQGAP3	Ras GTPase-activating-like protein IQGAP3	1	AAGPGWAAYER	AAGPGWAAYER	2	AAGPGWAAYER2	24079	39460.8
Q9BQ69	Q9BQ69	MACD1_HUMAN	MACROD1	ADP-ribose glycohydrolase MACROD1	1	AAGPLLTDECR	AAGPLLTDEC(UniMod:4)R	2	AAGPLLTDEC(UniMod:4)R2	23268.9	23142.6
P27694	P27694	RFA1_HUMAN	RPA1	Replication protein A 70 kDa DNA-binding subunit	1	AAGPSLSHTSGGTQSK	AAGPSLSHTSGGTQSK	2	AAGPSLSHTSGGTQSK2	48555.9	29006.6
Q7L1T6	Q7L1T6	NB5R4_HUMAN	CYB5R4	Cytochrome b5 reductase 4	1	AAGSDGTELFDQVHR	AAGSDGTELFDQVHR	3	AAGSDGTELFDQVHR3	2041.05	3381.23
O75369	O75369	FLNB_HUMAN	FLNB	Filamin-B	1	AAGSGELGVTMK	AAGSGELGVTMK	2	AAGSGELGVTMK2	140664	154720	69043.3
Q96GM8	Q96GM8	TOE1_HUMAN	TOE1	Target of EGR1 protein 1	1	AAGSPHLTLEFCNYPSSMR	AAGSPHLTLEFC(UniMod:4)NYPSSMR	3	AAGSPHLTLEFC(UniMod:4)NYPSSMR3	3278.86	3528.86	3879.4
Q9BZE9	Q9BZE9	ASPC1_HUMAN	ASPSCR1	Tether containing UBX domain for GLUT4	1	AAGSPSPLPAPDPAPK	AAGSPSPLPAPDPAPK	2	AAGSPSPLPAPDPAPK2	7397.03	9764.18
P05386	P05386	RLA1_HUMAN	RPLP1	Large ribosomal subunit protein P1	1	AAGVNVEPFWPGLFAK	AAGVNVEPFWPGLFAK	2	AAGVNVEPFWPGLFAK2	147669	120156	142694
P98160	P98160	PGBM_HUMAN	HSPG2	Basement membrane-specific heparan sulfate proteoglycan core protein	1	AAGVPSATITWR	AAGVPSATITWR	2	AAGVPSATITWR2	106377	95007.2	71511
Q9Y230	Q9Y230	RUVB2_HUMAN	RUVBL2	RuvB-like 2	1	AAGVVLEMIR	AAGVVLEMIR	2	AAGVVLEMIR2	218389	257890	151876
Q9H9Y6	Q9H9Y6	RPA2_HUMAN	POLR1B	DNA-directed RNA polymerase I subunit RPA2	1	AAGYNFYGTER	AAGYNFYGTER	2	AAGYNFYGTER2	8602.83	9646.92
Q9H444	Q9H444;P59074	CHM4B_HUMAN	CHMP4B	Charged multivesicular body protein 4b	1	AAHDNMDIDK	AAHDNMDIDK	2	AAHDNMDIDK2		11707.5
Q15021	Q15021	CND1_HUMAN	NCAPD2	Condensin complex subunit 1	1	AAHGFDWEEER	AAHGFDWEEER	2	AAHGFDWEEER2	36802.6	47741	27747.7
Q15021	Q15021	CND1_HUMAN	NCAPD2	Condensin complex subunit 1	1	AAHGFDWEEER	AAHGFDWEEER	3	AAHGFDWEEER3	14340.8	13701.5	11567.2
Q8WZA9	Q8WZA9	IRGQ_HUMAN	IRGQ	Immunity-related GTPase family Q protein	1	AAHGVLLQALDEMR	AAHGVLLQALDEMR	3	AAHGVLLQALDEMR3	5279.78	11717.8
Q15833	Q15833	STXB2_HUMAN	STXBP2	Syntaxin-binding protein 2	1	AAHIFFTDTCPEPLFSELGR	AAHIFFTDTC(UniMod:4)PEPLFSELGR	3	AAHIFFTDTC(UniMod:4)PEPLFSELGR3	16332.4	21764	13318
O43795	O43795	MYO1B_HUMAN	MYO1B	Unconventional myosin-Ib	1	AAHIFNEALVCHQIR	AAHIFNEALVC(UniMod:4)HQIR	3	AAHIFNEALVC(UniMod:4)HQIR3	8192.34	15572.5
Q9UQ80	Q9UQ80	PA2G4_HUMAN	PA2G4	Proliferation-associated protein 2G4	1	AAHLCAEAALR	AAHLC(UniMod:4)AEAALR	2	AAHLC(UniMod:4)AEAALR2	29092.6	42626.3
Q8WUJ3	Q8WUJ3	CEMIP_HUMAN	CEMIP	Cell migration-inducing and hyaluronan-binding protein	1	AAHLEGTELK	AAHLEGTELK	2	AAHLEGTELK2	117186	121316
Q92738	Q92738	US6NL_HUMAN	USP6NL	USP6 N-terminal-like protein	1	AAHPALAVTVPGPAEVR	AAHPALAVTVPGPAEVR	3	AAHPALAVTVPGPAEVR3	9734.18	6736.06	8234.27
P78371	P78371	TCPB_HUMAN	CCT2	T-complex protein 1 subunit beta	1	AAHSEGNTTAGLDMR	AAHSEGNTTAGLDM(UniMod:35)R	2	AAHSEGNTTAGLDM(UniMod:35)R2	13912.6	8702.06
P78371	P78371	TCPB_HUMAN	CCT2	T-complex protein 1 subunit beta	1	AAHSEGNTTAGLDMR	AAHSEGNTTAGLDM(UniMod:35)R	3	AAHSEGNTTAGLDM(UniMod:35)R3	45669.8	33645
P78371	P78371	TCPB_HUMAN	CCT2	T-complex protein 1 subunit beta	1	AAHSEGNTTAGLDMR	AAHSEGNTTAGLDMR	2	AAHSEGNTTAGLDMR2	61087.6	64660.4
P78371	P78371	TCPB_HUMAN	CCT2	T-complex protein 1 subunit beta	1	AAHSEGNTTAGLDMR	AAHSEGNTTAGLDMR	3	AAHSEGNTTAGLDMR3	153074	198103	27718
P04049	P04049	RAF1_HUMAN	RAF1	RAF proto-oncogene serine/threonine-protein kinase	1	AAHTEDINACTLTTSPR	AAHTEDINAC(UniMod:4)TLTTSPR	3	AAHTEDINAC(UniMod:4)TLTTSPR3	4456.45	5440.22
P61764	P61764	STXB1_HUMAN	STXBP1	Syntaxin-binding protein 1	1	AAHVFFTDSCPDALFNELVK	AAHVFFTDSC(UniMod:4)PDALFNELVK	3	AAHVFFTDSC(UniMod:4)PDALFNELVK3	7932.59	14934.3	5522.36
Q14999	Q14999	CUL7_HUMAN	CUL7	Cullin-7	1	AAHVSEQFAR	AAHVSEQFAR	2	AAHVSEQFAR2	9079.69	12531.9
Q86VR8	Q86VR8	FJX1_HUMAN	FJX1	Four-jointed box protein 1	1	AAHWTEGSVVSLTR	AAHWTEGSVVSLTR	2	AAHWTEGSVVSLTR2	17620.8	10993.9
Q86VR8	Q86VR8	FJX1_HUMAN	FJX1	Four-jointed box protein 1	1	AAHWTEGSVVSLTR	AAHWTEGSVVSLTR	3	AAHWTEGSVVSLTR3	12725.2	13842.9	8683.08
P36269	P36269	GGT5_HUMAN	GGT5	Glutathione hydrolase 5 proenzyme	1	AAIAAPILHVNSK	AAIAAPILHVNSK	2	AAIAAPILHVNSK2	21624.1	17710	32532.9
P36269	P36269	GGT5_HUMAN	GGT5	Glutathione hydrolase 5 proenzyme	1	AAIAAPILHVNSK	AAIAAPILHVNSK	3	AAIAAPILHVNSK3	7215.91		6610.42
Q2TAY7	Q2TAY7	SMU1_HUMAN	SMU1	WD40 repeat-containing protein SMU1	1	AAIAQALAGEVSVVPPSR	AAIAQALAGEVSVVPPSR	2	AAIAQALAGEVSVVPPSR2	22352.3	20039.4
Q96PK6	Q96PK6	RBM14_HUMAN	RBM14	RNA-binding protein 14	1	AAIAQLNGK	AAIAQLNGK	2	AAIAQLNGK2		8695.58
P35637	P35637;Q92804	FUS_HUMAN	FUS	RNA-binding protein FUS	1	AAIDWFDGK	AAIDWFDGK	2	AAIDWFDGK2	148485	130263	184503
Q9UHB9	Q9UHB9	SRP68_HUMAN	SRP68	Signal recognition particle subunit SRP68	1	AAIEAFNK	AAIEAFNK	2	AAIEAFNK2	32717.9	28731.4
Q8NB49	Q8NB49	AT11C_HUMAN	ATP11C	Phospholipid-transporting ATPase IG	1	AAIECEQPQPDLYK	AAIEC(UniMod:4)EQPQPDLYK	2	AAIEC(UniMod:4)EQPQPDLYK2	13395.1	11960
Q6ZMI0	Q6ZMI0	PPR21_HUMAN	PPP1R21	Protein phosphatase 1 regulatory subunit 21	1	AAIEHELPTATQK	AAIEHELPTATQK	2	AAIEHELPTATQK2	3164.53	2837.16
Q9UHW9	Q9UHW9	S12A6_HUMAN	SLC12A6	Solute carrier family 12 member 6	1	AAIFHSDDALK	AAIFHSDDALK	2	AAIFHSDDALK2		7291.24
Q8N8Z6	Q8N8Z6	DCBD1_HUMAN	DCBLD1	Discoidin, CUB and LCCL domain-containing protein 1	1	AAIHAGIIADELGGQISVLQR	AAIHAGIIADELGGQISVLQR	3	AAIHAGIIADELGGQISVLQR3		3324.15
Q9H336	Q9H336	CRLD1_HUMAN	CRISPLD1	Cysteine-rich secretory protein LCCL domain-containing 1	1	AAIHYGIIDNDGGWVDITR	AAIHYGIIDNDGGWVDITR	3	AAIHYGIIDNDGGWVDITR3	3025.22	4746.73
Q9H0B8	Q9H0B8	CRLD2_HUMAN	CRISPLD2	Cysteine-rich secretory protein LCCL domain-containing 2	1	AAIHYGILDDK	AAIHYGILDDK	2	AAIHYGILDDK2	9884.47	13376.2	6410.88
O43432	O43432	IF4G3_HUMAN	EIF4G3	Eukaryotic translation initiation factor 4 gamma 3	1	AAIIADSSTFR	AAIIADSSTFR	2	AAIIADSSTFR2	32997.6	33646.9	45239.4
Q15075	Q15075	EEA1_HUMAN	EEA1	Early endosome antigen 1	1	AAILDLEK	AAILDLEK	2	AAILDLEK2	9169.28
Q7Z5N4	Q7Z5N4	SDK1_HUMAN	SDK1	Protein sidekick-1	1	AAILNLLPITSYPR	AAILNLLPITSYPR	2	AAILNLLPITSYPR2	8497.51	11565.5	10816.3
O14744	O14744	ANM5_HUMAN	PRMT5	Protein arginine N-methyltransferase 5	1	AAILPTSIFLTNK	AAILPTSIFLTNK	2	AAILPTSIFLTNK2	287730	251618	221245
Q8IUD2	O15083;Q8IUD2	RB6I2_HUMAN	ERC1	ELKS/Rab6-interacting/CAST family member 1	1	AAILQTEVDALR	AAILQTEVDALR	2	AAILQTEVDALR2	15476	15884.9	12607.2
Q08380	Q08380	LG3BP_HUMAN	LGALS3BP	Galectin-3-binding protein	1	AAIPSALDTNSSK	AAIPSALDTNSSK	2	AAIPSALDTNSSK2	78638	58461.3
O60645	O60645	EXOC3_HUMAN	EXOC3	Exocyst complex component 3	1	AAIQSQLDGVR	AAIQSQLDGVR	2	AAIQSQLDGVR2	64742	66178.9
P19827	P19827	ITIH1_HUMAN	ITIH1	Inter-alpha-trypsin inhibitor heavy chain H1	1	AAISGENAGLVR	AAISGENAGLVR	2	AAISGENAGLVR2		9612.57
Q7Z3J2	Q7Z3J2	VP35L_HUMAN	VPS35L	VPS35 endosomal protein-sorting factor-like	1	AAISLVPEVPK	AAISLVPEVPK	2	AAISLVPEVPK2	34747.7	26331.1
Q12866	Q12866	MERTK_HUMAN	MERTK	Tyrosine-protein kinase Mer	1	AAISVVTAEVHDSKPHEGR	AAISVVTAEVHDSKPHEGR	3	AAISVVTAEVHDSKPHEGR3	5645.37	9221.16
Q12866	Q12866	MERTK_HUMAN	MERTK	Tyrosine-protein kinase Mer	1	AAISVVTAEVHDSKPHEGR	AAISVVTAEVHDSKPHEGR	4	AAISVVTAEVHDSKPHEGR4	4807.92	6193.82
Q969Q5	Q969Q5	RAB24_HUMAN	RAB24	Ras-related protein Rab-24	1	AAIVCYDLTDSSSFER	AAIVC(UniMod:4)YDLTDSSSFER	2	AAIVC(UniMod:4)YDLTDSSSFER2	2875.5	1998.44
Q9BY89	Q9BY89	K1671_HUMAN	KIAA1671	Uncharacterized protein KIAA1671	1	AAIWESQHEGPEGAR	AAIWESQHEGPEGAR	3	AAIWESQHEGPEGAR3		2602.97
P46821	P46821	MAP1B_HUMAN	MAP1B	Microtubule-associated protein 1B	1	AAKPTTTPEVK	AAKPTTTPEVK	2	AAKPTTTPEVK2	7727.66	8366.74
A6NKD9	A6NKD9	CC85C_HUMAN	CCDC85C	Coiled-coil domain-containing protein 85C	1	AALAATGAASGGGGGGGGAGSR	AALAATGAASGGGGGGGGAGSR	2	AALAATGAASGGGGGGGGAGSR2	2809.31	4435.57
Q9HC35	Q9HC35	EMAL4_HUMAN	EML4	Echinoderm microtubule-associated protein-like 4	1	AALADVLR	AALADVLR	2	AALADVLR2	18985.9	16001.7
Q96SY0	Q96SY0	INT14_HUMAN	INTS14	Integrator complex subunit 14	1	AALAFGFLDLLK	AALAFGFLDLLK	2	AALAFGFLDLLK2		710.601
Q16555	Q16555	DPYL2_HUMAN	DPYSL2	Dihydropyrimidinase-related protein 2	1	AALAGGTTMIIDHVVPEPGTSLLAAFDQWR	AALAGGTTMIIDHVVPEPGTSLLAAFDQWR	3	AALAGGTTMIIDHVVPEPGTSLLAAFDQWR3		4133.46
P38935	P38935	SMBP2_HUMAN	IGHMBP2	DNA-binding protein SMUBP-2	1	AALAGLSLSLMER	AALAGLSLSLMER	2	AALAGLSLSLMER2		5032.18
P24941	P24941	CDK2_HUMAN	CDK2	Cyclin-dependent kinase 2	1	AALAHPFFQDVTK	AALAHPFFQDVTK	2	AALAHPFFQDVTK2	4138.52	5864.84
Q15149	Q15149	PLEC_HUMAN	PLEC	Plectin	1	AALAHSEEVTASQVAATK	AALAHSEEVTASQVAATK	2	AALAHSEEVTASQVAATK2	15314.2	10451.2
Q15149	Q15149	PLEC_HUMAN	PLEC	Plectin	1	AALAHSEEVTASQVAATK	AALAHSEEVTASQVAATK	3	AALAHSEEVTASQVAATK3	37072.2	28232
Q8IVF2	Q8IVF2	AHNK2_HUMAN	AHNAK2	Protein AHNAK2	1	AALAPELALEIPSGSQADIPLPK	AALAPELALEIPSGSQADIPLPK	2	AALAPELALEIPSGSQADIPLPK2	4693.17	2242.81	6357.56
P09417	P09417	DHPR_HUMAN	QDPR	Dihydropteridine reductase	1	AALDGTPGMIGYGMAK	AALDGTPGMIGYGM(UniMod:35)AK	2	AALDGTPGMIGYGM(UniMod:35)AK2	9748.11	12654.9	20927.9
P09417	P09417	DHPR_HUMAN	QDPR	Dihydropteridine reductase	1	AALDGTPGMIGYGMAK	AALDGTPGMIGYGMAK	2	AALDGTPGMIGYGMAK2	23233.7	27089.2	25130.4
P46019	P46019	KPB2_HUMAN	PHKA2	Phosphorylase b kinase regulatory subunit alpha, liver isoform	1	AALEAIDELDLFGAHGGR	AALEAIDELDLFGAHGGR	2	AALEAIDELDLFGAHGGR2		7275.24
P46019	P46019	KPB2_HUMAN	PHKA2	Phosphorylase b kinase regulatory subunit alpha, liver isoform	1	AALEAIDELDLFGAHGGR	AALEAIDELDLFGAHGGR	3	AALEAIDELDLFGAHGGR3		4512.6
P46020	P46020	KPB1_HUMAN	PHKA1	Phosphorylase b kinase regulatory subunit alpha, skeletal muscle isoform	1	AALEALDELDLFGVK	AALEALDELDLFGVK	2	AALEALDELDLFGVK2	8224.29	7480.64
P34897	P34897	GLYM_HUMAN	SHMT2	Serine hydroxymethyltransferase, mitochondrial	1	AALEALGSCLNNK	AALEALGSC(UniMod:4)LNNK	2	AALEALGSC(UniMod:4)LNNK2	34214.9	28474.2	27265.9
O15061	O15061	SYNEM_HUMAN	SYNM	Synemin	1	AALEALLGR	AALEALLGR	2	AALEALLGR2		6178.23
Q12788	Q12788	TBL3_HUMAN	TBL3	Transducin beta-like protein 3	1	AALEALLPYTER	AALEALLPYTER	2	AALEALLPYTER2	44393.9	43976.5	44624.9
Q92879	Q92879	CELF1_HUMAN	CELF1	CUGBP Elav-like family member 1	1	AALEAQNALHNMK	AALEAQNALHNM(UniMod:35)K	2	AALEAQNALHNM(UniMod:35)K2		13683.8
Q92879	Q92879	CELF1_HUMAN	CELF1	CUGBP Elav-like family member 1	1	AALEAQNALHNMK	AALEAQNALHNMK	2	AALEAQNALHNMK2	32290.1	66259.6	61982.7
Q12929	Q12929	EPS8_HUMAN	EPS8	Epidermal growth factor receptor kinase substrate 8	1	AALEDSSGSSELQEIMR	AALEDSSGSSELQEIMR	2	AALEDSSGSSELQEIMR2	8468.18	10515.3
P08727	P08727	K1C19_HUMAN	KRT19	Keratin, type I cytoskeletal 19	1	AALEDTLAETEAR	AALEDTLAETEAR	2	AALEDTLAETEAR2	102281	99536.4	99640.7
Q8NB16	Q8NB16	MLKL_HUMAN	MLKL	Mixed lineage kinase domain-like protein	1	AALEEANGEIEK	AALEEANGEIEK	2	AALEEANGEIEK2	44952.9	48657.7
Q96FS4	Q96FS4	SIPA1_HUMAN	SIPA1	Signal-induced proliferation-associated protein 1	1	AALEEEVR	AALEEEVR	2	AALEEEVR2	68931.2	71435.8
Q92922	Q92922	SMRC1_HUMAN	SMARCC1	SWI/SNF complex subunit SMARCC1	1	AALEEFSR	AALEEFSR	2	AALEEFSR2	16359	15225.3
Q96CW5	Q96CW5	GCP3_HUMAN	TUBGCP3	Gamma-tubulin complex component 3	1	AALEELQR	AALEELQR	2	AALEELQR2	59232.1	49100.6
P12081	P12081	HARS1_HUMAN	HARS1	Histidine--tRNA ligase, cytoplasmic	1	AALEELVK	AALEELVK	2	AALEELVK2	24752.5	23919.1	18041.5
Q15057	Q15057	ACAP2_HUMAN	ACAP2	Arf-GAP with coiled-coil, ANK repeat and PH domain-containing protein 2	1	AALEEVEGDVAELELK	AALEEVEGDVAELELK	2	AALEEVEGDVAELELK2	7882.26	10517.7	11567.4
Q9H0D6	Q9H0D6	XRN2_HUMAN	XRN2	5'-3' exoribonuclease 2	1	AALEEVYPDLTPEETR	AALEEVYPDLTPEETR	2	AALEEVYPDLTPEETR2	162092	159442	184385
Q9NRV9	Q9NRV9	HEBP1_HUMAN	HEBP1	Heme-binding protein 1	1	AALEGTATYR	AALEGTATYR	2	AALEGTATYR2	124050	118577	96522.7
Q9BV73	Q9BV73	CP250_HUMAN	CEP250	Centrosome-associated protein CEP250	1	AALELLSLDLK	AALELLSLDLK	2	AALELLSLDLK2	6099.24	4199.62
Q92797	Q92797	SYMPK_HUMAN	SYMPK	Symplekin	1	AALEQLLK	AALEQLLK	2	AALEQLLK2		8591.51
O75643	O75643	U520_HUMAN	SNRNP200	U5 small nuclear ribonucleoprotein 200 kDa helicase	1	AALETDENLLLCAPTGAGK	AALETDENLLLC(UniMod:4)APTGAGK	2	AALETDENLLLC(UniMod:4)APTGAGK2	26114.3	28532.7	30494.8
P42345	P42345	MTOR_HUMAN	MTOR	Serine/threonine-protein kinase mTOR	1	AALETVDR	AALETVDR	2	AALETVDR2	21977.2	20296.2
Q9BRX8	Q9BRX8	PXL2A_HUMAN	PRXL2A	Peroxiredoxin-like 2A	1	AALEYLEDIDLK	AALEYLEDIDLK	2	AALEYLEDIDLK2	10300.2	10854.7	10299.4
Q99707	Q99707	METH_HUMAN	MTR	Methionine synthase	1	AALFALQNLFEEK	AALFALQNLFEEK	2	AALFALQNLFEEK2	9401.36	9223.96
P11172	P11172	UMPS_HUMAN	UMPS	Uridine 5'-monophosphate synthase	1	AALGPLVTGLYDVQAFK	AALGPLVTGLYDVQAFK	2	AALGPLVTGLYDVQAFK2	39589.1	29120	32764.9
P11172	P11172	UMPS_HUMAN	UMPS	Uridine 5'-monophosphate synthase	1	AALGPLVTGLYDVQAFK	AALGPLVTGLYDVQAFK	3	AALGPLVTGLYDVQAFK3	3252.93
O95382	O95382	M3K6_HUMAN	MAP3K6	Mitogen-activated protein kinase kinase kinase 6	1	AALGVLGPEVEK	AALGVLGPEVEK	2	AALGVLGPEVEK2	4196.29	4231.58
P41227	P41227	NAA10_HUMAN	NAA10	N-alpha-acetyltransferase 10	1	AALHLYSNTLNFQISEVEPK	AALHLYSNTLNFQISEVEPK	3	AALHLYSNTLNFQISEVEPK3	8097.7	14713.3
Q3KQV9	Q3KQV9	UAP1L_HUMAN	UAP1L1	UDP-N-acetylhexosamine pyrophosphorylase-like protein 1	1	AALLAELALLEPEALR	AALLAELALLEPEALR	2	AALLAELALLEPEALR2	5165.4	6020.5
O00401	O00401	WASL_HUMAN	WASL	Actin nucleation-promoting factor WASL	1	AALLDQIR	AALLDQIR	2	AALLDQIR2	13343.6	15135.5
Q9C0C9	Q9C0C9	UBE2O_HUMAN	UBE2O	(E3-independent) E2 ubiquitin-conjugating enzyme	1	AALLEAGMPECTEDK	AALLEAGMPEC(UniMod:4)TEDK	2	AALLEAGMPEC(UniMod:4)TEDK2	8731.57	9183.83
Q13813	Q13813	SPTN1_HUMAN	SPTAN1	Spectrin alpha chain, non-erythrocytic 1	1	AALLELWELR	AALLELWELR	2	AALLELWELR2	62154.4	73684.2	54278.6
Q92616	Q92616	GCN1_HUMAN	GCN1	Stalled ribosome sensor GCN1	1	AALLETLSLLLAK	AALLETLSLLLAK	2	AALLETLSLLLAK2	9555.55	10781.5
P78346	P78346	RPP30_HUMAN	RPP30	Ribonuclease P protein subunit p30	1	AALLHGETR	AALLHGETR	2	AALLHGETR2	41260.7	38970.3
Q9Y613	Q9Y613	FHOD1_HUMAN	FHOD1	FH1/FH2 domain-containing protein 1	1	AALLNFDEFAVSK	AALLNFDEFAVSK	2	AALLNFDEFAVSK2	27058.9	20824.7	19036.3
P07814	P07814	SYEP_HUMAN	EPRS1	Bifunctional glutamate/proline--tRNA ligase	1	AALLNQHYQVNFK	AALLNQHYQVNFK	2	AALLNQHYQVNFK2	42200.4	66107.6	46927.7
P07814	P07814	SYEP_HUMAN	EPRS1	Bifunctional glutamate/proline--tRNA ligase	1	AALLNQHYQVNFK	AALLNQHYQVNFK	3	AALLNQHYQVNFK3	50293.5	49277.2	49352.7
P35251	P35251	RFC1_HUMAN	RFC1	Replication factor C subunit 1	1	AALLSGPPGVGK	AALLSGPPGVGK	2	AALLSGPPGVGK2		13238.6
Q99959	Q99959	PKP2_HUMAN	PKP2	Plakophilin-2	1	AALLVPPR	AALLVPPR	2	AALLVPPR2	12437.4	10152.3	20929.6
Q8IZ83	Q8IZ83	A16A1_HUMAN	ALDH16A1	Aldehyde dehydrogenase family 16 member A1	1	AALLWALAAALER	AALLWALAAALER	2	AALLWALAAALER2	2092.81	2919.86
Q969F9	Q969F9	HPS3_HUMAN	HPS3	BLOC-2 complex member HPS3	1	AALMDASQLEPGEK	AALMDASQLEPGEK	2	AALMDASQLEPGEK2		7773.39
Q14980	Q14980	NUMA1_HUMAN	NUMA1	Nuclear mitotic apparatus protein 1	1	AALMESQGQQQEER	AALMESQGQQQEER	2	AALMESQGQQQEER2	3925	6027.61
Q9P287	Q9P287	BCCIP_HUMAN	BCCIP	BRCA2 and CDKN1A-interacting protein	1	AALMFANAEEEFFYEK	AALMFANAEEEFFYEK	2	AALMFANAEEEFFYEK2		8648.54
O95602	O95602	RPA1_HUMAN	POLR1A	DNA-directed RNA polymerase I subunit RPA1	1	AALNLPEAASYDEVR	AALNLPEAASYDEVR	2	AALNLPEAASYDEVR2	34975.5	37374	27132.3
Q99988	Q99988	GDF15_HUMAN	GDF15	Growth/differentiation factor 15	1	AALPEGLPEASR	AALPEGLPEASR	2	AALPEGLPEASR2	499186	410984	442700
P78316	P78316	NOP14_HUMAN	NOP14	Nucleolar protein 14	1	AALPGLDVLIYLK	AALPGLDVLIYLK	2	AALPGLDVLIYLK2		980.813
Q7Z6Z7	Q7Z6Z7	HUWE1_HUMAN	HUWE1	E3 ubiquitin-protein ligase HUWE1	1	AALPLTTSDTK	AALPLTTSDTK	2	AALPLTTSDTK2	24254.1	25731.5
P42858	P42858	HD_HUMAN	HTT	Huntingtin	1	AALPSLTNPPSLSPIR	AALPSLTNPPSLSPIR	2	AALPSLTNPPSLSPIR2	10495.5	8972.5	7394.35
Q9H3S7	Q9H3S7	PTN23_HUMAN	PTPN23	Tyrosine-protein phosphatase non-receptor type 23	1	AALPTPALSPEDK	AALPTPALSPEDK	2	AALPTPALSPEDK2	26902.5	29775.6	30770.7
O00459	O00459	P85B_HUMAN	PIK3R2	Phosphatidylinositol 3-kinase regulatory subunit beta	1	AALQALGVAEGGER	AALQALGVAEGGER	2	AALQALGVAEGGER2	11755.1	11738	12817.4
O00139	O00139	KIF2A_HUMAN	KIF2A	Kinesin-like protein KIF2A	1	AALQEEEQASK	AALQEEEQASK	2	AALQEEEQASK2	62801.3	29461.7
P49327	P49327	FAS_HUMAN	FASN	Fatty acid synthase	1	AALQEELQLCK	AALQEELQLC(UniMod:4)K	2	AALQEELQLC(UniMod:4)K2	45144.8	40453	46278.8
P50583	P50583	AP4A_HUMAN	NUDT2	Bis(5'-nucleosyl)-tetraphosphatase [asymmetrical]	1	AALQEGHQFLCSIEA	AALQEGHQFLC(UniMod:4)SIEA	2	AALQEGHQFLC(UniMod:4)SIEA2	9594.32	9225.32
P62851	P62851	RS25_HUMAN	RPS25	Small ribosomal subunit protein eS25	1	AALQELLSK	AALQELLSK	2	AALQELLSK2	406216	413915	467096
Q9H9Y6	Q9H9Y6	RPA2_HUMAN	POLR1B	DNA-directed RNA polymerase I subunit RPA2	1	AALQELTR	AALQELTR	2	AALQELTR2	21444.5	23340.7
O96013	O96013	PAK4_HUMAN	PAK4	Serine/threonine-protein kinase PAK 4	1	AALQLVVDPGDPR	AALQLVVDPGDPR	2	AALQLVVDPGDPR2	62031.4	41627.7	78873.7
Q8WZA9	Q8WZA9	IRGQ_HUMAN	IRGQ	Immunity-related GTPase family Q protein	1	AALQSQAEALR	AALQSQAEALR	2	AALQSQAEALR2	25887.9	27072.2
Q8IZA0	Q8IZA0	K319L_HUMAN	KIAA0319L	Dyslexia-associated protein KIAA0319-like protein	1	AALRPAVSSSDQQSLIR	AALRPAVSSSDQQSLIR	3	AALRPAVSSSDQQSLIR3	10056.3	12509.8	9877.43
P62910	P62910	RL32_HUMAN	RPL32	Large ribosomal subunit protein eL32	1	AALRPLVK	AALRPLVK	2	AALRPLVK2	73164.6	73105.2
Q9UNQ2	Q9UNQ2	DIM1_HUMAN	DIMT1	Dimethyladenosine transferase	1	AALRPTDVVLEVGPGTGNMTVK	AALRPTDVVLEVGPGTGNMTVK	3	AALRPTDVVLEVGPGTGNMTVK3		5176.93
P78527	P78527	PRKDC_HUMAN	PRKDC	DNA-dependent protein kinase catalytic subunit	1	AALSALESFLK	AALSALESFLK	2	AALSALESFLK2	138291	146786	95577.1
O95831	O95831	AIFM1_HUMAN	AIFM1	Apoptosis-inducing factor 1, mitochondrial	1	AALSASEGEEVPQDK	AALSASEGEEVPQDK	2	AALSASEGEEVPQDK2	16712.1	17572
Q04637	Q04637	IF4G1_HUMAN	EIF4G1	Eukaryotic translation initiation factor 4 gamma 1	1	AALSEEELEK	AALSEEELEK	2	AALSEEELEK2	78253.8	75210.3
Q04637	Q04637	IF4G1_HUMAN	EIF4G1	Eukaryotic translation initiation factor 4 gamma 1	1	AALSEEELEKK	AALSEEELEKK	2	AALSEEELEKK2	9318.91	7084.35
Q13362	Q13362	2A5G_HUMAN	PPP2R5C	Serine/threonine-protein phosphatase 2A 56 kDa regulatory subunit gamma isoform	1	AALSEMVEYITHNR	AALSEMVEYITHNR	2	AALSEMVEYITHNR2	8797.88	7769.63	7503.85
Q07954	Q07954	LRP1_HUMAN	LRP1	Prolow-density lipoprotein receptor-related protein 1	1	AALSGANVLTLIEK	AALSGANVLTLIEK	2	AALSGANVLTLIEK2	7434.8	6000.13
Q9UIA9	Q9UIA9	XPO7_HUMAN	XPO7	Exportin-7	1	AALSGSYVNFGVFR	AALSGSYVNFGVFR	2	AALSGSYVNFGVFR2	20158.6	18088.1	21037.4
Q9P2G1	Q9P2G1	AKIB1_HUMAN	ANKIB1	Ankyrin repeat and IBR domain-containing protein 1	1	AALSSSELLELGDSLMR	AALSSSELLELGDSLMR	2	AALSSSELLELGDSLMR2	10057.4	12415.2	17442
P04114	P04114	APOB_HUMAN	APOB	Apolipoprotein B-100	1	AALTELSLGSAYQAMILGVDSK	AALTELSLGSAYQAMILGVDSK	2	AALTELSLGSAYQAMILGVDSK2	10131.7	2292.67	32038.5
P55084	P55084	ECHB_HUMAN	HADHB	Trifunctional enzyme subunit beta, mitochondrial	1	AALTGLLHR	AALTGLLHR	2	AALTGLLHR2	21104.5	37853.4	39039.4
Q9H6S0	Q9H6S0	YTDC2_HUMAN	YTHDC2	3'-5' RNA helicase YTHDC2	1	AALVAGMYPNLVHVDR	AALVAGMYPNLVHVDR	2	AALVAGMYPNLVHVDR2	1174.32	2074.64
Q9BS40	Q9BS40	LXN_HUMAN	LXN	Latexin	1	AALVAQNYINYQQGTPHR	AALVAQNYINYQQGTPHR	3	AALVAQNYINYQQGTPHR3	11617	9540.65	4311.66
Q9BUF5	Q9BUF5	TBB6_HUMAN	TUBB6	Tubulin beta-6 chain	1	AALVDLEPGTMDSVR	AALVDLEPGTM(UniMod:35)DSVR	2	AALVDLEPGTM(UniMod:35)DSVR2	327893	266714	409569
Q9BUF5	Q9BUF5	TBB6_HUMAN	TUBB6	Tubulin beta-6 chain	1	AALVDLEPGTMDSVR	AALVDLEPGTMDSVR	2	AALVDLEPGTMDSVR2	477043	545445	787984
Q8TAA9	Q8TAA9	VANG1_HUMAN	VANGL1	Vang-like protein 1	1	AALVVLENYYK	AALVVLENYYK	2	AALVVLENYYK2	36737.8	39498.7	37975.4
O95248	O95248	MTMR5_HUMAN	SBF1	Myotubularin-related protein 5	1	AALYILGDK	AALYILGDK	2	AALYILGDK2		6108.54
Q08211	Q08211	DHX9_HUMAN	DHX9	ATP-dependent RNA helicase A	1	AAMEALVVEVTK	AAM(UniMod:35)EALVVEVTK	2	AAM(UniMod:35)EALVVEVTK2	20940.8	16740.5
Q9Y490	Q9Y490	TLN1_HUMAN	TLN1	Talin-1	1	AAMEPIVISAK	AAM(UniMod:35)EPIVISAK	2	AAM(UniMod:35)EPIVISAK2	60088.6	37489.4
P63010	P63010;Q10567	AP2B1_HUMAN	AP2B1	AP-2 complex subunit beta	1	AAMIWIVGEYAER	AAM(UniMod:35)IWIVGEYAER	2	AAM(UniMod:35)IWIVGEYAER2	29603.7	18483.5	24387.5
Q08211	Q08211	DHX9_HUMAN	DHX9	ATP-dependent RNA helicase A	1	AAMEALVVEVTK	AAMEALVVEVTK	2	AAMEALVVEVTK2	137705	126759	94829.4
Q9Y490	Q9Y490	TLN1_HUMAN	TLN1	Talin-1	1	AAMEPIVISAK	AAMEPIVISAK	2	AAMEPIVISAK2	113549	112541	124906
P35222	P35222	CTNB1_HUMAN	CTNNB1	Catenin beta-1	1	AAMFPETLDEGMQIPSTQFDAAHPTNVQR	AAMFPETLDEGMQIPSTQFDAAHPTNVQR	3	AAMFPETLDEGMQIPSTQFDAAHPTNVQR3	24484.5	25442.8	22583.2
Q96G03	Q96G03	PGM2_HUMAN	PGM2	Phosphopentomutase	1	AAMGPGISR	AAMGPGISR	2	AAMGPGISR2	17358.9	19338.6
P14923	P14923	PLAK_HUMAN	JUP	Junction plakoglobin	1	AAMIVNQLSK	AAMIVNQLSK	2	AAMIVNQLSK2	158554	159917	129723
P63010	P63010;Q10567	AP2B1_HUMAN	AP2B1	AP-2 complex subunit beta	1	AAMIWIVGEYAER	AAMIWIVGEYAER	2	AAMIWIVGEYAER2	49332	92104.5	51226.2
O14920	O14920	IKKB_HUMAN	IKBKB	Inhibitor of nuclear factor kappa-B kinase subunit beta	1	AAMMNLLR	AAMMNLLR	2	AAMMNLLR2		6668.45
Q969I6	Q969I6	S38A4_HUMAN	SLC38A4	Sodium-coupled neutral amino acid transporter 4	1	AAMSSQFANEDTESQK	AAMSSQFANEDTESQK	2	AAMSSQFANEDTESQK2		5195.74
Q9NX74	Q9NX74	DUS2_HUMAN	DUS2	tRNA-dihydrouridine(20) synthase [NAD(P)+]-like	1	AAMWNPSIFLK	AAMWNPSIFLK	2	AAMWNPSIFLK2		7333.83	10315.2
Q8NE71	Q8NE71	ABCF1_HUMAN	ABCF1	ATP-binding cassette sub-family F member 1	1	AANAAENDFSVSQAEMSSR	AANAAENDFSVSQAEM(UniMod:35)SSR	2	AANAAENDFSVSQAEM(UniMod:35)SSR2	20468.8	13369.6
Q8NE71	Q8NE71	ABCF1_HUMAN	ABCF1	ATP-binding cassette sub-family F member 1	1	AANAAENDFSVSQAEMSSR	AANAAENDFSVSQAEMSSR	2	AANAAENDFSVSQAEMSSR2	106177	123104
P42765	P42765	THIM_HUMAN	ACAA2	3-ketoacyl-CoA thiolase, mitochondrial	1	AANDAGYFNDEMAPIEVK	AANDAGYFNDEMAPIEVK	2	AANDAGYFNDEMAPIEVK2	11620	12148.7	9647.3
P25787	P25787	PSA2_HUMAN	PSMA2	Proteasome subunit alpha type-2	1	AANGVVLATEK	AANGVVLATEK	2	AANGVVLATEK2	42497.7	24624.7	69615.9
P12931	P07947;P12931	SRC_HUMAN	SRC	Proto-oncogene tyrosine-protein kinase Src	1	AANILVGENLVCK	AANILVGENLVC(UniMod:4)K	2	AANILVGENLVC(UniMod:4)K2	49543.5	42501.4	32174
Q9BV44	Q9BV44	THUM3_HUMAN	THUMPD3	tRNA (guanine(6)-N(2))-methyltransferase THUMP3	1	AANNIASLLTK	AANNIASLLTK	2	AANNIASLLTK2	40413.3	33743.3	16036.1
Q9C0H2	Q9C0H2	TTYH3_HUMAN	TTYH3	Protein tweety homolog 3	1	AANPFQQK	AANPFQQK	2	AANPFQQK2	56156.9	52805
Q8IY81	Q8IY81	SPB1_HUMAN	FTSJ3	pre-rRNA 2'-O-ribose RNA methyltransferase FTSJ3	1	AANPVDFLSK	AANPVDFLSK	2	AANPVDFLSK2	10575.5	13212.7
Q9Y4L1	Q9Y4L1	HYOU1_HUMAN	HYOU1	Hypoxia up-regulated protein 1	1	AANSLEAFIFETQDK	AANSLEAFIFETQDK	2	AANSLEAFIFETQDK2		20241.6	27268.5
Q9Y4L1	Q9Y4L1	HYOU1_HUMAN	HYOU1	Hypoxia up-regulated protein 1	1	AANSLEAFIFETQDK	AANSLEAFIFETQDK	3	AANSLEAFIFETQDK3		6157.92	8691.64
P50750	P50750	CDK9_HUMAN	CDK9	Cyclin-dependent kinase 9	1	AANVLITR	AANVLITR	2	AANVLITR2	6384.47	5072.46
Q9Y6E0	Q9Y6E0	STK24_HUMAN	STK24	Serine/threonine-protein kinase 24	1	AANVLLSEHGEVK	AANVLLSEHGEVK	2	AANVLLSEHGEVK2	84646.7	87651.1	118719
Q9Y6E0	Q9Y6E0	STK24_HUMAN	STK24	Serine/threonine-protein kinase 24	1	AANVLLSEHGEVK	AANVLLSEHGEVK	3	AANVLLSEHGEVK3	17201.1	14320.8	27172.1
Q9P289	O00506;Q9P289	STK26_HUMAN	STK26	Serine/threonine-protein kinase 26	1	AANVLLSEQGDVK	AANVLLSEQGDVK	2	AANVLLSEQGDVK2	83541.1	79305.3	110793
P07948	P07948	LYN_HUMAN	LYN	Tyrosine-protein kinase Lyn	1	AANVLVSESLMCK	AANVLVSESLMC(UniMod:4)K	2	AANVLVSESLMC(UniMod:4)K2	23352.6	49457.4	46528.7
Q8ND04	Q8ND04	SMG8_HUMAN	SMG8	Nonsense-mediated mRNA decay factor SMG8	1	AANYDFYQLLEEK	AANYDFYQLLEEK	2	AANYDFYQLLEEK2		23055.6	28990.8
Q8NF37	Q8NF37	PCAT1_HUMAN	LPCAT1	Lysophosphatidylcholine acyltransferase 1	1	AAPASSAGASDAR	AAPASSAGASDAR	2	AAPASSAGASDAR2	7723.61	7392.98
Q96GQ7	Q96GQ7	DDX27_HUMAN	DDX27	Probable ATP-dependent RNA helicase DDX27	1	AAPDILIATPGR	AAPDILIATPGR	2	AAPDILIATPGR2	43957.8	39844	33092.1
Q9Y639	Q9Y639	NPTN_HUMAN	NPTN	Neuroplastin	1	AAPDITGHK	AAPDITGHK	2	AAPDITGHK2	272889	163543
P31146	P31146	COR1A_HUMAN	CORO1A	Coronin-1A	1	AAPEASGTPSSDAVSR	AAPEASGTPSSDAVSR	2	AAPEASGTPSSDAVSR2	6624.83	7264.92
Q96TA1	Q96TA1	NIBA2_HUMAN	NIBAN2	Protein Niban 2	1	AAPEASSPPASPLQHLLPGK	AAPEASSPPASPLQHLLPGK	2	AAPEASSPPASPLQHLLPGK2	12743.9	18257.8	23876.7
Q96TA1	Q96TA1	NIBA2_HUMAN	NIBAN2	Protein Niban 2	1	AAPEASSPPASPLQHLLPGK	AAPEASSPPASPLQHLLPGK	3	AAPEASSPPASPLQHLLPGK3			11729.8
Q9Y5B0	Q9Y5B0	CTDP1_HUMAN	CTDP1	RNA polymerase II subunit A C-terminal domain phosphatase	1	AAPEGAGALAQGSSLEPGR	AAPEGAGALAQGSSLEPGR	2	AAPEGAGALAQGSSLEPGR2	5017.7	4200.84
Q92947	Q92947	GCDH_HUMAN	GCDH	Glutaryl-CoA dehydrogenase, mitochondrial	1	AAPEMVSLLK	AAPEMVSLLK	2	AAPEMVSLLK2		49954.5
Q15181	Q15181	IPYR_HUMAN	PPA1	Inorganic pyrophosphatase	1	AAPFSLEYR	AAPFSLEYR	2	AAPFSLEYR2	91006.3	76740	80020.6
Q15233	Q15233	NONO_HUMAN	NONO	Non-POU domain-containing octamer-binding protein	1	AAPGAEFAPNK	AAPGAEFAPNK	2	AAPGAEFAPNK2	23132	27609.6
Q15233	Q15233	NONO_HUMAN	NONO	Non-POU domain-containing octamer-binding protein	1	AAPGAEFAPNKR	AAPGAEFAPNKR	2	AAPGAEFAPNKR2	10706	11900.5
O00391	O00391	QSOX1_HUMAN	QSOX1	Sulfhydryl oxidase 1	1	AAPGQEPPEHMAELQR	AAPGQEPPEHM(UniMod:35)AELQR	3	AAPGQEPPEHM(UniMod:35)AELQR3	12553.1	11151.2
O00391	O00391	QSOX1_HUMAN	QSOX1	Sulfhydryl oxidase 1	1	AAPGQEPPEHMAELQR	AAPGQEPPEHMAELQR	2	AAPGQEPPEHMAELQR2	8693.3	13864.3
O00391	O00391	QSOX1_HUMAN	QSOX1	Sulfhydryl oxidase 1	1	AAPGQEPPEHMAELQR	AAPGQEPPEHMAELQR	3	AAPGQEPPEHMAELQR3	35075.3	46370.2	32100
P06737	P06737;P11216;P11217	PYGL_HUMAN	PYGL	Glycogen phosphorylase, liver form	1	AAPGYHMAK	AAPGYHMAK	2	AAPGYHMAK2	113952	159973
Q15120	Q15120	PDK3_HUMAN	PDK3	[Pyruvate dehydrogenase (acetyl-transferring)] kinase isozyme 3, mitochondrial	1	AAPLAGFGYGLPISR	AAPLAGFGYGLPISR	2	AAPLAGFGYGLPISR2	8359.52	7659.63
P12111	P12111	CO6A3_HUMAN	COL6A3	Collagen alpha-3(VI) chain	1	AAPLQGMLPGLLAPLR	AAPLQGMLPGLLAPLR	2	AAPLQGMLPGLLAPLR2		1180.81
Q71SY5	Q71SY5	MED25_HUMAN	MED25	Mediator of RNA polymerase II transcription subunit 25	1	AAPPALLEPLQPPTDVSQDPR	AAPPALLEPLQPPTDVSQDPR	2	AAPPALLEPLQPPTDVSQDPR2	4974.3	3267.64
O75694	O75694	NU155_HUMAN	NUP155	Nuclear pore complex protein Nup155	1	AAPQSPSVPK	AAPQSPSVPK	2	AAPQSPSVPK2	13063.2	11873.7
P0DOY2;P0DOY3	A0M8Q6;P0DOY2;P0DOY3;P0CF74	IGLC2_HUMAN;IGLC3_HUMAN	IGLC2;IGLC3	Immunoglobulin lambda constant 2	0	AAPSVTLFPPSSEELQANK	AAPSVTLFPPSSEELQANK	2	AAPSVTLFPPSSEELQANK2	44265.4	22251.4	71493.3
O60331	O60331	PI51C_HUMAN	PIP5K1C	Phosphatidylinositol 4-phosphate 5-kinase type-1 gamma	1	AAPTEVLSMTAQPGPGHGK	AAPTEVLSMTAQPGPGHGK	2	AAPTEVLSMTAQPGPGHGK2	7812.25	12054.7
Q9NZQ3	Q9NZQ3	SPN90_HUMAN	NCKIPSD	NCK-interacting protein with SH3 domain	1	AAPTTPPPPVK	AAPTTPPPPVK	2	AAPTTPPPPVK2	2341.43	2739.62
P42684	P42684	ABL2_HUMAN	ABL2	Tyrosine-protein kinase ABL2	1	AAPVLPTTHNHK	AAPVLPTTHNHK	2	AAPVLPTTHNHK2		1271.4
P18583	P18583	SON_HUMAN	SON	Protein SON	1	AAPVTGGMGAVLMR	AAPVTGGMGAVLM(UniMod:35)R	2	AAPVTGGMGAVLM(UniMod:35)R2	13576.7
P11274	P11274	BCR_HUMAN	BCR	Breakpoint cluster region protein	1	AAQAPDGASEPR	AAQAPDGASEPR	2	AAQAPDGASEPR2	11371.5	8802.9
P11586	P11586	C1TC_HUMAN	MTHFD1	C-1-tetrahydrofolate synthase, cytoplasmic	1	AAQAPSSFQLLYDLK	AAQAPSSFQLLYDLK	2	AAQAPSSFQLLYDLK2	363069	345241	299294
P37837	P37837	TALDO_HUMAN	TALDO1	Transaldolase	1	AAQASDLEK	AAQASDLEK	2	AAQASDLEK2	38974.9	29319
P06132	P06132	DCUP_HUMAN	UROD	Uroporphyrinogen decarboxylase	1	AAQDFFSTCR	AAQDFFSTC(UniMod:4)R	2	AAQDFFSTC(UniMod:4)R2	10466.2	8643.96
O94906	O94906	PRP6_HUMAN	PRPF6	Pre-mRNA-processing factor 6	1	AAQDLCEEALR	AAQDLC(UniMod:4)EEALR	2	AAQDLC(UniMod:4)EEALR2		6158.2
Q9P2D3	Q9P2D3	HTR5B_HUMAN	HEATR5B	HEAT repeat-containing protein 5B	1	AAQDYLQEK	AAQDYLQEK	2	AAQDYLQEK2	23790.8	21045.4
P04075	P04075	ALDOA_HUMAN	ALDOA	Fructose-bisphosphate aldolase A	1	AAQEEYVK	AAQEEYVK	2	AAQEEYVK2	272718	308223	196137
Q99543	Q99543	DNJC2_HUMAN	DNAJC2	DnaJ homolog subfamily C member 2	1	AAQEQVLNASR	AAQEQVLNASR	2	AAQEQVLNASR2	10777.5	11749.1
Q9NW08	Q9NW08	RPC2_HUMAN	POLR3B	DNA-directed RNA polymerase III subunit RPC2	1	AAQFDVVK	AAQFDVVK	2	AAQFDVVK2		19144.3
Q5T4S7	Q5T4S7	UBR4_HUMAN	UBR4	E3 ubiquitin-protein ligase UBR4	1	AAQFVDLLGYFSLK	AAQFVDLLGYFSLK	2	AAQFVDLLGYFSLK2		2529.6
O75449	O75449	KTNA1_HUMAN	KATNA1	Katanin p60 ATPase-containing subunit A1	1	AAQHDLPASEGEVWSMPVPVER	AAQHDLPASEGEVWSMPVPVER	3	AAQHDLPASEGEVWSMPVPVER3		3201.39
Q13952	Q13952	NFYC_HUMAN	NFYC	Nuclear transcription factor Y subunit gamma	1	AAQIFITELTLR	AAQIFITELTLR	2	AAQIFITELTLR2	5752	6479.88
Q9H4L5	Q9H4L5	OSBL3_HUMAN	OSBPL3	Oxysterol-binding protein-related protein 3	1	AAQIPSPLER	AAQIPSPLER	2	AAQIPSPLER2	117967	105232	156604
Q15075	Q15075	EEA1_HUMAN	EEA1	Early endosome antigen 1	1	AAQLATEIADIK	AAQLATEIADIK	2	AAQLATEIADIK2	36431.4	38427.1	19773.8
P52789	P52789	HXK2_HUMAN	HK2	Hexokinase-2	1	AAQLCGAGMAAVVDR	AAQLC(UniMod:4)GAGMAAVVDR	2	AAQLC(UniMod:4)GAGMAAVVDR2	13079.5	13128	17781.4
P55268	P55268	LAMB2_HUMAN	LAMB2	Laminin subunit beta-2	1	AAQLDGLEAR	AAQLDGLEAR	2	AAQLDGLEAR2	36021.8	29095
Q9UKU7	Q9UKU7	ACAD8_HUMAN	ACAD8	Isobutyryl-CoA dehydrogenase, mitochondrial	1	AAQLGFGGVYIQTDVGGSGLSR	AAQLGFGGVYIQTDVGGSGLSR	2	AAQLGFGGVYIQTDVGGSGLSR2		14834.7
P43353	P43353	AL3B1_HUMAN	ALDH3B1	Aldehyde dehydrogenase family 3 member B1	1	AAQLQGLGR	AAQLQGLGR	2	AAQLQGLGR2	19404.2	17545.8
Q9UQQ2	Q9UQQ2	SH2B3_HUMAN	SH2B3	SH2B adapter protein 3	1	AAQLVQLQGPDAHGVFLVR	AAQLVQLQGPDAHGVFLVR	3	AAQLVQLQGPDAHGVFLVR3		3811.81
P07942	P07942	LAMB1_HUMAN	LAMB1	Laminin subunit beta-1	1	AAQNSGEAEYIEK	AAQNSGEAEYIEK	2	AAQNSGEAEYIEK2	46638	51786.9
P48729	P48729	KC1A_HUMAN	CSNK1A1	Casein kinase I isoform alpha	1	AAQQAASSSGQGQQAQTPTGK	AAQQAASSSGQGQQAQTPTGK	2	AAQQAASSSGQGQQAQTPTGK2	7103.49	7753.87
P48729	P48729	KC1A_HUMAN	CSNK1A1	Casein kinase I isoform alpha	1	AAQQAASSSGQGQQAQTPTGK	AAQQAASSSGQGQQAQTPTGK	3	AAQQAASSSGQGQQAQTPTGK3	2385.94	1166.48
P35914	P35914	HMGCL_HUMAN	HMGCL	Hydroxymethylglutaryl-CoA lyase, mitochondrial	1	AAQSANISVR	AAQSANISVR	2	AAQSANISVR2	10830.3	9832.28
Q8TDY4	Q8TDY4	ASAP3_HUMAN	ASAP3	Arf-GAP with SH3 domain, ANK repeat and PH domain-containing protein 3	1	AAQSLFPFIEK	AAQSLFPFIEK	2	AAQSLFPFIEK2	8781.71	5783.18	5313.84
Q9UMR2	Q9NUU7;Q9UMR2	DD19B_HUMAN	DDX19B	ATP-dependent RNA helicase DDX19B	1	AAQSLLNK	AAQSLLNK	2	AAQSLLNK2		7790.93
O94964	O94964	MTCL2_HUMAN	MTCL2	Microtubule cross-linking factor 2	1	AAQTGQVDGELIR	AAQTGQVDGELIR	2	AAQTGQVDGELIR2	7208.33	7139.15
Q8IVM0	Q8IVM0	CCD50_HUMAN	CCDC50	Coiled-coil domain-containing protein 50	1	AAQVAQDEEIAR	AAQVAQDEEIAR	2	AAQVAQDEEIAR2	47845.8	49775.9
Q6NXR4	Q6NXR4	TTI2_HUMAN	TTI2	TELO2-interacting protein 2	1	AAQVGLLFLK	AAQVGLLFLK	2	AAQVGLLFLK2	23057.6	21392.4	15768.4
Q96I24	Q96I24	FUBP3_HUMAN	FUBP3	Far upstream element-binding protein 3	1	AAQVMGPPDR	AAQVMGPPDR	2	AAQVMGPPDR2	23642.5
P01023	P01023	A2MG_HUMAN	A2M	Alpha-2-macroglobulin	1	AAQVTIQSSGTFSSK	AAQVTIQSSGTFSSK	2	AAQVTIQSSGTFSSK2	14210.8
Q96GM8	Q96GM8	TOE1_HUMAN	TOE1	Target of EGR1 protein 1	1	AARPEIADR	AARPEIADR	2	AARPEIADR2	16057.6	15842.3
Q9BTW9	Q9BTW9	TBCD_HUMAN	TBCD	Tubulin-specific chaperone D	1	AASAAFQENVGR	AASAAFQENVGR	2	AASAAFQENVGR2	135768	132442
Q9UKY7	Q9UKY7	CDV3_HUMAN	CDV3	Protein CDV3 homolog	1	AASAAGAAGSAGGSSGAAGAAGGGAGAGTR	AASAAGAAGSAGGSSGAAGAAGGGAGAGTR	3	AASAAGAAGSAGGSSGAAGAAGGGAGAGTR3	2158.53	2083.29
O75367	O75367	H2AY_HUMAN	MACROH2A1	Core histone macro-H2A.1	1	AASADSTTEGTPADGFTVLSTK	AASADSTTEGTPADGFTVLSTK	2	AASADSTTEGTPADGFTVLSTK2	83630.3	66285.8	123779
O00154	O00154	BACH_HUMAN	ACOT7	Cytosolic acyl coenzyme A thioester hydrolase	1	AASAFFTYVSLSQEGR	AASAFFTYVSLSQEGR	2	AASAFFTYVSLSQEGR2	166985	185907	118114
P31323	P31323	KAP3_HUMAN	PRKAR2B	cAMP-dependent protein kinase type II-beta regulatory subunit	1	AASAHAIGTVK	AASAHAIGTVK	2	AASAHAIGTVK2		2821.84
Q9UKM9	Q9UKM9	RALY_HUMAN	RALY	RNA-binding protein Raly	1	AASAIYSGYIFDYDYYR	AASAIYSGYIFDYDYYR	2	AASAIYSGYIFDYDYYR2	4590.09	13018.5	13963.7
Q9BSJ2	Q9BSJ2	GCP2_HUMAN	TUBGCP2	Gamma-tubulin complex component 2	1	AASAPYFEVLEK	AASAPYFEVLEK	2	AASAPYFEVLEK2	42146.9	27612.7	27950.6
Q16787	Q16787	LAMA3_HUMAN	LAMA3	Laminin subunit alpha-3	1	AASASESALQTVIK	AASASESALQTVIK	2	AASASESALQTVIK2	15370.1	12473.3	9425.23
P13861	P13861	KAP2_HUMAN	PRKAR2A	cAMP-dependent protein kinase type II-alpha regulatory subunit	1	AASAYAVGDVK	AASAYAVGDVK	2	AASAYAVGDVK2	8805.44	9332.11
P62258	P62258	1433E_HUMAN	YWHAE	14-3-3 protein epsilon	1	AASDIAMTELPPTHPIR	AASDIAM(UniMod:35)TELPPTHPIR	3	AASDIAM(UniMod:35)TELPPTHPIR3	89860.4	75840.9	190815
P62258	P62258	1433E_HUMAN	YWHAE	14-3-3 protein epsilon	1	AASDIAMTELPPTHPIR	AASDIAMTELPPTHPIR	2	AASDIAMTELPPTHPIR2	117406	289931	357437
P62258	P62258	1433E_HUMAN	YWHAE	14-3-3 protein epsilon	1	AASDIAMTELPPTHPIR	AASDIAMTELPPTHPIR	3	AASDIAMTELPPTHPIR3	71910.7	76210.6	103457
O94985	O94985	CSTN1_HUMAN	CLSTN1	Calsyntenin-1	1	AASEFESSEGVFLFPELR	AASEFESSEGVFLFPELR	2	AASEFESSEGVFLFPELR2	29605.4	25592.6	24781.7
Q9UBX1	Q9UBX1	CATF_HUMAN	CTSF	Cathepsin F	1	AASFQAWGPPSPELLAPTR	AASFQAWGPPSPELLAPTR	2	AASFQAWGPPSPELLAPTR2	32809.3	28216.8	35484.9
P09525	P09525	ANXA4_HUMAN	ANXA4	Annexin A4	1	AASGFNAMEDAQTLR	AASGFNAM(UniMod:35)EDAQTLR	2	AASGFNAM(UniMod:35)EDAQTLR2		33860.7
P09525	P09525	ANXA4_HUMAN	ANXA4	Annexin A4	1	AASGFNAMEDAQTLR	AASGFNAMEDAQTLR	2	AASGFNAMEDAQTLR2	146478	188899	163209
P04114	P04114	APOB_HUMAN	APOB	Apolipoprotein B-100	1	AASGTTGTYQEWK	AASGTTGTYQEWK	2	AASGTTGTYQEWK2		14728.5
Q12959	Q12959	DLG1_HUMAN	DLG1	Disks large homolog 1	1	AASHEQAAAALK	AASHEQAAAALK	2	AASHEQAAAALK2	102018	94354
Q8TEQ6	Q8TEQ6	GEMI5_HUMAN	GEMIN5	Gem-associated protein 5	1	AASHLLSIHK	AASHLLSIHK	2	AASHLLSIHK2	14487.8	20056.4
Q9Y5B9	Q9Y5B9	SP16H_HUMAN	SUPT16H	FACT complex subunit SPT16	1	AASITSEVFNK	AASITSEVFNK	2	AASITSEVFNK2	55714.2	46695.2	47398.3
Q92538	Q92538	GBF1_HUMAN	GBF1	Golgi-specific brefeldin A-resistance guanine nucleotide exchange factor 1	1	AASIYSSWAEEQR	AASIYSSWAEEQR	2	AASIYSSWAEEQR2	43497.4	46409.6
Q96N66	Q96N66	MBOA7_HUMAN	MBOAT7	Lysophospholipid acyltransferase 7	1	AASLEYDYETIR	AASLEYDYETIR	2	AASLEYDYETIR2	48092.7	44239.5	24201.8
Q9NSK0	Q9NSK0	KLC4_HUMAN	KLC4	Kinesin light chain 4	1	AASLNYLNQPSAAPLQVSR	AASLNYLNQPSAAPLQVSR	2	AASLNYLNQPSAAPLQVSR2	3674.08	2748.8
Q9NZM1	Q9NZM1	MYOF_HUMAN	MYOF	Myoferlin	1	AASPSELTCPPGWEWEDDAWSYDINR	AASPSELTC(UniMod:4)PPGWEWEDDAWSYDINR	3	AASPSELTC(UniMod:4)PPGWEWEDDAWSYDINR3	11440.9	7645.47	6636.85
Q8IYB3	Q8IYB3	SRRM1_HUMAN	SRRM1	Serine/arginine repetitive matrix protein 1	1	AASPSPQSVR	AASPSPQSVR	2	AASPSPQSVR2	11447.3
Q5TCZ1	Q5TCZ1	SPD2A_HUMAN	SH3PXD2A	SH3 and PX domain-containing protein 2A	1	AASQGSDSPLLPAQR	AASQGSDSPLLPAQR	2	AASQGSDSPLLPAQR2		5521.52
O15439	O15439	MRP4_HUMAN	ABCC4	ATP-binding cassette sub-family C member 4	1	AASQILILK	AASQILILK	2	AASQILILK2	11678.2
Q96N66	Q96N66	MBOA7_HUMAN	MBOAT7	Lysophospholipid acyltransferase 7	1	AASQPTSLAPEK	AASQPTSLAPEK	2	AASQPTSLAPEK2	39850.4	40148.5
Q92616	Q92616	GCN1_HUMAN	GCN1	Stalled ribosome sensor GCN1	1	AASQSTQVPTITEGVAAALLLLK	AASQSTQVPTITEGVAAALLLLK	3	AASQSTQVPTITEGVAAALLLLK3	1187.66	1674.84	1779.69
Q5T5U3	Q5T5U3	RHG21_HUMAN	ARHGAP21	Rho GTPase-activating protein 21	1	AASQSTTDYNQVVPNR	AASQSTTDYNQVVPNR	2	AASQSTTDYNQVVPNR2	4610.64	6950.88
O15484	O15484	CAN5_HUMAN	CAPN5	Calpain-5	1	AASSIYINSR	AASSIYINSR	2	AASSIYINSR2	20511.7	21228.6
Q9Y446	Q9Y446	PKP3_HUMAN	PKP3	Plakophilin-3	1	AASSLLANLWQYNK	AASSLLANLWQYNK	2	AASSLLANLWQYNK2	8506.01	10533.1
O95819	O95819	M4K4_HUMAN	MAP4K4	Mitogen-activated protein kinase kinase kinase kinase 4	1	AASSLNLSNGETESVK	AASSLNLSNGETESVK	2	AASSLNLSNGETESVK2	30820.1	30345.9
Q08554	Q08554	DSC1_HUMAN	DSC1	Desmocollin-1	1	AASSQTPTMCTTTVTVK	AASSQTPTM(UniMod:35)C(UniMod:4)TTTVTVK	2	AASSQTPTM(UniMod:35)C(UniMod:4)TTTVTVK2	7267.57	8912.75
Q92538	Q92538	GBF1_HUMAN	GBF1	Golgi-specific brefeldin A-resistance guanine nucleotide exchange factor 1	1	AASSSSPGSPVASSPSR	AASSSSPGSPVASSPSR	2	AASSSSPGSPVASSPSR2	7986.35	6656.76
Q99575	Q99575	POP1_HUMAN	POP1	Ribonucleases P/MRP protein subunit POP1	1	AASVHTVGEDTEETPHR	AASVHTVGEDTEETPHR	3	AASVHTVGEDTEETPHR3	20487.6	23443.5
Q13214	Q13214	SEM3B_HUMAN	SEMA3B	Semaphorin-3B	1	AASVLVGEELYSGVAADLMGR	AASVLVGEELYSGVAADLMGR	2	AASVLVGEELYSGVAADLMGR2	5357.4	7743.21
Q14126	Q14126	DSG2_HUMAN	DSG2	Desmoglein-2	1	AASYTEEDENHTAK	AASYTEEDENHTAK	2	AASYTEEDENHTAK2	58519	58269.8
Q14126	Q14126	DSG2_HUMAN	DSG2	Desmoglein-2	1	AASYTEEDENHTAK	AASYTEEDENHTAK	3	AASYTEEDENHTAK3	20292.1	18790.8
Q9Y3F4	Q9Y3F4	STRAP_HUMAN	STRAP	Serine-threonine kinase receptor-associated protein	1	AATAAADFTAK	AATAAADFTAK	2	AATAAADFTAK2	240025	225046	188247
Q8N1F8	Q8N1F8	S11IP_HUMAN	STK11IP	Serine/threonine-protein kinase 11-interacting protein	1	AATAQYLSPR	AATAQYLSPR	2	AATAQYLSPR2		6127.77
P55263	P55263	ADK_HUMAN	ADK	Adenosine kinase	1	AATFFGCIGIDK	AATFFGC(UniMod:4)IGIDK	2	AATFFGC(UniMod:4)IGIDK2	30767.6	27047.3	27851.1
O15294	O15294	OGT1_HUMAN	OGT	UDP-N-acetylglucosamine--peptide N-acetylglucosaminyltransferase 110 kDa subunit	1	AATGEEVPR	AATGEEVPR	2	AATGEEVPR2	48240.2	55670.9
Q9HCM4	Q9HCM4	E41L5_HUMAN	EPB41L5	Band 4.1-like protein 5	1	AATHIPAAGDSK	AATHIPAAGDSK	2	AATHIPAAGDSK2	25005.3	20466.3
P24821	P24821	TENA_HUMAN	TNC	Tenascin	1	AATHYTITIR	AATHYTITIR	2	AATHYTITIR2	9123.58	11006.1
Q53GS7	Q53GS7	GLE1_HUMAN	GLE1	mRNA export factor GLE1	1	AATIPVSQISTIAGSK	AATIPVSQISTIAGSK	2	AATIPVSQISTIAGSK2	7891.17	11396	20792.8
P31323	P31323	KAP3_HUMAN	PRKAR2B	cAMP-dependent protein kinase type II-beta regulatory subunit	1	AATITATSPGALWGLDR	AATITATSPGALWGLDR	2	AATITATSPGALWGLDR2	11226.7	12651.1	10339
P13861	P13861	KAP2_HUMAN	PRKAR2A	cAMP-dependent protein kinase type II-alpha regulatory subunit	1	AATIVATSEGSLWGLDR	AATIVATSEGSLWGLDR	2	AATIVATSEGSLWGLDR2	100072	61275.6	109408
Q9Y4I1	Q9Y4I1	MYO5A_HUMAN	MYO5A	Unconventional myosin-Va	1	AATIVLQSYLR	AATIVLQSYLR	2	AATIVLQSYLR2	8305.69	9537.21
Q14683	Q14683	SMC1A_HUMAN	SMC1A	Structural maintenance of chromosomes protein 1A	1	AATLAQELEK	AATLAQELEK	2	AATLAQELEK2	19527.1	16888.1
Q99615	Q99615	DNJC7_HUMAN	DNAJC7	DnaJ homolog subfamily C member 7	1	AATLMMLGR	AATLM(UniMod:35)MLGR	2	AATLM(UniMod:35)MLGR2	12834.6	10631.9
Q6PD74	Q6PD74	AAGAB_HUMAN	AAGAB	Alpha- and gamma-adaptin-binding protein p34	1	AATLPHEQR	AATLPHEQR	2	AATLPHEQR2	9649.58	3956.22
Q13895	Q13895	BYST_HUMAN	BYSL	Bystin	1	AATMTAAGHHAEVVVDPEDER	AATM(UniMod:35)TAAGHHAEVVVDPEDER	3	AATM(UniMod:35)TAAGHHAEVVVDPEDER3	4982.21	3744.72
Q53H96	Q53H96	P5CR3_HUMAN	PYCR3	Pyrroline-5-carboxylate reductase 3	1	AATMSAVEAATCR	AATMSAVEAATC(UniMod:4)R	2	AATMSAVEAATC(UniMod:4)R2	15244.4	12940.7
Q13895	Q13895	BYST_HUMAN	BYSL	Bystin	1	AATMTAAGHHAEVVVDPEDER	AATMTAAGHHAEVVVDPEDER	3	AATMTAAGHHAEVVVDPEDER3	8222.13	10417.4
Q92817	Q92817	EVPL_HUMAN	EVPL	Envoplakin	1	AATQELALLISR	AATQELALLISR	2	AATQELALLISR2		8671.12
P51608	P51608	MECP2_HUMAN	MECP2	Methyl-CpG-binding protein 2	1	AATSEGVQVK	AATSEGVQVK	2	AATSEGVQVK2	14582.3
Q86X29	Q86X29	LSR_HUMAN	LSR	Lipolysis-stimulated lipoprotein receptor	1	AATSGVPSIYAPSTYAHLSPAK	AATSGVPSIYAPSTYAHLSPAK	3	AATSGVPSIYAPSTYAHLSPAK3	10293.5	11174.5	12238.2
Q14204	Q14204	DYHC1_HUMAN	DYNC1H1	Cytoplasmic dynein 1 heavy chain 1	1	AATSPALFNR	AATSPALFNR	2	AATSPALFNR2	62333.1	69802.7	93743.2
Q9NUL3	Q9NUL3	STAU2_HUMAN	STAU2	Double-stranded RNA-binding protein Staufen homolog 2	1	AATTVLQELK	AATTVLQELK	2	AATTVLQELK2	10269.4	7549.15
P02649	P02649	APOE_HUMAN	APOE	Apolipoprotein E	1	AATVGSLAGQPLQER	AATVGSLAGQPLQER	2	AATVGSLAGQPLQER2	3869.27	6540.9
Q15582	Q15582	BGH3_HUMAN	TGFBI	Transforming growth factor-beta-induced protein ig-h3	1	AAVAASGLNTMLEGNGQYTLLAPTNEAFEK	AAVAASGLNTMLEGNGQYTLLAPTNEAFEK	3	AAVAASGLNTMLEGNGQYTLLAPTNEAFEK3	12976.6	1583.38	5559.09
Q86U90	Q86U90	YRDC_HUMAN	YRDC	Threonylcarbamoyl-AMP synthase	1	AAVAASVGLSEGPAGSR	AAVAASVGLSEGPAGSR	2	AAVAASVGLSEGPAGSR2	8646.07
P22314	P22314	UBA1_HUMAN	UBA1	Ubiquitin-like modifier-activating enzyme 1	1	AAVATFLQSVQVPEFTPK	AAVATFLQSVQVPEFTPK	2	AAVATFLQSVQVPEFTPK2	224825	173884	175772
P22314	P22314	UBA1_HUMAN	UBA1	Ubiquitin-like modifier-activating enzyme 1	1	AAVATFLQSVQVPEFTPK	AAVATFLQSVQVPEFTPK	3	AAVATFLQSVQVPEFTPK3	8817.9	3894.51
Q96F86	Q96F86	EDC3_HUMAN	EDC3	Enhancer of mRNA-decapping protein 3	1	AAVAWANQNR	AAVAWANQNR	2	AAVAWANQNR2	16387.4	16072.7
P11766	P11766	ADHX_HUMAN	ADH5	Alcohol dehydrogenase class-3	1	AAVAWEAGK	AAVAWEAGK	2	AAVAWEAGK2	58321.7	44669.5
P13804	P13804	ETFA_HUMAN	ETFA	Electron transfer flavoprotein subunit alpha, mitochondrial	1	AAVDAGFVPNDMQVGQTGK	AAVDAGFVPNDMQVGQTGK	2	AAVDAGFVPNDMQVGQTGK2	91129.5	99354.6	89626
Q5VTR2	Q5VTR2	BRE1A_HUMAN	RNF20	E3 ubiquitin-protein ligase BRE1A	1	AAVEDSGTTVETIK	AAVEDSGTTVETIK	2	AAVEDSGTTVETIK2	12768.7	11608.6
Q15814	Q15814	TBCC_HUMAN	TBCC	Tubulin-specific chaperone C	1	AAVEELLER	AAVEELLER	2	AAVEELLER2	29159.6	30518	43403.8
O94906	O94906	PRP6_HUMAN	PRPF6	Pre-mRNA-processing factor 6	1	AAVELEEPEDAR	AAVELEEPEDAR	2	AAVELEEPEDAR2	12655.3	16223.8
Q14974	Q14974	IMB1_HUMAN	KPNB1	Importin subunit beta-1	1	AAVENLPTFLVELSR	AAVENLPTFLVELSR	2	AAVENLPTFLVELSR2	237181	250702	33039.7
Q99460	Q99460	PSMD1_HUMAN	PSMD1	26S proteasome non-ATPase regulatory subunit 1	1	AAVESLGFILFR	AAVESLGFILFR	2	AAVESLGFILFR2	63137.2	73517.7	17981.6
Q14674	Q14674	ESPL1_HUMAN	ESPL1	Separin	1	AAVETSFLDYGENLVQK	AAVETSFLDYGENLVQK	2	AAVETSFLDYGENLVQK2		17616.1
Q01844	Q01844	EWS_HUMAN	EWSR1	RNA-binding protein EWS	1	AAVEWFDGK	AAVEWFDGK	2	AAVEWFDGK2	69223.4	52987.7	74320.9
Q5VZE5	Q5VZE5	NAA35_HUMAN	NAA35	N-alpha-acetyltransferase 35, NatC auxiliary subunit	1	AAVFEEEDFQSMTYGFK	AAVFEEEDFQSMTYGFK	2	AAVFEEEDFQSMTYGFK2	14348.8	12287.6
Q96F86	Q96F86	EDC3_HUMAN	EDC3	Enhancer of mRNA-decapping protein 3	1	AAVFEEIDTYER	AAVFEEIDTYER	2	AAVFEEIDTYER2	11226.9	14601.1
Q29RF7	Q29RF7	PDS5A_HUMAN	PDS5A	Sister chromatid cohesion protein PDS5 homolog A	1	AAVGQESPGGLEAGNAK	AAVGQESPGGLEAGNAK	2	AAVGQESPGGLEAGNAK2	5121.25	6469.62
Q8WUM4	Q8WUM4	PDC6I_HUMAN	PDCD6IP	Programmed cell death 6-interacting protein	1	AAVGRPLDK	AAVGRPLDK	2	AAVGRPLDK2	30596.1	27532.5
Q9H336	Q9H336	CRLD1_HUMAN	CRISPLD1	Cysteine-rich secretory protein LCCL domain-containing 1	1	AAVHAGVVR	AAVHAGVVR	2	AAVHAGVVR2		5907.35
Q9NR30	Q9NR30	DDX21_HUMAN	DDX21	Nucleolar RNA helicase 2	1	AAVIGDVIR	AAVIGDVIR	2	AAVIGDVIR2	198164	185090	159992
Q6P9B9	Q6P9B9	INT5_HUMAN	INTS5	Integrator complex subunit 5	1	AAVLDHLR	AAVLDHLR	2	AAVLDHLR2	11443.4	12152.4
P13716	P13716	HEM2_HUMAN	ALAD	Delta-aminolevulinic acid dehydratase	1	AAVLEAMTAFR	AAVLEAMTAFR	2	AAVLEAMTAFR2	12480.1	12635.9	12795.8
Q9UKM9	Q9UKM9	RALY_HUMAN	RALY	RNA-binding protein Raly	1	AAVLGENGR	AAVLGENGR	2	AAVLGENGR2	55763.4	50502.4
P35475	P35475	IDUA_HUMAN	IDUA	Alpha-L-iduronidase	1	AAVLIYASDDTR	AAVLIYASDDTR	2	AAVLIYASDDTR2	8991.89	5523.81
Q13435	Q13435	SF3B2_HUMAN	SF3B2	Splicing factor 3B subunit 2	1	AAVLLEQER	AAVLLEQER	2	AAVLLEQER2	44703.5	40813.7
Q96KN1	Q96KN1	LRAT2_HUMAN	LRATD2	Protein LRATD2	1	AAVLQELATHLHPAEPEEGDSNVAR	AAVLQELATHLHPAEPEEGDSNVAR	3	AAVLQELATHLHPAEPEEGDSNVAR3		10788.5
O75882	O75882	ATRN_HUMAN	ATRN	Attractin	1	AAVLSVFVR	AAVLSVFVR	2	AAVLSVFVR2		5589.31	7462.1
P35222	P35222	CTNB1_HUMAN	CTNNB1	Catenin beta-1	1	AAVMVHQLSK	AAVM(UniMod:35)VHQLSK	2	AAVM(UniMod:35)VHQLSK2	38781.9	29381
Q96GX9	Q96GX9	MTNB_HUMAN	APIP	Methylthioribulose-1-phosphate dehydratase	1	AAVMATLLFPGR	AAVMATLLFPGR	2	AAVMATLLFPGR2	9602.46	5530.73	12387.5
Q6P2Q9	Q6P2Q9	PRP8_HUMAN	PRPF8	Pre-mRNA-processing-splicing factor 8	1	AAVMHDILDMMPEGIK	AAVMHDILDMMPEGIK	3	AAVMHDILDMMPEGIK3	5993.35	12279.6	3537.58
P35222	P35222	CTNB1_HUMAN	CTNNB1	Catenin beta-1	1	AAVMVHQLSK	AAVMVHQLSK	2	AAVMVHQLSK2	149500	148639
Q8N8S7	Q8N8S7	ENAH_HUMAN	ENAH	Protein enabled homolog	1	AAVMVYDDANK	AAVMVYDDANK	2	AAVMVYDDANK2	12662.1	9071.77
Q8N8S7	Q8N8S7	ENAH_HUMAN	ENAH	Protein enabled homolog	1	AAVMVYDDANKK	AAVMVYDDANKK	2	AAVMVYDDANKK2	5658.71	10280.9
Q9UKB1	Q9UKB1;Q9Y297	FBW1B_HUMAN	FBXW11	F-box/WD repeat-containing protein 11	1	AAVNVVDFDDK	AAVNVVDFDDK	2	AAVNVVDFDDK2	65516.7	57299.1
P05023	P05023;P13637;P50993	AT1A1_HUMAN	ATP1A1	Sodium/potassium-transporting ATPase subunit alpha-1	1	AAVPDAVGK	AAVPDAVGK	2	AAVPDAVGK2	237326	354885	496502
P39060	P39060	COIA1_HUMAN	COL18A1	Collagen alpha-1(XVIII) chain	1	AAVPIVNLK	AAVPIVNLK	2	AAVPIVNLK2	165922	141623	99868.4
P06733	P06733;P09104;P13929	ENOA_HUMAN	ENO1	Alpha-enolase	1	AAVPSGASTGIYEALELR	AAVPSGASTGIYEALELR	2	AAVPSGASTGIYEALELR2	4122230	3340150	4957430
P06733	P06733;P09104;P13929	ENOA_HUMAN	ENO1	Alpha-enolase	1	AAVPSGASTGIYEALELR	AAVPSGASTGIYEALELR	3	AAVPSGASTGIYEALELR3	82661.2	24876.7	29862.6
P49768	P49768	PSN1_HUMAN	PSEN1	Presenilin-1	1	AAVQELSSSILAGEDPEER	AAVQELSSSILAGEDPEER	2	AAVQELSSSILAGEDPEER2	134238	128646	121354
P49768	P49768	PSN1_HUMAN	PSEN1	Presenilin-1	1	AAVQELSSSILAGEDPEER	AAVQELSSSILAGEDPEER	3	AAVQELSSSILAGEDPEER3	33274.1	20117.2	16928.9
Q9BQS8	Q9BQS8	FYCO1_HUMAN	FYCO1	FYVE and coiled-coil domain-containing protein 1	1	AAVSQQGEQLQTER	AAVSQQGEQLQTER	2	AAVSQQGEQLQTER2	4616.37	7257.77
Q86WR7	Q86WR7	PRSR2_HUMAN	PROSER2	Proline and serine-rich protein 2	1	AAVSVQER	AAVSVQER	2	AAVSVQER2	29403.3	23796.9
Q9UKA4	Q9UKA4	AKA11_HUMAN	AKAP11	A-kinase anchor protein 11	1	AAVSVSTDNIK	AAVSVSTDNIK	2	AAVSVSTDNIK2	8575.64	6246.22
Q15125	Q15125	EBP_HUMAN	EBP	3-beta-hydroxysteroid-Delta(8),Delta(7)-isomerase	1	AAVVPLGTWR	AAVVPLGTWR	2	AAVVPLGTWR2	38088.6	26113	38858.4
P35611	P35611	ADDA_HUMAN	ADD1	Alpha-adducin	1	AAVVTSPPPTTAPHK	AAVVTSPPPTTAPHK	2	AAVVTSPPPTTAPHK2	13563.8	14308.7
P49916	P49916	DNLI3_HUMAN	LIG3	DNA ligase 3	1	AAVWEITGAEFSK	AAVWEITGAEFSK	2	AAVWEITGAEFSK2	15216.4	15447.4	4436.57
O60294	O60294	TYW4_HUMAN	LCMT2	tRNA wybutosine-synthesizing protein 4	1	AAVWEVDFPDVAR	AAVWEVDFPDVAR	2	AAVWEVDFPDVAR2	28956.6	25929.1	24132.7
Q9BV44	Q9BV44	THUM3_HUMAN	THUMPD3	tRNA (guanine(6)-N(2))-methyltransferase THUMP3	1	AAVYVLIR	AAVYVLIR	2	AAVYVLIR2		3479.44
P11172	P11172	UMPS_HUMAN	UMPS	Uridine 5'-monophosphate synthase	1	AAWEAYLSR	AAWEAYLSR	2	AAWEAYLSR2	21835.7	21010.4	20631.8
P11310	P11310	ACADM_HUMAN	ACADM	Medium-chain specific acyl-CoA dehydrogenase, mitochondrial	1	AAWEVDSGR	AAWEVDSGR	2	AAWEVDSGR2	29234	36595.8
O94967	O94967	WDR47_HUMAN	WDR47	WD repeat-containing protein 47	1	AAYADLLTPLISK	AAYADLLTPLISK	2	AAYADLLTPLISK2	13400.5	12032.8	10482.2
P09884	P09884	DPOLA_HUMAN	POLA1	DNA polymerase alpha catalytic subunit	1	AAYAGGLVLDPK	AAYAGGLVLDPK	2	AAYAGGLVLDPK2	10114.3
O75955	O75955	FLOT1_HUMAN	FLOT1	Flotillin-1	1	AAYDIEVNTR	AAYDIEVNTR	2	AAYDIEVNTR2	73334.6	86412
Q15311	Q15311	RBP1_HUMAN	RALBP1	RalA-binding protein 1	1	AAYDREESTNLEDYEPNTVASLLK	AAYDREESTNLEDYEPNTVASLLK	3	AAYDREESTNLEDYEPNTVASLLK3	14585.2	12165.7	6885.47
O15498	O15498	YKT6_HUMAN	YKT6	Synaptobrevin homolog YKT6	1	AAYDVSSFSFFQR	AAYDVSSFSFFQR	2	AAYDVSSFSFFQR2		7986.26	6957.53
P02545	P02545	LMNA_HUMAN	LMNA	Prelamin-A/C	1	AAYEAELGDAR	AAYEAELGDAR	2	AAYEAELGDAR2	204121	216246	101652
Q15262	Q15262	PTPRK_HUMAN	PTPRK	Receptor-type tyrosine-protein phosphatase kappa	1	AAYFDMIR	AAYFDMIR	2	AAYFDMIR2	28350.2	23787.6	35564
P05141	P05141	ADT2_HUMAN	SLC25A5	ADP/ATP translocase 2	1	AAYFGIYDTAK	AAYFGIYDTAK	2	AAYFGIYDTAK2	13515.9	12832
O00186	O00186	STXB3_HUMAN	STXBP3	Syntaxin-binding protein 3	1	AAYIYFTDFCPDNLFNK	AAYIYFTDFC(UniMod:4)PDNLFNK	2	AAYIYFTDFC(UniMod:4)PDNLFNK2	19472.3	28102.9
P49821	P49821	NDUV1_HUMAN	NDUFV1	NADH dehydrogenase [ubiquinone] flavoprotein 1, mitochondrial	1	AAYIYIR	AAYIYIR	2	AAYIYIR2		5394.03
Q14839	Q14839	CHD4_HUMAN	CHD4	Chromodomain-helicase-DNA-binding protein 4	1	AAYLNMSEDPSHPSMALNTR	AAYLNMSEDPSHPSM(UniMod:35)ALNTR	3	AAYLNMSEDPSHPSM(UniMod:35)ALNTR3	2933.24	2639.86
Q14839	Q14839	CHD4_HUMAN	CHD4	Chromodomain-helicase-DNA-binding protein 4	1	AAYLNMSEDPSHPSMALNTR	AAYLNMSEDPSHPSMALNTR	3	AAYLNMSEDPSHPSMALNTR3	4070.42	6429.92	4791.4
P04083	P04083	ANXA1_HUMAN	ANXA1	Annexin A1	1	AAYLQETGK	AAYLQETGK	2	AAYLQETGK2	132508	159569	133900
P04083	P04083	ANXA1_HUMAN	ANXA1	Annexin A1	1	AAYLQETGKPLDETLK	AAYLQETGKPLDETLK	2	AAYLQETGKPLDETLK2	1312720	1074990	1287320
P04083	P04083	ANXA1_HUMAN	ANXA1	Annexin A1	1	AAYLQETGKPLDETLK	AAYLQETGKPLDETLK	3	AAYLQETGKPLDETLK3	682857	480472	770903
P78527	P78527	PRKDC_HUMAN	PRKDC	DNA-dependent protein kinase catalytic subunit	1	AAYLSDPR	AAYLSDPR	2	AAYLSDPR2	26486	24492
Q14019	Q14019	COTL1_HUMAN	COTL1	Coactosin-like protein	1	AAYNLVR	AAYNLVR	2	AAYNLVR2	90268.2	79442.1
Q8N163	Q8N163	CCAR2_HUMAN	CCAR2	Cell cycle and apoptosis regulator protein 2	1	AAYNPGQAVPWNAVK	AAYNPGQAVPWNAVK	2	AAYNPGQAVPWNAVK2	16524.4	27854.1	18629.9
P54136	P54136	SYRC_HUMAN	RARS1	Arginine--tRNA ligase, cytoplasmic	1	AAYPDLENPPLLVTPSQQAK	AAYPDLENPPLLVTPSQQAK	2	AAYPDLENPPLLVTPSQQAK2	148976	126684	135890
P54136	P54136	SYRC_HUMAN	RARS1	Arginine--tRNA ligase, cytoplasmic	1	AAYPDLENPPLLVTPSQQAK	AAYPDLENPPLLVTPSQQAK	3	AAYPDLENPPLLVTPSQQAK3	28775.5	12417.9
Q9Y6Y8	Q9Y6Y8	S23IP_HUMAN	SEC23IP	SEC23-interacting protein	1	AAYWEEEPAEVR	AAYWEEEPAEVR	2	AAYWEEEPAEVR2	35137.2	40412.3	45224.2
P62873	P62873	GBB1_HUMAN	GNB1	Guanine nucleotide-binding protein G(I)/G(S)/G(T) subunit beta-1	1	ACADATLSQITNNIDPVGR	AC(UniMod:4)ADATLSQITNNIDPVGR	2	AC(UniMod:4)ADATLSQITNNIDPVGR2	863029	807886	923849
P62873	P62873	GBB1_HUMAN	GNB1	Guanine nucleotide-binding protein G(I)/G(S)/G(T) subunit beta-1	1	ACADATLSQITNNIDPVGR	AC(UniMod:4)ADATLSQITNNIDPVGR	3	AC(UniMod:4)ADATLSQITNNIDPVGR3		8791.12
Q5T4S7	Q5T4S7	UBR4_HUMAN	UBR4	E3 ubiquitin-protein ligase UBR4	1	ACAEIAAQR	AC(UniMod:4)AEIAAQR	2	AC(UniMod:4)AEIAAQR2	13176.4	15747
Q96QK1	Q96QK1	VPS35_HUMAN	VPS35	Vacuolar protein sorting-associated protein 35	1	ACAELHQNVNVK	AC(UniMod:4)AELHQNVNVK	2	AC(UniMod:4)AELHQNVNVK2	10198.6	15455.1
P31040	P31040	SDHA_HUMAN	SDHA	Succinate dehydrogenase [ubiquinone] flavoprotein subunit, mitochondrial	1	ACALSIEESCRPGDK	AC(UniMod:4)ALSIEESC(UniMod:4)RPGDK	2	AC(UniMod:4)ALSIEESC(UniMod:4)RPGDK2	19444.2	14244.5
P31040	P31040	SDHA_HUMAN	SDHA	Succinate dehydrogenase [ubiquinone] flavoprotein subunit, mitochondrial	1	ACALSIEESCRPGDK	AC(UniMod:4)ALSIEESC(UniMod:4)RPGDK	3	AC(UniMod:4)ALSIEESC(UniMod:4)RPGDK3	7903.28	4372.76
P00558	P00558	PGK1_HUMAN	PGK1	Phosphoglycerate kinase 1	1	ACANPAAGSVILLENLR	AC(UniMod:4)ANPAAGSVILLENLR	2	AC(UniMod:4)ANPAAGSVILLENLR2	480703	440317	516742
P00558	P00558	PGK1_HUMAN	PGK1	Phosphoglycerate kinase 1	1	ACANPAAGSVILLENLR	AC(UniMod:4)ANPAAGSVILLENLR	3	AC(UniMod:4)ANPAAGSVILLENLR3	72047.1	31326.5	12180.8
Q8N653	Q8N653	LZTR1_HUMAN	LZTR1	Leucine-zipper-like transcriptional regulator 1	1	ACASEEVPTLTYEER	AC(UniMod:4)ASEEVPTLTYEER	2	AC(UniMod:4)ASEEVPTLTYEER2	3826.7	4067.66
O00469	O00469	PLOD2_HUMAN	PLOD2	Procollagen-lysine,2-oxoglutarate 5-dioxygenase 2	1	ACDELVEEMEHYGK	AC(UniMod:4)DELVEEMEHYGK	2	AC(UniMod:4)DELVEEMEHYGK2	10832.6	11499.3
O00469	O00469	PLOD2_HUMAN	PLOD2	Procollagen-lysine,2-oxoglutarate 5-dioxygenase 2	1	ACDELVEEMEHYGK	AC(UniMod:4)DELVEEMEHYGK	3	AC(UniMod:4)DELVEEMEHYGK3	7484.07	7939.4
Q96T76	Q96T76	MMS19_HUMAN	MMS19	MMS19 nucleotide excision repair protein homolog	1	ACDSVTSNVLPLLLEQFHK	AC(UniMod:4)DSVTSNVLPLLLEQFHK	3	AC(UniMod:4)DSVTSNVLPLLLEQFHK3	5898.68	5216.07	5640
P01024	P01024	CO3_HUMAN	C3	Complement C3	1	ACEPGVDYVYK	AC(UniMod:4)EPGVDYVYK	2	AC(UniMod:4)EPGVDYVYK2	26256.1	21458.8
P26640	P26640	SYVC_HUMAN	VARS1	Valine--tRNA ligase	1	ACFTMDPK	AC(UniMod:4)FTMDPK	2	AC(UniMod:4)FTMDPK2		19848.3
P00533	P00533	EGFR_HUMAN	EGFR	Epidermal growth factor receptor	1	ACGADSYEMEEDGVR	AC(UniMod:4)GADSYEM(UniMod:35)EEDGVR	2	AC(UniMod:4)GADSYEM(UniMod:35)EEDGVR2		9914.11
P00533	P00533	EGFR_HUMAN	EGFR	Epidermal growth factor receptor	1	ACGADSYEMEEDGVR	AC(UniMod:4)GADSYEMEEDGVR	2	AC(UniMod:4)GADSYEMEEDGVR2	55876.7	71592.9
P00533	P00533	EGFR_HUMAN	EGFR	Epidermal growth factor receptor	1	ACGADSYEMEEDGVRK	AC(UniMod:4)GADSYEMEEDGVRK	3	AC(UniMod:4)GADSYEMEEDGVRK3	2964.19	2632.51
P24821	P24821	TENA_HUMAN	TNC	Tenascin	1	ACGCAAAPDVK	AC(UniMod:4)GC(UniMod:4)AAAPDVK	2	AC(UniMod:4)GC(UniMod:4)AAAPDVK2	9966.22	9907.84
P62879	P62879	GBB2_HUMAN	GNB2	Guanine nucleotide-binding protein G(I)/G(S)/G(T) subunit beta-2	1	ACGDSTLTQITAGLDPVGR	AC(UniMod:4)GDSTLTQITAGLDPVGR	2	AC(UniMod:4)GDSTLTQITAGLDPVGR2	672819	590229	652082
P62879	P62879	GBB2_HUMAN	GNB2	Guanine nucleotide-binding protein G(I)/G(S)/G(T) subunit beta-2	1	ACGDSTLTQITAGLDPVGR	AC(UniMod:4)GDSTLTQITAGLDPVGR	3	AC(UniMod:4)GDSTLTQITAGLDPVGR3	128184	51959.9	69253.1
Q9NZM1	Q9NZM1	MYOF_HUMAN	MYOF	Myoferlin	1	ACGDVLVTAELILR	AC(UniMod:4)GDVLVTAELILR	2	AC(UniMod:4)GDVLVTAELILR2		6133.71
Q99536	Q99536	VAT1_HUMAN	VAT1	Synaptic vesicle membrane protein VAT-1 homolog	1	ACGLNFADLMAR	AC(UniMod:4)GLNFADLMAR	2	AC(UniMod:4)GLNFADLMAR2	31369	32040.2	32909.6
P22234	P22234	PUR6_HUMAN	PAICS	Bifunctional phosphoribosylaminoimidazole carboxylase/phosphoribosylaminoimidazole succinocarboxamide synthetase	1	ACGNFGIPCELR	AC(UniMod:4)GNFGIPC(UniMod:4)ELR	2	AC(UniMod:4)GNFGIPC(UniMod:4)ELR2	16656.7	14792.1	14599.6
P49407	P49407	ARRB1_HUMAN	ARRB1	Beta-arrestin-1	1	ACGVDYEVK	AC(UniMod:4)GVDYEVK	2	AC(UniMod:4)GVDYEVK2	15657.4	14339
O75355	O75355	ENTP3_HUMAN	ENTPD3	Ectonucleoside triphosphate diphosphohydrolase 3	1	ACHDQETCSFDGVYQPK	AC(UniMod:4)HDQETC(UniMod:4)SFDGVYQPK	3	AC(UniMod:4)HDQETC(UniMod:4)SFDGVYQPK3	1577.51	1970.86
P29144	P29144	TPP2_HUMAN	TPP2	Tripeptidyl-peptidase 2	1	ACIDSNEDGDLSK	AC(UniMod:4)IDSNEDGDLSK	2	AC(UniMod:4)IDSNEDGDLSK2	10399.8	16950
Q96GQ7	Q96GQ7	DDX27_HUMAN	DDX27	Probable ATP-dependent RNA helicase DDX27	1	ACIPVGLLGK	AC(UniMod:4)IPVGLLGK	2	AC(UniMod:4)IPVGLLGK2		4637.16
P49327	P49327	FAS_HUMAN	FASN	Fatty acid synthase	1	ACLDTAVENMPSLK	AC(UniMod:4)LDTAVENM(UniMod:35)PSLK	2	AC(UniMod:4)LDTAVENM(UniMod:35)PSLK2	10249.2	11981.5
P49327	P49327	FAS_HUMAN	FASN	Fatty acid synthase	1	ACLDTAVENMPSLK	AC(UniMod:4)LDTAVENMPSLK	2	AC(UniMod:4)LDTAVENMPSLK2	50793.8	69754.8	43369
P53801	P53801	PTTG_HUMAN	PTTG1IP	Pituitary tumor-transforming gene 1 protein-interacting protein	1	ACLDYPVTSVLPPASLCK	AC(UniMod:4)LDYPVTSVLPPASLC(UniMod:4)K	2	AC(UniMod:4)LDYPVTSVLPPASLC(UniMod:4)K2	35195.7	34310.9	65460.9
P35998	P35998	PRS7_HUMAN	PSMC2	26S proteasome regulatory subunit 7	1	ACLIFFDEIDAIGGAR	AC(UniMod:4)LIFFDEIDAIGGAR	2	AC(UniMod:4)LIFFDEIDAIGGAR2		11952.6	17340.2
O43707	O43707	ACTN4_HUMAN	ACTN4	Alpha-actinin-4	1	ACLISLGYDVENDR	AC(UniMod:4)LISLGYDVENDR	2	AC(UniMod:4)LISLGYDVENDR2	29519.9	37884.1	39169.5
Q86Y56	Q86Y56	DAAF5_HUMAN	DNAAF5	Dynein axonemal assembly factor 5	1	ACLQPSQDPQMR	AC(UniMod:4)LQPSQDPQMR	2	AC(UniMod:4)LQPSQDPQMR2		6240.03
Q9BZH6	Q9BZH6	WDR11_HUMAN	WDR11	WD repeat-containing protein 11	1	ACLVTTVTSSGPSQSTIK	AC(UniMod:4)LVTTVTSSGPSQSTIK	2	AC(UniMod:4)LVTTVTSSGPSQSTIK2	4998.37	6069.23
Q9UBX1	Q9UBX1	CATF_HUMAN	CTSF	Cathepsin F	1	ACMGGLPSNAYSAIK	AC(UniMod:4)MGGLPSNAYSAIK	2	AC(UniMod:4)MGGLPSNAYSAIK2	9207.09	7328.82
Q9BQ67	Q9BQ67	GRWD1_HUMAN	GRWD1	Glutamate-rich WD repeat-containing protein 1	1	ACMLTTATAHDGDVNVISWSR	AC(UniMod:4)MLTTATAHDGDVNVISWSR	3	AC(UniMod:4)MLTTATAHDGDVNVISWSR3	4706.72	2177.55	6389.7
Q13753	Q13753	LAMC2_HUMAN	LAMC2	Laminin subunit gamma-2	1	ACNCNPMGSEPVGCR	AC(UniMod:4)NC(UniMod:4)NPMGSEPVGC(UniMod:4)R	2	AC(UniMod:4)NC(UniMod:4)NPMGSEPVGC(UniMod:4)R2		2295.03
Q9HAV0	Q9HAV0	GBB4_HUMAN	GNB4	Guanine nucleotide-binding protein subunit beta-4	1	ACNDATLVQITSNMDSVGR	AC(UniMod:4)NDATLVQITSNM(UniMod:35)DSVGR	3	AC(UniMod:4)NDATLVQITSNM(UniMod:35)DSVGR3	12093.4	4286.08	18300.1
Q9HAV0	Q9HAV0	GBB4_HUMAN	GNB4	Guanine nucleotide-binding protein subunit beta-4	1	ACNDATLVQITSNMDSVGR	AC(UniMod:4)NDATLVQITSNMDSVGR	2	AC(UniMod:4)NDATLVQITSNMDSVGR2	71097.3	68324.9	78123.7
Q9HAV0	Q9HAV0	GBB4_HUMAN	GNB4	Guanine nucleotide-binding protein subunit beta-4	1	ACNDATLVQITSNMDSVGR	AC(UniMod:4)NDATLVQITSNMDSVGR	3	AC(UniMod:4)NDATLVQITSNMDSVGR3	25247.9	14492.2	12154.9
Q96SW2	Q96SW2	CRBN_HUMAN	CRBN	Protein cereblon	1	ACNLNLIGR	AC(UniMod:4)NLNLIGR	2	AC(UniMod:4)NLNLIGR2	13568.2
O94973	O94973;O95782	AP2A2_HUMAN	AP2A2	AP-2 complex subunit alpha-2	1	ACNQLGQFLQHR	AC(UniMod:4)NQLGQFLQHR	3	AC(UniMod:4)NQLGQFLQHR3	2941.45	3767.86
Q9NRA2	Q9NRA2	S17A5_HUMAN	SLC17A5	Sialin	1	ACPEHSAPIK	AC(UniMod:4)PEHSAPIK	2	AC(UniMod:4)PEHSAPIK2	10167.8	13508.7
P15927	P15927	RFA2_HUMAN	RPA2	Replication protein A 32 kDa subunit	1	ACPRPEGLNFQDLK	AC(UniMod:4)PRPEGLNFQDLK	3	AC(UniMod:4)PRPEGLNFQDLK3	10446.2	8815.35
Q9BXI6	Q9BXI6	TB10A_HUMAN	TBC1D10A	TBC1 domain family member 10A	1	ACQGQYETIER	AC(UniMod:4)QGQYETIER	2	AC(UniMod:4)QGQYETIER2	8477.16
P61247	P61247	RS3A_HUMAN	RPS3A	Small ribosomal subunit protein eS1	1	ACQSIYPLHDVFVR	AC(UniMod:4)QSIYPLHDVFVR	2	AC(UniMod:4)QSIYPLHDVFVR2	49547.1	47442.4	39734.6
P61247	P61247	RS3A_HUMAN	RPS3A	Small ribosomal subunit protein eS1	1	ACQSIYPLHDVFVR	AC(UniMod:4)QSIYPLHDVFVR	3	AC(UniMod:4)QSIYPLHDVFVR3	31375.6	29864.8	21955.6
Q86VI3	Q86VI3	IQGA3_HUMAN	IQGAP3	Ras GTPase-activating-like protein IQGAP3	1	ACQVPEPEER	AC(UniMod:4)QVPEPEER	2	AC(UniMod:4)QVPEPEER2		25005.2
Q13045	Q13045	FLII_HUMAN	FLII	Protein flightless-1 homolog	1	ACSAIHAVNLR	AC(UniMod:4)SAIHAVNLR	2	AC(UniMod:4)SAIHAVNLR2	16929.9	9894.6
P49368	P49368	TCPG_HUMAN	CCT3	T-complex protein 1 subunit gamma	1	ACTILLR	AC(UniMod:4)TILLR	2	AC(UniMod:4)TILLR2	49333.8		38879.6
P05023	P05023;P50993	AT1A1_HUMAN	ATP1A1	Sodium/potassium-transporting ATPase subunit alpha-1	1	ACVVHGSDLK	AC(UniMod:4)VVHGSDLK	2	AC(UniMod:4)VVHGSDLK2	242699	243071	47056.7
P23396	P23396	RS3_HUMAN	RPS3	Small ribosomal subunit protein uS3	1	ACYGVLR	AC(UniMod:4)YGVLR	2	AC(UniMod:4)YGVLR2	28853.7	26489.1
P61163	P42025;P61163	ACTZ_HUMAN	ACTR1A	Alpha-centractin	1	ACYLSINPQK	AC(UniMod:4)YLSINPQK	2	AC(UniMod:4)YLSINPQK2	71102	66606.2	79004.4
P61163	P61163	ACTZ_HUMAN	ACTR1A	Alpha-centractin	1	ACYLSINPQKDETLETEK	AC(UniMod:4)YLSINPQKDETLETEK	3	AC(UniMod:4)YLSINPQKDETLETEK3	18586.8	15912.9	19032.3
P22681	P22681;Q13191	CBL_HUMAN	CBL	E3 ubiquitin-protein ligase CBL	1	ADAAEFWR	ADAAEFWR	2	ADAAEFWR2	11187.7	10096.8
Q9H8Y8	Q9H8Y8	GORS2_HUMAN	GORASP2	Golgi reassembly-stacking protein 2	1	ADAASSLTVDVTPPTAK	ADAASSLTVDVTPPTAK	2	ADAASSLTVDVTPPTAK2	6546.42	7002.09	12962.3
Q9NWZ5	Q9NWZ5	UCKL1_HUMAN	UCKL1	Uridine-cytidine kinase-like 1	1	ADADPSPTSPPTAR	ADADPSPTSPPTAR	2	ADADPSPTSPPTAR2	9204.55	8611.17	6943.51
Q9NZJ4	Q9NZJ4	SACS_HUMAN	SACS	Sacsin	1	ADADTVLLFLK	ADADTVLLFLK	2	ADADTVLLFLK2	5794.97	5231.5	2699.29
Q13409	Q13409	DC1I2_HUMAN	DYNC1I2	Cytoplasmic dynein 1 intermediate chain 2	1	ADAEEEAATR	ADAEEEAATR	2	ADAEEEAATR2	191281	189138
Q9BYX2	Q9BYX2	TBD2A_HUMAN	TBC1D2	TBC1 domain family member 2A	1	ADAEEGIFEIK	ADAEEGIFEIK	2	ADAEEGIFEIK2	51175	42648.6	48747.5
Q68DH5	Q68DH5	LMBD2_HUMAN	LMBRD2	G-protein coupled receptor-associated protein LMBRD2	1	ADAEENLEDAMEEVR	ADAEENLEDAMEEVR	2	ADAEENLEDAMEEVR2	8327.81		8523.22
Q9Y490	Q9Y490	TLN1_HUMAN	TLN1	Talin-1	1	ADAEGESDLENSR	ADAEGESDLENSR	2	ADAEGESDLENSR2	195352	221509	146876
O75477	O75477	ERLN1_HUMAN	ERLIN1	Erlin-1	1	ADAEYYAAHK	ADAEYYAAHK	2	ADAEYYAAHK2		8192.57
O14936	O14936	CSKP_HUMAN	CASK	Peripheral plasma membrane protein CASK	1	ADAGFVYSEAVASHYMR	ADAGFVYSEAVASHYM(UniMod:35)R	2	ADAGFVYSEAVASHYM(UniMod:35)R2	6445.66	13507.2
O14936	O14936	CSKP_HUMAN	CASK	Peripheral plasma membrane protein CASK	1	ADAGFVYSEAVASHYMR	ADAGFVYSEAVASHYM(UniMod:35)R	3	ADAGFVYSEAVASHYM(UniMod:35)R3		3171.52
O14936	O14936	CSKP_HUMAN	CASK	Peripheral plasma membrane protein CASK	1	ADAGFVYSEAVASHYMR	ADAGFVYSEAVASHYMR	2	ADAGFVYSEAVASHYMR2	38922.5	78107.7	35817.9
O14936	O14936	CSKP_HUMAN	CASK	Peripheral plasma membrane protein CASK	1	ADAGFVYSEAVASHYMR	ADAGFVYSEAVASHYMR	3	ADAGFVYSEAVASHYMR3	15134.6	19843.2	10652.7
Q7Z2K8	Q7Z2K8	GRIN1_HUMAN	GPRIN1	G protein-regulated inducer of neurite outgrowth 1	1	ADAGPSGQGDSVSIGK	ADAGPSGQGDSVSIGK	2	ADAGPSGQGDSVSIGK2	10698.5	11200.6
Q567U6	Q567U6	CCD93_HUMAN	CCDC93	Coiled-coil domain-containing protein 93	1	ADAHEEDELR	ADAHEEDELR	2	ADAHEEDELR2	27900.1	24093
P42892	P42892	ECE1_HUMAN	ECE1	Endothelin-converting enzyme 1	1	ADAIYNMIGYPNFIMDPK	ADAIYNMIGYPNFIMDPK	2	ADAIYNMIGYPNFIMDPK2	17164	19044.5	17197.8
P63027	P63027;Q15836	VAMP2_HUMAN	VAMP2	Vesicle-associated membrane protein 2	1	ADALQAGASQFETSAAK	ADALQAGASQFETSAAK	2	ADALQAGASQFETSAAK2	351034	364822	409317
P63027	P63027;Q15836	VAMP2_HUMAN	VAMP2	Vesicle-associated membrane protein 2	1	ADALQAGASQFETSAAK	ADALQAGASQFETSAAK	3	ADALQAGASQFETSAAK3	9715.75	4510.36
Q6NYC1	Q6NYC1	JMJD6_HUMAN	JMJD6	Bifunctional arginine demethylase and lysyl-hydroxylase JMJD6	1	ADALQLSVEEFVER	ADALQLSVEEFVER	2	ADALQLSVEEFVER2	9640.09	14832.5	13645.1
O75792	O75792	RNH2A_HUMAN	RNASEH2A	Ribonuclease H2 subunit A	1	ADALYPVVSAASICAK	ADALYPVVSAASIC(UniMod:4)AK	2	ADALYPVVSAASIC(UniMod:4)AK2	7891.64
Q04912	Q04912	RON_HUMAN	MST1R	Macrophage-stimulating protein receptor	1	ADASGFAPGFVALSVLPK	ADASGFAPGFVALSVLPK	2	ADASGFAPGFVALSVLPK2	7180.01	4222.3
O95433	O95433	AHSA1_HUMAN	AHSA1	Activator of 90 kDa heat shock protein ATPase homolog 1	1	ADATNVNNWHWTER	ADATNVNNWHWTER	2	ADATNVNNWHWTER2	16852.4	11497.1
O95433	O95433	AHSA1_HUMAN	AHSA1	Activator of 90 kDa heat shock protein ATPase homolog 1	1	ADATNVNNWHWTER	ADATNVNNWHWTER	3	ADATNVNNWHWTER3	7494.19	5995.83
Q99504	Q99504	EYA3_HUMAN	EYA3	Protein phosphatase EYA3	1	ADATSSQDSELER	ADATSSQDSELER	2	ADATSSQDSELER2		3533.56
P49411	P49411	EFTU_HUMAN	TUFM	Elongation factor Tu, mitochondrial	1	ADAVQDSEMVELVELEIR	ADAVQDSEMVELVELEIR	2	ADAVQDSEMVELVELEIR2	14158.1	22424.4	19532.5
P49411	P49411	EFTU_HUMAN	TUFM	Elongation factor Tu, mitochondrial	1	ADAVQDSEMVELVELEIR	ADAVQDSEMVELVELEIR	3	ADAVQDSEMVELVELEIR3	4752.24	7065.02	6997.99
P02788	P02788	TRFL_HUMAN	LTF	Lactotransferrin	1	ADAVTLDGGFIYEAGLAPYK	ADAVTLDGGFIYEAGLAPYK	2	ADAVTLDGGFIYEAGLAPYK2			9681.13
Q8N961	Q8N961	ABTB2_HUMAN	ABTB2	Ankyrin repeat and BTB/POZ domain-containing protein 2	1	ADAYAQLELR	ADAYAQLELR	2	ADAYAQLELR2	7575.59	7092.04
O43747	O43747	AP1G1_HUMAN	AP1G1	AP-1 complex subunit gamma-1	1	ADCASGIFLAAEK	ADC(UniMod:4)ASGIFLAAEK	2	ADC(UniMod:4)ASGIFLAAEK2	6302.46	7116.2
Q9NZM1	Q9NZM1	MYOF_HUMAN	MYOF	Myoferlin	1	ADCLMGEFK	ADC(UniMod:4)LMGEFK	2	ADC(UniMod:4)LMGEFK2	9323.55	8146.86	12694.3
Q7KZF4	Q7KZF4	SND1_HUMAN	SND1	Staphylococcal nuclease domain-containing protein 1	1	ADDADEFGYSR	ADDADEFGYSR	2	ADDADEFGYSR2	32241.8	25827.2
Q9NS00	Q9NS00	C1GLT_HUMAN	C1GALT1	Glycoprotein-N-acetylgalactosamine 3-beta-galactosyltransferase 1	1	ADDDTYVILDNLR	ADDDTYVILDNLR	2	ADDDTYVILDNLR2	13819.8	11475.2	11908.5
O15230	O15230	LAMA5_HUMAN	LAMA5	Laminin subunit alpha-5	1	ADDGAGEFSTSVTR	ADDGAGEFSTSVTR	2	ADDGAGEFSTSVTR2	72153.4	78762.2
Q9H6R4	Q9H6R4	NOL6_HUMAN	NOL6	Nucleolar protein 6	1	ADDGFHLLLMTPK	ADDGFHLLLMTPK	2	ADDGFHLLLMTPK2	4998.49	10295.2
Q6V0I7	Q6V0I7	FAT4_HUMAN	FAT4	Protocadherin Fat 4	1	ADDGLQSSDMR	ADDGLQSSDMR	2	ADDGLQSSDMR2		8030.66
P04075	P04075	ALDOA_HUMAN	ALDOA	Fructose-bisphosphate aldolase A	1	ADDGRPFPQVIK	ADDGRPFPQVIK	2	ADDGRPFPQVIK2	596860	584918	336571
P04075	P04075	ALDOA_HUMAN	ALDOA	Fructose-bisphosphate aldolase A	1	ADDGRPFPQVIK	ADDGRPFPQVIK	3	ADDGRPFPQVIK3	115636	96536.8	64513.3
P39060	P39060	COIA1_HUMAN	COL18A1	Collagen alpha-1(XVIII) chain	1	ADDILASPPR	ADDILASPPR	2	ADDILASPPR2	21081.2	34951.6
P61764	P61764	STXB1_HUMAN	STXBP1	Syntaxin-binding protein 1	1	ADDPTMGEGPDK	ADDPTMGEGPDK	2	ADDPTMGEGPDK2	17267.5	22626.7
Q8NE71	Q8NE71	ABCF1_HUMAN	ABCF1	ATP-binding cassette sub-family F member 1	1	ADDPYAHLSK	ADDPYAHLSK	2	ADDPYAHLSK2	79166.5	71656.6
Q9P2B2	Q9P2B2	FPRP_HUMAN	PTGFRN	Prostaglandin F2 receptor negative regulator	1	ADDVRPEVTWSFSR	ADDVRPEVTWSFSR	3	ADDVRPEVTWSFSR3	25974.6	26968.8	14388.2
Q9Y3Z3	Q9Y3Z3	SAMH1_HUMAN	SAMHD1	Deoxynucleoside triphosphate triphosphohydrolase SAMHD1	1	ADDYIEITGAGGK	ADDYIEITGAGGK	2	ADDYIEITGAGGK2	51221.6	51304
P09913	P09913	IFIT2_HUMAN	IFIT2	Interferon-induced protein with tetratricopeptide repeats 2	1	ADEANDNLFR	ADEANDNLFR	2	ADEANDNLFR2	17542.3	18046.2
P49327	P49327	FAS_HUMAN	FASN	Fatty acid synthase	1	ADEASELACPTPK	ADEASELAC(UniMod:4)PTPK	2	ADEASELAC(UniMod:4)PTPK2	271442	317910	100538
P11498	P11498	PYC_HUMAN	PC	Pyruvate carboxylase, mitochondrial	1	ADEAYLIGR	ADEAYLIGR	2	ADEAYLIGR2	19355.8	22583.1
P48739	P48739	PIPNB_HUMAN	PITPNB	Phosphatidylinositol transfer protein beta isoform	1	ADEDPALFQSVK	ADEDPALFQSVK	2	ADEDPALFQSVK2	67597.7	60213.9	91037.8
P61970	P61970	NTF2_HUMAN	NUTF2	Nuclear transport factor 2	1	ADEDPIMGFHQMFLLK	ADEDPIMGFHQMFLLK	3	ADEDPIMGFHQMFLLK3		6578.51
Q9NPD8	Q9NPD8	UBE2T_HUMAN	UBE2T	Ubiquitin-conjugating enzyme E2 T	1	ADEEEMLDNLPEAGDSR	ADEEEMLDNLPEAGDSR	2	ADEEEMLDNLPEAGDSR2		5917.86
Q8WUJ3	Q8WUJ3	CEMIP_HUMAN	CEMIP	Cell migration-inducing and hyaluronan-binding protein	1	ADEGIQPDPYYGLK	ADEGIQPDPYYGLK	2	ADEGIQPDPYYGLK2	101166	100336	74457.5
Q06830	Q06830	PRDX1_HUMAN	PRDX1	Peroxiredoxin-1	1	ADEGISFR	ADEGISFR	2	ADEGISFR2	870047	799115
Q96BI3	Q96BI3	APH1A_HUMAN	APH1A	Gamma-secretase subunit APH-1A	1	ADEGLASLSEDGR	ADEGLASLSEDGR	2	ADEGLASLSEDGR2	50310.2	56565.3
P13861	P13861	KAP2_HUMAN	PRKAR2A	cAMP-dependent protein kinase type II-alpha regulatory subunit	1	ADEHVIDQGDDGDNFYVIER	ADEHVIDQGDDGDNFYVIER	3	ADEHVIDQGDDGDNFYVIER3	65864.7	55986.2	97412.7
P50502	P50502;Q8IZP2	F10A1_HUMAN	ST13	Hsc70-interacting protein	1	ADEPSSEESDLEIDK	ADEPSSEESDLEIDK	2	ADEPSSEESDLEIDK2	5314.74	3001.34
O75643	O75643	U520_HUMAN	SNRNP200	U5 small nuclear ribonucleoprotein 200 kDa helicase	1	ADEVLEILK	ADEVLEILK	2	ADEVLEILK2	14784.2	16121.3	13384.8
O75781	O75781	PALM_HUMAN	PALM	Paralemmin-1	1	ADEVTLSEAGSTAGAAETR	ADEVTLSEAGSTAGAAETR	2	ADEVTLSEAGSTAGAAETR2	10902.2	7456.92
P14868	P14868	SYDC_HUMAN	DARS1	Aspartate--tRNA ligase, cytoplasmic	1	ADEVVWVR	ADEVVWVR	2	ADEVVWVR2	201443	195476	143980
P35579	P35579;P35580	MYH9_HUMAN	MYH9	Myosin-9	1	ADEWLMK	ADEWLMK	2	ADEWLMK2	24036		61561.9
Q13017	Q13017	RHG05_HUMAN	ARHGAP5	Rho GTPase-activating protein 5	1	ADEYYPEHTSVLSTIDFGGR	ADEYYPEHTSVLSTIDFGGR	3	ADEYYPEHTSVLSTIDFGGR3	11982	18866	16928.2
P11498	P11498	PYC_HUMAN	PC	Pyruvate carboxylase, mitochondrial	1	ADFAQACQDAGVR	ADFAQAC(UniMod:4)QDAGVR	2	ADFAQAC(UniMod:4)QDAGVR2	53249.8	55187.4
P35579	P35579;P35580	MYH9_HUMAN	MYH9	Myosin-9	1	ADFCIIHYAGK	ADFC(UniMod:4)IIHYAGK	2	ADFC(UniMod:4)IIHYAGK2	68325.4	64642.9	53535.8
P35579	P35579;P35580	MYH9_HUMAN	MYH9	Myosin-9	1	ADFCIIHYAGK	ADFC(UniMod:4)IIHYAGK	3	ADFC(UniMod:4)IIHYAGK3	14232.9	10387.9	9762.47
P00390	P00390	GSHR_HUMAN	GSR	Glutathione reductase, mitochondrial	1	ADFDNTVAIHPTSSEELVTLR	ADFDNTVAIHPTSSEELVTLR	3	ADFDNTVAIHPTSSEELVTLR3	31243.6	41709.8	44159.5
O95573	O95573	ACSL3_HUMAN	ACSL3	Fatty acid CoA ligase Acsl3	1	ADFFEDENGQR	ADFFEDENGQR	2	ADFFEDENGQR2		8434.36
Q8IZA0	Q8IZA0	K319L_HUMAN	KIAA0319L	Dyslexia-associated protein KIAA0319-like protein	1	ADFLIFR	ADFLIFR	2	ADFLIFR2	5218.68	6581.74	9933.83
P26640	P26640	SYVC_HUMAN	VARS1	Valine--tRNA ligase	1	ADFPAGIPECGTDALR	ADFPAGIPEC(UniMod:4)GTDALR	2	ADFPAGIPEC(UniMod:4)GTDALR2	108998	97913.5	120245
P61803	P61803	DAD1_HUMAN	DAD1	Dolichyl-diphosphooligosaccharide--protein glycosyltransferase subunit DAD1	1	ADFQGISPER	ADFQGISPER	2	ADFQGISPER2	17953.1	11989.6
P35237	P35237	SPB6_HUMAN	SERPINB6	Serpin B6	1	ADFSGMSQTDLSLSK	ADFSGMSQTDLSLSK	2	ADFSGMSQTDLSLSK2	114950	94518.1	164133
P50452	P50452	SPB8_HUMAN	SERPINB8	Serpin B8	1	ADFSGMSTEK	ADFSGMSTEK	2	ADFSGMSTEK2		9781.12
Q9H2M9	Q9H2M9	RBGPR_HUMAN	RAB3GAP2	Rab3 GTPase-activating protein non-catalytic subunit	1	ADFSPFGNSQGPSR	ADFSPFGNSQGPSR	2	ADFSPFGNSQGPSR2	25034.9	24389.5	14715.6
Q01201	Q01201	RELB_HUMAN	RELB	Transcription factor RelB	1	ADFSQADVHR	ADFSQADVHR	2	ADFSQADVHR2	15981.9	19547.9
Q14318	Q14318	FKBP8_HUMAN	FKBP8	Peptidyl-prolyl cis-trans isomerase FKBP8	1	ADFVLAANSYDLAIK	ADFVLAANSYDLAIK	2	ADFVLAANSYDLAIK2	14629.3	14707.4
Q96F63	Q96F63	CCD97_HUMAN	CCDC97	Coiled-coil domain-containing protein 97	1	ADFYCAEVAR	ADFYC(UniMod:4)AEVAR	2	ADFYC(UniMod:4)AEVAR2	8669.92	8753.75
Q8N3D4	Q8N3D4	EH1L1_HUMAN	EHBP1L1	EH domain-binding protein 1-like protein 1	1	ADGAAPGVASR	ADGAAPGVASR	2	ADGAAPGVASR2	17373.9	15664.2
Q07157	Q07157	ZO1_HUMAN	TJP1	Tight junction protein 1	1	ADGATSDDLDLHDDR	ADGATSDDLDLHDDR	3	ADGATSDDLDLHDDR3	9053.87
P52788	P52788	SPSY_HUMAN	SMS	Spermine synthase	1	ADGETILK	ADGETILK	2	ADGETILK2	37964.3	33646.4
P07204	P07204	TRBM_HUMAN	THBD	Thrombomodulin	1	ADGFLCEFHFPATCR	ADGFLC(UniMod:4)EFHFPATC(UniMod:4)R	3	ADGFLC(UniMod:4)EFHFPATC(UniMod:4)R3	8681.69	16383.5	6146.82
P09622	P09622	DLDH_HUMAN	DLD	Dihydrolipoyl dehydrogenase, mitochondrial	1	ADGGTQVIDTK	ADGGTQVIDTK	2	ADGGTQVIDTK2	10872.8	12117.6
Q9NRF8	Q9NRF8	PYRG2_HUMAN	CTPS2	CTP synthase 2	1	ADGILVPGGFGIR	ADGILVPGGFGIR	2	ADGILVPGGFGIR2	35535.7	45529.8	38386.5
Q4KMP7	Q4KMP7	TB10B_HUMAN	TBC1D10B	TBC1 domain family member 10B	1	ADGPPGPHDGGDRPSAEAR	ADGPPGPHDGGDRPSAEAR	3	ADGPPGPHDGGDRPSAEAR3		4810.41
Q13308	Q13308	PTK7_HUMAN	PTK7	Inactive tyrosine-protein kinase 7	1	ADGSSLPEWVTDNAGTLHFAR	ADGSSLPEWVTDNAGTLHFAR	3	ADGSSLPEWVTDNAGTLHFAR3	37425.9	51154.8	35661.5
Q7Z6Z7	Q7Z6Z7	HUWE1_HUMAN	HUWE1	E3 ubiquitin-protein ligase HUWE1	1	ADGTATAPPPR	ADGTATAPPPR	2	ADGTATAPPPR2	59848.1	72489.6
Q8NEC7	Q8NEC7	GSTCD_HUMAN	GSTCD	Glutathione S-transferase C-terminal domain-containing protein	1	ADGVGPPLTK	ADGVGPPLTK	2	ADGVGPPLTK2	9553.39	10046.8
Q13445	Q13445	TMED1_HUMAN	TMED1	Transmembrane emp24 domain-containing protein 1	1	ADGVHTVEPTEAGDYK	ADGVHTVEPTEAGDYK	3	ADGVHTVEPTEAGDYK3	5064.34	3469.87
Q92692	Q92692	NECT2_HUMAN	NECTIN2	Nectin-2	1	ADGVTVTCK	ADGVTVTC(UniMod:4)K	2	ADGVTVTC(UniMod:4)K2	70636	52783.3
P61247	P61247	RS3A_HUMAN	RPS3A	Small ribosomal subunit protein eS1	1	ADGYEPPVQESV	ADGYEPPVQESV	2	ADGYEPPVQESV2	115869
O43390	O43390;O60506	HNRPR_HUMAN	HNRNPR	Heterogeneous nuclear ribonucleoprotein R	1	ADGYNQPDSK	ADGYNQPDSK	2	ADGYNQPDSK2		21580.3
P62241	P62241	RS8_HUMAN	RPS8	Small ribosomal subunit protein eS8	1	ADGYVLEGK	ADGYVLEGK	2	ADGYVLEGK2	364339	327087	294985
P62333	P62333	PRS10_HUMAN	PSMC6	26S proteasome regulatory subunit 10B	1	ADHDFVVQEDFMK	ADHDFVVQEDFM(UniMod:35)K	2	ADHDFVVQEDFM(UniMod:35)K2	20159.4	12719.1	19035.4
P62333	P62333	PRS10_HUMAN	PSMC6	26S proteasome regulatory subunit 10B	1	ADHDFVVQEDFMK	ADHDFVVQEDFM(UniMod:35)K	3	ADHDFVVQEDFM(UniMod:35)K3	38369.8	33897.7	41193.2
P62333	P62333	PRS10_HUMAN	PSMC6	26S proteasome regulatory subunit 10B	1	ADHDFVVQEDFMK	ADHDFVVQEDFMK	2	ADHDFVVQEDFMK2	39083.8	59343.3	72328.6
P62333	P62333	PRS10_HUMAN	PSMC6	26S proteasome regulatory subunit 10B	1	ADHDFVVQEDFMK	ADHDFVVQEDFMK	3	ADHDFVVQEDFMK3	93316.4	104240	126492
P08238	P08238	HS90B_HUMAN	HSP90AB1	Heat shock protein HSP 90-beta	1	ADHGEPIGR	ADHGEPIGR	2	ADHGEPIGR2	48055	18125
Q15582	Q15582	BGH3_HUMAN	TGFBI	Transforming growth factor-beta-induced protein ig-h3	1	ADHHATNGVVHLIDK	ADHHATNGVVHLIDK	3	ADHHATNGVVHLIDK3	13269.3	19145.9	14394.5
P08865	P08865;A0A8I5KQE6	RSSA_HUMAN	RPSA	Small ribosomal subunit protein uS2	1	ADHQPLTEASYVNLPTIALCNTDSPLR	ADHQPLTEASYVNLPTIALC(UniMod:4)NTDSPLR	3	ADHQPLTEASYVNLPTIALC(UniMod:4)NTDSPLR3	48808.7	49905.4	61770.3
O94887	O94887	FARP2_HUMAN	FARP2	FERM, ARHGEF and pleckstrin domain-containing protein 2	1	ADHSAAVENQLSGYLLR	ADHSAAVENQLSGYLLR	3	ADHSAAVENQLSGYLLR3	3893.79	5161.99
Q5VW32	Q5VW32	BROX_HUMAN	BROX	BRO1 domain-containing protein BROX	1	ADHTLSSLEPAYSAK	ADHTLSSLEPAYSAK	2	ADHTLSSLEPAYSAK2	43533.7	43038.2	31356.7
Q5VW32	Q5VW32	BROX_HUMAN	BROX	BRO1 domain-containing protein BROX	1	ADHTLSSLEPAYSAK	ADHTLSSLEPAYSAK	3	ADHTLSSLEPAYSAK3	21377.9	22126.6	26386.7
Q09666	Q09666	AHNK_HUMAN	AHNAK	Neuroblast differentiation-associated protein AHNAK	1	ADIDVSGPK	ADIDVSGPK	2	ADIDVSGPK2	197255	153799
Q09666	Q09666	AHNK_HUMAN	AHNAK	Neuroblast differentiation-associated protein AHNAK	1	ADIEISGPK	ADIEISGPK	2	ADIEISGPK2	46267.4	36939.1
O75369	O75369	FLNB_HUMAN	FLNB	Filamin-B	1	ADIEMPFDPSK	ADIEM(UniMod:35)PFDPSK	2	ADIEM(UniMod:35)PFDPSK2	53789.8	37950.5
O75369	O75369	FLNB_HUMAN	FLNB	Filamin-B	1	ADIEMPFDPSK	ADIEMPFDPSK	2	ADIEMPFDPSK2	216927	198009	238363
P05198	P05198	IF2A_HUMAN	EIF2S1	Eukaryotic translation initiation factor 2 subunit 1	1	ADIEVACYGYEGIDAVK	ADIEVAC(UniMod:4)YGYEGIDAVK	2	ADIEVAC(UniMod:4)YGYEGIDAVK2	30522.4	31836.1	32037.1
P61221	P61221	ABCE1_HUMAN	ABCE1	ATP-binding cassette sub-family E member 1	1	ADIFMFDEPSSYLDVK	ADIFM(UniMod:35)FDEPSSYLDVK	2	ADIFM(UniMod:35)FDEPSSYLDVK2	93536.5	54497.9	95258.4
P61221	P61221	ABCE1_HUMAN	ABCE1	ATP-binding cassette sub-family E member 1	1	ADIFMFDEPSSYLDVK	ADIFMFDEPSSYLDVK	2	ADIFMFDEPSSYLDVK2	151150	157258	150960
Q2NKX8	Q2NKX8	ERC6L_HUMAN	ERCC6L	DNA excision repair protein ERCC-6-like	1	ADIGPNLDQLKDDEILR	ADIGPNLDQLKDDEILR	3	ADIGPNLDQLKDDEILR3	5714.4	6611.9
P05023	P05023;P13637	AT1A1_HUMAN	ATP1A1	Sodium/potassium-transporting ATPase subunit alpha-1	1	ADIGVAMGIAGSDVSK	ADIGVAM(UniMod:35)GIAGSDVSK	2	ADIGVAM(UniMod:35)GIAGSDVSK2	237633	184661	185469
P05023	P05023;P13637	AT1A1_HUMAN	ATP1A1	Sodium/potassium-transporting ATPase subunit alpha-1	1	ADIGVAMGIAGSDVSK	ADIGVAMGIAGSDVSK	2	ADIGVAMGIAGSDVSK2	687553	738004	1078640
P52272	P52272	HNRPM_HUMAN	HNRNPM	Heterogeneous nuclear ribonucleoprotein M	1	ADILEDKDGK	ADILEDKDGK	2	ADILEDKDGK2	131910	111930
Q9H074	Q9H074	PAIP1_HUMAN	PAIP1	Polyadenylate-binding protein-interacting protein 1	1	ADILQVGLR	ADILQVGLR	2	ADILQVGLR2	55070.2	49747.3	101843
P24347	P24347	MMP11_HUMAN	MMP11	Stromelysin-3	1	ADIMIDFAR	ADIMIDFAR	2	ADIMIDFAR2	5295.29	9196.05
Q9Y487	Q9Y487	VPP2_HUMAN	ATP6V0A2	V-type proton ATPase 116 kDa subunit a 2	1	ADIPLPEGEASPPAPPLK	ADIPLPEGEASPPAPPLK	2	ADIPLPEGEASPPAPPLK2	6253.18	7407.26	5887.13
Q9NUJ1	Q9NUJ1	ABHDA_HUMAN	ABHD10	Palmitoyl-protein thioesterase ABHD10, mitochondrial	1	ADIQLLVYTIDDLIDK	ADIQLLVYTIDDLIDK	2	ADIQLLVYTIDDLIDK2	3178.16	4452.86
Q9NZD2	Q9NZD2	GLTP_HUMAN	GLTP	Glycolipid transfer protein	1	ADISGNITK	ADISGNITK	2	ADISGNITK2	40044.3	31045.2
O95747	O95747	OXSR1_HUMAN	OXSR1	Serine/threonine-protein kinase OSR1	1	ADIWSFGITAIELATGAAPYHK	ADIWSFGITAIELATGAAPYHK	3	ADIWSFGITAIELATGAAPYHK3		1603.24
Q9P289	O00506;Q9P289	STK26_HUMAN	STK26	Serine/threonine-protein kinase 26	1	ADIWSLGITAIELAK	ADIWSLGITAIELAK	2	ADIWSLGITAIELAK2	5042.41	5108.51
Q9Y6E0	Q9Y6E0	STK24_HUMAN	STK24	Serine/threonine-protein kinase 24	1	ADIWSLGITAIELAR	ADIWSLGITAIELAR	2	ADIWSLGITAIELAR2	11229.8	15983.6
Q9Y6E0	Q9Y6E0	STK24_HUMAN	STK24	Serine/threonine-protein kinase 24	1	ADIWSLGITAIELAR	ADIWSLGITAIELAR	3	ADIWSLGITAIELAR3		839.254
A0FGR8	A0FGR8	ESYT2_HUMAN	ESYT2	Extended synaptotagmin-2	1	ADKDQANDGLSSALLILYLDSAR	ADKDQANDGLSSALLILYLDSAR	3	ADKDQANDGLSSALLILYLDSAR3		2657.09
P56192	P56192	SYMC_HUMAN	MARS1	Methionine--tRNA ligase, cytoplasmic	1	ADKNEVAAEVAK	ADKNEVAAEVAK	2	ADKNEVAAEVAK2	102615	88966.3
P56192	P56192	SYMC_HUMAN	MARS1	Methionine--tRNA ligase, cytoplasmic	1	ADKNEVAAEVAK	ADKNEVAAEVAK	3	ADKNEVAAEVAK3	7841.95	8009.54
P51688	P51688	SPHM_HUMAN	SGSH	N-sulphoglucosamine sulphohydrolase	1	ADLAAQYTTVGR	ADLAAQYTTVGR	2	ADLAAQYTTVGR2		12935.9
Q14204	Q14204	DYHC1_HUMAN	DYNC1H1	Cytoplasmic dynein 1 heavy chain 1	1	ADLAAVEAK	ADLAAVEAK	2	ADLAAVEAK2	81314.9	27264
P68036	P68036	UB2L3_HUMAN	UBE2L3	Ubiquitin-conjugating enzyme E2 L3	1	ADLAEEYSK	ADLAEEYSK	2	ADLAEEYSK2	58603.7	72261.5	85800.8
Q8N1G4	Q8N1G4	LRC47_HUMAN	LRRC47	Leucine-rich repeat-containing protein 47	1	ADLATAPPHVTVVR	ADLATAPPHVTVVR	2	ADLATAPPHVTVVR2	36218.1	35885.4	35187.2
Q8N1G4	Q8N1G4	LRC47_HUMAN	LRRC47	Leucine-rich repeat-containing protein 47	1	ADLATAPPHVTVVR	ADLATAPPHVTVVR	3	ADLATAPPHVTVVR3	4755.47	3701.26	11492
Q9BZE2	Q9BZE2	PUS3_HUMAN	PUS3	tRNA pseudouridine(38/39) synthase	1	ADLDIVTMDYAAQK	ADLDIVTMDYAAQK	2	ADLDIVTMDYAAQK2	14078.5	50232.3
Q09666	Q09666	AHNK_HUMAN	AHNAK	Neuroblast differentiation-associated protein AHNAK	1	ADLDVSGPK	ADLDVSGPK	2	ADLDVSGPK2	162196	129969	192003
P61106	P61106	RAB14_HUMAN	RAB14	Ras-related protein Rab-14	1	ADLEAQR	ADLEAQR	2	ADLEAQR2	23327.3	23565.9
P47755	P47755	CAZA2_HUMAN	CAPZA2	F-actin-capping protein subunit alpha-2	1	ADLEEQLSDEEK	ADLEEQLSDEEK	2	ADLEEQLSDEEK2			55162.9
Q15031	Q15031	SYLM_HUMAN	LARS2	Leucine--tRNA ligase, mitochondrial	1	ADLEGSLDSK	ADLEGSLDSK	2	ADLEGSLDSK2	27233.2	14509
Q14997	Q14997	PSME4_HUMAN	PSME4	Proteasome activator complex subunit 4	1	ADLELPWR	ADLELPWR	2	ADLELPWR2	9246.56	10695.4
Q14997	Q14997	PSME4_HUMAN	PSME4	Proteasome activator complex subunit 4	1	ADLELPWRPLYDMVER	ADLELPWRPLYDMVER	3	ADLELPWRPLYDMVER3		5088.12
Q04695	Q04695	K1C17_HUMAN	KRT17	Keratin, type I cytoskeletal 17	1	ADLEMQIENLK	ADLEM(UniMod:35)QIENLK	2	ADLEM(UniMod:35)QIENLK2	19650.3	13169.3
P02533	P02533	K1C14_HUMAN	KRT14	Keratin, type I cytoskeletal 14	1	ADLEMQIESLK	ADLEM(UniMod:35)QIESLK	2	ADLEM(UniMod:35)QIESLK2	60305.8	76139.5	57077
P13645	P13645	K1C10_HUMAN	KRT10	Keratin, type I cytoskeletal 10	1	ADLEMQIESLTEELAYLK	ADLEM(UniMod:35)QIESLTEELAYLK	3	ADLEM(UniMod:35)QIESLTEELAYLK3	17342.5	43653.3	7025.07
Q04695	Q04695	K1C17_HUMAN	KRT17	Keratin, type I cytoskeletal 17	1	ADLEMQIENLK	ADLEMQIENLK	2	ADLEMQIENLK2	67625.3	11208.7	31787.6
P02533	P02533	K1C14_HUMAN	KRT14	Keratin, type I cytoskeletal 14	1	ADLEMQIESLK	ADLEMQIESLK	2	ADLEMQIESLK2	252177	207156	126879
P02533	P02533	K1C14_HUMAN	KRT14	Keratin, type I cytoskeletal 14	1	ADLEMQIESLKEELAYLK	ADLEMQIESLKEELAYLK	3	ADLEMQIESLKEELAYLK3	10765.1	16508.5
P13645	P13645	K1C10_HUMAN	KRT10	Keratin, type I cytoskeletal 10	1	ADLEMQIESLTEELAYLK	ADLEMQIESLTEELAYLK	2	ADLEMQIESLTEELAYLK2	272900	560872	50385.2
P13645	P13645	K1C10_HUMAN	KRT10	Keratin, type I cytoskeletal 10	1	ADLEMQIESLTEELAYLK	ADLEMQIESLTEELAYLK	3	ADLEMQIESLTEELAYLK3	49362.6	66813.7
P13645	P13645	K1C10_HUMAN	KRT10	Keratin, type I cytoskeletal 10	1	ADLEMQIESLTEELAYLKK	ADLEMQIESLTEELAYLKK	3	ADLEMQIESLTEELAYLKK3	11032.9
Q86XI2	Q86XI2	CNDG2_HUMAN	NCAPG2	Condensin-2 complex subunit G2	1	ADLESLLQTPGGK	ADLESLLQTPGGK	2	ADLESLLQTPGGK2		9772.75
O75691	O75691	UTP20_HUMAN	UTP20	Small subunit processome component 20 homolog	1	ADLFPILMR	ADLFPILMR	2	ADLFPILMR2	13973.6	14035
Q99523	Q99523	SORT_HUMAN	SORT1	Sortilin	1	ADLGALELWR	ADLGALELWR	2	ADLGALELWR2	21869.2	21990.8	19651.5
Q09666	Q09666	AHNK_HUMAN	AHNAK	Neuroblast differentiation-associated protein AHNAK	1	ADLGVSGPK	ADLGVSGPK	2	ADLGVSGPK2	42123.5	35411.3
P26022	P26022	PTX3_HUMAN	PTX3	Pentraxin-related protein PTX3	1	ADLHAVQGWAAR	ADLHAVQGWAAR	3	ADLHAVQGWAAR3	9192.92	13194.9
O95707	O95707	RPP29_HUMAN	POP4	Ribonuclease P protein subunit p29	1	ADLHGAIISVTK	ADLHGAIISVTK	2	ADLHGAIISVTK2	5750.26	7059.39
P99999	P99999	CYC_HUMAN	CYCS	Cytochrome c	1	ADLIAYLK	ADLIAYLK	2	ADLIAYLK2		7525.76
Q14204	Q14204	DYHC1_HUMAN	DYNC1H1	Cytoplasmic dynein 1 heavy chain 1	1	ADLIFTVDFEIATK	ADLIFTVDFEIATK	2	ADLIFTVDFEIATK2			7727.66
Q9GZT8	Q9GZT8	NIF3L_HUMAN	NIF3L1	NIF3-like protein 1	1	ADLILSYHPPIFR	ADLILSYHPPIFR	2	ADLILSYHPPIFR2		4441.26
P08238	P07900;P08238;Q14568;Q58FF8	HS90B_HUMAN	HSP90AB1	Heat shock protein HSP 90-beta	1	ADLINNLGTIAK	ADLINNLGTIAK	2	ADLINNLGTIAK2	3095770	2454130	2220160
Q92888	Q92888	ARHG1_HUMAN	ARHGEF1	Rho guanine nucleotide exchange factor 1	1	ADLISEDVQR	ADLISEDVQR	2	ADLISEDVQR2	94646.4	87917.6
Q8N3C0	Q8N3C0	ASCC3_HUMAN	ASCC3	Activating signal cointegrator 1 complex subunit 3	1	ADLIVTTPEK	ADLIVTTPEK	2	ADLIVTTPEK2	17582.5	20107.5	18784.1
Q96CV9	Q96CV9	OPTN_HUMAN	OPTN	Optineurin	1	ADLLGIVSELQLK	ADLLGIVSELQLK	2	ADLLGIVSELQLK2	10879.1	11298.7	2510.59
P08195	P08195	4F2_HUMAN	SLC3A2	Amino acid transporter heavy chain SLC3A2	1	ADLLLSTQPGR	ADLLLSTQPGR	2	ADLLLSTQPGR2	1883380	1616250	1442930
P08195	P08195	4F2_HUMAN	SLC3A2	Amino acid transporter heavy chain SLC3A2	1	ADLLLSTQPGREEGSPLELER	ADLLLSTQPGREEGSPLELER	3	ADLLLSTQPGREEGSPLELER3	139074	136849	189417
Q96C19	Q96C19	EFHD2_HUMAN	EFHD2	EF-hand domain-containing protein D2	1	ADLNQGIGEPQSPSR	ADLNQGIGEPQSPSR	2	ADLNQGIGEPQSPSR2	77214.3	78601.2	59092.8
P46939	P46939	UTRN_HUMAN	UTRN	Utrophin	1	ADLNTITESSAALQNLIEGSEPILEER	ADLNTITESSAALQNLIEGSEPILEER	3	ADLNTITESSAALQNLIEGSEPILEER3		1637.38
O14727	O14727	APAF_HUMAN	APAF1	Apoptotic protease-activating factor 1	1	ADLPEQAHSIIK	ADLPEQAHSIIK	2	ADLPEQAHSIIK2	9183.37	6349.27
Q9BTY7	Q9BTY7	HGH1_HUMAN	HGH1	Protein HGH1 homolog	1	ADLQAAAVR	ADLQAAAVR	2	ADLQAAAVR2	21800.8		94431.1
Q15075	Q15075	EEA1_HUMAN	EEA1	Early endosome antigen 1	1	ADLQNHLDTAQNALQDK	ADLQNHLDTAQNALQDK	3	ADLQNHLDTAQNALQDK3			36568.2
P50453	P50453	SPB9_HUMAN	SERPINB9	Serpin B9	1	ADLSAMSAER	ADLSAMSAER	2	ADLSAMSAER2	25990.3	28746.1
O75635	O75635	SPB7_HUMAN	SERPINB7	Serpin B7	1	ADLSGIASGGR	ADLSGIASGGR	2	ADLSGIASGGR2	43735.7	31718.6
P30740	P30740	ILEU_HUMAN	SERPINB1	Leukocyte elastase inhibitor	1	ADLSGMSGAR	ADLSGMSGAR	2	ADLSGMSGAR2	67072.6	100516	71430.1
Q7L273	Q7L273	KCTD9_HUMAN	KCTD9	BTB/POZ domain-containing protein KCTD9	1	ADLSGSVLDCANLQGVK	ADLSGSVLDC(UniMod:4)ANLQGVK	2	ADLSGSVLDC(UniMod:4)ANLQGVK2		19443.3
Q86X10	Q86X10	RLGPB_HUMAN	RALGAPB	Ral GTPase-activating protein subunit beta	1	ADLSIPDLHEIVTEELEER	ADLSIPDLHEIVTEELEER	3	ADLSIPDLHEIVTEELEER3	5600.98	10352.1
Q9H3Q1	Q9H3Q1	BORG4_HUMAN	CDC42EP4	Cdc42 effector protein 4	1	ADLTAEMISAPLGDFR	ADLTAEMISAPLGDFR	2	ADLTAEMISAPLGDFR2			11928.3
Q13045	Q13045	FLII_HUMAN	FLII	Protein flightless-1 homolog	1	ADLTALFLPR	ADLTALFLPR	2	ADLTALFLPR2	103160	107912	106846
P31930	P31930	QCR1_HUMAN	UQCRC1	Cytochrome b-c1 complex subunit 1, mitochondrial	1	ADLTEYLSTHYK	ADLTEYLSTHYK	2	ADLTEYLSTHYK2	2640.21	5550.07
Q96P63	Q96P63	SPB12_HUMAN	SERPINB12	Serpin B12	1	ADLTGISPSPNLYLSK	ADLTGISPSPNLYLSK	2	ADLTGISPSPNLYLSK2	105041	76223.1	37302
Q9C0E2	Q9C0E2	XPO4_HUMAN	XPO4	Exportin-4	1	ADLTHLLSPQMGK	ADLTHLLSPQMGK	2	ADLTHLLSPQMGK2		18989.8
P08138	P08138	TNR16_HUMAN	NGFR	Tumor necrosis factor receptor superfamily member 16	1	ADLVESLCSESTATSPV	ADLVESLC(UniMod:4)SESTATSPV	2	ADLVESLC(UniMod:4)SESTATSPV2	13742.3	13966.5	20084.1
O00339	O00339	MATN2_HUMAN	MATN2	Matrilin-2	1	ADLVFIIDSSR	ADLVFIIDSSR	2	ADLVFIIDSSR2	18284.1	21171.5	11348
Q14232	Q14232	EI2BA_HUMAN	EIF2B1	Translation initiation factor eIF2B subunit alpha	1	ADLVIVGAEGVVENGGIINK	ADLVIVGAEGVVENGGIINK	2	ADLVIVGAEGVVENGGIINK2	24267.8	23718	38142.1
Q9NZN4	Q9NZN4	EHD2_HUMAN	EHD2	EH domain-containing protein 2	1	ADMVETQQLMR	ADM(UniMod:35)VETQQLM(UniMod:35)R	2	ADM(UniMod:35)VETQQLM(UniMod:35)R2	25492.7	18700.6
Q9NZN4	Q9NZN4	EHD2_HUMAN	EHD2	EH domain-containing protein 2	1	ADMVETQQLMR	ADM(UniMod:35)VETQQLMR	2	ADM(UniMod:35)VETQQLMR2	115941	97246.6	213013
P40939	P40939	ECHA_HUMAN	HADHA	Trifunctional enzyme subunit alpha, mitochondrial	1	ADMVIEAVFEDLSLK	ADM(UniMod:35)VIEAVFEDLSLK	2	ADM(UniMod:35)VIEAVFEDLSLK2	5334.12	3239.05
Q06481	Q06481	APLP2_HUMAN	APLP2	Amyloid beta precursor like protein 2	1	ADMDQFTASISETPVDVR	ADMDQFTASISETPVDVR	2	ADMDQFTASISETPVDVR2	22371	24177.6	22259.1
P26639	P26639	SYTC_HUMAN	TARS1	Threonine--tRNA ligase 1, cytoplasmic	1	ADMETLQR	ADMETLQR	2	ADMETLQR2	131510	210362	100883
Q86X52	Q86X52	CHSS1_HUMAN	CHSY1	Chondroitin sulfate synthase 1	1	ADMQILPVSGEFSR	ADMQILPVSGEFSR	2	ADMQILPVSGEFSR2	13919.5	11004.3
Q9NZN4	Q9NZN4	EHD2_HUMAN	EHD2	EH domain-containing protein 2	1	ADMVETQQLMR	ADMVETQQLMR	2	ADMVETQQLMR2	213626	251662	200307
P40939	P40939	ECHA_HUMAN	HADHA	Trifunctional enzyme subunit alpha, mitochondrial	1	ADMVIEAVFEDLSLK	ADMVIEAVFEDLSLK	2	ADMVIEAVFEDLSLK2		6721.17
P60484	P60484	PTEN_HUMAN	PTEN	Phosphatidylinositol 3,4,5-trisphosphate 3-phosphatase and dual-specificity protein phosphatase PTEN	1	ADNDKEYLVLTLTK	ADNDKEYLVLTLTK	2	ADNDKEYLVLTLTK2		6059.35
P36871	P36871	PGM1_HUMAN	PGM1	Phosphoglucomutase-1	1	ADNFEYSDPVDGSISR	ADNFEYSDPVDGSISR	2	ADNFEYSDPVDGSISR2	76892	84118	91867.2
P17301	P17301	ITA2_HUMAN	ITGA2	Integrin alpha-2	1	ADNLVNLK	ADNLVNLK	2	ADNLVNLK2	338849	393517
Q8WU10	Q8WU10	PYRD1_HUMAN	PYROXD1	Pyridine nucleotide-disulfide oxidoreductase domain-containing protein 1	1	ADNVGSALGPDWHEGLNLK	ADNVGSALGPDWHEGLNLK	3	ADNVGSALGPDWHEGLNLK3	3838.2	3926.91
Q92621	Q92621	NU205_HUMAN	NUP205	Nuclear pore complex protein Nup205	1	ADNVVNIAR	ADNVVNIAR	2	ADNVVNIAR2	16355.7	13378.7
Q8TAQ2	Q8TAQ2	SMRC2_HUMAN	SMARCC2	SWI/SNF complex subunit SMARCC2	1	ADPAFGLESSGIAGTTSDEPER	ADPAFGLESSGIAGTTSDEPER	2	ADPAFGLESSGIAGTTSDEPER2	10909	15011.2
Q9H6D3	Q9H6D3	XKR8_HUMAN	XKR8	XK-related protein 8	1	ADPAGLHGSQPPR	ADPAGLHGSQPPR	2	ADPAGLHGSQPPR2	4657.37	5084.7
Q9H6D3	Q9H6D3	XKR8_HUMAN	XKR8	XK-related protein 8	1	ADPAGLHGSQPPR	ADPAGLHGSQPPR	3	ADPAGLHGSQPPR3		21413.9
Q9NX24	Q9NX24	NHP2_HUMAN	NHP2	H/ACA ribonucleoprotein complex subunit 2	1	ADPDGPEAQAEACSGER	ADPDGPEAQAEAC(UniMod:4)SGER	2	ADPDGPEAQAEAC(UniMod:4)SGER2	6909.06	6688.95
Q9UBT2	Q9UBT2	SAE2_HUMAN	UBA2	SUMO-activating enzyme subunit 2	1	ADPEAAWEPTEAEAR	ADPEAAWEPTEAEAR	2	ADPEAAWEPTEAEAR2	66573	71034.9
Q9Y6E0	Q9Y6E0	STK24_HUMAN	STK24	Serine/threonine-protein kinase 24	1	ADPEELFTK	ADPEELFTK	2	ADPEELFTK2	76231.2	70936.6	68319.8
Q96NT5	Q96NT5	PCFT_HUMAN	SLC46A1	Proton-coupled folate transporter	1	ADPHLEFQQFPQSP	ADPHLEFQQFPQSP	2	ADPHLEFQQFPQSP2	13773.4	21747.8
Q9BZM5	Q9BZM5	ULBP2_HUMAN	ULBP2	UL16-binding protein 2	1	ADPHSLCYDITVIPK	ADPHSLC(UniMod:4)YDITVIPK	3	ADPHSLC(UniMod:4)YDITVIPK3		1979.41
Q96KP1	Q96KP1	EXOC2_HUMAN	EXOC2	Exocyst complex component 2	1	ADPIVGSLEPGIYAGYFDWK	ADPIVGSLEPGIYAGYFDWK	2	ADPIVGSLEPGIYAGYFDWK2	10619.6	11691.1
Q9C0H5	Q9C0H5	RHG39_HUMAN	ARHGAP39	Rho GTPase-activating protein 39	1	ADPLHVALEVATK	ADPLHVALEVATK	2	ADPLHVALEVATK2	6898.56	6886.83	7353.69
Q12929	Q12929	EPS8_HUMAN	EPS8	Epidermal growth factor receptor kinase substrate 8	1	ADPPYTHTIQK	ADPPYTHTIQK	2	ADPPYTHTIQK2	16633.4	13359.6
Q15418	Q15418	KS6A1_HUMAN	RPS6KA1	Ribosomal protein S6 kinase alpha-1	1	ADPSHFELLK	ADPSHFELLK	2	ADPSHFELLK2	36135.1	51932.9	84978.3
Q567U6	Q567U6	CCD93_HUMAN	CCDC93	Coiled-coil domain-containing protein 93	1	ADPSILQNLR	ADPSILQNLR	2	ADPSILQNLR2	28425.4	21115.5	27454.8
P62166	P62166	NCS1_HUMAN	NCS1	Neuronal calcium sensor 1	1	ADPSIVQALSLYDGLV	ADPSIVQALSLYDGLV	2	ADPSIVQALSLYDGLV2		2561.83
Q9UNF0	Q9UNF0	PACN2_HUMAN	PACSIN2	Protein kinase C and casein kinase substrate in neurons protein 2	1	ADPSLNPEQLK	ADPSLNPEQLK	2	ADPSLNPEQLK2	175107	175780
P51812	P51812;Q15349	KS6A3_HUMAN	RPS6KA3	Ribosomal protein S6 kinase alpha-3	1	ADPSQFELLK	ADPSQFELLK	2	ADPSQFELLK2	74599.4	74741	77512
Q93063	Q93063	EXT2_HUMAN	EXT2	Exostosin-2	1	ADPVLYKDDFPEK	ADPVLYKDDFPEK	2	ADPVLYKDDFPEK2	7086.55	8101.6
Q8WUM9	Q8WUM9	S20A1_HUMAN	SLC20A1	Sodium-dependent phosphate transporter 1	1	ADPVPNGLR	ADPVPNGLR	2	ADPVPNGLR2	30329.1	29563.5
Q9HAV0	Q9HAV0	GBB4_HUMAN	GNB4	Guanine nucleotide-binding protein subunit beta-4	1	ADQELLLYSHDNIICGITSVAFSK	ADQELLLYSHDNIIC(UniMod:4)GITSVAFSK	3	ADQELLLYSHDNIIC(UniMod:4)GITSVAFSK3		4217.59
P62879	P62879	GBB2_HUMAN	GNB2	Guanine nucleotide-binding protein G(I)/G(S)/G(T) subunit beta-2	1	ADQELLMYSHDNIICGITSVAFSR	ADQELLMYSHDNIIC(UniMod:4)GITSVAFSR	3	ADQELLMYSHDNIIC(UniMod:4)GITSVAFSR3	2974.85	5624.61
P62873	P62873	GBB1_HUMAN	GNB1	Guanine nucleotide-binding protein G(I)/G(S)/G(T) subunit beta-1	1	ADQELMTYSHDNIICGITSVSFSK	ADQELMTYSHDNIIC(UniMod:4)GITSVSFSK	3	ADQELMTYSHDNIIC(UniMod:4)GITSVSFSK3	72278.5	96837.7	48501.9
P52434	P52434	RPAB3_HUMAN	POLR2H	DNA-directed RNA polymerases I, II, and III subunit RPABC3	1	ADQFEYVMYGK	ADQFEYVMYGK	2	ADQFEYVMYGK2	15098.1	17228.2	25929
Q9H4M9	Q9H4M9;Q9NZN3	EHD1_HUMAN	EHD1	EH domain-containing protein 1	1	ADQIETQQLMR	ADQIETQQLM(UniMod:35)R	2	ADQIETQQLM(UniMod:35)R2	326592	273123	189210
Q9H4M9	Q9H4M9;Q9NZN3	EHD1_HUMAN	EHD1	EH domain-containing protein 1	1	ADQIETQQLMR	ADQIETQQLMR	2	ADQIETQQLMR2	889179	982657
Q8NI27	Q8NI27	THOC2_HUMAN	THOC2	THO complex subunit 2	1	ADQLDYENFR	ADQLDYENFR	2	ADQLDYENFR2	16864.4	19126.8
Q6KC79	Q6KC79	NIPBL_HUMAN	NIPBL	Nipped-B-like protein	1	ADQQLVEIDK	ADQQLVEIDK	2	ADQQLVEIDK2		10454.9
Q6KC79	Q6KC79	NIPBL_HUMAN	NIPBL	Nipped-B-like protein	1	ADQQLVEIDKK	ADQQLVEIDKK	2	ADQQLVEIDKK2	1567.46	1407.61
Q00534	Q00534	CDK6_HUMAN	CDK6	Cyclin-dependent kinase 6	1	ADQQYECVAEIGEGAYGK	ADQQYEC(UniMod:4)VAEIGEGAYGK	2	ADQQYEC(UniMod:4)VAEIGEGAYGK2		6998.32
Q9H223	Q9H223	EHD4_HUMAN	EHD4	EH domain-containing protein 4	1	ADQVDTQQLMR	ADQVDTQQLM(UniMod:35)R	2	ADQVDTQQLM(UniMod:35)R2	121924	95248.9	89969.7
Q9H223	Q9H223	EHD4_HUMAN	EHD4	EH domain-containing protein 4	1	ADQVDTQQLMR	ADQVDTQQLMR	2	ADQVDTQQLMR2	326512	338432	324415
P62263	P62263	RS14_HUMAN	RPS14	Small ribosomal subunit protein uS11	1	ADRDESSPYAAMLAAQDVAQR	ADRDESSPYAAM(UniMod:35)LAAQDVAQR	3	ADRDESSPYAAM(UniMod:35)LAAQDVAQR3	36716.7	30701.5	69247.9
P62263	P62263	RS14_HUMAN	RPS14	Small ribosomal subunit protein uS11	1	ADRDESSPYAAMLAAQDVAQR	ADRDESSPYAAMLAAQDVAQR	3	ADRDESSPYAAMLAAQDVAQR3		9306.48
P02787	P02787	TRFE_HUMAN	TF	Serotransferrin	1	ADRDQYELLCLDNTR	ADRDQYELLC(UniMod:4)LDNTR	3	ADRDQYELLC(UniMod:4)LDNTR3	81708.6	100190	37817.2
Q9UKS6	Q9UKS6	PACN3_HUMAN	PACSIN3	Protein kinase C and casein kinase substrate in neurons protein 3	1	ADSAVSQEQLR	ADSAVSQEQLR	2	ADSAVSQEQLR2	190841	204573	129533
Q9H1P3	Q9H1P3	OSBL2_HUMAN	OSBPL2	Oxysterol-binding protein-related protein 2	1	ADSDVADDVPVAQETVQVIPGSK	ADSDVADDVPVAQETVQVIPGSK	2	ADSDVADDVPVAQETVQVIPGSK2	6500.47	7100.68	7515.9
Q7Z6B7	Q7Z6B7	SRGP1_HUMAN	SRGAP1	SLIT-ROBO Rho GTPase-activating protein 1	1	ADSEASSGPVTEDK	ADSEASSGPVTEDK	2	ADSEASSGPVTEDK2	12952.8	12890.5
O15027	O15027	SC16A_HUMAN	SEC16A	Protein transport protein Sec16A	1	ADSGPTQPPLSLSPAPETK	ADSGPTQPPLSLSPAPETK	2	ADSGPTQPPLSLSPAPETK2		4159.69
Q14151	Q14151;Q15424	SAFB2_HUMAN	SAFB2	Scaffold attachment factor B2	1	ADSLLAVVK	ADSLLAVVK	2	ADSLLAVVK2	89482.6	62998.4
Q9BQL6	Q9BQL6	FERM1_HUMAN	FERMT1	Fermitin family homolog 1	1	ADSLLEDITDIPK	ADSLLEDITDIPK	2	ADSLLEDITDIPK2	31905.1	22811.2	30200.1
Q13753	Q13753	LAMC2_HUMAN	LAMC2	Laminin subunit gamma-2	1	ADSLSSLVTR	ADSLSSLVTR	2	ADSLSSLVTR2	27947.1	20894	20981.9
Q8N1G2	Q8N1G2	CMTR1_HUMAN	CMTR1	Cap-specific mRNA (nucleoside-2'-O-)-methyltransferase 1	1	ADSLVEGTSSR	ADSLVEGTSSR	2	ADSLVEGTSSR2	49554	41767.6
P09603	P09603	CSF1_HUMAN	CSF1	Macrophage colony-stimulating factor 1	1	ADSPLEQPEGSPLTQDDR	ADSPLEQPEGSPLTQDDR	2	ADSPLEQPEGSPLTQDDR2			50656.6
Q08AM6	Q08AM6	VAC14_HUMAN	VAC14	Protein VAC14 homolog	1	ADSPSIDYAELLQHFEK	ADSPSIDYAELLQHFEK	2	ADSPSIDYAELLQHFEK2		22442.1	5183.59
Q08AM6	Q08AM6	VAC14_HUMAN	VAC14	Protein VAC14 homolog	1	ADSPSIDYAELLQHFEK	ADSPSIDYAELLQHFEK	3	ADSPSIDYAELLQHFEK3		7377.6
Q66K14	Q66K14	TBC9B_HUMAN	TBC1D9B	TBC1 domain family member 9B	1	ADSSSVLPSPLSISTK	ADSSSVLPSPLSISTK	2	ADSSSVLPSPLSISTK2	32615.2	27173.4	19890.5
P04114	P04114	APOB_HUMAN	APOB	Apolipoprotein B-100	1	ADSVVDLLSYNVQGSGETTYDHK	ADSVVDLLSYNVQGSGETTYDHK	3	ADSVVDLLSYNVQGSGETTYDHK3			15434.9
Q92900	Q92900	RENT1_HUMAN	UPF1	Regulator of nonsense transcripts 1	1	ADSVVVLLCR	ADSVVVLLC(UniMod:4)R	2	ADSVVVLLC(UniMod:4)R2	6726.25	13502.7
P08582	P08582	TRFM_HUMAN	MELTF	Melanotransferrin	1	ADTDGGLIFR	ADTDGGLIFR	2	ADTDGGLIFR2	244517	204225	220605
Q9UNH6	Q9UNH6	SNX7_HUMAN	SNX7	Sorting nexin-7	1	ADTDLLPEEIGK	ADTDLLPEEIGK	2	ADTDLLPEEIGK2	8914.27	6513.14
Q8IV48	Q8IV48	ERI1_HUMAN	ERI1	3'-5' exoribonuclease 1	1	ADTFPQVLK	ADTFPQVLK	2	ADTFPQVLK2	48020.9	27562.9	49564.9
P49959	P49959	MRE11_HUMAN	MRE11	Double-strand break repair protein MRE11	1	ADTGLETSTR	ADTGLETSTR	2	ADTGLETSTR2	11330.4	8591.85
P43686	P43686	PRS6B_HUMAN	PSMC4	26S proteasome regulatory subunit 6B	1	ADTLDPALLR	ADTLDPALLR	2	ADTLDPALLR2	165737	143902	228539
P43686	P43686	PRS6B_HUMAN	PSMC4	26S proteasome regulatory subunit 6B	1	ADTLDPALLRPGR	ADTLDPALLRPGR	2	ADTLDPALLRPGR2	187088	247901	127112
Q86TX2	P49753;Q86TX2	ACOT1_HUMAN	ACOT1	Acyl-coenzyme A thioesterase 1	1	ADTLGELDLER	ADTLGELDLER	2	ADTLGELDLER2	17161.3	19630.4
P02538	P02538;P04259;P48668	K2C6A_HUMAN	KRT6A	Keratin, type II cytoskeletal 6A	1	ADTLTDEINFLR	ADTLTDEINFLR	2	ADTLTDEINFLR2	384288	199927	498365
Q9UHD8	Q9UHD8	SEPT9_HUMAN	SEPTIN9	Septin-9	1	ADTLTLEER	ADTLTLEER	2	ADTLTLEER2	394388	358700
Q16181	Q16181	SEPT7_HUMAN	SEPTIN7	Septin-7	1	ADTLTPEECQQFK	ADTLTPEEC(UniMod:4)QQFK	2	ADTLTPEEC(UniMod:4)QQFK2	61125.6	58581.2	37890.8
P34925	P34925	RYK_HUMAN	RYK	Tyrosine-protein kinase RYK	1	ADTPNNATPITSYPTLR	ADTPNNATPITSYPTLR	2	ADTPNNATPITSYPTLR2	2553.94	3850.4
Q15833	Q15833	STXB2_HUMAN	STXBP2	Syntaxin-binding protein 2	1	ADTPSLGEGPEK	ADTPSLGEGPEK	2	ADTPSLGEGPEK2	163327	148779	117591
P84090	P84090	ERH_HUMAN	ERH	Enhancer of rudimentary homolog	1	ADTQTYQPYNK	ADTQTYQPYNK	2	ADTQTYQPYNK2		12857.5
Q9H9B1	Q9H9B1	EHMT1_HUMAN	EHMT1	Histone-lysine N-methyltransferase EHMT1	1	ADTTSTVTPVPGQEK	ADTTSTVTPVPGQEK	2	ADTTSTVTPVPGQEK2	4819.83	4245.08
Q8IZ52	Q8IZ52	CHSS2_HUMAN	CHPF	Chondroitin sulfate synthase 2	1	ADVADVLGTALEELNR	ADVADVLGTALEELNR	2	ADVADVLGTALEELNR2	7620.82	5803.88
O00214	O00214	LEG8_HUMAN	LGALS8	Galectin-8	1	ADVAFHFNPR	ADVAFHFNPR	2	ADVAFHFNPR2	30387	33306.5	44091.1
P03956	P03956	MMP1_HUMAN	MMP1	Interstitial collagenase	1	ADVDHAIEK	ADVDHAIEK	2	ADVDHAIEK2	21922.4	18819.9
Q9P2R3	Q9P2R3	ANFY1_HUMAN	ANKFY1	Rabankyrin-5	1	ADVDMVDK	ADVDMVDK	2	ADVDMVDK2		7238.06
Q9Y2L5	Q9Y2L5	TPPC8_HUMAN	TRAPPC8	Trafficking protein particle complex subunit 8	1	ADVDVIVDLR	ADVDVIVDLR	2	ADVDVIVDLR2	10094.5	10751.5
Q9BZE4	Q9BZE4	GTPB4_HUMAN	GTPBP4	GTP-binding protein 4	1	ADVDVQPYAFTTK	ADVDVQPYAFTTK	2	ADVDVQPYAFTTK2	21742.8	22317.2	17029.3
Q09666	Q09666	AHNK_HUMAN	AHNAK	Neuroblast differentiation-associated protein AHNAK	1	ADVDVSGPK	ADVDVSGPK	2	ADVDVSGPK2	97153.4	68521.6
Q9NW97	Q9NW97	TMM51_HUMAN	TMEM51	Transmembrane protein 51	1	ADVEASPGNPPDR	ADVEASPGNPPDR	2	ADVEASPGNPPDR2	28187.1	32061.5	45116.2
Q86VP6	Q86VP6	CAND1_HUMAN	CAND1	Cullin-associated NEDD8-dissociated protein 1	1	ADVFHAYLSLLK	ADVFHAYLSLLK	2	ADVFHAYLSLLK2	8631.83	12762.3
P23634	P20020;P23634;Q01814;Q16720	AT2B4_HUMAN	ATP2B4	Plasma membrane calcium-transporting ATPase 4	1	ADVGFAMGIAGTDVAK	ADVGFAM(UniMod:35)GIAGTDVAK	2	ADVGFAM(UniMod:35)GIAGTDVAK2	143266	101769	103730
P23634	P20020;P23634;Q01814;Q16720	AT2B4_HUMAN	ATP2B4	Plasma membrane calcium-transporting ATPase 4	1	ADVGFAMGIAGTDVAK	ADVGFAMGIAGTDVAK	2	ADVGFAMGIAGTDVAK2	256894	235054	184903
Q9NQX3	Q9NQX3	GEPH_HUMAN	GPHN	Gephyrin	1	ADVIITSGGVSMGEK	ADVIITSGGVSMGEK	2	ADVIITSGGVSMGEK2	11993.9	13310.6	17221.4
P29144	P29144	TPP2_HUMAN	TPP2	Tripeptidyl-peptidase 2	1	ADVIPVHYYLIPPPTK	ADVIPVHYYLIPPPTK	2	ADVIPVHYYLIPPPTK2	2905.93	1312.9
Q08945	Q08945	SSRP1_HUMAN	SSRP1	FACT complex subunit SSRP1	1	ADVIQATGDAICIFR	ADVIQATGDAIC(UniMod:4)IFR	2	ADVIQATGDAIC(UniMod:4)IFR2	9793.55	7101.68
Q8IY17	Q8IY17	PLPL6_HUMAN	PNPLA6	Patatin-like phospholipase domain-containing protein 6	1	ADVLAFPSSGFTDLAEIVSR	ADVLAFPSSGFTDLAEIVSR	2	ADVLAFPSSGFTDLAEIVSR2		4581.69
Q92542	Q92542	NICA_HUMAN	NCSTN	Nicastrin	1	ADVLFIAPR	ADVLFIAPR	2	ADVLFIAPR2	57184.1	58655	74008
Q9Y6E2	Q9Y6E2	5MP1_HUMAN	BZW2	eIF5-mimic protein 1	1	ADVLSEEAILK	ADVLSEEAILK	2	ADVLSEEAILK2	384112	342604	140151
P04040	P04040	CATA_HUMAN	CAT	Catalase	1	ADVLTTGAGNPVGDK	ADVLTTGAGNPVGDK	2	ADVLTTGAGNPVGDK2	35948.1	34385.7	19142
Q9Y4D8	Q9Y4D8	HECD4_HUMAN	HECTD4	Probable E3 ubiquitin-protein ligase HECTD4	1	ADVPLPLDLLPSFWK	ADVPLPLDLLPSFWK	2	ADVPLPLDLLPSFWK2		1686.03
O14578	O14578	CTRO_HUMAN	CIT	Citron Rho-interacting kinase	1	ADVPYILK	ADVPYILK	2	ADVPYILK2		8582.55
Q53EZ4	Q53EZ4	CEP55_HUMAN	CEP55	Centrosomal protein of 55 kDa	1	ADVQHLEDDR	ADVQHLEDDR	2	ADVQHLEDDR2	87147.4	60607.6
P51636	P51636	CAV2_HUMAN	CAV2	Caveolin-2	1	ADVQLFMDDDSYSHHSGLEYADPEK	ADVQLFMDDDSYSHHSGLEYADPEK	3	ADVQLFMDDDSYSHHSGLEYADPEK3	3692.82
Q13263	Q13263	TIF1B_HUMAN	TRIM28	Transcription intermediary factor 1-beta	1	ADVQSIIGLQR	ADVQSIIGLQR	2	ADVQSIIGLQR2	119187	110680	107622
O60306	O60306	AQR_HUMAN	AQR	RNA helicase aquarius	1	ADVTINLNVR	ADVTINLNVR	2	ADVTINLNVR2	10431.9	14041.6
P41214	P41214	EIF2D_HUMAN	EIF2D	Eukaryotic translation initiation factor 2D	1	ADVTTAFPTLGTDQVSELVPGK	ADVTTAFPTLGTDQVSELVPGK	2	ADVTTAFPTLGTDQVSELVPGK2	8295.77	8288.43	13310.3
P41214	P41214	EIF2D_HUMAN	EIF2D	Eukaryotic translation initiation factor 2D	1	ADVTTAFPTLGTDQVSELVPGKEELNIVK	ADVTTAFPTLGTDQVSELVPGKEELNIVK	3	ADVTTAFPTLGTDQVSELVPGKEELNIVK3	11809.4	7993.26	9102.35
Q13813	Q13813	SPTN1_HUMAN	SPTAN1	Spectrin alpha chain, non-erythrocytic 1	1	ADVVESWIGEK	ADVVESWIGEK	2	ADVVESWIGEK2	193698	166260	146130
Q12882	Q12882	DPYD_HUMAN	DPYD	Dihydropyrimidine dehydrogenase [NADP(+)]	1	ADVVISAFGSVLSDPK	ADVVISAFGSVLSDPK	2	ADVVISAFGSVLSDPK2	8410.46	8939.79	8669.08
Q96RQ9	Q96RQ9	OXLA_HUMAN	IL4I1	L-amino-acid oxidase	1	ADVVLLTASGPAVK	ADVVLLTASGPAVK	2	ADVVLLTASGPAVK2	10567.4		9620.14
Q09666	Q09666	AHNK_HUMAN	AHNAK	Neuroblast differentiation-associated protein AHNAK	1	ADVVVSGPK	ADVVVSGPK	2	ADVVVSGPK2	37810.6	45811.6
P08243	P08243	ASNS_HUMAN	ASNS	Asparagine synthetase [glutamine-hydrolyzing]	1	ADWLSHYWMPK	ADWLSHYWM(UniMod:35)PK	2	ADWLSHYWM(UniMod:35)PK2		10768.1	13776.3
P08243	P08243	ASNS_HUMAN	ASNS	Asparagine synthetase [glutamine-hydrolyzing]	1	ADWLSHYWMPK	ADWLSHYWMPK	2	ADWLSHYWMPK2	9553.14	22231.8	12024.3
P08243	P08243	ASNS_HUMAN	ASNS	Asparagine synthetase [glutamine-hydrolyzing]	1	ADWLSHYWMPK	ADWLSHYWMPK	3	ADWLSHYWMPK3		12741.1
Q6P2Q9	Q6P2Q9	PRP8_HUMAN	PRPF8	Pre-mRNA-processing-splicing factor 8	1	ADWWTNTAHYNR	ADWWTNTAHYNR	2	ADWWTNTAHYNR2	3634.94	9830.99
Q9Y446	Q9Y446	PKP3_HUMAN	PKP3	Plakophilin-3	1	ADYDTLSLR	ADYDTLSLR	2	ADYDTLSLR2	8448.31	10088.6
Q9Y383	Q9NQ29;Q9Y383	LC7L2_HUMAN	LUC7L2	Putative RNA-binding protein Luc7-like 2	1	ADYEIASK	ADYEIASK	2	ADYEIASK2	18646.1	15636.2
P41229	P41229	KDM5C_HUMAN	KDM5C	Lysine-specific demethylase 5C	1	ADYFNMPVHMVPTELVEK	ADYFNMPVHMVPTELVEK	3	ADYFNMPVHMVPTELVEK3		4403.33
Q15678	Q15678	PTN14_HUMAN	PTPN14	Tyrosine-protein phosphatase non-receptor type 14	1	ADYIPSHR	ADYIPSHR	2	ADYIPSHR2	24669.3	23012.6
P26640	P26640	SYVC_HUMAN	VARS1	Valine--tRNA ligase	1	ADYNLTR	ADYNLTR	2	ADYNLTR2	98615.6	99436.2	80719.7
Q96RU3	Q96RU3	FNBP1_HUMAN	FNBP1	Formin-binding protein 1	1	ADYSSILQK	ADYSSILQK	2	ADYSSILQK2	33298.1	37362.7
Q92616	Q92616	GCN1_HUMAN	GCN1	Stalled ribosome sensor GCN1	1	ADYTSHLR	ADYTSHLR	2	ADYTSHLR2	93856.1	112740
O15439	O15439	MRP4_HUMAN	ABCC4	ATP-binding cassette sub-family C member 4	1	AEAAALTETAK	AEAAALTETAK	2	AEAAALTETAK2	29462.3	34075.8
O43633	O43633	CHM2A_HUMAN	CHMP2A	Charged multivesicular body protein 2a	1	AEAAASALADADADLEER	AEAAASALADADADLEER	2	AEAAASALADADADLEER2	48633.1	37908.4	103634
O60287	O60287	NPA1P_HUMAN	URB1	Nucleolar pre-ribosomal-associated protein 1	1	AEAAGLIGWLK	AEAAGLIGWLK	2	AEAAGLIGWLK2		9220.02
Q969G3	Q969G3	SMCE1_HUMAN	SMARCE1	SWI/SNF-related matrix-associated actin-dependent regulator of chromatin subfamily E member 1	1	AEAALEEESR	AEAALEEESR	2	AEAALEEESR2	29673.7	25871.2
Q8IWE4	Q8IWE4	DCNL3_HUMAN	DCUN1D3	DCN1-like protein 3	1	AEAATEACQLPTSSGDAGR	AEAATEAC(UniMod:4)QLPTSSGDAGR	2	AEAATEAC(UniMod:4)QLPTSSGDAGR2	6916.96	7183.16
Q9UHJ6	Q9UHJ6	SHPK_HUMAN	SHPK	Sedoheptulokinase	1	AEAAVESAVAGPQGR	AEAAVESAVAGPQGR	2	AEAAVESAVAGPQGR2	9249.44	6535.65
P46821	P46821	MAP1B_HUMAN	MAP1B	Microtubule-associated protein 1B	1	AEADAYIR	AEADAYIR	2	AEADAYIR2	14073.4	15749.2
Q8IVF2	Q8IVF2	AHNK2_HUMAN	AHNAK2	Protein AHNAK2	1	AEADVSLPSMQGDLK	AEADVSLPSMQGDLK	2	AEADVSLPSMQGDLK2	8064.36
P19013	P12035;P19013;Q3SY84;Q7RTS7;Q86Y46;Q8N1N4	K2C4_HUMAN	KRT4	Keratin, type II cytoskeletal 4	1	AEAEALYQTK	AEAEALYQTK	2	AEAEALYQTK2	53258.7	209511
P11498	P11498	PYC_HUMAN	PC	Pyruvate carboxylase, mitochondrial	1	AEAEAQAEELSFPR	AEAEAQAEELSFPR	2	AEAEAQAEELSFPR2	82000.6	69572.2	50669.3
P08729	P08729;Q5XKE5	K2C7_HUMAN	KRT7	Keratin, type II cytoskeletal 7	1	AEAEAWYQTK	AEAEAWYQTK	2	AEAEAWYQTK2	44045.4	44828.8
Q9NUP1	Q9NUP1	BL1S4_HUMAN	BLOC1S4	Biogenesis of lysosome-related organelles complex 1 subunit 4	1	AEAELGTFPR	AEAELGTFPR	2	AEAELGTFPR2	9691.99	9531.77
Q15149	Q15149	PLEC_HUMAN	PLEC	Plectin	1	AEAELLQQQK	AEAELLQQQK	2	AEAELLQQQK2	49396.3	50204.1
Q16512	Q16512	PKN1_HUMAN	PKN1	Serine/threonine-protein kinase N1	1	AEAENTSEVSTVLK	AEAENTSEVSTVLK	2	AEAENTSEVSTVLK2	36656	43485
Q96CV9	Q96CV9	OPTN_HUMAN	OPTN	Optineurin	1	AEAEQEKDQLR	AEAEQEKDQLR	2	AEAEQEKDQLR2	6565.06	7533.68
P04264	P04264	K2C1_HUMAN	KRT1	Keratin, type II cytoskeletal 1	1	AEAESLYQSK	AEAESLYQSK	2	AEAESLYQSK2	6334350	6366310	4365300
P04264	P04264	K2C1_HUMAN	KRT1	Keratin, type II cytoskeletal 1	1	AEAESLYQSKYEELQITAGR	AEAESLYQSKYEELQITAGR	3	AEAESLYQSKYEELQITAGR3	2595.19	4130.99
P05787	P05787	K2C8_HUMAN	KRT8	Keratin, type II cytoskeletal 8	1	AEAESMYQIK	AEAESMYQIK	2	AEAESMYQIK2	58020.3	72221	42693.5
P02538	O95678;P02538;P04259;P48668	K2C6A_HUMAN	KRT6A	Keratin, type II cytoskeletal 6A	1	AEAESWYQTK	AEAESWYQTK	2	AEAESWYQTK2	590366	315609	145610
O95340	O95340	PAPS2_HUMAN	PAPSS2	Bifunctional 3'-phosphoadenosine 5'-phosphosulfate synthase 2	1	AEAETLPSLSITK	AEAETLPSLSITK	2	AEAETLPSLSITK2	246557	219954	171410
Q9Y6G5	Q9Y6G5	COMDA_HUMAN	COMMD10	COMM domain-containing protein 10	1	AEAFVNTWSSMGQETVEK	AEAFVNTWSSMGQETVEK	2	AEAFVNTWSSMGQETVEK2		7211.6	8449.68
P46783	P46783;Q9NQ39	RS10_HUMAN	RPS10	Small ribosomal subunit protein eS10	1	AEAGAGSATEFQFR	AEAGAGSATEFQFR	2	AEAGAGSATEFQFR2	56033.1	46569.2	111096
P49411	P49411	EFTU_HUMAN	TUFM	Elongation factor Tu, mitochondrial	1	AEAGDNLGALVR	AEAGDNLGALVR	2	AEAGDNLGALVR2	295623	249012	247276
O95671	O95671	ASML_HUMAN	ASMTL	Probable bifunctional dTTP/UTP pyrophosphatase/methyltransferase protein	1	AEAGEAGQATAEAECHR	AEAGEAGQATAEAEC(UniMod:4)HR	2	AEAGEAGQATAEAEC(UniMod:4)HR2	7458.93	10487.4
O95671	O95671	ASML_HUMAN	ASMTL	Probable bifunctional dTTP/UTP pyrophosphatase/methyltransferase protein	1	AEAGEAGQATAEAECHR	AEAGEAGQATAEAEC(UniMod:4)HR	3	AEAGEAGQATAEAEC(UniMod:4)HR3	6745.29	5997.25
Q969T9	Q969T9	WBP2_HUMAN	WBP2	WW domain-binding protein 2	1	AEAGGGWEGSASYK	AEAGGGWEGSASYK	2	AEAGGGWEGSASYK2	22549.7	23574.2
Q9Y4L1	Q9Y4L1	HYOU1_HUMAN	HYOU1	Hypoxia up-regulated protein 1	1	AEAGPEGVAPAPEGEK	AEAGPEGVAPAPEGEK	2	AEAGPEGVAPAPEGEK2	291629	295077	177838
Q99996	Q99996	AKAP9_HUMAN	AKAP9	A-kinase anchor protein 9	1	AEAGPVEQQLLQETEK	AEAGPVEQQLLQETEK	2	AEAGPVEQQLLQETEK2	1434.89	5914.57
P25686	P25686	DNJB2_HUMAN	DNAJB2	DnaJ homolog subfamily B member 2	1	AEAGSGGPGFTFTFR	AEAGSGGPGFTFTFR	2	AEAGSGGPGFTFTFR2	2826.24	3874.59	3106.18
P21333	P21333	FLNA_HUMAN	FLNA	Filamin-A	1	AEAGVPAEFSIWTR	AEAGVPAEFSIWTR	2	AEAGVPAEFSIWTR2	291202	246365	213820
Q8TC07	Q8TC07	TBC15_HUMAN	TBC1D15	TBC1 domain family member 15	1	AEAISLQMVK	AEAISLQMVK	2	AEAISLQMVK2	18519.7	17097.9
Q9NVT9	Q9NVT9	ARMC1_HUMAN	ARMC1	Armadillo repeat-containing protein 1	1	AEALASAIASTK	AEALASAIASTK	2	AEALASAIASTK2	13215.3	10935.1	14575.8
Q6V0I7	Q6V0I7	FAT4_HUMAN	FAT4	Protocadherin Fat 4	1	AEALIQLLDVNDNDPVVK	AEALIQLLDVNDNDPVVK	2	AEALIQLLDVNDNDPVVK2	3240.34	1436.51	7925.23
Q00536	Q00536	CDK16_HUMAN	CDK16	Cyclin-dependent kinase 16	1	AEALLSHAPR	AEALLSHAPR	2	AEALLSHAPR2	193560	116706	78050.9
P23229	P23229	ITA6_HUMAN	ITGA6	Integrin alpha-6	1	AEALPLQR	AEALPLQR	2	AEALPLQR2	180561	246073
Q9Y6W3	Q9Y6W3	CAN7_HUMAN	CAPN7	Calpain-7	1	AEALSEPLTKPVGK	AEALSEPLTKPVGK	2	AEALSEPLTKPVGK2	2716.83	3622.31
Q9UQ49	Q9UQ49	NEUR3_HUMAN	NEU3	Sialidase-3	1	AEALSTDHGEGFQR	AEALSTDHGEGFQR	2	AEALSTDHGEGFQR2		29879.1
Q9NX76	Q9NX76	CKLF6_HUMAN	CMTM6	CKLF-like MARVEL transmembrane domain-containing protein 6	1	AEALTEPLNA	AEALTEPLNA	2	AEALTEPLNA2	50105.7	21428.8
Q86XZ4	Q86XZ4	SPAS2_HUMAN	SPATS2	Spermatogenesis-associated serine-rich protein 2	1	AEAMEILLSR	AEAMEILLSR	2	AEAMEILLSR2	4158.34	5218
Q09666	Q09666	AHNK_HUMAN	AHNAK	Neuroblast differentiation-associated protein AHNAK	1	AEAPLPSPK	AEAPLPSPK	2	AEAPLPSPK2	62502.2	49316.3	78154.3
O75569	O75569	PRKRA_HUMAN	PRKRA	Interferon-inducible double-stranded RNA-dependent protein kinase activator A	1	AEAPPLER	AEAPPLER	2	AEAPPLER2	25293.8	16573.3
Q14624	Q14624	ITIH4_HUMAN	ITIH4	Inter-alpha-trypsin inhibitor heavy chain H4	1	AEAQAQYSAAVAK	AEAQAQYSAAVAK	2	AEAQAQYSAAVAK2	6412.49	30636.6
Q9BW92	Q9BW92	SYTM_HUMAN	TARS2	Threonine--tRNA ligase, mitochondrial	1	AEASGGLGGLTR	AEASGGLGGLTR	2	AEASGGLGGLTR2	19054	12952.7
Q09666	Q09666	AHNK_HUMAN	AHNAK	Neuroblast differentiation-associated protein AHNAK	1	AEASIQAGAGDGEWEESEVK	AEASIQAGAGDGEWEESEVK	2	AEASIQAGAGDGEWEESEVK2	64048.7	49332.7
Q9UQQ2	Q9UQQ2	SH2B3_HUMAN	SH2B3	SH2B adapter protein 3	1	AEASPEPGPGPAAPGLPK	AEASPEPGPGPAAPGLPK	2	AEASPEPGPGPAAPGLPK2	3887.36
P98174	P98174	FGD1_HUMAN	FGD1	FYVE, RhoGEF and PH domain-containing protein 1	1	AEASPSSAAVSSLIEK	AEASPSSAAVSSLIEK	2	AEASPSSAAVSSLIEK2		6000.81
P41226	P41226	UBA7_HUMAN	UBA7	Ubiquitin-like modifier-activating enzyme 7	1	AEASQELLAQLNR	AEASQELLAQLNR	2	AEASQELLAQLNR2	26258.1	23072.4	19845.8
Q02790	Q02790	FKBP4_HUMAN	FKBP4	Peptidyl-prolyl cis-trans isomerase FKBP4	1	AEASSGDHPTDTEMKEEQK	AEASSGDHPTDTEMKEEQK	3	AEASSGDHPTDTEMKEEQK3	9133.26	10133.4
Q9BT67	Q9BT67	NFIP1_HUMAN	NDFIP1	NEDD4 family-interacting protein 1	1	AEATIPLVPGR	AEATIPLVPGR	2	AEATIPLVPGR2	41602	38817.4	20153.2
Q9BT67	Q9BT67	NFIP1_HUMAN	NDFIP1	NEDD4 family-interacting protein 1	1	AEATIPLVPGRDEDFVGR	AEATIPLVPGRDEDFVGR	3	AEATIPLVPGRDEDFVGR3	13549.8	20048.7
Q13615	Q13615	MTMR3_HUMAN	MTMR3	Phosphatidylinositol-3,5-bisphosphate 3-phosphatase MTMR3	1	AEDAIIALSNYR	AEDAIIALSNYR	2	AEDAIIALSNYR2	8947.5	7458.15
Q9P0K7	Q9P0K7	RAI14_HUMAN	RAI14	Ankycorbin	1	AEDALSEMK	AEDALSEMK	2	AEDALSEMK2		12264.1
Q96RE7	Q96RE7	NACC1_HUMAN	NACC1	Nucleus accumbens-associated protein 1	1	AEDDAYTTFISETGK	AEDDAYTTFISETGK	2	AEDDAYTTFISETGK2	7662.94	7482.38
Q04721	Q04721	NOTC2_HUMAN	NOTCH2	Neurogenic locus notch homolog protein 2	1	AEDEALLSEEDDPIDR	AEDEALLSEEDDPIDR	2	AEDEALLSEEDDPIDR2	52212.4	35104	45248.1
Q8TEW0	Q8TEW0	PARD3_HUMAN	PARD3	Partitioning defective 3 homolog	1	AEDEDIVLTPDGTR	AEDEDIVLTPDGTR	2	AEDEDIVLTPDGTR2	18487.7	17894.8	12739.2
Q27J81	Q27J81	INF2_HUMAN	INF2	Inverted formin-2	1	AEDEEELLR	AEDEEELLR	2	AEDEEELLR2	35324	30105.8
Q8ND04	Q8ND04	SMG8_HUMAN	SMG8	Nonsense-mediated mRNA decay factor SMG8	1	AEDEGDLDTNSWPAPNK	AEDEGDLDTNSWPAPNK	2	AEDEGDLDTNSWPAPNK2	6028.8	6149.29
Q86V48	Q86V48	LUZP1_HUMAN	LUZP1	Leucine zipper protein 1	1	AEDELLDLQDK	AEDELLDLQDK	2	AEDELLDLQDK2	21704.5	19635
Q9Y3Z3	Q9Y3Z3	SAMH1_HUMAN	SAMHD1	Deoxynucleoside triphosphate triphosphohydrolase SAMHD1	1	AEDFIVDVINMDYGMQEK	AEDFIVDVINMDYGMQEK	2	AEDFIVDVINMDYGMQEK2		9050.69
P04818	P04818	TYSY_HUMAN	TYMS	Thymidylate synthase	1	AEDFQIEGYNPHPTIK	AEDFQIEGYNPHPTIK	2	AEDFQIEGYNPHPTIK2	7969.82	5670.43
P04818	P04818	TYSY_HUMAN	TYMS	Thymidylate synthase	1	AEDFQIEGYNPHPTIK	AEDFQIEGYNPHPTIK	3	AEDFQIEGYNPHPTIK3	9307.56	8595.33	10188.5
P29966	P29966	MARCS_HUMAN	MARCKS	Myristoylated alanine-rich C-kinase substrate	1	AEDGATPSPSNETPK	AEDGATPSPSNETPK	2	AEDGATPSPSNETPK2	1503750	1498580
O75347	O75347	TBCA_HUMAN	TBCA	Tubulin-specific chaperone A	1	AEDGENYDIK	AEDGENYDIK	2	AEDGENYDIK2	21774.7	27005.2
Q6V0I7	Q6V0I7	FAT4_HUMAN	FAT4	Protocadherin Fat 4	1	AEDGGGQFTTIR	AEDGGGQFTTIR	2	AEDGGGQFTTIR2	19991.5	15621.3
O75147	O75147	OBSL1_HUMAN	OBSL1	Obscurin-like protein 1	1	AEDGPGASLALR	AEDGPGASLALR	2	AEDGPGASLALR2	146870	151894
P07355	P07355	ANXA2_HUMAN	ANXA2	Annexin A2	1	AEDGSVIDYELIDQDAR	AEDGSVIDYELIDQDAR	2	AEDGSVIDYELIDQDAR2	2606370	2337440	3947740
P07355	P07355	ANXA2_HUMAN	ANXA2	Annexin A2	1	AEDGSVIDYELIDQDAR	AEDGSVIDYELIDQDAR	3	AEDGSVIDYELIDQDAR3	168192	82282.3	129274
Q66K14	Q66K14	TBC9B_HUMAN	TBC1D9B	TBC1 domain family member 9B	1	AEDIEQMR	AEDIEQMR	2	AEDIEQMR2	13668.1	11648.9
Q9NZM1	Q9NZM1	MYOF_HUMAN	MYOF	Myoferlin	1	AEDIPQMDDAFSQTVK	AEDIPQMDDAFSQTVK	2	AEDIPQMDDAFSQTVK2	366435	473815	155938
P15880	P15880	RS2_HUMAN	RPS2	Small ribosomal subunit protein uS5	1	AEDKEWMPVTK	AEDKEWM(UniMod:35)PVTK	2	AEDKEWM(UniMod:35)PVTK2	83141.3	90598.2
P15880	P15880	RS2_HUMAN	RPS2	Small ribosomal subunit protein uS5	1	AEDKEWMPVTK	AEDKEWM(UniMod:35)PVTK	3	AEDKEWM(UniMod:35)PVTK3	35982.6	37931.2
P15880	P15880	RS2_HUMAN	RPS2	Small ribosomal subunit protein uS5	1	AEDKEWMPVTK	AEDKEWMPVTK	2	AEDKEWMPVTK2	188420	210030	163270
P15880	P15880	RS2_HUMAN	RPS2	Small ribosomal subunit protein uS5	1	AEDKEWMPVTK	AEDKEWMPVTK	3	AEDKEWMPVTK3	92163.3	106488	83909.5
O95671	O95671	ASML_HUMAN	ASMTL	Probable bifunctional dTTP/UTP pyrophosphatase/methyltransferase protein	1	AEDLFQDAYYQSPETR	AEDLFQDAYYQSPETR	2	AEDLFQDAYYQSPETR2	7830.94	9080.52
Q96SZ5	Q96SZ5	AEDO_HUMAN	ADO	2-aminoethanethiol dioxygenase	1	AEDLNIAPR	AEDLNIAPR	2	AEDLNIAPR2	14293.2	10690.5
Q9BSJ8	Q9BSJ8	ESYT1_HUMAN	ESYT1	Extended synaptotagmin-1	1	AEDLPLR	AEDLPLR	2	AEDLPLR2	22429.4	22646.7
Q9BSJ8	Q9BSJ8	ESYT1_HUMAN	ESYT1	Extended synaptotagmin-1	1	AEDLPLRK	AEDLPLRK	2	AEDLPLRK2	5486.93
O75923	O75923	DYSF_HUMAN	DYSF	Dysferlin	1	AEDLPQMDDAVMDNVK	AEDLPQMDDAVMDNVK	2	AEDLPQMDDAVMDNVK2	12783.3	13895.3	19301.6
P12004	P12004	PCNA_HUMAN	PCNA	Proliferating cell nuclear antigen	1	AEDNADTLALVFEAPNQEK	AEDNADTLALVFEAPNQEK	2	AEDNADTLALVFEAPNQEK2	100047	69157.1	128841
P12004	P12004	PCNA_HUMAN	PCNA	Proliferating cell nuclear antigen	1	AEDNADTLALVFEAPNQEK	AEDNADTLALVFEAPNQEK	3	AEDNADTLALVFEAPNQEK3	32233.3	19090.9	24673.3
Q9Y6G9	Q9Y6G9	DC1L1_HUMAN	DYNC1LI1	Cytoplasmic dynein 1 light intermediate chain 1	1	AEDNFEDIITKPPVR	AEDNFEDIITKPPVR	2	AEDNFEDIITKPPVR2	49320.3	48517.5	41761.9
Q9Y6G9	Q9Y6G9	DC1L1_HUMAN	DYNC1LI1	Cytoplasmic dynein 1 light intermediate chain 1	1	AEDNFEDIITKPPVR	AEDNFEDIITKPPVR	3	AEDNFEDIITKPPVR3	16542.5	11194.2	30382.4
P30622	P30622	CLIP1_HUMAN	CLIP1	CAP-Gly domain-containing linker protein 1	1	AEDQHLVEMEDTLNK	AEDQHLVEMEDTLNK	3	AEDQHLVEMEDTLNK3	2699.32	4266.19
Q9H0D6	Q9H0D6	XRN2_HUMAN	XRN2	5'-3' exoribonuclease 2	1	AEDSDSEPEPEDNVR	AEDSDSEPEPEDNVR	2	AEDSDSEPEPEDNVR2	4044.74	4000.15
Q9Y639	Q9Y639	NPTN_HUMAN	NPTN	Neuroplastin	1	AEDSGEYHCVYHFVSAPK	AEDSGEYHC(UniMod:4)VYHFVSAPK	3	AEDSGEYHC(UniMod:4)VYHFVSAPK3	12432.1	32129.5	18015.3
Q8WUH1	Q8WUH1	CHUR_HUMAN	CHURC1	Protein Churchill	1	AEDTISILPDDPR	AEDTISILPDDPR	2	AEDTISILPDDPR2	15669.4	14640.2	15318.8
Q02241	Q02241	KIF23_HUMAN	KIF23	Kinesin-like protein KIF23	1	AEDYEENLQVMR	AEDYEENLQVMR	2	AEDYEENLQVMR2	13083.4	11478.7
P05556	P05556	ITB1_HUMAN	ITGB1	Integrin beta-1	1	AEDYPIDLYYLMDLSYSMK	AEDYPIDLYYLM(UniMod:35)DLSYSM(UniMod:35)K	2	AEDYPIDLYYLM(UniMod:35)DLSYSM(UniMod:35)K2	20234.3	25394.2	36130.9
P05556	P05556	ITB1_HUMAN	ITGB1	Integrin beta-1	1	AEDYPIDLYYLMDLSYSMKDDLENVK	AEDYPIDLYYLM(UniMod:35)DLSYSMKDDLENVK	3	AEDYPIDLYYLM(UniMod:35)DLSYSMKDDLENVK3		3216.65
P05556	P05556	ITB1_HUMAN	ITGB1	Integrin beta-1	1	AEDYPIDLYYLMDLSYSMK	AEDYPIDLYYLMDLSYSM(UniMod:35)K	2	AEDYPIDLYYLMDLSYSM(UniMod:35)K2		14131.1	14497.6
P05556	P05556	ITB1_HUMAN	ITGB1	Integrin beta-1	1	AEDYPIDLYYLMDLSYSMK	AEDYPIDLYYLMDLSYSMK	2	AEDYPIDLYYLMDLSYSMK2		3525.11
Q9BX70	Q9BX70	BTBD2_HUMAN	BTBD2	BTB/POZ domain-containing protein 2	1	AEEAAGPGAAALQR	AEEAAGPGAAALQR	2	AEEAAGPGAAALQR2	5302.54
Q9HBH5	Q9HBH5	RDH14_HUMAN	RDH14	Retinol dehydrogenase 14	1	AEEAAGQLR	AEEAAGQLR	2	AEEAAGQLR2		33262
Q13214	Q13214	SEM3B_HUMAN	SEMA3B	Semaphorin-3B	1	AEEAAPAAPPGPK	AEEAAPAAPPGPK	2	AEEAAPAAPPGPK2	38089.7	36773.1	26718.3
Q13033	Q13033	STRN3_HUMAN	STRN3	Striatin-3	1	AEEAEPITFPSGGGK	AEEAEPITFPSGGGK	2	AEEAEPITFPSGGGK2	6769.95	5864.21
O15031	O15031	PLXB2_HUMAN	PLXNB2	Plexin-B2	1	AEEASHWLWSR	AEEASHWLWSR	2	AEEASHWLWSR2	24633.2	40641.9
O15031	O15031	PLXB2_HUMAN	PLXNB2	Plexin-B2	1	AEEASHWLWSR	AEEASHWLWSR	3	AEEASHWLWSR3	12528.1	14961.1
Q9C0B5	Q9C0B5	ZDHC5_HUMAN	ZDHHC5	Palmitoyltransferase ZDHHC5	1	AEEDEDKEDDFR	AEEDEDKEDDFR	2	AEEDEDKEDDFR2	51861	44390.4
Q9C0B5	Q9C0B5	ZDHC5_HUMAN	ZDHHC5	Palmitoyltransferase ZDHHC5	1	AEEDEDKEDDFR	AEEDEDKEDDFR	3	AEEDEDKEDDFR3	23655.4	22945.6
P27824	P27824	CALX_HUMAN	CANX	Calnexin	1	AEEDEILNR	AEEDEILNR	2	AEEDEILNR2	75563.1	71464
P11234	P11234	RALB_HUMAN	RALB	Ras-related protein Ral-B	1	AEEDKIPLLVVGNK	AEEDKIPLLVVGNK	2	AEEDKIPLLVVGNK2	147771	125627	216990
P11234	P11234	RALB_HUMAN	RALB	Ras-related protein Ral-B	1	AEEDKIPLLVVGNK	AEEDKIPLLVVGNK	3	AEEDKIPLLVVGNK3	123051	122593	186179
P46821	P46821	MAP1B_HUMAN	MAP1B	Microtubule-associated protein 1B	1	AEEDMDEAIEK	AEEDMDEAIEK	2	AEEDMDEAIEK2		11969.8
Q14683	Q14683	SMC1A_HUMAN	SMC1A	Structural maintenance of chromosomes protein 1A	1	AEEDTQFNYHR	AEEDTQFNYHR	2	AEEDTQFNYHR2	20677.8	18748.2
Q14683	Q14683	SMC1A_HUMAN	SMC1A	Structural maintenance of chromosomes protein 1A	1	AEEDTQFNYHR	AEEDTQFNYHR	3	AEEDTQFNYHR3	5102.55	4207.02
Q9UJU6	Q9UJU6	DBNL_HUMAN	DBNL	Drebrin-like protein	1	AEEDVEPECIMEK	AEEDVEPEC(UniMod:4)IMEK	2	AEEDVEPEC(UniMod:4)IMEK2	23812.7	19420.9
Q9BZ29	Q9BZ29	DOCK9_HUMAN	DOCK9	Dedicator of cytokinesis protein 9	1	AEEEAQSLFVTECIK	AEEEAQSLFVTEC(UniMod:4)IK	2	AEEEAQSLFVTEC(UniMod:4)IK2	25727.4	24886.4
P36543	P36543;Q96A05	VATE1_HUMAN	ATP6V1E1	V-type proton ATPase subunit E 1	1	AEEEFNIEK	AEEEFNIEK	2	AEEEFNIEK2	26639.3	25324.6
Q52LW3	Q52LW3	RHG29_HUMAN	ARHGAP29	Rho GTPase-activating protein 29	1	AEEEHLSSSGGLAK	AEEEHLSSSGGLAK	2	AEEEHLSSSGGLAK2	21076.9	22754.6
Q8N0X7	Q8N0X7	SPART_HUMAN	SPART	Spartin	1	AEEENEFQIPGR	AEEENEFQIPGR	2	AEEENEFQIPGR2	11775	12115
Q92619	Q92619	HMHA1_HUMAN	ARHGAP45	Rho GTPase-activating protein 45	1	AEEEQAGSAPGAGSTATK	AEEEQAGSAPGAGSTATK	2	AEEEQAGSAPGAGSTATK2	1414.75	1933.61
Q8N3C0	Q8N3C0	ASCC3_HUMAN	ASCC3	Activating signal cointegrator 1 complex subunit 3	1	AEEFDQIK	AEEFDQIK	2	AEEFDQIK2	9836.77	8094.85
Q9P2E5	Q9P2E5	CHPF2_HUMAN	CHPF2	Chondroitin sulfate glucuronyltransferase	1	AEEFIGAGEQAR	AEEFIGAGEQAR	2	AEEFIGAGEQAR2	4613.97	3422.21
Q14738	Q14738	2A5D_HUMAN	PPP2R5D	Serine/threonine-protein phosphatase 2A 56 kDa regulatory subunit delta isoform	1	AEEFLTASQEAL	AEEFLTASQEAL	2	AEEFLTASQEAL2		7106.95
Q9NRX1	Q9NRX1	PNO1_HUMAN	PNO1	RNA-binding protein PNO1	1	AEEGFTQVTR	AEEGFTQVTR	2	AEEGFTQVTR2	16611.5	19051
Q9UBB9	Q9UBB9	TFP11_HUMAN	TFIP11	Tuftelin-interacting protein 11	1	AEEHNIVFMPVIGK	AEEHNIVFMPVIGK	3	AEEHNIVFMPVIGK3		2234.52	2054.02
P49588	P49588	SYAC_HUMAN	AARS1	Alanine--tRNA ligase, cytoplasmic	1	AEEIANEMIEAAK	AEEIANEMIEAAK	2	AEEIANEMIEAAK2	68024	67883.4	56493.3
Q9H5V8	Q9H5V8	CDCP1_HUMAN	CDCP1	CUB domain-containing protein 1	1	AEEIFSLDEDVLPK	AEEIFSLDEDVLPK	2	AEEIFSLDEDVLPK2	878258	634622	801862
P62913	P62913	RL11_HUMAN	RPL11	Large ribosomal subunit protein uL5	1	AEEILEK	AEEILEK	2	AEEILEK2	178178	160304	164712
Q8IXI1	Q8IXI1	MIRO2_HUMAN	RHOT2	Mitochondrial Rho GTPase 2	1	AEEITIPADVTPEK	AEEITIPADVTPEK	2	AEEITIPADVTPEK2	6413.73	5969.11
Q9Y4A5	Q9Y4A5	TRRAP_HUMAN	TRRAP	Transformation/transcription domain-associated protein	1	AEEIVAAQEK	AEEIVAAQEK	2	AEEIVAAQEK2		5301.13
Q3V6T2	Q3V6T2	GRDN_HUMAN	CCDC88A	Girdin	1	AEELENELHHLEK	AEELENELHHLEK	3	AEELENELHHLEK3	4665.99	6092.98
Q86TU7	Q86TU7	SETD3_HUMAN	SETD3	Actin-histidine N-methyltransferase	1	AEELFLWVPR	AEELFLWVPR	2	AEELFLWVPR2	19819.9	27452.5	18470.6
P09110	P09110	THIK_HUMAN	ACAA1	3-ketoacyl-CoA thiolase, peroxisomal	1	AEELGLPILGVLR	AEELGLPILGVLR	2	AEELGLPILGVLR2	7134.17	4853.36
Q14980	Q14980	NUMA1_HUMAN	NUMA1	Nuclear mitotic apparatus protein 1	1	AEELGQELK	AEELGQELK	2	AEELGQELK2	20742.2
Q9H5N1	Q9H5N1	RABE2_HUMAN	RABEP2	Rab GTPase-binding effector protein 2	1	AEELIQEIQR	AEELIQEIQR	2	AEELIQEIQR2	4516.71	3930.35
P09913	P09913	IFIT2_HUMAN	IFIT2	Interferon-induced protein with tetratricopeptide repeats 2	1	AEELIQQEHADQAEIR	AEELIQQEHADQAEIR	3	AEELIQQEHADQAEIR3	6180.85	5842.47
O00429	O00429	DNM1L_HUMAN	DNM1L	Dynamin-1-like protein	1	AEELLAEEK	AEELLAEEK	2	AEELLAEEK2	18995.9	20421.3
P53816	P53816	PLAT3_HUMAN	PLAAT3	Phospholipase A and acyltransferase 3	1	AEELVGQEVLYK	AEELVGQEVLYK	2	AEELVGQEVLYK2	19845.6	22387.4	35092.8
Q24JP5	Q24JP5	T132A_HUMAN	TMEM132A	Transmembrane protein 132A	1	AEELVNTAPLTGVPQHVPVR	AEELVNTAPLTGVPQHVPVR	3	AEELVNTAPLTGVPQHVPVR3	1762.34	1120.77
Q9BYM8	Q9BYM8	HOIL1_HUMAN	RBCK1	RanBP-type and C3HC4-type zinc finger-containing protein 1	1	AEEMALSLTR	AEEMALSLTR	2	AEEMALSLTR2	13292
Q8N3D4	Q8N3D4	EH1L1_HUMAN	EHBP1L1	EH domain-binding protein 1-like protein 1	1	AEEMDTEDRPEASGVDTEPR	AEEMDTEDRPEASGVDTEPR	3	AEEMDTEDRPEASGVDTEPR3	3410.5	2145.94
P15924	P15924	DESP_HUMAN	DSP	Desmoplakin	1	AEENALQQK	AEENALQQK	2	AEENALQQK2	27796.4	31708.2
Q9H9E3	Q9H9E3	COG4_HUMAN	COG4	Conserved oligomeric Golgi complex subunit 4	1	AEENLLMVLGTDMSDR	AEENLLMVLGTDMSDR	2	AEENLLMVLGTDMSDR2	8033.09	8995.26	10641.3
Q587I9	Q587I9	SFT2C_HUMAN	SFT2D3	Vesicle transport protein SFT2C	1	AEEPGDRPAEEWLGR	AEEPGDRPAEEWLGR	3	AEEPGDRPAEEWLGR3	4881.41	4513.19
Q53GL0	Q53GL0	PKHO1_HUMAN	PLEKHO1	Pleckstrin homology domain-containing family O member 1	1	AEEPPTPALPNPGQLSR	AEEPPTPALPNPGQLSR	2	AEEPPTPALPNPGQLSR2		6188.62
Q8N5F7	Q8N5F7	NKAP_HUMAN	NKAP	NF-kappa-B-activating protein	1	AEEPSDLIGPEAPK	AEEPSDLIGPEAPK	2	AEEPSDLIGPEAPK2	16403.9	13672.4
P24385	P24385	CCND1_HUMAN	CCND1	G1/S-specific cyclin-D1	1	AEETCAPSVSYFK	AEETC(UniMod:4)APSVSYFK	2	AEETC(UniMod:4)APSVSYFK2	7425	5639.04
Q6T4R5	Q6T4R5	NHS_HUMAN	NHS	Actin remodeling regulator NHS	1	AEETQGNVDEASLK	AEETQGNVDEASLK	2	AEETQGNVDEASLK2	6561.41	8313.89
P11387	P11387	TOP1_HUMAN	TOP1	DNA topoisomerase 1	1	AEEVATFFAK	AEEVATFFAK	2	AEEVATFFAK2	58146.4	49066.8	38036.2
P46821	P46821	MAP1B_HUMAN	MAP1B	Microtubule-associated protein 1B	1	AEEVDVTK	AEEVDVTK	2	AEEVDVTK2	16598.1
Q8NBN3	Q8NBN3	TM87A_HUMAN	TMEM87A	Transmembrane protein 87A	1	AEEVELYLEK	AEEVELYLEK	2	AEEVELYLEK2	7676.57	10416.7
Q9H0B6	Q9H0B6	KLC2_HUMAN	KLC2	Kinesin light chain 2	1	AEEVEYYYR	AEEVEYYYR	2	AEEVEYYYR2	51785	47716.7
P16144	P16144	ITB4_HUMAN	ITGB4	Integrin beta-4	1	AEEVVVR	AEEVVVR	2	AEEVVVR2	117727	94633.4
P11234	P11234	RALB_HUMAN	RALB	Ras-related protein Ral-B	1	AEEWGVQYVETSAK	AEEWGVQYVETSAK	2	AEEWGVQYVETSAK2	12137.8	230949	243712
P52565	P52565	GDIR1_HUMAN	ARHGDIA	Rho GDP-dissociation inhibitor 1	1	AEEYEFLTPVEEAPK	AEEYEFLTPVEEAPK	2	AEEYEFLTPVEEAPK2	856325	676192	647870
Q9Y2W1	Q9Y2W1	TR150_HUMAN	THRAP3	Thyroid hormone receptor-associated protein 3	1	AEEYTEETEER	AEEYTEETEER	2	AEEYTEETEER2	14068.8	14885.6
Q96B26	Q96B26	EXOS8_HUMAN	EXOSC8	Exosome complex component RRP43	1	AEFAAPSTDAPDK	AEFAAPSTDAPDK	2	AEFAAPSTDAPDK2	41658.5	44880.4
P02768	P02768	ALBU_HUMAN	ALB	Albumin	1	AEFAEVSK	AEFAEVSK	2	AEFAEVSK2	95424	37446.7
Q9NWQ8	Q9NWQ8	PHAG1_HUMAN	PAG1	Phosphoprotein associated with glycosphingolipid-enriched microdomains 1	1	AEFAEYASVDR	AEFAEYASVDR	2	AEFAEYASVDR2	38266.4	38246.8
Q14692	Q14692	BMS1_HUMAN	BMS1	Ribosome biogenesis protein BMS1 homolog	1	AEFEDQDDEAR	AEFEDQDDEAR	2	AEFEDQDDEAR2	6300.46	6601.87
Q16831	Q16831	UPP1_HUMAN	UPP1	Uridine phosphorylase 1	1	AEFEQIVLGK	AEFEQIVLGK	2	AEFEQIVLGK2	55090.9	55301.1	36610.3
Q9UHY7	Q9UHY7	ENOPH_HUMAN	ENOPH1	Enolase-phosphatase E1	1	AEFFADVVPAVR	AEFFADVVPAVR	2	AEFFADVVPAVR2	64456.6	54110.3	71442
O95487	O95487	SC24B_HUMAN	SEC24B	Protein transport protein Sec24B	1	AEFFQHLIEDR	AEFFQHLIEDR	2	AEFFQHLIEDR2	10872.1		10187.1
Q96EU7	Q96EU7	C1GLC_HUMAN	C1GALT1C1	C1GALT1-specific chaperone 1	1	AEFFSSENVK	AEFFSSENVK	2	AEFFSSENVK2	12938.9	9258.81
Q8IWS0	Q8IWS0	PHF6_HUMAN	PHF6	PHD finger protein 6	1	AEFGDFDIK	AEFGDFDIK	2	AEFGDFDIK2	24588.3	28572.2
Q9H4A4	Q9H4A4	AMPB_HUMAN	RNPEP	Aminopeptidase B	1	AEFGPPGPGAGSR	AEFGPPGPGAGSR	2	AEFGPPGPGAGSR2	73362	69474.8
Q02413	Q02413	DSG1_HUMAN	DSG1	Desmoglein-1	1	AEFHHSIMSQYK	AEFHHSIM(UniMod:35)SQYK	2	AEFHHSIM(UniMod:35)SQYK2		9230.96
Q02413	Q02413	DSG1_HUMAN	DSG1	Desmoglein-1	1	AEFHHSIMSQYK	AEFHHSIM(UniMod:35)SQYK	3	AEFHHSIM(UniMod:35)SQYK3	11245.1	28140.3
Q02413	Q02413	DSG1_HUMAN	DSG1	Desmoglein-1	1	AEFHHSIMSQYK	AEFHHSIMSQYK	2	AEFHHSIMSQYK2	6513.66	7836.97
Q02413	Q02413	DSG1_HUMAN	DSG1	Desmoglein-1	1	AEFHHSIMSQYK	AEFHHSIMSQYK	3	AEFHHSIMSQYK3	12034	17101.9
P48729	P48729	KC1A_HUMAN	CSNK1A1	Casein kinase I isoform alpha	1	AEFIVGGK	AEFIVGGK	2	AEFIVGGK2	27771.1	27142.9
Q6V0I7	Q6V0I7	FAT4_HUMAN	FAT4	Protocadherin Fat 4	1	AEFLALEIAEER	AEFLALEIAEER	2	AEFLALEIAEER2	11569.7	13330	27465
Q7Z5R6	Q7Z5R6	AB1IP_HUMAN	APBB1IP	Amyloid beta A4 precursor protein-binding family B member 1-interacting protein	1	AEFNYSVGFK	AEFNYSVGFK	2	AEFNYSVGFK2	9921.32	10118.1	7783.24
P0C0L4	P0C0L4;P0C0L5	CO4A_HUMAN	C4A	Complement C4-A	1	AEFQDALEK	AEFQDALEK	2	AEFQDALEK2	12672.8	10571.6
P15924	P15924	DESP_HUMAN	DSP	Desmoplakin	1	AEFQEEAK	AEFQEEAK	2	AEFQEEAK2	32669.3	36416.6
P21333	P21333	FLNA_HUMAN	FLNA	Filamin-A	1	AEFTVETR	AEFTVETR	2	AEFTVETR2	201737	170038
Q05655	Q05655	KPCD_HUMAN	PRKCD	Protein kinase C delta type	1	AEFWLDLQPQAK	AEFWLDLQPQAK	2	AEFWLDLQPQAK2	19814	18240.7	25312.4
P80723	P80723	BASP1_HUMAN	BASP1	Brain acid soluble protein 1	1	AEGAATEEEGTPK	AEGAATEEEGTPK	2	AEGAATEEEGTPK2	183650	199324
Q92925	Q92925	SMRD2_HUMAN	SMARCD2	SWI/SNF-related matrix-associated actin-dependent regulator of chromatin subfamily D member 2	1	AEGDSAGTAGTPGGTPAGDK	AEGDSAGTAGTPGGTPAGDK	2	AEGDSAGTAGTPGGTPAGDK2	5832.96	9411.15
P67936	P67936	TPM4_HUMAN	TPM4	Tropomyosin alpha-4 chain	1	AEGDVAALNR	AEGDVAALNR	2	AEGDVAALNR2	359568	346435	365638
P61812	P61812	TGFB2_HUMAN	TGFB2	Transforming growth factor beta-2 proprotein	1	AEGEWLSFDVTDAVHEWLHHK	AEGEWLSFDVTDAVHEWLHHK	3	AEGEWLSFDVTDAVHEWLHHK3		1786.48
Q96I24	Q96I24	FUBP3_HUMAN	FUBP3	Far upstream element-binding protein 3	1	AEGFVDALHR	AEGFVDALHR	2	AEGFVDALHR2	24122.1	20214.7	20312.6
Q8NI27	Q8NI27	THOC2_HUMAN	THOC2	THO complex subunit 2	1	AEGGYFGQIR	AEGGYFGQIR	2	AEGGYFGQIR2	6788.65
P18433	P18433	PTPRA_HUMAN	PTPRA	Receptor-type tyrosine-protein phosphatase alpha	1	AEGILDVFQTVK	AEGILDVFQTVK	2	AEGILDVFQTVK2	320798	251693	215209
Q9UKK3	Q9UKK3	PARP4_HUMAN	PARP4	Protein mono-ADP-ribosyltransferase PARP4	1	AEGILLLVK	AEGILLLVK	2	AEGILLLVK2	15623	16308.5	11583.7
P23469	P23469	PTPRE_HUMAN	PTPRE	Receptor-type tyrosine-protein phosphatase epsilon	1	AEGLLDVFQAVK	AEGLLDVFQAVK	2	AEGLLDVFQAVK2	104086	73309.8	74483.6
Q9HCU4	Q9HCU4	CELR2_HUMAN	CELSR2	Cadherin EGF LAG seven-pass G-type receptor 2	1	AEGNLGPR	AEGNLGPR	2	AEGNLGPR2	65759
Q92626	Q92626	PXDN_HUMAN	PXDN	Peroxidasin homolog	1	AEGNPKPEIIWLR	AEGNPKPEIIWLR	2	AEGNPKPEIIWLR2	52579.4	73448.3	30098.2
Q92626	Q92626	PXDN_HUMAN	PXDN	Peroxidasin homolog	1	AEGNPKPEIIWLR	AEGNPKPEIIWLR	3	AEGNPKPEIIWLR3	148476	192487	108251
Q09666	Q09666	AHNK_HUMAN	AHNAK	Neuroblast differentiation-associated protein AHNAK	1	AEGPDVAVDLPK	AEGPDVAVDLPK	2	AEGPDVAVDLPK2	7216.6	8926.32
Q09666	Q09666	AHNK_HUMAN	AHNAK	Neuroblast differentiation-associated protein AHNAK	1	AEGPEVDVNLPK	AEGPEVDVNLPK	2	AEGPEVDVNLPK2	450011	408425	447684
Q14315	Q14315	FLNC_HUMAN	FLNC	Filamin-C	1	AEGPGLNR	AEGPGLNR	2	AEGPGLNR2		70031.5
P14735	P14735	IDE_HUMAN	IDE	Insulin-degrading enzyme	1	AEGPQEWVFQECK	AEGPQEWVFQEC(UniMod:4)K	2	AEGPQEWVFQEC(UniMod:4)K2		6125.86
Q99569	Q99569	PKP4_HUMAN	PKP4	Plakophilin-4	1	AEGQTLVQPSVANR	AEGQTLVQPSVANR	2	AEGQTLVQPSVANR2		8457.16
P14618	P14618	KPYM_HUMAN	PKM	Pyruvate kinase PKM	1	AEGSDVANAVLDGADCIMLSGETAK	AEGSDVANAVLDGADC(UniMod:4)IM(UniMod:35)LSGETAK	3	AEGSDVANAVLDGADC(UniMod:4)IM(UniMod:35)LSGETAK3			66756.6
P14618	P14618	KPYM_HUMAN	PKM	Pyruvate kinase PKM	1	AEGSDVANAVLDGADCIMLSGETAK	AEGSDVANAVLDGADC(UniMod:4)IMLSGETAK	3	AEGSDVANAVLDGADC(UniMod:4)IMLSGETAK3	23007.5	167554
Q9NUQ8	Q9NUQ8	ABCF3_HUMAN	ABCF3	ATP-binding cassette sub-family F member 3	1	AEGSEAAELAEIYAK	AEGSEAAELAEIYAK	2	AEGSEAAELAEIYAK2	39826.8	33126.3	38410.8
Q9NZB2	Q9NZB2	F120A_HUMAN	FAM120A	Constitutive coactivator of PPAR-gamma-like protein 1	1	AEGSSTASSGSQLAEGK	AEGSSTASSGSQLAEGK	2	AEGSSTASSGSQLAEGK2	35694.6	34258	24828.3
O14617	O14617	AP3D1_HUMAN	AP3D1	AP-3 complex subunit delta-1	1	AEGTTYRDELLTK	AEGTTYRDELLTK	3	AEGTTYRDELLTK3		10926.4
Q96EH3	Q96EH3	MASU1_HUMAN	MALSU1	Mitochondrial assembly of ribosomal large subunit protein 1	1	AEGTVNEGRPESDAADHTGPK	AEGTVNEGRPESDAADHTGPK	3	AEGTVNEGRPESDAADHTGPK3		6002.7
Q16787	Q16787	LAMA3_HUMAN	LAMA3	Laminin subunit alpha-3	1	AEGVLLDYLVLLPR	AEGVLLDYLVLLPR	2	AEGVLLDYLVLLPR2	2809.31	3036.99
P53041	P53041	PPP5_HUMAN	PPP5C	Serine/threonine-protein phosphatase 5	1	AEGYEVAHGGR	AEGYEVAHGGR	2	AEGYEVAHGGR2	31882.3	35195.3
Q5T4S7	Q5T4S7	UBR4_HUMAN	UBR4	E3 ubiquitin-protein ligase UBR4	1	AEHASSLLELASTTK	AEHASSLLELASTTK	2	AEHASSLLELASTTK2	32078.8	45227.6	29996.1
Q5T4S7	Q5T4S7	UBR4_HUMAN	UBR4	E3 ubiquitin-protein ligase UBR4	1	AEHASSLLELASTTK	AEHASSLLELASTTK	3	AEHASSLLELASTTK3	18108.5	21300.4	14934.8
P20700	P20700	LMNB1_HUMAN	LMNB1	Lamin-B1	1	AEHDQLLLNYAK	AEHDQLLLNYAK	2	AEHDQLLLNYAK2		8885.82
P20700	P20700	LMNB1_HUMAN	LMNB1	Lamin-B1	1	AEHDQLLLNYAK	AEHDQLLLNYAK	3	AEHDQLLLNYAK3	2596.22	5415.99	9732.61
P26639	P26639	SYTC_HUMAN	TARS1	Threonine--tRNA ligase 1, cytoplasmic	1	AEHDSILAEK	AEHDSILAEK	2	AEHDSILAEK2	204916	202312
Q8TEW0	Q8TEW0	PARD3_HUMAN	PARD3	Partitioning defective 3 homolog	1	AEHENLFR	AEHENLFR	2	AEHENLFR2		10774
O95394	O95394	AGM1_HUMAN	PGM3	Phosphoacetylglucosamine mutase	1	AEHLDHVMFR	AEHLDHVMFR	2	AEHLDHVMFR2	10042.8	22139.9	14427.3
O95394	O95394	AGM1_HUMAN	PGM3	Phosphoacetylglucosamine mutase	1	AEHLDHVMFR	AEHLDHVMFR	3	AEHLDHVMFR3	8039.08	13405.1	9412.95
Q14517	Q14517	FAT1_HUMAN	FAT1	Protocadherin Fat 1	1	AEHSGTVLYSLVK	AEHSGTVLYSLVK	2	AEHSGTVLYSLVK2	5211.66	5592.26
Q15311	Q15311	RBP1_HUMAN	RALBP1	RalA-binding protein 1	1	AEIAEIQSR	AEIAEIQSR	2	AEIAEIQSR2	29497.9	26234.8
Q14315	Q14315	FLNC_HUMAN	FLNC	Filamin-C	1	AEIAFEDR	AEIAFEDR	2	AEIAFEDR2	100885	86947.1
P09525	P09525	ANXA4_HUMAN	ANXA4	Annexin A4	1	AEIDMLDIR	AEIDMLDIR	2	AEIDMLDIR2	158531	164204	241307
O43896	O43896	KIF1C_HUMAN	KIF1C	Kinesin-like protein KIF1C	1	AEIEALAALK	AEIEALAALK	2	AEIEALAALK2	11416.6	12818.3	12971.1
Q99805	Q99805	TM9S2_HUMAN	TM9SF2	Transmembrane 9 superfamily member 2	1	AEIELFVNR	AEIELFVNR	2	AEIELFVNR2	10878.9	11153.8
O75044	O75044;P0DJJ0;P0DMP2	SRGP2_HUMAN	SRGAP2	SLIT-ROBO Rho GTPase-activating protein 2	1	AEIEMDYSR	AEIEMDYSR	2	AEIEMDYSR2	16349.7	13481.6
Q7Z6B7	Q7Z6B7	SRGP1_HUMAN	SRGAP1	SLIT-ROBO Rho GTPase-activating protein 1	1	AEIETEYSR	AEIETEYSR	2	AEIETEYSR2		9576.08
Q99504	Q99504	EYA3_HUMAN	EYA3	Protein phosphatase EYA3	1	AEIEVLTDSWLGTALK	AEIEVLTDSWLGTALK	2	AEIEVLTDSWLGTALK2		2882.61
O15066	O15066	KIF3B_HUMAN	KIF3B	Kinesin-like protein KIF3B	1	AEIHDLQEEHIK	AEIHDLQEEHIK	2	AEIHDLQEEHIK2	4274.48	2907.26
O15066	O15066	KIF3B_HUMAN	KIF3B	Kinesin-like protein KIF3B	1	AEIHDLQEEHIK	AEIHDLQEEHIK	3	AEIHDLQEEHIK3	10563	13076.3	7779.41
Q9BRG1	Q9BRG1	VPS25_HUMAN	VPS25	Vacuolar protein-sorting-associated protein 25	1	AEIITVSDGR	AEIITVSDGR	2	AEIITVSDGR2	53595.5	44695.3
O14578	O14578	CTRO_HUMAN	CIT	Citron Rho-interacting kinase	1	AEILALQQALK	AEILALQQALK	2	AEILALQQALK2	26440.3	22436.5	20518.2
Q15276	Q15276	RABE1_HUMAN	RABEP1	Rab GTPase-binding effector protein 1	1	AEILFLK	AEILFLK	2	AEILFLK2	2674.93	2477.68
Q8ND24	Q8ND24	RN214_HUMAN	RNF214	RING finger protein 214	1	AEILSLESR	AEILSLESR	2	AEILSLESR2	15998.2	12902
P33991	P33991	MCM4_HUMAN	MCM4	DNA replication licensing factor MCM4	1	AEINILLCGDPGTSK	AEINILLC(UniMod:4)GDPGTSK	2	AEINILLC(UniMod:4)GDPGTSK2	8645.63	10454
Q96SB4	Q96SB4	SRPK1_HUMAN	SRPK1	SRSF protein kinase 1	1	AEIPCEDEQEQEHNGPLDNK	AEIPC(UniMod:4)EDEQEQEHNGPLDNK	3	AEIPC(UniMod:4)EDEQEQEHNGPLDNK3	65931.6	56141
P24928	P24928	RPB1_HUMAN	POLR2A	DNA-directed RNA polymerase II subunit RPB1	1	AEIQELAMVPR	AEIQELAMVPR	2	AEIQELAMVPR2	13163.5	9530.36	12732.5
Q9BVA0	Q9BVA0	KTNB1_HUMAN	KATNB1	Katanin p80 WD40 repeat-containing subunit B1	1	AEIQNAEDYNEIFQPK	AEIQNAEDYNEIFQPK	2	AEIQNAEDYNEIFQPK2	6776.79	3480.87
Q9H993	Q9H993	ARMT1_HUMAN	ARMT1	Damage-control phosphatase ARMT1	1	AEIQVGLQPGQGEQLLASEPSWWTTGK	AEIQVGLQPGQGEQLLASEPSWWTTGK	3	AEIQVGLQPGQGEQLLASEPSWWTTGK3	1209.92	1915.19
O75369	O75369	FLNB_HUMAN	FLNB	Filamin-B	1	AEISCIDNK	AEISC(UniMod:4)IDNK	2	AEISC(UniMod:4)IDNK2	105674	117435	74115.8
P21333	P21333	FLNA_HUMAN	FLNA	Filamin-A	1	AEISCTDNQDGTCSVSYLPVLPGDYSILVK	AEISC(UniMod:4)TDNQDGTC(UniMod:4)SVSYLPVLPGDYSILVK	3	AEISC(UniMod:4)TDNQDGTC(UniMod:4)SVSYLPVLPGDYSILVK3	11133.7	11670.3	6700.14
Q14517	Q14517	FAT1_HUMAN	FAT1	Protocadherin Fat 1	1	AEISEFAPPNTPVVMVK	AEISEFAPPNTPVVMVK	2	AEISEFAPPNTPVVMVK2	29285.7	27689.8	42441.3
P21333	P21333	FLNA_HUMAN	FLNA	Filamin-A	1	AEISFEDR	AEISFEDR	2	AEISFEDR2	444315	344175
Q8N3D4	Q8N3D4	EH1L1_HUMAN	EHBP1L1	EH domain-binding protein 1-like protein 1	1	AEISGVQGSETQVLR	AEISGVQGSETQVLR	2	AEISGVQGSETQVLR2	17903.9	12610.4
P31939	P31939	PUR9_HUMAN	ATIC	Bifunctional purine biosynthesis protein ATIC	1	AEISNAIDQYVTGTIGEDEDLIK	AEISNAIDQYVTGTIGEDEDLIK	3	AEISNAIDQYVTGTIGEDEDLIK3	9358.75	2860.56
Q14203	Q14203	DCTN1_HUMAN	DCTN1	Dynactin subunit 1	1	AEITDAEGLGLK	AEITDAEGLGLK	2	AEITDAEGLGLK2	108694	98363.4	77310.4
O75369	O75369	FLNB_HUMAN	FLNB	Filamin-B	1	AEITFDDHK	AEITFDDHK	2	AEITFDDHK2	284017	253593	107343
O75382	O75382	TRIM3_HUMAN	TRIM3	Tripartite motif-containing protein 3	1	AEITGPDGTR	AEITGPDGTR	2	AEITGPDGTR2		24755
Q9UBF2	Q9UBF2	COPG2_HUMAN	COPG2	Coatomer subunit gamma-2	1	AEITLVATKPEK	AEITLVATKPEK	2	AEITLVATKPEK2		13888.1	25868.6
P20226	P20226	TBP_HUMAN	TBP	TATA-box-binding protein	1	AEIYEAFENIYPILK	AEIYEAFENIYPILK	2	AEIYEAFENIYPILK2	6819.69	6965.31	5489.32
Q14697	Q14697	GANAB_HUMAN	GANAB	Neutral alpha-glucosidase AB	1	AEKDEPGAWEETFK	AEKDEPGAWEETFK	2	AEKDEPGAWEETFK2	11520.8	19088.2	33717.5
Q14697	Q14697	GANAB_HUMAN	GANAB	Neutral alpha-glucosidase AB	1	AEKDEPGAWEETFK	AEKDEPGAWEETFK	3	AEKDEPGAWEETFK3	4722.82	5318.92
Q9BSJ2	Q9BSJ2	GCP2_HUMAN	TUBGCP2	Gamma-tubulin complex component 2	1	AELAAAAVGSSTTSINVPAAASK	AELAAAAVGSSTTSINVPAAASK	2	AELAAAAVGSSTTSINVPAAASK2	14076.6	14562.6	22047
O00189	O00189	AP4M1_HUMAN	AP4M1	AP-4 complex subunit mu-1	1	AELAEGALR	AELAEGALR	2	AELAEGALR2	13184.9	15951
Q96QK1	Q96QK1	VPS35_HUMAN	VPS35	Vacuolar protein sorting-associated protein 35	1	AELAELPLR	AELAELPLR	2	AELAELPLR2	275251	240193	226636
Q9BRK3	Q9BRK3	MXRA8_HUMAN	MXRA8	Matrix remodeling-associated protein 8	1	AELAHSPLPAK	AELAHSPLPAK	2	AELAHSPLPAK2	23685.1	24590.2
Q96EP0	Q96EP0	RNF31_HUMAN	RNF31	E3 ubiquitin-protein ligase RNF31	1	AELALSLLQETPR	AELALSLLQETPR	2	AELALSLLQETPR2	16081.1	7513.81	24574.6
Q9H2G2	Q9H2G2	SLK_HUMAN	SLK	STE20-like serine/threonine-protein kinase	1	AELANIER	AELANIER	2	AELANIER2	69170.1	59024.7
Q9BXC9	Q9BXC9	BBS2_HUMAN	BBS2	BBSome complex member BBS2	1	AELASPLNEADGHR	AELASPLNEADGHR	2	AELASPLNEADGHR2	8060.04
Q9NTJ4	Q9NTJ4	MA2C1_HUMAN	MAN2C1	Alpha-mannosidase 2C1	1	AELAVFHR	AELAVFHR	2	AELAVFHR2		14235.8
P23246	P23246	SFPQ_HUMAN	SFPQ	Splicing factor, proline- and glutamine-rich	1	AELDDTPMR	AELDDTPM(UniMod:35)R	2	AELDDTPM(UniMod:35)R2	82306.7	64426.7
P23246	P23246	SFPQ_HUMAN	SFPQ	Splicing factor, proline- and glutamine-rich	1	AELDDTPMR	AELDDTPMR	2	AELDDTPMR2	51962.1	106973	73439.8
Q9NSV4	Q9NSV4	DIAP3_HUMAN	DIAPH3	Protein diaphanous homolog 3	1	AELDEAYDVYNMVWSTVK	AELDEAYDVYNMVWSTVK	2	AELDEAYDVYNMVWSTVK2	16199.4	9457.74
Q8WXF1	Q8WXF1	PSPC1_HUMAN	PSPC1	Paraspeckle component 1	1	AELDGTILK	AELDGTILK	2	AELDGTILK2	31375.4	24112.3	21772
Q68CZ2	Q68CZ2	TENS3_HUMAN	TNS3	Tensin-3	1	AELDQLLSGFGLEDPGSSLK	AELDQLLSGFGLEDPGSSLK	2	AELDQLLSGFGLEDPGSSLK2	12846.6	15746.9	12526.3
Q9P0V3	Q9P0V3	SH3B4_HUMAN	SH3BP4	SH3 domain-binding protein 4	1	AELDSEPER	AELDSEPER	2	AELDSEPER2	43807.4	52006.1
P07741	P07741	APT_HUMAN	APRT	Adenine phosphoribosyltransferase	1	AELEIQK	AELEIQK	2	AELEIQK2	51749.3	44802.8
Q15149	Q15149	PLEC_HUMAN	PLEC	Plectin	1	AELELELGR	AELELELGR	2	AELELELGR2	66069.4	61656.2	24690.4
Q96QU8	Q96QU8	XPO6_HUMAN	XPO6	Exportin-6	1	AELFELLFR	AELFELLFR	2	AELFELLFR2		5732.2
Q01082	Q01082	SPTB2_HUMAN	SPTBN1	Spectrin beta chain, non-erythrocytic 1	1	AELFTQSCADLDK	AELFTQSC(UniMod:4)ADLDK	2	AELFTQSC(UniMod:4)ADLDK2	10597.8	11265.1
Q9BYT8	Q9BYT8	NEUL_HUMAN	NLN	Neurolysin, mitochondrial	1	AELGALPDDFIDSLEK	AELGALPDDFIDSLEK	2	AELGALPDDFIDSLEK2	23451.1	17403.4	21740
Q14204	Q14204	DYHC1_HUMAN	DYNC1H1	Cytoplasmic dynein 1 heavy chain 1	1	AELGEYIR	AELGEYIR	2	AELGEYIR2	72379.6	69427.5
Q92696	Q92696	PGTA_HUMAN	RABGGTA	Geranylgeranyl transferase type-2 subunit alpha	1	AELGFLESCLR	AELGFLESC(UniMod:4)LR	2	AELGFLESC(UniMod:4)LR2		6263.24
Q13907	Q13907	IDI1_HUMAN	IDI1	Isopentenyl-diphosphate Delta-isomerase 1	1	AELGIPLEEVPPEEINYLTR	AELGIPLEEVPPEEINYLTR	2	AELGIPLEEVPPEEINYLTR2	44988.3	40543.9	54463
Q9ULQ0	Q9ULQ0	STRP2_HUMAN	STRIP2	Striatin-interacting protein 2	1	AELGLPPLAEDSIQVVK	AELGLPPLAEDSIQVVK	2	AELGLPPLAEDSIQVVK2	6243.26	5500.88
Q9NR19	Q9NR19	ACSA_HUMAN	ACSS2	Acetyl-coenzyme A synthetase, cytoplasmic	1	AELGMGDSTSQSPPIK	AELGMGDSTSQSPPIK	2	AELGMGDSTSQSPPIK2	43787.5	61333.3
Q9UQE7	Q9UQE7	SMC3_HUMAN	SMC3	Structural maintenance of chromosomes protein 3	1	AELGTDLLSQLSLEDQK	AELGTDLLSQLSLEDQK	2	AELGTDLLSQLSLEDQK2	61987.1	54788	50689.3
Q96CS2	Q96CS2	HAUS1_HUMAN	HAUS1	HAUS augmin-like complex subunit 1	1	AELHLSTER	AELHLSTER	2	AELHLSTER2	9492.85	8035.39
Q9UNQ0	Q9UNQ0	ABCG2_HUMAN	ABCG2	Broad substrate specificity ATP-binding cassette transporter ABCG2	1	AELHQLSGGEK	AELHQLSGGEK	2	AELHQLSGGEK2	33091	28058.4
P46939	P46939	UTRN_HUMAN	UTRN	Utrophin	1	AELHVLDVK	AELHVLDVK	2	AELHVLDVK2	18146.4	23356.5	33065.5
Q567U6	Q567U6	CCD93_HUMAN	CCDC93	Coiled-coil domain-containing protein 93	1	AELIQYQK	AELIQYQK	2	AELIQYQK2	33242.9	31560
P15924	P15924	DESP_HUMAN	DSP	Desmoplakin	1	AELIVQPELK	AELIVQPELK	2	AELIVQPELK2	176396	174756	89126.2
Q9HB71	Q9HB71	CYBP_HUMAN	CACYBP	Calcyclin-binding protein	1	AELLDNEKPAAVVAPITTGYTVK	AELLDNEKPAAVVAPITTGYTVK	3	AELLDNEKPAAVVAPITTGYTVK3	17046.3	6565.66
Q7L7V1	Q7L7V1	DHX32_HUMAN	DHX32	Putative pre-mRNA-splicing factor ATP-dependent RNA helicase DHX32	1	AELLEIIK	AELLEIIK	2	AELLEIIK2	7605.58	8084.96
Q12981	Q12981	SEC20_HUMAN	BNIP1	Vesicle transport protein SEC20	1	AELLQGGDLLR	AELLQGGDLLR	2	AELLQGGDLLR2	10820.2
Q14542	Q14542	S29A2_HUMAN	SLC29A2	Equilibrative nucleoside transporter 2	1	AELLQSDENGIPSSPQK	AELLQSDENGIPSSPQK	2	AELLQSDENGIPSSPQK2	28442.7	29871.8	32950
P98160	P98160	PGBM_HUMAN	HSPG2	Basement membrane-specific heparan sulfate proteoglycan core protein	1	AELLVTEAPSK	AELLVTEAPSK	2	AELLVTEAPSK2		9870.87
P98160	P98160	PGBM_HUMAN	HSPG2	Basement membrane-specific heparan sulfate proteoglycan core protein	1	AELLVTEAPSKPITVTVEEQR	AELLVTEAPSKPITVTVEEQR	3	AELLVTEAPSKPITVTVEEQR3	43580.2	32881.1	22025.1
P05455	P05455	LA_HUMAN	SSB	Lupus La protein	1	AELMEISEDK	AELMEISEDK	2	AELMEISEDK2	34674.5	43324.5
P23396	P23396	RS3_HUMAN	RPS3	Small ribosomal subunit protein uS3	1	AELNEFLTR	AELNEFLTR	2	AELNEFLTR2	1827500		1708240
P26639	P26639	SYTC_HUMAN	TARS1	Threonine--tRNA ligase 1, cytoplasmic	1	AELNPWPEYIYTR	AELNPWPEYIYTR	2	AELNPWPEYIYTR2	102950	130066	166291
O95235	O95235	KI20A_HUMAN	KIF20A	Kinesin-like protein KIF20A	1	AELNSTTEELHK	AELNSTTEELHK	2	AELNSTTEELHK2	4159.14	4889.39
Q9C0H5	Q9C0H5	RHG39_HUMAN	ARHGAP39	Rho GTPase-activating protein 39	1	AELPGSSSPLLAQPR	AELPGSSSPLLAQPR	2	AELPGSSSPLLAQPR2	5652.98	3792.37
Q9UI10	Q9UI10	EI2BD_HUMAN	EIF2B4	Translation initiation factor eIF2B subunit delta	1	AELPPGPGAVGR	AELPPGPGAVGR	2	AELPPGPGAVGR2		17408.7
P35658	P35658	NU214_HUMAN	NUP214	Nuclear pore complex protein Nup214	1	AELPVTDK	AELPVTDK	2	AELPVTDK2	17107.4	11235.9
Q08378	Q08378	GOGA3_HUMAN	GOLGA3	Golgin subfamily A member 3	1	AELQAQLAALSTK	AELQAQLAALSTK	2	AELQAQLAALSTK2	6618.99	5028.46
Q9NRL3	Q9NRL3	STRN4_HUMAN	STRN4	Striatin-4	1	AELQAQVAFLQGER	AELQAQVAFLQGER	2	AELQAQVAFLQGER2	11325.5	12982.7
P12111	P12111	CO6A3_HUMAN	COL6A3	Collagen alpha-3(VI) chain	1	AELQHIATDDNLVFTVPEFR	AELQHIATDDNLVFTVPEFR	3	AELQHIATDDNLVFTVPEFR3		7447.53
Q8WTW3	Q8WTW3	COG1_HUMAN	COG1	Conserved oligomeric Golgi complex subunit 1	1	AELQSIEEGVQGQQDALNSAK	AELQSIEEGVQGQQDALNSAK	2	AELQSIEEGVQGQQDALNSAK2		7306.25
Q08379	Q08379	GOGA2_HUMAN	GOLGA2	Golgin subfamily A member 2	1	AELQTALAHTQHAAR	AELQTALAHTQHAAR	3	AELQTALAHTQHAAR3		6968.53
O00231	O00231	PSD11_HUMAN	PSMD11	26S proteasome non-ATPase regulatory subunit 11	1	AELRDDPIISTHLAK	AELRDDPIISTHLAK	3	AELRDDPIISTHLAK3	30289.8	40395.4	38811.6
P33121	P33121	ACSL1_HUMAN	ACSL1	Long-chain-fatty-acid--CoA ligase 1	1	AELSLVFVDKPEK	AELSLVFVDKPEK	2	AELSLVFVDKPEK2		9879.14	8874.8
Q32P41	Q32P41	TRM5_HUMAN	TRMT5	tRNA (guanine(37)-N(1))-methyltransferase	1	AELSVLEQLNVSPQISK	AELSVLEQLNVSPQISK	2	AELSVLEQLNVSPQISK2	15091.9	11255.8	17820.5
P53814	P53814	SMTN_HUMAN	SMTN	Smoothelin	1	AELTLGLR	AELTLGLR	2	AELTLGLR2		5330.82
P42566	P42566	EPS15_HUMAN	EPS15	Epidermal growth factor receptor substrate 15	1	AELTSQESQISTYEEELAK	AELTSQESQISTYEEELAK	2	AELTSQESQISTYEEELAK2	13718.7	13400.5
Q9Y4B6	Q9Y4B6	DCAF1_HUMAN	DCAF1	DDB1- and CUL4-associated factor 1	1	AELTTLLEQWEK	AELTTLLEQWEK	2	AELTTLLEQWEK2		12070.5
Q9UPN3	Q9UPN3	MACF1_HUMAN	MACF1	Microtubule-actin cross-linking factor 1, isoforms 1/2/3/4/5	1	AELVAISSSEDEGNLR	AELVAISSSEDEGNLR	2	AELVAISSSEDEGNLR2	28843.2	30799.2	24330.1
Q96ST3	Q96ST3	SIN3A_HUMAN	SIN3A	Paired amphipathic helix protein Sin3a	1	AELVQLVSPFLGK	AELVQLVSPFLGK	2	AELVQLVSPFLGK2	11941.5	9739.48	10382.7
Q9BVI4	Q9BVI4	NOC4L_HUMAN	NOC4L	Nucleolar complex protein 4 homolog	1	AELWDTWK	AELWDTWK	2	AELWDTWK2	13473.8	9106.18	7646.35
P15924	P15924	DESP_HUMAN	DSP	Desmoplakin	1	AEMDMVAWGVDLASVEQHINSHR	AEM(UniMod:35)DMVAWGVDLASVEQHINSHR	4	AEM(UniMod:35)DMVAWGVDLASVEQHINSHR4		3827
P08581	P08581	MET_HUMAN	MET	Hepatocyte growth factor receptor	1	AEMRPSFSELVSR	AEM(UniMod:35)RPSFSELVSR	3	AEM(UniMod:35)RPSFSELVSR3	11928.1	11696.5	14328.1
Q13546	Q13546	RIPK1_HUMAN	RIPK1	Receptor-interacting serine/threonine-protein kinase 1	1	AEMSTPLSVK	AEM(UniMod:35)STPLSVK	2	AEM(UniMod:35)STPLSVK2		12650.2
P0C0L5	P0C0L5	CO4B_HUMAN	C4B	Complement C4-B	1	AEMADQAAAWLTR	AEMADQAAAWLTR	2	AEMADQAAAWLTR2		9919.52	11918
O60610	O60610	DIAP1_HUMAN	DIAPH1	Protein diaphanous homolog 1	1	AEMDEVER	AEMDEVER	2	AEMDEVER2	37301	46450.3
P15924	P15924	DESP_HUMAN	DSP	Desmoplakin	1	AEMDMVAWGVDLASVEQHINSHR	AEMDMVAWGVDLASVEQHINSHR	3	AEMDMVAWGVDLASVEQHINSHR3	3841.11	14610
Q5T013	Q5T013	HYI_HUMAN	HYI	Putative hydroxypyruvate isomerase	1	AEMEAVFLENLR	AEMEAVFLENLR	2	AEMEAVFLENLR2		28516.6	33077.6
Q15149	Q15149	PLEC_HUMAN	PLEC	Plectin	1	AEMEVLLASK	AEMEVLLASK	2	AEMEVLLASK2	36074.1	39754.3	21969.1
Q8WUM9	Q8WUM9	S20A1_HUMAN	SLC20A1	Sodium-dependent phosphate transporter 1	1	AEMGLGDR	AEMGLGDR	2	AEMGLGDR2		20937.5
Q9HB40	Q9HB40	RISC_HUMAN	SCPEP1	Retinoid-inducible serine carboxypeptidase	1	AEMIIEQNTDGVNFYNILTK	AEMIIEQNTDGVNFYNILTK	2	AEMIIEQNTDGVNFYNILTK2		12940.7
Q8NCE0	Q8NCE0	SEN2_HUMAN	TSEN2	tRNA-splicing endonuclease subunit Sen2	1	AEMINNNVIVR	AEMINNNVIVR	2	AEMINNNVIVR2	12873.7
P07942	P07942	LAMB1_HUMAN	LAMB1	Laminin subunit beta-1	1	AEMLLEEAK	AEMLLEEAK	2	AEMLLEEAK2	13991.1	17041.3
P07942	P07942	LAMB1_HUMAN	LAMB1	Laminin subunit beta-1	1	AEMLQNEAK	AEMLQNEAK	2	AEMLQNEAK2	12184.5	19648.8
O60732	O60732	MAGC1_HUMAN	MAGEC1	Melanoma-associated antigen C1	1	AEMLTNVISR	AEMLTNVISR	2	AEMLTNVISR2		33128.1
P86790;P86791	P86791;P86790	CCZ1B_HUMAN;CCZ1_HUMAN	CCZ1;CCZ1B	Vacuolar fusion protein CCZ1 homolog B	0	AEMPGNLQHYGR	AEMPGNLQHYGR	2	AEMPGNLQHYGR2	8501.06	9838.82
P08581	P08581	MET_HUMAN	MET	Hepatocyte growth factor receptor	1	AEMRPSFSELVSR	AEMRPSFSELVSR	3	AEMRPSFSELVSR3	4633.65	6394.74
Q13546	Q13546	RIPK1_HUMAN	RIPK1	Receptor-interacting serine/threonine-protein kinase 1	1	AEMSTPLSVK	AEMSTPLSVK	2	AEMSTPLSVK2	13240.7	13231	27519.3
P17275	P17275	JUNB_HUMAN	JUNB	Transcription factor JunB	1	AENAGLSSTAGLLR	AENAGLSSTAGLLR	2	AENAGLSSTAGLLR2	9280.06	8083.47
O15439	O15439	MRP4_HUMAN	ABCC4	ATP-binding cassette sub-family C member 4	1	AENDAQKPSLTR	AENDAQKPSLTR	2	AENDAQKPSLTR2	15293.9	12292.9
P59998	P59998	ARPC4_HUMAN	ARPC4	Actin-related protein 2/3 complex subunit 4	1	AENFFILR	AENFFILR	2	AENFFILR2	344752	304331	317652
P04406	P04406	G3P_HUMAN	GAPDH	Glyceraldehyde-3-phosphate dehydrogenase	1	AENGKLVINGNPITIFQER	AENGKLVINGNPITIFQER	3	AENGKLVINGNPITIFQER3		4654.21	4543.95
P08069	P08069	IGF1R_HUMAN	IGF1R	Insulin-like growth factor 1 receptor	1	AENGPGPGVLVLR	AENGPGPGVLVLR	2	AENGPGPGVLVLR2	10101.1	8712.69
Q5JSL3	Q5JSL3	DOC11_HUMAN	DOCK11	Dedicator of cytokinesis protein 11	1	AENIMASLER	AENIMASLER	2	AENIMASLER2	8592.63	10348.3	9651.91
Q9Y6M5	Q9Y6M5	ZNT1_HUMAN	SLC30A1	Proton-coupled zinc antiporter SLC30A1	1	AENIPAVVIEIK	AENIPAVVIEIK	2	AENIPAVVIEIK2	101857	92422.9	91657.6
O15066	O15066	KIF3B_HUMAN	KIF3B	Kinesin-like protein KIF3B	1	AENIVLLELDMPSR	AENIVLLELDMPSR	2	AENIVLLELDMPSR2		5590.44
Q9NXH8	Q9NXH8	TOR4A_HUMAN	TOR4A	Torsin-4A	1	AENLAAQLSFYR	AENLAAQLSFYR	2	AENLAAQLSFYR2	19185.7	14990.4	12399.5
Q92544	Q92544	TM9S4_HUMAN	TM9SF4	Transmembrane 9 superfamily member 4	1	AENLGEVLR	AENLGEVLR	2	AENLGEVLR2	10691.1	11774.6
Q9Y2G5	Q9Y2G5	OFUT2_HUMAN	POFUT2	GDP-fucose protein O-fucosyltransferase 2	1	AENLLHDHYGGK	AENLLHDHYGGK	3	AENLLHDHYGGK3	2780.3	5690.43
Q7KZI7	P27448;Q7KZI7	MARK2_HUMAN	MARK2	Serine/threonine-protein kinase MARK2	1	AENLLLDADMNIK	AENLLLDADMNIK	2	AENLLLDADMNIK2	56045.4	59505	43994.6
Q9Y2K2	Q9Y2K2	SIK3_HUMAN	SIK3	Serine/threonine-protein kinase SIK3	1	AENLLLDANLNIK	AENLLLDANLNIK	2	AENLLLDANLNIK2		3981.72	4197.58
O94992	O94992	HEXI1_HUMAN	HEXIM1	Protein HEXIM1	1	AENLQLLTENELHR	AENLQLLTENELHR	2	AENLQLLTENELHR2	11496.5	12477.1	11148.9
Q9UPN3	Q9UPN3;O94854	MACF1_HUMAN	MACF1	Microtubule-actin cross-linking factor 1, isoforms 1/2/3/4/5	1	AENMYAQIK	AENMYAQIK	2	AENMYAQIK2	13753	20968.2
Q76M96	Q76M96	CCD80_HUMAN	CCDC80	Coiled-coil domain-containing protein 80	1	AENNMYVQQR	AENNMYVQQR	2	AENNMYVQQR2	5798.57	9596.84
Q08211	Q08211	DHX9_HUMAN	DHX9	ATP-dependent RNA helicase A	1	AENNSEVGASGYGVPGPTWDR	AENNSEVGASGYGVPGPTWDR	2	AENNSEVGASGYGVPGPTWDR2	50873.3	45288.6	40135.5
Q8IXT5	Q8IXT5	RB12B_HUMAN	RBM12B	RNA-binding protein 12B	1	AENPYLFLR	AENPYLFLR	2	AENPYLFLR2	15141.4	13477.6	10638.4
P51572	P51572	BAP31_HUMAN	BCAP31	B-cell receptor-associated protein 31	1	AENQVLAMR	AENQVLAMR	2	AENQVLAMR2	35939.6	37330
P46459	P46459	NSF_HUMAN	NSF	Vesicle-fusing ATPase	1	AENSSLNLIGK	AENSSLNLIGK	2	AENSSLNLIGK2	52252.6	56250.5	49048.8
P22314	P22314	UBA1_HUMAN	UBA1	Ubiquitin-like modifier-activating enzyme 1	1	AENYDIPSADR	AENYDIPSADR	2	AENYDIPSADR2	615627	662926	265145
Q13164	Q13164	MK07_HUMAN	MAPK7	Mitogen-activated protein kinase 7	1	AEPAHTAASVAAK	AEPAHTAASVAAK	2	AEPAHTAASVAAK2		4647.87
Q9BVA0	Q9BVA0	KTNB1_HUMAN	KATNB1	Katanin p80 WD40 repeat-containing subunit B1	1	AEPAIIPATR	AEPAIIPATR	2	AEPAIIPATR2		5008.48
P41252	P41252	SYIC_HUMAN	IARS1	Isoleucine--tRNA ligase, cytoplasmic	1	AEPDHMVLGK	AEPDHM(UniMod:35)VLGK	2	AEPDHM(UniMod:35)VLGK2	71969.8	59085
P41252	P41252	SYIC_HUMAN	IARS1	Isoleucine--tRNA ligase, cytoplasmic	1	AEPDHMVLGK	AEPDHMVLGK	2	AEPDHMVLGK2	88205	105378	139379
Q969F9	Q969F9	HPS3_HUMAN	HPS3	BLOC-2 complex member HPS3	1	AEPEAIPER	AEPEAIPER	2	AEPEAIPER2	11418.2	7140.98
P61158	P61158	ARP3_HUMAN	ACTR3	Actin-related protein 3	1	AEPEDHYFLLTEPPLNTPENR	AEPEDHYFLLTEPPLNTPENR	3	AEPEDHYFLLTEPPLNTPENR3	305216	334950	284326
Q13459	Q13459	MYO9B_HUMAN	MYO9B	Unconventional myosin-IXb	1	AEPFFIR	AEPFFIR	2	AEPFFIR2	8583.19	8841.79
P55884	P55884	EIF3B_HUMAN	EIF3B	Eukaryotic translation initiation factor 3 subunit B	1	AEPGQQQPAAEPPPAEGLLR	AEPGQQQPAAEPPPAEGLLR	2	AEPGQQQPAAEPPPAEGLLR2	71968.8	80749.9	54863.7
P55884	P55884	EIF3B_HUMAN	EIF3B	Eukaryotic translation initiation factor 3 subunit B	1	AEPGQQQPAAEPPPAEGLLR	AEPGQQQPAAEPPPAEGLLR	3	AEPGQQQPAAEPPPAEGLLR3	9753.4
Q9Y613	Q9Y613	FHOD1_HUMAN	FHOD1	FH1/FH2 domain-containing protein 1	1	AEPIWELPTR	AEPIWELPTR	2	AEPIWELPTR2			15111.8
Q9Y6N5	Q9Y6N5	SQOR_HUMAN	SQOR	Sulfide:quinone oxidoreductase, mitochondrial	1	AEPLETFPFDQSK	AEPLETFPFDQSK	2	AEPLETFPFDQSK2	20142.7	17135
Q9UHD1	Q9UHD1	CHRD1_HUMAN	CHORDC1	Cysteine and histidine-rich domain-containing protein 1	1	AEPMQWASLELPAAK	AEPMQWASLELPAAK	2	AEPMQWASLELPAAK2	19919.6	17560.4	26254.5
Q16619	Q16619	CTF1_HUMAN	CTF1	Cardiotrophin-1	1	AEPPAATASAASATGVFPAK	AEPPAATASAASATGVFPAK	2	AEPPAATASAASATGVFPAK2	6752.84	4198.77
P80723	P80723	BASP1_HUMAN	BASP1	Brain acid soluble protein 1	1	AEPPKAPEQEQAAPGPAAGGEAPK	AEPPKAPEQEQAAPGPAAGGEAPK	3	AEPPKAPEQEQAAPGPAAGGEAPK3	72525.4	61168.8	154909
Q9Y4L1	Q9Y4L1	HYOU1_HUMAN	HYOU1	Hypoxia up-regulated protein 1	1	AEPPLNASASDQGEK	AEPPLNASASDQGEK	2	AEPPLNASASDQGEK2	59431.3	57075	74068.2
Q12906	Q12906	ILF3_HUMAN	ILF3	Interleukin enhancer-binding factor 3	1	AEPPQAMNALMR	AEPPQAMNALMR	2	AEPPQAMNALMR2		75449.9	66438.5
P63244	P63244	RACK1_HUMAN	RACK1	Small ribosomal subunit protein RACK1	1	AEPPQCTSLAWSADGQTLFAGYTDNLVR	AEPPQC(UniMod:4)TSLAWSADGQTLFAGYTDNLVR	3	AEPPQC(UniMod:4)TSLAWSADGQTLFAGYTDNLVR3	14015.5	15100.9	21808.4
Q9H8H0	Q9H8H0	NOL11_HUMAN	NOL11	Nucleolar protein 11	1	AEPSFYPR	AEPSFYPR	2	AEPSFYPR2		14070.8
Q86YP4	Q86YP4	P66A_HUMAN	GATAD2A	Transcriptional repressor p66-alpha	1	AEPTAAPHPVLK	AEPTAAPHPVLK	2	AEPTAAPHPVLK2	3250.44	6701.46	3755.29
O75448	O75448	MED24_HUMAN	MED24	Mediator of RNA polymerase II transcription subunit 24	1	AEPTVTNILK	AEPTVTNILK	2	AEPTVTNILK2	9840.65	8418.4
P09874	P09874	PARP1_HUMAN	PARP1	Poly [ADP-ribose] polymerase 1	1	AEPVEVVAPR	AEPVEVVAPR	2	AEPVEVVAPR2	19427.5	20046.4
Q7Z2K8	Q7Z2K8	GRIN1_HUMAN	GPRIN1	G protein-regulated inducer of neurite outgrowth 1	1	AEPVSSTEASSLGQK	AEPVSSTEASSLGQK	2	AEPVSSTEASSLGQK2	103922	91187.2
Q96K76	Q96K76	UBP47_HUMAN	USP47	Ubiquitin carboxyl-terminal hydrolase 47	1	AEPYAADEGSGEGHK	AEPYAADEGSGEGHK	2	AEPYAADEGSGEGHK2	17817.2	22371.1
Q96K76	Q96K76	UBP47_HUMAN	USP47	Ubiquitin carboxyl-terminal hydrolase 47	1	AEPYAADEGSGEGHK	AEPYAADEGSGEGHK	3	AEPYAADEGSGEGHK3	3399.19	4812.74
Q9BUJ2	Q9BUJ2	HNRL1_HUMAN	HNRNPUL1	Heterogeneous nuclear ribonucleoprotein U-like protein 1	1	AEPYCSVLPGFTFIQHLPLSER	AEPYC(UniMod:4)SVLPGFTFIQHLPLSER	3	AEPYC(UniMod:4)SVLPGFTFIQHLPLSER3		4058.86
Q9BZ29	Q9BZ29	DOCK9_HUMAN	DOCK9	Dedicator of cytokinesis protein 9	1	AEPYVASEYK	AEPYVASEYK	2	AEPYVASEYK2	19556.9	27485.4
P49454	P49454	CENPF_HUMAN	CENPF	Centromere protein F	1	AEQAFQASQIK	AEQAFQASQIK	2	AEQAFQASQIK2	2894.46	3388.37
Q9Y608	Q9Y608	LRRF2_HUMAN	LRRFIP2	Leucine-rich repeat flightless-interacting protein 2	1	AEQDITTLEQSISR	AEQDITTLEQSISR	2	AEQDITTLEQSISR2	14362.7	13254.9	16692.6
Q16204	Q16204	CCDC6_HUMAN	CCDC6	Coiled-coil domain-containing protein 6	1	AEQEEEFISNTLFK	AEQEEEFISNTLFK	2	AEQEEEFISNTLFK2	25312.5	20692.3	22566
P78356	P78356	PI42B_HUMAN	PIP4K2B	Phosphatidylinositol 5-phosphate 4-kinase type-2 beta	1	AEQEEMEVEER	AEQEEMEVEER	2	AEQEEMEVEER2	20083.2	21405.6
Q12965	O00160;Q12965	MYO1E_HUMAN	MYO1E	Unconventional myosin-Ie	1	AEQEEYVQEGIR	AEQEEYVQEGIR	2	AEQEEYVQEGIR2	57003.6	67121.1
O95466	O95466	FMNL1_HUMAN	FMNL1	Formin-like protein 1	1	AEQEVEQWK	AEQEVEQWK	2	AEQEVEQWK2	36791.2	36795.2
Q02218	Q02218	ODO1_HUMAN	OGDH	2-oxoglutarate dehydrogenase complex component E1	1	AEQFYCGDTEGK	AEQFYC(UniMod:4)GDTEGK	2	AEQFYC(UniMod:4)GDTEGK2	8226.64	4504.72
Q13535	Q13535	ATR_HUMAN	ATR	Serine/threonine-protein kinase ATR	1	AEQIVPLSAASFER	AEQIVPLSAASFER	2	AEQIVPLSAASFER2	13441.4	14641.2
Q07157	Q07157	ZO1_HUMAN	TJP1	Tight junction protein 1	1	AEQLASVQYTLPK	AEQLASVQYTLPK	2	AEQLASVQYTLPK2		11245.4
Q9NQ29	Q9NQ29	LUC7L_HUMAN	LUC7L	Putative RNA-binding protein Luc7-like 1	1	AEQLGAEGNVDESQK	AEQLGAEGNVDESQK	2	AEQLGAEGNVDESQK2	43883.4	44612.3	26320.1
P55268	P55268	LAMB2_HUMAN	LAMB2	Laminin subunit beta-2	1	AEQLLQDAR	AEQLLQDAR	2	AEQLLQDAR2		21044.1
Q9UDY2	Q9UDY2	ZO2_HUMAN	TJP2	Tight junction protein 2	1	AEQMASVQNAQR	AEQMASVQNAQR	2	AEQMASVQNAQR2	41051.6	46067.6
O75400	O75400	PR40A_HUMAN	PRPF40A	Pre-mRNA-processing factor 40 homolog A	1	AEQMFGEMEVWNAISER	AEQMFGEMEVWNAISER	2	AEQMFGEMEVWNAISER2	3423.23	6218.78	8271.53
Q15311	Q15311	RBP1_HUMAN	RALBP1	RalA-binding protein 1	1	AEQQAQEDEEPEWR	AEQQAQEDEEPEWR	2	AEQQAQEDEEPEWR2	10282	10299.1
Q92692	Q92692	NECT2_HUMAN	NECTIN2	Nectin-2	1	AEQVIFVR	AEQVIFVR	2	AEQVIFVR2	73182.7	53613.7	128754
Q99569	Q99569	PKP4_HUMAN	PKP4	Plakophilin-4	1	AEQYPGSPDSWV	AEQYPGSPDSWV	2	AEQYPGSPDSWV2		5088.54
Q14204	Q14204	DYHC1_HUMAN	DYNC1H1	Cytoplasmic dynein 1 heavy chain 1	1	AERPDVDEK	AERPDVDEK	2	AERPDVDEK2	197684	127663
Q6P1M3	Q6P1M3	L2GL2_HUMAN	LLGL2	LLGL scribble cell polarity complex component 2	1	AERPGLQNMELAPVQR	AERPGLQNMELAPVQR	3	AERPGLQNMELAPVQR3	12920	14258.5	9499.25
O75410	O75410	TACC1_HUMAN	TACC1	Transforming acidic coiled-coil-containing protein 1	1	AESAALHAGLR	AESAALHAGLR	2	AESAALHAGLR2	6056.91	4984.94
Q99661	Q99661	KIF2C_HUMAN	KIF2C	Kinesin-like protein KIF2C	1	AESALAQQAK	AESALAQQAK	2	AESALAQQAK2	29588.6	27679.8
Q92581	Q92581	SL9A6_HUMAN	SLC9A6	Sodium/hydrogen exchanger 6	1	AESAWLFR	AESAWLFR	2	AESAWLFR2	22484.7	20006.8	11854.9
Q9H2U1	Q9H2U1	DHX36_HUMAN	DHX36	ATP-dependent DNA/RNA helicase DHX36	1	AESCGSGNSTGYQIR	AESC(UniMod:4)GSGNSTGYQIR	2	AESC(UniMod:4)GSGNSTGYQIR2	4925.08	5058.2
Q6IN85	Q5MIZ7;Q6IN85	P4R3A_HUMAN	PPP4R3A	Serine/threonine-protein phosphatase 4 regulatory subunit 3A	1	AESDGSLLLESK	AESDGSLLLESK	2	AESDGSLLLESK2	46250.9	58728.7
P50851	P50851	LRBA_HUMAN	LRBA	Lipopolysaccharide-responsive and beige-like anchor protein	1	AESDLFLAEHHK	AESDLFLAEHHK	2	AESDLFLAEHHK2	8082.6	18783.3
P50851	P50851	LRBA_HUMAN	LRBA	Lipopolysaccharide-responsive and beige-like anchor protein	1	AESDLFLAEHHK	AESDLFLAEHHK	3	AESDLFLAEHHK3	7636.55	10295.5	6819.05
Q15437	Q15437	SC23B_HUMAN	SEC23B	Protein transport protein Sec23B	1	AESEEGPDVLR	AESEEGPDVLR	2	AESEEGPDVLR2	65041	72143.8
P34932	P34932	HSP74_HUMAN	HSPA4	Heat shock 70 kDa protein 4	1	AESEEMETSQAGSK	AESEEMETSQAGSK	2	AESEEMETSQAGSK2	48739.9	59341.3
Q5SW79	Q5SW79;Q96L14	CE170_HUMAN	CEP170	Centrosomal protein of 170 kDa	1	AESEVPIVK	AESEVPIVK	2	AESEVPIVK2	7563.94	6637.38
Q9Y4F1	Q9Y4F1	FARP1_HUMAN	FARP1	FERM, ARHGEF and pleckstrin domain-containing protein 1	1	AESEYTFER	AESEYTFER	2	AESEYTFER2	18425.8	23729.2
A0MZ66	A0MZ66	SHOT1_HUMAN	SHTN1	Shootin-1	1	AESFAQEMFIEQNK	AESFAQEMFIEQNK	2	AESFAQEMFIEQNK2		6662.53
P13798	P13798	ACPH_HUMAN	APEH	Acylamino-acid-releasing enzyme	1	AESFFQTK	AESFFQTK	2	AESFFQTK2	11250.4	10629.9
Q9H9A5	Q9H9A5	CNO10_HUMAN	CNOT10	CCR4-NOT transcription complex subunit 10	1	AESGALIEAAK	AESGALIEAAK	2	AESGALIEAAK2		27932.9
Q9NQW6	Q9NQW6	ANLN_HUMAN	ANLN	Anillin	1	AESGDSLGSEDR	AESGDSLGSEDR	2	AESGDSLGSEDR2	11297.9	11006.1
Q9NQW6	Q9NQW6	ANLN_HUMAN	ANLN	Anillin	1	AESGDSLGSEDRDLLYSIDAYR	AESGDSLGSEDRDLLYSIDAYR	3	AESGDSLGSEDRDLLYSIDAYR3	1791.18		4490.76
P15924	P15924	DESP_HUMAN	DSP	Desmoplakin	1	AESGPDLR	AESGPDLR	2	AESGPDLR2	44748.5	40914
O43719	O43719	HTSF1_HUMAN	HTATSF1	17S U2 SnRNP complex component HTATSF1	1	AESGWFHVEEDR	AESGWFHVEEDR	2	AESGWFHVEEDR2		9500.19
Q15652	Q15652	JHD2C_HUMAN	JMJD1C	Probable JmjC domain-containing histone demethylation protein 2C	1	AESISLDFGDHQADLLNCK	AESISLDFGDHQADLLNC(UniMod:4)K	3	AESISLDFGDHQADLLNC(UniMod:4)K3		2102.22	7295.72
Q03169	Q03169	TNAP2_HUMAN	TNFAIP2	Tumor necrosis factor alpha-induced protein 2	1	AESITLDLGSQIK	AESITLDLGSQIK	2	AESITLDLGSQIK2	41738.4	49108.8	62952.5
Q9Y2L5	Q9Y2L5	TPPC8_HUMAN	TRAPPC8	Trafficking protein particle complex subunit 8	1	AESIYEEMK	AESIYEEMK	2	AESIYEEMK2		10777.9
P22830	P22830	HEMH_HUMAN	FECH	Ferrochelatase, mitochondrial	1	AESLNGNPLFSK	AESLNGNPLFSK	2	AESLNGNPLFSK2	12079.9
Q14203	Q14203	DCTN1_HUMAN	DCTN1	Dynactin subunit 1	1	AESLQQEVEALK	AESLQQEVEALK	2	AESLQQEVEALK2	73799.7	78619.7	60607.6
P46459	P46459	NSF_HUMAN	NSF	Vesicle-fusing ATPase	1	AESLQVTR	AESLQVTR	2	AESLQVTR2	50134.1	47801.4
P13797	P13797	PLST_HUMAN	PLS3	Plastin-3	1	AESMLQQADK	AESMLQQADK	2	AESMLQQADK2	137272	170056
Q7Z6Z7	Q7Z6Z7	HUWE1_HUMAN	HUWE1	E3 ubiquitin-protein ligase HUWE1	1	AESPEEVACR	AESPEEVAC(UniMod:4)R	2	AESPEEVAC(UniMod:4)R2	66090.8	68230.8
Q9NZI7	Q9NZI7	UBIP1_HUMAN	UBP1	Upstream-binding protein 1	1	AESSDGIHIILK	AESSDGIHIILK	2	AESSDGIHIILK2	8806.47	15207.9
Q9Y6G5	Q9Y6G5	COMDA_HUMAN	COMMD10	COMM domain-containing protein 10	1	AESSFSEEEEEK	AESSFSEEEEEK	2	AESSFSEEEEEK2	17358	18683.5
Q13098	Q13098	CSN1_HUMAN	GPS1	COP9 signalosome complex subunit 1	1	AESTPEIAEQR	AESTPEIAEQR	2	AESTPEIAEQR2	45345.7	44490.1
Q96K76	Q96K76	UBP47_HUMAN	USP47	Ubiquitin carboxyl-terminal hydrolase 47	1	AESVAAPITVR	AESVAAPITVR	2	AESVAAPITVR2	18117.8	16901.9
Q9BWS9	Q9BWS9	CHID1_HUMAN	CHID1	Chitinase domain-containing protein 1	1	AESVVLEHR	AESVVLEHR	2	AESVVLEHR2		8347.13
P13645	P13645	K1C10_HUMAN	KRT10	Keratin, type I cytoskeletal 10	1	AETECQNTEYQQLLDIK	AETEC(UniMod:4)QNTEYQQLLDIK	2	AETEC(UniMod:4)QNTEYQQLLDIK2	785491	1496610	1523660
P13645	P13645	K1C10_HUMAN	KRT10	Keratin, type I cytoskeletal 10	1	AETECQNTEYQQLLDIK	AETEC(UniMod:4)QNTEYQQLLDIK	3	AETEC(UniMod:4)QNTEYQQLLDIK3	6810.59	1461.86
P46821	P46821	MAP1B_HUMAN	MAP1B	Microtubule-associated protein 1B	1	AETEEAEEPEEDGEEHVCVSASK	AETEEAEEPEEDGEEHVC(UniMod:4)VSASK	3	AETEEAEEPEEDGEEHVC(UniMod:4)VSASK3		2996
Q15436	Q15436	SC23A_HUMAN	SEC23A	Protein transport protein Sec23A	1	AETEEGPDVLR	AETEEGPDVLR	2	AETEEGPDVLR2	69120.5	75531.6	46169.7
P29590	P29590	PML_HUMAN	PML	Protein PML	1	AETEELIR	AETEELIR	2	AETEELIR2	21682.2	17812.3
Q69YQ0	Q69YQ0	CYTSA_HUMAN	SPECC1L	Cytospin-A	1	AETLASSLQEDLAHTR	AETLASSLQEDLAHTR	2	AETLASSLQEDLAHTR2		2100.2
Q8NDI1	Q8NDI1	EHBP1_HUMAN	EHBP1	EH domain-binding protein 1	1	AETLELSDLYVSDK	AETLELSDLYVSDK	2	AETLELSDLYVSDK2	35398.9	28651.1	13551.7
Q96EE3	Q96EE3	SEH1_HUMAN	SEH1L	Nucleoporin SEH1	1	AETLMTVTDPVHDIAFAPNLGR	AETLM(UniMod:35)TVTDPVHDIAFAPNLGR	3	AETLM(UniMod:35)TVTDPVHDIAFAPNLGR3		28972.1	9526.2
Q96EE3	Q96EE3	SEH1_HUMAN	SEH1L	Nucleoporin SEH1	1	AETLMTVTDPVHDIAFAPNLGR	AETLMTVTDPVHDIAFAPNLGR	3	AETLMTVTDPVHDIAFAPNLGR3	28275.9		21964.4
Q15334	Q15334	L2GL1_HUMAN	LLGL1	Lethal(2) giant larvae protein homolog 1	1	AETLVTLDFTSR	AETLVTLDFTSR	2	AETLVTLDFTSR2	81043.2	88465.3	79286.5
O60841	O60841	IF2P_HUMAN	EIF5B	Eukaryotic translation initiation factor 5B	1	AETPTAAEDDNEGDK	AETPTAAEDDNEGDK	2	AETPTAAEDDNEGDK2	15057.3	10816.5
O60841	O60841	IF2P_HUMAN	EIF5B	Eukaryotic translation initiation factor 5B	1	AETPTAAEDDNEGDKK	AETPTAAEDDNEGDKK	2	AETPTAAEDDNEGDKK2	7720.75	14166.5
P18858	P18858	DNLI1_HUMAN	LIG1	DNA ligase 1	1	AETPTESVSEPEVATK	AETPTESVSEPEVATK	2	AETPTESVSEPEVATK2	2540.82	2901.64
P51608	P51608	MECP2_HUMAN	MECP2	Methyl-CpG-binding protein 2	1	AETSEGSGSAPAVPEASASPK	AETSEGSGSAPAVPEASASPK	2	AETSEGSGSAPAVPEASASPK2	10219	7347.74
Q9H6B4	Q9H6B4	CLMP_HUMAN	CLMP	CXADR-like membrane protein	1	AETTPSMIPSQSR	AETTPSMIPSQSR	2	AETTPSMIPSQSR2	22795.7	23329.2
P55268	P55268	LAMB2_HUMAN	LAMB2	Laminin subunit beta-2	1	AETVQAALEEAQR	AETVQAALEEAQR	2	AETVQAALEEAQR2	38865.9	36994.8	28013.9
Q8TBC4	Q8TBC4	UBA3_HUMAN	UBA3	NEDD8-activating enzyme E1 catalytic subunit	1	AEVAAEFLNDR	AEVAAEFLNDR	2	AEVAAEFLNDR2	94628.7	71139.3	64829.4
Q8TAT6	Q8TAT6	NPL4_HUMAN	NPLOC4	Nuclear protein localization protein 4 homolog	1	AEVAAIYEPPQIGTQNSLELLEDPK	AEVAAIYEPPQIGTQNSLELLEDPK	3	AEVAAIYEPPQIGTQNSLELLEDPK3	5690.18	5576.99	5841.13
A6NKF1	A6NKF1	SAC31_HUMAN	SAC3D1	SAC3 domain-containing protein 1	1	AEVASFVADR	AEVASFVADR	2	AEVASFVADR2	13681.1	13792.8
Q92888	Q92888	ARHG1_HUMAN	ARHGEF1	Rho guanine nucleotide exchange factor 1	1	AEVDAEKPGATDR	AEVDAEKPGATDR	2	AEVDAEKPGATDR2	52666.8	48538.6
Q92888	Q92888	ARHG1_HUMAN	ARHGEF1	Rho guanine nucleotide exchange factor 1	1	AEVDAEKPGATDR	AEVDAEKPGATDR	3	AEVDAEKPGATDR3	13637.9
Q96I15	Q96I15	SCLY_HUMAN	SCLY	Selenocysteine lyase	1	AEVDLVVQDLK	AEVDLVVQDLK	2	AEVDLVVQDLK2	18844.7	20216.4	16545.3
Q14204	Q14204	DYHC1_HUMAN	DYNC1H1	Cytoplasmic dynein 1 heavy chain 1	1	AEVDMDTDAPQVSHK	AEVDMDTDAPQVSHK	2	AEVDMDTDAPQVSHK2	7637.31	12244.3
Q14204	Q14204	DYHC1_HUMAN	DYNC1H1	Cytoplasmic dynein 1 heavy chain 1	1	AEVDMDTDAPQVSHK	AEVDMDTDAPQVSHK	3	AEVDMDTDAPQVSHK3	11710.2	11322.3
Q14204	Q14204	DYHC1_HUMAN	DYNC1H1	Cytoplasmic dynein 1 heavy chain 1	1	AEVDMDTDAPQVSHKPGGEPK	AEVDMDTDAPQVSHKPGGEPK	3	AEVDMDTDAPQVSHKPGGEPK3	26983.1	59247.2	29125
Q14204	Q14204	DYHC1_HUMAN	DYNC1H1	Cytoplasmic dynein 1 heavy chain 1	1	AEVDMDTDAPQVSHKPGGEPK	AEVDMDTDAPQVSHKPGGEPK	4	AEVDMDTDAPQVSHKPGGEPK4	2696.26	3394.49
P57764	P57764	GSDMD_HUMAN	GSDMD	Gasdermin-D	1	AEVETISK	AEVETISK	2	AEVETISK2	24481.4	23854.9
Q7L5D6	Q7L5D6	GET4_HUMAN	GET4	Golgi to ER traffic protein 4 homolog	1	AEVEVADELLENLAK	AEVEVADELLENLAK	2	AEVEVADELLENLAK2	114394	84173.2	83449
Q7L311	Q7L311	ARMX2_HUMAN	ARMCX2	Armadillo repeat-containing X-linked protein 2	1	AEVFNYR	AEVFNYR	2	AEVFNYR2	13151.1
Q9NS84	Q9NS84	CHST7_HUMAN	CHST7	Carbohydrate sulfotransferase 7	1	AEVGLVEDTACER	AEVGLVEDTAC(UniMod:4)ER	2	AEVGLVEDTAC(UniMod:4)ER2		6873.21
Q9NZQ7	Q9NZQ7	PD1L1_HUMAN	CD274	Programmed cell death 1 ligand 1	1	AEVIWTSSDHQVLSGK	AEVIWTSSDHQVLSGK	2	AEVIWTSSDHQVLSGK2	41339.5	32964.7	32718.4
Q9NZQ7	Q9NZQ7	PD1L1_HUMAN	CD274	Programmed cell death 1 ligand 1	1	AEVIWTSSDHQVLSGK	AEVIWTSSDHQVLSGK	3	AEVIWTSSDHQVLSGK3	18284.1	13637.5	14255.9
Q9NV88	Q9NV88	INT9_HUMAN	INTS9	Integrator complex subunit 9	1	AEVLALPFK	AEVLALPFK	2	AEVLALPFK2		2593.04	4059.3
P56192	P56192	SYMC_HUMAN	MARS1	Methionine--tRNA ligase, cytoplasmic	1	AEVLISTVGPEDCVVPFLTR	AEVLISTVGPEDC(UniMod:4)VVPFLTR	2	AEVLISTVGPEDC(UniMod:4)VVPFLTR2	20647.6	22288.5	27224.4
Q7L1Q6	Q7L1Q6	5MP2_HUMAN	BZW1	eIF5-mimic protein 2	1	AEVLSEEPILK	AEVLSEEPILK	2	AEVLSEEPILK2	202272	192828	227719
Q92797	Q92797	SYMPK_HUMAN	SYMPK	Symplekin	1	AEVLSFILEDVR	AEVLSFILEDVR	2	AEVLSFILEDVR2	16605.9	14949.6	13302.2
Q86X27	Q86X27	RGPS2_HUMAN	RALGPS2	Ras-specific guanine nucleotide-releasing factor RalGPS2	1	AEVLSHYIK	AEVLSHYIK	2	AEVLSHYIK2	29217.4	14414.3
O94906	O94906	PRP6_HUMAN	PRPF6	Pre-mRNA-processing factor 6	1	AEVLWLMGAK	AEVLWLMGAK	2	AEVLWLMGAK2	6009.72	13216.5	12102.1
O94804	O94804	STK10_HUMAN	STK10	Serine/threonine-protein kinase 10	1	AEVMEEIEDGR	AEVMEEIEDGR	2	AEVMEEIEDGR2	8003.59
P09972	P09972	ALDOC_HUMAN	ALDOC	Fructose-bisphosphate aldolase C	1	AEVNGLAAQGK	AEVNGLAAQGK	2	AEVNGLAAQGK2		6038.45
O95757	O95757	HS74L_HUMAN	HSPA4L	Heat shock 70 kDa protein 4L	1	AEVPEDKPK	AEVPEDKPK	2	AEVPEDKPK2	25488.5	13383
P35221	P35221	CTNA1_HUMAN	CTNNA1	Catenin alpha-1	1	AEVQNLGGELVVSGVDSAMSLIQAAK	AEVQNLGGELVVSGVDSAMSLIQAAK	3	AEVQNLGGELVVSGVDSAMSLIQAAK3		7374.82
P40429	P40429	RL13A_HUMAN	RPL13A	Large ribosomal subunit protein uL13	1	AEVQVLVLDGR	AEVQVLVLDGR	2	AEVQVLVLDGR2	23825.3	19807.5	23398.4
O75369	O75369	FLNB_HUMAN	FLNB	Filamin-B	1	AEVSIQNNK	AEVSIQNNK	2	AEVSIQNNK2	211064	205486
Q9H2G2	Q9H2G2	SLK_HUMAN	SLK	STE20-like serine/threonine-protein kinase	1	AEVTEEVEDGKEEDEEEETENSLPIPASK	AEVTEEVEDGKEEDEEEETENSLPIPASK	3	AEVTEEVEDGKEEDEEEETENSLPIPASK3		15300.6
Q13769	Q13769	THOC5_HUMAN	THOC5	THO complex subunit 5	1	AEVTMGDPHQQTLAR	AEVTMGDPHQQTLAR	2	AEVTMGDPHQQTLAR2	4461.3	2980.09
Q8TAT6	Q8TAT6	NPL4_HUMAN	NPLOC4	Nuclear protein localization protein 4 homolog	1	AEVVDEIAAK	AEVVDEIAAK	2	AEVVDEIAAK2	37450.5	31978.5
Q15149	Q15149	PLEC_HUMAN	PLEC	Plectin	1	AEVVETTQVYTEEETR	AEVVETTQVYTEEETR	2	AEVVETTQVYTEEETR2	33459.5	31219.8
Q15149	Q15149	PLEC_HUMAN	PLEC	Plectin	1	AEVVETTQVYTEEETRR	AEVVETTQVYTEEETRR	3	AEVVETTQVYTEEETRR3	8429.26	6898.67	4711.58
Q8IWZ3	Q8IWZ3	ANKH1_HUMAN	ANKHD1	Ankyrin repeat and KH domain-containing protein 1	1	AEVVSLLLDR	AEVVSLLLDR	2	AEVVSLLLDR2	17760.7	15893.7	24918.8
Q6P2E9	Q6P2E9	EDC4_HUMAN	EDC4	Enhancer of mRNA-decapping protein 4	1	AEVWDLDMLR	AEVWDLDMLR	2	AEVWDLDMLR2	29823.4	37422.6	30110.9
Q8IYS1	Q8IYS1	P20D2_HUMAN	PM20D2	Xaa-Arg dipeptidase	1	AEWEPPEAR	AEWEPPEAR	2	AEWEPPEAR2	10222.5	8387.83
Q8IXL6	Q8IXL6	FA20C_HUMAN	FAM20C	Extracellular serine/threonine protein kinase FAM20C	1	AEWEVDPDYCEEVK	AEWEVDPDYC(UniMod:4)EEVK	2	AEWEVDPDYC(UniMod:4)EEVK2	7408.79	9058.15
Q9NYT0	Q9NYT0	PLEK2_HUMAN	PLEK2	Pleckstrin-2	1	AEWIEAIK	AEWIEAIK	2	AEWIEAIK2		8864.8
Q9NRN7	Q9NRN7	ADPPT_HUMAN	AASDHPPT	L-aminoadipate-semialdehyde dehydrogenase-phosphopantetheinyl transferase	1	AEWLLAVR	AEWLLAVR	2	AEWLLAVR2	34331.9	32510.6	27285.6
O60488	O60488	ACSL4_HUMAN	ACSL4	Long-chain-fatty-acid--CoA ligase 4	1	AEWMIAAQTCFK	AEWMIAAQTC(UniMod:4)FK	2	AEWMIAAQTC(UniMod:4)FK2	9184.12	7367.37
P13747	P13747	HLAE_HUMAN	HLA-E	HLA class I histocompatibility antigen, alpha chain E	1	AEWSDSAQGSESHSL	AEWSDSAQGSESHSL	2	AEWSDSAQGSESHSL2	4199.92	2991.16
Q14012	Q14012;Q8IU85	KCC1A_HUMAN	CAMK1	Calcium/calmodulin-dependent protein kinase type 1	1	AEYEFDSPYWDDISDSAK	AEYEFDSPYWDDISDSAK	2	AEYEFDSPYWDDISDSAK2	14480.1	12370.2	14926.8
P22234	P22234	PUR6_HUMAN	PAICS	Bifunctional phosphoribosylaminoimidazole carboxylase/phosphoribosylaminoimidazole succinocarboxamide synthetase	1	AEYEGDGIPTVFVAVAGR	AEYEGDGIPTVFVAVAGR	2	AEYEGDGIPTVFVAVAGR2	70472	87828	76385.8
Q9HCS7	Q9HCS7	SYF1_HUMAN	XAB2	Pre-mRNA-splicing factor SYF1	1	AEYFDGSEPVQNR	AEYFDGSEPVQNR	2	AEYFDGSEPVQNR2	5040.4	6831.37
Q5H9U9	Q5H9U9	DDX6L_HUMAN	DDX60L	Probable ATP-dependent RNA helicase DDX60-like	1	AEYINFLENLK	AEYINFLENLK	2	AEYINFLENLK2		6608.43
Q9BZF9	Q9BZF9	UACA_HUMAN	UACA	Uveal autoantigen with coiled-coil domains and ankyrin repeats	1	AEYISLAEHEAK	AEYISLAEHEAK	2	AEYISLAEHEAK2	12228.2	9651.54	5799.53
P22413	P22413	ENPP1_HUMAN	ENPP1	Ectonucleotide pyrophosphatase/phosphodiesterase family member 1	1	AEYLHTWGGLLPVISK	AEYLHTWGGLLPVISK	2	AEYLHTWGGLLPVISK2	57147.8	146467	102783
P22413	P22413	ENPP1_HUMAN	ENPP1	Ectonucleotide pyrophosphatase/phosphodiesterase family member 1	1	AEYLHTWGGLLPVISK	AEYLHTWGGLLPVISK	3	AEYLHTWGGLLPVISK3	211229	314530	187849
Q8IYU2	Q8IYU2	HACE1_HUMAN	HACE1	E3 ubiquitin-protein ligase HACE1	1	AEYVQLVTELR	AEYVQLVTELR	2	AEYVQLVTELR2	8049.73	9506.26	7991.31
Q9BZG1	Q9BZG1	RAB34_HUMAN	RAB34	Ras-related protein Rab-34	1	AEYWAVSSLTGENVR	AEYWAVSSLTGENVR	2	AEYWAVSSLTGENVR2	286863	185024	171043
P35241	P35241	RADI_HUMAN	RDX	Radixin	1	AFAAQEDLEK	AFAAQEDLEK	2	AFAAQEDLEK2	289866	245913	132425
P48643	P48643	TCPE_HUMAN	CCT5	T-complex protein 1 subunit epsilon	1	AFADALEVIPMALSENSGMNPIQTMTEVR	AFADALEVIPMALSENSGMNPIQTMTEVR	3	AFADALEVIPMALSENSGMNPIQTMTEVR3		1388.59
P50991	P50991	TCPD_HUMAN	CCT4	T-complex protein 1 subunit delta	1	AFADAMEVIPSTLAENAGLNPISTVTELR	AFADAM(UniMod:35)EVIPSTLAENAGLNPISTVTELR	3	AFADAM(UniMod:35)EVIPSTLAENAGLNPISTVTELR3	16217	9256.3	13971.1
P50991	P50991	TCPD_HUMAN	CCT4	T-complex protein 1 subunit delta	1	AFADAMEVIPSTLAENAGLNPISTVTELR	AFADAMEVIPSTLAENAGLNPISTVTELR	3	AFADAMEVIPSTLAENAGLNPISTVTELR3	22714.3		12799.7
Q6ZMP0	Q6ZMP0	THSD4_HUMAN	THSD4	Thrombospondin type-1 domain-containing protein 4	1	AFADHVVSAVR	AFADHVVSAVR	2	AFADHVVSAVR2	14397.3	18326.7	9692.97
Q96AY4	Q96AY4	TTC28_HUMAN	TTC28	Tetratricopeptide repeat protein 28	1	AFADLLVER	AFADLLVER	2	AFADLLVER2	6582.83	7587.1
Q8IWZ3	O75179;Q8IWZ3	ANKH1_HUMAN	ANKHD1	Ankyrin repeat and KH domain-containing protein 1	1	AFADPEVLR	AFADPEVLR	2	AFADPEVLR2	32886.7	23933.4
P42704	P42704	LPPRC_HUMAN	LRPPRC	Leucine-rich PPR motif-containing protein, mitochondrial	1	AFAETHIK	AFAETHIK	2	AFAETHIK2	39036.3	36645.1
Q6R327	Q6R327	RICTR_HUMAN	RICTOR	Rapamycin-insensitive companion of mTOR	1	AFAHDAGGLPSGTGGLVK	AFAHDAGGLPSGTGGLVK	3	AFAHDAGGLPSGTGGLVK3	9223.98	6491.48	12175
P22102	P22102	PUR2_HUMAN	GART	Trifunctional purine biosynthetic protein adenosine-3	1	AFAHITGGGLLENIPR	AFAHITGGGLLENIPR	2	AFAHITGGGLLENIPR2	5362.08	8048.18	6550.72
P22102	P22102	PUR2_HUMAN	GART	Trifunctional purine biosynthetic protein adenosine-3	1	AFAHITGGGLLENIPR	AFAHITGGGLLENIPR	3	AFAHITGGGLLENIPR3	32301.4	36761.9	15518.5
P98160	P98160	PGBM_HUMAN	HSPG2	Basement membrane-specific heparan sulfate proteoglycan core protein	1	AFAHLQVPER	AFAHLQVPER	2	AFAHLQVPER2	52065.8	64015	32202.6
Q9H2U2	Q9H2U2	IPYR2_HUMAN	PPA2	Inorganic pyrophosphatase 2, mitochondrial	1	AFALEVIK	AFALEVIK	2	AFALEVIK2	51872.6	45620.4	31017.2
Q5VZE5	Q5VZE5	NAA35_HUMAN	NAA35	N-alpha-acetyltransferase 35, NatC auxiliary subunit	1	AFALGILK	AFALGILK	2	AFALGILK2	15525.8	9350.11
Q14166	Q14166	TTL12_HUMAN	TTLL12	Tubulin--tyrosine ligase-like protein 12	1	AFALNDLDDYEK	AFALNDLDDYEK	2	AFALNDLDDYEK2	115407	92961.3	101760
Q15365	Q15365;Q15366	PCBP1_HUMAN	PCBP1	Poly(rC)-binding protein 1	1	AFAMIIDK	AFAMIIDK	2	AFAMIIDK2	84495	82046.5	103803
O14684	O14684	PTGES_HUMAN	PTGES	Prostaglandin E synthase	1	AFANPEDALR	AFANPEDALR	2	AFANPEDALR2	74947.8	64590.9	80879
O95373	O95373	IPO7_HUMAN	IPO7	Importin-7	1	AFAVGVQQVLLK	AFAVGVQQVLLK	2	AFAVGVQQVLLK2	121942	102180	116325
P49407	P49407	ARRB1_HUMAN	ARRB1	Beta-arrestin-1	1	AFCAENLEEK	AFC(UniMod:4)AENLEEK	2	AFC(UniMod:4)AENLEEK2	23398.4	25094.6
P54577	P54577	SYYC_HUMAN	YARS1	Tyrosine--tRNA ligase, cytoplasmic	1	AFCEPGNVENNGVLSFIK	AFC(UniMod:4)EPGNVENNGVLSFIK	2	AFC(UniMod:4)EPGNVENNGVLSFIK2	19967.8	18029.9	19829.9
Q15149	Q15149	PLEC_HUMAN	PLEC	Plectin	1	AFCGFEDPR	AFC(UniMod:4)GFEDPR	2	AFC(UniMod:4)GFEDPR2		10731.2
O15344	O15344	TRI18_HUMAN	MID1	E3 ubiquitin-protein ligase Midline-1	1	AFDANTMTSAEK	AFDANTMTSAEK	2	AFDANTMTSAEK2	16029.4	22355.7
O43847	O43847	NRDC_HUMAN	NRDC	Nardilysin	1	AFDCPETEYPVK	AFDC(UniMod:4)PETEYPVK	2	AFDC(UniMod:4)PETEYPVK2	12076.3	15064.2
Q9NRB3	Q9NRB3	CHSTC_HUMAN	CHST12	Carbohydrate sulfotransferase 12	1	AFDDIPNSELSHLIVDDR	AFDDIPNSELSHLIVDDR	3	AFDDIPNSELSHLIVDDR3	10620.8	9291.09	11043.6
O60271	O60271	JIP4_HUMAN	SPAG9	C-Jun-amino-terminal kinase-interacting protein 4	1	AFDFLSEETEASLASR	AFDFLSEETEASLASR	2	AFDFLSEETEASLASR2	9925.23	11540.5	13307.5
Q8WUF5	Q8WUF5	IASPP_HUMAN	PPP1R13L	RelA-associated inhibitor	1	AFDGAGSSLGR	AFDGAGSSLGR	2	AFDGAGSSLGR2		7970.05
Q9Y5G3	Q9UN71;Q9Y5F8;Q9Y5F9;Q9Y5G1;Q9Y5G2;Q9Y5G3	PCDGD_HUMAN	PCDHGB1	Protocadherin gamma-B1	1	AFDHEQLR	AFDHEQLR	2	AFDHEQLR2	8376.62	10254.4
Q9H6R4	Q9H6R4	NOL6_HUMAN	NOL6	Nucleolar protein 6	1	AFDHVLHLR	AFDHVLHLR	2	AFDHVLHLR2		2970.83
Q8N1F7	Q8N1F7	NUP93_HUMAN	NUP93	Nuclear pore complex protein Nup93	1	AFDIIER	AFDIIER	2	AFDIIER2	17743.7	11881.9
P11047	P11047	LAMC1_HUMAN	LAMC1	Laminin subunit gamma-1	1	AFDITYVR	AFDITYVR	2	AFDITYVR2	73740.9	68118.8	43695
Q9Y3D9	Q9Y3D9	RT23_HUMAN	MRPS23	Small ribosomal subunit protein mS23	1	AFDLFNPNFK	AFDLFNPNFK	2	AFDLFNPNFK2	5247.21		4665.35
Q96G03	Q96G03	PGM2_HUMAN	PGM2	Phosphopentomutase	1	AFDLVPPEAVPEQK	AFDLVPPEAVPEQK	2	AFDLVPPEAVPEQK2	45099.9	38960.8	41497.4
P58335	P58335	ANTR2_HUMAN	ANTXR2	Anthrax toxin receptor 2	1	AFDLYFVLDK	AFDLYFVLDK	2	AFDLYFVLDK2	6461.15	20401.4	4837.12
O14908	O14908	GIPC1_HUMAN	GIPC1	PDZ domain-containing protein GIPC1	1	AFDMISQR	AFDM(UniMod:35)ISQR	2	AFDM(UniMod:35)ISQR2	51767.5	41715.4
O14908	O14908	GIPC1_HUMAN	GIPC1	PDZ domain-containing protein GIPC1	1	AFDMISQR	AFDMISQR	2	AFDMISQR2	46524.2	58956.4	228878
Q9NZT1	Q9NZT1	CALL5_HUMAN	CALML5	Calmodulin-like protein 5	1	AFDQDGDGHITVDELR	AFDQDGDGHITVDELR	3	AFDQDGDGHITVDELR3		4429.69
P53396	P53396	ACLY_HUMAN	ACLY	ATP-citrate synthase	1	AFDSGIIPMEFVNK	AFDSGIIPM(UniMod:35)EFVNK	2	AFDSGIIPM(UniMod:35)EFVNK2	246891	229146	242806
P53396	P53396	ACLY_HUMAN	ACLY	ATP-citrate synthase	1	AFDSGIIPMEFVNK	AFDSGIIPMEFVNK	2	AFDSGIIPMEFVNK2	557886	537691	433363
P49327	P49327	FAS_HUMAN	FASN	Fatty acid synthase	1	AFDTAGNGYCR	AFDTAGNGYC(UniMod:4)R	2	AFDTAGNGYC(UniMod:4)R2	15672.7	17815.8
P46939	P46939	UTRN_HUMAN	UTRN	Utrophin	1	AFEADSTVIEK	AFEADSTVIEK	2	AFEADSTVIEK2	38457.5	36600.6
Q9Y2H6	Q9Y2H6	FND3A_HUMAN	FNDC3A	Fibronectin type-III domain-containing protein 3A	1	AFEALLSNIVK	AFEALLSNIVK	2	AFEALLSNIVK2		2010.09
Q9BQC3	Q9BQC3	DPH2_HUMAN	DPH2	2-(3-amino-3-carboxypropyl)histidine synthase subunit 2	1	AFEAQNPDPK	AFEAQNPDPK	2	AFEAQNPDPK2	10314.8	10142.9
Q9NTK5	Q9NTK5	OLA1_HUMAN	OLA1	Obg-like ATPase 1	1	AFEDDDITHVEGSVDPIR	AFEDDDITHVEGSVDPIR	2	AFEDDDITHVEGSVDPIR2	15982.3	12186.9	41641.9
Q9NTK5	Q9NTK5	OLA1_HUMAN	OLA1	Obg-like ATPase 1	1	AFEDDDITHVEGSVDPIR	AFEDDDITHVEGSVDPIR	3	AFEDDDITHVEGSVDPIR3	99893.4	81633.8	169856
Q01082	Q01082	SPTB2_HUMAN	SPTBN1	Spectrin beta chain, non-erythrocytic 1	1	AFEDEMSGR	AFEDEMSGR	2	AFEDEMSGR2	64292.8	84002.9	38445.3
Q7Z3J2	Q7Z3J2	VP35L_HUMAN	VPS35L	VPS35 endosomal protein-sorting factor-like	1	AFEDSYPQLQLIIK	AFEDSYPQLQLIIK	2	AFEDSYPQLQLIIK2	10914.1	14270.5	12089
O95163	O95163	ELP1_HUMAN	ELP1	Elongator complex protein 1	1	AFEDTLQLMER	AFEDTLQLMER	2	AFEDTLQLMER2	17136.9	23669.5	25015.3
Q8N6T3	Q8N6T3	ARFG1_HUMAN	ARFGAP1	ADP-ribosylation factor GTPase-activating protein 1	1	AFEDWLNDDLGSYQGAQGNR	AFEDWLNDDLGSYQGAQGNR	2	AFEDWLNDDLGSYQGAQGNR2	9850.46	9545.72
P55072	P55072	TERA_HUMAN	VCP	Transitional endoplasmic reticulum ATPase	1	AFEEAEK	AFEEAEK	2	AFEEAEK2	21436	19646.2
O43818	O43818	U3IP2_HUMAN	RRP9	U3 small nucleolar RNA-interacting protein 2	1	AFEEDQVAGR	AFEEDQVAGR	2	AFEEDQVAGR2	68318.1	73485.1
Q96EN8	Q96EN8	MOCOS_HUMAN	MOCOS	Molybdenum cofactor sulfurase	1	AFEEEKWDEISIGSLR	AFEEEKWDEISIGSLR	3	AFEEEKWDEISIGSLR3		3645.18	2697.12
P42892	P42892	ECE1_HUMAN	ECE1	Endothelin-converting enzyme 1	1	AFEESLSTLK	AFEESLSTLK	2	AFEESLSTLK2	157945	140786	97104.4
P11169	P11169;Q8TDB8	GTR3_HUMAN	SLC2A3	Solute carrier family 2, facilitated glucose transporter member 3	1	AFEGQAHGADR	AFEGQAHGADR	2	AFEGQAHGADR2	160890	203095
P21589	P21589	5NTD_HUMAN	NT5E	5'-nucleotidase	1	AFEHSVHR	AFEHSVHR	2	AFEHSVHR2	54714.1	26975.8
P11766	P11766	ADHX_HUMAN	ADH5	Alcohol dehydrogenase class-3	1	AFELMHSGK	AFELM(UniMod:35)HSGK	2	AFELM(UniMod:35)HSGK2	27096.4	24862.3
P11766	P11766	ADHX_HUMAN	ADH5	Alcohol dehydrogenase class-3	1	AFELMHSGK	AFELMHSGK	2	AFELMHSGK2	171170	213562
Q9Y5G3	Q9UN71;Q9Y5G1;Q9Y5G2;Q9Y5G3	PCDGD_HUMAN	PCDHGB1	Protocadherin gamma-B1	1	AFELTLQAR	AFELTLQAR	2	AFELTLQAR2	26028.5	17500.6
O75828	O75828	CBR3_HUMAN	CBR3	Carbonyl reductase [NADPH] 3	1	AFENCSEDLQER	AFENC(UniMod:4)SEDLQER	2	AFENC(UniMod:4)SEDLQER2	5289.58	5593.83
Q8WWI1	Q8WWI1	LMO7_HUMAN	LMO7	LIM domain only protein 7	1	AFENLLGQALTK	AFENLLGQALTK	2	AFENLLGQALTK2	10293.9	15115.7	15819.6
P49189	P49189	AL9A1_HUMAN	ALDH9A1	4-trimethylaminobutyraldehyde dehydrogenase	1	AFEPATGR	AFEPATGR	2	AFEPATGR2	150940	103819	174444
Q8N1W1	Q8N1W1	ARG28_HUMAN	ARHGEF28	Rho guanine nucleotide exchange factor 28	1	AFEPEARPEER	AFEPEARPEER	2	AFEPEARPEER2	7441.05
Q9P0N9	Q9P0N9	TBCD7_HUMAN	TBC1D7	TBC1 domain family member 7	1	AFEQYLNLEDGR	AFEQYLNLEDGR	2	AFEQYLNLEDGR2		9886.36
O14545	O14545	TRAD1_HUMAN	TRAFD1	TRAF-type zinc finger domain-containing protein 1	1	AFESDVFHNR	AFESDVFHNR	2	AFESDVFHNR2	6518.23	5929.13
Q9UDY2	Q9UDY2	ZO2_HUMAN	TJP2	Tight junction protein 2	1	AFEVMDEFDGR	AFEVMDEFDGR	2	AFEVMDEFDGR2	7924.39	7205.85	6746.96
Q14517	Q14517	FAT1_HUMAN	FAT1	Protocadherin Fat 1	1	AFEVNPQGVLLTSSAIK	AFEVNPQGVLLTSSAIK	2	AFEVNPQGVLLTSSAIK2	55668.9	47825.8	43732.5
Q14517	Q14517	FAT1_HUMAN	FAT1	Protocadherin Fat 1	1	AFEVNPQGVLLTSSAIK	AFEVNPQGVLLTSSAIK	3	AFEVNPQGVLLTSSAIK3	3245.25		3498.51
P49327	P49327	FAS_HUMAN	FASN	Fatty acid synthase	1	AFEVSENGNLVVSGK	AFEVSENGNLVVSGK	2	AFEVSENGNLVVSGK2	49589.6	43332.6	85067.9
P54619	P54619	AAKG1_HUMAN	PRKAG1	5'-AMP-activated protein kinase subunit gamma-1	1	AFFALVTNGVR	AFFALVTNGVR	2	AFFALVTNGVR2	14353.6	11180.3
O15091	O15091	MRPP3_HUMAN	PRORP	Mitochondrial ribonuclease P catalytic subunit	1	AFFDFGK	AFFDFGK	2	AFFDFGK2		2218.67
P55786	P55786	PSA_HUMAN	NPEPPS	Puromycin-sensitive aminopeptidase	1	AFFESHPAPSAER	AFFESHPAPSAER	2	AFFESHPAPSAER2	63557.4	106457	80938.9
Q8TB73	Q8TB73	NDNF_HUMAN	NDNF	Protein NDNF	1	AFFHDSSVIPDGAEISSYLFR	AFFHDSSVIPDGAEISSYLFR	3	AFFHDSSVIPDGAEISSYLFR3		1944.24
P08581	P08581	MET_HUMAN	MET	Hepatocyte growth factor receptor	1	AFFMLDGILSK	AFFM(UniMod:35)LDGILSK	2	AFFM(UniMod:35)LDGILSK2	8677.66	7036.21	7150.98
P08581	P08581	MET_HUMAN	MET	Hepatocyte growth factor receptor	1	AFFMLDGILSK	AFFMLDGILSK	2	AFFMLDGILSK2	15050.8	15657.3
Q9H4A4	Q9H4A4	AMPB_HUMAN	RNPEP	Aminopeptidase B	1	AFFPCFDTPAVK	AFFPC(UniMod:4)FDTPAVK	2	AFFPC(UniMod:4)FDTPAVK2	25293.3	19935.4	23320.8
Q9UQ80	Q9UQ80	PA2G4_HUMAN	PA2G4	Proliferation-associated protein 2G4	1	AFFSEVER	AFFSEVER	2	AFFSEVER2	221730	205242	157908
Q92626	Q92626	PXDN_HUMAN	PXDN	Peroxidasin homolog	1	AFFSPFR	AFFSPFR	2	AFFSPFR2	110102	101449	48119.2
Q92608	Q92608	DOCK2_HUMAN	DOCK2	Dedicator of cytokinesis protein 2	1	AFFTEEYVR	AFFTEEYVR	2	AFFTEEYVR2		3570.73
Q92624	Q92624	APBP2_HUMAN	APPBP2	Amyloid protein-binding protein 2	1	AFGEFNVQTAK	AFGEFNVQTAK	2	AFGEFNVQTAK2		14307.9
Q13363	Q13363	CTBP1_HUMAN	CTBP1	C-terminal-binding protein 1	1	AFGFNVLFYDPYLSDGVER	AFGFNVLFYDPYLSDGVER	2	AFGFNVLFYDPYLSDGVER2		3925.51
Q96FW1	Q96FW1	OTUB1_HUMAN	OTUB1	Ubiquitin thioesterase OTUB1	1	AFGFSHLEALLDDSK	AFGFSHLEALLDDSK	2	AFGFSHLEALLDDSK2	4314.48	35412.6	11085.8
Q96FW1	Q96FW1	OTUB1_HUMAN	OTUB1	Ubiquitin thioesterase OTUB1	1	AFGFSHLEALLDDSK	AFGFSHLEALLDDSK	3	AFGFSHLEALLDDSK3	8096.08	21337.3	10144.8
P25325	P25325	THTM_HUMAN	MPST	3-mercaptopyruvate sulfurtransferase	1	AFGHHAVSLLDGGLR	AFGHHAVSLLDGGLR	2	AFGHHAVSLLDGGLR2		5167.43
P25325	P25325	THTM_HUMAN	MPST	3-mercaptopyruvate sulfurtransferase	1	AFGHHAVSLLDGGLR	AFGHHAVSLLDGGLR	3	AFGHHAVSLLDGGLR3	10357.7	50598.5	26090.9
Q14315	Q14315	FLNC_HUMAN	FLNC	Filamin-C	1	AFGPGLEGGLVNK	AFGPGLEGGLVNK	2	AFGPGLEGGLVNK2	131310	129977	115272
P21333	P21333	FLNA_HUMAN	FLNA	Filamin-A	1	AFGPGLQGGSAGSPAR	AFGPGLQGGSAGSPAR	2	AFGPGLQGGSAGSPAR2	637808	532833
Q9Y520	Q9Y520	PRC2C_HUMAN	PRRC2C	Protein PRRC2C	1	AFGSGIDIKPGTPPIAGR	AFGSGIDIKPGTPPIAGR	3	AFGSGIDIKPGTPPIAGR3	1941.64	3280.04
Q13620	Q13620	CUL4B_HUMAN	CUL4B	Cullin-4B	1	AFGSTIVINPEK	AFGSTIVINPEK	2	AFGSTIVINPEK2	54819.4	48057.2	39279.4
Q9H7D0	Q9H7D0	DOCK5_HUMAN	DOCK5	Dedicator of cytokinesis protein 5	1	AFGVAFVK	AFGVAFVK	2	AFGVAFVK2		6600.02
P84103	P84103	SRSF3_HUMAN	SRSF3	Serine/arginine-rich splicing factor 3	1	AFGYYGPLR	AFGYYGPLR	2	AFGYYGPLR2	200274	185734	135634
O14807	O14807	RASM_HUMAN	MRAS	Ras-related protein M-Ras	1	AFHDLVR	AFHDLVR	2	AFHDLVR2		14134.1
O75191	O75191	XYLB_HUMAN	XYLB	Xylulose kinase	1	AFHGLAGGTDVPFSEVVK	AFHGLAGGTDVPFSEVVK	3	AFHGLAGGTDVPFSEVVK3	7031.07	10275.9	8823.15
Q15738	Q15738	NSDHL_HUMAN	NSDHL	Sterol-4-alpha-carboxylate 3-dehydrogenase, decarboxylating	1	AFHITNDEPIPFWTFLSR	AFHITNDEPIPFWTFLSR	3	AFHITNDEPIPFWTFLSR3		1572.86
P17987	P17987	TCPA_HUMAN	TCP1	T-complex protein 1 subunit alpha	1	AFHNEAQVNPER	AFHNEAQVNPER	2	AFHNEAQVNPER2	144865	129238	22073.8
P17987	P17987	TCPA_HUMAN	TCP1	T-complex protein 1 subunit alpha	1	AFHNEAQVNPER	AFHNEAQVNPER	3	AFHNEAQVNPER3	285957	319996
O95864	O95864	FADS2_HUMAN	FADS2	Acyl-CoA 6-desaturase	1	AFHPDLEFVGK	AFHPDLEFVGK	2	AFHPDLEFVGK2		10266.4
Q9H3P7	Q9H3P7	GCP60_HUMAN	ACBD3	Golgi resident protein GCP60	1	AFHPTYEEK	AFHPTYEEK	2	AFHPTYEEK2	22802.7	34067.7
P23634	P23634	AT2B4_HUMAN	ATP2B4	Plasma membrane calcium-transporting ATPase 4	1	AFHSSLHESIQK	AFHSSLHESIQK	2	AFHSSLHESIQK2	14496	18633.9
P23634	P23634	AT2B4_HUMAN	ATP2B4	Plasma membrane calcium-transporting ATPase 4	1	AFHSSLHESIQK	AFHSSLHESIQK	3	AFHSSLHESIQK3		12962.2
P23634	P23634	AT2B4_HUMAN	ATP2B4	Plasma membrane calcium-transporting ATPase 4	1	AFHSSLHESIQKPYNQK	AFHSSLHESIQKPYNQK	3	AFHSSLHESIQKPYNQK3	42694.9	75357.4	39549.3
Q92619	Q92619	HMHA1_HUMAN	ARHGAP45	Rho GTPase-activating protein 45	1	AFHYESNNDLEK	AFHYESNNDLEK	2	AFHYESNNDLEK2	3564.82	3595.86
Q6P2C8	Q6P2C8	MED27_HUMAN	MED27	Mediator of RNA polymerase II transcription subunit 27	1	AFIAHFQDNLHSVNR	AFIAHFQDNLHSVNR	3	AFIAHFQDNLHSVNR3	2563.28	6956.41
P23229	P23229	ITA6_HUMAN	ITGA6	Integrin alpha-6	1	AFIDVTAAAENIR	AFIDVTAAAENIR	2	AFIDVTAAAENIR2	1439560	943806	1370350
P23229	P23229	ITA6_HUMAN	ITGA6	Integrin alpha-6	1	AFIDVTAAAENIR	AFIDVTAAAENIR	3	AFIDVTAAAENIR3	24177.3	5787.64	5300.36
Q9NVZ3	Q9NVZ3	NECP2_HUMAN	NECAP2	Adaptin ear-binding coat-associated protein 2	1	AFIGIGFGDR	AFIGIGFGDR	2	AFIGIGFGDR2	68736.5	70343.1	67186.8
P47897	P47897	SYQ_HUMAN	QARS1	Glutamine--tRNA ligase	1	AFIHWVSQPLMCEVR	AFIHWVSQPLMC(UniMod:4)EVR	3	AFIHWVSQPLMC(UniMod:4)EVR3	4001.32	4935.69	2648.56
Q9HAB8	Q9HAB8	PPCS_HUMAN	PPCS	Phosphopantothenate--cysteine ligase	1	AFIISFK	AFIISFK	2	AFIISFK2	16675.6	11742.7	21318.2
P30566	P30566	PUR8_HUMAN	ADSL	Adenylosuccinate lyase	1	AFIITGQTYTR	AFIITGQTYTR	2	AFIITGQTYTR2	72940.2	65748.2	45662.4
Q8N8Y2	Q8N8Y2	VA0D2_HUMAN	ATP6V0D2	V-type proton ATPase subunit d 2	1	AFIITLNSFGTELSK	AFIITLNSFGTELSK	2	AFIITLNSFGTELSK2		6834.04
Q9H015	Q9H015	S22A4_HUMAN	SLC22A4	Solute carrier family 22 member 4	1	AFILDLFR	AFILDLFR	2	AFILDLFR2	5742.77	7054.38
Q15029	Q15029	U5S1_HUMAN	EFTUD2	116 kDa U5 small nuclear ribonucleoprotein component	1	AFIPAIDSFGFETDLR	AFIPAIDSFGFETDLR	2	AFIPAIDSFGFETDLR2	27911.2	55752.3	44791.8
Q8NHP8	Q8NHP8	PLBL2_HUMAN	PLBD2	Putative phospholipase B-like 2	1	AFIPGGPSPGSR	AFIPGGPSPGSR	2	AFIPGGPSPGSR2			26490.1
P14735	P14735	IDE_HUMAN	IDE	Insulin-degrading enzyme	1	AFIPQLLSR	AFIPQLLSR	2	AFIPQLLSR2	53817.4	55647.2	45243.1
P02760	P02760	AMBP_HUMAN	AMBP	Protein AMBP	1	AFIQLWAFDAVK	AFIQLWAFDAVK	2	AFIQLWAFDAVK2		2108.54
P52272	P52272	HNRPM_HUMAN	HNRNPM	Heterogeneous nuclear ribonucleoprotein M	1	AFITNIPFDVK	AFITNIPFDVK	2	AFITNIPFDVK2	418708	346633	361244
O43318	O43318	M3K7_HUMAN	MAP3K7	Mitogen-activated protein kinase kinase kinase 7	1	AFIVELR	AFIVELR	2	AFIVELR2	10685.4	7191.96
Q9UBB5	Q9UBB5	MBD2_HUMAN	MBD2	Methyl-CpG-binding domain protein 2	1	AFIVTDEDIR	AFIVTDEDIR	2	AFIVTDEDIR2	11939.4	10182.7
Q9NYK5	Q9NYK5	RM39_HUMAN	MRPL39	Large ribosomal subunit protein mL39	1	AFKDEYMVNLVR	AFKDEYMVNLVR	3	AFKDEYMVNLVR3	3197.04	3971.07	3834.64
Q9UPN3	Q9UPN3	MACF1_HUMAN	MACF1	Microtubule-actin cross-linking factor 1, isoforms 1/2/3/4/5	1	AFLAELEQNSPK	AFLAELEQNSPK	2	AFLAELEQNSPK2	11808		11361.7
P09211	P09211	GSTP1_HUMAN	GSTP1	Glutathione S-transferase P	1	AFLASPEYVNLPINGNGK	AFLASPEYVNLPINGNGK	2	AFLASPEYVNLPINGNGK2	30482.3	20322.2	24370.3
Q12931	Q12931	TRAP1_HUMAN	TRAP1	Heat shock protein 75 kDa, mitochondrial	1	AFLDALQNQAEASSK	AFLDALQNQAEASSK	2	AFLDALQNQAEASSK2	19006	17083.2	17680.8
Q9BZ29	Q9BZ29	DOCK9_HUMAN	DOCK9	Dedicator of cytokinesis protein 9	1	AFLDDTNTK	AFLDDTNTK	2	AFLDDTNTK2	42604.6	49131.8
Q9H7Z7	Q9H7Z7	PGES2_HUMAN	PTGES2	Prostaglandin E synthase 2	1	AFLDFHALPYQVVEVNPVR	AFLDFHALPYQVVEVNPVR	3	AFLDFHALPYQVVEVNPVR3	8161.77	14703.1	4882.02
Q92888	Q92888	ARHG1_HUMAN	ARHGEF1	Rho guanine nucleotide exchange factor 1	1	AFLDFYHSFLEK	AFLDFYHSFLEK	2	AFLDFYHSFLEK2		10672.9	6549.51
O00308	O00308	WWP2_HUMAN	WWP2	NEDD4-like E3 ubiquitin-protein ligase WWP2	1	AFLDGFNEVAPLEWLR	AFLDGFNEVAPLEWLR	2	AFLDGFNEVAPLEWLR2		7045.34
P78344	P78344	IF4G2_HUMAN	EIF4G2	Eukaryotic translation initiation factor 4 gamma 2	1	AFLDNGPK	AFLDNGPK	2	AFLDNGPK2	25293.2
Q9H3M7	Q9H3M7	TXNIP_HUMAN	TXNIP	Thioredoxin-interacting protein	1	AFLDRPSQPTQETK	AFLDRPSQPTQETK	2	AFLDRPSQPTQETK2	18580.9	18057
Q9H3M7	Q9H3M7	TXNIP_HUMAN	TXNIP	Thioredoxin-interacting protein	1	AFLDRPSQPTQETK	AFLDRPSQPTQETK	3	AFLDRPSQPTQETK3	62623.3	59869.5	78850.9
O15294	O15294	OGT1_HUMAN	OGT	UDP-N-acetylglucosamine--peptide N-acetylglucosaminyltransferase 110 kDa subunit	1	AFLDSLPDVK	AFLDSLPDVK	2	AFLDSLPDVK2	52293.9	51084.5	35189
P53041	P53041	PPP5_HUMAN	PPP5C	Serine/threonine-protein phosphatase 5	1	AFLEENNLDYIIR	AFLEENNLDYIIR	2	AFLEENNLDYIIR2	60276.6	59620.8	69170.6
Q96ST3	Q96ST3	SIN3A_HUMAN	SIN3A	Paired amphipathic helix protein Sin3a	1	AFLEILHTYQK	AFLEILHTYQK	2	AFLEILHTYQK2		5191.95
O60294	O60294	TYW4_HUMAN	LCMT2	tRNA wybutosine-synthesizing protein 4	1	AFLEQIGAPQAALR	AFLEQIGAPQAALR	2	AFLEQIGAPQAALR2	12127.2	9952.15	6199.74
P01008	P01008	ANT3_HUMAN	SERPINC1	Antithrombin-III	1	AFLEVNEEGSEAAASTAVVIAGR	AFLEVNEEGSEAAASTAVVIAGR	2	AFLEVNEEGSEAAASTAVVIAGR2	4651.19		17022.9
Q9HB90	Q9HB90;Q9NQL2	RRAGC_HUMAN	RRAGC	Ras-related GTP-binding protein C	1	AFLFDVVSK	AFLFDVVSK	2	AFLFDVVSK2	158543	123043	102441
P29372	P29372	3MG_HUMAN	MPG	DNA-3-methyladenine glycosylase	1	AFLGQVLVR	AFLGQVLVR	2	AFLGQVLVR2	38678.5	35349.9	18521.2
P49207	P49207	RL34_HUMAN	RPL34	Large ribosomal subunit protein eL34	1	AFLIEEQK	AFLIEEQK	2	AFLIEEQK2	653236	733874	382450
Q96JH7	Q96JH7	VCIP1_HUMAN	VCPIP1	Deubiquitinating protein VCPIP1	1	AFLIEPEHVNTVGYGK	AFLIEPEHVNTVGYGK	3	AFLIEPEHVNTVGYGK3	10863.3	13844.3	11523
Q9BTY7	Q9BTY7	HGH1_HUMAN	HGH1	Protein HGH1 homolog	1	AFLLDPDR	AFLLDPDR	2	AFLLDPDR2		7837.39
Q9H6V9	Q9H6V9	LDAH_HUMAN	LDAH	Lipid droplet-associated hydrolase	1	AFLLFPTIER	AFLLFPTIER	2	AFLLFPTIER2	6158.24	6113.06	7776.8
Q7Z3E5	Q7Z3E5	ARMC9_HUMAN	ARMC9	LisH domain-containing protein ARMC9	1	AFLLQALR	AFLLQALR	2	AFLLQALR2	13467.6	13498.2	13577.2
Q8IV08	Q8IV08	PLD3_HUMAN	PLD3	5'-3' exonuclease PLD3	1	AFLLSLAALR	AFLLSLAALR	2	AFLLSLAALR2	11732.4	11627.2	8034.95
P09603	P09603	CSF1_HUMAN	CSF1	Macrophage colony-stimulating factor 1	1	AFLLVQDIMEDTMR	AFLLVQDIMEDTM(UniMod:35)R	2	AFLLVQDIMEDTM(UniMod:35)R2	7817.16	8242.37	18420.1
P09603	P09603	CSF1_HUMAN	CSF1	Macrophage colony-stimulating factor 1	1	AFLLVQDIMEDTMR	AFLLVQDIMEDTMR	2	AFLLVQDIMEDTMR2	21810.2	31034.2	3286.84
Q14839	Q14839;Q8TDI0	CHD4_HUMAN	CHD4	Chromodomain-helicase-DNA-binding protein 4	1	AFLNAIMR	AFLNAIMR	2	AFLNAIMR2	14447.4	13658.6	18069.8
Q5JSL3	Q5JSL3	DOC11_HUMAN	DOCK11	Dedicator of cytokinesis protein 11	1	AFLNDSQASK	AFLNDSQASK	2	AFLNDSQASK2	16962.7	16070.7
Q6IN85	Q6IN85	P4R3A_HUMAN	PPP4R3A	Serine/threonine-protein phosphatase 4 regulatory subunit 3A	1	AFLNNGSR	AFLNNGSR	2	AFLNNGSR2	16148.4
Q13627	Q13627	DYR1A_HUMAN	DYRK1A	Dual specificity tyrosine-phosphorylation-regulated kinase 1A	1	AFLNQAQIEVR	AFLNQAQIEVR	2	AFLNQAQIEVR2	32483.8	31150.4	17173.9
Q8NBQ5	Q8NBQ5	DHB11_HUMAN	HSD17B11	Estradiol 17-beta-dehydrogenase 11	1	AFLPAMTK	AFLPAMTK	2	AFLPAMTK2	16458.1	14292.1
Q9UH17	P31941;Q9UH17	ABC3B_HUMAN	APOBEC3B	DNA dC->dU-editing enzyme APOBEC-3B	1	AFLQENTHVR	AFLQENTHVR	2	AFLQENTHVR2	7779.55	7092.28
Q14203	Q14203	DCTN1_HUMAN	DCTN1	Dynactin subunit 1	1	AFLQGGQEATDIALLLR	AFLQGGQEATDIALLLR	2	AFLQGGQEATDIALLLR2	21089.2	27188.9	16421.9
P50851	P50851	LRBA_HUMAN	LRBA	Lipopolysaccharide-responsive and beige-like anchor protein	1	AFLSDMIK	AFLSDMIK	2	AFLSDMIK2	12209.3	12774.1
Q96S44	Q96S44	PRPK_HUMAN	TP53RK	EKC/KEOPS complex subunit TP53RK	1	AFLSTHPNTETVFEAFLK	AFLSTHPNTETVFEAFLK	3	AFLSTHPNTETVFEAFLK3	6297.25	6290.67
P61026	P61026	RAB10_HUMAN	RAB10	Ras-related protein Rab-10	1	AFLTLAEDILR	AFLTLAEDILR	2	AFLTLAEDILR2	625748	623684	126375
Q9H5V8	Q9H5V8	CDCP1_HUMAN	CDCP1	CUB domain-containing protein 1	1	AFMIIQEQR	AFM(UniMod:35)IIQEQR	2	AFM(UniMod:35)IIQEQR2	135158	116706	151379
Q00610	P53675;Q00610	CLH1_HUMAN	CLTC	Clathrin heavy chain 1	1	AFMTADLPNELIELLEK	AFM(UniMod:35)TADLPNELIELLEK	2	AFM(UniMod:35)TADLPNELIELLEK2	33528.1	47131.3
Q5T4S7	Q5T4S7	UBR4_HUMAN	UBR4	E3 ubiquitin-protein ligase UBR4	1	AFMAVCIETAK	AFMAVC(UniMod:4)IETAK	2	AFMAVC(UniMod:4)IETAK2		5833.86
Q5JTH9	Q5JTH9	RRP12_HUMAN	RRP12	RRP12-like protein	1	AFMDIMSAQASSGSTSVLR	AFMDIMSAQASSGSTSVLR	2	AFMDIMSAQASSGSTSVLR2	11025.5	14338.9	8610.82
Q9H5V8	Q9H5V8	CDCP1_HUMAN	CDCP1	CUB domain-containing protein 1	1	AFMIIQEQR	AFMIIQEQR	2	AFMIIQEQR2	614056	753762	616201
Q00610	P53675;Q00610	CLH1_HUMAN	CLTC	Clathrin heavy chain 1	1	AFMTADLPNELIELLEK	AFMTADLPNELIELLEK	2	AFMTADLPNELIELLEK2	49010	144838
A0JNW5	A0JNW5	BLT3B_HUMAN	BLTP3B	Bridge-like lipid transfer protein family member 3B	1	AFNASFELSQLR	AFNASFELSQLR	2	AFNASFELSQLR2		17278.8
Q92598	Q92598	HS105_HUMAN	HSPH1	Heat shock protein 105 kDa	1	AFNDPFIQK	AFNDPFIQK	2	AFNDPFIQK2	170491	132061	120488
Q03169	Q03169	TNAP2_HUMAN	TNFAIP2	Tumor necrosis factor alpha-induced protein 2	1	AFNEFLER	AFNEFLER	2	AFNEFLER2	81372.6	81877.6	73436.9
P51809	P51809	VAMP7_HUMAN	VAMP7	Vesicle-associated membrane protein 7	1	AFNFLNEIK	AFNFLNEIK	2	AFNFLNEIK2	78521.2	71804.6	63209.1
Q9Y6D5	Q9Y6D5	BIG2_HUMAN	ARFGEF2	Brefeldin A-inhibited guanine nucleotide-exchange protein 2	1	AFNSNYEQR	AFNSNYEQR	2	AFNSNYEQR2	19761.3	15920.6
P46060	P46060	RAGP1_HUMAN	RANGAP1	Ran GTPase-activating protein 1	1	AFNSSSFNSNTFLTR	AFNSSSFNSNTFLTR	2	AFNSSSFNSNTFLTR2	21183	16267.7	54288.8
Q99543	Q99543	DNJC2_HUMAN	DNAJC2	DnaJ homolog subfamily C member 2	1	AFNSVDPTFDNSVPSK	AFNSVDPTFDNSVPSK	2	AFNSVDPTFDNSVPSK2	13784.2	19455.8	24549.8
Q13017	Q13017	RHG05_HUMAN	ARHGAP5	Rho GTPase-activating protein 5	1	AFNTLLPNLEEIEHLNWSEALK	AFNTLLPNLEEIEHLNWSEALK	3	AFNTLLPNLEEIEHLNWSEALK3		2271.49
Q9UQB8	Q9UQB8	BAIP2_HUMAN	BAIAP2	BAR/IMD domain-containing adapter protein 2	1	AFPAQTASGFK	AFPAQTASGFK	2	AFPAQTASGFK2	43842.4	41715.7	29731.5
Q02252	Q02252	MMSA_HUMAN	ALDH6A1	Methylmalonate-semialdehyde/malonate-semialdehyde dehydrogenase [acylating], mitochondrial	1	AFPAWADTSVLSR	AFPAWADTSVLSR	2	AFPAWADTSVLSR2	40718.2	35303.9	63154.4
P55786	P55786	PSA_HUMAN	NPEPPS	Puromycin-sensitive aminopeptidase	1	AFPCWDEPAIK	AFPC(UniMod:4)WDEPAIK	2	AFPC(UniMod:4)WDEPAIK2		13853.5	9769.61
P35270	P35270	SPRE_HUMAN	SPR	Sepiapterin reductase	1	AFPDSPGLNR	AFPDSPGLNR	2	AFPDSPGLNR2	57115.2	55259.5
P13807	P13807	GYS1_HUMAN	GYS1	Glycogen [starch] synthase, muscle	1	AFPEHFTYEPNEADAAQGYR	AFPEHFTYEPNEADAAQGYR	3	AFPEHFTYEPNEADAAQGYR3	15138.9	16484.1	14801.8
Q8IYB7	Q8IYB7	DI3L2_HUMAN	DIS3L2	DIS3-like exonuclease 2	1	AFPEQALLR	AFPEQALLR	2	AFPEQALLR2		15800.9	13808.2
Q96S19	Q96S19	MTL26_HUMAN	METTL26	Methyltransferase-like 26	1	AFPLAEWQPSDVDQR	AFPLAEWQPSDVDQR	2	AFPLAEWQPSDVDQR2	13301.2	13375.5	23743.8
P34897	P34897	GLYM_HUMAN	SHMT2	Serine hydroxymethyltransferase, mitochondrial	1	AFPMPGFDEH	AFPMPGFDEH	2	AFPMPGFDEH2	96231.3	129790	95683.4
O43813	O43813	LANC1_HUMAN	LANCL1	Glutathione S-transferase LANCL1	1	AFPNPYADYNK	AFPNPYADYNK	2	AFPNPYADYNK2	40816.8	49049.9	36926.1
P19634	P19634	SL9A1_HUMAN	SLC9A1	Sodium/hydrogen exchanger 1	1	AFPVLGIDYTHVR	AFPVLGIDYTHVR	2	AFPVLGIDYTHVR2			17187.1
P19634	P19634	SL9A1_HUMAN	SLC9A1	Sodium/hydrogen exchanger 1	1	AFPVLGIDYTHVR	AFPVLGIDYTHVR	3	AFPVLGIDYTHVR3	6040.86	6866.27	3348.61
Q8N392	Q8N392	RHG18_HUMAN	ARHGAP18	Rho GTPase-activating protein 18	1	AFQAVQNLPTK	AFQAVQNLPTK	2	AFQAVQNLPTK2	49182.3	49423.7	41060.9
Q6ZNJ1	Q6ZNJ1	NBEL2_HUMAN	NBEAL2	Neurobeachin-like protein 2	1	AFQELVLEPAQR	AFQELVLEPAQR	2	AFQELVLEPAQR2		11099.7
Q6XQN6	Q6XQN6	PNCB_HUMAN	NAPRT	Nicotinate phosphoribosyltransferase	1	AFQGLLDTYSVWR	AFQGLLDTYSVWR	2	AFQGLLDTYSVWR2	6267.16	8379.6	6727.5
P15586	P15586	GNS_HUMAN	GNS	N-acetylglucosamine-6-sulfatase	1	AFQNVFAPR	AFQNVFAPR	2	AFQNVFAPR2		7557.25
P01023	P01023;P20742	A2MG_HUMAN	A2M	Alpha-2-macroglobulin	1	AFQPFFVELTMPYSVIR	AFQPFFVELTMPYSVIR	2	AFQPFFVELTMPYSVIR2	111519
P50453	P50453	SPB9_HUMAN	SERPINB9	Serpin B9	1	AFQSLLTEVNK	AFQSLLTEVNK	2	AFQSLLTEVNK2	112616	97611.3	99412.9
P42858	P42858	HD_HUMAN	HTT	Huntingtin	1	AFQSVLEVVAAPGSPYHR	AFQSVLEVVAAPGSPYHR	2	AFQSVLEVVAAPGSPYHR2	4202.08	3365.24
P13497	P13497	BMP1_HUMAN	BMP1	Bone morphogenetic protein 1	1	AFQVQQAVDLR	AFQVQQAVDLR	2	AFQVQQAVDLR2	19173.2	12958.5
Q9BU89	Q9BU89	DOHH_HUMAN	DOHH	Deoxyhypusine hydroxylase	1	AFQYADGLEQLR	AFQYADGLEQLR	2	AFQYADGLEQLR2	8805.54	8471.67
Q9NZT1	Q9NZT1	CALL5_HUMAN	CALML5	Calmodulin-like protein 5	1	AFSAVDTDGNGTINAQELGAALK	AFSAVDTDGNGTINAQELGAALK	2	AFSAVDTDGNGTINAQELGAALK2	114855	37022.7	27009.9
Q9NZT1	Q9NZT1	CALL5_HUMAN	CALML5	Calmodulin-like protein 5	1	AFSAVDTDGNGTINAQELGAALK	AFSAVDTDGNGTINAQELGAALK	3	AFSAVDTDGNGTINAQELGAALK3	13585.4	2582.43
P34932	P34932	HSP74_HUMAN	HSPA4	Heat shock 70 kDa protein 4	1	AFSDPFVEAEK	AFSDPFVEAEK	2	AFSDPFVEAEK2	310364	326270	302079
Q04323	Q04323	UBXN1_HUMAN	UBXN1	UBX domain-containing protein 1	1	AFSEADMERPLQELGLVPSAVLIVAK	AFSEADMERPLQELGLVPSAVLIVAK	3	AFSEADMERPLQELGLVPSAVLIVAK3		1865.21
Q9C0H5	Q9C0H5	RHG39_HUMAN	ARHGAP39	Rho GTPase-activating protein 39	1	AFSEDEALAQQENR	AFSEDEALAQQENR	2	AFSEDEALAQQENR2	15650	16761.3
Q9Y6E2	Q9Y6E2	5MP1_HUMAN	BZW2	eIF5-mimic protein 1	1	AFSETEQTK	AFSETEQTK	2	AFSETEQTK2	25643.4	36907.2
Q86VI3	Q86VI3	IQGA3_HUMAN	IQGAP3	Ras GTPase-activating-like protein IQGAP3	1	AFSGQSQHLR	AFSGQSQHLR	2	AFSGQSQHLR2	50843.4	61364.9
P10768	P10768	ESTD_HUMAN	ESD	S-formylglutathione hydrolase	1	AFSGYLGTDQSK	AFSGYLGTDQSK	2	AFSGYLGTDQSK2	33715	32427.6
Q9UHB4	Q9UHB4	NDOR1_HUMAN	NDOR1	NADPH-dependent diflavin oxidoreductase 1	1	AFSIASSLLTHPSR	AFSIASSLLTHPSR	2	AFSIASSLLTHPSR2		2927.63	6831.42
Q9UPN3	Q9UPN3;O94854	MACF1_HUMAN	MACF1	Microtubule-actin cross-linking factor 1, isoforms 1/2/3/4/5	1	AFSIDIIR	AFSIDIIR	2	AFSIDIIR2	29589.5	30024.6	18860.4
O15067	O15067	PUR4_HUMAN	PFAS	Phosphoribosylformylglycinamidine synthase	1	AFSITQGLLK	AFSITQGLLK	2	AFSITQGLLK2	75800.5	75105.5	50103.8
Q9NYI0	Q9NYI0	PSD3_HUMAN	PSD3	PH and SEC7 domain-containing protein 3	1	AFSLVGETQER	AFSLVGETQER	2	AFSLVGETQER2	21736.6	20579.6	12412.4
Q9NZH0	Q9NZH0	GPC5B_HUMAN	GPRC5B	G-protein coupled receptor family C group 5 member B	1	AFSMDEHNAALR	AFSMDEHNAALR	2	AFSMDEHNAALR2	45563.3	63808.6	81238.7
Q9NZH0	Q9NZH0	GPC5B_HUMAN	GPRC5B	G-protein coupled receptor family C group 5 member B	1	AFSMDEHNAALR	AFSMDEHNAALR	3	AFSMDEHNAALR3		10204.7	18911.9
Q9NQ84	Q9NQ84	GPC5C_HUMAN	GPRC5C	G-protein coupled receptor family C group 5 member C	1	AFSMDEPVAAK	AFSMDEPVAAK	2	AFSMDEPVAAK2	40882.7	44742.9	49091.5
P61619	P61619	S61A1_HUMAN	SEC61A1	Protein transport protein Sec61 subunit alpha isoform 1	1	AFSPTTVNTGR	AFSPTTVNTGR	2	AFSPTTVNTGR2	27922.7	28620.4
Q14241	Q14241	ELOA1_HUMAN	ELOA	Elongin-A	1	AFSSPQEEEEAGFTGR	AFSSPQEEEEAGFTGR	2	AFSSPQEEEEAGFTGR2	10024.7	13954
Q13907	Q13907	IDI1_HUMAN	IDI1	Isopentenyl-diphosphate Delta-isomerase 1	1	AFSVFLFNTENK	AFSVFLFNTENK	2	AFSVFLFNTENK2	14816.1	15081.1	10356
P11279	P11279	LAMP1_HUMAN	LAMP1	Lysosome-associated membrane glycoprotein 1	1	AFSVNIFK	AFSVNIFK	2	AFSVNIFK2	132198	95994.7	68720.4
Q9UN86	Q9UN86	G3BP2_HUMAN	G3BP2	Ras GTPase-activating protein-binding protein 2	1	AFSWASVTSK	AFSWASVTSK	2	AFSWASVTSK2	9165.67	8869.3
P49757	P49757;Q9Y6R0	NUMB_HUMAN	NUMB	Protein numb homolog	1	AFSYICR	AFSYIC(UniMod:4)R	2	AFSYIC(UniMod:4)R2	7304.2	12096.5
Q16629	Q16629	SRSF7_HUMAN	SRSF7	Serine/arginine-rich splicing factor 7	1	AFSYYGPLR	AFSYYGPLR	2	AFSYYGPLR2	67162.3	60446.4	66466.3
Q96Q15	Q96Q15	SMG1_HUMAN	SMG1	Serine/threonine-protein kinase SMG1	1	AFTADFVR	AFTADFVR	2	AFTADFVR2	10913.2	5748.6
Q96RL7	Q96RL7	VP13A_HUMAN	VPS13A	Intermembrane lipid transfer protein VPS13A	1	AFTEAATGSSADFVK	AFTEAATGSSADFVK	2	AFTEAATGSSADFVK2	21600.3	14745
P11310	P11310	ACADM_HUMAN	ACADM	Medium-chain specific acyl-CoA dehydrogenase, mitochondrial	1	AFTGFIVEADTPGIQIGR	AFTGFIVEADTPGIQIGR	2	AFTGFIVEADTPGIQIGR2	14811.5	22626.8	14377.2
P31939	P31939	PUR9_HUMAN	ATIC	Bifunctional purine biosynthesis protein ATIC	1	AFTHTAQYDEAISDYFR	AFTHTAQYDEAISDYFR	2	AFTHTAQYDEAISDYFR2	25381.5	35437.2	19864.7
P31939	P31939	PUR9_HUMAN	ATIC	Bifunctional purine biosynthesis protein ATIC	1	AFTHTAQYDEAISDYFR	AFTHTAQYDEAISDYFR	3	AFTHTAQYDEAISDYFR3	120302	152255	102103
P22102	P22102	PUR2_HUMAN	GART	Trifunctional purine biosynthetic protein adenosine-3	1	AFTKPEEACSFILSADFPALVVK	AFTKPEEAC(UniMod:4)SFILSADFPALVVK	3	AFTKPEEAC(UniMod:4)SFILSADFPALVVK3		2109.56
Q8WUH2	Q8WUH2	TGFA1_HUMAN	TGFBRAP1	Transforming growth factor-beta receptor-associated protein 1	1	AFTLVSAVER	AFTLVSAVER	2	AFTLVSAVER2	16439.4	22467.3	17317.6
Q5K651	Q5K651	SAMD9_HUMAN	SAMD9	Sterile alpha motif domain-containing protein 9	1	AFTNTATATEEDVK	AFTNTATATEEDVK	2	AFTNTATATEEDVK2	19636.6	20529.9
Q8TF68	Q8TF68	ZN384_HUMAN	ZNF384	Zinc finger protein 384	1	AFTQLSNLQSHR	AFTQLSNLQSHR	2	AFTQLSNLQSHR2	5794.55	5214.29
Q8N653	Q8N653	LZTR1_HUMAN	LZTR1	Leucine-zipper-like transcriptional regulator 1	1	AFTTGTPPAPR	AFTTGTPPAPR	2	AFTTGTPPAPR2	3119.2	4803.24
P02741	P02741	CRP_HUMAN	CRP	C-reactive protein	1	AFTVCLHFYTELSSTR	AFTVC(UniMod:4)LHFYTELSSTR	3	AFTVC(UniMod:4)LHFYTELSSTR3			9359.77
Q8NCE0	Q8NCE0	SEN2_HUMAN	TSEN2	tRNA-splicing endonuclease subunit Sen2	1	AFTVVQPTFR	AFTVVQPTFR	2	AFTVVQPTFR2	5275.55	5198.03
P02786	P02786	TFR1_HUMAN	TFRC	Transferrin receptor protein 1	1	AFTYINLDK	AFTYINLDK	2	AFTYINLDK2	346017	300945	249765
O00442	O00442	RTCA_HUMAN	RTCA	RNA 3'-terminal phosphate cyclase	1	AFVAGVLPFK	AFVAGVLPFK	2	AFVAGVLPFK2	95570.3	86050.3	63550.8
P15880	P15880	RS2_HUMAN	RPS2	Small ribosomal subunit protein uS5	1	AFVAIGDYNGHVGLGVK	AFVAIGDYNGHVGLGVK	2	AFVAIGDYNGHVGLGVK2	74497.8	87855.7	102362
P15880	P15880	RS2_HUMAN	RPS2	Small ribosomal subunit protein uS5	1	AFVAIGDYNGHVGLGVK	AFVAIGDYNGHVGLGVK	3	AFVAIGDYNGHVGLGVK3	18508.1	14268.3	25856.2
Q07021	Q07021	C1QBP_HUMAN	C1QBP	Complement component 1 Q subcomponent-binding protein, mitochondrial	1	AFVDFLSDEIK	AFVDFLSDEIK	2	AFVDFLSDEIK2	129244		29685.3
Q07021	Q07021	C1QBP_HUMAN	C1QBP	Complement component 1 Q subcomponent-binding protein, mitochondrial	1	AFVDFLSDEIKEER	AFVDFLSDEIKEER	2	AFVDFLSDEIKEER2	32312.4	27198.7	39060.3
Q07021	Q07021	C1QBP_HUMAN	C1QBP	Complement component 1 Q subcomponent-binding protein, mitochondrial	1	AFVDFLSDEIKEER	AFVDFLSDEIKEER	3	AFVDFLSDEIKEER3	15268.9	18416.3	20206.2
Q01968	Q01968	OCRL_HUMAN	OCRL	Inositol polyphosphate 5-phosphatase OCRL	1	AFVDFNEGEIK	AFVDFNEGEIK	2	AFVDFNEGEIK2	81679.8	71002.7	37936.3
Q9BXP2	Q9BXP2	S12A9_HUMAN	SLC12A9	Solute carrier family 12 member 9	1	AFVDLTLSPSVR	AFVDLTLSPSVR	2	AFVDLTLSPSVR2	11688.5
P11274	P11274	BCR_HUMAN	BCR	Breakpoint cluster region protein	1	AFVDNYGVAMEMAEK	AFVDNYGVAMEMAEK	2	AFVDNYGVAMEMAEK2	6088.52	6364.2
Q12979	Q12979	ABR_HUMAN	ABR	Active breakpoint cluster region-related protein	1	AFVDNYK	AFVDNYK	2	AFVDNYK2		8220.14
P55082	P55082	MFAP3_HUMAN	MFAP3	Microfibril-associated glycoprotein 3	1	AFVEEMFEAVR	AFVEEMFEAVR	2	AFVEEMFEAVR2	15178.9	12333.4	10137.3
Q9P2G1	Q9P2G1	AKIB1_HUMAN	ANKIB1	Ankyrin repeat and IBR domain-containing protein 1	1	AFVENNPAIK	AFVENNPAIK	2	AFVENNPAIK2	17091.5	19987
Q9NRW7	Q9NRW7	VPS45_HUMAN	VPS45	Vacuolar protein sorting-associated protein 45	1	AFVENYPQFK	AFVENYPQFK	2	AFVENYPQFK2	23211.7	26395	17305
Q8ND04	Q8ND04	SMG8_HUMAN	SMG8	Nonsense-mediated mRNA decay factor SMG8	1	AFVGFEYEDSR	AFVGFEYEDSR	2	AFVGFEYEDSR2	14782	12968.8	20434.4
P68366	P0DPH7;P0DPH8;P68363;P68366;Q71U36;Q9BQE3;Q9NY65	TBA4A_HUMAN	TUBA4A	Tubulin alpha-4A chain	1	AFVHWYVGEGMEEGEFSEAR	AFVHWYVGEGM(UniMod:35)EEGEFSEAR	3	AFVHWYVGEGM(UniMod:35)EEGEFSEAR3	185758	260931	239891
P68366	P0DPH7;P0DPH8;P68363;P68366;Q71U36;Q9BQE3;Q9NY65	TBA4A_HUMAN	TUBA4A	Tubulin alpha-4A chain	1	AFVHWYVGEGMEEGEFSEAR	AFVHWYVGEGMEEGEFSEAR	2	AFVHWYVGEGMEEGEFSEAR2		43228.9	34112.8
P68366	P0DPH7;P0DPH8;P68363;P68366;Q71U36;Q9BQE3;Q9NY65	TBA4A_HUMAN	TUBA4A	Tubulin alpha-4A chain	1	AFVHWYVGEGMEEGEFSEAR	AFVHWYVGEGMEEGEFSEAR	3	AFVHWYVGEGMEEGEFSEAR3	180028	588919
P04275	P04275	VWF_HUMAN	VWF	von Willebrand factor	1	AFVLSSVDELEQQR	AFVLSSVDELEQQR	2	AFVLSSVDELEQQR2		32813.6	16581.1
Q9Y2A7	Q9Y2A7	NCKP1_HUMAN	NCKAP1	Nck-associated protein 1	1	AFVNLPTENELTFNAEEYSDISEMR	AFVNLPTENELTFNAEEYSDISEMR	3	AFVNLPTENELTFNAEEYSDISEMR3		2574.8
Q9Y5X2	Q9Y5X2	SNX8_HUMAN	SNX8	Sorting nexin-8	1	AFVNSQIQGHK	AFVNSQIQGHK	2	AFVNSQIQGHK2	24139.5	23180.2
Q9HAU5	Q9HAU5	RENT2_HUMAN	UPF2	Regulator of nonsense transcripts 2	1	AFVPAILFK	AFVPAILFK	2	AFVPAILFK2	21134	17800.5	14197.8
Q96P48	Q96P48	ARAP1_HUMAN	ARAP1	Arf-GAP with Rho-GAP domain, ANK repeat and PH domain-containing protein 1	1	AFVPPLAEDLLAR	AFVPPLAEDLLAR	2	AFVPPLAEDLLAR2	118168	78491.5	115029
P51532	P51532	SMCA4_HUMAN	SMARCA4	Transcription activator BRG1	1	AFVPQLR	AFVPQLR	2	AFVPQLR2	16074.6	12511.4
O95394	O95394	AGM1_HUMAN	PGM3	Phosphoacetylglucosamine mutase	1	AFVRPSGTEDVVR	AFVRPSGTEDVVR	2	AFVRPSGTEDVVR2		18928.6
O95394	O95394	AGM1_HUMAN	PGM3	Phosphoacetylglucosamine mutase	1	AFVRPSGTEDVVR	AFVRPSGTEDVVR	3	AFVRPSGTEDVVR3	31583	41407.8	35788.1
Q14683	Q14683	SMC1A_HUMAN	SMC1A	Structural maintenance of chromosomes protein 1A	1	AFVSMVYSEEGAEDR	AFVSMVYSEEGAEDR	2	AFVSMVYSEEGAEDR2	16647.8	20571.7	19429.2
P04275	P04275	VWF_HUMAN	VWF	von Willebrand factor	1	AFVVDMMER	AFVVDMMER	2	AFVVDMMER2		9169.97	5524.04
Q9UL46	Q9UL46	PSME2_HUMAN	PSME2	Proteasome activator complex subunit 2	1	AFYAELYHIISSNLEK	AFYAELYHIISSNLEK	2	AFYAELYHIISSNLEK2	9091.58	24482.5
Q9UL46	Q9UL46	PSME2_HUMAN	PSME2	Proteasome activator complex subunit 2	1	AFYAELYHIISSNLEK	AFYAELYHIISSNLEK	3	AFYAELYHIISSNLEK3		6867.63
P55011	P55011	S12A2_HUMAN	SLC12A2	Solute carrier family 12 member 2	1	AFYAPVHADDLR	AFYAPVHADDLR	2	AFYAPVHADDLR2	32444.9	37848.1	29945
P55011	P55011	S12A2_HUMAN	SLC12A2	Solute carrier family 12 member 2	1	AFYAPVHADDLR	AFYAPVHADDLR	3	AFYAPVHADDLR3		1908.8
Q9NR12	Q9NR12	PDLI7_HUMAN	PDLIM7	PDZ and LIM domain protein 7	1	AFYMEEGVPYCER	AFYMEEGVPYC(UniMod:4)ER	2	AFYMEEGVPYC(UniMod:4)ER2	29741.6	40462.8	32751.2
P04181	P04181	OAT_HUMAN	OAT	Ornithine aminotransferase, mitochondrial	1	AFYNNVLGEYEEYITK	AFYNNVLGEYEEYITK	2	AFYNNVLGEYEEYITK2	73287.8	85321.5	84283.9
P34931	P0DMV8;P0DMV9;P34931	HS71L_HUMAN	HSPA1L	Heat shock 70 kDa protein 1-like	1	AFYPEEISSMVLTK	AFYPEEISSMVLTK	2	AFYPEEISSMVLTK2	1978720	1700550	2113580
P04040	P04040	CATA_HUMAN	CAT	Catalase	1	AFYVNVLNEEQR	AFYVNVLNEEQR	2	AFYVNVLNEEQR2	45381.6	52177.5	26656.3
Q8IWW6	Q8IWW6	RHG12_HUMAN	ARHGAP12	Rho GTPase-activating protein 12	1	AFYVPAQYVK	AFYVPAQYVK	2	AFYVPAQYVK2	18064.7	20133.5	25073.2
Q16270	Q16270	IBP7_HUMAN	IGFBP7	Insulin-like growth factor-binding protein 7	1	AGAAAGGPGVSGVCVCK	AGAAAGGPGVSGVC(UniMod:4)VC(UniMod:4)K	2	AGAAAGGPGVSGVC(UniMod:4)VC(UniMod:4)K2	25668	29024.6
Q5T440	Q5T440	CAF17_HUMAN	IBA57	Putative transferase CAF17, mitochondrial	1	AGAAAILIR	AGAAAILIR	2	AGAAAILIR2	12636	13569
Q8WW12	Q8WW12	PCNP_HUMAN	PCNP	PEST proteolytic signal-containing nuclear protein	1	AGAAGGPEEEAEKPVK	AGAAGGPEEEAEKPVK	3	AGAAGGPEEEAEKPVK3		6953.01
P50895	P50895	BCAM_HUMAN	BCAM	Basal cell adhesion molecule	1	AGAAGTAEATAR	AGAAGTAEATAR	2	AGAAGTAEATAR2		16492.6
Q92974	Q92974	ARHG2_HUMAN	ARHGEF2	Rho guanine nucleotide exchange factor 2	1	AGAAPVAPEK	AGAAPVAPEK	2	AGAAPVAPEK2	54791	43753
Q01518	Q01518	CAP1_HUMAN	CAP1	Adenylyl cyclase-associated protein 1	1	AGAAPYVQAFDSLLAGPVAEYLK	AGAAPYVQAFDSLLAGPVAEYLK	2	AGAAPYVQAFDSLLAGPVAEYLK2		23547.8
Q9UJV9	Q9UJV9	DDX41_HUMAN	DDX41	Probable ATP-dependent RNA helicase DDX41	1	AGAASLDVIQEVEYVK	AGAASLDVIQEVEYVK	2	AGAASLDVIQEVEYVK2	23712.7	20130	17020.5
Q9BVL4	Q9BVL4	SELO_HUMAN	SELENOO	Protein adenylyltransferase SelO, mitochondrial	1	AGACVTSESTVVR	AGAC(UniMod:4)VTSESTVVR	2	AGAC(UniMod:4)VTSESTVVR2	10798.2	9046.28
P19838	P19838	NFKB1_HUMAN	NFKB1	Nuclear factor NF-kappa-B p105 subunit	1	AGADLSLLDR	AGADLSLLDR	2	AGADLSLLDR2	16670.6	22617
O00221	O00221	IKBE_HUMAN	NFKBIE	NF-kappa-B inhibitor epsilon	1	AGADSLLR	AGADSLLR	2	AGADSLLR2	16086.7	15303
O75197	O75197	LRP5_HUMAN	LRP5	Low-density lipoprotein receptor-related protein 5	1	AGAEEVLLLAR	AGAEEVLLLAR	2	AGAEEVLLLAR2	3990.57	3580.24
Q9BUP3	Q9BUP3	HTAI2_HUMAN	HTATIP2	Oxidoreductase HTATIP2	1	AGAEGFVR	AGAEGFVR	2	AGAEGFVR2	40560.5	38373.7
O60292	O60292	SI1L3_HUMAN	SIPA1L3	Signal-induced proliferation-associated 1-like protein 3	1	AGAEQHSAGAIAWR	AGAEQHSAGAIAWR	3	AGAEQHSAGAIAWR3		6951.35
P01023	P01023;P20742	A2MG_HUMAN	A2M	Alpha-2-macroglobulin	1	AGAFCLSEDAGLGISSTASLR	AGAFC(UniMod:4)LSEDAGLGISSTASLR	3	AGAFC(UniMod:4)LSEDAGLGISSTASLR3	19113.8
P61011	P61011	SRP54_HUMAN	SRP54	Signal recognition particle subunit SRP54	1	AGAFDQLK	AGAFDQLK	2	AGAFDQLK2	43604.5	40011.9
Q13641	Q13641	TPBG_HUMAN	TPBG	Trophoblast glycoprotein	1	AGAFEHLPSLR	AGAFEHLPSLR	2	AGAFEHLPSLR2	137902	183140	95667.9
Q00653	Q00653	NFKB2_HUMAN	NFKB2	Nuclear factor NF-kappa-B p100 subunit	1	AGAGAPELLR	AGAGAPELLR	2	AGAGAPELLR2	8540.25	9452.95	45537
Q9BXP5	Q9BXP5	SRRT_HUMAN	SRRT	Serrate RNA effector molecule homolog	1	AGAGLGDGER	AGAGLGDGER	2	AGAGLGDGER2	25735.1	24324.6
O95865	O95865	DDAH2_HUMAN	DDAH2	Putative hydrolase DDAH2	1	AGAGLSSLCLVLSTR	AGAGLSSLC(UniMod:4)LVLSTR	2	AGAGLSSLC(UniMod:4)LVLSTR2	6359.39	6448.04	7741.08
Q9Y5J1	Q9Y5J1	UTP18_HUMAN	UTP18	U3 small nucleolar RNA-associated protein 18 homolog	1	AGAGPGGPPQKPAPSSQR	AGAGPGGPPQKPAPSSQR	3	AGAGPGGPPQKPAPSSQR3	2152.12	3113.47
Q9P2S5	Q9P2S5	WRP73_HUMAN	WRAP73	WD repeat-containing protein WRAP73	1	AGAGPLPSSESK	AGAGPLPSSESK	2	AGAGPLPSSESK2	14545.3
Q8NCH0	Q8NCH0	CHSTE_HUMAN	CHST14	Carbohydrate sulfotransferase 14	1	AGAGPSPAGDDVTFPEFLR	AGAGPSPAGDDVTFPEFLR	2	AGAGPSPAGDDVTFPEFLR2		19201.3	17830.3
P40926	P40926	MDHM_HUMAN	MDH2	Malate dehydrogenase, mitochondrial	1	AGAGSATLSMAYAGAR	AGAGSATLSM(UniMod:35)AYAGAR	2	AGAGSATLSM(UniMod:35)AYAGAR2	40855.7	29719.8
P40926	P40926	MDHM_HUMAN	MDH2	Malate dehydrogenase, mitochondrial	1	AGAGSATLSMAYAGAR	AGAGSATLSMAYAGAR	2	AGAGSATLSMAYAGAR2	81768.3	89297.3	74708.4
P04406	P04406	G3P_HUMAN	GAPDH	Glyceraldehyde-3-phosphate dehydrogenase	1	AGAHLQGGAK	AGAHLQGGAK	2	AGAHLQGGAK2		99010.4	432143
P05388	P05388;Q8NHW5	RLA0_HUMAN	RPLP0	Large ribosomal subunit protein uL10	1	AGAIAPCEVTVPAQNTGLGPEK	AGAIAPC(UniMod:4)EVTVPAQNTGLGPEK	2	AGAIAPC(UniMod:4)EVTVPAQNTGLGPEK2	724371	779120	621127
P05388	P05388;Q8NHW5	RLA0_HUMAN	RPLP0	Large ribosomal subunit protein uL10	1	AGAIAPCEVTVPAQNTGLGPEK	AGAIAPC(UniMod:4)EVTVPAQNTGLGPEK	3	AGAIAPC(UniMod:4)EVTVPAQNTGLGPEK3			93429.9
Q5T9L3	Q5T9L3	WLS_HUMAN	WLS	Protein wntless homolog	1	AGAIIENMSTK	AGAIIENMSTK	2	AGAIIENMSTK2		17160.9
Q09666	Q09666	AHNK_HUMAN	AHNAK	Neuroblast differentiation-associated protein AHNAK	1	AGAISASGPELQGAGHSK	AGAISASGPELQGAGHSK	2	AGAISASGPELQGAGHSK2	26979.9	27504	22574.6
Q09666	Q09666	AHNK_HUMAN	AHNAK	Neuroblast differentiation-associated protein AHNAK	1	AGAISASGPELQGAGHSK	AGAISASGPELQGAGHSK	3	AGAISASGPELQGAGHSK3	54843.1	45755.7	61916.7
P29323	P29323	EPHB2_HUMAN	EPHB2	Ephrin type-B receptor 2	1	AGAIYVFQVR	AGAIYVFQVR	2	AGAIYVFQVR2	15460.9	15885.7
Q92900	Q92900	RENT1_HUMAN	UPF1	Regulator of nonsense transcripts 1	1	AGAKPDQIGIITPYEGQR	AGAKPDQIGIITPYEGQR	3	AGAKPDQIGIITPYEGQR3	27665.6	32345.1	20737.3
Q9BQG0	Q9BQG0	MBB1A_HUMAN	MYBBP1A	Myb-binding protein 1A	1	AGALHAQVER	AGALHAQVER	2	AGALHAQVER2	37413.9	39302.7
O15230	O15230	LAMA5_HUMAN	LAMA5	Laminin subunit alpha-5	1	AGALLPAIHEQLR	AGALLPAIHEQLR	2	AGALLPAIHEQLR2	51056.1	63769.5	59836.1
O15230	O15230	LAMA5_HUMAN	LAMA5	Laminin subunit alpha-5	1	AGALLPAIHEQLR	AGALLPAIHEQLR	3	AGALLPAIHEQLR3	22489.9	20162.1	16129.4
P06396	P06396	GELS_HUMAN	GSN	Gelsolin	1	AGALNSNDAFVLK	AGALNSNDAFVLK	2	AGALNSNDAFVLK2	164051	152776	182135
Q9Y490	Q9Y490	TLN1_HUMAN	TLN1	Talin-1	1	AGALQCSPSDAYTK	AGALQC(UniMod:4)SPSDAYTK	2	AGALQC(UniMod:4)SPSDAYTK2	41519.3	42966.9
Q9H0W5	Q9H0W5	CCDC8_HUMAN	CCDC8	Coiled-coil domain-containing protein 8	1	AGAPAEEGAEAADNQR	AGAPAEEGAEAADNQR	2	AGAPAEEGAEAADNQR2	2992.2	2617.04
P78362	P78362	SRPK2_HUMAN	SRPK2	SRSF protein kinase 2	1	AGAPPPSGSAVSTAPQQK	AGAPPPSGSAVSTAPQQK	2	AGAPPPSGSAVSTAPQQK2	6107.36	5234.77
P78362	P78362	SRPK2_HUMAN	SRPK2	SRSF protein kinase 2	1	AGAPPPSGSAVSTAPQQKPIGK	AGAPPPSGSAVSTAPQQKPIGK	3	AGAPPPSGSAVSTAPQQKPIGK3	1888.04	1152.32
Q9BUE0	Q9BUE0	MED18_HUMAN	MED18	Mediator of RNA polymerase II transcription subunit 18	1	AGAPWHLR	AGAPWHLR	2	AGAPWHLR2		12982.3
O75191	O75191	XYLB_HUMAN	XYLB	Xylulose kinase	1	AGAQQALTSLSPDLR	AGAQQALTSLSPDLR	2	AGAQQALTSLSPDLR2	8273.93	6649.26
Q9P270	Q9P270	SLAI2_HUMAN	SLAIN2	SLAIN motif-containing protein 2	1	AGASIPSSGAASPR	AGASIPSSGAASPR	2	AGASIPSSGAASPR2	28232.5	30757.6
Q9UJW0	Q9UJW0	DCTN4_HUMAN	DCTN4	Dynactin subunit 4	1	AGASISTLAGLSLK	AGASISTLAGLSLK	2	AGASISTLAGLSLK2	44878.3	30994.9	11045.5
P08648	P08648	ITA5_HUMAN	ITGA5	Integrin alpha-5	1	AGASLWGGLR	AGASLWGGLR	2	AGASLWGGLR2	788326	795256	1087170
P16278	P16278	BGAL_HUMAN	GLB1	Beta-galactosidase	1	AGATLDLLVENMGR	AGATLDLLVENMGR	2	AGATLDLLVENMGR2	29450.3	46662.7	33907
Q9Y6G9	Q9Y6G9	DC1L1_HUMAN	DYNC1LI1	Cytoplasmic dynein 1 light intermediate chain 1	1	AGATSEGVLANFFNSLLSK	AGATSEGVLANFFNSLLSK	2	AGATSEGVLANFFNSLLSK2		11033.5
P06733	P06733	ENOA_HUMAN	ENO1	Alpha-enolase	1	AGAVEKGVPLYR	AGAVEKGVPLYR	2	AGAVEKGVPLYR2		5860.92
O60294	O60294	TYW4_HUMAN	LCMT2	tRNA wybutosine-synthesizing protein 4	1	AGAVQNTNDSSALSK	AGAVQNTNDSSALSK	2	AGAVQNTNDSSALSK2	5408.58	8562.22
Q13557	Q13554;Q13555;Q13557;Q9UQM7	KCC2D_HUMAN	CAMK2D	Calcium/calmodulin-dependent protein kinase type II subunit delta	1	AGAYDFPSPEWDTVTPEAK	AGAYDFPSPEWDTVTPEAK	2	AGAYDFPSPEWDTVTPEAK2	168818	153003	64708
P53794	P53794	SC5A3_HUMAN	SLC5A3	Sodium/myo-inositol cotransporter	1	AGCSNIAYPR	AGC(UniMod:4)SNIAYPR	2	AGC(UniMod:4)SNIAYPR2		13930
Q8NCH0	Q8NCH0	CHSTE_HUMAN	CHST14	Carbohydrate sulfotransferase 14	1	AGDADLQVR	AGDADLQVR	2	AGDADLQVR2	57864.7	46055.3	29837.4
Q14160	Q14160	SCRIB_HUMAN	SCRIB	Protein scribble homolog	1	AGDAGIFVSR	AGDAGIFVSR	2	AGDAGIFVSR2	42337.3	50020.3
Q16836	Q16836	HCDH_HUMAN	HADH	Hydroxyacyl-coenzyme A dehydrogenase, mitochondrial	1	AGDEFVEK	AGDEFVEK	2	AGDEFVEK2	40479.8	47801
Q96ME7	Q96ME7	ZN512_HUMAN	ZNF512	Zinc finger protein 512	1	AGDEIDEPSER	AGDEIDEPSER	2	AGDEIDEPSER2	8730.02	8023.88
P01024	P01024	CO3_HUMAN	C3	Complement C3	1	AGDFLEANYMNLQR	AGDFLEANYMNLQR	2	AGDFLEANYMNLQR2	55305.4	55009.5
Q86TV6	Q86TV6	TTC7B_HUMAN	TTC7B	Tetratricopeptide repeat protein 7B	1	AGDIALLYLQEIER	AGDIALLYLQEIER	2	AGDIALLYLQEIER2	12260.3	14843.8	13483.9
P17301	P17301	ITA2_HUMAN	ITGA2	Integrin alpha-2	1	AGDISCNADINPLK	AGDISC(UniMod:4)NADINPLK	2	AGDISC(UniMod:4)NADINPLK2	1107040	1030550	977825
P14923	P14923	PLAK_HUMAN	JUP	Junction plakoglobin	1	AGDKDDITEPAVCALR	AGDKDDITEPAVC(UniMod:4)ALR	3	AGDKDDITEPAVC(UniMod:4)ALR3	5017.22	2556.7
Q68CZ2	Q68CZ2	TENS3_HUMAN	TNS3	Tensin-3	1	AGDLANELVR	AGDLANELVR	2	AGDLANELVR2	58078.6	60000.1	44078.4
P51858	P51858	HDGF_HUMAN	HDGF	Hepatoma-derived growth factor	1	AGDLLEDSPK	AGDLLEDSPK	2	AGDLLEDSPK2	18432.9	15097.9
Q14699	Q14699	RFTN1_HUMAN	RFTN1	Raftlin	1	AGDMGNCVSGQQQEGGVSEEMK	AGDM(UniMod:35)GNC(UniMod:4)VSGQQQEGGVSEEMK	2	AGDM(UniMod:35)GNC(UniMod:4)VSGQQQEGGVSEEMK2		19577.8
P42704	P42704	LPPRC_HUMAN	LRPPRC	Leucine-rich PPR motif-containing protein, mitochondrial	1	AGDMENAENILTVMR	AGDMENAENILTVMR	2	AGDMENAENILTVMR2	22288.4	32251.2	17962.5
Q14699	Q14699	RFTN1_HUMAN	RFTN1	Raftlin	1	AGDMGNCVSGQQQEGGVSEEMK	AGDMGNC(UniMod:4)VSGQQQEGGVSEEMK	2	AGDMGNC(UniMod:4)VSGQQQEGGVSEEMK2	29835.7
Q14699	Q14699	RFTN1_HUMAN	RFTN1	Raftlin	1	AGDMGNCVSGQQQEGGVSEEMK	AGDMGNC(UniMod:4)VSGQQQEGGVSEEMK	3	AGDMGNC(UniMod:4)VSGQQQEGGVSEEMK3	973.375	2914
Q9BV19	Q9BV19	CA050_HUMAN	C1orf50	Uncharacterized protein C1orf50	1	AGDPLDLVALAEQVQK	AGDPLDLVALAEQVQK	2	AGDPLDLVALAEQVQK2		3771.26	6941.16
O15321	O15321	TM9S1_HUMAN	TM9SF1	Transmembrane 9 superfamily member 1	1	AGDPVILYVNK	AGDPVILYVNK	2	AGDPVILYVNK2	11134.1	11395.9
P32929	P32929	CGL_HUMAN	CTH	Cystathionine gamma-lyase	1	AGDQIICMDDVYGGTNR	AGDQIIC(UniMod:4)MDDVYGGTNR	2	AGDQIIC(UniMod:4)MDDVYGGTNR2	4760.51	11763.8
O14924	O14924	RGS12_HUMAN	RGS12	Regulator of G-protein signaling 12	1	AGDQILAVNEINVK	AGDQILAVNEINVK	2	AGDQILAVNEINVK2	4635.14	6693.68
Q15042	Q15042	RB3GP_HUMAN	RAB3GAP1	Rab3 GTPase-activating protein catalytic subunit	1	AGDQLVPDNLK	AGDQLVPDNLK	2	AGDQLVPDNLK2	18462.8	14177.8
P35222	P35222	CTNB1_HUMAN	CTNNB1	Catenin beta-1	1	AGDREDITEPAICALR	AGDREDITEPAIC(UniMod:4)ALR	3	AGDREDITEPAIC(UniMod:4)ALR3	8674.75	6080.54	6237.67
P11766	P11766	ADHX_HUMAN	ADH5	Alcohol dehydrogenase class-3	1	AGDTVIPLYIPQCGECK	AGDTVIPLYIPQC(UniMod:4)GEC(UniMod:4)K	2	AGDTVIPLYIPQC(UniMod:4)GEC(UniMod:4)K2		11803.3
Q8TEA1	Q8TEA1	NSUN6_HUMAN	NSUN6	tRNA (cytosine(72)-C(5))-methyltransferase NSUN6	1	AGDVISVYSDIK	AGDVISVYSDIK	2	AGDVISVYSDIK2	16461.5	13833.7
Q8WXE0	Q8WXE0	CSKI2_HUMAN	CASKIN2	Caskin-2	1	AGDVITVLEQHPDGR	AGDVITVLEQHPDGR	2	AGDVITVLEQHPDGR2	7122.8	9857.43
Q9NZT2	Q9NZT2	OGFR_HUMAN	OGFR	Opioid growth factor receptor	1	AGEAAELQDAEVESSAK	AGEAAELQDAEVESSAK	2	AGEAAELQDAEVESSAK2	5496.5	8653.59
Q8N3D4	Q8N3D4	EH1L1_HUMAN	EHBP1L1	EH domain-binding protein 1-like protein 1	1	AGEAEESSAVCQVDAEQR	AGEAEESSAVC(UniMod:4)QVDAEQR	2	AGEAEESSAVC(UniMod:4)QVDAEQR2	5298.55	7639.54
P16989	P16989	YBOX3_HUMAN	YBX3	Y-box-binding protein 3	1	AGEAPTENPAPPTQQSSAE	AGEAPTENPAPPTQQSSAE	2	AGEAPTENPAPPTQQSSAE2	11649	16715.5
Q6ZRP7	Q6ZRP7	QSOX2_HUMAN	QSOX2	Sulfhydryl oxidase 2	1	AGEDAVWVLDSGSVR	AGEDAVWVLDSGSVR	2	AGEDAVWVLDSGSVR2	45744.6	45929.7	20440.2
Q8TD30	Q8TD30	ALAT2_HUMAN	GPT2	Alanine aminotransferase 2	1	AGEIELELQR	AGEIELELQR	2	AGEIELELQR2		7425.61
Q9Y5B8	Q9Y5B8	NDK7_HUMAN	NME7	Nucleoside diphosphate kinase homolog 7	1	AGEIIEIINK	AGEIIEIINK	2	AGEIIEIINK2	101381	68133.6	54280.5
Q92783	Q92783	STAM1_HUMAN	STAM	Signal transducing adapter molecule 1	1	AGEIITVLDDSDPNWWK	AGEIITVLDDSDPNWWK	2	AGEIITVLDDSDPNWWK2	42553.9	48933.2	39710.5
P62269	P62269	RS18_HUMAN	RPS18	Small ribosomal subunit protein uS13	1	AGELTEDEVER	AGELTEDEVER	2	AGELTEDEVER2	403872	530437	971046
Q9BXR0	Q9BXR0	TGT_HUMAN	QTRT1	Queuine tRNA-ribosyltransferase catalytic subunit 1	1	AGELWLPHGTVATPVFMPVGTQATMK	AGELWLPHGTVATPVFMPVGTQATMK	3	AGELWLPHGTVATPVFMPVGTQATMK3	3411.95	4139.89
O76054	O76054	S14L2_HUMAN	SEC14L2	SEC14-like protein 2	1	AGEMTEVLPNQR	AGEMTEVLPNQR	2	AGEMTEVLPNQR2	13949.5	17680
Q9H3Q1	Q9H3Q1	BORG4_HUMAN	CDC42EP4	Cdc42 effector protein 4	1	AGEPDGESLDEQPSSSSSK	AGEPDGESLDEQPSSSSSK	2	AGEPDGESLDEQPSSSSSK2		4582.86
Q9NZW5	Q9NZW5	PALS2_HUMAN	PALS2	Protein PALS2	1	AGEPLGVTFR	AGEPLGVTFR	2	AGEPLGVTFR2	47860	45714.2	27656.1
Q86TU7	Q86TU7	SETD3_HUMAN	SETD3	Actin-histidine N-methyltransferase	1	AGEQIYIFYGTR	AGEQIYIFYGTR	2	AGEQIYIFYGTR2		6317.4
Q5VYK3	Q5VYK3	ECM29_HUMAN	ECPAS	Proteasome adapter and scaffold protein ECM29	1	AGEQLAPFLPQLVPR	AGEQLAPFLPQLVPR	2	AGEQLAPFLPQLVPR2	75530.6	65616.1	54280.2
Q5VYK3	Q5VYK3	ECM29_HUMAN	ECPAS	Proteasome adapter and scaffold protein ECM29	1	AGEQLAPFLPQLVPR	AGEQLAPFLPQLVPR	3	AGEQLAPFLPQLVPR3	5692.23	2823.45	6925.45
Q9NR82	Q9NR82	KCNQ5_HUMAN	KCNQ5	Potassium voltage-gated channel subfamily KQT member 5	1	AGESTDALSLPHVK	AGESTDALSLPHVK	2	AGESTDALSLPHVK2	2099.41	2260.89
P51784	P51784	UBP11_HUMAN	USP11	Ubiquitin carboxyl-terminal hydrolase 11	1	AGESWFLVEK	AGESWFLVEK	2	AGESWFLVEK2	5954.83	4793.73
P58335	P58335	ANTR2_HUMAN	ANTXR2	Anthrax toxin receptor 2	1	AGETLDVSVSFNGGK	AGETLDVSVSFNGGK	2	AGETLDVSVSFNGGK2		8547.71
Q9NWZ5	Q9NWZ5	UCKL1_HUMAN	UCKL1	Uridine-cytidine kinase-like 1	1	AGETMEPALR	AGETMEPALR	2	AGETMEPALR2	22923.2	25301.2
Q9H8V3	Q9H8V3	ECT2_HUMAN	ECT2	Protein ECT2	1	AGETMYLYEK	AGETMYLYEK	2	AGETMYLYEK2		7968.25
O95067	O95067	CCNB2_HUMAN	CCNB2	G2/mitotic-specific cyclin-B2	1	AGEVDVEQHTLAK	AGEVDVEQHTLAK	2	AGEVDVEQHTLAK2	6923.77	5900.64
Q15233	Q15233	NONO_HUMAN	NONO	Non-POU domain-containing octamer-binding protein	1	AGEVFIHK	AGEVFIHK	2	AGEVFIHK2	364714	318846	196499
P18206	P18206	VINC_HUMAN	VCL	Vinculin	1	AGEVINQPMMMAAR	AGEVINQPMMM(UniMod:35)AAR	2	AGEVINQPMMM(UniMod:35)AAR2	18395.2	23129.5	21297
P25311	P25311	ZA2G_HUMAN	AZGP1	Zinc-alpha-2-glycoprotein	1	AGEVQEPELR	AGEVQEPELR	2	AGEVQEPELR2	191268	204868	149815
Q02252	Q02252	MMSA_HUMAN	ALDH6A1	Methylmalonate-semialdehyde/malonate-semialdehyde dehydrogenase [acylating], mitochondrial	1	AGEYIFER	AGEYIFER	2	AGEYIFER2	14304.4	14369	15305.9
Q9NTK5	Q9NTK5	OLA1_HUMAN	OLA1	Obg-like ATPase 1	1	AGFAALQLEYFFTAGPDEVR	AGFAALQLEYFFTAGPDEVR	2	AGFAALQLEYFFTAGPDEVR2		9910.27
Q9BYX7	Q9BYX7	ACTBM_HUMAN	POTEKP	Putative beta-actin-like protein 3	1	AGFAGDDAPQAVFPSIVGR	AGFAGDDAPQAVFPSIVGR	2	AGFAGDDAPQAVFPSIVGR2		7436.53
P60709	A5A3E0;P60709;P62736;P63261;P63267;P68032;P68133;Q6S8J3;P0CG38;P0CG39	ACTB_HUMAN	ACTB	Actin, cytoplasmic 1	1	AGFAGDDAPR	AGFAGDDAPR	2	AGFAGDDAPR2	3715680	3767560	19282200
P61163	P42025;P61163	ACTZ_HUMAN	ACTR1A	Alpha-centractin	1	AGFAGDQIPK	AGFAGDQIPK	2	AGFAGDQIPK2	638439	592790
P13497	P13497	BMP1_HUMAN	BMP1	Bone morphogenetic protein 1	1	AGFAVNFFK	AGFAVNFFK	2	AGFAVNFFK2	106139	88758.3	67639.6
P52701	P52701	MSH6_HUMAN	MSH6	DNA mismatch repair protein Msh6	1	AGFDSDYDQALADIR	AGFDSDYDQALADIR	2	AGFDSDYDQALADIR2	22920.6	14379.4	14704.6
P98160	P98160	PGBM_HUMAN	HSPG2	Basement membrane-specific heparan sulfate proteoglycan core protein	1	AGFFGDAMK	AGFFGDAMK	2	AGFFGDAMK2	22684.8	29177	35267
Q9BY76	Q9BY76	ANGL4_HUMAN	ANGPTL4	Angiopoietin-related protein 4	1	AGFGDPHGEFWLGLEK	AGFGDPHGEFWLGLEK	3	AGFGDPHGEFWLGLEK3	6023.64	13334.5
O75165	O75165	DJC13_HUMAN	DNAJC13	DnaJ homolog subfamily C member 13	1	AGFLAFTQLPK	AGFLAFTQLPK	2	AGFLAFTQLPK2	3513.04	4410.4
A3KN83	Q9Y2G9;A3KN83	SBNO1_HUMAN	SBNO1	Protein strawberry notch homolog 1	1	AGFLIGDGAGVGK	AGFLIGDGAGVGK	2	AGFLIGDGAGVGK2	9628.7	11311
P98170	P98170	XIAP_HUMAN	XIAP	E3 ubiquitin-protein ligase XIAP	1	AGFLYTGEGDTVR	AGFLYTGEGDTVR	2	AGFLYTGEGDTVR2	10793.2	7041.03
Q9NQ86	Q9NQ86	TRI36_HUMAN	TRIM36	E3 ubiquitin-protein ligase TRIM36	1	AGFNLLLAAER	AGFNLLLAAER	2	AGFNLLLAAER2	4846.36	5800.27	5620.87
O43709	O43709	BUD23_HUMAN	BUD23	18S rRNA (guanine-N(7))-methyltransferase	1	AGFSGGMVVDYPNSAK	AGFSGGMVVDYPNSAK	2	AGFSGGMVVDYPNSAK2	17427.5	14688.8
Q14624	Q14624	ITIH4_HUMAN	ITIH4	Inter-alpha-trypsin inhibitor heavy chain H4	1	AGFSWIEVTFK	AGFSWIEVTFK	2	AGFSWIEVTFK2	29713.4	48766.4	16431.4
P11717	P11717	MPRI_HUMAN	IGF2R	Cation-independent mannose-6-phosphate receptor	1	AGFTAAYSEK	AGFTAAYSEK	2	AGFTAAYSEK2	31986.8	30049
Q9H0A0	Q9H0A0	NAT10_HUMAN	NAT10	RNA cytidine acetyltransferase	1	AGFVPVYLR	AGFVPVYLR	2	AGFVPVYLR2	34857.8	34191	31947.4
P98170	P98170	XIAP_HUMAN	XIAP	E3 ubiquitin-protein ligase XIAP	1	AGFYALGEGDK	AGFYALGEGDK	2	AGFYALGEGDK2	8020.82	7326.5
Q9P258	Q9P258	RCC2_HUMAN	RCC2	Protein RCC2	1	AGGAAVVITEPEHTK	AGGAAVVITEPEHTK	2	AGGAAVVITEPEHTK2	100275	142459	52625.6
Q9P258	Q9P258	RCC2_HUMAN	RCC2	Protein RCC2	1	AGGAAVVITEPEHTK	AGGAAVVITEPEHTK	3	AGGAAVVITEPEHTK3	28596.1
Q9H223	Q9H223	EHD4_HUMAN	EHD4	EH domain-containing protein 4	1	AGGADAVQTVTGGLR	AGGADAVQTVTGGLR	2	AGGADAVQTVTGGLR2	644334	612621	546165
Q13751	Q13751	LAMB3_HUMAN	LAMB3	Laminin subunit beta-3	1	AGGAFLMAGQVAEQLR	AGGAFLMAGQVAEQLR	2	AGGAFLMAGQVAEQLR2	62862.2	75718.5	70156
O75122	O75122	CLAP2_HUMAN	CLASP2	CLIP-associating protein 2	1	AGGDATDSSQTALDNK	AGGDATDSSQTALDNK	2	AGGDATDSSQTALDNK2	2842.12	4267.43
Q96I34	Q96I34	PP16A_HUMAN	PPP1R16A	Protein phosphatase 1 regulatory subunit 16A	1	AGGDPPLLK	AGGDPPLLK	2	AGGDPPLLK2	4684.96	5093
P41091	P41091;Q2VIR3	IF2G_HUMAN	EIF2S3	Eukaryotic translation initiation factor 2 subunit 3	1	AGGEAGVTLGQPHLSR	AGGEAGVTLGQPHLSR	2	AGGEAGVTLGQPHLSR2		40275.5	40183.9
Q8N163	Q8N163	CCAR2_HUMAN	CCAR2	Cell cycle and apoptosis regulator protein 2	1	AGGEPWGAK	AGGEPWGAK	2	AGGEPWGAK2	7954.14	12664.5
Q9HAV4	Q9HAV4	XPO5_HUMAN	XPO5	Exportin-5	1	AGGFVVGYTSSGNPIFR	AGGFVVGYTSSGNPIFR	2	AGGFVVGYTSSGNPIFR2	68168.5	66260.7	56135.7
Q8TD19	Q8TD19	NEK9_HUMAN	NEK9	Serine/threonine-protein kinase Nek9	1	AGGGAAEQEELHYIPIR	AGGGAAEQEELHYIPIR	2	AGGGAAEQEELHYIPIR2	8181.52	14371.1	16412.9
Q8TD19	Q8TD19	NEK9_HUMAN	NEK9	Serine/threonine-protein kinase Nek9	1	AGGGAAEQEELHYIPIR	AGGGAAEQEELHYIPIR	3	AGGGAAEQEELHYIPIR3	3790.57	3848.28
Q13637	Q13637	RAB32_HUMAN	RAB32	Ras-related protein Rab-32	1	AGGGAGDPGLGAAAAPAPETR	AGGGAGDPGLGAAAAPAPETR	2	AGGGAGDPGLGAAAAPAPETR2	28386.4	23610
Q6IQ22	Q6IQ22	RAB12_HUMAN	RAB12	Ras-related protein Rab-12	1	AGGGGGLGAGSPALSGGQGR	AGGGGGLGAGSPALSGGQGR	2	AGGGGGLGAGSPALSGGQGR2	35794.8	34155.5
Q96N66	Q96N66	MBOA7_HUMAN	MBOAT7	Lysophospholipid acyltransferase 7	1	AGGGPTLQCPPPSSPEK	AGGGPTLQC(UniMod:4)PPPSSPEK	2	AGGGPTLQC(UniMod:4)PPPSSPEK2	11018	11794.7
Q9UIW2	Q9UIW2	PLXA1_HUMAN	PLXNA1	Plexin-A1	1	AGGGSQPPFR	AGGGSQPPFR	2	AGGGSQPPFR2	83635.4	76236.1
Q92598	Q92598	HS105_HUMAN	HSPH1	Heat shock protein 105 kDa	1	AGGIETIANEFSDR	AGGIETIANEFSDR	2	AGGIETIANEFSDR2	183945	177739	153257
P34932	P34932	HSP74_HUMAN	HSPA4	Heat shock 70 kDa protein 4	1	AGGIETIANEYSDR	AGGIETIANEYSDR	2	AGGIETIANEYSDR2	248664	233926	132495
Q9Y446	Q9Y446	PKP3_HUMAN	PKP3	Plakophilin-3	1	AGGLDWPEATEVSPSR	AGGLDWPEATEVSPSR	2	AGGLDWPEATEVSPSR2	37950.7	44921.2	45920.8
Q9Y296	Q9Y296	TPPC4_HUMAN	TRAPPC4	Trafficking protein particle complex subunit 4	1	AGGLIYQLDSYAPR	AGGLIYQLDSYAPR	2	AGGLIYQLDSYAPR2	23564.2	32839.8	48265.7
O75147	O75147	OBSL1_HUMAN	OBSL1	Obscurin-like protein 1	1	AGGLPEPTLYWEK	AGGLPEPTLYWEK	2	AGGLPEPTLYWEK2		14761
Q9UPU5	Q9UPU5	UBP24_HUMAN	USP24	Ubiquitin carboxyl-terminal hydrolase 24	1	AGGLSLVVNVMQR	AGGLSLVVNVMQR	2	AGGLSLVVNVMQR2	9298.86	14013.3
Q587I9	Q587I9	SFT2C_HUMAN	SFT2D3	Vesicle transport protein SFT2C	1	AGGPAAAEPLLAAEK	AGGPAAAEPLLAAEK	2	AGGPAAAEPLLAAEK2	5335.04	4846.64
Q03252	Q03252	LMNB2_HUMAN	LMNB2	Lamin-B2	1	AGGPATPLSPTR	AGGPATPLSPTR	2	AGGPATPLSPTR2	2654.83	2774.91
Q14166	Q14166	TTL12_HUMAN	TTLL12	Tubulin--tyrosine ligase-like protein 12	1	AGGPEGPPWLPR	AGGPEGPPWLPR	2	AGGPEGPPWLPR2	49428.6	44321.2	48530.2
P20700	P20700	LMNB1_HUMAN	LMNB1	Lamin-B1	1	AGGPTTPLSPTR	AGGPTTPLSPTR	2	AGGPTTPLSPTR2	25724.1	24539.5
Q92522	Q92522	H1X_HUMAN	H1-10	Histone H1.10	1	AGGSAALSPSK	AGGSAALSPSK	2	AGGSAALSPSK2	32811.8	28510
P20618	P20618	PSB1_HUMAN	PSMB1	Proteasome subunit beta type-1	1	AGGSASAMLQPLLDNQVGFK	AGGSASAM(UniMod:35)LQPLLDNQVGFK	2	AGGSASAM(UniMod:35)LQPLLDNQVGFK2	28835.1	24099.6	28853.7
P20618	P20618	PSB1_HUMAN	PSMB1	Proteasome subunit beta type-1	1	AGGSASAMLQPLLDNQVGFK	AGGSASAMLQPLLDNQVGFK	2	AGGSASAMLQPLLDNQVGFK2	90836.1	95388	94241.2
P20618	P20618	PSB1_HUMAN	PSMB1	Proteasome subunit beta type-1	1	AGGSASAMLQPLLDNQVGFK	AGGSASAMLQPLLDNQVGFK	3	AGGSASAMLQPLLDNQVGFK3	7872.29	4889.85	2250.21
O43760	O43760	SNG2_HUMAN	SYNGR2	Synaptogyrin-2	1	AGGSFDLR	AGGSFDLR	2	AGGSFDLR2	106401	92217.7
Q96C24	Q96C24	SYTL4_HUMAN	SYTL4	Synaptotagmin-like protein 4	1	AGGTSDSFVK	AGGTSDSFVK	2	AGGTSDSFVK2		25180.1
Q8NBX0	Q8NBX0	SCPDL_HUMAN	SCCPDH	Saccharopine dehydrogenase-like oxidoreductase	1	AGGVFTPGAAFSK	AGGVFTPGAAFSK	2	AGGVFTPGAAFSK2	10502.8	9867.99	11493
P54802	P54802	ANAG_HUMAN	NAGLU	Alpha-N-acetylglucosaminidase	1	AGGVLAYELLPALDEVLASDSR	AGGVLAYELLPALDEVLASDSR	2	AGGVLAYELLPALDEVLASDSR2		1682.82
Q9BQA9	Q9BQA9	CYBC1_HUMAN	CYBC1	Cytochrome b-245 chaperone 1	1	AGHDQVVVLLHDVR	AGHDQVVVLLHDVR	3	AGHDQVVVLLHDVR3	1965.99	4230.04
P10301	P10301	RRAS_HUMAN	RRAS	Ras-related protein R-Ras	1	AGHGFLLVFAINDR	AGHGFLLVFAINDR	3	AGHGFLLVFAINDR3		1411.13
Q9Y2Z4	Q9Y2Z4	SYYM_HUMAN	YARS2	Tyrosine--tRNA ligase, mitochondrial	1	AGHNVIALVGGATAR	AGHNVIALVGGATAR	2	AGHNVIALVGGATAR2	4211.45	6538.61	8495.07
Q9Y2Z4	Q9Y2Z4	SYYM_HUMAN	YARS2	Tyrosine--tRNA ligase, mitochondrial	1	AGHNVIALVGGATAR	AGHNVIALVGGATAR	3	AGHNVIALVGGATAR3	14187.8	14289.6	15049.1
P55263	P55263	ADK_HUMAN	ADK	Adenosine kinase	1	AGHYAASIIIR	AGHYAASIIIR	2	AGHYAASIIIR2	241895	199816
P09467	P09467	F16P1_HUMAN	FBP1	Fructose-1,6-bisphosphatase 1	1	AGIAHLYGIAGSTNVTGDQVK	AGIAHLYGIAGSTNVTGDQVK	3	AGIAHLYGIAGSTNVTGDQVK3	9038.5	5798.14	7179.75
Q6NVY1	Q6NVY1	HIBCH_HUMAN	HIBCH	3-hydroxyisobutyryl-CoA hydrolase, mitochondrial	1	AGIATHFVDSEK	AGIATHFVDSEK	2	AGIATHFVDSEK2		11070.5
Q9ULT0	Q9ULT0	TTC7A_HUMAN	TTC7A	Tetratricopeptide repeat protein 7A	1	AGIDDMSMENKPLYQMR	AGIDDMSMENKPLYQMR	3	AGIDDMSMENKPLYQMR3		5299.84
P18583	P18583	SON_HUMAN	SON	Protein SON	1	AGIEGPLLASDVGR	AGIEGPLLASDVGR	2	AGIEGPLLASDVGR2	7150.4	5177.52	11295.4
Q7Z4Q2	Q7Z4Q2	HEAT3_HUMAN	HEATR3	HEAT repeat-containing protein 3	1	AGIHSSNVGVR	AGIHSSNVGVR	2	AGIHSSNVGVR2	8340.84	7578.81
Q9P2E9	Q9P2E9	RRBP1_HUMAN	RRBP1	Ribosome-binding protein 1	1	AGIIQDTWHK	AGIIQDTWHK	2	AGIIQDTWHK2		6260.56
P55786	P55786	PSA_HUMAN	NPEPPS	Puromycin-sensitive aminopeptidase	1	AGIISTVEVLK	AGIISTVEVLK	2	AGIISTVEVLK2	104759	90622.4	94048.8
P33993	P33993	MCM7_HUMAN	MCM7	DNA replication licensing factor MCM7	1	AGILTTLNAR	AGILTTLNAR	2	AGILTTLNAR2	42877.2	46205.1	47194.2
Q9UPN3	Q9UPN3	MACF1_HUMAN	MACF1	Microtubule-actin cross-linking factor 1, isoforms 1/2/3/4/5	1	AGINQNMDAVTEELQAK	AGINQNMDAVTEELQAK	2	AGINQNMDAVTEELQAK2	7594.99	11564.3
P23526	P23526	SAHH_HUMAN	AHCY	Adenosylhomocysteinase	1	AGIPVYAWK	AGIPVYAWK	2	AGIPVYAWK2	506302	470842	368620
Q13616	Q13616	CUL1_HUMAN	CUL1	Cullin-1	1	AGIQQVYTR	AGIQQVYTR	2	AGIQQVYTR2	8815.4	9190.84
Q8TDB6	Q8TDB6	DTX3L_HUMAN	DTX3L	E3 ubiquitin-protein ligase DTX3L	1	AGIQTEEHPNPGK	AGIQTEEHPNPGK	2	AGIQTEEHPNPGK2	9235.24
P33992	P33992	MCM5_HUMAN	MCM5	DNA replication licensing factor MCM5	1	AGITTTLNSR	AGITTTLNSR	2	AGITTTLNSR2	38288.4	38355.8
P49736	P49736	MCM2_HUMAN	MCM2	DNA replication licensing factor MCM2	1	AGIVTSLQAR	AGIVTSLQAR	2	AGIVTSLQAR2	52534	64717.5
Q99808	Q99808	S29A1_HUMAN	SLC29A1	Equilibrative nucleoside transporter 1	1	AGKEESGVSVSNSQPTNESHSIK	AGKEESGVSVSNSQPTNESHSIK	4	AGKEESGVSVSNSQPTNESHSIK4	6484.35	8476.59
Q96PD2	Q96PD2	DCBD2_HUMAN	DCBLD2	Discoidin, CUB and LCCL domain-containing protein 2	1	AGKPGLPAPDELVYQVPQSTQEVSGAGR	AGKPGLPAPDELVYQVPQSTQEVSGAGR	3	AGKPGLPAPDELVYQVPQSTQEVSGAGR3	21847.2	26202.9	69138.5
P14618	P14618	KPYM_HUMAN	PKM	Pyruvate kinase PKM	1	AGKPVICATQMLESMIK	AGKPVIC(UniMod:4)ATQM(UniMod:35)LESMIK	3	AGKPVIC(UniMod:4)ATQM(UniMod:35)LESMIK3	114987	92905.1	170462
P14618	P14618	KPYM_HUMAN	PKM	Pyruvate kinase PKM	1	AGKPVICATQMLESMIK	AGKPVIC(UniMod:4)ATQMLESM(UniMod:35)IK	3	AGKPVIC(UniMod:4)ATQMLESM(UniMod:35)IK3	73263.2		59608
P14618	P14618	KPYM_HUMAN	PKM	Pyruvate kinase PKM	1	AGKPVICATQMLESMIK	AGKPVIC(UniMod:4)ATQMLESMIK	2	AGKPVIC(UniMod:4)ATQMLESMIK2		209633	114889
P14618	P14618	KPYM_HUMAN	PKM	Pyruvate kinase PKM	1	AGKPVICATQMLESMIK	AGKPVIC(UniMod:4)ATQMLESMIK	3	AGKPVIC(UniMod:4)ATQMLESMIK3		337113	120148
Q6V1X1	Q6V1X1	DPP8_HUMAN	DPP8	Dipeptidyl peptidase 8	1	AGKPYDLQIYPQER	AGKPYDLQIYPQER	3	AGKPYDLQIYPQER3	4831.95	5226.57
Q86TI2	Q86TI2	DPP9_HUMAN	DPP9	Dipeptidyl peptidase 9	1	AGKPYQLQIYPNER	AGKPYQLQIYPNER	3	AGKPYQLQIYPNER3	15044.3	18051.1	12876.9
P08294	P08294	SODE_HUMAN	SOD3	Extracellular superoxide dismutase [Cu-Zn]	1	AGLAASLAGPHSIVGR	AGLAASLAGPHSIVGR	2	AGLAASLAGPHSIVGR2		9361.41	6031.7
O75369	O75369	FLNB_HUMAN	FLNB	Filamin-B	1	AGLAPLEVR	AGLAPLEVR	2	AGLAPLEVR2	384924	365193	263777
Q9NZT1	Q9NZT1	CALL5_HUMAN	CALML5	Calmodulin-like protein 5	1	AGLEDLQVAFR	AGLEDLQVAFR	2	AGLEDLQVAFR2	11523.6	19207
Q9NPH3	Q9NPH3	IL1AP_HUMAN	IL1RAP	Interleukin-1 receptor accessory protein	1	AGLENMASR	AGLENMASR	2	AGLENMASR2	39433	38413.1
P13646	P13646	K1C13_HUMAN	KRT13	Keratin, type I cytoskeletal 13	1	AGLENTVAETECR	AGLENTVAETEC(UniMod:4)R	2	AGLENTVAETEC(UniMod:4)R2		15694.9
O60832	O60832	DKC1_HUMAN	DKC1	H/ACA ribonucleoprotein complex subunit DKC1	1	AGLESGAEPGDGDSDTTK	AGLESGAEPGDGDSDTTK	2	AGLESGAEPGDGDSDTTK2	8627.01	10924.7
P10586	P10586	PTPRF_HUMAN	PTPRF	Receptor-type tyrosine-protein phosphatase F	1	AGLGEEFEK	AGLGEEFEK	2	AGLGEEFEK2	7972.99	9634.24
P49748	P49748	ACADV_HUMAN	ACADVL	Very long-chain specific acyl-CoA dehydrogenase, mitochondrial	1	AGLGSGLSLSGLVHPELSR	AGLGSGLSLSGLVHPELSR	2	AGLGSGLSLSGLVHPELSR2	54758.7	55747.5	35921.8
P49748	P49748	ACADV_HUMAN	ACADVL	Very long-chain specific acyl-CoA dehydrogenase, mitochondrial	1	AGLGSGLSLSGLVHPELSR	AGLGSGLSLSGLVHPELSR	3	AGLGSGLSLSGLVHPELSR3	43628.2	33796.5	23289.7
Q8TD16	Q8TD16	BICD2_HUMAN	BICD2	Protein bicaudal D homolog 2	1	AGLLATLQDTQK	AGLLATLQDTQK	2	AGLLATLQDTQK2	15463.2	17849.4
P23786	P23786	CPT2_HUMAN	CPT2	Carnitine O-palmitoyltransferase 2, mitochondrial	1	AGLLEPEVFHLNPAK	AGLLEPEVFHLNPAK	3	AGLLEPEVFHLNPAK3		12445.1
P78527	P78527	PRKDC_HUMAN	PRKDC	DNA-dependent protein kinase catalytic subunit	1	AGLLHNILPSQSTDLHHSVGTELLSLVYK	AGLLHNILPSQSTDLHHSVGTELLSLVYK	4	AGLLHNILPSQSTDLHHSVGTELLSLVYK4		16334.1
Q96AX1	Q96AX1	VP33A_HUMAN	VPS33A	Vacuolar protein sorting-associated protein 33A	1	AGLLKPQTGGR	AGLLKPQTGGR	2	AGLLKPQTGGR2	14951.6	14982.2
Q08AM6	Q08AM6	VAC14_HUMAN	VAC14	Protein VAC14 homolog	1	AGLLNTSGTK	AGLLNTSGTK	2	AGLLNTSGTK2	27301.9	27471.5
Q92979	Q92979	NEP1_HUMAN	EMG1	Ribosomal RNA small subunit methyltransferase NEP1	1	AGLLQVYIHTQK	AGLLQVYIHTQK	2	AGLLQVYIHTQK2	7783.88	18096.3
Q9H267	Q9H267	VP33B_HUMAN	VPS33B	Vacuolar protein sorting-associated protein 33B	1	AGLLTEQAPGDTLTAVESK	AGLLTEQAPGDTLTAVESK	2	AGLLTEQAPGDTLTAVESK2	24547	21399.3	10349.8
Q6NSJ5	Q6NSJ5	LRC8E_HUMAN	LRRC8E	Volume-regulated anion channel subunit LRRC8E	1	AGLLVEDTLYQGLPAEVR	AGLLVEDTLYQGLPAEVR	2	AGLLVEDTLYQGLPAEVR2	13484.6	14883.6	8500.13
Q8TEX9	Q8TEX9	IPO4_HUMAN	IPO4	Importin-4	1	AGLLVLAVLSDGAGDHIR	AGLLVLAVLSDGAGDHIR	2	AGLLVLAVLSDGAGDHIR2		7261.44
Q8TEX9	Q8TEX9	IPO4_HUMAN	IPO4	Importin-4	1	AGLLVLAVLSDGAGDHIR	AGLLVLAVLSDGAGDHIR	3	AGLLVLAVLSDGAGDHIR3	3269.06	5740.77
Q14651	Q14651	PLSI_HUMAN	PLS1	Plastin-1	1	AGLMLQEADK	AGLMLQEADK	2	AGLMLQEADK2		27003.1
P05198	P05198	IF2A_HUMAN	EIF2S1	Eukaryotic translation initiation factor 2 subunit 1	1	AGLNCSTENMPIK	AGLNC(UniMod:4)STENMPIK	2	AGLNC(UniMod:4)STENMPIK2	33263.6	37305.5
Q14738	Q14738	2A5D_HUMAN	PPP2R5D	Serine/threonine-protein phosphatase 2A 56 kDa regulatory subunit delta isoform	1	AGLNEMVEYITHSR	AGLNEMVEYITHSR	2	AGLNEMVEYITHSR2	3391.03	15448.5	6867.81
Q14738	Q14738	2A5D_HUMAN	PPP2R5D	Serine/threonine-protein phosphatase 2A 56 kDa regulatory subunit delta isoform	1	AGLNEMVEYITHSR	AGLNEMVEYITHSR	3	AGLNEMVEYITHSR3	6846.34	12132.8	6013.59
Q96S55	Q96S55	WRIP1_HUMAN	WRNIP1	ATPase WRNIP1	1	AGLNGLQLAVLAR	AGLNGLQLAVLAR	2	AGLNGLQLAVLAR2	3079.02	6576.66
[truncated: 66,191 more rows]
