# Supplementary material for: Integrated Multiomics Enabled by Sequential Extraction for Comprehensive Molecular Profiling of Small Extracellular Vesicles
Source: Anal Chem. 2026 Jun 22;98(26):19603–14. doi: 10.1021/acs.analchem.6c01280 (PMC13347708; doi:10.1021/acs.analchem.6c01280)
Supplement: Supplementary file 14 [file ac6c01280_si_014.xlsx]

## Sheet: Sheet1
Table S20. Plasma Derived sEVs Proteomics.
Protein	Protein_Name	Gene_Name	Protein_Group	Protein_Group_Gene_Names	Comparison	Number of Peptides	Number of Unique Peptides	p_value	adj_p_value	Log2FC	UC_1	UC_2	UC_3	UC_4	UC_5	SECUF_1	SECUF_2	SECUF_3	SECUF_4	SECUF_5	PPT_1	PPT_2	PPT_3	PPT_4	PPT_5	Is_Differential
A0A075B6H9	LV469_HUMAN	IGLV4-69	A0A075B6H9	IGLV4-69	kit+UC	1	1	0.987820020519319	0.994044	0.0092237291032049	19.0298	16.2695	16.5369	16.4639	17.4927						17.342	17.3154	15.9886	16.8146	18.3782	FALSE
A0A075B6I0	LV861_HUMAN	IGLV8-61	A0A075B6I0	IGLV8-61	kit+UC	2	2	0.025678153270274	0.0654532	-0.658470555767181	20.3786	19.4756	19.738	19.0756	19.1128						18.8061	19.1668	18.7498	19.1902	18.5754	FALSE
A0A075B6I4	LVX54_HUMAN	IGLV10-54	A0A075B6I4	IGLV10-54	kit+UC	1	1	0.142405419175247	0.2479	-0.528734879227997	18.6634	18.5163	18.7503	18.8911	17.1644						17.8489	17.9303	17.5679	18.4836	17.5111	FALSE
A0A075B6I9	LV746_HUMAN	IGLV7-46	A0A075B6I9	IGLV7-46	kit+UC	5	1	0.309384707476489	0.440674	-0.204299386318297	20.7885	20.307	20.7195	20.8078	19.8982						20.0382	20.4011	20.2836	20.5892	20.1873	FALSE
A0A075B6J2	LV233_HUMAN	IGLV2-33	A0A075B6J2	IGLV2-33	kit+UC	1	1	0.542887178051388	0.659341	-0.119223617704002	14.5638	15.2476	15.0792	14.8451	14.7908						14.2292	14.7643	14.8993	15.2134	14.8242	FALSE
A0A075B6J9	LV218_HUMAN	IGLV2-18	A0A075B6J9	IGLV2-18	kit+UC	4	2	0.486239280893877	0.610547	-0.17979885389067	19.2319	19.5611	19.7394	19.114	18.312						19.2585	18.8608	18.8276	19.2508	18.8616	FALSE
A0A075B6K0	LV316_HUMAN	IGLV3-16	A0A075B6K0	IGLV3-16	kit+UC	1	1	0.0425473236903388	0.0975212	0.31135706289732	14.3827	14.587	14.2654	14.338	14.4516						14.4232	14.5758	14.5738	15.0402	14.9684	FALSE
A0A075B6K2	LV312_HUMAN	IGLV3-12	A0A075B6K2	IGLV3-12	kit+UC	1	1	0.821463774043554	0.880946	0.0438593224233195	13.7709	13.681	13.6696	13.7153	13.7701						13.4138	13.8276	13.2377	14.0307	14.3164	FALSE
A0A075B6K4	LV310_HUMAN	IGLV3-10	A0A075B6K4	IGLV3-10	kit+UC	7	1	0.974568658554924	0.984567	0.00631528382294277	22.1726	21.182	22.2763	22.0707	21.7127						21.9697	21.8017	21.9938	21.8634	21.8172	FALSE
A0A075B6K5	LV39_HUMAN	IGLV3-9	A0A075B6K5	IGLV3-9	kit+UC	8	3	0.62055182270146	0.724102	-0.0842454521190632	21.1565	20.8086	21.611	21.6181	21.3715						21.28	21.2125	20.9574	21.4229	21.2718	FALSE
A0A075B6P5	KV228_HUMAN	IGKV2-28	A0A075B6P5; P01615	IGKV2-28 ; IGKV2D-28	kit+UC	2	0	0.00253483825646559	0.00953205	-0.619259912613124	17.8616	17.5271	17.1754	17.7194	17.8394						16.7612	17.0633	16.8151	17.1839	17.2031	FALSE
A0A075B6Q5	HV364_HUMAN	IGHV3-64	A0A075B6Q5	IGHV3-64	kit+UC	1	1	0.0235825443210806	0.0609726	-0.714863799666343	15.5346	15.7994	16.0286	15.7345	14.9059						14.6941	14.2062	14.8697	15.4277	15.231	FALSE
A0A075B6R9	KVD24_HUMAN	IGKV2D-24	A0A075B6R9; A0A0C4DH68	IGKV2D-24 ; IGKV2-24	kit+UC	4	0	0.0657725143538201	0.137646	-0.377905451559602	20.8145	20.6374	20.7957	21.126	20.0603						20.5362	20.2994	20.1136	20.1964	20.3988	FALSE
A0A075B6S2	KVD29_HUMAN	IGKV2D-29	A0A075B6S2	IGKV2D-29	kit+UC	14	1	0.838032214416796	0.892887	-0.0118281734476042	24.0925	24.1	24.1122	24.1066	24.0766						24.0808	24.0942	24.0782	24.0901	24.0855	FALSE
A0A075B6S5	KV127_HUMAN	IGKV1-27	A0A075B6S5	IGKV1-27	kit+UC	1	1	0.153488022409873	0.262292	-0.557256547918568	15.809	14.1628	15.748	15.1503	15.6076						14.5802	14.7881	13.9201	15.0322	15.3709	FALSE
A0A075B6S6	KVD30_HUMAN	IGKV2D-30	A0A075B6S6	IGKV2D-30	kit+UC	1	1	0.0263219091099649	0.066917	-0.791387436808487	15.7668	15.1124	15.4217	15.0162	14.5072						13.7644	14.3611	13.9513	15.1712	14.6193	FALSE
A0A075B6S9	KV137_HUMAN	IGKV1-37	A0A075B6S9; P0DSN7	IGKV1-37 ; IGKV1D-37	kit+UC	2	0	0.928835519483714	0.953261	0.0116772326913122	14.685	14.6336	14.387	14.5551	14.7661						14.6033	14.6165	14.2715	14.6403	14.9536	FALSE
A0A087WSY6	KVD15_HUMAN	IGKV3D-15	A0A087WSY6	IGKV3D-15	kit+UC	5	1	0.0324559155027945	0.0790326	-0.392216919478322	21.0578	20.4023	21.0719	21.1161	20.8081						20.7856	20.6426	20.3495	20.347	20.3705	FALSE
A0A087WSZ0	KVD08_HUMAN	IGKV1D-8	A0A087WSZ0	IGKV1D-8	kit+UC	1	1	0.0796390861960959	0.159058	-0.298363603993367	14.6241	14.6928	13.97	14.1307	14.2855						14.0195	14.2148	14.0138	14.152	13.8113	FALSE
A0A0A0MRZ8	KVD11_HUMAN	IGKV3D-11	A0A0A0MRZ8; P04433	IGKV3D-11 ; IGKV3-11	kit+UC	6	0	0.0847252715491453	0.166227	-0.184530522562916	22.8639	22.7221	22.6876	22.7933	22.442						22.6956	22.4329	22.5277	22.474	22.456	FALSE
A0A0A0MRZ9	LV552_HUMAN	IGLV5-52	A0A0A0MRZ9	IGLV5-52	kit+UC	1	1	0.344805977268016	0.474642	-0.223361965398219	13.0963	13.5388	13.9596	13.7869	13.3807						13.5553	13.5203	12.8389	12.9426	13.7884	FALSE
A0A0A0MS14	HV145_HUMAN	IGHV1-45	A0A0A0MS14	IGHV1-45	kit+UC	1	1	0.47937226915272	0.604553	0.175257525062062	13.5396	14.3353	13.4855	13.9036	14.195						13.7352	13.6559	14.282	14.6869	13.9752	FALSE
A0A0A0MS15	HV349_HUMAN	IGHV3-49	A0A0A0MS15	IGHV3-49	kit+UC	5	3	0.111291294046732	0.20485	-0.427921580993662	18.5293	18.3413	18.5752	18.6392	18.0368						18.6767	17.615	17.4647	17.7883	18.4374	FALSE
A0A0A0MT36	KVD21_HUMAN	IGKV6D-21	A0A0A0MT36	IGKV6D-21	kit+UC	4	0	0.00063033688143456	0.00283112	-0.550320250714567	18.7194	18.9042	18.8831	19.0735	18.4926						18.2873	18.401	18.1786	18.2271	18.2271	FALSE
A0A0A0MT89	KJ01_HUMAN	IGKJ1	A0A0A0MT89	IGKJ1	kit+UC	1	1	0.02121370720622	0.0560011	-0.752923361180869	17.1097	16.4179	15.6403	15.989	16.2187						15.4689	15.6594	15.8123	15.7597	14.9108	FALSE
A0A0B4J1U3	LV136_HUMAN	IGLV1-36	A0A0B4J1U3	IGLV1-36	kit+UC	1	1	0.298497519668977	0.429527	-0.426608892574887	15.9583	15.9054	15.6637	15.4941	15.6809						15.1371	15.1394	14.2351	15.2621	16.7957	FALSE
A0A0B4J1U7	HV601_HUMAN	IGHV6-1	A0A0B4J1U7	IGHV6-1	kit+UC	3	3	0.0786154482808651	0.157231	-0.422472600224722	20.5987	20.5081	20.1434	19.9084	19.9854						19.2524	20.0016	19.5405	20.2698	19.9674	FALSE
A0A0B4J1V0	HV315_HUMAN	IGHV3-15	A0A0B4J1V0	IGHV3-15	kit+UC	3	3	2.26097237397839e-05	0.000169602	-1.50314031039985	20.0145	19.2248	20.1775	19.9875	19.7697						18.1958	18.3465	18.4068	18.7409	17.9682	TRUE
A0A0B4J1V2	HV226_HUMAN	IGHV2-26	A0A0B4J1V2	IGHV2-26	kit+UC	1	1	0.0706680312208053	0.14495	-0.840766249763597	18.1269	17.5324	18.7047	18.1678	16.0974						16.6736	16.9634	16.9371	16.8661	16.9852	FALSE
A0A0B4J1V6	HV373_HUMAN	IGHV3-73	A0A0B4J1V6	IGHV3-73	kit+UC	2	2	0.046418488335428	0.104487	-0.437523541728503	16.3294	16.6284	16.5548	15.7721	15.6983						15.6973	15.8037	15.9298	15.7301	15.6346	FALSE
A0A0B4J1X5	HV374_HUMAN	IGHV3-74	A0A0B4J1X5	IGHV3-74	kit+UC	18	2	0.0228318610103495	0.0593505	-0.187168104407966	21.8718	21.7679	21.931	21.7627	21.6985						21.5808	21.6432	21.6702	21.6023	21.5995	FALSE
A0A0B4J1Y8	LV949_HUMAN	IGLV9-49	A0A0B4J1Y8	IGLV9-49	kit+UC	4	4	0.0025994194311568	0.00970082	-0.720412643934541	18.5908	18.5518	19.401	18.9939	18.7154						18.4566	17.8424	18.0428	18.116	18.1931	FALSE
A0A0B4J1Y9	HV372_HUMAN	IGHV3-72	A0A0B4J1Y9	IGHV3-72	kit+UC	2	2	0.000758006871942401	0.00332189	-1.21301368944289	18.2299	17.9042	18.9487	17.8361	18.3226						16.8158	16.8279	17.0812	17.724	16.7276	TRUE
A0A0B4J2D9	KVD13_HUMAN	IGKV1D-13	A0A0B4J2D9; P0DP09	IGKV1D-13 ; IGKV1-13	kit+UC	4	0	0.384828531157543	0.515963	-0.123403549356642	17.9883	18.296	18.5306	18.7356	18.2747						18.2724	18.3869	18.2289	18.2418	18.0781	FALSE
A0A0B4J2H0	HV69D_HUMAN	IGHV1-69D	A0A0B4J2H0	IGHV1-69D	kit+UC	6	1	0.722520510579207	0.807211	-0.0239909569174408	19.596	19.5712	19.5817	19.5386	19.4242						19.5017	19.457	19.5031	19.5494	19.5804	FALSE
A0A0C4DH24	KV621_HUMAN	IGKV6-21	A0A0C4DH24	IGKV6-21	kit+UC	3	1	0.211128675906965	0.331041	-0.353991831569981	18.1262	16.6644	17.6016	17.7174	17.1058						16.9306	16.8665	16.9907	17.0771	17.5807	FALSE
A0A0C4DH25	KVD20_HUMAN	IGKV3D-20	A0A0C4DH25	IGKV3D-20	kit+UC	1	1	0.0316940214832401	0.0776508	-0.624738146579471	20.0555	19.9601	20.5433	19.6529	19.9745						19.6347	19.9823	18.6483	19.2398	19.5576	FALSE
A0A0C4DH29	HV103_HUMAN	IGHV1-3	A0A0C4DH29	IGHV1-3	kit+UC	6	1	0.41147384752241	0.543127	-0.0758839647786687	19.909	19.5688	19.7424	19.5719	19.5228						19.5785	19.5214	19.5775	19.6017	19.6565	FALSE
A0A0C4DH31	HV118_HUMAN	IGHV1-18	A0A0C4DH31	IGHV1-18	kit+UC	1	1	0.79266847965434	0.858798	0.129374524986094	16.2976	15.9546	17.5518	17.3197	15.5821						15.622	16.3948	16.4159	17.5785	17.3414	FALSE
A0A0C4DH32	HV320_HUMAN	IGHV3-20	A0A0C4DH32	IGHV3-20	kit+UC	1	1	0.315565106142533	0.444345	0.182667540044287	13.823	14.2102	13.6598	13.6608	13.8735						14.1581	13.8589	13.9896	14.5093	13.6247	FALSE
A0A0C4DH34	HV428_HUMAN	IGHV4-28	A0A0C4DH34	IGHV4-28	kit+UC	1	1	0.500887538647278	0.623519	-0.392722672579836	19.0819	17.1162	19.7742	19.4101	17.105						17.6499	18.2089	17.9343	17.8573	18.8733	FALSE
A0A0C4DH35	HV335_HUMAN	IGHV3-35	A0A0C4DH35	IGHV3-35	kit+UC	1	1	0.850595695424495	0.903805	-0.0674334523627209	16.9235	16.4959	16.5644	16.0783	16.3948						17.5161	15.676	15.6319	16.7153	16.5805	FALSE
A0A0C4DH36	HV338_HUMAN	IGHV3-38	A0A0C4DH36	IGHV3-38	kit+UC	3	3	0.0313786448672792	0.0771904	-0.445873106583822	17.0407	17.5681	17.5456	17.7285	17.1909						17.3114	16.7461	16.9771	17.2046	16.6051	FALSE
A0A0C4DH38	HV551_HUMAN	IGHV5-51	A0A0C4DH38	IGHV5-51	kit+UC	5	3	0.00226406506417858	0.00861478	-0.657691518807805	20.5079	20.1334	20.9062	20.6885	20.6171						19.7254	19.6316	20.0098	20.214	19.984	FALSE
A0A0C4DH39	HV158_HUMAN	IGHV1-58	A0A0C4DH39	IGHV1-58	kit+UC	1	1	0.552617421579148	0.667614	-0.162894036457716	13.7385	14.9798	15.0386	14.4113	14.8825						14.1921	14.7578	14.1762	14.266	14.8441	FALSE
A0A0C4DH43	HV70D_HUMAN	IGHV2-70D	A0A0C4DH43	IGHV2-70D	kit+UC	3	1	0.810345106469226	0.871936	0.0364982311222448	16.8663	17.2191	16.5508	17.0134	16.401						16.8113	16.8873	16.8249	16.8115	16.8982	FALSE
A0A0C4DH67	KV108_HUMAN	IGKV1-8	A0A0C4DH67	IGKV1-8	kit+UC	6	1	0.462984196048754	0.591113	-0.0799687056233545	19.2551	19.0847	19.5221	19.3813	19.306						19.3534	19.1703	19.0104	19.3627	19.2526	FALSE
A0A0C4DH72	KV106_HUMAN	IGKV1-6	A0A0C4DH72	IGKV1-6	kit+UC	5	0	0.170791820197395	0.28315	-0.0978110366554645	21.5891	21.5042	21.6153	21.6348	21.6312						21.4193	21.553	21.4339	21.5126	21.5669	FALSE
A0A0G2JS06	LV539_HUMAN	IGLV5-39	A0A0G2JS06	IGLV5-39	kit+UC	4	1	0.47994094732208	0.605006	-0.0909986876423758	18.513	18.0115	18.5916	18.3878	18.1159						18.2363	18.1089	18.1877	18.2402	18.3918	FALSE
A0A0J9YX35	HV64D_HUMAN	IGHV3-64D	A0A0J9YX35	IGHV3-64D	kit+UC	3	3	0.00124382736032362	0.00511091	-0.765155826238669	17.6782	18.2017	17.7754	17.423	17.5774						16.7397	17.3849	16.862	17.0577	16.7857	TRUE
A0A2R8Y4L2	RA1L3_HUMAN	HNRNPA1L3	A0A2R8Y4L2; P09651	HNRNPA1L3 ; HNRNPA1	kit+UC	5	0	0.821123853366837	0.880909	0.0249600618982804	15.7919	15.9663	15.8168	15.7988	15.6054						15.7359	15.8283	15.5575	15.9539	16.0285	FALSE
A0A8I5KQE6	RPSA2_HUMAN	RPSA2	A0A8I5KQE6; P08865	RPSA2 ; RPSA	kit+UC	4	0	0.0084868378021677	0.0260191	0.34805289842549	14.2278	14.4488	14.1734	14.1983	14.6335						14.6141	14.5841	14.8248	14.7208	14.6783	FALSE
A0M8Q6	IGLC7_HUMAN	IGLC7	A0M8Q6	IGLC7	kit+UC	1	1	0.096739032487103	0.184289	-0.534864712528517	17.555	17.6139	17.9517	18.1122	16.5483						16.6371	17.4997	16.7668	17.2238	16.9795	FALSE
A1L4H1	SRCRL_HUMAN	SSC5D	A1L4H1	SSC5D	kit+UC	15	15	0.000132363332894045	0.000732309	1.70974273294791	16.6107	18.1656	17.6918	16.9542	17.8425						19.0188	19.3883	19.3338	19.1162	18.9563	TRUE
A2NJV5	KV229_HUMAN	IGKV2-29	A2NJV5	IGKV2-29	kit+UC	14	1	0.866621483522601	0.913113	-0.00972713448750895	24.0856	24.1005	24.1073	24.1051	24.0712						24.0765	24.0928	24.0776	24.0878	24.0864	FALSE
A6NGU5	GGT3_HUMAN	GGT3P	A6NGU5; P19440; P36268	GGT3P ; GGT1 ; GGT2P	kit+UC	11	0	5.68048778607238e-08	1.40216e-06	-5.59744289937812	19.2488	19.2506	19.3672	19.2046	19.1343						14.9759	12.7036	14.0675	12.9468	13.5245	TRUE
A8K2U0	A2ML1_HUMAN	A2ML1	A8K2U0	A2ML1	kit+UC	7	7	0.66150014509643	0.7581	0.0893775030219714	16.3108	16.8136	15.9108	16.4564	16.9078						16.8909	16.4384	16.7424	16.3288	16.4458	FALSE
B0I1T2	MYO1G_HUMAN	MYO1G	B0I1T2	MYO1G	kit+UC	2	2	5.62673486288401e-05	0.000365169	-3.93350812671158	14.3382	14.7955	14.4321	14.3567	14.7893						10.3788	8.38116	11.1531	10.9863	12.1449	TRUE
B2RXH8	HNRC2_HUMAN	HNRNPCL2	B2RXH8; B7ZW38; O60812; P07910; P0DMR1	HNRNPCL2 ; HNRNPCL3 ; HNRNPCL1 ; HNRNPC ; HNRNPCL4	kit+UC	5	0	0.555867954898909	0.670062	0.0390483054974595	14.8612	14.8987	14.8403	14.862	14.9495						14.8975	14.9281	14.8806	15.0275	14.8732	FALSE
O00139	KIF2A_HUMAN	KIF2A	O00139	KIF2A	kit+UC	4	4	2.68803575333142e-07	4.67605e-06	-3.06482448933162	15.8127	16.0508	15.6919	15.646	15.7314						12.4364	11.934	12.7344	13.2131	13.2908	TRUE
O00142	KITM_HUMAN	TK2	O00142	TK2	kit+UC	1	1	0.119440368747915	0.215933	0.238472371033316	14.5195	14.9955	14.5088	14.3852	14.7892						15.0512	15.0698	14.8101	14.8614	14.5981	FALSE
O00151	PDLI1_HUMAN	PDLIM1	O00151	PDLIM1	kit+UC	1	1	0.151972849681599	0.260319	0.235245658221821	13.9156	14.1893	14.1136	13.8699	13.4957						13.8699	14.196	14.2356	14.4348	14.0241	FALSE
O00161	SNP23_HUMAN	SNAP23	O00161	SNAP23	kit+UC	4	4	4.17938620312964e-09	2.27737e-07	-2.4934554351104	17.1962	17.2751	17.4735	16.9412	17.1841						14.9008	14.8717	14.3834	14.7316	14.7154	TRUE
O00186	STXB3_HUMAN	STXBP3	O00186	STXBP3	kit+UC	1	1	0.164441084033095	0.275308	-0.254250575986507	13.7018	13.9093	13.7338	13.4087	13.8407						12.8728	13.6325	13.5723	13.7387	13.5067	FALSE
O00187	MASP2_HUMAN	MASP2	O00187	MASP2	kit+UC	13	13	0.00260905844873144	0.00971963	-0.704171597389028	19.6927	20.1202	20.3293	20.0833	19.4764						18.9425	19.2444	19.1157	19.4715	19.407	FALSE
O00194	RB27B_HUMAN	RAB27B	O00194	RAB27B	kit+UC	9	5	2.70394737271224e-07	4.67605e-06	-1.65979308579782	18.405	18.6864	18.4328	18.29	18.0582						16.5751	16.8374	16.5191	16.9702	16.6716	TRUE
O00299	CLIC1_HUMAN	CLIC1	O00299	CLIC1	kit+UC	6	6	0.00104134414994036	0.00440217	-0.624760547091157	18.0161	18.2386	17.9444	18.4601	18.5041						17.6247	17.8748	17.58	17.4242	17.5357	FALSE
O00391	QSOX1_HUMAN	QSOX1	O00391	QSOX1	kit+UC	11	11	0.00622768810331036	0.020254	0.373378321192146	17.5905	18.0658	17.7056	17.588	17.7604						18.1934	17.9923	18.0504	18.0761	18.2649	FALSE
O00429	DNM1L_HUMAN	DNM1L	O00429	DNM1L	kit+UC	4	4	0.755946895355638	0.835505	-0.0401567338296349	15.1994	15.5279	15.7324	15.3496	15.4767						15.1281	15.5017	15.3468	15.6352	15.4734	FALSE
O00453	LST1_HUMAN	LST1	O00453	LST1	kit+UC	1	1	1.22638702920356e-05	0.000101194	-5.06174167558529	14.1558	14.8432	14.9067	14.4747	14.2565						11.4872	8.17225	7.85109	9.80437	10.0134	TRUE
O00487	PSDE_HUMAN	PSMD14	O00487	PSMD14	kit+UC	1	1	0.778570816229102	0.849227	-0.0420075371351984	12.8907	12.4416	12.1905	12.6391	12.7895						12.4619	12.6253	12.2855	12.7028	12.6659	FALSE
O00501	CLD5_HUMAN	CLDN5	O00501	CLDN5	kit+UC	2	2	0.00603824609384619	0.0197268	-1.29031046274537	16.9199	18.5112	16.7255	16.7884	16.603						15.7931	16.0087	16.3035	15.1609	15.8302	TRUE
O00533	NCHL1_HUMAN	CHL1	O00533	CHL1	kit+UC	1	1	0.000540451430760964	0.00248935	2.15431023171001	9.33288	11.4824	10.9089	9.18202	10.7149						12.685	12.3979	12.1593	12.5504	12.6001	TRUE
O00560	SDCB1_HUMAN	SDCBP	O00560	SDCBP	kit+UC	6	6	8.57624039091256e-06	7.55128e-05	-2.23176798787396	18.5316	19.0239	19.8545	18.9115	18.4613						16.2952	16.8172	16.5541	16.9655	16.992	TRUE
O00592	PODXL_HUMAN	PODXL	O00592	PODXL	kit+UC	1	1	0.283710396255367	0.414234	-0.369710466792093	14.7588	15.5766	13.9188	14.2703	13.808						13.5884	14.0938	14.3208	14.0835	14.3973	FALSE
O00602	FCN1_HUMAN	FCN1	O00602	FCN1	kit+UC	5	5	5.33040287504368e-05	0.00035227	-1.82291506739837	18.8454	18.4894	19.0658	19.3801	17.8278						16.5867	16.7984	16.8822	17.0099	17.2168	TRUE
O14498	ISLR_HUMAN	ISLR	O14498	ISLR	kit+UC	1	1	0.00418941695971955	0.0143015	2.0924915128083	10.4016	11.1907	8.39334	10.8226	11.4952						12.3605	12.8125	11.7402	13.4284	12.4243	TRUE
O14618	CCS_HUMAN	CCS	O14618	CCS	kit+UC	1	1	0.000173309889572552	0.000930333	-2.57720698619203	12.643	14.6599	13.7124	13.2529	14.1587						10.3344	10.7644	10.6845	11.9476	11.8099	TRUE
O14672	ADA10_HUMAN	ADAM10	O14672	ADAM10	kit+UC	6	6	3.26599849349754e-06	3.40209e-05	-1.68262041699726	19.3795	19.3415	19.6612	19.4293	18.8392						17.6909	17.8621	17.1533	17.7704	17.7609	TRUE
O14732	IMPA2_HUMAN	IMPA2	O14732	IMPA2	kit+UC	1	1	0.504107281560187	0.625118	0.117978960841443	13.5916	13.5185	13.2784	13.3666	14.0063						14.0744	13.5566	13.7785	13.6076	13.3341	FALSE
O14744	ANM5_HUMAN	PRMT5	O14744	PRMT5	kit+UC	1	1	0.64506220482073	0.743985	-0.0888705523332938	13.3995	14.3905	14.0226	13.8005	13.6936						13.8201	14.0584	13.8147	13.7598	13.4092	FALSE
O14745	NHRF1_HUMAN	NHERF1	O14745	NHERF1	kit+UC	2	2	8.98587101027421e-05	0.000530699	-2.80385640707896	15.0647	15.3633	14.5059	14.726	14.618						10.3527	12.3678	12.8679	12.6801	11.9901	TRUE
O14773	TPP1_HUMAN	TPP1	O14773	TPP1	kit+UC	1	1	0.833907736983284	0.890324	0.0357384678690131	12.8353	13.1144	12.5563	12.8877	12.4927						12.5848	13.2477	12.583	12.9595	12.6901	FALSE
O14786	NRP1_HUMAN	NRP1	O14786	NRP1	kit+UC	5	5	0.000980913149368277	0.00417213	1.12397360299136	15.2164	15.92	15.4883	15.1743	15.7479						16.3853	16.2908	16.2249	17.3102	16.9555	TRUE
O14791	APOL1_HUMAN	APOL1	O14791	APOL1	kit+UC	15	15	0.0525387550496234	0.115298	-0.549794728758435	22.3298	21.2203	22.1889	22.0929	21.2169						20.9916	21.265	21.061	21.5617	21.4206	FALSE
O14818	PSA7_HUMAN	PSMA7	O14818	PSMA7	kit+UC	9	3	0.000300617140256999	0.00149429	-0.592735738585642	17.87	18.1227	18.2382	18.1801	18.2908						17.3298	17.638	17.4335	17.6948	17.6421	FALSE
O14950	ML12B_HUMAN	MYL12B	O14950; P19105	MYL12B ; MYL12A	kit+UC	16	0	0.382122871263463	0.513767	-0.0754468535073407	18.9357	19.0874	18.8503	18.809	18.9057						18.7835	18.7743	18.9352	18.9718	18.7461	FALSE
O14960	LECT2_HUMAN	LECT2	O14960	LECT2	kit+UC	1	1	1.59720075313993e-05	0.000126723	3.26313611820073	11.0644	9.93773	10.889	9.3755	10.4249						13.0846	13.1588	13.4099	13.4856	14.8682	TRUE
O14983	AT2A1_HUMAN	ATP2A1	O14983; P16615	ATP2A1 ; ATP2A2	kit+UC	4	0	5.32006906287778e-11	1.53644e-08	3.63157906680428	13.4965	14.1239	13.9439	14.0056	13.9731						17.555	17.4052	17.6046	17.5408	17.5953	TRUE
O15143	ARC1B_HUMAN	ARPC1B	O15143	ARPC1B	kit+UC	6	6	0.0360713609830278	0.0855288	-0.283621731724832	16.4127	16.9255	16.4035	16.6535	16.446						16.2777	16.3102	16.2364	16.4546	16.1441	FALSE
O15144	ARPC2_HUMAN	ARPC2	O15144	ARPC2	kit+UC	3	3	0.121995422530497	0.21979	-0.332098223509062	16.4183	16.2553	15.6265	15.7439	15.428						15.5672	15.8788	15.4293	15.4711	15.4651	FALSE
O15145	ARPC3_HUMAN	ARPC3	O15145	ARPC3	kit+UC	4	4	0.047234120548412	0.105828	-0.228313542139215	16.0891	15.99	15.9039	15.9834	16.2704						15.7431	15.8026	15.9505	15.9794	15.6196	FALSE
O15162	PLS1_HUMAN	PLSCR1	O15162	PLSCR1	kit+UC	1	1	0.812671656200267	0.873788	0.0357287596779337	14.232	13.9753	14.1501	13.8762	13.4747						13.9297	13.8778	13.8052	14.1512	14.123	FALSE
O15400	STX7_HUMAN	STX7	O15400	STX7	kit+UC	1	1	0.138187454686456	0.242458	-0.36016012013488	14.3333	14.1907	14.7556	14.468	13.5755						13.4076	13.9124	13.9262	14.1172	14.1589	FALSE
O15427	MOT4_HUMAN	SLC16A3	O15427	SLC16A3	kit+UC	1	1	0.00651400464429518	0.0210026	-3.26295653401716	13.3044	13.119	13.6954	13.9246	13.3079						11.2919	12.0607	6.37213	9.83107	11.4807	TRUE
O15511	ARPC5_HUMAN	ARPC5	O15511	ARPC5	kit+UC	2	2	0.432681056360746	0.565422	0.0737186731508075	15.6275	15.5866	15.5377	15.2356	15.3735						15.4623	15.5412	15.5326	15.6151	15.5785	FALSE
O15551	CLD3_HUMAN	CLDN3	O15551	CLDN3	kit+UC	6	2	2.56323737787e-06	2.85125e-05	-0.86608402517524	17.6333	17.8662	17.6894	17.6495	17.4401						16.7328	16.6983	16.8776	16.7973	16.8421	TRUE
O43396	TXNL1_HUMAN	TXNL1	O43396	TXNL1	kit+UC	3	3	0.497464385652147	0.619792	-0.0723145441975728	14.9853	15.1328	14.9032	14.8703	15.2668						14.7834	14.9289	14.9143	15.0477	15.1227	FALSE
O43488	ARK72_HUMAN	AKR7A2	O43488	AKR7A2	kit+UC	3	1	0.778977249551113	0.849227	-0.0641822081282371	14.6758	15.6383	14.6807	14.964	14.8225						14.395	15.345	14.7673	14.972	14.981	FALSE
O43639	NCK2_HUMAN	NCK2	O43639	NCK2	kit+UC	2	2	4.89643160190098e-06	4.84277e-05	-0.687949216910983	14.4556	14.4674	14.5634	14.5381	14.4226						13.6656	13.7777	13.7349	13.9007	13.9284	FALSE
O43707	ACTN4_HUMAN	ACTN4	O43707	ACTN4	kit+UC	4	4	0.0380330194101892	0.0893714	0.350903795871426	15.1398	15.9049	15.5072	15.6132	15.7894						15.9774	15.8964	16.1587	15.9375	15.739	FALSE
O43747	AP1G1_HUMAN	AP1G1	O43747	AP1G1	kit+UC	1	1	0.180573486177029	0.295298	0.138219329785489	12.5865	12.6037	12.231	12.5488	12.3881						12.7615	12.6374	12.6317	12.5127	12.506	FALSE
O43760	SNG2_HUMAN	SYNGR2	O43760	SYNGR2	kit+UC	1	1	0.120261821519066	0.217208	-0.417256375065286	14.1771	14.5698	13.3829	14.111	14.7612						13.551	14.1844	13.6071	13.7959	13.7773	FALSE
O43790	KRT86_HUMAN	KRT86	O43790; P78385; Q14533	KRT86 ; KRT83 ; KRT81	kit+UC	12	0	0.000160307226951025	0.00086698	-0.595845177605533	17.8663	17.8082	17.4751	17.5715	17.5195						16.9177	17.1203	17.143	17.1083	16.972	FALSE
O43866	CD5L_HUMAN	CD5L	O43866	CD5L	kit+UC	12	12	0.162884371530574	0.273875	-0.23949774828807	23.08	22.5864	23.128	23.2746	22.7214						22.6666	22.3717	22.9025	22.9096	22.7424	FALSE
O60496	DOK2_HUMAN	DOK2	O60496	DOK2	kit+UC	1	1	1.90514037743316e-05	0.000147904	-5.24587696230221	13.7048	14.1058	13.9579	14.0318	14.3335						10.4865	7.42905	7.42789	7.91163	10.6493	TRUE
O60506	HNRPQ_HUMAN	SYNCRIP	O60506	SYNCRIP	kit+UC	1	1	0.126784459746585	0.22616	0.411316841353448	12.4291	13.055	12.8142	12.3779	13.3963						12.5747	13.3072	13.614	13.4844	13.1488	FALSE
O60610	DIAP1_HUMAN	DIAPH1	O60610	DIAPH1	kit+UC	9	9	4.83308501734538e-08	1.2689e-06	-1.6121384576367	17.1543	17.4684	17.4842	17.3484	17.1552						15.7589	15.4698	15.6499	15.8212	15.85	TRUE
O60664	PLIN3_HUMAN	PLIN3	O60664	PLIN3	kit+UC	1	1	0.693633737311363	0.785266	0.0756025393636168	11.8885	12.253	12.5076	11.4896	11.8448						11.9095	12.3266	12.0602	11.875	12.1904	FALSE
O60814	H2B1K_HUMAN	H2BC12	O60814; P57053; P58876; P62807; Q5QNW6; Q93079; Q99877; Q99879; Q99880	H2BC12 ; H2BC12L ; H2BC5 ; H2BC4 ; H2BC18 ; H2BC9 ; H2BC15 ; H2BC14 ; H2BC13	kit+UC	63	0	0.971683355474496	0.983217	-0.00204030911780251	24.0524	24.0625	24.0524	24.0525	24.0524						24.0524	24.0524	24.0527	24.0523	24.0522	FALSE
O60888	CUTA_HUMAN	CUTA	O60888	CUTA	kit+UC	1	1	0.726215686638431	0.809773	-0.103162939315387	12.9125	13.2154	12.9951	12.9874	14.1095						13.9049	13.2053	12.6886	12.79	13.1153	FALSE
O75015	FCG3B_HUMAN	FCGR3B	O75015; P08637	FCGR3B ; FCGR3A	kit+UC	2	0	0.290739783193586	0.420459	0.176595934929129	16.141	16.7405	16.2757	16.1462	16.0857						16.1943	16.7797	16.3565	16.64	16.3018	FALSE
O75083	WDR1_HUMAN	WDR1	O75083	WDR1	kit+UC	10	10	5.59971957260928e-05	0.000364234	-1.02079918306498	18.9167	19.3965	18.618	18.7503	18.5537						17.792	17.9168	17.8515	17.8116	17.7593	TRUE
O75116	ROCK2_HUMAN	ROCK2	O75116	ROCK2	kit+UC	13	9	4.12171653530484e-05	0.000281407	-0.788876823448089	17.936	18.3371	18.2113	17.9336	18.3704						17.2045	17.4418	17.3329	17.4821	17.3828	TRUE
O75131	CPNE3_HUMAN	CPNE3	O75131	CPNE3	kit+UC	12	4	0.0775925493810298	0.155616	-0.193548480284136	18.0977	18.555	18.2258	18.1295	18.1617						18.0258	17.9277	18.0796	18.0699	18.099	FALSE
O75223	GGCT_HUMAN	GGCT	O75223	GGCT	kit+UC	4	4	0.567529052498847	0.679529	-0.152611778425385	16.3389	17.1238	16.4157	16.3455	17.5446						16.5743	16.8581	16.9157	16.2977	16.3597	FALSE
O75340	PDCD6_HUMAN	PDCD6	O75340	PDCD6	kit+UC	4	4	0.313704910262065	0.443381	-0.13390745051364	16.0214	16.6387	16.3664	16.447	16.5331						16.1917	16.278	16.0638	16.4422	16.3612	FALSE
O75342	LX12B_HUMAN	ALOX12B	O75342	ALOX12B	kit+UC	9	9	0.435090410999483	0.566752	-0.217003498520405	16.6633	17.699	16.7063	17.1655	17.7686						16.7401	17.5593	17.1389	16.7078	16.7716	FALSE
O75351	VPS4B_HUMAN	VPS4B	O75351; Q6PIW4; Q9UN37	VPS4B ; FIGNL1 ; VPS4A	kit+UC	3	0	0.480186300321669	0.605051	0.0656227415689408	14.6374	14.7302	14.8149	15.0001	14.7062						14.8525	14.9487	14.7113	14.7793	14.9251	FALSE
O75367	H2AY_HUMAN	MACROH2A1	O75367	MACROH2A1	kit+UC	3	1	0.63932825207429	0.740287	0.0419332538781774	16.1027	16.0587	16.2338	16.2671	16.3039						16.2812	16.1271	16.3988	16.2695	16.0992	FALSE
O75368	SH3L1_HUMAN	SH3BGRL	O75368	SH3BGRL	kit+UC	1	1	0.043215213327079	0.0987386	0.264416776989551	14.2104	13.9407	13.8061	13.6743	13.8916						14.0415	13.9964	14.2264	14.3026	14.2783	FALSE
O75369	FLNB_HUMAN	FLNB	O75369	FLNB	kit+UC	3	3	0.917953634338622	0.946128	-0.0244037154043308	14.8237	15.3776	15.961	14.7787	15.0801						15.3418	15.3686	14.7928	15.3646	15.0312	FALSE
O75390	CISY_HUMAN	CS	O75390	CS	kit+UC	1	1	0.0807773923567656	0.160444	0.27707611379601	12.5501	13.1815	13.0604	12.5051	12.9501						13.2182	12.9684	13.2032	13.1265	13.1162	FALSE
O75558	STX11_HUMAN	STX11	O75558	STX11	kit+UC	5	5	5.24765410169817e-07	7.89335e-06	-2.18747559807626	16.8918	17.1501	16.6631	16.4614	16.9119						14.0924	14.8681	14.5247	15.0096	14.6461	TRUE
O75563	SKAP2_HUMAN	SKAP2	O75563	SKAP2	kit+UC	2	2	3.81669152671598e-06	3.89491e-05	-3.53782355028594	14.7485	15.412	14.9465	15.1008	15.3373						11.4624	12.6763	11.6839	10.2296	11.8037	TRUE
O75594	PGRP1_HUMAN	PGLYRP1	O75594	PGLYRP1	kit+UC	1	1	0.00331744783762417	0.0118721	2.52599510689269	11.3222	11.1754	10.6086	7.49664	10.581						12.3938	12.7494	13.2622	12.7862	12.6223	TRUE
O75608	LYPA1_HUMAN	LYPLA1	O75608	LYPLA1	kit+UC	2	2	0.647740246109618	0.746085	0.111604644969258	14.722	15.9831	15.4215	15.1286	15.403						15.8951	15.6643	15.0942	15.2613	15.3013	FALSE
O75635	SPB7_HUMAN	SERPINB7	O75635	SERPINB7	kit+UC	2	2	0.117430901731251	0.213456	0.386294752570914	14.6407	15.3549	14.1444	14.7059	15.125						14.8405	14.9778	15.4356	15.3733	15.2752	FALSE
O75636	FCN3_HUMAN	FCN3	O75636	FCN3	kit+UC	8	8	4.4022136380973e-05	0.000298441	-1.03922627880902	22.1542	21.7777	22.277	21.9782	21.5394						20.6477	21.0458	21.0229	20.975	20.8389	TRUE
O75695	XRP2_HUMAN	RP2	O75695	RP2	kit+UC	1	1	0.384429947388734	0.515766	-0.164831673872815	13.5153	14.1676	13.9921	13.5748	13.7365						13.0919	13.7294	13.6317	13.9156	13.7936	FALSE
O75828	CBR3_HUMAN	CBR3	O75828; P16152	CBR3 ; CBR1	kit+UC	2	0	0.158637764053277	0.269023	0.122565714902178	14.127	14.3651	14.2213	14.1676	14.2168						14.4547	14.3017	14.2268	14.2666	14.4608	FALSE
O75874	IDHC_HUMAN	IDH1	O75874	IDH1	kit+UC	5	3	0.318724194250283	0.447484	-0.173098027815099	15.7983	16.5043	16.0682	15.8621	16.393						15.7954	16.2387	16.0449	15.6909	15.9906	FALSE
O75882	ATRN_HUMAN	ATRN	O75882	ATRN	kit+UC	12	12	0.0835418390813476	0.16424	0.403475584255464	17.198	17.9788	17.1853	17.2357	17.5201						17.2791	18.0989	17.7078	18.1899	17.8595	FALSE
O75891	AL1L1_HUMAN	ALDH1L1	O75891	ALDH1L1	kit+UC	5	5	5.80129393327881e-08	1.40791e-06	-1.65718431178563	16.3348	16.3372	16.6865	16.6472	16.2703						14.6113	14.9237	14.8363	14.9143	14.7045	TRUE
O75915	PRAF3_HUMAN	ARL6IP5	O75915	ARL6IP5	kit+UC	1	1	0.112557450762155	0.206308	-0.344987633415029	15.0742	14.5911	14.9153	14.7902	14.1016						14.55	14.3117	13.8844	14.5212	14.4803	FALSE
O75954	TSN9_HUMAN	TSPAN9	O75954	TSPAN9	kit+UC	2	2	0.0794764575121076	0.158843	-0.408682731214743	16.1058	15.7524	16.5214	16.3285	15.3805						15.4621	15.8357	15.4521	15.5051	15.7901	FALSE
O75955	FLOT1_HUMAN	FLOT1	O75955	FLOT1	kit+UC	7	7	1.82788709032429e-07	3.40577e-06	-1.51698634091515	17.255	17.4699	17.3696	17.4826	17.0445						15.8902	15.8709	15.5733	15.6949	16.0074	TRUE
O76011	KRT34_HUMAN	KRT34	O76011	KRT34	kit+UC	7	1	0.731594343003964	0.813885	-0.0258837214290786	17.276	17.4391	17.2677	17.3214	17.3314						17.4129	17.1717	17.2563	17.2998	17.3656	FALSE
O76074	PDE5A_HUMAN	PDE5A	O76074	PDE5A	kit+UC	1	1	0.857487219839859	0.90714	0.0309110996168478	13.2258	13.6259	13.0625	13.1988	12.9746						13.2627	13.437	12.7403	13.3216	13.4804	FALSE
O95197	RTN3_HUMAN	RTN3	O95197	RTN3	kit+UC	2	2	5.07404330399667e-05	0.000338426	-0.688529832100969	16.4365	16.4994	16.2917	16.3091	16.3818						15.4372	15.9016	15.6347	15.8433	15.659	FALSE
O95336	6PGL_HUMAN	PGLS	O95336	PGLS	kit+UC	2	2	0.747662281730821	0.829205	0.0952214044004638	13.6083	15.2804	14.0272	13.8388	14.0869						14.2835	14.6033	13.9282	14.3224	14.1803	FALSE
O95342	ABCBB_HUMAN	ABCB11	O95342	ABCB11	kit+UC	1	1	6.16622884648983e-06	5.80067e-05	-3.7349168513223	13.4983	13.5002	14.0589	13.9886	13.8318						10.5607	11.0922	10.57	8.7633	9.21701	TRUE
O95373	IPO7_HUMAN	IPO7	O95373	IPO7	kit+UC	2	2	0.151099250103704	0.259136	-0.264632168380775	12.1895	12.6226	12.143	12.559	12.5051						12.0976	12.6171	11.7061	12.1964	12.0789	FALSE
O95445	APOM_HUMAN	APOM	O95445	APOM	kit+UC	4	4	0.000610312968477097	0.00275404	1.10286995228642	16.6283	17.5436	16.7648	16.3926	16.615						17.4097	17.9668	18.174	17.9525	17.9556	TRUE
O95497	VNN1_HUMAN	VNN1	O95497	VNN1	kit+UC	2	2	0.631530128871261	0.733205	-0.157764494772103	15.558	15.8935	15.1549	15.2775	15.1755						14.7264	15.6073	14.9755	16.3177	14.6436	FALSE
O95498	VNN2_HUMAN	VNN2	O95498	VNN2	kit+UC	2	2	2.19430905094474e-05	0.000166101	-4.06943581135046	15.2202	15.375	15.1784	15.3541	14.9179						12.4002	10.2525	11.9015	9.32796	11.8163	TRUE
O95721	SNP29_HUMAN	SNAP29	O95721	SNAP29	kit+UC	1	1	0.000763603103966256	0.00334134	-3.00713781373888	12.5811	13.8928	13.0097	13.8259	13.0484						7.83319	11.0352	11.2711	10.9671	10.2156	TRUE
O95782	AP2A1_HUMAN	AP2A1	O95782	AP2A1	kit+UC	1	1	0.284757823106221	0.414847	-0.202022634214989	12.7894	13.1188	12.9129	13.5446	12.923						12.6205	13.1174	13.0666	12.4676	13.0066	FALSE
O95810	CAVN2_HUMAN	CAVIN2	O95810	CAVIN2	kit+UC	9	9	1.35219179654984e-05	0.000110314	-1.07335118680463	18.7896	18.7556	19.1543	18.7213	18.5154						17.6185	17.6196	17.8871	17.935	17.5092	TRUE
O95819	M4K4_HUMAN	MAP4K4	O95819; Q8N4C8; Q9UKE5	MAP4K4 ; MINK1 ; TNIK	kit+UC	6	0	0.512939517787945	0.633773	0.0422257588663228	15.7978	15.8349	15.7146	15.7348	15.6987						15.8098	15.8188	15.7875	15.8289	15.7469	FALSE
O95858	TSN15_HUMAN	TSPAN15	O95858	TSPAN15	kit+UC	1	1	0.000156661539875981	0.000848853	-4.80696528011987	14.3839	14.5121	14.2594	14.3108	13.7406						11.7564	9.17735	6.64811	8.86136	10.7288	TRUE
O95865	DDAH2_HUMAN	DDAH2	O95865	DDAH2	kit+UC	1	1	0.853357618285832	0.904608	-0.0511853078322027	13.0624	14.1793	14.0238	13.5797	14.632						13.7827	13.705	14.2503	13.8817	13.6016	FALSE
O95866	G6B_HUMAN	MPIG6B	O95866	MPIG6B	kit+UC	2	2	5.67478239256801e-08	1.40216e-06	-1.82001456108654	16.3427	16.5338	16.5713	16.4029	15.9721						14.4887	14.5653	14.3894	14.5532	14.7262	TRUE
O95980	RECK_HUMAN	RECK	O95980	RECK	kit+UC	1	1	0.00037600617992072	0.00180984	-1.38644425460709	18.5591	18.5481	18.5536	19.0787	18.095						16.8435	16.4682	17.2971	17.7135	17.5801	TRUE
P00325	ADH1B_HUMAN	ADH1B	P00325; P07327	ADH1B ; ADH1A	kit+UC	11	0	2.33270990614727e-06	2.67336e-05	-0.754289253500819	17.2287	17.2009	17.2129	17.2567	17.1947						16.3422	16.5448	16.4903	16.3295	16.6155	TRUE
P00338	LDHA_HUMAN	LDHA	P00338	LDHA	kit+UC	13	9	0.133387792458602	0.235323	-0.314491709812955	18.6986	18.6743	18.3626	18.3895	18.9703						18.9261	17.959	18.2658	18.3044	18.0673	FALSE
P00352	AL1A1_HUMAN	ALDH1A1	P00352	ALDH1A1	kit+UC	3	3	0.178015577849556	0.29211	-0.22586199347478	15.6663	15.691	15.682	15.2163	15.4495						14.9585	15.433	15.1592	15.7288	15.2963	FALSE
P00387	NB5R3_HUMAN	CYB5R3	P00387	CYB5R3	kit+UC	3	3	0.748562133531395	0.829884	-0.0352678842449023	15.8641	15.9876	15.6975	15.6311	15.515						15.5801	15.6997	15.587	15.8069	15.8454	FALSE
P00390	GSHR_HUMAN	GSR	P00390	GSR	kit+UC	3	3	0.00100329039283118	0.00424854	-0.872001608569429	14.6598	14.6808	14.7265	14.2208	14.3812						13.4989	13.9839	13.5564	14.1031	13.167	TRUE
P00403	COX2_HUMAN	MT-CO2	P00403	MT-CO2	kit+UC	1	1	0.291037519054758	0.420468	0.205564745186022	13.1609	13.3577	12.8647	12.6193	13.4042						13.6313	13.1342	13.474	12.944	13.2511	FALSE
P00441	SODC_HUMAN	SOD1	P00441	SOD1	kit+UC	2	2	0.00201362577667509	0.00770245	-0.962781713893522	16.2429	16.7145	16.9325	16.5676	17.519						15.6434	16.28	15.6027	15.8815	15.755	TRUE
P00450	CERU_HUMAN	CP	P00450	CP	kit+UC	29	29	0.401250277351021	0.533522	0.146444653859838	20.611	20.6386	21.2199	20.4328	20.2776						20.8247	20.6299	20.6272	20.8914	20.9391	FALSE
P00451	FA8_HUMAN	F8	P00451	F8	kit+UC	4	4	0.42566944370941	0.558788	0.138033488849381	15.4229	15.9547	15.4678	15.2625	15.7203						15.6038	15.5752	15.3888	16.075	15.8756	FALSE
P00488	F13A_HUMAN	F13A1	P00488	F13A1	kit+UC	25	25	0.257261718793001	0.385559	0.121050156558848	21.0063	21.0171	21.0123	20.8412	20.7113						21.0362	20.9641	20.92	20.9713	21.3019	FALSE
P00491	PNPH_HUMAN	PNP	P00491	PNP	kit+UC	10	10	0.186916523545693	0.303097	-0.148571891000824	17.2696	17.6381	17.2687	17.1973	17.5594						17.3551	17.1648	17.1378	17.2388	17.2937	FALSE
P00558	PGK1_HUMAN	PGK1	P00558	PGK1	kit+UC	17	9	0.111042053288977	0.204556	-0.169749027413594	18.4728	18.7737	18.5802	18.4385	18.5008						18.5144	18.3251	18.233	18.2943	18.5503	FALSE
P00568	KAD1_HUMAN	AK1	P00568	AK1	kit+UC	2	2	0.297817050949325	0.428762	0.21437576645515	14.1271	14.5596	14.0867	13.9963	14.0126						14.5539	13.7597	14.8385	14.3704	14.3317	FALSE
P00734	THRB_HUMAN	F2	P00734	F2	kit+UC	30	30	4.09039158054905e-07	6.35275e-06	1.74522681378674	19.7236	20.2573	19.7661	19.8272	20.0517						21.7674	21.4509	21.375	21.8352	21.9236	TRUE
P00736	C1R_HUMAN	C1R	P00736	C1R	kit+UC	28	26	0.000612217505077155	0.00275832	0.76145152337266	21.93	21.721	22.44	22.2574	21.6394						22.7809	22.6575	22.8362	22.7666	22.7538	TRUE
P00738	HPT_HUMAN	HP	P00738	HP	kit+UC	44	12	0.428744425532051	0.562058	0.0988951831922122	25.5546	25.1482	25.4835	25.5003	25.0177						25.4079	25.5528	25.3901	25.5267	25.3212	FALSE
P00739	HPTR_HUMAN	HPR	P00739	HPR	kit+UC	10	10	0.00304685141793731	0.0111102	-0.793846796161429	21.5326	21.2087	21.0607	21.706	20.5656						20.4659	20.3282	20.1758	20.4848	20.6495	TRUE
P00740	FA9_HUMAN	F9	P00740	F9	kit+UC	9	9	4.19431348747797e-05	0.000285016	1.44859543742099	17.3992	17.9911	17.1516	17.005	17.3387						18.7534	18.8478	18.3724	19.2203	18.9347	TRUE
P00742	FA10_HUMAN	F10	P00742	F10	kit+UC	9	9	0.223185640713456	0.347659	0.297377298261758	18.9501	19.5591	19.4295	18.8109	18.6551						19.0375	19.8439	19.0235	19.6923	19.2946	FALSE
P00746	CFAD_HUMAN	CFD	P00746	CFD	kit+UC	5	5	0.000220678249470284	0.00114832	1.42168213964359	15.5253	16.2552	15.0649	15.2697	16.2194						17.2178	16.8008	17.0894	16.9257	17.4091	TRUE
P00747	PLMN_HUMAN	PLG	P00747	PLG	kit+UC	48	39	3.52309159404322e-08	1.02775e-06	1.21981763960192	21.1642	21.2603	21.3485	21.3598	21.1629						22.4217	22.432	22.4181	22.4822	22.6407	TRUE
P00748	FA12_HUMAN	F12	P00748	F12	kit+UC	12	12	0.0716546600285329	0.146143	0.300324173951989	19.941	19.4611	19.7132	19.6386	19.264						19.7618	19.8724	20.0336	20.2047	19.6469	FALSE
P00751	CFAB_HUMAN	CFB	P00751	CFB	kit+UC	27	27	7.66630758902371e-05	0.000473083	0.954877560037147	19.7618	20.3365	19.7399	19.5157	19.5953						20.7877	20.6982	20.6291	20.8072	20.8014	TRUE
P00915	CAH1_HUMAN	CA1	P00915	CA1	kit+UC	5	5	1.00167567285261e-05	8.60964e-05	-1.04897802716693	15.9683	16.5111	16.0331	16.0108	16.4174						14.9893	15.1488	15.2652	15.2037	15.0888	TRUE
P00918	CAH2_HUMAN	CA2	P00918	CA2	kit+UC	7	7	0.000106843312790471	0.000605028	-0.872117296189909	16.5986	17.0122	16.9172	16.5929	17.3314						15.9654	16.0879	16.0131	16.0071	16.0182	TRUE
P01008	ANT3_HUMAN	SERPINC1	P01008	SERPINC1	kit+UC	25	25	0.231107107027188	0.356537	0.203786741919551	22.6477	22.7481	23.0602	22.7262	22.172						22.6786	22.8529	22.7393	23.1198	22.9825	FALSE
P01009	A1AT_HUMAN	SERPINA1	P01009	SERPINA1	kit+UC	27	27	6.68021327126418e-05	0.000422154	0.613939204421843	23.5235	23.4742	23.7218	23.6718	23.3676						24.0177	24.318	24.1543	24.1901	24.1487	FALSE
P01011	AACT_HUMAN	SERPINA3	P01011	SERPINA3	kit+UC	15	15	0.000649010024381269	0.00290595	0.654138808797889	21.423	21.3686	21.3977	21.2923	21.7076						21.694	22.1297	22.1477	22.3828	22.1058	FALSE
P01019	ANGT_HUMAN	AGT	P01019	AGT	kit+UC	11	11	0.947739020968144	0.969904	0.0151124526581512	20.0266	19.9065	20.6174	19.7493	19.2707						19.6873	19.7128	19.9733	20.1745	20.0979	FALSE
P01023	A2MG_HUMAN	A2M	P01023	A2M	kit+UC	110	84	1.62528147920695e-06	2.01451e-05	-1.11827483080226	26.4698	26.0714	26.4134	26.404	25.9991						25.2401	25.0936	25.0897	25.129	25.2139	TRUE
P01024	CO3_HUMAN	C3	P01024	C3	kit+UC	110	110	0.00877622183838895	0.026736	0.525415585694937	26.1489	25.7289	26.3098	26.1095	25.4398						26.5143	26.3437	26.3874	26.5186	26.5999	FALSE
P01031	CO5_HUMAN	C5	P01031	C5	kit+UC	67	67	0.00120270939524257	0.00498339	0.881775650358243	23.1096	22.8525	23.3179	23.1157	22.1657						23.7701	23.6897	23.7195	23.8927	23.8982	TRUE
P01033	TIMP1_HUMAN	TIMP1	P01033	TIMP1	kit+UC	5	5	2.72287748423226e-06	2.97866e-05	1.58032031045459	14.8622	15.7801	15.2808	15.0745	15.4239						16.7349	16.7374	16.8328	17.0509	16.9671	TRUE
P01034	CYTC_HUMAN	CST3	P01034	CST3	kit+UC	2	2	0.451014865434895	0.580223	0.16933668332096	14.8784	15.6125	14.4224	14.7759	15.2266						15.1608	15.3567	14.8175	15.3907	15.0367	FALSE
P01036	CYTS_HUMAN	CST4	P01036	CST4	kit+UC	1	1	0.127255857174251	0.226581	0.468149851463927	13.4768	14.181	13.4241	13.2815	14.0906						13.9462	13.6802	14.9078	14.5216	13.739	FALSE
P01040	CYTA_HUMAN	CSTA	P01040	CSTA	kit+UC	6	6	0.2278554909202	0.353219	-0.446459641778535	18.6235	19.7825	18.4479	19.415	19.7546						18.7362	19.3482	19.2666	18.3838	18.0565	FALSE
P01042	KNG1_HUMAN	KNG1	P01042	KNG1	kit+UC	18	18	0.0048663045660631	0.0163989	0.65215604860504	20.4476	20.6168	21.3356	20.5724	20.7131						21.5559	21.2598	21.0783	21.6699	21.3823	FALSE
P01111	RASN_HUMAN	NRAS	P01111	NRAS	kit+UC	3	1	0.00858280634292773	0.0262576	-0.382223398398482	15.9299	16.0479	16.1276	15.8977	15.7554						15.7164	15.2131	15.5781	15.6555	15.6843	FALSE
P01130	LDLR_HUMAN	LDLR	P01130	LDLR	kit+UC	1	1	3.61570367653572e-05	0.000252226	3.64593060419787	10.9676	9.78469	10.5139	10.9971	8.29616						13.7155	13.5114	13.0416	14.338	14.1825	TRUE
P01137	TGFB1_HUMAN	TGFB1	P01137	TGFB1	kit+UC	3	3	0.0182939633136694	0.0497486	-0.570789890633147	16.2078	17.2691	16.5951	16.6217	16.133						15.7432	16.083	16.0284	16.1306	15.9877	FALSE
P01344	IGF2_HUMAN	IGF2	P01344	IGF2	kit+UC	2	2	0.0687489529433695	0.142256	0.420778129300176	14.5656	15.094	14.108	14.4394	14.8776						14.6963	15.2439	14.8019	15.0322	15.4142	FALSE
P01591	IGJ_HUMAN	JCHAIN	P01591	JCHAIN	kit+UC	8	8	0.00166300150400608	0.00656796	-0.57943824912606	23.4457	23.5735	23.4961	23.7795	23.2612						22.8303	23.1403	22.5691	23.0447	23.0746	FALSE
P01593	KVD33_HUMAN	IGKV1D-33	P01593; P01594	IGKV1D-33 ; IGKV1-33	kit+UC	2	0	0.00761071938700202	0.0238651	-0.522645137733992	19.9366	19.4701	19.8154	19.6388	19.5474						19.0362	18.8411	18.9663	19.5404	19.4111	FALSE
P01597	KV139_HUMAN	IGKV1-39	P01597; P04432	IGKV1-39 ; IGKV1D-39	kit+UC	9	0	0.110721912699609	0.20429	-0.114717665965767	21.7629	21.6838	21.8126	21.821	21.7537						21.6078	21.697	21.5723	21.661	21.7223	FALSE
P01599	KV117_HUMAN	IGKV1-17	P01599	IGKV1-17	kit+UC	6	2	0.0248452017392419	0.0637238	-0.496459326383984	20.183	19.9586	19.588	20.1202	19.1895						19.3314	19.1091	19.4769	19.2485	19.3911	FALSE
P01601	KVD16_HUMAN	IGKV1D-16	P01601	IGKV1D-16	kit+UC	1	1	0.303514904773415	0.435229	-0.436320322513101	16.5284	16.9059	16.1077	16.2014	14.9701						16.7874	15.177	15.6163	15.7464	15.2046	FALSE
P01602	KV105_HUMAN	IGKV1-5	P01602	IGKV1-5	kit+UC	1	1	0.598849829273222	0.707064	-0.226560013956444	17.574	15.6172	17.7735	16.9463	16.1592						17.0184	16.5236	15.9409	16.5086	16.9459	FALSE
P01619	KV320_HUMAN	IGKV3-20	P01619	IGKV3-20	kit+UC	5	3	0.00650519108822873	0.0210026	-0.627564119679292	22.5551	22.2206	22.5756	22.7806	22.1525						21.8962	21.9447	21.8694	22.1661	21.2701	FALSE
P01624	KV315_HUMAN	IGKV3-15	P01624	IGKV3-15	kit+UC	7	0	0.0653965843411853	0.137157	-0.185138121887771	23.1566	22.9288	23.0817	23.1891	22.8371						22.8397	22.9474	22.8714	22.8786	22.7304	FALSE
P01699	LV144_HUMAN	IGLV1-44	P01699	IGLV1-44	kit+UC	5	1	0.683913992218884	0.777004	0.0747563418430168	20.1669	19.6011	20.3963	20.3342	19.5275						20.1602	20.0975	20.0861	20.0156	20.0404	FALSE
P01700	LV147_HUMAN	IGLV1-47	P01700	IGLV1-47	kit+UC	5	1	0.138494783164985	0.242849	-0.337365040363942	21.4417	21.2772	21.5445	21.5141	20.5123						20.7658	21.355	20.8059	20.8713	20.805	FALSE
P01701	LV151_HUMAN	IGLV1-51	P01701	IGLV1-51	kit+UC	3	3	0.313515350940162	0.443381	-0.338551201938831	21.6342	19.8075	21.0314	21.2436	20.8875						20.0887	20.9447	20.4664	20.9186	20.4931	FALSE
P01703	LV140_HUMAN	IGLV1-40	P01703	IGLV1-40	kit+UC	3	1	0.13421038539803	0.236341	-0.34633680231957	19.2303	18.4131	18.5207	18.809	18.0174						17.9094	18.3389	18.3449	18.4763	18.1893	FALSE
P01704	LV214_HUMAN	IGLV2-14	P01704	IGLV2-14	kit+UC	1	1	0.270735952697635	0.398921	-0.547782621548954	18.6537	18.6653	19.2237	19.2338	16.7817						17.2188	17.9507	17.6857	18.4299	18.5341	FALSE
P01705	LV223_HUMAN	IGLV2-23	P01705	IGLV2-23	kit+UC	1	1	0.529375915158407	0.648912	-0.15929363357737	14.8356	15.9214	15.6921	16.1967	15.8115						15.8883	15.393	15.4501	15.7372	15.1922	FALSE
P01706	LV211_HUMAN	IGLV2-11	P01706	IGLV2-11	kit+UC	2	2	0.0338596673656482	0.0817615	-0.831741232223123	18.3516	17.8299	18.3225	18.2955	16.5985						16.5814	17.2214	17.0544	16.9254	17.4566	FALSE
P01709	LV208_HUMAN	IGLV2-8	P01709	IGLV2-8	kit+UC	2	2	0.0571684457489813	0.122936	-0.660878696799323	18.4209	19.0176	19.3432	19.1422	17.8345						18.3519	17.9761	17.6448	18.654	17.8272	FALSE
P01714	LV319_HUMAN	IGLV3-19	P01714	IGLV3-19	kit+UC	4	4	0.290456226429758	0.420259	-0.310680774921082	20.0884	20.4294	20.5718	19.9422	18.9087						19.7188	19.4562	19.6426	19.7495	19.82	FALSE
P01715	LV301_HUMAN	IGLV3-1	P01715	IGLV3-1	kit+UC	2	2	0.107922831470509	0.201013	-0.435905113177693	17.2139	18.5174	18.3031	17.8707	17.4184						17.4633	17.5845	17.5988	17.1309	17.3664	FALSE
P01717	LV325_HUMAN	IGLV3-25	P01717	IGLV3-25	kit+UC	8	1	0.503947885795195	0.625118	-0.095606165046938	22.582	22.37	22.6177	22.4302	21.9328						22.1508	22.2547	22.1897	22.3476	22.5118	FALSE
P01718	LV327_HUMAN	IGLV3-27	P01718	IGLV3-27	kit+UC	1	1	0.0329154897954508	0.0800168	0.724513194988951	14.1659	15.1374	14.317	14.152	14.4847						14.9878	15.0278	14.5996	15.1273	16.1369	FALSE
P01721	LV657_HUMAN	IGLV6-57	P01721	IGLV6-57	kit+UC	3	3	0.0105837647082595	0.0315112	-0.960639367877008	17.5776	18.3175	19.0946	18.4782	17.5819						17.0029	16.9262	17.0546	17.5929	17.6701	TRUE
P01742	HV169_HUMAN	IGHV1-69	P01742	IGHV1-69	kit+UC	6	1	0.838163258558906	0.892887	0.0135771871402994	19.5528	19.5042	19.5013	19.5169	19.4413						19.469	19.449	19.485	19.581	19.6003	FALSE
P01743	HV146_HUMAN	IGHV1-46	P01743	IGHV1-46	kit+UC	6	1	0.234165360313135	0.360485	-0.10090032865217	19.6828	19.6352	19.8397	19.6911	19.5586						19.5932	19.4899	19.4828	19.6426	19.6944	FALSE
P01764	HV323_HUMAN	IGHV3-23	P01764	IGHV3-23	kit+UC	1	1	0.00406734794054497	0.0139342	-1.03256404531432	17.0102	16.9339	17.6761	17.1536	17.252						16.0435	15.638	15.6364	17.0146	16.5304	TRUE
P01768	HV330_HUMAN	IGHV3-30	P01768; P0DP03	IGHV3-30 ; IGHV3-30-5	kit+UC	26	0	0.798018320127243	0.863498	-0.0176521719305569	22.9452	22.7702	22.8452	22.9569	22.8067						22.8913	22.7947	22.8706	22.8337	22.8457	FALSE
P01772	HV333_HUMAN	IGHV3-33	P01772	IGHV3-33	kit+UC	21	1	0.973233410394843	0.983947	-0.00197573532785356	22.0882	22.0329	22.0931	22.1001	22.1052						22.0697	22.074	22.0892	22.0827	22.094	FALSE
P01780	HV307_HUMAN	IGHV3-7	P01780	IGHV3-7	kit+UC	20	2	0.0389927899400515	0.0914794	-0.270439536282453	22.3785	21.9528	22.4176	22.5012	22.0713						21.96	21.9585	22.005	21.9804	22.0654	FALSE
P01782	HV309_HUMAN	IGHV3-9	P01782; P0DP04	IGHV3-9 ; IGHV3-43D	kit+UC	2	0	0.987788244006471	0.994044	0.00434288764325075	19.2848	18.2909	19.8048	18.9397	18.4549						18.9287	18.8229	18.6424	19.2821	19.1207	FALSE
P01817	HV205_HUMAN	IGHV2-5	P01817	IGHV2-5	kit+UC	3	3	0.110217735472659	0.203913	-0.604378530467105	17.9947	17.4708	18.1568	17.322	16.127						16.546	17.1239	16.8103	16.6211	16.9481	FALSE
P01833	PIGR_HUMAN	PIGR	P01833	PIGR	kit+UC	14	14	6.41736092274066e-05	0.000407326	-0.925552561697589	20.1821	19.9197	20.241	20.4177	20.0743						18.9069	19.5067	19.0617	19.4096	19.3221	TRUE
P01834	IGKC_HUMAN	IGKC	P01834	IGKC	kit+UC	1	1	0.0478936819550619	0.106808	-0.503105628392749	21.5448	22.2892	21.8262	21.8212	21.0514						21.0594	20.8231	21.2199	21.4774	21.4374	FALSE
P01859	IGHG2_HUMAN	IGHG2	P01859	IGHG2	kit+UC	9	7	0.298744350070532	0.429668	0.179822718257686	22.0558	21.8246	22.3018	22.3061	21.8461						22.6914	21.964	22.0488	22.1324	22.397	FALSE
P01860	IGHG3_HUMAN	IGHG3	P01860	IGHG3	kit+UC	14	7	0.00144802019228179	0.00582841	0.445100470744723	22.0831	21.9622	22.0738	21.8982	21.7889						22.3006	22.4409	22.1975	22.459	22.6337	FALSE
P01861	IGHG4_HUMAN	IGHG4	P01861	IGHG4	kit+UC	5	5	0.0260989979228205	0.0664087	-0.650880016112612	20.8984	20.0255	20.1286	20.3583	20.07						20.0789	19.6502	18.8474	19.8659	19.784	FALSE
P01871	IGHM_HUMAN	IGHM	P01871	IGHM	kit+UC	59	5	0.0185828104772105	0.0501562	-0.226666601697449	26.5205	26.2925	26.3086	26.2318	26.1813						26.137	26.1128	26.0064	26.1096	26.0353	FALSE
P01876	IGHA1_HUMAN	IGHA1	P01876	IGHA1	kit+UC	25	8	0.082544092397714	0.16291	-0.195735205969555	25.4312	25.2204	25.3862	25.3907	25.0674						24.8972	25.2018	25.1518	25.2371	25.0293	FALSE
P01889	HLAB_HUMAN	HLA-B	P01889	HLA-B	kit+UC	24	3	1.53220901994282e-08	5.82239e-07	-1.07632196628901	21.3076	21.3281	21.3876	21.4148	21.3345						20.3383	20.2737	20.3301	20.213	20.2359	TRUE
P02042	HBD_HUMAN	HBD	P02042	HBD	kit+UC	21	6	0.187745027936918	0.304269	-0.111560887806448	23.617	23.5584	23.7357	23.6387	23.6421						23.5139	23.6323	23.5072	23.6373	23.3432	FALSE
P02452	CO1A1_HUMAN	COL1A1	P02452	COL1A1	kit+UC	2	2	0.598219772238016	0.706609	0.128360979462157	15.2145	15.776	15.1456	14.9455	15.8256						15.1628	15.3874	15.4765	16.1952	15.3272	FALSE
P02533	K1C14_HUMAN	KRT14	P02533	KRT14	kit+UC	24	14	0.550590807773988	0.665874	-0.109651920010467	23.083	22.9418	22.6238	23.4804	23.2874						22.8799	23.1326	23.08	22.5766	23.199	FALSE
P02538	K2C6A_HUMAN	KRT6A	P02538	KRT6A	kit+UC	60	2	0.553572559634971	0.668081	-0.0712542623289352	24.098	24.3948	23.9423	24.3486	24.2905						24.162	24.2294	24.205	23.8595	24.262	FALSE
P02545	LMNA_HUMAN	LMNA	P02545	LMNA	kit+UC	10	7	0.489202772567502	0.612616	0.144747936176216	17.1301	17.7292	16.9791	17.1678	17.9062						17.8729	17.3376	17.6946	17.3912	17.3397	FALSE
P02549	SPTA1_HUMAN	SPTA1	P02549	SPTA1	kit+UC	34	34	1.05898143676539e-08	4.49756e-07	-2.35302292781738	19.1157	19.497	18.9319	19.0322	19.2229						16.5045	16.9098	16.9719	16.9494	16.699	TRUE
P02647	APOA1_HUMAN	APOA1	P02647	APOA1	kit+UC	20	20	0.0136357866661435	0.0391453	0.410402596939228	24.4453	23.9578	24.7171	24.5631	24.2865						24.8114	24.8891	24.7402	24.902	24.679	FALSE
P02649	APOE_HUMAN	APOE	P02649	APOE	kit+UC	24	24	0.000144528226447506	0.000792026	0.656506788982107	24.1859	24.1621	24.2282	24.1025	24.1206						24.5904	25.0852	24.9173	24.9121	24.5769	FALSE
P02652	APOA2_HUMAN	APOA2	P02652	APOA2	kit+UC	5	5	3.86652084698173e-05	0.000266504	1.40579381707467	19.3999	19.6569	19.2327	19.242	19.1055						20.2918	21.1919	21.0248	20.8537	20.3037	TRUE
P02654	APOC1_HUMAN	APOC1	P02654	APOC1	kit+UC	3	3	0.000851612383280222	0.00365991	1.66848031637285	18.1162	18.8813	19.344	18.2424	18.8738						19.4262	20.7628	20.4097	21.2016	19.9998	TRUE
P02655	APOC2_HUMAN	APOC2	P02655	APOC2	kit+UC	4	4	1.97476540859024e-06	2.36644e-05	1.63232951487024	19.1738	19.6501	19.4617	19.5593	18.8839						20.8267	21.2144	21.1256	21.0027	20.721	TRUE
P02656	APOC3_HUMAN	APOC3	P02656	APOC3	kit+UC	4	4	6.99941409180538e-05	0.000437539	1.87904063175518	19.2008	19.8954	19.3749	19.2603	19.2651						21.4143	22.1462	21.1036	20.413	21.3146	TRUE
P02671	FIBA_HUMAN	FGA	P02671	FGA	kit+UC	52	52	0.000120406103201169	0.000673926	0.861047198167697	25.3114	24.772	25.3989	24.9907	24.756						25.9052	26.0101	25.8153	25.8085	25.9953	TRUE
P02675	FIBB_HUMAN	FGB	P02675	FGB	kit+UC	45	45	0.000477778927637711	0.0022334	0.765807913242305	25.1892	24.7122	25.4277	25.0916	24.7438						25.5945	25.9529	25.7838	25.9312	25.731	TRUE
P02679	FIBG_HUMAN	FGG	P02679	FGG	kit+UC	37	37	0.00106433373105422	0.00448075	0.748893664765585	25.2486	24.5724	25.2504	24.974	24.4863						25.5889	25.8218	25.6097	25.6385	25.6174	FALSE
P02730	B3AT_HUMAN	SLC4A1	P02730	SLC4A1	kit+UC	24	24	1.6404150372713e-07	3.11679e-06	-1.76105438894424	20.1584	20.2904	20.0339	20.1649	20.4936						18.2652	18.7134	18.6378	18.5575	18.1619	TRUE
P02741	CRP_HUMAN	CRP	P02741	CRP	kit+UC	7	7	6.69444879168239e-06	6.17686e-05	1.80716629395768	18.467	18.8861	18.4674	18.3162	17.6632						20.048	19.9009	20.1505	20.403	20.3333	TRUE
P02743	SAMP_HUMAN	APCS	P02743	APCS	kit+UC	8	8	0.000321925862990271	0.00157848	0.852331434272113	19.7062	20.3941	20.3356	19.9643	20.4319						20.9805	20.8462	20.8914	21.1164	21.2593	TRUE
P02745	C1QA_HUMAN	C1QA	P02745	C1QA	kit+UC	3	3	0.226418570246785	0.351557	0.337490544569047	19.7147	18.7871	20.0356	18.9956	19.1726						19.4614	19.2313	20.0811	19.9734	19.6457	FALSE
P02746	C1QB_HUMAN	C1QB	P02746	C1QB	kit+UC	8	8	0.308919487381993	0.440667	-0.208563498592522	22.0975	21.9447	21.6582	22.0196	21.3244						21.1201	21.7668	21.4472	21.9779	21.6896	FALSE
P02747	C1QC_HUMAN	C1QC	P02747	C1QC	kit+UC	5	5	0.00570626873830919	0.018791	-0.674824720350053	22.5157	22.1598	22.3676	22.198	22.0143						21.0303	21.2928	21.9032	21.9754	21.6796	FALSE
P02748	CO9_HUMAN	C9	P02748	C9	kit+UC	17	17	0.0296718760178265	0.0736189	0.373351169251077	21.0719	20.8696	21.6058	21.2291	20.8152						21.5855	21.4004	21.4431	21.6063	21.423	FALSE
P02749	APOH_HUMAN	APOH	P02749	APOH	kit+UC	17	17	3.2235049456946e-08	9.79647e-07	2.22096130125658	18.8957	18.8715	18.5047	18.2243	18.5314						20.8887	20.7932	20.5932	20.9915	20.8658	TRUE
P02750	A2GL_HUMAN	LRG1	P02750	LRG1	kit+UC	9	9	0.000269349749203988	0.0013671	1.02557897666102	17.6964	18.3314	17.7744	17.7498	18.2273						18.5704	19.1174	19.1196	19.3426	18.7571	TRUE
P02751	FINC_HUMAN	FN1	P02751	FN1	kit+UC	66	66	4.81016771468105e-06	4.7738e-05	-0.783576067983571	23.2986	23.2996	23.4883	23.4149	23.4247						22.4978	22.5534	22.4618	22.7276	22.7677	TRUE
P02753	RET4_HUMAN	RBP4	P02753	RBP4	kit+UC	4	4	0.000769199140137892	0.00335566	0.973839676524275	16.5625	17.1868	16.0338	16.6236	17.045						17.5348	17.5696	17.6299	17.9063	17.6803	TRUE
P02760	AMBP_HUMAN	AMBP	P02760	AMBP	kit+UC	15	15	0.0126614193928697	0.0367494	0.615996064488169	20.2268	20.532	20.8091	20.2595	19.6725						20.9215	20.7169	20.672	21.1344	21.1351	FALSE
P02763	A1AG1_HUMAN	ORM1	P02763	ORM1	kit+UC	6	6	0.00614776607241285	0.0200392	0.698708491671372	19.3216	19.5697	19.4533	19.7804	19.7751						19.8428	20.7532	20.4832	20.5086	19.8059	FALSE
P02765	FETUA_HUMAN	AHSG	P02765	AHSG	kit+UC	6	6	0.00166700551611767	0.00656796	0.862069257420536	17.4403	18.1306	18.4607	17.589	17.8316						18.673	19.0572	18.8005	18.808	18.4238	TRUE
P02766	TTHY_HUMAN	TTR	P02766	TTR	kit+UC	5	5	0.317494991361256	0.446247	0.178863863867988	20.187	19.7679	20.5592	19.9126	19.9809						20.6297	20.1998	20.0386	20.3766	20.0572	FALSE
P02768	ALBU_HUMAN	ALB	P02768	ALB	kit+UC	52	52	0.000331821352832584	0.00161875	0.361219440593924	25.0156	24.9577	25.0808	24.9251	24.8973						25.2514	25.3808	25.3632	25.3349	25.3523	FALSE
P02774	VTDB_HUMAN	GC	P02774	GC	kit+UC	22	22	1.39021970943766e-06	1.82498e-05	1.1935859705834	19.3106	19.6795	19.5086	19.353	19.3781						20.7311	20.6568	20.4744	20.9041	20.4314	TRUE
P02775	CXCL7_HUMAN	PPBP	P02775	PPBP	kit+UC	6	6	1.48506109956896e-06	1.89772e-05	2.26182034621925	16.3521	17.1786	16.3627	16.2547	16.7141						18.3373	18.6312	19.1224	19.1734	18.907	TRUE
P02776	PLF4_HUMAN	PF4	P02776	PF4	kit+UC	5	1	0.00011374429754983	0.000641105	0.783328853373721	17.7481	18.198	18.0563	17.9316	17.8548						18.5705	18.7092	18.5028	18.9451	18.9778	TRUE
P02786	TFR1_HUMAN	TFRC	P02786	TFRC	kit+UC	26	26	1.28487659027778e-08	5.06551e-07	-2.36131938261452	21.3478	21.4617	21.3777	21.6036	21.206						18.6692	19.3159	19.267	18.903	19.035	TRUE
P02787	TRFE_HUMAN	TF	P02787	TF	kit+UC	39	39	0.00181914420818069	0.00706141	0.386724688478683	22.4916	22.6186	22.4637	22.444	22.2065						22.837	22.7655	22.7186	22.9539	22.8829	FALSE
P02788	TRFL_HUMAN	LTF	P02788	LTF	kit+UC	25	25	0.149796400064881	0.257605	-0.187244357267272	19.2965	19.6499	19.3224	19.4571	19.74						19.1623	19.5194	19.1037	19.3694	19.3749	FALSE
P02790	HEMO_HUMAN	HPX	P02790	HPX	kit+UC	20	20	0.00284082897556179	0.0104647	0.511606047647952	20.1336	20.52	20.1087	20.3091	19.9538						20.833	20.7377	20.4385	20.9242	20.6498	FALSE
P02792	FRIL_HUMAN	FTL	P02792	FTL	kit+UC	7	7	1.17508073095846e-05	9.75182e-05	-1.86461358966162	19.887	19.3643	19.7908	19.4101	19.1311						16.9602	18.0315	17.9596	17.8318	17.477	TRUE
P02794	FRIH_HUMAN	FTH1	P02794	FTH1	kit+UC	6	6	5.13466086389982e-06	4.9929e-05	-1.42555724373347	18.8338	18.7966	19.2721	18.7078	18.6312						17.5956	17.6313	17.0547	17.2291	17.6031	TRUE
P03950	ANGI_HUMAN	ANG	P03950	ANG	kit+UC	4	4	0.0330576482847609	0.0802273	0.475502856259137	16.6674	16.9865	15.9141	16.7234	16.7894						16.9036	17.0655	17.1119	17.3892	16.9881	FALSE
P03951	FA11_HUMAN	F11	P03951	F11	kit+UC	9	9	0.122102052413081	0.219845	-0.240954020007511	18.2668	18.4246	18.3817	18.3533	17.9289						18.0732	18.1666	17.5883	18.2021	18.1203	FALSE
P03952	KLKB1_HUMAN	KLKB1	P03952	KLKB1	kit+UC	26	22	0.0609987266649129	0.129523	-0.40115236549374	21.562	21.2707	21.8567	21.3056	20.8592						20.6155	21.001	21.2698	21.0924	20.8697	FALSE
P03973	SLPI_HUMAN	SLPI	P03973	SLPI	kit+UC	2	2	3.11346521671416e-07	5.19023e-06	3.38606841576831	12.1569	12.5279	10.9423	12.1223	11.5244						15.066	15.3452	15.2883	15.5209	14.9837	TRUE
P04003	C4BPA_HUMAN	C4BPA	P04003	C4BPA	kit+UC	30	30	0.036276551237302	0.085808	0.491376771100413	24.9622	24.2712	24.9203	24.6985	23.8604						24.898	25.0682	25.0029	25.1319	25.0683	FALSE
P04004	VTNC_HUMAN	VTN	P04004	VTN	kit+UC	21	21	0.271059917977277	0.399195	-0.242101169142313	23.7095	23.1863	24.0269	23.7182	22.8813						23.4054	23.0731	23.2839	23.1062	23.4431	FALSE
P04040	CATA_HUMAN	CAT	P04040	CAT	kit+UC	15	15	0.0172173339670744	0.047221	-0.684288316588198	19.2749	19.8072	19.309	19.5171	20.1577						18.4943	19.3809	19.3637	18.5243	18.8812	FALSE
P04070	PROC_HUMAN	PROC	P04070	PROC	kit+UC	4	4	2.56301424853064e-09	1.64374e-07	4.45732280463021	12.3232	12.6778	11.9225	12.176	11.8997						16.3641	17.0967	16.6758	16.9922	16.1571	TRUE
P04075	ALDOA_HUMAN	ALDOA	P04075	ALDOA	kit+UC	13	13	0.0904872742107779	0.174816	-0.348133987264436	18.7747	19.2675	18.7656	18.7725	19.2487						19.1687	18.3632	18.7265	18.3626	18.4674	FALSE
P04083	ANXA1_HUMAN	ANXA1	P04083	ANXA1	kit+UC	9	9	0.574694962571689	0.685551	-0.0946023260581015	17.3958	18.017	17.3785	17.5194	17.9593						17.9038	17.4607	17.6217	17.4198	17.391	FALSE
P04114	APOB_HUMAN	APOB	P04114	APOB	kit+UC	273	273	8.7109607805635e-07	1.2037e-05	0.787040981650087	26.9998	26.9459	26.9642	27.0131	27.1585						27.8857	27.7237	27.7418	27.8118	27.8538	TRUE
P04179	SODM_HUMAN	SOD2	P04179	SOD2	kit+UC	1	1	0.911137275877183	0.942128	0.0226860468733268	12.9435	14.0033	13.1227	12.9108	13.0806						13.1443	13.2262	13.1137	13.4183	13.2717	FALSE
P04180	LCAT_HUMAN	LCAT	P04180	LCAT	kit+UC	7	7	1.05863977566753e-07	2.21547e-06	2.8640757029951	13.9423	15.0209	14.6382	14.2092	14.586						17.0197	17.2055	17.4753	17.693	17.3234	TRUE
P04196	HRG_HUMAN	HRG	P04196	HRG	kit+UC	15	15	0.0504960007077673	0.111835	-0.465531951694132	21.2621	20.6914	21.8306	21.3637	20.9109						21.0635	20.6678	20.4702	20.8689	20.6607	FALSE
P04211	LV743_HUMAN	IGLV7-43	P04211	IGLV7-43	kit+UC	5	1	0.534572973148146	0.653342	-0.11839847540962	20.5071	20.2371	20.5717	20.6465	19.7462						19.9572	20.3678	20.2127	20.5154	20.0635	FALSE
P04217	A1BG_HUMAN	A1BG	P04217	A1BG	kit+UC	9	9	0.00116856562814079	0.0048569	0.738357240690906	17.9036	18.5795	17.9295	17.734	17.9049						18.7678	18.7387	18.4481	18.8753	18.9133	FALSE
P04259	K2C6B_HUMAN	KRT6B	P04259	KRT6B	kit+UC	2	2	0.790120033070965	0.857845	0.159202847999513	18.2242	17.4642	17.2487	19.4218	19.3603						18.3265	18.788	19.1857	16.876	19.339	FALSE
P04264	K2C1_HUMAN	KRT1	P04264	KRT1	kit+UC	52	43	0.14371468950327	0.249728	-0.203935376429285	25.7134	25.7774	25.6311	26.0222	25.8459						25.5243	25.943	25.7151	25.3164	25.4715	FALSE
P04275	VWF_HUMAN	VWF	P04275	VWF	kit+UC	94	94	0.909222937439777	0.941198	0.0150487405950486	23.7064	23.8899	23.6788	23.3684	23.2522						23.5211	23.5789	23.4691	23.6469	23.7549	FALSE
P04278	SHBG_HUMAN	SHBG	P04278	SHBG	kit+UC	1	1	0.300494623778684	0.431832	0.259359899378973	12.1478	12.3602	11.961	11.7917	12.3858						12.9018	12.5372	11.5409	12.4764	12.487	FALSE
P04406	G3P_HUMAN	GAPDH	P04406	GAPDH	kit+UC	8	8	0.000812571764552438	0.00350778	-0.8790627758173	19.6358	20.0346	19.5704	20.3292	20.3705						19.1811	19.1404	19.408	18.9	18.9157	TRUE
P04430	KV116_HUMAN	IGKV1-16	P04430	IGKV1-16	kit+UC	2	2	0.156081551676616	0.265668	-0.498104214471898	18.4796	17.58	18.712	17.9867	16.9058						17.4352	17.1826	17.1565	17.9117	17.4878	FALSE
P04439	HLAA_HUMAN	HLA-A	P04439	HLA-A	kit+UC	6	4	9.74592456647649e-06	8.42702e-05	-2.4160389790772	17.5309	17.2005	17.7996	17.6808	18.1725						16.2921	14.8758	15.2098	15.0956	14.8308	TRUE
P04632	CPNS1_HUMAN	CAPNS1	P04632	CAPNS1	kit+UC	3	1	0.0731111318240157	0.148589	-0.16466351434684	15.4862	15.5192	15.6072	15.4852	15.6024						15.4862	15.2118	15.4973	15.2531	15.4285	FALSE
P04746	AMYP_HUMAN	AMY2A	P04746; P0DTE7; P0DTE8; P0DUB6; P19961	AMY2A ; AMY1B ; AMY1C ; AMY1A ; AMY2B	kit+UC	10	0	0.981561160867127	0.990132	0.00141126855695717	16.4921	16.5281	16.4743	16.5009	16.5391						16.474	16.5524	16.469	16.5542	16.4919	FALSE
P04792	HSPB1_HUMAN	HSPB1	P04792	HSPB1	kit+UC	7	7	0.237921658267556	0.365246	-0.324977617110289	17.9009	18.778	17.6513	18.0397	19.0282						18.1196	18.0733	18.046	17.8479	17.6864	FALSE
P04899	GNAI2_HUMAN	GNAI2	P04899	GNAI2	kit+UC	29	6	0.0143184319887684	0.0405825	-0.173569920121022	21.0119	21.0602	21.0285	21.0612	21.0305						20.8384	20.8511	20.8565	20.923	20.8556	FALSE
P04908	H2A1B_HUMAN	H2AC4	P04908; P0C0S8; P20671; Q16777; Q6FI13; Q7L7L0; Q93077; Q96KK5; Q99878; Q9BTM1	H2AC4 ; H2AC11 ; H2AC7 ; H2AC20 ; H2AC18 ; H2AC25 ; H2AC6 ; H2AC12 ; H2AC14 ; H2AJ	kit+UC	39	0	0.990500193400782	0.994505	-0.000684062871776803	23.8986	23.8972	23.8983	23.8985	23.9029						23.8985	23.8984	23.8985	23.8983	23.8983	FALSE
P05023	AT1A1_HUMAN	ATP1A1	P05023	ATP1A1	kit+UC	24	6	0.0170507373445653	0.0468976	-0.253640311654131	18.305	18.7126	18.348	18.4089	18.4478						18.1436	18.1752	18.1924	18.2763	18.1666	FALSE
P05062	ALDOB_HUMAN	ALDOB	P05062	ALDOB	kit+UC	2	2	0.162093085876061	0.273118	0.271967100758571	13.8981	14.5431	14.427	13.9773	14.3415						14.3613	14.1726	14.5153	14.4923	15.0054	FALSE
P05067	A4_HUMAN	APP	P05067	APP	kit+UC	1	1	0.861492937138287	0.909686	-0.0422272398397592	13.6694	13.8878	12.9197	13.3628	13.7319						13.0959	13.7605	13.2608	14.049	13.1942	FALSE
P05089	ARGI1_HUMAN	ARG1	P05089	ARG1	kit+UC	11	11	0.366340584526545	0.496188	-0.291353006857548	17.8685	19.2201	17.7671	18.6312	19.0968						18.0285	18.6331	18.4429	18.1495	17.8729	FALSE
P05090	APOD_HUMAN	APOD	P05090	APOD	kit+UC	6	6	0.286419284068357	0.416715	0.280355523826426	18.9693	20.1366	19.327	19.3972	19.5855						19.4281	20.3918	19.8479	19.7962	19.3534	FALSE
P05106	ITB3_HUMAN	ITGB3	P05106	ITGB3	kit+UC	21	21	4.24869515588221e-08	1.16859e-06	-2.0691404551674	22.0829	21.9592	22.3609	22.3834	21.8459						19.7616	20.2068	20.2128	20.0166	20.0888	TRUE
P05107	ITB2_HUMAN	ITGB2	P05107	ITGB2	kit+UC	8	6	5.06486683592729e-08	1.29445e-06	-2.0484491705771	18.0156	18.1053	17.6497	17.5524	17.6442						15.5114	15.9955	15.7889	15.663	15.7661	TRUE
P05109	S10A8_HUMAN	S100A8	P05109	S100A8	kit+UC	4	4	0.0185268770484789	0.0500989	-0.880240363025443	20.2105	20.3277	20.3241	20.3333	20.4584						20.5002	19.7249	19.5727	18.726	18.7289	FALSE
P05120	PAI2_HUMAN	SERPINB2	P05120	SERPINB2	kit+UC	1	1	0.741255191857583	0.823047	-0.132502696672395	13.5044	14.8276	13.3236	14.6433	15.4332						14.3221	14.6615	13.9032	14.1411	14.0417	FALSE
P05121	PAI1_HUMAN	SERPINE1	P05121	SERPINE1	kit+UC	2	2	0.487692351352638	0.611225	-0.138188087758696	14.7058	14.9392	15.4542	14.6444	14.5109						14.6588	14.3358	14.8397	14.7021	15.027	FALSE
P05141	ADT2_HUMAN	SLC25A5	P05141; P12235; P12236; Q9H0C2	SLC25A5 ; SLC25A4 ; SLC25A6 ; SLC25A31	kit+UC	4	0	0.127002831419719	0.22641	0.125866235358874	14.1635	14.0567	14.2392	14.1557	14.2633						14.1951	14.3652	14.2094	14.4024	14.3357	FALSE
P05154	IPSP_HUMAN	SERPINA5	P05154	SERPINA5	kit+UC	12	12	0.608791662633605	0.715002	-0.119002918150535	19.3773	19.6749	20.2982	19.5772	19.4074						19.0749	19.5371	20.0843	19.3254	19.7183	FALSE
P05155	IC1_HUMAN	SERPING1	P05155	SERPING1	kit+UC	19	19	2.63727366506683e-05	0.000193803	1.2010328468338	21.4417	21.2259	21.6475	21.123	20.9831						22.109	22.7648	22.6379	22.5825	22.332	TRUE
P05156	CFAI_HUMAN	CFI	P05156	CFI	kit+UC	23	23	3.42216237922803e-08	1.01889e-06	2.65595187412191	18.5437	19.4669	18.4875	18.8943	18.909						21.5503	21.5583	21.5039	21.5263	21.4423	TRUE
P05160	F13B_HUMAN	F13B	P05160	F13B	kit+UC	27	27	1.68298475792066e-06	2.07712e-05	1.19086229150254	19.112	19.649	19.2174	19.1441	19.37						20.4956	20.4012	20.3407	20.5738	20.6356	TRUE
P05164	PERM_HUMAN	MPO	P05164	MPO	kit+UC	15	13	0.402627243950082	0.535107	-0.123710416076154	18.3159	18.4518	18.7462	18.2592	18.0467						17.9878	18.3642	18.1109	18.4408	18.2974	FALSE
P05165	PCCA_HUMAN	PCCA	P05165	PCCA	kit+UC	1	1	0.000477921930707946	0.0022334	-3.74004723329597	13.4076	13.5433	13.1703	13.4572	13.2805						8.15716	9.08776	11.9866	7.96392	10.9632	TRUE
P05186	PPBT_HUMAN	ALPL	P05186	ALPL	kit+UC	1	1	5.34425314966762e-05	0.000352379	-2.72372800828779	13.2577	13.6325	13.3279	12.9987	13.1492						11.4448	10.2991	9.04854	11.1418	10.8131	TRUE
P05204	HMGN2_HUMAN	HMGN2	P05204; Q15651	HMGN2 ; HMGN3	kit+UC	2	0	2.32805932419348e-06	2.67336e-05	2.49414018924308	12.1693	12.5806	12.1477	12.4408	11.0533						14.6236	14.6271	14.4483	14.5938	14.5696	TRUE
P05362	ICAM1_HUMAN	ICAM1	P05362	ICAM1	kit+UC	2	2	0.000146084785744806	0.00079904	-0.926239234508094	14.0041	14.7136	14.356	14.4278	14.7003						13.2948	13.7268	13.4092	13.7192	13.4206	TRUE
P05388	RLA0_HUMAN	RPLP0	P05388; Q8NHW5	RPLP0 ; RPLP0P6	kit+UC	2	0	0.429866464667376	0.563273	0.0892622437718984	13.0271	13.2167	13.1858	12.9241	13.4935						13.2715	13.3291	13.2636	13.1403	13.289	FALSE
P05451	REG1A_HUMAN	REG1A	P05451; P48304	REG1A ; REG1B	kit+UC	2	0	0.000137394822699873	0.000755802	3.44501330871918	12.1168	12.8098	12.2388	11.6744	9.28335						14.8881	15.0251	15.3687	15.2085	14.8579	TRUE
P05452	TETN_HUMAN	CLEC3B	P05452	CLEC3B	kit+UC	7	7	4.93814807762215e-09	2.54667e-07	4.68851859396987	14.5212	15.4535	14.3582	13.9681	14.5341						19.173	19.1601	19.0735	19.5993	19.2717	TRUE
P05543	THBG_HUMAN	SERPINA7	P05543	SERPINA7	kit+UC	6	6	0.324479800286408	0.454681	0.224797552496447	16.0465	16.8763	15.8825	15.919	16.6613						16.4006	16.8799	16.2854	16.5503	16.3935	FALSE
P05546	HEP2_HUMAN	SERPIND1	P05546	SERPIND1	kit+UC	13	13	0.339974020962158	0.470083	0.149673991844967	20.0915	19.828	20.0857	19.9199	19.4169						20.0283	19.9519	19.7303	20.2615	20.1184	FALSE
P05556	ITB1_HUMAN	ITGB1	P05556	ITGB1	kit+UC	10	10	5.41009575522284e-05	0.000354294	-1.26361164564253	18.7368	19.6381	19.3333	19.3215	18.9077						17.7069	18.3315	17.8232	17.9037	17.854	TRUE
P05771	KPCB_HUMAN	PRKCB	P05771	PRKCB	kit+UC	3	1	4.22980316325814e-07	6.53244e-06	-2.33706272280112	14.4692	14.8431	14.4998	14.6658	14.64						11.931	12.9302	12.5218	12.1473	11.9023	TRUE
P06276	CHLE_HUMAN	BCHE	P06276	BCHE	kit+UC	5	5	0.010900316078821	0.0323537	-0.398638803464134	16.6514	17.1701	17.0478	16.8513	16.7305						16.4278	16.7466	16.3225	16.3618	16.5993	FALSE
P06312	KV401_HUMAN	IGKV4-1	P06312	IGKV4-1	kit+UC	4	4	0.000701172021068843	0.00311058	-0.996583164251476	22.2073	21.0843	22.0516	22.1189	21.9952						20.9746	20.7632	20.7102	21.0613	20.965	TRUE
P06331	HV434_HUMAN	IGHV4-34	P06331	IGHV4-34	kit+UC	16	1	0.723388344664507	0.807555	-0.0218699351503311	23.2583	23.2381	23.2846	23.3089	23.3739						23.268	23.2759	23.2594	23.2738	23.2776	FALSE
P06396	GELS_HUMAN	GSN	P06396	GSN	kit+UC	20	20	0.0558886036030507	0.120904	0.262953604606832	21.4479	21.6027	21.6274	21.7123	21.4562						22.1264	21.5847	21.5994	21.8675	21.9833	FALSE
P06576	ATPB_HUMAN	ATP5F1B	P06576	ATP5F1B	kit+UC	3	3	0.0156410304950294	0.0436016	0.401380532492588	14.9736	15.0302	14.8313	14.4773	14.8415						15.5368	14.962	15.3155	15.0899	15.2566	FALSE
P06681	CO2_HUMAN	C2	P06681	C2	kit+UC	20	20	8.47236562944919e-06	7.50558e-05	1.38522427702132	17.4204	18.1795	17.5416	17.2948	17.9042						19.0274	19.0822	18.92	19.0834	19.1536	TRUE
P06702	S10A9_HUMAN	S100A9	P06702	S100A9	kit+UC	5	5	0.0806439179516898	0.160399	-0.61222290581496	20.5779	19.7668	20.5974	19.9711	19.9288						20.5084	19.6772	19.0961	19.6825	18.8166	FALSE
P06703	S10A6_HUMAN	S100A6	P06703	S100A6	kit+UC	2	2	0.000479679523498498	0.00223799	0.928995761589938	14.3261	15.069	14.1547	14.5673	14.3766						15.7758	15.2857	15.2215	15.5576	15.298	TRUE
P06727	APOA4_HUMAN	APOA4	P06727	APOA4	kit+UC	26	26	0.00168032846699007	0.00661143	0.806915794171484	21.0038	21.496	21.1592	20.9538	21.381						21.5227	22.194	22.3794	22.2325	21.6998	TRUE
P06731	CEAM5_HUMAN	CEACAM5	P06731; P13688; P31997	CEACAM5 ; CEACAM1 ; CEACAM8	kit+UC	3	0	0.522770719914398	0.642725	-0.0646571045741915	15.4501	15.731	15.6147	15.477	15.5902						15.2826	15.5035	15.4799	15.7316	15.5421	FALSE
P06733	ENOA_HUMAN	ENO1	P06733	ENO1	kit+UC	20	14	0.0513286907463296	0.113331	-0.311989978273104	19.6962	20.2534	19.8362	19.9297	20.3271						19.9378	19.6212	19.7594	19.6578	19.5064	FALSE
P06744	G6PI_HUMAN	GPI	P06744	GPI	kit+UC	9	9	0.495483133577542	0.61839	0.0572064989476928	17.242	17.4977	17.2085	17.3081	17.1907						17.4555	17.3314	17.2599	17.3376	17.3487	FALSE
P06748	NPM_HUMAN	NPM1	P06748	NPM1	kit+UC	2	2	0.955258139920436	0.97518	-0.0213052649454735	14.6106	15.6629	14.3199	14.3259	16.2554						14.7399	15.1482	15.1368	14.8669	15.1764	FALSE
P06753	TPM3_HUMAN	TPM3	P06753	TPM3	kit+UC	2	2	0.00947554207939096	0.0285949	-0.660448127129539	15.6193	16.2474	15.1133	16.0149	15.7168						14.8703	14.8116	15.2518	15.2128	15.263	FALSE
P06899	H2B1J_HUMAN	H2BC11	P06899; P23527; P33778; Q16778	H2BC11 ; H2BC17 ; H2BC3 ; H2BC21	kit+UC	7	0	0.341364789811896	0.471478	-0.0662063907562924	17.7243	17.8974	17.722	17.7151	17.73						17.7298	17.6487	17.6887	17.7287	17.6618	FALSE
P07099	HYEP_HUMAN	EPHX1	P07099	EPHX1	kit+UC	4	4	1.21943541980565e-06	1.63801e-05	-1.02143608271902	16.1149	16.4001	15.9361	16.1751	16.1736						15.1474	14.9692	15.2129	15.1742	15.1889	TRUE
P07148	FABPL_HUMAN	FABP1	P07148	FABP1	kit+UC	1	1	0.680090912553501	0.773928	-0.0802838630214815	12.8796	13.245	13.5574	13.1535	13.1638						13.5668	12.8402	12.6514	13.3342	13.2053	FALSE
P07195	LDHB_HUMAN	LDHB	P07195	LDHB	kit+UC	7	7	2.20121015910791e-06	2.56334e-05	-0.89865518071402	18.3941	18.4662	18.4961	18.3779	18.2055						17.5283	17.5968	17.3011	17.4062	17.6142	TRUE
P07203	GPX1_HUMAN	GPX1	P07203	GPX1	kit+UC	4	4	3.99456403842236e-05	0.000273372	-1.59007693006809	16.4457	17.2446	16.5452	16.3383	16.8973						14.7701	15.5328	15.2211	15.3559	14.6408	TRUE
P07225	PROS_HUMAN	PROS1	P07225	PROS1	kit+UC	29	29	0.607967775842175	0.714616	0.103899370227527	23.5112	22.8338	23.7311	23.3841	22.7217						23.2712	23.1839	23.3972	23.2885	23.5606	FALSE
P07237	PDIA1_HUMAN	P4HB	P07237	P4HB	kit+UC	6	6	0.971982339745616	0.983217	0.00502661845592556	16.1531	16.6389	16.3138	16.2254	16.5217						16.7389	16.4253	16.2583	16.3622	16.0934	FALSE
P07339	CATD_HUMAN	CTSD	P07339	CTSD	kit+UC	5	5	0.315548101319538	0.444345	-0.202019736015661	17.1046	17.8897	17.3167	17.4884	17.962						17.6566	17.2882	17.5784	17.1428	17.0852	FALSE
P07355	ANXA2_HUMAN	ANXA2	P07355	ANXA2	kit+UC	30	4	0.345248689590548	0.474799	-0.14541244282708	20.1656	20.2316	20.0391	20.3418	20.6676						20.3635	20.1959	20.3358	19.8098	20.0138	FALSE
P07357	CO8A_HUMAN	C8A	P07357	C8A	kit+UC	15	15	0.00340300122099811	0.0121632	0.723091695664955	19.3178	19.819	19.5457	18.8281	19.259						20.2199	19.9537	20.0657	19.7566	20.3893	FALSE
P07358	CO8B_HUMAN	C8B	P07358	C8B	kit+UC	18	18	0.00474449431158252	0.0160446	0.601397337692859	19.1474	19.6802	19.9277	19.2294	19.1517						19.849	20.129	20.0024	20.1942	19.9687	FALSE
P07359	GP1BA_HUMAN	GP1BA	P07359	GP1BA	kit+UC	9	9	2.65625794260232e-06	2.91683e-05	-1.39491199118479	19.3997	19.5815	19.4708	18.8651	19.3348						17.7939	17.7821	17.9243	18.2054	17.9715	TRUE
P07360	CO8G_HUMAN	C8G	P07360	C8G	kit+UC	11	11	0.000280522367025031	0.00141387	0.977874863198011	18.5834	18.8366	18.7729	18.5075	18.369						19.9597	19.1088	19.4729	19.4628	19.9548	TRUE
P07384	CAN1_HUMAN	CAPN1	P07384	CAPN1	kit+UC	12	12	0.133959769145428	0.236188	-0.124076232698844	17.4804	17.7649	17.7798	17.6847	17.7572						17.5825	17.5528	17.5926	17.5548	17.5638	FALSE
P07437	TBB5_HUMAN	TUBB	P07437	TUBB	kit+UC	82	4	0.216232069465675	0.338104	-0.0752143313274267	22.9396	22.9851	22.9564	22.9538	22.9519						22.9014	22.8709	22.8919	22.8889	22.8578	FALSE
P07476	INVO_HUMAN	IVL	P07476	IVL	kit+UC	1	1	0.0688232152034825	0.142277	0.321998186712291	13.3566	13.8257	13.3005	13.2388	13.7881						14.0271	13.4463	13.9569	13.8794	13.8101	FALSE
P07477	TRY1_HUMAN	PRSS1	P07477	PRSS1	kit+UC	1	1	1.98828007733414e-06	2.37279e-05	4.65233380296851	9.64968	8.96028	11.1995	11.0931	8.93739						14.8303	14.8255	14.4465	14.4547	14.5446	TRUE
P07478	TRY2_HUMAN	PRSS2	P07478	PRSS2	kit+UC	1	1	0.589539893343299	0.699503	-0.0703183762191841	12.956	13.1273	13.2735	12.9053	13.0493						12.8007	13.2207	13.2043	13.0373	12.6968	FALSE
P07585	PGS2_HUMAN	DCN	P07585	DCN	kit+UC	1	1	0.0055379365007036	0.0182784	0.675824563134579	13.678	12.7221	13.0879	13.4132	12.9723						13.6093	13.8148	13.6303	14.1463	14.052	FALSE
P07602	SAP_HUMAN	PSAP	P07602	PSAP	kit+UC	1	1	0.104188417720332	0.195007	-0.663768597832552	13.2274	13.6762	13.2399	12.0684	14.0827						12.1823	12.1987	13.0085	12.3529	13.2334	FALSE
P07686	HEXB_HUMAN	HEXB	P07686	HEXB	kit+UC	1	1	0.172850657278324	0.285743	-0.53678719474356	12.8581	13.98	13.0305	13.3103	14.5043						12.3343	13.2998	13.0574	13.7262	12.5814	FALSE
P07737	PROF1_HUMAN	PFN1	P07737	PFN1	kit+UC	8	8	3.26843493682776e-05	0.000233645	-1.22123502697348	19.8939	19.2548	19.8496	19.9926	20.1001						18.9202	18.5348	18.5768	18.3409	18.6121	TRUE
P07900	HS90A_HUMAN	HSP90AA1	P07900	HSP90AA1	kit+UC	42	5	0.119133017044034	0.215709	-0.102429256575515	20.3078	20.4128	20.3208	20.3255	20.3756						20.2529	20.2077	20.2863	20.2402	20.2433	FALSE
P07948	LYN_HUMAN	LYN	P07948	LYN	kit+UC	26	5	0.00032935018895878	0.00160941	-0.746772044078675	20.223	20.963	20.2908	20.2781	20.3442						19.64	19.6376	19.7273	19.7084	19.6517	FALSE
P07951	TPM2_HUMAN	TPM2	P07951	TPM2	kit+UC	2	0	0.0120351425118162	0.0351086	-0.442188105874806	16.3104	16.8718	16.1013	16.3055	16.4246						15.8078	16.2011	15.9267	15.9982	15.8687	FALSE
P07996	TSP1_HUMAN	THBS1	P07996	THBS1	kit+UC	51	42	0.0346791334978382	0.0833285	0.207449177908998	21.7944	21.9325	21.9056	21.8077	21.6636						22.0474	22.0466	21.8746	22.1874	21.985	FALSE
P07998	RNAS1_HUMAN	RNASE1	P07998	RNASE1	kit+UC	2	2	2.82936377782609e-06	3.05387e-05	4.2765451144041	9.27291	10.2717	11.8872	10.894	11.6301						14.7592	15.1735	15.0112	15.3317	15.0631	TRUE
P08123	CO1A2_HUMAN	COL1A2	P08123	COL1A2	kit+UC	4	4	0.317533704752827	0.446247	0.231004789181771	15.6659	16.7429	16.1484	16.0798	15.7877						15.92	16.6981	16.5337	16.2965	16.1313	FALSE
P08133	ANXA6_HUMAN	ANXA6	P08133	ANXA6	kit+UC	14	14	5.71911085981936e-06	5.43316e-05	-0.763414190266001	18.1435	18.45	18.3557	18.2951	18.3943						17.3813	17.5673	17.6494	17.5854	17.638	TRUE
P08185	CBG_HUMAN	SERPINA6	P08185	SERPINA6	kit+UC	5	5	0.00915522114387981	0.0278026	0.644569712590854	16.2118	16.9627	16.0703	16.225	16.3072						16.5718	17.2958	16.898	17.3151	16.9193	FALSE
P08195	4F2_HUMAN	SLC3A2	P08195	SLC3A2	kit+UC	5	5	1.29576265969119e-06	1.71659e-05	-1.77553624145555	15.3666	16.0127	15.6498	15.5314	16.0867						13.8675	14.0986	14.2432	13.6174	13.9427	TRUE
P08237	PFKAM_HUMAN	PFKM	P08237; P17858	PFKM ; PFKL	kit+UC	2	0	0.959842082966645	0.976409	-0.00572010360093955	14.4771	14.4421	14.1439	14.2937	14.1709						14.1374	14.4183	14.2279	14.1632	14.5523	FALSE
P08238	HS90B_HUMAN	HSP90AB1	P08238	HSP90AB1	kit+UC	11	5	0.789574661740855	0.857575	0.0268655839950718	17.4905	17.6364	17.4124	17.5303	17.764						17.5413	17.4029	17.766	17.6995	17.5581	FALSE
P08246	ELNE_HUMAN	ELANE	P08246	ELANE	kit+UC	1	1	0.0910951838863472	0.175605	0.381997445330661	14.1156	14.63	14.4896	14.4089	13.731						14.2883	14.4229	14.8141	14.6562	15.1037	FALSE
P08294	SODE_HUMAN	SOD3	P08294	SOD3	kit+UC	2	2	0.103143615758254	0.193428	0.28630901941569	13.5131	14.2344	13.624	13.8792	14.0307						14.207	14.076	13.8153	14.206	14.4086	FALSE
P08311	CATG_HUMAN	CTSG	P08311	CTSG	kit+UC	3	3	0.143071410452721	0.24891	-0.266489804707918	15.7577	15.8411	16.414	15.8047	15.4914						15.298	15.661	15.5714	15.8162	15.6298	FALSE
P08319	ADH4_HUMAN	ADH4	P08319	ADH4	kit+UC	1	1	1.69548594902709e-06	2.08364e-05	-4.74260988767062	15.5657	16.2862	16.8874	15.8492	16.159						11.7251	9.60541	12.0037	11.9822	11.718	TRUE
P08473	NEP_HUMAN	MME	P08473	MME	kit+UC	11	11	1.61695584365488e-08	6.06463e-07	-2.88964708032302	19.0195	19.351	19.5186	19.2147	18.6883						16.2882	16.2796	15.8937	16.5261	16.3562	TRUE
P08493	MGP_HUMAN	MGP	P08493	MGP	kit+UC	1	1	0.869758981669966	0.915402	0.0721184868763096	17.1794	16.7496	16.6706	16.3897	16.5383						15.295	17.8564	17.4763	16.8651	16.3953	FALSE
P08514	ITA2B_HUMAN	ITGA2B	P08514	ITGA2B	kit+UC	25	25	6.28967848331801e-10	6.05486e-08	-2.09221708590713	22.6305	22.6888	22.6182	22.4735	22.7463						20.5041	20.3593	20.507	20.6974	20.6284	TRUE
P08519	APOA_HUMAN	LPA	P08519	LPA	kit+UC	40	40	0.0148828252624965	0.0418109	0.314057809656614	23.3034	23.1505	23.4036	23.5566	23.6154						23.6342	23.8436	23.7231	23.8243	23.5746	FALSE
P08567	PLEK_HUMAN	PLEK	P08567	PLEK	kit+UC	6	6	3.35108990454858e-05	0.000237787	-0.855325802581365	17.6092	17.9161	17.4019	17.5692	17.5013						16.496	16.8116	16.9149	16.8405	16.6581	TRUE
P08571	CD14_HUMAN	CD14	P08571	CD14	kit+UC	8	8	0.018371285074532	0.0499118	0.465881185445102	17.7139	17.6011	17.74	18.3878	17.4118						18.1533	18.1168	18.2997	18.3289	18.2852	FALSE
P08575	PTPRC_HUMAN	PTPRC	P08575	PTPRC	kit+UC	10	10	5.63606691889009e-08	1.40216e-06	-2.67055824738955	17.6279	18.1566	17.577	17.6221	17.6408						14.4505	15.1879	15.3077	15.185	15.1403	TRUE
P08603	CFAH_HUMAN	CFH	P08603	CFH	kit+UC	82	65	0.000317773538250505	0.00156342	0.901990563182238	23.9709	23.7681	24.2929	24.1071	23.3078						24.8708	24.7315	24.722	24.7874	24.8449	TRUE
P08648	ITA5_HUMAN	ITGA5	P08648	ITGA5	kit+UC	2	2	0.877955819124683	0.921678	-0.0296340217701836	14.9279	15.4546	14.7214	14.7118	15.2457						14.8318	15.3851	14.9666	14.6067	15.1231	FALSE
P08670	VIME_HUMAN	VIM	P08670	VIM	kit+UC	11	3	0.411080264923851	0.543092	0.080223129131884	17.2265	17.5975	17.4671	17.4076	17.4847						17.4303	17.4359	17.7154	17.5604	17.4424	FALSE
P08697	A2AP_HUMAN	SERPINF2	P08697	SERPINF2	kit+UC	14	14	0.0164045697741929	0.0454668	0.378440774921213	20.4758	20.3168	20.5261	20.2562	20.6093						20.5618	21.042	20.5323	21.0265	20.9136	FALSE
P08709	FA7_HUMAN	F7	P08709	F7	kit+UC	2	2	2.077956400598e-08	7.40881e-07	3.28321646918966	11.8945	10.9866	10.8738	10.9274	11.0082						14.6924	14.178	14.4472	14.4893	14.2997	TRUE
P08727	K1C19_HUMAN	KRT19	P08727	KRT19	kit+UC	2	0	0.537681319142282	0.654924	-0.196127782458433	16.3794	17.0881	15.8405	16.7302	17.4861						16.1734	16.9791	16.3267	16.1983	16.8661	FALSE
P08754	GNAI3_HUMAN	GNAI3	P08754	GNAI3	kit+UC	2	2	0.167272955874892	0.279239	-0.595023943432251	14.7276	16.557	14.4185	14.5526	14.874						14.2757	14.9357	13.8295	14.7005	14.4132	FALSE
P08758	ANXA5_HUMAN	ANXA5	P08758	ANXA5	kit+UC	12	12	0.00290123066634608	0.01066	-0.614107239522991	19.4333	19.1156	19.1486	19.5714	19.5067						18.3222	18.9059	19.0796	18.6246	18.7728	FALSE
P08779	K1C16_HUMAN	KRT16	P08779	KRT16	kit+UC	60	20	0.542906255148229	0.659341	-0.0455603913349769	25.6691	25.6663	25.5785	25.739	25.7879						25.6748	25.6793	25.6569	25.5036	25.6984	FALSE
P08962	CD63_HUMAN	CD63	P08962	CD63	kit+UC	2	2	0.00280635514737595	0.0103509	-0.670280258462093	17.1028	17.5785	17.5552	17.5419	17.8978						17.0473	16.7975	16.4209	16.997	17.0619	FALSE
P09172	DOPO_HUMAN	DBH	P09172	DBH	kit+UC	5	5	1.05169450647486e-05	8.98608e-05	-0.883508984109504	16.0646	16.179	16.2173	16.2192	16.0311						15.0634	15.3595	15.1301	15.1743	15.5665	TRUE
P09211	GSTP1_HUMAN	GSTP1	P09211	GSTP1	kit+UC	4	4	0.00331193113653428	0.0118671	0.604655247225228	16.072	16.4969	16.2617	16.0921	16.8312						16.6977	17.0163	17.1536	16.9672	16.9425	FALSE
P09326	CD48_HUMAN	CD48	P09326	CD48	kit+UC	1	1	0.00382250557518756	0.0132685	-3.81160268776602	13.5389	13.547	13.2399	13.6323	13.631						5.69845	11.4353	8.94024	11.477	10.9801	TRUE
P09382	LEG1_HUMAN	LGALS1	P09382	LGALS1	kit+UC	1	1	0.0366388696661266	0.0865193	0.392100300128648	12.956	13.2866	13.4314	13.296	13.8454						13.6955	13.6017	13.5884	14.0364	13.8539	FALSE
P09493	TPM1_HUMAN	TPM1	P09493	TPM1	kit+UC	2	2	0.569166794547601	0.680925	-0.134852814036972	15.4039	16.238	15.4302	15.7227	15.9405						15.5138	15.6787	16.1748	15.6795	15.0141	FALSE
P09497	CLCB_HUMAN	CLTB	P09497	CLTB	kit+UC	1	1	0.690226508497621	0.782022	0.106426530190593	13.4758	14.0441	13.1565	13.5013	14.0329						13.5083	13.0108	14.21	13.9801	14.0334	FALSE
P09525	ANXA4_HUMAN	ANXA4	P09525	ANXA4	kit+UC	8	8	0.000262633560356195	0.00134008	-0.592435074174197	18.0398	18.4064	18.2132	18.2096	18.2906						17.3545	17.7779	17.5908	17.7745	17.6996	FALSE
P09543	CN37_HUMAN	CNP	P09543	CNP	kit+UC	1	1	3.67276821221572e-08	1.0399e-06	-2.40487815012428	14.1377	14.0688	13.5544	13.8605	13.5212						11.5012	11.3931	11.1759	11.7367	11.3113	TRUE
P09871	C1S_HUMAN	C1S	P09871	C1S	kit+UC	26	24	0.000407241853817342	0.0019344	0.632316243385581	21.731	21.847	22.0079	22.1143	21.4909						22.5131	22.4603	22.354	22.6032	22.422	FALSE
P0C0L4	CO4A_HUMAN	C4A	P0C0L4	C4A	kit+UC	172	6	0.0521333703423859	0.11467	0.190565242766457	26.4535	26.1885	26.4736	26.3909	26.1252						26.5524	26.5108	26.5055	26.4949	26.5208	FALSE
P0C0L5	CO4B_HUMAN	C4B	P0C0L5	C4B	kit+UC	172	6	0.0537104746606675	0.117069	0.187523898566582	26.4843	26.2334	26.5074	26.4064	26.1501						26.5652	26.522	26.5407	26.5349	26.5565	FALSE
P0C0S5	H2AZ_HUMAN	H2AZ1	P0C0S5; Q71UI9	H2AZ1 ; H2AZ2	kit+UC	31	0	0.991788215286614	0.994543	-0.00059133181857618	23.8059	23.8041	23.8058	23.8058	23.8107						23.8056	23.8059	23.8061	23.8059	23.8058	FALSE
P0CG47	UBB_HUMAN	UBB	P0CG47; P0CG48; P62979; P62987	UBB ; UBC ; RPS27A ; UBA52	kit+UC	16	0	0.112440353015917	0.206308	-0.116810147343994	22.5019	22.4607	22.5065	22.4695	22.4741						22.4941	22.3498	22.4089	22.2932	22.2826	FALSE
P0DJI8	SAA1_HUMAN	SAA1	P0DJI8	SAA1	kit+UC	1	1	0.00019674027717104	0.00103684	1.1655909844592	16.4335	16.6492	17.3829	16.7501	16.5019						18.3753	17.8319	17.7948	17.936	17.6077	TRUE
P0DJI9	SAA2_HUMAN	SAA2	P0DJI9	SAA2	kit+UC	11	3	0.0031010007734852	0.0112368	0.400794002836811	20.2448	20.3829	20.3628	20.1464	20.2015						20.6433	20.6913	20.6796	20.9238	20.4044	FALSE
P0DMV8	HS71A_HUMAN	HSPA1A	P0DMV8; P0DMV9	HSPA1A ; HSPA1B	kit+UC	27	0	1.29121207128676e-08	5.06551e-07	-1.19415431153001	19.8058	19.8356	19.8409	19.8391	19.7696						18.7757	18.5538	18.6029	18.5469	18.6409	TRUE
P0DOX2	IGA2_HUMAN		P0DOX2		kit+UC	36	6	0.267706866255428	0.395842	-0.0750609191883065	25.1743	25.1404	25.1673	25.1767	25.0799						25.0367	25.1041	25.0938	25.1457	24.9828	FALSE
P0DOX3	IGD_HUMAN		P0DOX3		kit+UC	13	3	0.0772982221601523	0.155241	-0.369168443939813	19.625	18.852	19.5151	19.1685	18.9159						19.1332	18.6441	18.4994	18.9124	19.0417	FALSE
P0DOX5	IGG1_HUMAN		P0DOX5		kit+UC	57	1	0.441466950319356	0.571729	0.0505136296001503	25.7442	25.7252	25.6775	25.7054	25.596						25.6898	25.7116	25.7514	25.7539	25.7942	FALSE
P0DOX6	IGM_HUMAN		P0DOX6		kit+UC	5	3	0.0411292642635034	0.0954874	-0.540021789461182	19.6851	18.9587	19.6711	19.8106	19.2212						18.4259	19.2408	18.5415	19.2352	19.2034	FALSE
P0DOX7	IGK_HUMAN		P0DOX7		kit+UC	15	3	0.522535272435347	0.642709	-0.0921505836084933	24.7339	24.4236	24.7777	24.6094	24.1849						24.6678	24.5657	24.508	24.36	24.1672	FALSE
P0DOX8	IGL1_HUMAN		P0DOX8		kit+UC	42	0	0.406620640396768	0.539174	-0.058142330421834	25.2921	25.2361	25.3122	25.28	25.1707						25.2263	25.1984	25.1388	25.305	25.1318	FALSE
P0DOY2	IGLC2_HUMAN	IGLC2	P0DOY2	IGLC2	kit+UC	42	0	0.496330100628359	0.618912	0.0510195288876041	25.6101	25.8083	25.8394	25.8789	25.7486						25.8143	25.8447	25.8068	25.8881	25.7864	FALSE
P0DP02	HVC33_HUMAN	IGHV3-30-3	P0DP02	IGHV3-30-3	kit+UC	23	0	0.835174668008268	0.891018	-0.0122092810337939	22.1378	22.0902	22.1345	22.1612	22.1449						22.1107	22.1148	22.1301	22.1222	22.1298	FALSE
P0DP23	CALM1_HUMAN	CALM1	P0DP23; P0DP24; P0DP25	CALM1 ; CALM2 ; CALM3	kit+UC	13	0	0.613892686604817	0.719238	0.0431400491110594	17.1148	17.3763	17.2376	17.1455	17.3612						17.281	17.2174	17.4325	17.3087	17.2115	FALSE
P0DP57	SLUR2_HUMAN	SLURP2	P0DP57	SLURP2	kit+UC	1	1	0.734672662153897	0.81668	-0.0794261473502811	13.0226	13.5922	12.5771	13.4824	13.7255						13.2726	13.2635	13.5406	12.8171	13.1089	FALSE
P0DTE1	HV383_HUMAN	IGHV3-38-3	P0DTE1	IGHV3-38-3	kit+UC	1	1	0.00989648256293078	0.0297409	-4.63292708885408	13.8821	13.5201	13.7004	13.3893	13.2833						6.50144	11.9056	10.2146	3.98113	12.0079	TRUE
P10163	PRB4_HUMAN	PRB4	P10163; Q04118	PRB4 ; PRB3	kit+UC	2	0	0.754677216194981	0.834741	0.0529390162025312	14.3135	14.6298	13.8703	14.0264	14.7245						14.4466	14.3146	14.4111	14.2339	14.4231	FALSE
P10301	RRAS_HUMAN	RRAS	P10301	RRAS	kit+UC	2	2	0.0191953007053949	0.0514726	-0.320796414714065	14.7825	14.9005	15.027	14.9687	14.9485						14.3967	14.6996	14.3268	14.7812	14.8189	FALSE
P10321	HLAC_HUMAN	HLA-C	P10321	HLA-C	kit+UC	1	1	0.942573148058025	0.965644	0.0148183609407226	14.4097	14.6851	14.5481	14.3637	13.5863						14.0456	14.2232	14.3692	14.5148	14.5141	FALSE
P10412	H14_HUMAN	H1-4	P10412; P16402; P16403	H1-4 ; H1-3 ; H1-2	kit+UC	3	0	0.0723538764249285	0.147154	0.280171091620053	15.239	15.6943	15.1389	15.1824	15.37						15.3468	15.7874	15.7994	15.6965	15.3953	FALSE
P10451	OSTP_HUMAN	SPP1	P10451	SPP1	kit+UC	1	1	5.11954843152886e-06	4.9929e-05	4.91978493271657	9.95156	8.81119	7.49454	9.72046	10.7177						14.0951	13.4487	14.6301	14.6239	14.4965	TRUE
P10586	PTPRF_HUMAN	PTPRF	P10586	PTPRF	kit+UC	13	9	3.44431888753243e-07	5.55e-06	1.4895119095216	15.6652	15.5142	15.0608	15.203	15.4388						16.8484	16.7377	16.8005	16.9197	17.0233	TRUE
P10599	THIO_HUMAN	TXN	P10599	TXN	kit+UC	3	3	0.180839108128562	0.295565	-0.479291585984715	18.1725	18.8905	18.1958	18.8391	19.4563						18.6242	18.3081	18.929	17.4162	17.8802	FALSE
P10643	CO7_HUMAN	C7	P10643	C7	kit+UC	26	26	1.08635860453528e-05	9.2006e-05	1.06205670423091	19.4717	19.9469	19.413	19.447	19.7563						20.7318	20.5869	20.4285	20.8235	20.7744	TRUE
P10644	KAP0_HUMAN	PRKAR1A	P10644	PRKAR1A	kit+UC	4	4	0.0391385936141421	0.0916726	-0.395410622024144	15.749	16.4082	15.614	16.0572	15.8569						15.4817	15.72	15.1812	15.7402	15.5851	FALSE
P10646	TFPI1_HUMAN	TFPI	P10646	TFPI	kit+UC	7	7	3.0177766547364e-06	3.2399e-05	2.50993636412687	14.5046	15.3635	14.1533	14.2692	15.1469						16.6787	17.573	17.2012	17.2433	17.2911	TRUE
P10720	PF4V_HUMAN	PF4V1	P10720	PF4V1	kit+UC	5	1	0.000136432646194063	0.000751942	0.775498621770083	17.6727	18.1026	17.8967	17.7666	17.702						18.4257	18.5912	18.3526	18.7987	18.8499	TRUE
P10768	ESTD_HUMAN	ESD	P10768	ESD	kit+UC	1	1	0.909714637180414	0.941331	-0.013226933013831	13.767	13.5479	13.5692	13.5578	13.4479						13.2029	13.7537	13.5919	13.5911	13.684	FALSE
P10909	CLUS_HUMAN	CLU	P10909	CLU	kit+UC	13	13	0.536567823060129	0.654672	-0.116955335844271	22.5134	22.6154	23.0496	22.7337	21.9531						22.2141	22.4689	22.4797	22.6163	22.5016	FALSE
P11021	BIP_HUMAN	HSPA5	P11021	HSPA5	kit+UC	28	18	0.95374182376859	0.973983	0.00380158593458191	20.8268	20.9725	20.8288	20.842	20.9159						20.928	20.9103	20.8826	20.8445	20.8397	FALSE
P11049	CD37_HUMAN	CD37	P11049	CD37	kit+UC	1	1	6.0081595895739e-10	6.03102e-08	-6.15474656610342	15.194	16.1072	16.4052	15.8309	15.6797						9.13284	9.95464	10.0235	9.36357	9.9688	TRUE
P11055	MYH3_HUMAN	MYH3	P11055; P12882; Q9UKX2; Q9Y623	MYH3 ; MYH1 ; MYH2 ; MYH4	kit+UC	4	0	8.5556387211372e-05	0.000512628	-2.38998499982851	15.3519	15.5885	15.2915	15.3835	15.3817						12.2976	11.9502	13.7449	14.0207	13.0337	TRUE
P11142	HSP7C_HUMAN	HSPA8	P11142	HSPA8	kit+UC	29	9	0.0170983720578376	0.0469839	-0.173912813414919	20.7781	20.9054	20.8118	20.8245	20.8303						20.6617	20.6743	20.6716	20.6728	20.6002	FALSE
P11166	GTR1_HUMAN	SLC2A1	P11166	SLC2A1	kit+UC	4	4	0.000184620444511477	0.000980117	-1.79361616289295	17.8739	18.1804	17.8952	17.9565	17.984						14.9065	16.6964	16.6067	16.3021	16.4102	TRUE
P11169	GTR3_HUMAN	SLC2A3	P11169	SLC2A3	kit+UC	11	1	2.53692993340132e-08	8.2322e-07	-2.54169862624535	19.6103	19.86	19.7063	19.8628	19.6247						16.7138	17.4544	17.5733	17.0646	17.1495	TRUE
P11171	EPB41_HUMAN	EPB41	P11171	EPB41	kit+UC	7	7	2.63405157310324e-09	1.64374e-07	-1.67156379442461	16.6505	16.9045	16.6477	16.8216	16.8106						15.014	15.029	15.1094	15.0846	15.2401	TRUE
P11215	ITAM_HUMAN	ITGAM	P11215	ITGAM	kit+UC	10	10	1.62970910128396e-09	1.17665e-07	-2.1449073568059	17.4597	17.4136	17.2675	17.2832	17.1264						14.9995	15.1292	15.3179	15.0497	15.3295	TRUE
P11216	PYGB_HUMAN	PYGB	P11216	PYGB	kit+UC	7	1	0.878749891577759	0.921894	-0.0103580552293074	16.6722	16.8012	16.6119	16.6246	16.6758						16.6519	16.6959	16.7271	16.6259	16.6331	FALSE
P11226	MBL2_HUMAN	MBL2	P11226	MBL2	kit+UC	9	9	0.774860151259838	0.847904	-0.0617702619000546	20.1772	19.8074	20.7538	20.5841	20.0599						19.9055	20.1735	20.363	20.6702	19.9615	FALSE
P11233	RALA_HUMAN	RALA	P11233	RALA	kit+UC	1	1	0.288609246421829	0.418636	0.200284570678075	13.1307	12.9797	12.2908	12.6439	12.2777						12.6116	12.9083	12.9028	12.9018	12.9996	FALSE
P11234	RALB_HUMAN	RALB	P11234	RALB	kit+UC	6	4	0.108547156111159	0.201857	-0.371068177992196	16.7671	17.7394	16.9328	17.0734	16.9535						16.1543	16.9596	16.8148	16.8855	16.7968	FALSE
P11277	SPTB1_HUMAN	SPTB	P11277	SPTB	kit+UC	40	37	9.4973603282918e-08	2.04689e-06	-1.91821188563552	19.7405	20.1409	19.4886	19.7458	20.1847						17.8206	17.9887	18.0232	17.901	17.976	TRUE
P11279	LAMP1_HUMAN	LAMP1	P11279	LAMP1	kit+UC	3	3	0.164940547230903	0.275824	-0.327064097392306	15.8128	16.8494	16.1363	16.2698	16.601						15.9838	16.1785	16.3783	15.9862	15.5071	FALSE
P11413	G6PD_HUMAN	G6PD	P11413	G6PD	kit+UC	4	4	2.12456131159011e-05	0.000161467	-0.784602775112678	16.4608	16.0539	16.1064	16.0205	16.1112						15.1695	15.444	15.3614	15.408	15.4469	TRUE
P11586	C1TC_HUMAN	MTHFD1	P11586	MTHFD1	kit+UC	3	3	4.21954077221718e-06	4.26085e-05	-1.44839016075357	14.6251	14.7628	14.7016	14.5691	14.7952						13.0124	13.3202	12.8264	13.7405	13.3123	TRUE
P11597	CETP_HUMAN	CETP	P11597	CETP	kit+UC	5	5	0.269390584830707	0.397751	-0.172209391725836	17.2184	17.1488	16.981	16.5371	16.7051						16.5439	16.8526	16.6017	16.9246	16.8066	FALSE
P11684	UTER_HUMAN	SCGB1A1	P11684	SCGB1A1	kit+UC	1	1	2.09665122080339e-06	2.48161e-05	3.76856764682033	9.5238	8.46382	8.55164	10.2174	8.81191						12.1877	12.5828	13.2147	13.5674	12.8588	TRUE
P11717	MPRI_HUMAN	IGF2R	P11717	IGF2R	kit+UC	1	1	4.5840954639588e-05	0.000307881	-5.06174844201378	13.7574	13.4591	14.0912	13.8927	13.9651						7.07071	8.83682	11.6074	8.79983	7.54201	TRUE
P11940	PABP1_HUMAN	PABPC1	P11940	PABPC1	kit+UC	11	1	0.43288174615131	0.565429	0.066232500792573	16.4828	16.7508	16.645	16.6758	16.6626						16.7094	16.7717	16.5532	16.6828	16.8313	FALSE
P12081	HARS1_HUMAN	HARS1	P12081	HARS1	kit+UC	3	1	0.808298781363319	0.871032	0.0412487580591119	14.0615	14.8589	13.9313	14.2596	14.5515						14.3495	14.3682	14.4186	14.4618	14.271	FALSE
P12109	CO6A1_HUMAN	COL6A1	P12109	COL6A1	kit+UC	4	4	0.0599112975328877	0.127693	-0.353382924827162	16.4954	16.6867	16.4945	16.3802	16.0348						16.3853	15.8434	15.686	16.0988	16.3113	FALSE
P12110	CO6A2_HUMAN	COL6A2	P12110	COL6A2	kit+UC	5	5	0.217228742932175	0.339295	-0.167927609643769	16.5116	16.929	16.884	16.5443	16.634						16.2357	16.5608	16.7572	16.4437	16.666	FALSE
P12111	CO6A3_HUMAN	COL6A3	P12111	COL6A3	kit+UC	24	24	0.381780370522447	0.513545	-0.0864024091758573	18.8195	19.0496	19.0119	18.6517	18.7166						18.7384	18.7041	18.716	18.8314	18.8273	FALSE
P12259	FA5_HUMAN	F5	P12259	F5	kit+UC	40	40	0.863851777039968	0.91151	-0.0199331720414762	20.1336	20.5464	20.2636	20.3541	20.1936						20.0692	20.3711	20.1638	20.5314	20.2561	FALSE
P12268	IMDH2_HUMAN	IMPDH2	P12268	IMPDH2	kit+UC	1	1	0.270598891482471	0.398921	0.188242901681814	13.6303	13.5154	13.6729	13.2758	12.7866						13.6239	13.5379	13.4634	13.5477	13.6494	FALSE
P12273	PIP_HUMAN	PIP	P12273	PIP	kit+UC	3	3	0.0771379383832493	0.155135	-0.694735582730104	16.0247	16.9533	15.7804	15.8533	17.3441						14.9582	15.9943	15.4938	15.969	16.0669	FALSE
P12318	FCG2A_HUMAN	FCGR2A	P12318; P31995	FCGR2A ; FCGR2C	kit+UC	4	0	4.53776139732669e-08	1.22477e-06	-3.76600116185503	16.2787	16.465	16.1619	16.2334	16.3559						12.9635	11.9646	12.8724	11.836	13.0284	TRUE
P12429	ANXA3_HUMAN	ANXA3	P12429	ANXA3	kit+UC	10	10	5.04336015376107e-06	4.95257e-05	-1.29904933875356	18.4914	19.1438	18.6174	18.5845	18.6873						17.0689	17.6009	17.4586	17.4987	17.4021	TRUE
P12814	ACTN1_HUMAN	ACTN1	P12814	ACTN1	kit+UC	54	15	0.110410336207217	0.204065	-0.130454062258991	20.7435	20.918	20.7976	20.7698	20.7472						20.8186	20.5804	20.6093	20.6204	20.6951	FALSE
P12821	ACE_HUMAN	ACE	P12821	ACE	kit+UC	1	1	0.000735580393537204	0.00324321	-4.58819763575034	13.4391	13.9655	13.7205	13.6218	13.8502						9.81902	7.40643	6.06276	11.3725	10.9953	TRUE
P12830	CADH1_HUMAN	CDH1	P12830	CDH1	kit+UC	2	2	8.05816941282979e-05	0.000488907	1.03410556208534	13.3278	13.7916	13.2264	13.0345	13.8195						14.4871	14.5579	14.5647	14.2995	14.4611	TRUE
P12883	MYH7_HUMAN	MYH7	P12883	MYH7	kit+UC	1	1	0.0190558394345823	0.0511937	-0.549037944477199	14.8322	14.7455	14.2271	14.1582	14.3764						13.3445	13.9676	13.9282	14.1076	14.2462	FALSE
P12931	SRC_HUMAN	SRC	P12931	SRC	kit+UC	21	4	9.05991504416756e-08	1.99733e-06	-0.913791529456681	19.86	19.9577	19.7968	19.8124	19.8929						18.9617	18.9451	18.8735	18.9711	18.9994	TRUE
P13224	GP1BB_HUMAN	GP1BB	P13224	GP1BB	kit+UC	4	4	8.04567612270787e-05	0.000488907	-1.18853749814717	19.6551	19.2301	19.1918	19.7735	19.7767						18.4229	18.4993	18.5437	17.7835	18.4352	TRUE
P13473	LAMP2_HUMAN	LAMP2	P13473	LAMP2	kit+UC	2	2	0.448499813737047	0.577471	-0.171912780044895	14.798	14.2714	15.0345	14.6879	15.5492						14.543	14.4789	15.0314	14.7292	14.6987	FALSE
P13489	RINI_HUMAN	RNH1	P13489	RNH1	kit+UC	1	1	0.595807770372359	0.704624	0.0923177215578441	13.2617	13.6378	14.0504	13.2268	13.9115						13.6636	13.6067	13.6075	13.8529	13.8192	FALSE
P13598	ICAM2_HUMAN	ICAM2	P13598	ICAM2	kit+UC	3	3	0.00811716822746971	0.0250989	-0.687934378156548	16.5995	16.5112	16.6018	16.006	15.9866						15.0364	15.6949	15.7004	16.054	15.7798	FALSE
P13639	EF2_HUMAN	EEF2	P13639	EEF2	kit+UC	12	10	0.203271445285568	0.322731	0.214614177933164	17.6736	18.2811	17.5784	18.0063	18.1965						18.1728	18.3713	18.3098	17.9668	17.9881	FALSE
P13645	K1C10_HUMAN	KRT10	P13645	KRT10	kit+UC	88	31	0.118939606821849	0.215494	-0.106826243901764	27.1537	27.1316	27.0727	27.1797	27.1585						27.0491	27.1125	27.0367	26.9815	26.9824	FALSE
P13646	K1C13_HUMAN	KRT13	P13646; P19012	KRT13 ; KRT15	kit+UC	3	0	0.722038894255583	0.806985	0.0437946162728124	14.5159	14.7575	14.4245	14.4041	14.2088						14.5012	14.6406	14.7024	14.363	14.3227	FALSE
P13647	K2C5_HUMAN	KRT5	P13647	KRT5	kit+UC	71	25	0.325937997606891	0.456061	-0.0857813346008314	25.3241	25.3905	25.2605	25.4701	25.5053						25.3496	25.3832	25.4005	25.1319	25.2564	FALSE
P13671	CO6_HUMAN	C6	P13671	C6	kit+UC	22	22	8.17022145993846e-06	7.30514e-05	1.26965830252259	18.9902	19.6135	18.9712	18.8964	19.2156						20.5448	20.2395	20.2278	20.4213	20.6018	TRUE
P13716	HEM2_HUMAN	ALAD	P13716	ALAD	kit+UC	3	3	0.521304213906414	0.641742	-0.0703573880338055	14.9748	15.1858	15.2903	15.486	15.3785						15.125	15.2521	15.2647	15.0463	15.2756	FALSE
P13747	HLAE_HUMAN	HLA-E	P13747	HLA-E	kit+UC	1	1	2.1970393536715e-05	0.000166101	-3.42916413698173	13.9651	14.1085	14.0063	14.1146	14.0481						9.84711	11.8171	11.0948	9.13199	11.2059	TRUE
P13796	PLSL_HUMAN	LCP1	P13796	LCP1	kit+UC	14	7	0.760598877680461	0.837029	-0.0313055815000318	17.9601	18.1956	17.8548	17.8367	17.8808						18.1169	17.9954	17.813	17.867	17.7791	FALSE
P13797	PLST_HUMAN	PLS3	P13797	PLS3	kit+UC	1	1	0.0714294352602765	0.146049	0.479733956193556	12.0513	13.3906	12.8106	13.0299	12.4235						13.585	13.0573	13.2527	13.1671	13.0424	FALSE
P13798	ACPH_HUMAN	APEH	P13798	APEH	kit+UC	4	4	3.79564603818013e-07	6.00183e-06	-0.956449938234343	15.7265	15.6839	15.6515	15.7875	15.7466						14.9542	14.6971	14.6125	14.7535	14.7965	TRUE
P13807	GYS1_HUMAN	GYS1	P13807	GYS1	kit+UC	1	1	0.391092027161984	0.523147	0.105797958120339	12.511	12.9092	12.6425	12.9794	12.8548						12.7506	13.0536	12.8697	13.0488	12.7032	FALSE
P13929	ENOB_HUMAN	ENO3	P13929	ENO3	kit+UC	1	1	0.882921436345843	0.924203	0.0456748302950434	13.1022	13.7868	12.5483	12.6271	13.4338						12.7411	13.7221	12.9113	12.6932	13.6589	FALSE
P13987	CD59_HUMAN	CD59	P13987	CD59	kit+UC	2	2	0.365906647616169	0.496121	0.163175086033899	14.7336	15.0711	14.381	14.3562	15.0386						14.6431	14.7936	15.0892	15.0994	14.7711	FALSE
P14151	LYAM1_HUMAN	SELL	P14151	SELL	kit+UC	5	5	4.46686785422126e-05	0.000302115	1.15225626445844	15.5063	16.096	15.3471	15.2963	15.8						16.5961	16.768	16.623	17.0517	16.7683	TRUE
P14209	CD99_HUMAN	CD99	P14209	CD99	kit+UC	1	1	0.89397778657895	0.932061	-0.025257895384831	13.2053	13.4884	12.9825	13.288	13.6782						12.968	13.0876	13.1794	13.8165	13.4645	FALSE
P14543	NID1_HUMAN	NID1	P14543	NID1	kit+UC	7	7	0.995260236572039	0.996641	-0.00109897998387254	16.4181	17.097	16.5185	16.554	16.9762						16.7149	16.634	16.5444	16.4584	17.2066	FALSE
P14618	KPYM_HUMAN	PKM	P14618	PKM	kit+UC	24	22	0.0218908040110915	0.057317	-0.378606635048861	19.777	20.3651	19.8442	20.0258	19.7405						19.8074	19.6302	19.6357	19.3986	19.3878	FALSE
P14625	ENPL_HUMAN	HSP90B1	P14625	HSP90B1	kit+UC	4	4	0.701200519649552	0.792204	0.0536286485396076	15.5019	16.0752	15.798	15.648	15.9817						15.9469	15.8795	15.6448	16.1142	15.6876	FALSE
P14678	RSMB_HUMAN	SNRPB	P14678; P63162	SNRPB ; SNRPN	kit+UC	2	0	0.0777829268592189	0.15589	0.305260605099885	12.6019	12.5941	12.2864	12.2726	12.3658						13.1045	12.633	12.357	12.548	13.0046	FALSE
P14735	IDE_HUMAN	IDE	P14735	IDE	kit+UC	6	6	0.544110018097804	0.659856	0.100577486483722	16.0021	16.3123	15.7939	15.8691	16.6367						16.2462	16.0233	16.2584	16.2504	16.3388	FALSE
P14770	GPIX_HUMAN	GP9	P14770	GP9	kit+UC	3	3	0.00201638961432943	0.00770282	-1.02279518397656	17.0416	18.2473	17.9813	17.3493	17.9542						16.5662	16.3182	17.1413	16.6424	16.7916	TRUE
P14868	SYDC_HUMAN	DARS1	P14868	DARS1	kit+UC	2	2	0.352549511393709	0.482542	0.137814275272367	14.2344	14.5543	13.7905	14.2323	13.8595						14.1872	14.3584	14.2558	14.3	14.2589	FALSE
P14923	PLAK_HUMAN	JUP	P14923	JUP	kit+UC	27	23	0.57334574690102	0.684507	-0.203152739714177	20.179	21.2751	20.0892	20.8022	21.7731						20.3422	20.6906	21.3362	20.1702	20.5636	FALSE
P15085	CBPA1_HUMAN	CPA1	P15085	CPA1	kit+UC	3	3	0.589484226559693	0.699503	-0.0751148317439032	15.6545	16.1314	15.7528	15.5181	16.0094						15.8682	15.8863	15.4821	15.6967	15.7574	FALSE
P15104	GLNA_HUMAN	GLUL	P15104	GLUL	kit+UC	3	3	1.96886376714099e-05	0.000152034	1.03963345767293	16.2113	16.5393	15.9994	16.0954	16.2553						17.61	17.1331	17.022	17.2866	17.2472	TRUE
P15144	AMPN_HUMAN	ANPEP	P15144	ANPEP	kit+UC	30	30	5.4506273278889e-09	2.73697e-07	-3.03886119726438	21.8254	21.6262	22.1646	22.0161	21.3153						18.6444	18.6306	18.6405	18.9075	18.9304	TRUE
P15153	RAC2_HUMAN	RAC2	P15153	RAC2	kit+UC	8	2	8.69228181806326e-06	7.63019e-05	-0.567330114292574	18.4154	18.5055	18.503	18.5449	18.4526						17.8778	17.9804	17.9275	17.8108	17.9882	FALSE
P15169	CBPN_HUMAN	CPN1	P15169	CPN1	kit+UC	6	6	0.14921540918373	0.257121	-0.211553568161747	17.9215	18.0733	18.077	17.9872	17.5477						17.6036	17.4055	17.7543	17.8733	17.9123	FALSE
P15259	PGAM2_HUMAN	PGAM2	P15259; P18669; Q8N0Y7	PGAM2 ; PGAM1 ; PGAM4	kit+UC	3	0	0.503043578347024	0.625118	0.0782735458493118	14.9542	14.8345	14.9292	14.9132	14.9858						15.1757	15.0843	14.9292	14.6284	15.1908	FALSE
P15291	B4GT1_HUMAN	B4GALT1	P15291	B4GALT1	kit+UC	1	1	0.424932632847939	0.558144	0.240686654552702	13.3593	13.794	13.3573	13.2725	12.6085						14.1054	13.6053	13.6182	13.6603	12.6059	FALSE
P15311	EZRI_HUMAN	EZR	P15311	EZR	kit+UC	3	3	0.991345163860404	0.994505	-0.00149707500810159	15.7837	16.2411	15.567	15.5462	15.7907						15.8804	15.9043	15.6615	15.7914	15.6837	FALSE
P15529	MCP_HUMAN	CD46	P15529	CD46	kit+UC	1	1	0.00179105804270322	0.00698053	-5.5208570957405	13.8832	14.6292	14.3534	14.3354	14.8728						11.9279	3.99225	10.1132	10.8037	7.63263	TRUE
P15531	NDKA_HUMAN	NME1	P15531	NME1	kit+UC	3	1	0.236367444127659	0.363294	-0.175851040306382	15.6064	15.8189	15.95	15.6287	15.5461						15.4342	15.7442	15.8213	15.1565	15.5147	FALSE
P15814	IGLL1_HUMAN	IGLL1	P15814	IGLL1	kit+UC	1	1	0.999718937720345	0.999719	-9.02997640892522e-05	15.0715	14.4553	15.4815	15.1661	14.9169						15.6474	14.7668	14.4945	14.8438	15.3383	FALSE
P15924	DESP_HUMAN	DSP	P15924	DSP	kit+UC	86	86	0.603922751330992	0.712471	-0.19325759549827	21.9092	23.0052	21.8475	23.0104	23.5696						22.1901	22.6179	23.1314	21.9867	22.4495	FALSE
P16070	CD44_HUMAN	CD44	P16070	CD44	kit+UC	3	3	0.00355328288542664	0.0125451	-0.925963747430437	15.1597	16.0379	15.1799	15.2444	15.9952						14.0465	14.8951	14.9543	14.5403	14.551	TRUE
P16109	LYAM3_HUMAN	SELP	P16109	SELP	kit+UC	3	3	9.50938424338969e-05	0.000556059	-0.920778095574965	16.3282	16.2219	15.8993	16.3973	15.8191						15.107	15.4129	15.118	14.9875	15.4367	TRUE
P16112	PGCA_HUMAN	ACAN	P16112	ACAN	kit+UC	2	2	3.11407595255752e-06	3.31862e-05	-4.96834970953235	16.1367	16.3855	15.887	15.9437	15.9875						12.2592	11.9918	10.389	9.25337	11.6052	TRUE
P16150	LEUK_HUMAN	SPN	P16150	SPN	kit+UC	2	2	1.73891657087183e-06	2.11008e-05	-1.11550223164707	16.4348	16.4319	16.0199	16.2558	16.0183						15.0836	15.0135	15.0534	15.2695	15.1631	TRUE
P16157	ANK1_HUMAN	ANK1	P16157	ANK1	kit+UC	26	23	4.43173743870585e-08	1.20744e-06	-1.8089924758048	18.4613	18.9461	18.3881	18.4123	18.5501						16.5998	16.77	16.6411	16.8384	16.8635	TRUE
P16284	PECA1_HUMAN	PECAM1	P16284	PECAM1	kit+UC	17	17	3.02357578032033e-08	9.5957e-07	-2.08990283353106	19.9309	20.1519	19.9043	19.9243	19.6749						17.4492	18.0176	18.0488	17.7966	17.8246	TRUE
P16401	H15_HUMAN	H1-5	P16401	H1-5	kit+UC	2	2	0.0171603693004918	0.0471095	0.993883509386235	14.0364	15.6924	15.2565	15.5944	15.8246						15.9375	16.1913	17.0075	16.1331	16.1042	TRUE
P16452	EPB42_HUMAN	EPB42	P16452	EPB42	kit+UC	7	7	3.16146502182072e-09	1.79026e-07	-2.24306315427254	17.2245	17.5644	17.1876	17.1613	17.3896						14.8177	15.2365	14.9919	15.0972	15.1687	TRUE
P16671	CD36_HUMAN	CD36	P16671	CD36	kit+UC	8	8	3.41867378549915e-05	0.000241397	-1.24978985111876	18.9807	19.0652	19.5969	19.5109	18.6881						17.8629	17.957	18.115	17.9065	17.7515	TRUE
P16930	FAAA_HUMAN	FAH	P16930	FAH	kit+UC	1	1	0.177950162644084	0.29211	-0.314689034674824	13.3621	13.9768	13.1266	13.2827	13.9082						13.0085	13.7502	13.3324	12.8842	13.1077	FALSE
P17174	AATC_HUMAN	GOT1	P17174	GOT1	kit+UC	2	2	0.271479971549419	0.399603	-0.193002902866436	14.3692	14.9003	14.1988	14.4284	14.6135						14.149	14.1498	14.5491	14.6557	14.0416	FALSE
P17213	BPI_HUMAN	BPI	P17213	BPI	kit+UC	2	2	0.20614409776467	0.32497	0.232757779216973	13.7395	14.2109	13.8469	13.6548	14.1089						14.6627	13.7889	14.0312	14.1137	14.1282	FALSE
P17301	ITA2_HUMAN	ITGA2	P17301	ITGA2	kit+UC	9	9	1.77405916413497e-10	3.20218e-08	-2.8282392108665	17.9814	18.0677	17.736	17.8445	17.8288						14.9813	15.2271	14.8545	15.247	15.0073	TRUE
P17612	KAPCA_HUMAN	PRKACA	P17612	PRKACA	kit+UC	7	1	0.206406369297583	0.325205	-0.09380329412582	17.0122	17.0648	16.9237	16.9408	16.9834						16.7572	16.982	16.9047	16.9224	16.8895	FALSE
P17813	EGLN_HUMAN	ENG	P17813	ENG	kit+UC	1	1	1.40520928534147e-05	0.000113043	-3.45811010912459	13.3359	13.4991	13.1923	13.0323	13.019						9.63698	9.41535	10.4303	8.30382	11.0016	TRUE
P17900	SAP3_HUMAN	GM2A	P17900	GM2A	kit+UC	2	2	0.112583833683598	0.206308	0.331175306116366	15.0799	15.2532	14.4727	14.7674	14.8583						15.7352	15.2226	14.8428	15.0505	15.2363	FALSE
P17931	LEG3_HUMAN	LGALS3	P17931	LGALS3	kit+UC	4	4	0.0857456675682981	0.167546	0.382313009623987	15.2693	16.0703	15.3256	15.3372	15.9689						16.1713	15.6641	15.7572	16.0071	16.2832	FALSE
P17936	IBP3_HUMAN	IGFBP3	P17936	IGFBP3	kit+UC	8	8	0.00120816364998974	0.00499882	0.80693020662758	16.7546	17.4969	16.9207	16.7448	17.1952						17.3963	17.9925	17.785	18.0742	17.8989	TRUE
P17980	PRS6A_HUMAN	PSMC3	P17980	PSMC3	kit+UC	2	2	0.267819526131887	0.395842	-0.309913343321572	14.1352	15.2249	14.2847	15.0627	14.3624						13.7944	14.6558	13.9635	14.505	14.6016	FALSE
P17987	TCPA_HUMAN	TCP1	P17987	TCP1	kit+UC	4	4	6.2942804797347e-07	9.27443e-06	-0.860908389676542	15.8366	15.7245	15.8859	15.8475	16.0162						14.89	15.066	15.0092	15.0315	15.0094	TRUE
P18054	LOX12_HUMAN	ALOX12	P18054	ALOX12	kit+UC	9	9	2.99046141554201e-07	5.08027e-06	-3.4392041527644	17.1852	17.4984	17.2058	17.3445	17.1363						14.4418	12.8239	14.2652	14.071	13.5723	TRUE
P18065	IBP2_HUMAN	IGFBP2	P18065	IGFBP2	kit+UC	5	5	0.0462071870422259	0.104303	0.345634244567719	15.7144	16.3667	15.8595	16.0114	16.0881						15.9825	16.3311	16.3387	16.6347	16.4813	FALSE
P18085	ARF4_HUMAN	ARF4	P18085	ARF4	kit+UC	1	1	3.0192225427831e-05	0.000217444	-4.36573354233127	14.3111	14.4724	13.8053	13.9331	14.0442						7.20498	10.3681	10.2001	10.6689	10.2954	TRUE
P18124	RL7_HUMAN	RPL7	P18124	RPL7	kit+UC	1	1	0.282667287276601	0.413338	0.157788914096878	13.0348	13.5527	12.7769	12.8488	13.0961						13.2134	13.1716	13.1339	13.2778	13.3016	FALSE
P18206	VINC_HUMAN	VCL	P18206	VCL	kit+UC	35	35	1.13218740401679e-05	9.47756e-05	-0.717010219060782	20.9531	20.9799	20.8866	20.9891	20.7365						20.0599	20.1539	20.4003	20.1505	20.1956	FALSE
P18428	LBP_HUMAN	LBP	P18428	LBP	kit+UC	16	16	0.0118901517168934	0.0348263	-0.57427244448122	21.7512	21.1101	21.9448	21.7659	21.6719						21.4435	20.616	21.1424	21.0339	21.1366	FALSE
P18433	PTPRA_HUMAN	PTPRA	P18433	PTPRA	kit+UC	3	3	3.92554280554489e-06	3.99189e-05	-1.31871997058106	14.9763	15.1365	14.9728	15.0807	15.124						13.8165	13.5162	13.3342	13.9324	14.0974	TRUE
P18577	RHCE_HUMAN	RHCE	P18577; Q02161	RHCE ; RHD	kit+UC	2	0	0.00144671658273919	0.00582841	-2.66674498329638	14.3529	14.7067	14.6361	14.6307	14.698						13.0108	12.2866	12.6659	9.34574	12.3816	TRUE
P19013	K2C4_HUMAN	KRT4	P19013	KRT4	kit+UC	1	1	0.882484136506821	0.924096	-0.0680355706224098	16.9557	17.06	16.0867	18.1294	17.5117						16.0662	17.4552	18.1021	16.5509	17.229	FALSE
P19086	GNAZ_HUMAN	GNAZ	P19086	GNAZ	kit+UC	4	4	6.76413465531376e-11	1.77589e-08	-4.41531744417994	16.8449	17.0986	17.1934	16.8792	16.9141						12.3363	12.8924	12.188	12.7201	12.7168	TRUE
P19367	HXK1_HUMAN	HK1	P19367; Q2TB90	HK1 ; HKDC1	kit+UC	2	0	0.0463213760950677	0.104431	0.154402517739877	13.2649	13.4169	13.4725	13.3796	13.4389						13.618	13.5612	13.5004	13.5583	13.5068	FALSE
P19397	CD53_HUMAN	CD53	P19397	CD53	kit+UC	1	1	4.31527794081145e-06	4.34234e-05	-8.36771899694337	18.4428	17.9353	17.1185	18.2431	17.3577						9.56761	6.00039	11.1904	9.15182	11.3486	TRUE
P19652	A1AG2_HUMAN	ORM2	P19652	ORM2	kit+UC	13	7	0.105166941037098	0.196584	0.214472687333412	21.6735	21.7881	22.2136	21.8067	21.6598						21.9189	21.9506	21.9742	22.1965	22.1739	FALSE
P19823	ITIH2_HUMAN	ITIH2	P19823	ITIH2	kit+UC	28	28	0.582025946370834	0.692438	0.0961328505997585	22.8479	22.8175	23.1968	22.9069	22.2544						22.8591	22.7939	22.6697	23.0395	23.1421	FALSE
P19827	ITIH1_HUMAN	ITIH1	P19827	ITIH1	kit+UC	24	24	0.181721310657806	0.296839	-0.208265234658413	21.4059	21.2167	21.8606	21.7042	21.1995						21.2892	21.2804	21.0333	21.3213	21.4213	FALSE
P19971	TYPH_HUMAN	TYMP	P19971	TYMP	kit+UC	3	3	0.562025455306405	0.674057	0.0609585711004765	14.9921	15.2105	14.958	14.9606	14.7132						15.1054	14.9281	14.8877	15.1193	15.0987	FALSE
P20020	AT2B1_HUMAN	ATP2B1	P20020; P23634	ATP2B1 ; ATP2B4	kit+UC	7	0	0.768465579862759	0.842579	-0.0260941588952619	16.1912	16.3161	16.2725	16.0482	16.0272						15.9823	16.202	16.155	16.1622	16.2232	FALSE
P20023	CR2_HUMAN	CR2	P20023	CR2	kit+UC	1	1	7.69465214031598e-06	6.9881e-05	3.22062034860886	10.0015	9.98383	10.4113	11.3637	10.5922						12.6216	13.9243	13.4484	13.9179	14.5433	TRUE
P20073	ANXA7_HUMAN	ANXA7	P20073	ANXA7	kit+UC	11	11	1.15405239827669e-07	2.36376e-06	-1.12416747439843	19.4472	19.4753	19.5367	19.4909	19.3468						18.1433	18.4183	18.3044	18.4812	18.329	TRUE
P20339	RAB5A_HUMAN	RAB5A	P20339	RAB5A	kit+UC	1	1	0.353642204122264	0.483121	-0.191928300310067	13.3473	14.0387	13.9156	13.8807	14.3464						14.0444	13.6428	13.2633	13.844	13.7745	FALSE
P20340	RAB6A_HUMAN	RAB6A	P20340; Q9NRW1	RAB6A ; RAB6B	kit+UC	2	0	0.069443589471447	0.143048	0.159373852449882	15.7514	15.763	15.7445	15.6385	15.8237						16.0654	15.7569	15.9593	15.8817	15.8547	FALSE
P20618	PSB1_HUMAN	PSMB1	P20618	PSMB1	kit+UC	8	8	0.00782721606967345	0.0244378	-0.474852617740464	17.4842	17.982	17.6029	17.5859	17.7981						16.7672	17.3679	17.2862	17.3296	17.3279	FALSE
P20701	ITAL_HUMAN	ITGAL	P20701	ITGAL	kit+UC	1	1	0.000257984653506825	0.00132337	-4.05546716585113	14.0863	14.2219	14.5053	14.6618	13.4478						11.6722	7.58447	10.9567	11.2573	9.175	TRUE
P20742	PZP_HUMAN	PZP	P20742	PZP	kit+UC	12	12	0.0529440340350182	0.11596	-0.321469907434391	17.7874	18.0728	18.1752	17.8519	17.4713						17.2916	17.6301	17.4212	17.6863	17.722	FALSE
P20851	C4BPB_HUMAN	C4BPB	P20851	C4BPB	kit+UC	14	14	0.000346490879239437	0.00168289	1.15464607921104	21.4177	21.0245	21.8399	21.4967	20.8392						22.0523	22.547	22.6829	22.8437	22.2652	TRUE
P20930	FILA_HUMAN	FLG	P20930	FLG	kit+UC	4	4	0.350082918980302	0.479944	-0.299413294405131	18.3023	17.2011	17.5244	18.0208	18.8669						17.4012	17.9261	18.1546	17.3886	17.548	FALSE
P21266	GSTM3_HUMAN	GSTM3	P21266; P28161; P46439	GSTM3 ; GSTM2 ; GSTM5	kit+UC	3	0	0.967110306087227	0.980859	0.00321242287915524	14.1574	14.1761	14.1683	14.1422	14.3919						14.1399	14.2043	14.1993	14.3295	14.179	FALSE
P21333	FLNA_HUMAN	FLNA	P21333	FLNA	kit+UC	107	89	3.49713436633941e-08	1.02775e-06	-0.974757506522732	22.9634	22.993	22.9133	23.0011	22.9524						21.9063	22.0095	22.008	22.0609	21.9647	TRUE
P21439	MDR3_HUMAN	ABCB4	P21439	ABCB4	kit+UC	1	1	0.0141069993500368	0.0403376	-2.41108753823234	13.1447	13.3212	12.7312	13.3746	12.1728						11.257	11.2165	7.20422	12.0928	10.9185	TRUE
P21589	5NTD_HUMAN	NT5E	P21589	NT5E	kit+UC	4	4	1.89443453633375e-07	3.48479e-06	-1.37325685102868	15.9062	15.9403	16.1568	15.7985	15.8809						14.5006	14.3919	14.8199	14.6571	14.4469	TRUE
P21730	C5AR1_HUMAN	C5AR1	P21730	C5AR1	kit+UC	1	1	9.51628346745597e-09	4.22816e-07	-4.47035532344011	15.4545	15.552	15.5047	15.6508	14.6724						10.6953	10.4079	10.8838	11.6172	10.8784	TRUE
P21741	MK_HUMAN	MDK	P21741	MDK	kit+UC	1	1	1.02822665882412e-06	1.40072e-05	3.0098547514836	11.1842	10.0193	10.0398	10.8489	10.8026						13.1519	14.1309	13.1874	13.8229	13.6509	TRUE
P21796	VDAC1_HUMAN	VDAC1	P21796	VDAC1	kit+UC	2	2	0.0853956790152823	0.167315	0.273838789239093	13.1125	13.5784	13.1515	13.2978	13.8385						13.7792	13.5702	13.7166	13.5587	13.7231	FALSE
P21810	PGS1_HUMAN	BGN	P21810	BGN	kit+UC	1	1	0.641988746714541	0.741922	0.0888564566228585	12.6438	12.7571	12.5286	12.5985	13.145						12.6987	12.6653	13.3686	12.9596	12.4251	FALSE
P21926	CD9_HUMAN	CD9	P21926	CD9	kit+UC	3	3	7.77436207152205e-06	7.03123e-05	-1.14615799684935	18.9963	18.3652	18.767	18.9431	18.487						17.397	17.5892	17.6902	17.5538	17.5977	TRUE
P22061	PIMT_HUMAN	PCMT1	P22061	PCMT1	kit+UC	1	1	0.679832978134494	0.773928	0.0448577178206637	13.0902	13.3736	13.2797	13.2257	13.3398						13.0502	13.2671	13.2663	13.3803	13.5693	FALSE
P22105	TENX_HUMAN	TNXB	P22105	TNXB	kit+UC	23	17	0.0357340225223012	0.0850782	0.344804958979704	17.4716	18.072	17.4667	17.421	17.7231						17.8047	18.0104	17.8039	18.1086	18.1507	FALSE
P22314	UBA1_HUMAN	UBA1	P22314	UBA1	kit+UC	5	5	0.860974650354212	0.909686	0.0166448323307122	15.9342	16.2611	15.8877	16.1453	15.9103						16.1354	16.0642	15.9527	15.9924	16.0771	FALSE
P22352	GPX3_HUMAN	GPX3	P22352	GPX3	kit+UC	6	6	0.0460111027482747	0.104056	0.300908578448539	16.3865	16.5845	16.6327	16.5462	16.5436						16.8646	16.5702	16.6324	16.8534	17.2776	FALSE
P22392	NDKB_HUMAN	NME2	P22392	NME2	kit+UC	4	0	0.383220688048634	0.514524	-0.0981803862700659	16.4583	16.5439	16.5192	16.2439	16.2868						16.378	16.3734	16.547	16.1336	16.1292	FALSE
P22692	IBP4_HUMAN	IGFBP4	P22692	IGFBP4	kit+UC	6	6	0.00551430426721305	0.0182212	0.793083694994216	15.7284	16.5429	15.2883	15.5783	16.1479						16.3227	16.7585	16.6484	16.8376	16.684	TRUE
P22694	KAPCB_HUMAN	PRKACB	P22694	PRKACB	kit+UC	7	1	0.0141552354404092	0.0404238	-0.219269803381152	17.0764	17.1042	16.9157	16.9731	17.0595						16.6726	16.8966	16.8603	16.8221	16.7811	FALSE
P22735	TGM1_HUMAN	TGM1	P22735	TGM1	kit+UC	14	14	0.976639500699459	0.985987	-0.00638400373944492	18.0707	18.5203	17.5648	18.1896	18.8102						18.4673	18.3172	18.2047	18.1289	18.0055	FALSE
P22792	CPN2_HUMAN	CPN2	P22792	CPN2	kit+UC	9	9	0.104820068688018	0.196062	0.295870157967979	18.7166	19.1091	19.3834	19.2051	18.7505						19.3705	19.4479	19.4643	19.4712	18.8902	FALSE
P22891	PROZ_HUMAN	PROZ	P22891	PROZ	kit+UC	2	2	2.21727024155309e-05	0.000167193	2.61350034836834	11.7533	12.5583	10.7273	10.5721	11.6386						14.1418	14.0899	13.8306	13.9513	14.3036	TRUE
P23083	HV102_HUMAN	IGHV1-2	P23083	IGHV1-2	kit+UC	4	2	0.102495813036172	0.192463	-0.378631323590362	18.4884	18.8604	19.1879	18.4997	17.9576						18.4401	18.0947	17.9685	18.2733	18.3243	FALSE
P23142	FBLN1_HUMAN	FBLN1	P23142	FBLN1	kit+UC	17	17	2.83391940268312e-06	3.05387e-05	1.20516054285305	19.1715	19.8007	19.4322	19.2534	19.3495						20.4937	20.6311	20.5524	20.8138	20.542	TRUE
P23219	PGH1_HUMAN	PTGS1	P23219; P35354	PTGS1 ; PTGS2	kit+UC	2	0	0.127990383561439	0.226817	0.127276141220747	13.5788	13.5507	13.5938	13.4612	13.4937						13.4901	13.6351	13.7766	13.7586	13.6542	FALSE
P23229	ITA6_HUMAN	ITGA6	P23229	ITGA6	kit+UC	26	26	1.15758138091957e-10	2.57161e-08	-2.47167518275371	20.6275	20.741	20.6471	20.7047	20.5045						18.1247	18.1616	17.9803	18.3188	18.2809	TRUE
P23284	PPIB_HUMAN	PPIB	P23284	PPIB	kit+UC	6	6	0.442508359411978	0.572629	0.0871824067936302	16.3849	16.6221	16.8077	16.4603	16.7305						16.5304	16.6482	16.6878	16.9256	16.6495	FALSE
P23458	JAK1_HUMAN	JAK1	P23458	JAK1	kit+UC	1	1	0.00766640616315017	0.0239876	-2.14449083458307	12.3075	12.8019	12.864	12.5383	12.664						11.0855	12.0248	11.2598	10.0694	8.01384	TRUE
P23490	LORI_HUMAN	LORICRIN	P23490	LORICRIN	kit+UC	1	1	4.52128608404666e-06	4.51524e-05	4.33795161871029	9.56325	11.5569	11.1322	11.4401	11.4598						14.7542	16.1921	15.7894	15.8055	14.3008	TRUE
P23526	SAHH_HUMAN	AHCY	P23526	AHCY	kit+UC	5	5	0.633588506268207	0.734861	-0.0600527462152307	15.7783	16.3205	15.6442	15.9677	16.0762						15.8865	15.8354	15.9384	15.9426	15.8839	FALSE
P23528	COF1_HUMAN	CFL1	P23528	CFL1	kit+UC	11	5	7.52302146731374e-05	0.000466234	-0.753363109565907	18.6481	19.0872	18.845	19.0262	19.1705						18.3929	18.0873	18.1416	18.1078	18.2805	TRUE
P24043	LAMA2_HUMAN	LAMA2	P24043	LAMA2	kit+UC	1	1	3.27468851096211e-06	3.40209e-05	4.64058438429475	9.73488	8.30633	11.2967	9.14379	10.036						14.6562	14.5435	14.5976	14.3433	13.5801	TRUE
P24592	IBP6_HUMAN	IGFBP6	P24592	IGFBP6	kit+UC	3	3	5.49668317709982e-09	2.73697e-07	4.68401652691668	12.8066	12.2369	11.6421	12.0914	11.8593						16.394	17.3977	16.7278	16.9661	16.5708	TRUE
P24593	IBP5_HUMAN	IGFBP5	P24593	IGFBP5	kit+UC	4	4	1.3862420932432e-05	0.000112457	1.37940530063226	14.4018	14.7075	14.1563	14.4824	14.8965						16.1504	15.6832	15.5415	16.0243	16.1423	TRUE
P24821	TENA_HUMAN	TNC	P24821	TNC	kit+UC	36	36	0.687391551342579	0.779891	-0.0473241001960432	19.9986	20.2466	20.283	20.0192	19.9026						19.8069	20.2342	19.9035	20.1223	20.1465	FALSE
P24844	MYL9_HUMAN	MYL9	P24844	MYL9	kit+UC	1	1	0.0595715578377197	0.127063	-0.426455065128875	14.2601	13.7153	14.4989	14.3282	13.5566						13.664	13.7037	13.2676	13.6909	13.9006	FALSE
P25024	CXCR1_HUMAN	CXCR1	P25024; P25025	CXCR1 ; CXCR2	kit+UC	2	0	8.51340077903341e-09	3.95594e-07	-3.73111044963471	14.6677	14.6069	14.5051	14.5699	14.369						11.1074	10.9683	11.2022	10.7641	10.021	TRUE
P25311	ZA2G_HUMAN	AZGP1	P25311	AZGP1	kit+UC	14	14	0.151192554058542	0.259136	0.316546017281237	19.3085	19.7135	19.4421	19.7122	20.0806						19.4799	20.2032	20.4329	19.9959	19.7276	FALSE
P25705	ATPA_HUMAN	ATP5F1A	P25705	ATP5F1A	kit+UC	4	4	0.0647604589619793	0.135922	0.437357353483623	15.0833	15.7626	14.931	15.1443	15.6406						16.3295	15.4794	15.5999	15.6051	15.7347	FALSE
P25786	PSA1_HUMAN	PSMA1	P25786	PSMA1	kit+UC	8	8	0.000789046817177521	0.00342157	-0.554832247528786	17.2403	17.4897	17.4923	17.6466	17.4278						16.5852	17.0226	16.8286	17.0571	17.0289	FALSE
P25787	PSA2_HUMAN	PSMA2	P25787	PSMA2	kit+UC	5	5	0.0139266871032062	0.0399011	-0.449711427316991	16.1174	16.5511	16.4616	16.312	16.1326						15.3997	15.8103	15.9622	16.0937	16.0602	FALSE
P25788	PSA3_HUMAN	PSMA3	P25788	PSMA3	kit+UC	4	4	0.000561753407912919	0.002567	-1.14456370452892	17.1865	16.2602	17.2282	16.8624	17.5539						15.6251	15.6234	15.9908	16.0945	16.0346	TRUE
P25789	PSA4_HUMAN	PSMA4	P25789	PSMA4	kit+UC	2	2	0.00652296273336428	0.0210026	-0.444069429264962	15.8176	15.6473	16.0243	15.9493	15.485						15.098	15.5779	15.3269	15.2646	15.4356	FALSE
P25815	S100P_HUMAN	S100P	P25815	S100P	kit+UC	1	1	0.0453356995726398	0.10269	0.49018222507398	13.2253	13.8686	13.1587	13.5543	13.8363						14.6414	13.8204	13.6304	13.9418	14.0602	FALSE
P26022	PTX3_HUMAN	PTX3	P26022	PTX3	kit+UC	10	10	6.39574273951015e-05	0.000406848	-1.28978298575437	19.914	19.7604	20.3305	20.2492	19.3313						18.465	18.9294	18.6721	18.6725	18.3975	TRUE
P26038	MOES_HUMAN	MSN	P26038	MSN	kit+UC	40	19	0.0251152569994064	0.0643022	-0.311711764800414	21.1249	21.1683	20.9713	20.915	21.2423						20.6402	20.7995	21.1342	20.6079	20.6813	FALSE
P26447	S10A4_HUMAN	S100A4	P26447	S100A4	kit+UC	2	2	0.808902043242282	0.871357	0.0584902200016781	14.5333	15.4058	14.6847	14.5116	14.4124						14.1943	15.1317	14.7713	15.1323	14.6106	FALSE
P26583	HMGB2_HUMAN	HMGB2	P26583	HMGB2	kit+UC	1	1	1.72269737189159e-06	2.09922e-05	3.67795421578606	9.1395	9.19973	8.92843	9.83882	10.7756						12.7625	13.624	12.8799	13.7868	13.2187	TRUE
P26599	PTBP1_HUMAN	PTBP1	P26599	PTBP1	kit+UC	1	1	0.188282289095631	0.304798	0.360522104530268	11.4478	12.3709	11.7008	11.6536	12.7782						12.3599	12.017	12.2217	12.6215	12.5339	FALSE
P26641	EF1G_HUMAN	EEF1G	P26641	EEF1G	kit+UC	3	3	0.927559862653412	0.95229	-0.0181382156375598	15.6658	15.6909	15.3262	15.8742	15.3059						16.0617	15.3633	15.6825	15.0297	15.635	FALSE
P26927	HGFL_HUMAN	MST1	P26927	MST1	kit+UC	18	6	0.00422589315223233	0.0144089	0.453709736975554	17.9782	18.5158	18.2264	18.0142	18.0569						18.5551	18.7068	18.3776	18.6802	18.7404	FALSE
P27105	STOM_HUMAN	STOM	P27105	STOM	kit+UC	12	12	3.34431811531842e-06	3.46179e-05	-1.62413300912739	20.899	21.1799	20.8348	20.7179	20.7302						18.7334	19.6158	19.2613	19.5216	19.1092	TRUE
P27169	PON1_HUMAN	PON1	P27169	PON1	kit+UC	7	7	0.000201279106407912	0.00105498	0.625940817003286	18.2638	18.6873	18.5524	18.1691	18.482						19.1097	19.0363	18.9588	19.1699	19.0097	FALSE
P27348	1433T_HUMAN	YWHAQ	P27348	YWHAQ	kit+UC	9	5	0.0541195646452744	0.117782	-0.168413486477686	18.5278	18.7167	18.4261	18.5054	18.5335						18.3133	18.3812	18.4937	18.3625	18.3168	FALSE
P27482	CALL3_HUMAN	CALML3	P27482	CALML3	kit+UC	1	1	0.398115850432133	0.530331	0.293524605831863	13.8338	14.952	13.82	14.2542	15.5851						15.0876	14.8538	14.4873	14.9044	14.5796	FALSE
P27487	DPP4_HUMAN	DPP4	P27487	DPP4	kit+UC	5	5	5.30183429866413e-08	1.34313e-06	-2.22357134538872	17.5947	17.5968	17.9154	17.6787	17.1916						15.5816	15.2801	15.0421	15.5194	15.4362	TRUE
P27701	CD82_HUMAN	CD82	P27701	CD82	kit+UC	4	4	0.00032871133615011	0.00160901	-1.28581479205212	18.2009	17.8126	18.7895	18.2998	17.3536						16.8642	16.6535	16.7255	16.7031	17.0811	TRUE
P27708	PYR1_HUMAN	CAD	P27708	CAD	kit+UC	3	3	9.82149557164888e-05	0.000568426	-1.1732560547656	14.4336	14.5345	14.6036	14.3064	14.1776						12.5512	13.3286	13.4347	13.571	13.304	TRUE
P27797	CALR_HUMAN	CALR	P27797	CALR	kit+UC	1	1	0.465671236457317	0.593494	-0.114521635758193	13.7957	13.9334	14.4137	13.809	14.0486						13.5166	13.87	13.9028	14.1517	13.9866	FALSE
P27824	CALX_HUMAN	CANX	P27824	CANX	kit+UC	1	1	0.855316978217552	0.905814	0.0411939641647248	12.8133	13.5574	12.924	13.2589	13.3707						13.6551	13.2362	12.539	13.2451	13.4549	FALSE
P27918	PROP_HUMAN	CFP	P27918	CFP	kit+UC	10	10	6.21061293132979e-07	9.19808e-06	1.60341751271598	19.1916	19.2719	18.8335	18.7667	18.7337						20.483	20.6667	20.6056	20.7776	20.2817	TRUE
P28062	PSB8_HUMAN	PSMB8	P28062	PSMB8	kit+UC	4	4	0.0017957707882654	0.00698947	-0.668717060580986	16.158	15.9649	16.247	16.0059	15.6787						14.8812	15.3625	15.3024	15.569	15.5957	FALSE
P28065	PSB9_HUMAN	PSMB9	P28065	PSMB9	kit+UC	4	4	0.186014337945928	0.302196	-0.339337078104013	16.8212	17.3647	16.7187	16.3289	16.592						15.7276	16.5947	16.3983	16.8471	16.5612	FALSE
P28066	PSA5_HUMAN	PSMA5	P28066	PSMA5	kit+UC	7	7	0.000267898287401921	0.00136213	-0.818851514033021	16.6938	17.1273	16.9512	16.9018	16.953						15.8333	16.2135	15.8615	16.5566	16.068	TRUE
P28070	PSB4_HUMAN	PSMB4	P28070	PSMB4	kit+UC	5	5	0.000767487408348778	0.00335326	-0.580169741944566	17.0053	17.0278	17.3592	17.1831	17.0807						16.4713	16.2934	16.4336	16.7707	16.7862	FALSE
P28072	PSB6_HUMAN	PSMB6	P28072	PSMB6	kit+UC	3	3	0.00306745263443846	0.0111431	-0.489794090559101	16.2246	16.1278	16.2386	16.1383	16.1943						15.5523	15.776	15.3001	15.8725	15.9738	FALSE
P28074	PSB5_HUMAN	PSMB5	P28074	PSMB5	kit+UC	5	5	0.000182425972287407	0.000973838	-0.874784525813283	16.2533	16.7564	16.2346	16.4698	16.9816						15.7805	15.553	15.5638	15.6965	15.7279	TRUE
P28676	GRAN_HUMAN	GCA	P28676	GCA	kit+UC	2	2	8.43883793031967e-05	0.000506681	-1.61176491040108	16.6762	17.4885	16.8731	16.4248	15.9916						15.2043	15.3091	14.8687	14.812	15.2013	TRUE
P28838	AMPL_HUMAN	LAP3	P28838	LAP3	kit+UC	1	1	0.00043731220093701	0.00206703	-4.19975573907926	13.259	13.5984	12.7428	12.8763	13.583						7.19239	9.60469	9.05505	11.9073	7.30142	TRUE
P29144	TPP2_HUMAN	TPP2	P29144	TPP2	kit+UC	12	12	1.11445049400286e-07	2.29895e-06	-2.07290065650505	17.3977	17.8345	17.6497	17.8668	17.6518						15.1143	15.6444	15.7466	15.675	15.8557	TRUE
P29218	IMPA1_HUMAN	IMPA1	P29218	IMPA1	kit+UC	1	1	0.378302542857329	0.509104	0.145752767601042	12.9832	13.3286	12.4516	13.291	13.1058						13.1884	13.2059	13.0478	13.1738	13.2731	FALSE
P29350	PTN6_HUMAN	PTPN6	P29350	PTPN6	kit+UC	4	4	2.02546913417404e-07	3.67897e-06	-1.54536565509321	15.6001	15.7772	15.6765	15.7196	15.6252						13.8542	14.2119	13.957	14.4992	14.1494	TRUE
P29401	TKT_HUMAN	TKT	P29401	TKT	kit+UC	8	8	0.681248498127847	0.774616	-0.056895603928929	16.4215	16.89	16.6294	16.4318	16.931						16.4118	16.5742	16.8647	16.4895	16.6789	FALSE
P29508	SPB3_HUMAN	SERPINB3	P29508	SERPINB3	kit+UC	16	6	0.559535680302226	0.671908	0.134093771222684	18.5046	19.2158	18.4475	18.5765	19.1435						19.5704	18.7894	18.8142	18.7622	18.622	FALSE
P29622	KAIN_HUMAN	SERPINA4	P29622	SERPINA4	kit+UC	14	14	0.0247457699935513	0.0635251	0.421316936759723	18.9477	18.9959	19.1991	18.4809	18.6955						19.4021	19.1055	18.9726	19.5314	19.4141	FALSE
P29692	EF1D_HUMAN	EEF1D	P29692	EEF1D	kit+UC	2	2	0.0962614174738287	0.183622	-0.263757662207214	14.3935	14.837	15.1608	14.6824	14.7703						14.3255	14.5899	14.592	14.3272	14.6906	FALSE
P29966	MARCS_HUMAN	MARCKS	P29966	MARCKS	kit+UC	3	3	2.98143065401278e-05	0.000215799	-1.81003875331232	15.5412	16.3887	16.1682	16.127	15.8975						13.4945	14.6007	14.6452	13.9176	14.4143	TRUE
P30040	ERP29_HUMAN	ERP29	P30040	ERP29	kit+UC	1	1	0.28691042137174	0.417009	0.16827701899884	13.2923	13.8085	13.3862	13.1929	13.6444						14.0173	13.491	13.5038	13.6541	13.4994	FALSE
P30041	PRDX6_HUMAN	PRDX6	P30041	PRDX6	kit+UC	8	8	0.0643787365001045	0.135514	-0.316937327946196	18.0149	18.4116	18.0635	18.1632	18.387						17.8276	17.5105	18.3227	17.9772	17.8176	FALSE
P30043	BLVRB_HUMAN	BLVRB	P30043	BLVRB	kit+UC	4	4	0.80803486854847	0.871032	0.0315905124680604	15.9283	15.8978	15.8154	15.9945	16.0355						16.4226	15.9141	15.9016	15.731	15.8603	FALSE
P30044	PRDX5_HUMAN	PRDX5	P30044	PRDX5	kit+UC	1	1	0.468006699815315	0.594111	-0.129978876782268	12.6438	12.735	13.0158	12.7525	12.8715						12.6506	12.9406	12.0412	12.939	12.7972	FALSE
P30048	PRDX3_HUMAN	PRDX3	P30048	PRDX3	kit+UC	2	2	0.825481352317571	0.884269	0.0374482274933072	13.1951	13.2099	12.8931	13.2975	13.5896						13.0143	13.5101	12.9113	13.5216	13.415	FALSE
P30085	KCY_HUMAN	CMPK1	P30085	CMPK1	kit+UC	1	1	0.361381408465462	0.49137	0.187395280059688	11.5127	11.848	11.0048	11.3419	11.3241						11.0521	11.6047	11.7322	11.5883	11.9912	FALSE
P30086	PEBP1_HUMAN	PEBP1	P30086	PEBP1	kit+UC	2	2	0.827129355124196	0.884722	0.0672727750288686	14.8928	16.3285	14.5716	14.7561	15.4005						15.4348	15.3301	15.0112	15.2434	15.2665	FALSE
P30101	PDIA3_HUMAN	PDIA3	P30101	PDIA3	kit+UC	10	10	0.39785753375407	0.530232	0.0896924197801816	17.2221	17.6002	17.3553	17.4347	17.5635						17.6808	17.3231	17.4772	17.6245	17.5186	FALSE
P30273	FCERG_HUMAN	FCER1G	P30273	FCER1G	kit+UC	3	3	1.34318842906464e-05	0.00010989	-1.72929763459947	18.0334	17.5762	17.5174	17.8163	17.0516						16.0537	15.8499	15.2721	16.1448	16.028	TRUE
P30626	SORCN_HUMAN	SRI	P30626	SRI	kit+UC	7	7	3.40236653943933e-05	0.000240834	-0.873616689310705	18.0789	18.3401	18.1268	18.1916	17.7516						16.9663	17.2416	17.3496	17.2748	17.2885	TRUE
P30740	ILEU_HUMAN	SERPINB1	P30740	SERPINB1	kit+UC	11	7	0.00371884365735367	0.0130024	-0.361533627145363	17.7061	17.5531	17.3994	17.5624	17.6788						17.3629	17.2747	16.9764	17.2218	17.2562	FALSE
P30825	CTR1_HUMAN	SLC7A1	P30825	SLC7A1	kit+UC	1	1	3.04507325829041e-06	3.2571e-05	-4.67082453600692	14.3264	14.7164	14.1221	14.4827	14.3978						8.11568	9.38733	9.45486	10.6343	11.0991	TRUE
P31025	LCN1_HUMAN	LCN1	P31025	LCN1	kit+UC	5	1	0.888457075013203	0.927309	-0.0333466642109101	17.3682	18.0698	17.2428	17.5358	18.4147						17.4744	18.0368	17.4524	17.7479	17.7533	FALSE
P31146	COR1A_HUMAN	CORO1A	P31146	CORO1A	kit+UC	3	3	0.00693028517530618	0.0220072	-0.358093386745928	16.1165	15.958	16.3754	16.0288	16.1371						15.8343	15.8142	15.7944	15.8796	15.5027	FALSE
P31150	GDIA_HUMAN	GDI1	P31150	GDI1	kit+UC	1	1	0.466260828985469	0.593722	0.095071191731769	12.155	12.4582	12.5338	12.3383	12.5011						12.6669	12.6163	12.1047	12.4711	12.6029	FALSE
P31151	S10A7_HUMAN	S100A7	P31151	S100A7	kit+UC	1	1	0.40032229719459	0.532534	-0.514604647070318	15.9076	17.535	17.0925	17.3806	17.779						18.3231	17.3888	16.1197	16.0971	15.1929	FALSE
P31645	SC6A4_HUMAN	SLC6A4	P31645	SLC6A4	kit+UC	1	1	0.00157122254542483	0.00624167	-3.8184680202496	13.3283	13.1822	14.0583	13.61	13.7424						12.0106	9.51513	11.6144	6.79493	8.89365	TRUE
P31939	PUR9_HUMAN	ATIC	P31939	ATIC	kit+UC	1	1	0.00320988259402271	0.0115849	-4.88961035858767	12.9502	13.3787	13.6145	13.2999	13.3587						4.59973	7.45474	6.95613	11.1425	12.0009	TRUE
P31944	CASPE_HUMAN	CASP14	P31944	CASP14	kit+UC	8	8	0.674233253555379	0.769031	-0.137383031324749	18.3307	18.8948	18.0951	18.588	19.6558						18.7611	18.6742	19.1708	18.3621	17.9093	FALSE
P31946	1433B_HUMAN	YWHAB	P31946	YWHAB	kit+UC	4	4	0.733296785804096	0.815464	-0.0512344638059794	17.8232	17.5518	17.3543	17.2514	17.0464						17.5862	17.3594	17.2972	17.352	17.1761	FALSE
P31948	STIP1_HUMAN	STIP1	P31948	STIP1	kit+UC	1	1	0.438653778586263	0.570069	-0.0979086501735988	14.4024	14.6117	14.1947	14.0583	14.6489						14.2862	14.3639	14.2922	14.2929	14.1912	FALSE
P31949	S10AB_HUMAN	S100A11	P31949	S100A11	kit+UC	3	3	0.173953708134385	0.287402	0.277890994224073	15.6567	15.9891	15.2837	15.2777	15.7637						16.0774	15.7556	16.1789	15.3763	15.9722	FALSE
P32119	PRDX2_HUMAN	PRDX2	P32119	PRDX2	kit+UC	10	8	9.14533460883695e-05	0.000537066	-0.827091748962626	19.9576	20.0741	20.0008	20.0561	20.3236						19.3098	19.2096	19.6498	19.1054	19.0022	TRUE
P32942	ICAM3_HUMAN	ICAM3	P32942	ICAM3	kit+UC	3	3	0.0294790557039857	0.0732034	-0.176156355969489	15.634	15.7211	15.7417	15.6417	15.6345						15.4435	15.3823	15.5179	15.5728	15.5759	FALSE
P34096	RNAS4_HUMAN	RNASE4	P34096	RNASE4	kit+UC	2	2	3.18882695449166e-07	5.23258e-06	3.77816417534114	10.6769	12.3426	11.3765	10.9137	10.9172						14.6561	15.4976	14.8224	14.9339	15.2077	TRUE
P34932	HSP74_HUMAN	HSPA4	P34932	HSPA4	kit+UC	2	2	0.193332022232705	0.31019	0.243215157147777	13.0571	13.8014	13.2301	13.6197	13.7299						13.3626	13.7197	14.0313	13.7848	13.756	FALSE
P35030	TRY3_HUMAN	PRSS3	P35030	PRSS3	kit+UC	1	1	0.0246069518239192	0.063225	-0.687347898899301	17.1808	17.7763	16.8328	17.364	17.19						15.9346	16.695	16.6996	16.2704	17.3075	FALSE
P35237	SPB6_HUMAN	SERPINB6	P35237	SERPINB6	kit+UC	2	2	0.504553046694139	0.625118	0.141835654604902	14.3511	14.9742	14.7195	14.5377	14.2382						15.1215	14.6126	14.1087	14.7542	14.933	FALSE
P35268	RL22_HUMAN	RPL22	P35268	RPL22	kit+UC	1	1	0.33700945386449	0.467027	0.294332222193024	11.8037	12.5634	11.7498	12.3279	12.6989						13.003	12.8551	12.4137	11.6131	12.7303	FALSE
P35443	TSP4_HUMAN	THBS4	P35443	THBS4	kit+UC	5	5	0.0234597933982199	0.060764	0.481459129143445	15.6176	16.3472	15.5522	15.9207	16.2708						16.228	16.45	16.2867	16.758	16.3931	FALSE
P35527	K1C9_HUMAN	KRT9	P35527	KRT9	kit+UC	32	32	0.261568294737355	0.389788	-0.287750384314577	24.4783	24.4567	24.3503	24.9828	25.0084						23.839	24.9888	24.7116	24.3186	23.9798	FALSE
P35542	SAA4_HUMAN	SAA4	P35542	SAA4	kit+UC	4	4	6.52577264052105e-05	0.000413299	1.13078552293918	19.6114	20.0538	19.8316	19.9911	19.1993						20.9276	21.1232	20.9237	20.686	20.6807	TRUE
P35555	FBN1_HUMAN	FBN1	P35555	FBN1	kit+UC	12	10	0.0504252101744749	0.111764	0.392997556179136	16.8173	17.5019	16.8562	16.5426	17.1495						17.1951	17.6453	17.2404	17.2878	17.4639	FALSE
P35579	MYH9_HUMAN	MYH9	P35579	MYH9	kit+UC	73	47	0.0229314412888837	0.0595558	-0.214013806022155	21.3287	21.6481	21.3608	21.415	21.3348						21.1856	21.1692	21.2046	21.262	21.1959	FALSE
P35611	ADDA_HUMAN	ADD1	P35611	ADD1	kit+UC	1	1	0.000278254653036571	0.00140982	-3.69850367732308	14.5373	14.4803	14.137	14.4203	13.8521						9.4037	12.0043	11.6502	11.5157	8.36072	TRUE
P35613	BASI_HUMAN	BSG	P35613	BSG	kit+UC	3	3	2.33216104869033e-08	7.7417e-07	-2.67036529771799	16.7376	16.4817	16.5902	16.6007	16.5276						13.4712	14.1824	13.5835	14.0713	14.2774	TRUE
P35754	GLRX1_HUMAN	GLRX	P35754	GLRX	kit+UC	1	1	0.61003138979356	0.716167	0.154302346794594	13.9394	13.8217	13.3955	13.6804	14.2386						13.4832	13.4268	13.9624	15.0068	13.9679	FALSE
P35813	PPM1A_HUMAN	PPM1A	P35813	PPM1A	kit+UC	1	1	5.48089086240948e-05	0.00035731	-3.67579327537473	14.0388	14.5166	14.4031	13.7475	14.2547						9.33369	11.8474	9.5675	11.9626	9.87047	TRUE
P35858	ALS_HUMAN	IGFALS	P35858	IGFALS	kit+UC	19	19	0.00398361810243519	0.0137085	0.783390568347993	18.5152	19.3338	18.6876	18.1926	18.4471						19.0908	19.4021	19.4216	19.7819	19.3967	TRUE
P35908	K22E_HUMAN	KRT2	P35908	KRT2	kit+UC	153	36	0.229616812884098	0.355567	-0.0817856882760104	27.1951	27.1623	27.1842	27.2254	27.2688						27.0832	27.172	27.2126	27.0791	27.0801	FALSE
P36222	CH3L1_HUMAN	CHI3L1	P36222	CHI3L1	kit+UC	8	8	0.00574117875142421	0.0188844	0.588592426034776	16.3479	17.0919	16.2445	16.4724	16.8395						17.0731	17.2782	17.009	17.1971	17.3819	FALSE
P36578	RL4_HUMAN	RPL4	P36578	RPL4	kit+UC	2	2	0.239223322121652	0.366327	0.258434277045879	14.2678	14.599	13.572	14.2488	13.6764						14.6234	14.3307	14.0049	14.3023	14.3949	FALSE
P36955	PEDF_HUMAN	SERPINF1	P36955	SERPINF1	kit+UC	13	13	5.05889653218828e-06	4.95257e-05	1.18672684472936	17.9671	18.4178	17.9095	17.7608	18.0985						19.0669	19.1808	19.096	19.4386	19.3051	TRUE
P36957	ODO2_HUMAN	DLST	P36957	DLST	kit+UC	1	1	0.288915769548614	0.41887	0.142610808708199	12.1463	12.5531	12.4875	12.2211	12.4462						12.4736	12.6417	12.7656	12.1854	12.5007	FALSE
P36980	FHR2_HUMAN	CFHR2	P36980	CFHR2	kit+UC	4	4	5.25124928591844e-06	5.08913e-05	1.97446854790845	16.8256	17.432	16.5993	16.1506	16.7991						18.4264	19.0388	18.5939	18.8982	18.7218	TRUE
P37235	HPCL1_HUMAN	HPCAL1	P37235; P61601; P84074	HPCAL1 ; NCALD ; HPCA	kit+UC	3	0	0.424985989001065	0.558144	-0.0618033689316988	14.4417	14.4721	14.4351	14.4538	14.5038						14.235	14.4911	14.4911	14.4617	14.3184	FALSE
P37802	TAGL2_HUMAN	TAGLN2	P37802	TAGLN2	kit+UC	6	6	0.0109269628574299	0.0323995	-0.263053811212345	17.5343	17.5748	17.4089	17.3343	17.3265						17.1083	17.335	17.1671	17.186	17.0672	FALSE
P37837	TALDO_HUMAN	TALDO1	P37837	TALDO1	kit+UC	3	3	0.186047297114465	0.302196	-0.176770004512816	15.6348	16.0176	15.4863	15.4711	15.9895						15.6029	15.5527	15.4557	15.5679	15.5363	FALSE
P39060	COIA1_HUMAN	COL18A1	P39060	COL18A1	kit+UC	9	9	0.000345555604296103	0.00168289	0.966132455363816	16.6448	17.281	16.5292	16.5778	17.0735						17.7857	17.5783	17.6773	18.2165	17.6793	TRUE
P40197	GPV_HUMAN	GP5	P40197	GP5	kit+UC	7	7	0.00524504098579394	0.0174714	-0.410181704171531	17.0528	17.3619	17.1418	17.3115	17.4804						16.746	17.0485	16.9362	16.9517	16.6151	FALSE
P40227	TCPZ_HUMAN	CCT6A	P40227	CCT6A	kit+UC	3	3	0.420306860370475	0.553257	-0.066992677448404	14.6225	14.6993	14.5927	14.4612	14.6557						14.4535	14.5507	14.4141	14.6098	14.6683	FALSE
P40306	PSB10_HUMAN	PSMB10	P40306	PSMB10	kit+UC	1	1	2.75163740254752e-06	2.99877e-05	-4.09312649676573	14.1066	14.7895	14.7459	14.2917	14.6914						11.8519	10.8186	10.4123	9.3089	9.76794	TRUE
P40616	ARL1_HUMAN	ARL1	P40616	ARL1	kit+UC	1	1	0.912060907580226	0.942746	0.0327243656537668	12.814	13.5141	14.203	12.7759	12.5026						13.1979	13.2403	13.0772	13.1665	13.2913	FALSE
P40925	MDHC_HUMAN	MDH1	P40925	MDH1	kit+UC	4	4	0.375756231486023	0.505913	-0.121812081318669	16.2587	16.8949	16.3815	16.295	16.5812						16.4456	16.422	16.4742	16.2902	16.1702	FALSE
P40926	MDHM_HUMAN	MDH2	P40926	MDH2	kit+UC	3	3	0.0311848101230625	0.0769101	0.53980410693433	14.3488	15.139	14.24	14.3981	15.2538						15.4613	15.0344	15.1217	15.1615	15.2998	FALSE
P41222	PTGDS_HUMAN	PTGDS	P41222	PTGDS	kit+UC	1	1	0.121693911427063	0.219383	0.353511670560684	14.638	15.0169	14.2242	14.5714	14.8949						15.6709	14.9249	14.8002	14.6847	15.0322	FALSE
P41240	CSK_HUMAN	CSK	P41240	CSK	kit+UC	3	3	0.00176301765675046	0.00689918	-0.760260400317055	14.783	15.3046	15.2503	15.2686	14.5504						14.118	14.3081	13.9556	14.4699	14.5042	TRUE
P42356	PI4KA_HUMAN	PI4KA	P42356	PI4KA	kit+UC	1	1	8.70233638304642e-05	0.000517126	-1.70912286524584	13.0335	13.2551	12.9323	13.1433	12.9361						11.6501	11.1832	11.9465	10.3491	11.6257	TRUE
P42357	HUTH_HUMAN	HAL	P42357	HAL	kit+UC	5	5	0.311296052376207	0.441694	0.22674262802383	15.6259	16.2028	15.3069	15.613	16.5066						16.1434	15.9567	16.243	15.979	16.0669	FALSE
P42574	CASP3_HUMAN	CASP3	P42574	CASP3	kit+UC	1	1	0.00054163599594625	0.00249084	-3.54559989688796	13.5357	13.7713	13.1761	13.7397	13.3053						11.7722	10.9763	10.4364	7.44483	9.17034	TRUE
P42892	ECE1_HUMAN	ECE1	P42892	ECE1	kit+UC	2	2	1.81966509135591e-05	0.000142417	-1.72453048301612	15.7437	15.7477	15.1478	15.6592	14.8107						13.6921	13.6507	13.2088	13.9001	14.0349	TRUE
P43034	LIS1_HUMAN	PAFAH1B1	P43034	PAFAH1B1	kit+UC	1	1	0.971344664770219	0.983217	-0.00605569119035998	13.863	13.8377	13.1578	14.0547	13.7849						13.7251	13.7169	13.4694	13.8784	13.878	FALSE
P43251	BTD_HUMAN	BTD	P43251	BTD	kit+UC	3	3	1.85684546475308e-05	0.000144934	2.07479929101895	12.9812	13.328	12.3976	12.179	13.4409						15.2419	14.9528	14.6385	15.2646	14.6029	TRUE
P43652	AFAM_HUMAN	AFM	P43652	AFM	kit+UC	18	18	1.02574723328277e-05	8.79038e-05	1.53643023320949	17.6373	18.2926	17.5793	17.5198	17.5415						18.8577	19.5941	19.1942	19.4447	19.1619	TRUE
P46940	IQGA1_HUMAN	IQGAP1	P46940	IQGAP1	kit+UC	2	2	0.0825165205483179	0.16291	0.442399900095417	13.9202	14.7535	13.8258	14.252	14.6605						15.2379	14.4624	14.3504	14.7771	14.7961	FALSE
P47755	CAZA2_HUMAN	CAPZA2	P47755	CAPZA2	kit+UC	2	2	0.0477189347138448	0.106746	-0.674212773908419	14.5646	16.0009	14.4011	14.707	15.0631						13.8387	14.7673	14.2592	14.2915	14.209	FALSE
P47756	CAPZB_HUMAN	CAPZB	P47756	CAPZB	kit+UC	3	3	5.38036637224859e-05	0.000353148	-1.41699187408657	16.3088	17.3122	17.1912	16.9705	16.8156						15.8772	15.3786	15.5833	15.5948	15.0793	TRUE
P47929	LEG7_HUMAN	LGALS7	P47929	LGALS7	kit+UC	4	4	0.987848545829362	0.994044	0.00626272155712826	17.3962	17.1894	15.9466	16.284	17.5805						17.9594	16.5306	16.9025	16.8151	16.2205	FALSE
P47972	NPTX2_HUMAN	NPTX2	P47972	NPTX2	kit+UC	2	2	9.67600324464906e-05	0.00056113	-3.03060816404065	14.563	14.8414	14.4161	14.6195	14.5233						12.9463	11.8662	10.1318	12.2207	10.6453	TRUE
P48059	LIMS1_HUMAN	LIMS1	P48059	LIMS1	kit+UC	1	1	0.0169925703283033	0.0467822	-0.959402545538007	16.832	15.9372	15.1522	15.4871	14.9896						14.3569	14.3989	15.0005	15.0443	14.8005	TRUE
P48061	SDF1_HUMAN	CXCL12	P48061	CXCL12	kit+UC	1	1	1.14294525997971e-05	9.53996e-05	1.65210749116297	11.0353	11.3862	10.836	11.0468	10.8531						12.3358	13.1408	12.4838	13.1352	12.3225	TRUE
P48426	PI42A_HUMAN	PIP4K2A	P48426	PIP4K2A	kit+UC	1	1	8.10038101901086e-05	0.000490438	-4.30104626138659	14.0721	14.5117	14.2631	14.1944	13.9863						10.3959	7.52002	11.3057	11.2349	9.06589	TRUE
P48509	CD151_HUMAN	CD151	P48509	CD151	kit+UC	1	1	0.0254507327840463	0.0649308	-0.527195255257503	15.258	15.831	15.6676	15.569	14.7623						14.9039	15.1217	14.7438	14.62	15.0625	FALSE
P48637	GSHB_HUMAN	GSS	P48637	GSS	kit+UC	1	1	0.448222271388872	0.577471	-0.228094449979231	13.3421	13.6273	13.4085	13.2288	14.574						13.7672	12.6929	13.3198	13.5727	13.6876	FALSE
P48643	TCPE_HUMAN	CCT5	P48643	CCT5	kit+UC	1	1	0.714504938823445	0.801943	0.0850229337992552	13.3879	13.2164	12.6633	12.5922	12.7628						13.5035	12.7397	12.4862	13.0717	13.2466	FALSE
P48668	K2C6C_HUMAN	KRT6C	P48668	KRT6C	kit+UC	62	0	0.582146652123043	0.692438	-0.0664379818704894	24.0958	24.4036	23.9626	24.3598	24.3134						24.1779	24.2285	24.2247	23.8739	24.2979	FALSE
P48735	IDHP_HUMAN	IDH2	P48735	IDH2	kit+UC	2	2	0.0351341405780751	0.0842053	0.365027894380933	13.4224	14.0925	13.6659	13.8852	14.1148						14.1033	14.1082	14.3765	14.3915	14.0264	FALSE
P48740	MASP1_HUMAN	MASP1	P48740	MASP1	kit+UC	18	18	0.00699919738289511	0.0221628	-0.753577134157545	20.8997	20.549	21.2592	20.8729	19.9207						20.1156	19.9849	19.7258	19.8695	20.0379	TRUE
P48960	AGRE5_HUMAN	ADGRE5	P48960	ADGRE5	kit+UC	1	1	0.512462972719929	0.633559	0.184666193336104	12.6068	12.2616	13.6168	12.1138	12.798						12.9984	12.9992	12.3789	13.0709	12.8729	FALSE
P49189	AL9A1_HUMAN	ALDH9A1	P49189	ALDH9A1	kit+UC	3	3	0.857510874690018	0.90714	0.0388385873522239	14.7288	15.5077	14.5174	14.7733	15.5285						14.9018	15.1961	15.2275	15.0401	14.8844	FALSE
P49327	FAS_HUMAN	FASN	P49327	FASN	kit+UC	11	11	0.0400307386825454	0.0933835	-0.243692806210635	16.803	16.9233	16.6811	16.5014	16.6152						16.3786	16.5357	16.2676	16.5289	16.5948	FALSE
P49368	TCPG_HUMAN	CCT3	P49368	CCT3	kit+UC	4	4	0.451038613480364	0.580223	0.123214341807877	14.958	15.6864	15.1055	15.6148	15.172						15.6804	15.4701	15.3925	15.2673	15.3424	FALSE
P49407	ARRB1_HUMAN	ARRB1	P49407	ARRB1	kit+UC	1	1	0.315907657354045	0.444611	0.339962025463228	13.2406	14.9175	13.6241	13.536	13.0146						13.8461	14.3759	13.8597	14.1269	13.824	FALSE
P49411	EFTU_HUMAN	TUFM	P49411	TUFM	kit+UC	1	1	0.149648440724884	0.257605	0.255031815370543	12.5556	12.631	12.0488	12.6588	13.0821						12.9226	12.7654	12.9202	12.8695	12.7736	FALSE
P49720	PSB3_HUMAN	PSMB3	P49720	PSMB3	kit+UC	4	4	0.00591329747866436	0.0193837	-0.57262836606216	16.1417	16.6987	16.8067	16.2178	16.4183						15.5452	15.7726	15.8851	16.1182	16.099	FALSE
P49721	PSB2_HUMAN	PSMB2	P49721	PSMB2	kit+UC	4	4	1.95696094600101e-08	7.10681e-07	-1.86833262956979	16.9491	17.0574	16.977	16.7068	17.0147						14.8387	15.3491	15.0968	15.1403	14.9386	TRUE
P49747	COMP_HUMAN	COMP	P49747	COMP	kit+UC	15	11	0.0283332252163169	0.0710298	0.407713103665564	17.8203	18.2709	17.8972	17.6784	18.1402						18.0298	18.413	18.7705	18.4012	18.2311	FALSE
P49755	TMEDA_HUMAN	TMED10	P49755	TMED10	kit+UC	1	1	0.914143790199576	0.944223	0.0194156929507905	13.1004	13.3968	13.1472	12.5726	13.2574						13.2107	13.1745	12.7178	13.039	13.4297	FALSE
P49908	SEPP1_HUMAN	SELENOP	P49908	SELENOP	kit+UC	5	5	0.0712212037081045	0.145774	0.452688169059105	18.2439	18.7175	18.0697	18.1928	18.2323						18.106	19.2542	18.6892	19.1497	18.5206	FALSE
P49913	CAMP_HUMAN	CAMP	P49913	CAMP	kit+UC	8	8	0.259502783821007	0.38751	0.151539336977194	18.526	18.6543	18.2203	18.1415	18.3499						18.4239	18.587	18.4548	18.8194	18.3646	FALSE
P50148	GNAQ_HUMAN	GNAQ	P50148	GNAQ	kit+UC	19	6	3.1654252272704e-06	3.34863e-05	-0.74404718324045	19.5667	19.6022	19.4302	19.353	19.3674						18.6275	18.7434	18.7105	18.8178	18.7	FALSE
P50395	GDIB_HUMAN	GDI2	P50395	GDI2	kit+UC	10	6	0.0347292507599222	0.0833733	-0.200388003735853	16.9408	17.279	17.0571	17.1517	17.2221						16.8389	16.9274	16.9286	16.9898	16.964	FALSE
P50452	SPB8_HUMAN	SERPINB8	P50452	SERPINB8	kit+UC	2	2	0.466992840967313	0.594111	0.177147245408333	13.2489	14.3179	13.4171	14.0107	14.0526						13.5807	14.17	14.4203	13.9599	13.8021	FALSE
P50502	F10A1_HUMAN	ST13	P50502; Q8IZP2; Q8NFI4	ST13 ; ST13P4 ; ST13P5	kit+UC	6	0	0.485262393091382	0.610015	0.0482073676174402	15.7697	15.8677	15.8938	15.7581	15.7781						15.8223	15.8626	15.808	15.8501	15.9654	FALSE
P50552	VASP_HUMAN	VASP	P50552	VASP	kit+UC	2	2	2.83163103551533e-05	0.000206509	-3.54537677486579	14.8329	14.6893	14.5025	14.5241	14.6548						9.85082	11.381	12.3548	9.90534	11.9846	TRUE
P50570	DYN2_HUMAN	DNM2	P50570	DNM2	kit+UC	3	1	0.724294140179758	0.808254	0.0403789593685673	14.7266	14.9786	14.9932	14.6922	14.7432						14.559	14.9358	15.0439	14.852	14.945	FALSE
P50895	BCAM_HUMAN	BCAM	P50895	BCAM	kit+UC	1	1	0.00128213777842797	0.00522996	-3.32036742820056	13.1936	13.6695	12.9491	13.1666	13.3299						11.26	6.82168	10.1463	10.9994	10.4796	TRUE
P50914	RL14_HUMAN	RPL14	P50914	RPL14	kit+UC	1	1	0.904414152738924	0.937981	0.041519077866873	12.8419	13.8277	12.2571	12.7733	14.1819						12.9659	13.3955	13.1812	13.3413	13.2056	FALSE
P50990	TCPQ_HUMAN	CCT8	P50990	CCT8	kit+UC	5	5	0.311342316703568	0.441694	-0.0841669956640612	15.8645	16.0266	15.9916	15.9078	15.8585						15.7658	15.8547	15.9223	15.7032	15.9822	FALSE
P50991	TCPD_HUMAN	CCT4	P50991	CCT4	kit+UC	2	2	0.403083203856081	0.535467	0.151337216458266	14.1873	14.7581	14.6319	14.4255	14.1864						14.1507	14.4374	14.6243	14.9421	14.7914	FALSE
P50995	ANX11_HUMAN	ANXA11	P50995	ANXA11	kit+UC	13	11	2.52325964359209e-06	2.83548e-05	-1.16415652916054	19.9273	19.8213	19.8155	20.1977	19.5573						18.5032	18.808	18.7258	18.7442	18.7171	TRUE
P51148	RAB5C_HUMAN	RAB5C	P51148	RAB5C	kit+UC	8	2	0.059406936520161	0.126899	-0.189211449430577	17.8962	18.2647	18.058	18.0505	18.0664						17.945	17.875	18.0173	17.7564	17.796	FALSE
P51149	RAB7A_HUMAN	RAB7A	P51149	RAB7A	kit+UC	8	8	0.00828159859667054	0.0255254	-0.264943454906305	17.888	18.2214	18.1388	18.017	18.1133						17.7975	17.7549	17.898	17.8407	17.7628	FALSE
P51153	RAB13_HUMAN	RAB13	P51153	RAB13	kit+UC	2	2	9.92323110128258e-05	0.000573166	-1.02954648140873	14.3628	14.6083	14.5847	15.1627	14.7167						13.4262	13.6081	13.5753	13.6318	14.0463	TRUE
P51575	P2RX1_HUMAN	P2RX1	P51575	P2RX1	kit+UC	2	2	1.2979493301453e-08	5.06551e-07	-3.90208534714339	15.5311	15.7427	15.7853	15.7178	15.5381						11.8992	12.1306	12.0382	11.8907	10.8459	TRUE
P51659	DHB4_HUMAN	HSD17B4	P51659	HSD17B4	kit+UC	4	4	0.616075207867999	0.72121	-0.0872496980425961	15.1442	15.8554	15.7434	15.3632	16.0352						15.5109	15.323	15.6767	15.5673	15.6271	FALSE
P51884	LUM_HUMAN	LUM	P51884	LUM	kit+UC	7	7	8.995057997467e-06	7.87204e-05	1.81434089724972	16.1865	16.8851	16.0038	16.0735	16.5599						17.6766	18.3341	18.2963	18.5451	17.9284	TRUE
P51888	PRELP_HUMAN	PRELP	P51888	PRELP	kit+UC	1	1	0.00358003171121992	0.0126087	2.75356728544896	10.1831	11.4414	11.3083	10.6735	7.16368						12.5943	13.0407	12.8425	13.2808	12.7795	TRUE
P52209	6PGD_HUMAN	PGD	P52209	PGD	kit+UC	2	2	0.118413831443816	0.214811	-0.244670965356969	14.6726	14.7172	14.422	14.8076	14.3223						14.5356	14.4949	14.5321	14.0058	14.1501	FALSE
P52565	GDIR1_HUMAN	ARHGDIA	P52565	ARHGDIA	kit+UC	1	1	0.192417293974139	0.309342	-0.416862729915934	14.7921	15.9174	14.3715	14.7176	14.6768						14.6952	14.9195	13.8363	14.4509	14.4892	FALSE
P52566	GDIR2_HUMAN	ARHGDIB	P52566	ARHGDIB	kit+UC	3	3	3.68156819385176e-06	3.78376e-05	-1.03835108852534	16.3977	16.266	16.2084	15.8323	16.3666						15.1684	15.215	15.2164	15.0694	15.21	TRUE
P52907	CAZA1_HUMAN	CAPZA1	P52907	CAPZA1	kit+UC	8	4	0.00700646637576387	0.0221628	-0.442612818664067	17.8707	18.3792	17.973	17.8203	17.9811						17.6915	17.4501	17.7841	17.3181	17.5675	FALSE
P53396	ACLY_HUMAN	ACLY	P53396	ACLY	kit+UC	8	8	4.9579733565447e-06	4.8869e-05	-0.973792489516656	16.6051	16.8459	16.7433	16.7667	16.3802						15.5096	15.625	15.8546	15.7625	15.7206	TRUE
P54578	UBP14_HUMAN	USP14	P54578	USP14	kit+UC	1	1	0.127826919280054	0.226817	0.284041722341279	12.0808	12.052	11.8035	11.2861	11.981						12.0385	12.0537	11.8442	12.4121	12.275	FALSE
P54709	AT1B3_HUMAN	ATP1B3	P54709	ATP1B3	kit+UC	1	1	0.00188959420017332	0.00728368	-5.17484337507859	12.9021	13.5482	13.3608	13.6235	13.4016						7.76533	5.32936	10.9496	11.5993	5.31843	TRUE
P54802	ANAG_HUMAN	NAGLU	P54802	NAGLU	kit+UC	1	1	2.91959502354123e-05	0.000212388	-3.38324879136358	13.7301	13.1644	13.607	13.7863	13.8928						11.528	8.86026	11.1199	9.63651	10.1198	TRUE
P54920	SNAA_HUMAN	NAPA	P54920	NAPA	kit+UC	3	3	0.100645779711745	0.189898	-0.291183237825059	15.4922	15.9053	15.7643	15.4455	16.2871						15.3705	15.6734	15.3454	15.5862	15.4629	FALSE
P55056	APOC4_HUMAN	APOC4	P55056	APOC4	kit+UC	3	3	3.93910420934035e-05	0.00027086	1.6600771572933	18.336	19.0623	18.7142	18.4238	19.3317						20.582	20.3785	20.4947	20.8538	19.8596	TRUE
P55058	PLTP_HUMAN	PLTP	P55058	PLTP	kit+UC	9	9	0.00517815811103436	0.0172685	0.427262122501663	18.27	18.4769	18.3194	17.9899	18.1646						18.4102	18.8049	18.8802	18.6605	18.6015	FALSE
P55072	TERA_HUMAN	VCP	P55072	VCP	kit+UC	27	27	8.55080961827729e-06	7.55128e-05	-1.10818741672188	20.1065	20.6208	20.3505	20.428	20.002						19.1242	19.4075	19.0077	19.2329	19.1947	TRUE
P55160	NCKPL_HUMAN	NCKAP1L	P55160	NCKAP1L	kit+UC	2	2	0.000249987833024675	0.00128463	-1.31039905364526	14.7962	15.4874	15.2512	14.7663	15.08						13.6978	14.4524	13.8486	13.1556	13.6748	TRUE
P55209	NP1L1_HUMAN	NAP1L1	P55209	NAP1L1	kit+UC	5	3	0.703760999033078	0.79393	-0.0366400943840084	15.6778	15.8637	15.4871	15.5308	15.7297						15.6523	15.7477	15.6159	15.4617	15.6283	FALSE
P55259	GP2_HUMAN	GP2	P55259	GP2	kit+UC	1	1	0.00830309285983929	0.0255371	-1.20902866565699	11.7756	12.3508	12.0068	12.1816	12.2744						11.7556	11.1095	10.2019	9.8355	11.6415	TRUE
P55774	CCL18_HUMAN	CCL18	P55774	CCL18	kit+UC	2	2	3.15830986207507e-09	1.79026e-07	4.3680612229627	11.0626	11.0245	11.575	11.7135	11.9117						15.3882	15.6164	16.1408	16.1303	15.8519	TRUE
P55786	PSA_HUMAN	NPEPPS	P55786	NPEPPS	kit+UC	1	1	0.631653454957976	0.733205	0.14654812658701	14.0789	12.7636	12.9463	12.5223	12.8887						13.3521	13.5625	12.5809	13.0601	13.377	FALSE
P56537	IF6_HUMAN	EIF6	P56537	EIF6	kit+UC	3	3	0.778890205705573	0.849227	0.062555840186203	15.745	15.7236	14.7521	15.2732	15.7809						15.9259	15.4092	15.2434	15.5927	15.4165	FALSE
P56730	NETR_HUMAN	PRSS12	P56730	PRSS12	kit+UC	1	1	0.00360456826521016	0.0126642	1.33424803114572	15.8725	17.0103	16.2795	16.0277	16.4858						17.5077	16.778	17.2749	18.2144	18.5721	TRUE
P58546	MTPN_HUMAN	MTPN	P58546	MTPN	kit+UC	1	1	0.0030821041003243	0.0111823	-3.20242832250958	13.3672	14.2048	13.3808	13.4168	13.6425						7.3259	12.0082	11.4737	11.6757	9.51648	TRUE
P59190	RAB15_HUMAN	RAB15	P59190	RAB15	kit+UC	1	1	0.0875791159065567	0.170552	-0.516963835483473	17.1712	17.1671	17.3885	16.6864	17.7741						17.2852	15.8717	16.694	16.9005	16.8511	FALSE
P59665	DEF1_HUMAN	DEFA1	P59665; P59666	DEFA1 ; DEFA3	kit+UC	4	0	0.00105674335200919	0.00445529	0.518369856199826	17.5138	17.869	17.9675	17.844	17.6151						18.0727	18.4083	18.3543	18.1791	18.3868	FALSE
P59998	ARPC4_HUMAN	ARPC4	P59998	ARPC4	kit+UC	4	4	0.0452933594111413	0.102674	-0.406071749197285	16.9483	17.7974	16.989	17.1954	17.0337						17.0884	16.5892	16.9233	16.5968	16.7359	FALSE
P60033	CD81_HUMAN	CD81	P60033	CD81	kit+UC	1	1	1.66711905397278e-07	3.14682e-06	-3.79776775654734	14.8261	15.5274	15.0818	15.1378	14.3862						10.786	10.8638	12.0426	10.8135	11.4646	TRUE
P60174	TPIS_HUMAN	TPI1	P60174	TPI1	kit+UC	8	8	0.906297529745311	0.939479	-0.0170532521388509	17.3814	17.6032	17.4947	17.4485	17.9611						17.8768	17.5285	17.4628	17.6523	17.2832	FALSE
P60660	MYL6_HUMAN	MYL6	P60660	MYL6	kit+UC	7	3	0.0139630790553068	0.0399657	0.228592277755549	18.425	18.6195	18.4582	18.5768	18.3411						18.7721	18.7254	18.7275	18.615	18.7235	FALSE
P60709	ACTB_HUMAN	ACTB	P60709; P63261	ACTB ; ACTG1	kit+UC	128	0	0.346438999618448	0.4761	-0.0571131918025714	26.0463	26.0044	26.0567	26.0382	26.0258						25.99	25.9699	26.0175	25.9645	25.9438	FALSE
P60842	IF4A1_HUMAN	EIF4A1	P60842	EIF4A1	kit+UC	4	2	0.485183519229259	0.610015	0.10736607648478	15.9353	16.4886	15.8814	16.2458	16.4824						16.5481	16.1676	16.2558	16.4351	16.1639	FALSE
P60900	PSA6_HUMAN	PSMA6	P60900	PSMA6	kit+UC	5	5	0.00694202228093155	0.0220072	-0.55123275140987	16.6054	17.3337	17.0483	16.9828	16.9999						16.124	16.8429	16.3199	16.5242	16.403	FALSE
P60953	CDC42_HUMAN	CDC42	P60953	CDC42	kit+UC	4	4	1.3663148704869e-05	0.000111153	-0.720246683828975	16.8458	16.7408	16.5592	16.7132	16.5685						15.8267	16.0364	15.8728	15.9646	16.1257	FALSE
P60981	DEST_HUMAN	DSTN	P60981	DSTN	kit+UC	2	2	0.139336500956964	0.244003	0.246093587773379	14.3809	15.0467	14.4986	14.1568	14.6283						14.8521	14.6915	14.6503	14.8356	14.9124	FALSE
P61006	RAB8A_HUMAN	RAB8A	P61006	RAB8A	kit+UC	20	5	0.000109876501886246	0.000620985	-0.35518727465292	20.4299	20.4781	20.4236	20.4462	20.438						20.077	20.0959	20.0821	20.1031	20.0818	FALSE
P61019	RAB2A_HUMAN	RAB2A	P61019	RAB2A	kit+UC	1	1	0.150419989175594	0.258272	0.216515239006256	13.2367	13.7057	13.532	13.1685	13.0272						13.4939	13.467	13.786	13.4312	13.5746	FALSE
P61020	RAB5B_HUMAN	RAB5B	P61020	RAB5B	kit+UC	1	1	0.241434724458729	0.368143	-0.357879360465819	13.2732	13.7331	12.8658	14.2161	13.3742						12.5899	13.6072	12.7129	13.2138	13.5492	FALSE
P61026	RAB10_HUMAN	RAB10	P61026	RAB10	kit+UC	5	5	0.000314131230309314	0.00154814	-0.624512104156761	17.721	17.5761	17.5945	17.5404	17.7088						16.7567	17.3755	16.8813	17.0145	16.9902	FALSE
P61073	CXCR4_HUMAN	CXCR4	P61073	CXCR4	kit+UC	1	1	0.000247732511028841	0.00127531	-2.999441514801	13.9941	14.2111	14.3786	13.8136	13.6308						9.29875	11.9893	10.0333	11.5701	12.1394	TRUE
P61077	UB2D3_HUMAN	UBE2D3	P61077; P62837	UBE2D3 ; UBE2D2	kit+UC	2	0	0.153231390594913	0.262008	-0.127275172778777	15.3208	15.2312	15.4416	15.3411	15.3367						15.2329	15.1116	15.4163	15.1096	15.1645	FALSE
P61088	UBE2N_HUMAN	UBE2N	P61088; Q5JXB2	UBE2N ; UBE2NL	kit+UC	4	0	0.0493822820974863	0.109705	-0.177973099774722	16.7308	16.9876	16.836	16.7	16.7984						16.5619	16.641	16.6711	16.7406	16.5484	FALSE
P61106	RAB14_HUMAN	RAB14	P61106	RAB14	kit+UC	2	2	0.137093866721211	0.240685	-0.18628469593888	15.5197	15.7094	15.4314	15.7185	15.7139						15.0686	15.4919	15.5881	15.4959	15.517	FALSE
P61158	ARP3_HUMAN	ACTR3	P61158	ACTR3	kit+UC	10	5	0.204249900568151	0.323743	-0.136048283621612	17.2767	17.5845	17.145	17.2103	17.3464						17.2846	17.1999	17.156	16.9947	17.2473	FALSE
P61160	ARP2_HUMAN	ACTR2	P61160	ACTR2	kit+UC	3	3	0.0873442098008001	0.170209	-0.345661064149631	15.8463	16.4482	15.5839	16.1299	15.6198						15.4032	15.9012	15.5415	15.6845	15.3693	FALSE
P61163	ACTZ_HUMAN	ACTR1A	P61163	ACTR1A	kit+UC	5	1	0.230735784641744	0.356154	-0.159219646560715	16.6642	16.718	16.3807	16.8338	16.342						16.165	16.3756	16.5429	16.4725	16.5866	FALSE
P61204	ARF3_HUMAN	ARF3	P61204; P84077	ARF3 ; ARF1	kit+UC	21	0	0.0751847395737772	0.152161	-0.144208385335133	19.4289	19.5859	19.373	19.4687	19.3384						19.3059	19.2386	19.3783	19.3124	19.2386	FALSE
P61224	RAP1B_HUMAN	RAP1B	P61224	RAP1B	kit+UC	19	0	1.25035465817737e-06	1.66407e-05	-0.793092661721786	21.6271	21.4545	21.4718	21.5544	21.347						20.649	20.7354	20.7873	20.6711	20.6466	TRUE
P61225	RAP2B_HUMAN	RAP2B	P61225	RAP2B	kit+UC	7	4	0.000165841843628891	0.000891902	-0.662795706748842	17.8202	17.4381	17.3479	17.6182	17.4187						17.0054	16.6808	16.7499	16.9504	16.9426	FALSE
P61421	VA0D1_HUMAN	ATP6V0D1	P61421	ATP6V0D1	kit+UC	2	2	1.77748971091116e-05	0.000139494	-1.04537210524797	15.645	15.5779	15.0929	15.2359	15.0188						14.1549	14.2974	14.2123	14.2707	14.4084	TRUE
P61586	RHOA_HUMAN	RHOA	P61586	RHOA	kit+UC	3	1	0.557104587970281	0.670942	-0.0740629715994938	15.6052	16.1799	15.7784	16.1661	15.835						15.933	15.9256	15.8045	15.775	15.7561	FALSE
P61604	CH10_HUMAN	HSPE1	P61604	HSPE1	kit+UC	1	1	0.531702120139263	0.650935	0.161711236037988	12.7885	13.8184	12.9407	13.0969	14.1372						13.5208	13.4899	13.4997	13.68	13.3999	FALSE
P61626	LYSC_HUMAN	LYZ	P61626	LYZ	kit+UC	3	3	0.22411544205154	0.348919	0.421604583808598	17.188	18.3787	17.177	17.1229	18.22						17.811	18.7689	17.4995	18.1786	17.9365	FALSE
P61769	B2MG_HUMAN	B2M	P61769	B2M	kit+UC	3	3	0.124503250621366	0.223471	-0.452757983452884	17.2552	17.979	18.4361	18.2888	17.3356						16.9346	17.7542	17.7642	17.3428	17.2352	FALSE
P61978	HNRPK_HUMAN	HNRNPK	P61978	HNRNPK	kit+UC	3	3	0.162921336543993	0.273875	0.324210027917392	14.0827	14.838	14.3569	14.3163	15.051						15.2471	14.7647	15.0156	14.3987	14.8398	FALSE
P61981	1433G_HUMAN	YWHAG	P61981	YWHAG	kit+UC	4	4	0.0242520411261432	0.0624798	-0.499175669334367	17.6259	17.6511	16.9161	17.4779	18.1126						17.0143	17.2107	17.0103	17.0584	16.9937	FALSE
P62081	RS7_HUMAN	RPS7	P62081	RPS7	kit+UC	2	2	0.918529779898642	0.946384	0.0368641866485628	13.3871	15.0434	13.8093	13.5705	15.1497						14.1788	13.9999	14.344	14.2997	14.322	FALSE
P62136	PP1A_HUMAN	PPP1CA	P62136	PPP1CA	kit+UC	8	2	0.495176155301966	0.61839	-0.0459121876165085	16.2405	16.2862	16.2453	16.2384	16.2745						16.291	16.2415	16.1125	16.1476	16.2627	FALSE
P62249	RS16_HUMAN	RPS16	P62249	RPS16	kit+UC	1	1	0.0769075350713898	0.15478	0.489041767286194	12.3161	12.6681	12.1089	12.5898	12.5635						13.8881	12.6727	12.8622	12.7393	12.5293	FALSE
P62258	1433E_HUMAN	YWHAE	P62258	YWHAE	kit+UC	6	6	0.109485666649769	0.203079	-0.247499005442705	18.116	18.3611	18.239	18.1359	18.6919						18.277	18.0605	17.7216	18.1936	18.0538	FALSE
P62263	RS14_HUMAN	RPS14	P62263	RPS14	kit+UC	1	1	0.178227787673841	0.292124	0.313002545471532	12.7018	13.3862	12.5168	12.6246	13.0077						13.6522	12.6337	13.1051	13.3182	13.0929	FALSE
P62310	LSM3_HUMAN	LSM3	P62310	LSM3	kit+UC	1	1	0.236777590631151	0.363731	0.207633852138956	11.1964	12.0487	11.9418	11.7682	11.8875						11.6806	11.9651	12.0114	12.1553	12.0682	FALSE
P62314	SMD1_HUMAN	SNRPD1	P62314	SNRPD1	kit+UC	1	1	0.77895689185251	0.849227	0.0631817470193443	12.9033	13.8883	12.8225	12.6583	12.9371						13.133	12.783	13.2721	13.18	13.1572	FALSE
P62318	SMD3_HUMAN	SNRPD3	P62318	SNRPD3	kit+UC	2	2	0.0742412015518584	0.150674	0.442116045908	13.4413	14.1348	13.72	13.4386	13.0864						14.0522	13.6403	14.5749	13.9332	13.8311	FALSE
P62330	ARF6_HUMAN	ARF6	P62330	ARF6	kit+UC	3	3	0.361788723865631	0.491461	-0.38450138339916	15.1988	17.2091	16.2497	14.9356	16.2638						15.727	15.9264	15.0235	15.5816	15.6761	FALSE
P62333	PRS10_HUMAN	PSMC6	P62333	PSMC6	kit+UC	1	1	0.186674353492259	0.302995	0.21006227114856	12.465	12.194	12.3853	12.0814	12.8542						12.3946	12.5008	12.7866	12.6718	12.6764	FALSE
P62424	RL7A_HUMAN	RPL7A	P62424	RPL7A	kit+UC	1	1	0.109682416284446	0.203314	0.370663591834424	13.0439	13.516	12.9003	12.5639	13.3803						13.738	13.1391	13.8465	13.1938	13.3403	FALSE
P62491	RB11A_HUMAN	RAB11A	P62491; Q15907	RAB11A ; RAB11B	kit+UC	8	0	0.0920243578893979	0.176706	-0.182114216277899	18.2388	18.6861	18.3542	18.3875	18.5441						18.1448	18.2919	18.3844	18.2608	18.2183	FALSE
P62805	H4_HUMAN	H4C1	P62805	H4C1	kit+UC	7	7	0.0667946652092682	0.13918	-0.516899931947261	20.7489	20.7108	20.6261	21.2375	21.0895						20.6178	19.862	21.1331	20.3503	19.8649	FALSE
P62826	RAN_HUMAN	RAN	P62826	RAN	kit+UC	4	4	0.307345825333309	0.439631	0.215099814511806	15.743	16.5769	16.0001	15.5316	16.3949						16.0952	16.3118	16.5114	16.315	16.0885	FALSE
P62879	GBB2_HUMAN	GNB2	P62879	GNB2	kit+UC	16	1	0.0270792268270634	0.0685406	-0.170500864496113	20.844	20.8649	20.7937	20.8629	20.7429						20.6656	20.6191	20.7352	20.5611	20.6748	FALSE
P62937	PPIA_HUMAN	PPIA	P62937	PPIA	kit+UC	5	5	0.000509908698773305	0.00235242	-0.917623599810376	17.8988	18.4169	17.9	18.1763	18.3426						17.4097	17.0723	17.6962	16.791	17.1773	TRUE
P62942	FKB1A_HUMAN	FKBP1A	P62942	FKBP1A	kit+UC	1	1	0.34410080785549	0.473898	0.143795562750526	14.2785	14.5788	14.0612	13.7914	14.5064						14.3035	14.4135	14.4141	14.4106	14.3934	FALSE
P63000	RAC1_HUMAN	RAC1	P63000	RAC1	kit+UC	8	2	3.33716535250777e-07	5.43182e-06	-0.810864522500278	18.4067	18.5464	18.5386	18.5503	18.4403						17.6336	17.7217	17.7353	17.6193	17.7181	TRUE
P63010	AP2B1_HUMAN	AP2B1	P63010	AP2B1	kit+UC	1	1	0.0414731428437259	0.0958766	0.37884018251871	13.5501	13.9239	13.4149	13.5805	14.047						13.7291	13.9353	14.396	14.207	14.1431	FALSE
P63092	GNAS2_HUMAN	GNAS	P63092; Q5JWF2	GNAS ; GNAS	kit+UC	10	0	0.204031266745172	0.323613	-0.102903097500405	17.2915	17.2798	17.2547	17.2659	17.0572						16.989	17.1489	17.1574	17.1761	17.1633	FALSE
P63104	1433Z_HUMAN	YWHAZ	P63104	YWHAZ	kit+UC	36	9	0.0117890871910856	0.0345654	-0.209647939314607	22.2772	22.1379	22.2178	22.2295	22.3605						22.1081	22.0297	22.0369	21.9843	22.0157	FALSE
P63167	DYL1_HUMAN	DYNLL1	P63167; Q96FJ2	DYNLL1 ; DYNLL2	kit+UC	2	0	0.230701193452054	0.356154	0.15106336539905	15.0727	15.0428	15.1535	14.8721	15.0744						15.5261	15.0064	15.1688	14.9545	15.3149	FALSE
P63208	SKP1_HUMAN	SKP1	P63208	SKP1	kit+UC	1	1	0.535163392409592	0.65351	0.129244345802434	12.393	12.6225	12.283	12.8814	11.6928						12.3035	12.6125	12.4209	12.7235	12.4584	FALSE
P63241	IF5A1_HUMAN	EIF5A	P63241	EIF5A	kit+UC	3	1	0.622234628991619	0.725726	-0.0677283392723638	14.6738	15.089	15.1184	14.7383	15.3161						14.7285	15.0295	15.0055	14.9333	14.9002	FALSE
P63244	RACK1_HUMAN	RACK1	P63244	RACK1	kit+UC	1	1	0.827820503133432	0.885134	-0.0293384770027068	13.6825	14.0607	13.5806	13.8758	14.1444						13.9325	13.7701	14.0837	13.7311	13.68	FALSE
P67936	TPM4_HUMAN	TPM4	P67936	TPM4	kit+UC	17	6	0.000749391059972242	0.00328912	-0.357469590019559	20.092	20.1236	20.1669	20.1838	20.3609						19.881	19.8593	19.771	19.864	19.7644	FALSE
P68032	ACTC_HUMAN	ACTC1	P68032	ACTC1	kit+UC	12	0	0.0593596775177134	0.126892	-0.13000012810317	20.3149	20.3542	20.4081	20.2905	20.3794						20.2155	20.2076	20.1791	20.274	20.221	FALSE
P68104	EF1A1_HUMAN	EEF1A1	P68104; Q5VTE0	EEF1A1 ; EEF1A1P5	kit+UC	18	0	0.643441024415033	0.743006	-0.045492080708982	19.434	19.632	19.2834	19.5202	19.6266						19.6073	19.4791	19.5172	19.3502	19.3149	FALSE
P68363	TBA1B_HUMAN	TUBA1B	P68363	TUBA1B	kit+UC	74	0	0.515003895276421	0.635883	-0.0380685727345984	23.4548	23.4835	23.4545	23.4717	23.4635						23.4359	23.4223	23.4336	23.4322	23.4137	FALSE
P68366	TBA4A_HUMAN	TUBA4A	P68366	TUBA4A	kit+UC	3	3	0.00064582310210629	0.00289618	-1.15934200178447	19.0119	18.5374	19.421	18.9146	18.0793						17.958	17.4989	17.3773	17.791	17.5423	TRUE
P68371	TBB4B_HUMAN	TUBB4B	P68371	TUBB4B	kit+UC	12	1	0.590420399207013	0.70026	-0.0374948099437056	18.7224	18.8297	18.8158	18.8251	18.767						18.7346	18.7069	18.8956	18.7109	18.7246	FALSE
P68402	PA1B2_HUMAN	PAFAH1B2	P68402	PAFAH1B2	kit+UC	1	1	0.329900192717598	0.460044	0.184623491449697	12.7381	12.7204	12.6275	12.685	12.923						13.4624	12.8964	12.3255	13.0169	12.916	FALSE
P68871	HBB_HUMAN	HBB	P68871	HBB	kit+UC	21	6	0.00584611489878831	0.0191859	-0.28062772927855	24.0287	24.0772	24.1127	24.0135	24.0291						23.6983	23.9228	23.8033	23.8509	23.5829	FALSE
P69891	HBG1_HUMAN	HBG1	P69891	HBG1	kit+UC	5	1	0.998274150945723	0.999068	-0.000292752793786377	16.1829	16.6863	16.2789	16.1712	16.052						16.1207	16.4962	16.1054	16.3116	16.336	FALSE
P69892	HBG2_HUMAN	HBG2	P69892	HBG2	kit+UC	5	1	0.922658491374902	0.948607	0.0138132985304047	16.2561	16.6983	16.2614	16.1217	16.0393						16.1414	16.4553	16.0519	16.4105	16.3867	FALSE
P69905	HBA_HUMAN	HBA1	P69905	HBA1	kit+UC	7	5	0.000585231361271912	0.00265127	-0.755535800804083	21.7408	21.615	22.0671	21.6424	22.0005						20.7764	21.4336	21.2399	20.9838	20.8543	TRUE
P78371	TCPB_HUMAN	CCT2	P78371	CCT2	kit+UC	4	4	0.670530682947132	0.76587	0.0877121410079376	14.5415	15.2659	14.5209	14.1826	14.5053						14.2745	14.6861	14.8406	14.7224	14.9311	FALSE
P78386	KRT85_HUMAN	KRT85	P78386	KRT85	kit+UC	1	1	0.000466370649061149	0.00218649	-2.85634395609607	14.2639	13.952	13.0205	13.7449	13.8824						9.2207	11.8156	11.6601	11.9942	9.89146	TRUE
P78417	GSTO1_HUMAN	GSTO1	P78417	GSTO1	kit+UC	6	6	0.000392547723362554	0.00188006	-0.626272712327228	17.9159	18.1103	17.8848	18.4533	18.0998						17.2882	17.5646	17.5173	17.5629	17.3997	FALSE
P78509	RELN_HUMAN	RELN	P78509	RELN	kit+UC	6	6	0.819006204152614	0.879248	0.0262944143354495	17.4023	17.1186	17.5369	17.1875	17.4893						17.547	17.293	17.1602	17.4191	17.4468	FALSE
P79483	DRB3_HUMAN	HLA-DRB3	P79483	HLA-DRB3	kit+UC	4	0	1.57022743907602e-07	3.02321e-06	-1.20258813033822	16.6357	16.5464	16.7488	16.552	16.6059						15.2649	15.2472	15.4389	15.5473	15.5775	TRUE
P80108	PHLD_HUMAN	GPLD1	P80108	GPLD1	kit+UC	10	10	0.0110086589776468	0.0326082	0.648619513693294	16.8087	17.7384	16.7223	16.8386	17.2113						17.5423	17.9079	17.3565	17.8935	17.8621	FALSE
P80188	NGAL_HUMAN	LCN2	P80188	LCN2	kit+UC	2	2	0.556481377632044	0.670471	-0.139647390161292	15.4712	15.7478	16.0645	15.4568	15.8468						16.4266	15.4972	15.2765	15.3703	15.3183	FALSE
P80723	BASP1_HUMAN	BASP1	P80723	BASP1	kit+UC	2	2	0.00348100992280569	0.0123655	-0.282781195064269	14.8953	15.0219	14.9822	14.781	14.9938						14.6472	14.5833	14.6799	14.603	14.7468	FALSE
P80748	LV321_HUMAN	IGLV3-21	P80748	IGLV3-21	kit+UC	8	3	0.698211670531017	0.789211	-0.0724939092287471	21.346	20.9091	21.8123	21.7202	21.4082						21.3779	21.3457	21.0134	21.6485	21.4478	FALSE
P81605	DCD_HUMAN	DCD	P81605	DCD	kit+UC	3	3	0.0621814820691052	0.131657	-0.940923591908753	19.7839	18.3395	17.7799	18.5955	20.2936						18.3209	18.1017	18.2689	17.7547	17.6416	FALSE
P84095	RHOG_HUMAN	RHOG	P84095	RHOG	kit+UC	3	3	0.00232113411171403	0.00878563	-0.512268889808796	15.5519	16.058	15.8033	15.9055	15.481						15.1008	15.1596	15.341	15.4224	15.2144	FALSE
P98160	PGBM_HUMAN	HSPG2	P98160	HSPG2	kit+UC	2	2	2.14893259223212e-06	2.53311e-05	1.68546547520461	13.2518	13.557	13.3231	12.7226	13.5223						14.9947	14.6703	14.923	14.9703	15.2459	TRUE
P98172	EFNB1_HUMAN	EFNB1	P98172	EFNB1	kit+UC	1	1	0.915734750058985	0.944852	0.0110776073275574	13.5158	13.3192	13.5248	13.5654	13.4814						13.4685	13.5827	13.177	13.6118	13.622	FALSE
Q00013	EM55_HUMAN	MPP1	Q00013	MPP1	kit+UC	2	2	2.05593695962861e-05	0.000157821	-2.63303044184613	14.3324	14.624	14.3941	14.3748	14.7868						10.5488	12.5914	11.6872	12.1718	12.3477	TRUE
Q00577	PURA_HUMAN	PURA	Q00577	PURA	kit+UC	1	1	0.322474139186343	0.452529	0.149596653343488	13.5858	14.2344	13.8424	14.067	14.1202						13.9701	14.0204	14.4046	14.2463	13.9564	FALSE
Q00610	CLH1_HUMAN	CLTC	Q00610	CLTC	kit+UC	23	15	0.65462420822212	0.752011	-0.0372915576690183	18.2644	18.4196	18.4493	18.4055	18.23						18.4578	18.3197	18.3643	18.1901	18.2505	FALSE
Q00839	HNRPU_HUMAN	HNRNPU	Q00839	HNRNPU	kit+UC	2	2	0.0719305001472562	0.146602	0.310242762951562	13.1162	13.8962	13.4283	13.2837	13.4371						13.6783	13.5088	14.0024	13.8844	13.6387	FALSE
Q01432	AMPD3_HUMAN	AMPD3	Q01432	AMPD3	kit+UC	1	1	0.0705670455476753	0.144846	0.311300312701329	12.0735	12.5979	12.1001	12.5054	12.4352						13.0944	12.6463	12.4822	12.4886	12.5572	FALSE
Q01469	FABP5_HUMAN	FABP5	Q01469	FABP5	kit+UC	2	2	0.459663621318937	0.588232	-0.260999449782858	16.8046	18.3916	17.5173	17.7084	17.5784						17.4316	17.2938	18.2638	16.6471	17.059	FALSE
Q01518	CAP1_HUMAN	CAP1	Q01518	CAP1	kit+UC	10	8	0.00292248632240343	0.0107108	-0.438119252716696	18.2467	18.5739	18.4734	18.1986	18.1162						17.9122	17.784	17.7206	18.0621	17.9393	FALSE
Q01546	K22O_HUMAN	KRT76	Q01546	KRT76	kit+UC	4	0	0.26067396127253	0.389058	-0.268400090441123	17.9949	18.4434	17.9202	18.4573	19.2296						18.2957	18.0197	18.0231	18.1592	18.2057	FALSE
Q01638	ILRL1_HUMAN	IL1RL1	Q01638	IL1RL1	kit+UC	1	1	0.283304961991398	0.414061	0.218795019769763	13.751	13.8049	13.0217	13.6644	13.6839						13.4039	13.8763	13.9511	13.5716	14.2171	FALSE
Q01813	PFKAP_HUMAN	PFKP	Q01813	PFKP	kit+UC	5	2	0.887429774175562	0.926907	0.0143089416298956	15.3595	15.7713	15.6203	15.4959	15.7507						15.7053	15.5505	15.4831	15.6286	15.7017	FALSE
Q02094	RHAG_HUMAN	RHAG	Q02094	RHAG	kit+UC	1	1	8.59858003886593e-05	0.000513072	-4.0524124708974	15.2346	14.8801	14.8067	15.1195	14.8703						11.4352	11.3403	11.7342	11.9124	8.22704	TRUE
Q02413	DSG1_HUMAN	DSG1	Q02413	DSG1	kit+UC	32	30	0.513075551013765	0.633773	-0.192589057323275	19.9612	20.9527	19.8602	20.5828	21.1943						19.9952	20.4479	20.8416	20.0382	20.2654	FALSE
Q02818	NUCB1_HUMAN	NUCB1	Q02818	NUCB1	kit+UC	1	1	0.444679555222127	0.574088	0.119756794988195	13.3843	13.7197	13.4309	13.1723	13.801						13.2927	13.653	13.9157	13.6942	13.5512	FALSE
Q02878	RL6_HUMAN	RPL6	Q02878	RPL6	kit+UC	3	3	0.426831794249557	0.559805	0.116993883985463	13.5353	14.0155	13.5921	13.8849	14.1729						13.9607	14.1332	13.8065	13.7798	14.1056	FALSE
Q02985	FHR3_HUMAN	CFHR3	Q02985	CFHR3	kit+UC	9	3	3.47799729115003e-05	0.000244391	1.04008846260908	17.7197	18.3451	18.0281	18.0322	17.9811						18.857	19.4624	18.9099	18.9943	19.083	TRUE
Q03591	FHR1_HUMAN	CFHR1	Q03591	CFHR1	kit+UC	5	1	1.91787564686671e-05	0.000148494	0.967000021982457	18.6662	19.0429	19.0977	18.6813	18.5313						19.8097	19.7705	19.6697	19.9373	19.6673	TRUE
Q04695	K1C17_HUMAN	KRT17	Q04695	KRT17	kit+UC	19	13	0.704819195226742	0.794503	-0.112885933476409	20.7697	20.9251	20.5351	21.7586	21.9045						21.3966	20.9787	21.1611	20.5395	21.2527	FALSE
Q04756	HGFA_HUMAN	HGFAC	Q04756	HGFAC	kit+UC	8	8	0.000287729680797481	0.00144264	0.90163203854598	16.4916	16.6853	16.4551	16.2979	16.9582						17.2789	17.6411	17.2067	17.8833	17.3863	TRUE
Q04917	1433F_HUMAN	YWHAH	Q04917	YWHAH	kit+UC	6	6	2.34705450903942e-05	0.000175603	-0.886890334747452	17.3833	17.6815	17.6734	17.7621	17.7995						16.5988	16.8007	16.5703	16.8549	17.0406	TRUE
Q04941	PLP2_HUMAN	PLP2	Q04941	PLP2	kit+UC	1	1	0.0397180437742796	0.092804	-0.431283376605938	15.2792	15.5432	15.191	15.3666	16.1866						15.0096	15.1869	15.2792	15.0186	14.9161	FALSE
Q06033	ITIH3_HUMAN	ITIH3	Q06033	ITIH3	kit+UC	8	8	0.127798419887453	0.226817	0.309427866734698	17.6626	18.2618	18.0982	17.5288	17.9002						18.1903	18.0944	17.7756	18.64	18.2985	FALSE
Q06323	PSME1_HUMAN	PSME1	Q06323	PSME1	kit+UC	1	1	0.7637474296676	0.839628	-0.038719554513305	13.5598	14.1709	13.6393	13.5228	13.6045						13.6702	13.7246	13.684	13.6772	13.5477	FALSE
Q06830	PRDX1_HUMAN	PRDX1	Q06830	PRDX1	kit+UC	7	5	0.190639706145531	0.308098	-0.310854942060388	17.8904	18.328	17.57	17.618	18.5622						18.0083	17.5406	17.9591	17.5743	17.3321	FALSE
Q07020	RL18_HUMAN	RPL18	Q07020	RPL18	kit+UC	1	1	0.898216618791425	0.934043	-0.0509306311698055	12.9466	14.7555	13.1585	13.1489	13.2681						12.5719	14.1187	13.1217	13.7287	13.482	FALSE
Q07954	LRP1_HUMAN	LRP1	Q07954	LRP1	kit+UC	34	34	9.80486332126186e-08	2.06689e-06	-2.70814166769615	22.1606	21.8465	22.2401	22.093	21.1438						19.1632	19.2565	19.0381	19.2692	19.2162	TRUE
Q07960	RHG01_HUMAN	ARHGAP1	Q07960	ARHGAP1	kit+UC	2	2	0.0529421761535893	0.11596	0.19123298724578	14.8684	14.6311	14.9597	14.783	15.0046						15.0633	14.9729	15.0297	15.1418	14.9952	FALSE
Q08188	TGM3_HUMAN	TGM3	Q08188	TGM3	kit+UC	13	13	0.102086235669264	0.191943	-0.515126086342949	18.472	19.5003	18.3664	19.2404	19.4718						18.0717	18.8063	19.0306	18.4017	18.1649	FALSE
Q08378	GOGA3_HUMAN	GOLGA3	Q08378	GOLGA3	kit+UC	1	1	0.0257535240389244	0.0655875	-0.959610873011068	16.6618	16.8132	15.8811	17.0157	17.4029						15.0099	16.8257	15.8972	15.8725	15.3713	FALSE
Q08380	LG3BP_HUMAN	LGALS3BP	Q08380	LGALS3BP	kit+UC	18	18	1.52432513359427e-05	0.000121946	-1.69421614067149	23.8593	23.32	24.2074	23.994	23.0312						21.9202	22.1385	21.8242	22.0817	21.9762	TRUE
Q08431	MFGM_HUMAN	MFGE8	Q08431	MFGE8	kit+UC	2	2	5.29588377715297e-07	7.92462e-06	-1.82495404484832	15.431	15.8589	15.3537	15.1798	15.0976						13.5598	13.4951	13.3526	13.4905	13.8982	TRUE
Q08554	DSC1_HUMAN	DSC1	Q08554	DSC1	kit+UC	11	11	0.184832909853859	0.300731	-0.54570666579249	18.7804	20.3699	18.6828	19.517	20.0579						18.2815	19.3462	19.5974	18.5246	18.9298	FALSE
Q08722	CD47_HUMAN	CD47	Q08722	CD47	kit+UC	3	3	1.57609923494094e-06	1.97047e-05	-2.14902953902602	18.4945	18.171	18.6032	18.2405	17.4513						15.8126	16.2213	16.1463	15.8362	16.199	TRUE
Q08830	FGL1_HUMAN	FGL1	Q08830	FGL1	kit+UC	6	6	0.0584857591961734	0.125302	0.307758524193869	17.0841	17.4318	17.1232	16.9665	17.2546						17.2454	17.232	17.3835	17.8035	17.7346	FALSE
Q09327	MGAT3_HUMAN	MGAT3	Q09327	MGAT3	kit+UC	1	1	0.559247067380392	0.671908	0.143983416587815	13.7054	12.5404	13.8203	13.293	12.9405						13.1483	13.467	13.2402	13.611	13.553	FALSE
Q09666	AHNK_HUMAN	AHNAK	Q09666	AHNAK	kit+UC	4	4	0.854136075113302	0.904895	0.0639503726928048	15.3875	17.1908	15.4352	15.579	16.6277						16.0441	16.0119	16.1852	16.1683	16.1304	FALSE
Q12805	FBLN3_HUMAN	EFEMP1	Q12805	EFEMP1	kit+UC	11	11	5.23276379584632e-05	0.000347407	1.28683216419207	16.7509	17.4698	16.4375	16.6864	17.1603						18.2182	18.4129	18.1998	18.1389	17.9693	TRUE
Q12846	STX4_HUMAN	STX4	Q12846	STX4	kit+UC	2	2	1.15138264946558e-05	9.58269e-05	-3.60312709199057	15.0991	15.0973	14.5556	14.6942	14.7231						11.7066	12.3516	11.805	9.86527	10.4251	TRUE
Q12907	LMAN2_HUMAN	LMAN2	Q12907	LMAN2	kit+UC	1	1	0.898466132247906	0.934043	0.0356245155205581	13.3992	14.7533	13.7225	14.0382	14.4452						13.943	14.3188	13.7364	14.6373	13.901	FALSE
Q12913	PTPRJ_HUMAN	PTPRJ	Q12913	PTPRJ	kit+UC	12	12	7.2348333872149e-08	1.63236e-06	-1.70421062690171	18.4533	18.8885	18.5736	18.7223	18.341						16.7639	17.1036	16.9373	16.802	16.8509	TRUE
Q12931	TRAP1_HUMAN	TRAP1	Q12931	TRAP1	kit+UC	1	1	0.00171492354701395	0.00673837	-0.946682341682621	15.563	15.701	16.0371	15.4862	15.4229						15.1623	14.2342	15.0149	14.9055	14.1599	TRUE
Q13093	PAFA_HUMAN	PLA2G7	Q13093	PLA2G7	kit+UC	6	6	5.27362856019374e-05	0.000349317	1.09706410819067	16.0082	16.7759	16.3973	16.0525	16.68						17.4758	17.5396	17.3432	17.6355	17.405	TRUE
Q13103	SPP24_HUMAN	SPP2	Q13103	SPP2	kit+UC	3	3	0.0268491382491895	0.0680178	0.758433757754382	16.0592	16.1489	15.8391	15.8789	15.7927						16.9954	16.1929	16.0287	16.5632	17.7309	FALSE
Q13162	PRDX4_HUMAN	PRDX4	Q13162	PRDX4	kit+UC	3	3	0.803796473545953	0.8678	-0.058096756629773	14.5901	15.647	14.8746	14.6082	15.1081						14.4089	15.2742	14.947	15.0654	14.8419	FALSE
Q13200	PSMD2_HUMAN	PSMD2	Q13200	PSMD2	kit+UC	1	1	0.308985811386074	0.440667	0.183049464718698	11.7332	12.3115	12.3957	11.8657	12.0166						12.644	12.1328	11.886	12.2779	12.2971	FALSE
Q13201	MMRN1_HUMAN	MMRN1	Q13201	MMRN1	kit+UC	21	21	0.410973807760233	0.543092	0.132658959090556	19.4129	19.6654	19.6521	19.1582	19.2632						19.2203	19.9311	19.6138	19.6578	19.3922	FALSE
Q13228	SBP1_HUMAN	SELENBP1	Q13228	SELENBP1	kit+UC	3	3	0.271725764029981	0.399603	-0.202891801901375	14.387	14.9304	14.0934	14.2565	14.4723						13.9416	14.1037	14.5951	14.1271	14.3577	FALSE
Q13232	NDK3_HUMAN	NME3	Q13232	NME3	kit+UC	2	2	0.000113880531434107	0.000641105	-1.21232836726594	14.8991	14.9069	14.9937	14.8597	14.7325						13.6625	13.8806	13.8357	12.9019	14.0495	TRUE
Q13303	KCAB2_HUMAN	KCNAB2	Q13303	KCNAB2	kit+UC	1	1	0.000585702765198897	0.00265127	-2.81123522957754	13.1302	13.3023	13.1959	12.6909	12.0502						8.64048	8.91676	11.5395	11.0302	10.1863	TRUE
Q13332	PTPRS_HUMAN	PTPRS	Q13332	PTPRS	kit+UC	4	4	2.35777763508578e-06	2.69141e-05	2.90837983969736	12.8603	13.1774	11.7942	11.8136	12.9155						15.3231	15.6997	15.045	15.681	15.3541	TRUE
Q13361	MFAP5_HUMAN	MFAP5	Q13361	MFAP5	kit+UC	1	1	0.918896440394102	0.946424	0.0398916985254711	11.9588	13.9454	12.7366	12.7684	13.6521						12.7023	13.8603	13.1208	12.7614	12.8159	FALSE
Q13404	UB2V1_HUMAN	UBE2V1	Q13404; Q15819	UBE2V1 ; UBE2V2	kit+UC	2	0	0.34388378909424	0.47387	0.0815166522434243	14.2158	14.405	14.1611	14.138	14.1728						14.144	14.3188	14.3489	14.2782	14.4104	FALSE
Q13418	ILK_HUMAN	ILK	Q13418	ILK	kit+UC	12	12	4.71678062956494e-09	2.51399e-07	-3.35070205152479	19.1455	19.8902	19.6536	19.3265	19.1255						15.8255	16.2325	15.9525	15.9939	16.3834	TRUE
Q13464	ROCK1_HUMAN	ROCK1	Q13464	ROCK1	kit+UC	3	3	2.65742465665495e-07	4.6513e-06	-3.4221419367458	15.1522	16.0112	15.3613	15.5533	16.0929						12.7929	12.116	11.5496	11.9441	12.6576	TRUE
Q13510	ASAH1_HUMAN	ASAH1	Q13510	ASAH1	kit+UC	1	1	0.325412659253061	0.455546	0.133913522100565	13.6257	13.8498	13.2165	13.7481	13.6653						13.685	13.8476	13.9787	13.6215	13.6423	FALSE
Q13561	DCTN2_HUMAN	DCTN2	Q13561	DCTN2	kit+UC	2	2	0.353347180561527	0.483121	0.082976104608905	14.6137	14.5238	14.7956	14.8793	14.5646						14.7497	14.7577	14.7352	14.8141	14.7351	FALSE
Q13576	IQGA2_HUMAN	IQGAP2	Q13576	IQGAP2	kit+UC	6	6	3.15932108597944e-06	3.34863e-05	-0.922698113355432	15.6114	15.837	15.6517	15.5771	15.7922						14.7535	14.8069	14.9301	14.5156	14.8498	TRUE
Q13586	STIM1_HUMAN	STIM1	Q13586	STIM1	kit+UC	1	1	0.809413547712813	0.87157	0.0548929486241185	11.5896	12.6914	12.4292	12.5106	11.9388						12.005	12.3915	12.0018	12.5683	12.4675	FALSE
Q13637	RAB32_HUMAN	RAB32	Q13637	RAB32	kit+UC	4	1	0.182059638108009	0.297223	-0.137327562753882	16.2933	16.2552	16.2954	16.3411	15.984						16.2247	15.977	15.9469	16.16	16.1738	FALSE
Q13642	FHL1_HUMAN	FHL1	Q13642	FHL1	kit+UC	2	2	0.833345651305242	0.890053	0.0544575527327389	15.6023	16.8317	16.1359	15.9156	16.8169						16.0972	16.3626	16.7325	16.1806	16.2018	FALSE
Q13790	APOF_HUMAN	APOF	Q13790	APOF	kit+UC	3	3	7.22415060048912e-05	0.000449641	1.21351460593251	18.8583	17.9192	18.4423	18.4269	18.1892						19.3666	19.866	19.7895	19.6016	19.2798	TRUE
Q13835	PKP1_HUMAN	PKP1	Q13835	PKP1	kit+UC	15	15	0.896074906588597	0.933236	0.0347054052950853	18.2754	19.1624	18.1989	18.7529	19.3756						18.7465	18.7972	19.3389	18.4488	18.6073	FALSE
Q13867	BLMH_HUMAN	BLMH	Q13867	BLMH	kit+UC	6	6	0.0567446449055327	0.122297	-0.533297224901236	17.445	17.7173	17.4536	17.5168	18.6244						17.6565	17.3651	17.2181	16.9886	16.8624	FALSE
Q14117	DPYS_HUMAN	DPYS	Q14117	DPYS	kit+UC	4	1	9.14945400092222e-05	0.000537066	-0.770780776537304	15.4616	15.9674	15.6109	15.2888	15.6077						14.6919	14.831	14.796	14.8719	14.8916	TRUE
Q14141	SEPT6_HUMAN	SEPTIN6	Q14141	SEPTIN6	kit+UC	5	2	0.0006059637832946	0.00273869	-0.411125426533882	15.8273	16.0643	16.0076	15.9052	15.9517						15.4481	15.7096	15.4165	15.5352	15.5911	FALSE
Q14152	EIF3A_HUMAN	EIF3A	Q14152	EIF3A	kit+UC	1	1	0.539783624043333	0.656758	-0.137455382335697	11.8807	12.6943	12.363	12.6773	12.2235						12.2408	12.5739	11.5825	12.2957	12.4586	FALSE
Q14194	DPYL1_HUMAN	CRMP1	Q14194	CRMP1	kit+UC	3	0	0.999026821622601	0.999373	0.000121166998368949	14.7093	14.9229	14.7756	14.6461	14.5403						14.5547	14.7383	14.6162	14.8369	14.8488	FALSE
Q14203	DCTN1_HUMAN	DCTN1	Q14203	DCTN1	kit+UC	5	5	3.01805451295799e-05	0.000217444	-0.634108322230563	15.339	15.6691	15.3158	15.5285	15.4771						14.924	14.8715	14.7996	14.7311	14.8327	FALSE
Q14204	DYHC1_HUMAN	DYNC1H1	Q14204	DYNC1H1	kit+UC	1	1	0.247031396641761	0.375685	0.228874388070107	12.2909	12.4702	12.534	12.3134	12.3362						13.2208	12.5543	12.0355	12.5897	12.6888	FALSE
Q14210	LY6D_HUMAN	LY6D	Q14210	LY6D	kit+UC	1	1	0.749610039860146	0.830408	-0.100373989766682	13.1231	13.5754	12.7671	12.941	14.4681						13.6844	13.0108	13.2238	13.4287	13.0252	FALSE
Q14242	SELPL_HUMAN	SELPLG	Q14242	SELPLG	kit+UC	1	1	5.00242222868103e-08	1.28991e-06	-5.21840038713819	15.9783	16.7657	15.7513	16.6168	17.7092						11.5919	10.7371	11.4332	11.4707	11.4965	TRUE
Q14254	FLOT2_HUMAN	FLOT2	Q14254	FLOT2	kit+UC	8	8	1.63186733579028e-10	3.20218e-08	-4.13965423822443	17.5455	17.7135	17.4886	17.4159	17.5162						13.4593	12.8417	13.505	13.4762	13.6991	TRUE
Q14344	GNA13_HUMAN	GNA13	Q14344	GNA13	kit+UC	5	5	3.37584546501959e-06	3.48194e-05	-1.00833183182564	17.0329	17.0773	16.9035	17.2546	16.9542						15.7893	16.0619	15.9323	16.2098	16.1875	TRUE
Q14392	LRC32_HUMAN	LRRC32	Q14392	LRRC32	kit+UC	2	2	4.53662917377671e-05	0.000305403	-3.52251119885395	14.6934	14.6557	14.6199	14.5134	14.1769						12.179	10.2767	9.57098	10.6621	12.3579	TRUE
Q14520	HABP2_HUMAN	HABP2	Q14520	HABP2	kit+UC	13	13	0.000441170861862135	0.00208187	0.787222369551767	17.8847	18.5266	17.8977	17.8335	18.1772						18.5423	18.8634	18.8809	19.0317	18.9375	TRUE
Q14525	KT33B_HUMAN	KRT33B	Q14525; Q15323	KRT33B ; KRT31	kit+UC	6	0	0.809702790051429	0.87157	-0.0181505178831891	17.1811	17.2825	17.1784	17.1996	17.218						17.314	17.0318	17.1583	17.1999	17.2648	FALSE
Q14574	DSC3_HUMAN	DSC3	Q14574	DSC3	kit+UC	3	3	0.293469063398955	0.422713	0.21610362310488	15.794	16.2901	15.4158	16.1621	16.0467						15.8431	16.6511	16.091	16.159	16.045	FALSE
Q14624	ITIH4_HUMAN	ITIH4	Q14624	ITIH4	kit+UC	39	39	0.00380420231973418	0.0132209	-0.775327184910442	24.7739	24.1554	24.8295	24.8231	23.802						23.7356	23.8754	23.6661	23.5964	23.6337	TRUE
Q14644	RASA3_HUMAN	RASA3	Q14644	RASA3	kit+UC	8	8	2.73198484273078e-09	1.64374e-07	-3.34746621009953	17.114	17.1968	17.0357	17.1789	16.7862						13.6049	13.2132	13.921	14.1043	13.7309	TRUE
Q14697	GANAB_HUMAN	GANAB	Q14697	GANAB	kit+UC	3	3	0.000773099927291499	0.00336252	-0.810600644863195	15.1654	15.5412	15.1108	15.2287	15.0852						13.9249	14.5048	14.2365	14.8122	14.5997	TRUE
Q14764	MVP_HUMAN	MVP	Q14764	MVP	kit+UC	17	17	0.00187946621450534	0.00726626	-0.531404732180569	18.2978	18.7542	18.3871	18.4243	18.4777						17.5776	18.1098	17.908	18.0856	18.0031	FALSE
Q14766	LTBP1_HUMAN	LTBP1	Q14766	LTBP1	kit+UC	9	9	0.635251425351208	0.736198	0.0781362873217475	17.3884	17.7042	17.1181	16.8265	17.0221						17.2747	17.4926	17.1186	17.2498	17.3142	FALSE
Q14956	GPNMB_HUMAN	GPNMB	Q14956	GPNMB	kit+UC	1	1	0.953747623684349	0.973983	0.0078469870326856	13.3553	13.0661	12.8641	12.7939	12.7873						12.7155	13.1484	12.9547	13.0887	12.9986	FALSE
Q14974	IMB1_HUMAN	KPNB1	Q14974	KPNB1	kit+UC	4	4	0.973385148154907	0.983947	0.00375868568812088	14.8357	15.0111	14.8242	14.6571	15.0689						14.7832	14.7077	14.8516	14.9389	15.1344	FALSE
Q15019	SEPT2_HUMAN	SEPTIN2	Q15019	SEPTIN2	kit+UC	3	3	0.649584847114688	0.747557	0.0565198988501283	14.4044	14.8932	14.803	14.8038	14.3402						14.7719	14.7193	14.6341	14.6603	14.7417	FALSE
Q15084	PDIA6_HUMAN	PDIA6	Q15084	PDIA6	kit+UC	3	3	0.503485178640037	0.625118	0.13373297573051	14.7005	15.7349	14.984	14.676	15.1687						15.3188	15.3257	15.0202	15.1344	15.1337	FALSE
Q15113	PCOC1_HUMAN	PCOLCE	Q15113	PCOLCE	kit+UC	13	13	8.42389019439373e-07	1.16962e-05	3.30314295884387	16.0004	17.0804	15.5376	16.1116	16.9387						19.3382	19.7245	19.34	19.7311	20.0505	TRUE
Q15149	PLEC_HUMAN	PLEC	Q15149	PLEC	kit+UC	6	0	0.239531338361119	0.366596	-0.174886644760129	17.5836	17.7184	17.054	17.557	17.647						17.151	17.1986	17.4861	17.3118	17.5382	FALSE
Q15166	PON3_HUMAN	PON3	Q15166	PON3	kit+UC	2	2	1.71757239119556e-05	0.000135529	2.43903774138378	12.5549	13.6333	12.7075	12.6409	12.9609						14.6702	16.1019	14.797	15.7595	15.3641	TRUE
Q15257	PTPA_HUMAN	PTPA	Q15257	PTPA	kit+UC	1	1	0.535501326667662	0.653647	0.0698744884037481	12.8107	13.3785	13.0529	13.0962	13.3079						13.1401	13.183	13.2616	13.2094	13.2015	FALSE
Q15365	PCBP1_HUMAN	PCBP1	Q15365	PCBP1	kit+UC	4	1	1.46274699096128e-06	1.88644e-05	-1.3137933421812	15.7705	16.2694	15.8373	15.6623	15.8197						14.4615	14.732	14.7155	14.4739	14.4072	TRUE
Q15366	PCBP2_HUMAN	PCBP2	Q15366	PCBP2	kit+UC	4	1	2.20106579984169e-06	2.56334e-05	-1.32611184929741	15.5848	15.596	15.7024	15.5078	15.6701						14.3753	13.968	14.1081	14.2569	14.7223	TRUE
Q15382	RHEB_HUMAN	RHEB	Q15382	RHEB	kit+UC	2	2	0.35294466663312	0.482854	0.174130288996057	14.0209	14.4952	14.6041	14.2094	14.0387						13.9739	14.4231	14.3631	14.8102	14.6688	FALSE
Q15389	ANGP1_HUMAN	ANGPT1	Q15389	ANGPT1	kit+UC	2	2	9.57515171033489e-06	8.32923e-05	-3.16590425267018	14.7652	14.7261	14.5792	14.6988	14.3743						10.5164	12.494	12.235	10.6215	11.4472	TRUE
Q15404	RSU1_HUMAN	RSU1	Q15404	RSU1	kit+UC	9	9	2.55866282839715e-06	2.85125e-05	-1.01315361160932	18.8681	19.2234	18.7667	19.1249	18.9411						17.8136	17.9162	18.0724	18.0149	18.0414	TRUE
Q15485	FCN2_HUMAN	FCN2	Q15485	FCN2	kit+UC	7	7	1.56425169862781e-07	3.02321e-06	-1.73986141167436	20.1999	20.3699	20.491	20.62	19.9463						18.4324	18.6169	18.7749	18.5534	18.5501	TRUE
Q15517	CDSN_HUMAN	CDSN	Q15517	CDSN	kit+UC	2	2	0.683155363808434	0.776447	-0.134979066494111	17.3188	17.6453	16.851	17.6696	18.2513						16.8867	17.6133	18.3208	16.9744	17.2658	FALSE
Q15555	MARE2_HUMAN	MAPRE2	Q15555	MAPRE2	kit+UC	1	1	0.0285521137002864	0.0713309	-3.30136557147165	12.9537	13.3256	13.0128	13.1186	13.1769						4.65643	11.4347	11.9691	12.0697	8.95079	FALSE
Q15582	BGH3_HUMAN	TGFBI	Q15582	TGFBI	kit+UC	14	14	0.773578676904869	0.84689	0.0346826579143134	18.2892	18.4634	18.0877	18.0399	18.086						18.3646	18.1611	17.9428	18.3199	18.3511	FALSE
Q15722	LT4R1_HUMAN	LTB4R	Q15722	LTB4R	kit+UC	3	3	6.02435599153622e-08	1.44986e-06	-2.0158098927348	15.9402	16.5585	16.3338	16.0983	16.243						14.4171	14.3022	14.0657	13.9568	14.3528	TRUE
Q15758	AAAT_HUMAN	SLC1A5	Q15758	SLC1A5	kit+UC	4	4	7.27665661005795e-06	6.67142e-05	-0.80150469749538	15.7994	15.916	15.9951	15.6936	15.6147						15.0381	15.03	14.896	15.123	14.9242	TRUE
Q15762	CD226_HUMAN	CD226	Q15762	CD226	kit+UC	2	2	4.5340036121603e-06	4.51524e-05	-3.45939093540795	15.259	15.2721	14.973	15.1164	14.5873						12.2917	12.5605	11.662	10.8298	10.5669	TRUE
Q15828	CYTM_HUMAN	CST6	Q15828	CST6	kit+UC	2	2	0.60168281034839	0.710118	0.162041033978467	14.4987	15.7688	14.4549	14.5658	15.8006						15.0079	15.4477	15.1724	15.2611	15.0099	FALSE
Q15833	STXB2_HUMAN	STXBP2	Q15833	STXBP2	kit+UC	9	9	2.38138142412951e-09	1.5848e-07	-1.79796884527034	18.0673	18.0708	17.7694	17.7828	17.9118						16.0549	16.0864	16.0941	16.231	16.146	TRUE
Q15848	ADIPO_HUMAN	ADIPOQ	Q15848	ADIPOQ	kit+UC	4	4	0.000622469590122018	0.00280014	-1.50344592437034	17.7766	18.076	18.1706	18.4417	16.6565						16.5722	16.4876	15.9875	16.2506	16.3063	TRUE
Q16181	SEPT7_HUMAN	SEPTIN7	Q16181	SEPTIN7	kit+UC	1	1	0.99087201368459	0.994505	0.00170904631779933	13.1691	13.5531	13.9852	13.6928	13.4818						13.7831	13.4878	13.4803	13.4681	13.6713	FALSE
Q16270	IBP7_HUMAN	IGFBP7	Q16270	IGFBP7	kit+UC	1	1	5.9590937753467e-05	0.000382441	3.66359832408999	7.98201	11.0934	10.5981	9.0691	9.68897						12.709	13.3738	13.1026	14.0169	13.5472	TRUE
Q16394	EXT1_HUMAN	EXT1	Q16394	EXT1	kit+UC	1	1	0.303035576708979	0.434757	0.226914003550583	12.4252	12.1373	12.8516	12.8882	12.7271						13.0672	12.9357	12.1766	13.0973	12.8871	FALSE
Q16531	DDB1_HUMAN	DDB1	Q16531	DDB1	kit+UC	1	1	0.71783605920363	0.803623	0.0570120432387107	11.5892	11.8581	12.3498	11.9387	12.2672						12.0521	12.2302	11.8032	12.0421	12.1604	FALSE
Q16543	CDC37_HUMAN	CDC37	Q16543	CDC37	kit+UC	1	1	0.000160951469937336	0.000868837	-2.46429365685596	13.3921	13.1211	12.4421	12.2099	12.9131						10.4455	10.3704	10.7508	11.2835	8.90676	TRUE
Q16555	DPYL2_HUMAN	DPYSL2	Q16555	DPYSL2	kit+UC	4	2	0.0715579651388199	0.146049	0.218889633506073	14.652	14.9831	14.9392	14.6354	15.0652						15.0392	14.9237	15.0485	15.2211	15.1369	FALSE
Q16563	SYPL1_HUMAN	SYPL1	Q16563	SYPL1	kit+UC	1	1	0.634289673766104	0.735379	-0.112113182331118	14.0793	14.505	14.3315	13.9906	14.1779						14.6131	14.0571	13.3189	14.061	14.4736	FALSE
Q16610	ECM1_HUMAN	ECM1	Q16610	ECM1	kit+UC	13	13	0.473698537110517	0.598705	0.109869367609125	19.0765	19.3259	19.0187	18.9373	19.3122						18.8436	19.5443	19.3382	19.4286	19.0651	FALSE
Q16627	CCL14_HUMAN	CCL14	Q16627	CCL14	kit+UC	4	4	2.61443420869825e-06	2.88186e-05	4.26776012950107	13.0647	13.3341	12.4877	10.7599	12.3992						16.0763	16.7747	16.6249	17.073	16.8354	TRUE
Q16658	FSCN1_HUMAN	FSCN1	Q16658	FSCN1	kit+UC	1	1	0.332386612001238	0.462568	0.17793858923446	13.0358	13.8797	13.1645	13.242	13.5983						13.8982	13.3294	13.5292	13.5872	13.4658	FALSE
Q16706	MA2A1_HUMAN	MAN2A1	Q16706	MAN2A1	kit+UC	1	1	0.191568415597768	0.308905	0.193015139219938	12.9483	13.3851	12.7066	13.1045	13.0367						13.5294	13.1614	13.0265	13.2466	13.1823	FALSE
Q16769	QPCT_HUMAN	QPCT	Q16769	QPCT	kit+UC	1	1	0.486897341986978	0.610577	-0.203824235120788	12.7003	13.1482	12.416	12.4325	13.8766						13.1257	12.743	12.4161	12.8191	12.4506	FALSE
Q16851	UGPA_HUMAN	UGP2	Q16851	UGP2	kit+UC	8	8	0.0203076974098615	0.0539546	-0.472201343658835	16.8183	17.0283	16.9906	16.7934	16.463						15.8997	16.4666	16.1139	16.639	16.6135	FALSE
Q27J81	INF2_HUMAN	INF2	Q27J81	INF2	kit+UC	1	1	0.000685092736553895	0.00304861	-4.39358435305546	12.6294	13.5696	13.2047	13.314	13.0126						11.8549	9.48179	7.70312	5.99806	8.72465	TRUE
Q3ZCW2	LEGL_HUMAN	LGALSL	Q3ZCW2	LGALSL	kit+UC	1	1	0.261089580454497	0.389458	-0.17713742720491	14.0218	13.6239	13.6002	13.2649	13.7047						13.1133	13.5659	13.5502	13.4851	13.6154	FALSE
Q4KMQ2	ANO6_HUMAN	ANO6	Q4KMQ2	ANO6	kit+UC	4	4	1.0412904448089e-08	4.48843e-07	-1.89438128926751	15.9079	16.144	15.7382	16.016	15.897						13.9735	13.8883	13.9236	14.2255	14.2202	TRUE
Q4LDE5	SVEP1_HUMAN	SVEP1	Q4LDE5	SVEP1	kit+UC	8	8	0.608477761042127	0.714924	-0.0936660281507642	16.6893	17.3068	16.5798	16.5242	17.0196						16.3884	16.9087	16.7527	17.0042	16.5974	FALSE
Q53H76	PLA1A_HUMAN	PLA1A	Q53H76	PLA1A	kit+UC	2	2	1.39549056184272e-05	0.00011289	2.6283767925097	12.0088	10.9816	10.1237	11.6484	11.7797						13.9451	14.2099	13.7525	14.063	13.7135	TRUE
Q53RT3	APRV1_HUMAN	ASPRV1	Q53RT3	ASPRV1	kit+UC	1	1	0.910212525549615	0.941509	-0.0301399467020058	13.6695	14.131	13.7573	13.8535	14.4576						14.6499	13.9273	14.1999	13.733	13.208	FALSE
Q562R1	ACTBL_HUMAN	ACTBL2	Q562R1	ACTBL2	kit+UC	1	1	0.916830980266968	0.945308	-0.0308886256907801	13.6284	13.7454	13.237	14.112	13.5482						13.3653	13.7465	14.4624	12.7742	13.7684	FALSE
Q5D862	FILA2_HUMAN	FLG2	Q5D862	FLG2	kit+UC	8	8	0.122889968197495	0.22085	-0.42128285782977	18.2858	18.7375	17.7971	18.4685	18.9746						17.7107	18.2003	18.581	17.6068	18.0582	FALSE
Q5JSH3	WDR44_HUMAN	WDR44	Q5JSH3	WDR44	kit+UC	1	1	0.000694225322727892	0.0030845	-5.58651680520878	13.8644	14.0269	13.957	14.3689	13.9956						4.90598	9.77286	9.44689	6.32084	11.8336	TRUE
Q5MY95	ENTP8_HUMAN	ENTPD8	Q5MY95	ENTPD8	kit+UC	1	1	0.777036501544495	0.848946	-0.0516841920587527	13.1917	13.6523	14.2284	13.7251	13.7133						13.3137	13.7633	13.7621	13.6997	13.7135	FALSE
Q5SQ64	LY66F_HUMAN	LY6G6F	Q5SQ64	LY6G6F	kit+UC	1	1	0.0043927016432241	0.0149073	-3.50444108253388	13.6921	13.8039	13.8988	14.1589	13.2608						11.8175	6.34315	11.6089	11.5221	10.0005	TRUE
Q5T4S7	UBR4_HUMAN	UBR4	Q5T4S7	UBR4	kit+UC	1	1	0.0840764456491884	0.165066	-1.47850791357241	11.5661	12.0252	12.0307	11.0465	10.9809						11.2595	8.99018	7.38178	11.6687	10.9568	FALSE
Q5T5C0	STXB5_HUMAN	STXBP5	Q5T5C0	STXBP5	kit+UC	1	1	0.28108171404737	0.411228	0.213602005741151	13.7019	13.947	13.4025	13.5182	13.911						14.383	13.7832	13.404	13.8568	14.1217	FALSE
Q5T749	KPRP_HUMAN	KPRP	Q5T749	KPRP	kit+UC	10	10	0.0153082145286634	0.0427978	-0.870265681223774	18.037	19.1197	18.0466	18.6885	19.1024						17.6734	18.0867	18.2241	17.0182	17.6405	TRUE
Q5T750	KPLCE_HUMAN	KPLCE	Q5T750	KPLCE	kit+UC	1	1	0.013418087712141	0.0386355	-1.10072666626924	16.8099	17.0948	16.3191	17.3554	18.4331						16.0452	16.1161	16.7504	15.953	15.644	TRUE
Q5TEC6	H37_HUMAN	H3-7	Q5TEC6	H3-7	kit+UC	19	1	0.457024101804153	0.586616	-0.0459048204749806	22.1585	22.1352	22.125	22.1299	22.0785						22.0661	22.0714	22.1429	22.0417	22.0754	FALSE
Q5VVQ6	OTU1_HUMAN	YOD1	Q5VVQ6	YOD1	kit+UC	2	2	0.789228601186875	0.857522	0.0651663679459169	13.9666	14.4508	13.7428	14.1202	14.7898						13.8262	14.0916	14.7727	14.5862	14.1194	FALSE
Q5VY43	PEAR1_HUMAN	PEAR1	Q5VY43	PEAR1	kit+UC	1	1	0.00386019581533756	0.0133531	-3.93004537822248	13.6203	13.5691	12.9281	13.003	12.6034						4.89613	9.28845	11.3074	10.391	10.1908	TRUE
Q658P3	STEA3_HUMAN	STEAP3	Q658P3	STEAP3	kit+UC	3	3	9.29995707984934e-08	2.02374e-06	-3.44895625788035	15.7594	16.0878	16.2043	16.1559	16.407						11.9188	12.8268	12.3326	13.1276	13.1638	TRUE
Q6E0U4	DMKN_HUMAN	DMKN	Q6E0U4	DMKN	kit+UC	1	1	3.12707812003305e-07	5.19023e-06	2.94181433373799	10.0622	10.2392	10.6778	10.2388	10.2627						12.4919	13.6324	12.8875	13.6632	13.5148	TRUE
Q6EMK4	VASN_HUMAN	VASN	Q6EMK4	VASN	kit+UC	2	2	3.43639153509092e-05	0.000242056	2.78501231706208	11.7528	11.7806	10.3864	11.8916	12.3899						14.4747	14.5299	13.9807	15.2929	13.8483	TRUE
Q6IAA8	LTOR1_HUMAN	LAMTOR1	Q6IAA8	LAMTOR1	kit+UC	1	1	0.623533069672368	0.7267	-0.121807826761501	13.1601	12.6479	13.0526	13.3595	12.9583						12.0292	13.2862	12.9344	13.1717	13.1477	FALSE
Q6IBS0	TWF2_HUMAN	TWF2	Q6IBS0	TWF2	kit+UC	2	2	2.42217113185824e-05	0.000180289	-0.877933022600311	14.2421	14.4609	14.3532	14.3981	14.2413						13.5124	13.6031	13.0793	13.6768	13.4342	TRUE
Q6KB66	K2C80_HUMAN	KRT80	Q6KB66	KRT80	kit+UC	15	15	0.210694443584085	0.330699	-0.2464171622842	18.7337	19.1505	18.4206	18.9982	19.3105						18.7175	18.718	19.0482	18.4477	18.45	FALSE
Q6P4A8	PLBL1_HUMAN	PLBD1	Q6P4A8	PLBD1	kit+UC	2	2	0.639429230754763	0.740287	-0.133295345352593	14.7667	15.2134	14.524	14.6573	15.8951						14.8624	14.6754	15.4429	14.9233	14.486	FALSE
Q6Q788	APOA5_HUMAN	APOA5	Q6Q788	APOA5	kit+UC	5	5	0.317857931285698	0.446485	0.232364659226377	16.5205	17.1664	16.7509	16.2346	16.5766						16.3673	17.3611	16.7383	17.1935	16.7506	FALSE
Q6UWD8	CP054_HUMAN	C16orf54	Q6UWD8	C16orf54	kit+UC	2	2	7.51596638562346e-06	6.84735e-05	-3.88967370571116	15.1696	15.5334	15.3886	15.4236	15.3864						11.5912	11.4493	12.0428	12.6442	9.72558	TRUE
Q6UWL2	SUSD1_HUMAN	SUSD1	Q6UWL2	SUSD1	kit+UC	2	2	4.82283989165509e-07	7.33072e-06	-3.07939570048622	15.2909	14.9404	15.1414	15.0487	14.9057						12.6595	11.8041	11.0966	11.932	12.4378	TRUE
Q6UWP8	SBSN_HUMAN	SBSN	Q6UWP8	SBSN	kit+UC	6	6	0.64116986915469	0.741272	0.141136424392716	16.1452	17.2231	15.9082	16.3	17.1653						17.0086	17.0991	16.6549	16.4506	16.2343	FALSE
Q6UX06	OLFM4_HUMAN	OLFM4	Q6UX06	OLFM4	kit+UC	12	12	2.18444286469898e-07	3.94292e-06	-3.22743066188929	20.4622	21.0132	20.9691	20.9058	20.7168						16.6268	17.9892	17.8988	17.8501	17.5651	TRUE
Q6UY14	ATL4_HUMAN	ADAMTSL4	Q6UY14	ADAMTSL4	kit+UC	1	1	3.70846622154609e-05	0.000258074	1.88967628891536	11.049	10.7331	10.6028	11.0394	10.1451						12.1249	13.1792	12.2444	13.1439	12.3254	TRUE
Q6XQN6	PNCB_HUMAN	NAPRT	Q6XQN6	NAPRT	kit+UC	2	2	0.526968467144393	0.646785	-0.189124988726565	14.1457	15.077	13.8829	14.3514	15.3626						13.8744	14.5899	14.5866	14.375	14.448	FALSE
Q6YHK3	CD109_HUMAN	CD109	Q6YHK3	CD109	kit+UC	3	3	0.00259987377653562	0.00970082	-0.754774742816917	15.167	15.3365	14.8277	14.8739	15.0833						13.8854	14.3764	14	14.3837	14.869	TRUE
Q6ZVX7	FBX50_HUMAN	NCCRP1	Q6ZVX7	NCCRP1	kit+UC	4	4	0.510805872064068	0.632322	-0.204520052790368	16.6419	17.764	16.5083	17.4116	17.8652						17.216	16.9747	17.5486	16.7217	16.7074	FALSE
Q70J99	UN13D_HUMAN	UNC13D	Q70J99	UNC13D	kit+UC	4	4	5.68494154800428e-05	0.000368119	-1.12619260210964	15.6411	16.2896	15.7853	15.7721	15.7724						14.8046	15.1708	14.5936	14.6697	14.3909	TRUE
Q76LX8	ATS13_HUMAN	ADAMTS13	Q76LX8	ADAMTS13	kit+UC	13	13	9.31227414993703e-09	4.20216e-07	3.56367810874842	14.347	14.8146	14.2102	13.8965	14.341						17.4327	17.8873	17.7112	18.152	18.2444	TRUE
Q7L576	CYFP1_HUMAN	CYFIP1	Q7L576	CYFIP1	kit+UC	21	9	0.000100173022357691	0.000576294	-0.420444311326332	18.5172	18.6743	18.5558	18.5336	18.5077						18.0499	18.1476	18.1194	18.1951	18.1745	FALSE
Q7L9L4	MOB1B_HUMAN	MOB1B	Q7L9L4; Q9H8S9	MOB1B ; MOB1A	kit+UC	2	0	0.714751103649603	0.801943	0.035719574045789	14.1824	14.3546	14.3214	14.3267	14.1977						14.1044	14.4294	14.3158	14.1893	14.5225	FALSE
Q7LDG7	GRP2_HUMAN	RASGRP2	Q7LDG7	RASGRP2	kit+UC	1	1	0.865641672561258	0.912732	-0.0181768930662489	13.6455	13.5299	13.3634	13.5784	13.2358						13.2681	13.6128	13.3991	13.4171	13.565	FALSE
Q7RTS7	K2C74_HUMAN	KRT74	Q7RTS7; Q86Y46	KRT74 ; KRT73	kit+UC	4	0	0.300547831402508	0.431832	-0.101557038888426	18.9418	18.8746	18.7181	18.959	19.1989						18.8031	18.8532	18.9252	18.7986	18.8045	FALSE
Q7Z398	ZN550_HUMAN	ZNF550	Q7Z398	ZNF550	kit+UC	1	1	0.878799647003197	0.921894	-0.0532584804167513	14.9137	15.317	14.2522	13.5018	14.8638						13.8147	14.778	14.9041	14.4977	14.5877	FALSE
Q7Z4W1	DCXR_HUMAN	DCXR	Q7Z4W1	DCXR	kit+UC	2	2	0.249159722278566	0.377693	-0.14901364173677	14.7081	14.775	14.6693	14.8359	15.1516						14.4342	14.6749	14.6042	14.7506	14.9309	FALSE
Q7Z794	K2C1B_HUMAN	KRT77	Q7Z794	KRT77	kit+UC	14	14	0.630685675719145	0.732671	-0.130023023981021	18.8119	19.5503	18.6996	19.3451	19.5496						18.8764	19.2041	19.8279	18.624	18.774	FALSE
Q86SQ4	AGRG6_HUMAN	ADGRG6	Q86SQ4	ADGRG6	kit+UC	3	3	8.96456246584453e-05	0.000530526	0.69310717270999	14.855	14.9799	14.8526	14.7332	14.9384						15.3004	15.5937	15.8	15.7146	15.4159	FALSE
Q86UD1	OAF_HUMAN	OAF	Q86UD1	OAF	kit+UC	1	1	0.907853301922914	0.94059	0.0341618912878321	13.2534	13.7154	12.572	12.944	13.3281						12.6007	13.5715	12.7949	13.0999	13.9167	FALSE
Q86UF1	TSN33_HUMAN	TSPAN33	Q86UF1	TSPAN33	kit+UC	3	3	1.29823404973303e-07	2.60368e-06	-5.66745927765468	17.3947	17.26	17.6825	17.5109	16.8192						12.2028	12.5596	11.5837	10.0663	11.9177	TRUE
Q86UX7	URP2_HUMAN	FERMT3	Q86UX7	FERMT3	kit+UC	23	23	1.28140260110211e-08	5.06551e-07	-1.56485070065722	21.2442	21.0123	21.0658	21.1458	20.9186						19.4939	19.554	19.3593	19.6867	19.4685	TRUE
Q86VP6	CAND1_HUMAN	CAND1	Q86VP6	CAND1	kit+UC	4	4	0.109834064114946	0.203464	0.175243328776185	14.8983	15.2591	14.9428	14.7712	14.8692						15.0614	15.0892	15.1501	15.0609	15.2552	FALSE
Q86YW5	TRML1_HUMAN	TREML1	Q86YW5	TREML1	kit+UC	3	3	6.25349224742368e-08	1.45227e-06	3.83845359388467	11.7015	11.8268	12.2231	12.3298	13.1601						15.8546	16.0061	16.502	15.9269	16.144	TRUE
Q86YZ3	HORN_HUMAN	HRNR	Q86YZ3	HRNR	kit+UC	10	10	0.328676974784636	0.45891	-0.391380988160769	19.6534	20.4773	19.4648	20.6635	20.8727						19.0394	20.0526	20.8617	19.5448	19.6764	FALSE
Q8IUE6	H2A2B_HUMAN	H2AC21	Q8IUE6	H2AC21	kit+UC	1	1	0.922990142251885	0.948611	0.0274551649625749	13.9677	14.9337	13.8204	13.5364	14.7537						14.313	14.4166	14.2257	14.4246	13.7692	FALSE
Q8IW75	SPA12_HUMAN	SERPINA12	Q8IW75	SERPINA12	kit+UC	3	3	0.921128511851	0.948047	-0.0268330458904025	15.4236	16.4047	15.0485	15.6379	16.0123						15.4179	16.1971	15.8337	15.6515	15.2926	FALSE
Q8IWA5	CTL2_HUMAN	SLC44A2	Q8IWA5	SLC44A2	kit+UC	4	4	2.21533427720664e-09	1.56046e-07	-2.54291887361788	17.2081	17.0169	17.0665	17.0233	16.7479						14.4257	14.1431	14.4949	14.6557	14.6288	TRUE
Q8IWL1	SFPA2_HUMAN	SFTPA2	Q8IWL1; Q8IWL2	SFTPA2 ; SFTPA1	kit+UC	2	0	0.991405990544588	0.994505	-0.0012230436427263	14.1345	14.4713	14.3441	14.2611	14.239						13.9429	14.3825	14.3223	14.3569	14.4393	FALSE
Q8IZ83	A16A1_HUMAN	ALDH16A1	Q8IZ83	ALDH16A1	kit+UC	5	5	2.89713238231818e-07	4.95084e-06	-1.85993297000502	16.4827	17.0675	16.6849	16.5115	16.6926						14.5674	15.0753	14.5512	14.9866	14.959	TRUE
Q8IZF2	AGRF5_HUMAN	ADGRF5	Q8IZF2	ADGRF5	kit+UC	1	1	0.00035415075207864	0.00170749	2.91047531051803	11.0295	9.16787	8.75382	11.4405	11.4225						12.8375	13.3124	13.2938	13.5719	13.351	TRUE
Q8IZP0	ABI1_HUMAN	ABI1	Q8IZP0	ABI1	kit+UC	3	3	0.00517655408761818	0.0172685	-0.551850554167286	15.3301	15.4641	15.689	15.2566	15.0484						14.5871	14.6938	15.1532	15.0044	14.5904	FALSE
Q8N1N4	K2C78_HUMAN	KRT78	Q8N1N4	KRT78	kit+UC	21	15	0.191321770985676	0.30868	-0.292844399081538	19.6342	20.2725	19.4297	20.0171	20.4782						19.456	19.899	19.9496	19.492	19.5708	FALSE
Q8N392	RHG18_HUMAN	ARHGAP18	Q8N392	ARHGAP18	kit+UC	5	5	3.94622342084907e-08	1.09584e-06	-3.22860928795354	15.7355	16.4664	15.7198	15.8499	15.7589						13.2047	12.5215	12.8264	12.1714	12.6635	TRUE
Q8N474	SFRP1_HUMAN	SFRP1	Q8N474	SFRP1	kit+UC	1	1	0.0012767506667475	0.00521535	1.48331604046121	9.90038	10.0722	11.2326	11.4493	11.2111						11.8428	12.5251	12.1536	12.675	12.0856	TRUE
Q8N5I2	ARRD1_HUMAN	ARRDC1	Q8N5I2	ARRDC1	kit+UC	3	3	5.83218261187119e-05	0.000375967	-4.3482413629921	16.4135	16.0515	16.6851	16.4206	15.7947						12.8559	9.2844	11.953	13.0581	12.4728	TRUE
Q8N699	MYCT1_HUMAN	MYCT1	Q8N699	MYCT1	kit+UC	2	2	7.02753043467687e-06	6.46354e-05	-2.09588920014339	17.1311	16.8248	17.2228	17.0715	16.6432						15.1936	14.9204	15.2388	13.9707	15.0906	TRUE
Q8N9N7	LRC57_HUMAN	LRRC57	Q8N9N7	LRRC57	kit+UC	2	2	0.670666992799949	0.76587	0.06473292989517	13.9049	14.1516	13.7633	13.7071	13.4043						13.5678	13.9825	13.7384	13.9292	14.0369	FALSE
Q8N9U0	TAC2N_HUMAN	TC2N	Q8N9U0	TC2N	kit+UC	1	1	9.04117783560086e-05	0.000532876	-3.75625831123533	13.1536	13.3377	12.8351	13.1761	12.8024						8.53775	11.7876	8.45888	8.57551	9.16394	TRUE
Q8NBJ4	GOLM1_HUMAN	GOLM1	Q8NBJ4	GOLM1	kit+UC	7	7	9.65216129152984e-08	2.06274e-06	-1.35287188275318	17.9808	18.2472	18.0717	18.1042	17.7818						16.6126	16.6089	16.8248	16.7089	16.6662	TRUE
Q8NBP7	PCSK9_HUMAN	PCSK9	Q8NBP7	PCSK9	kit+UC	8	8	3.21215390337592e-08	9.79647e-07	1.90061912334888	14.9218	15.3063	14.7982	14.8969	15.1526						16.9257	16.9289	16.6949	17.1439	16.8856	TRUE
Q8ND04	SMG8_HUMAN	SMG8	Q8ND04	SMG8	kit+UC	1	1	0.595507783261966	0.704558	-0.118504975250527	14.6235	15.5332	14.6475	14.78	14.8615						14.3548	14.9666	15.0084	14.4251	15.0982	FALSE
Q8NEX9	DR9C7_HUMAN	SDR9C7	Q8NEX9	SDR9C7	kit+UC	2	2	0.00789754715737707	0.0246308	0.576348811491792	14.1263	14.5821	13.5047	14.0695	14.256						14.6051	14.5759	14.7979	14.7193	14.7221	FALSE
Q8NG11	TSN14_HUMAN	TSPAN14	Q8NG11	TSPAN14	kit+UC	4	4	3.55862180866525e-10	4.6715e-08	-4.94816701207947	17.3832	17.6847	17.9581	17.5102	16.9536						12.8769	12.4273	12.7656	12.2188	12.4603	TRUE
Q8NI99	ANGL6_HUMAN	ANGPTL6	Q8NI99	ANGPTL6	kit+UC	8	8	2.48622758807065e-05	0.000183637	-1.44660777326461	18.3698	18.5899	18.9885	18.685	18.038						16.7108	17.413	17.3116	17.051	16.9516	TRUE
Q8TC12	RDH11_HUMAN	RDH11	Q8TC12	RDH11	kit+UC	1	1	0.00367460682947338	0.012879	-3.97593623682646	13.5505	13.6337	13.2681	13.0586	13.5538						9.01042	5.17542	11.2446	10.4719	11.2827	TRUE
Q8TDL5	BPIB1_HUMAN	BPIFB1	Q8TDL5	BPIFB1	kit+UC	2	2	0.492081576004357	0.615208	0.102493791760436	14.0539	14.6888	14.3188	13.9455	13.9809						14.2446	14.3574	14.2051	14.4345	14.2587	FALSE
Q8TER0	SNED1_HUMAN	SNED1	Q8TER0	SNED1	kit+UC	4	4	0.257454629430967	0.385648	0.216882555551228	14.6937	15.5687	14.7819	14.8893	15.4355						15.4725	15.3558	15.118	15.2594	15.2478	FALSE
Q8TF42	UBS3B_HUMAN	UBASH3B	Q8TF42	UBASH3B	kit+UC	2	2	1.9443154624803e-07	3.55391e-06	-2.79038580037615	15.2257	14.6211	15.1522	15.4784	15.4047						12.0031	12.8522	12.7402	12.1888	12.1458	TRUE
Q8WUA8	TSK_HUMAN	TSKU	Q8WUA8	TSKU	kit+UC	2	2	0.79261241436741	0.858798	-0.0419556274017694	14.2576	14.6087	14.6263	14.2547	14.5302						14.1868	14.4452	14.13	14.8994	14.4063	FALSE
Q8WUJ3	CEMIP_HUMAN	CEMIP	Q8WUJ3	CEMIP	kit+UC	2	2	2.31980314607121e-06	2.67336e-05	-4.21807752636575	15.9717	15.826	15.9662	16.0399	15.7732						12.413	12.0335	12.113	9.86487	12.0623	TRUE
Q8WUM4	PDC6I_HUMAN	PDCD6IP	Q8WUM4	PDCD6IP	kit+UC	15	15	0.0216624209584949	0.0568737	-0.43507536866224	18.7462	19.1466	18.9422	18.9284	18.2933						18.109	18.4698	18.2931	18.5187	18.4908	FALSE
Q8WVV4	POF1B_HUMAN	POF1B	Q8WVV4	POF1B	kit+UC	10	10	0.814901031995224	0.875859	0.0743249957237673	17.5455	18.4229	17.2556	17.9587	18.7819						18.2297	17.8573	18.7193	17.7456	17.7842	FALSE
Q8WW52	F151A_HUMAN	FAM151A	Q8WW52	FAM151A	kit+UC	1	1	9.90120418326513e-06	8.53572e-05	-5.13822806806126	15.9188	16.1678	15.9896	15.5146	14.8652						10.381	8.83968	11.8756	9.58917	12.0795	TRUE
Q8WWA0	ITLN1_HUMAN	ITLN1	Q8WWA0	ITLN1	kit+UC	7	1	0.000313012474577662	0.00154527	-0.41609846274056	17.3734	17.4639	17.5003	17.3043	17.3255						16.8738	17.0927	16.8911	17.0394	16.9897	FALSE
Q8WWI5	CTL1_HUMAN	SLC44A1	Q8WWI5	SLC44A1	kit+UC	6	6	1.94759988248978e-08	7.10681e-07	-2.17113536602475	17.7532	17.9439	17.9836	18.1122	17.4161						15.5478	15.8154	15.6091	15.6539	15.7271	TRUE
Q8WWZ8	OIT3_HUMAN	OIT3	Q8WWZ8	OIT3	kit+UC	8	8	0.000445281308278234	0.00209783	-0.692126019475051	18.4053	18.6478	18.2901	18.301	17.9158						17.8271	17.5525	17.5453	17.4932	17.6812	FALSE
Q92187	SIA8D_HUMAN	ST8SIA4	Q92187	ST8SIA4	kit+UC	2	2	5.22264091022839e-05	0.000347407	-3.74141682356839	14.6088	14.7377	14.8892	14.9305	14.491						11.6058	11.3036	9.31862	10.0499	12.6722	TRUE
Q92496	FHR4_HUMAN	CFHR4	Q92496	CFHR4	kit+UC	3	3	2.43075834973016e-07	4.31513e-06	3.82187787800472	10.9032	12.1789	11.8002	12.4148	12.6912						15.8866	15.6093	15.563	15.9759	16.0629	TRUE
Q92542	NICA_HUMAN	NCSTN	Q92542	NCSTN	kit+UC	2	2	0.725688352462199	0.809497	0.041285890846412	14.8004	14.8455	14.5946	15.1563	14.5494						14.7672	14.8777	14.8254	14.8359	14.8465	FALSE
Q92597	NDRG1_HUMAN	NDRG1	Q92597	NDRG1	kit+UC	1	1	0.98572513447371	0.993038	0.00331595894278358	13.5221	13.4923	12.7987	12.9912	13.2698						12.752	13.277	13.2959	13.2523	13.5135	FALSE
Q92619	HMHA1_HUMAN	ARHGAP45	Q92619	ARHGAP45	kit+UC	2	2	0.000215190209359471	0.00112179	-2.31412077640728	13.7531	14.4521	14.0377	14.104	13.6143						10.2119	11.5539	12.0022	11.8846	12.738	TRUE
Q92626	PXDN_HUMAN	PXDN	Q92626	PXDN	kit+UC	4	4	0.607591335404596	0.714616	-0.0821536442148965	15.4283	15.5533	15.2315	15.3095	15.0213						14.9631	15.383	14.8947	15.5883	15.304	FALSE
Q92734	TFG_HUMAN	TFG	Q92734	TFG	kit+UC	3	3	0.000106843551105003	0.000605028	-0.753787116329942	16.8843	16.6829	16.8481	16.5541	17.0425						15.7345	16.1578	16.0816	16.182	16.0872	TRUE
Q92743	HTRA1_HUMAN	HTRA1	Q92743	HTRA1	kit+UC	1	1	0.938002810327185	0.962205	0.0149342145093314	12.6786	13.3608	12.9581	12.7101	12.9914						12.4617	12.9776	12.7942	13.2511	13.2891	FALSE
Q92820	GGH_HUMAN	GGH	Q92820	GGH	kit+UC	7	7	0.555910468020881	0.670062	0.147626668215885	16.2381	16.6838	16.0739	16.46	17.2175						16.3074	16.7136	17.2627	16.4238	16.7039	FALSE
Q92930	RAB8B_HUMAN	RAB8B	Q92930	RAB8B	kit+UC	1	1	0.0661686054702176	0.138174	0.353628655972885	14.2582	14.6955	14.2088	13.8464	14.2344						14.9963	14.371	14.37	14.6577	14.6165	FALSE
Q92954	PRG4_HUMAN	PRG4	Q92954	PRG4	kit+UC	9	9	0.0110737423287124	0.0327338	0.537660296579467	17.3424	18.0708	17.3582	17.2668	17.6284						18.1104	18.0687	17.7191	18.3409	18.1159	FALSE
Q93063	EXT2_HUMAN	EXT2	Q93063	EXT2	kit+UC	1	1	0.760019246300003	0.837029	0.0340680015707502	12.8369	12.8647	12.5527	12.5847	12.8129						12.6747	12.9966	12.873	12.5548	12.723	FALSE
Q93084	AT2A3_HUMAN	ATP2A3	Q93084	ATP2A3	kit+UC	2	2	0.000126774718413731	0.000706806	-0.54646846666496	14.6517	14.5389	14.6063	14.4665	14.2884						13.8471	13.8828	14.0008	14.037	14.0518	FALSE
Q969L2	MAL2_HUMAN	MAL2	Q969L2	MAL2	kit+UC	1	1	0.292136734401757	0.421424	0.391643803771363	13.273	13.9481	13.0521	13.5108	14.9769						14.1218	14.1262	14.7635	13.9989	13.7088	FALSE
Q969T9	WBP2_HUMAN	WBP2	Q969T9	WBP2	kit+UC	1	1	6.6169721618255e-06	6.12494e-05	-4.00302698065582	13.9286	14.3155	14.2749	14.3581	13.8635						8.56013	10.6542	11.5168	9.82632	10.168	TRUE
Q969X1	LFG3_HUMAN	TMBIM1	Q969X1	TMBIM1	kit+UC	1	1	0.00177952604758619	0.00694496	-0.872690051835191	15.706	15.2179	16.3775	16.021	15.5398						14.7606	14.9915	14.6549	15.1228	14.969	TRUE
Q96AX2	RAB37_HUMAN	RAB37	Q96AX2	RAB37	kit+UC	1	1	5.86882673836378e-05	0.000377487	-3.39922638940096	13.6924	14.076	13.1867	13.7055	13.6107						11.1817	9.11941	10.3588	8.99019	11.625	TRUE
Q96C24	SYTL4_HUMAN	SYTL4	Q96C24	SYTL4	kit+UC	4	4	1.40801247151017e-07	2.76622e-06	-1.56953429844719	15.9078	15.8561	15.5402	15.3036	15.5603						14.0641	14.0282	14.1032	14.0234	14.1014	TRUE
Q96CN7	ISOC1_HUMAN	ISOC1	Q96CN7	ISOC1	kit+UC	2	2	0.430299449697479	0.563585	0.134918014204722	13.5226	13.4284	13.5372	14.0456	13.9886						13.4918	14.0546	13.8195	14.0891	13.7419	FALSE
Q96CX2	KCD12_HUMAN	KCTD12	Q96CX2	KCTD12	kit+UC	11	7	1.06532363818239e-05	9.07568e-05	-1.26224040469225	18.0906	18.4256	18.1064	18.3685	17.9432						16.6489	17.0962	16.5847	17.1465	17.1468	TRUE
Q96DA0	PAUF_HUMAN	ZG16B	Q96DA0	ZG16B	kit+UC	3	3	0.524285652606738	0.64404	0.127068027258591	14.7867	15.2661	14.7597	14.7987	15.5501						15.1964	15.231	15.2756	15.4083	14.6854	FALSE
Q96F07	CYFP2_HUMAN	CYFIP2	Q96F07	CYFIP2	kit+UC	1	1	0.00821045109535504	0.0253602	-1.66243669408512	12.5318	12.6563	12.8093	12.7089	12.4213						11.9298	11.569	11.9192	9.19441	10.2031	TRUE
Q96FN4	CPNE2_HUMAN	CPNE2	Q96FN4	CPNE2	kit+UC	1	1	0.000827379605572351	0.00356106	-2.91025986194954	13.9744	13.7572	13.226	13.3793	13.7433						10.722	11.5769	11.7418	11.3022	8.18594	TRUE
Q96FQ6	S10AG_HUMAN	S100A16	Q96FQ6	S100A16	kit+UC	1	1	0.46929242825648	0.595066	-0.293936648703724	14.0436	15.0668	14.473	14.6299	16.4376						15.0173	14.3806	14.6633	14.4994	14.6207	FALSE
Q96FZ7	CHMP6_HUMAN	CHMP6	Q96FZ7	CHMP6	kit+UC	1	1	6.2533619879983e-06	5.82571e-05	-1.5900436301464	13.6208	13.5923	13.2683	13.0149	13.3073						11.7993	11.8516	11.9084	12.0949	11.1991	TRUE
Q96G03	PGM2_HUMAN	PGM2	Q96G03	PGM2	kit+UC	2	2	0.175094456569315	0.288791	0.237501998506245	14.5693	14.9814	14.5009	14.6082	14.7362						14.6787	14.7918	15.4827	14.8612	14.7691	FALSE
Q96IJ6	GMPPA_HUMAN	GMPPA	Q96IJ6	GMPPA	kit+UC	1	1	0.0439194397091677	0.100189	-1.59997266150819	11.8854	12.4768	11.7277	11.723	11.9332						11.5153	11.3791	10.0197	7.57069	11.2615	FALSE
Q96IU4	ABHEB_HUMAN	ABHD14B	Q96IU4	ABHD14B	kit+UC	1	1	0.312906815184612	0.442978	0.190468390093985	12.9301	13.525	13.0899	12.9916	13.5131						13.9258	13.2054	13.3638	13.1909	13.3162	FALSE
Q96IY4	CBPB2_HUMAN	CPB2	Q96IY4	CPB2	kit+UC	10	10	1.23684969111197e-06	1.65371e-05	1.69555037077719	16.837	17.5845	16.9701	16.7141	17.1264						18.6738	18.5725	18.6676	18.9006	18.8954	TRUE
Q96KC2	ARL5B_HUMAN	ARL5B	Q96KC2	ARL5B	kit+UC	1	1	0.152513760622128	0.260936	-0.381606368878515	13.0712	13.8808	14.2558	13.8061	13.9086						13.2126	13.327	13.6835	13.8991	12.8921	FALSE
Q96KN2	CNDP1_HUMAN	CNDP1	Q96KN2	CNDP1	kit+UC	3	3	8.41586560148239e-05	0.000506681	0.977740117272322	14.3418	14.5562	13.9836	14.2703	14.2478						14.81	15.23	15.3676	15.5592	15.3217	TRUE
Q96NZ9	PRAP1_HUMAN	PRAP1	Q96NZ9	PRAP1	kit+UC	1	1	0.000294093015296134	0.00146945	4.02758105533075	11.4108	11.7903	8.8563	9.49445	7.53078						13.53	13.9359	13.7596	14.1154	13.8796	TRUE
Q96P63	SPB12_HUMAN	SERPINB12	Q96P63	SERPINB12	kit+UC	6	6	0.165709935563518	0.27695	-0.694509833542799	17.8184	19.3852	17.7473	18.2503	20.0624						17.6994	17.963	18.6592	17.3802	18.0893	FALSE
Q96PD5	PGRP2_HUMAN	PGLYRP2	Q96PD5	PGLYRP2	kit+UC	10	10	0.00176559920034774	0.00689993	0.652860113274428	17.1804	17.866	17.3375	17.1898	17.68						18.0703	18.2501	17.8345	18.1423	18.2209	FALSE
Q96QA5	GSDMA_HUMAN	GSDMA	Q96QA5	GSDMA	kit+UC	6	6	0.313090422949247	0.443021	-0.261442799488165	17.2216	17.8401	16.7869	17.5195	18.1358						17.1166	17.385	17.6207	17.1197	16.9548	FALSE
Q96QK1	VPS35_HUMAN	VPS35	Q96QK1	VPS35	kit+UC	2	2	0.742262994827431	0.823699	0.0364708012302337	14.2496	14.592	14.3881	13.9804	14.2668						14.2716	14.3547	14.3192	14.3383	14.3756	FALSE
Q96QS1	TSN32_HUMAN	TSPAN32	Q96QS1	TSPAN32	kit+UC	1	1	0.000493366324614429	0.00229074	-4.53832480540948	14.0622	14.3602	13.447	13.1024	14.2333						11.029	8.56136	8.08271	6.90846	11.932	TRUE
Q96RI0	PAR4_HUMAN	F2RL3	Q96RI0	F2RL3	kit+UC	2	2	0.000120410551523765	0.000673926	-3.22894514927014	14.2174	13.8805	14.4403	14.5455	14.3591						9.39116	12.0155	10.0342	11.9594	11.8977	TRUE
Q96RT1	ERBIN_HUMAN	ERBIN	Q96RT1	ERBIN	kit+UC	2	2	0.000221354994628198	0.00114977	-0.71968514002072	13.4243	13.7577	13.3344	13.8662	13.4696						12.5827	12.8754	12.9775	12.9469	12.8712	FALSE
Q96RW7	HMCN1_HUMAN	HMCN1	Q96RW7	HMCN1	kit+UC	1	1	3.2564429637187e-08	9.79647e-07	4.12600715564544	10.8781	10.9815	10.0668	9.64009	10.0156						14.5262	14.7428	14.1028	14.3849	14.4555	TRUE
Q96S97	MYADM_HUMAN	MYADM	Q96S97	MYADM	kit+UC	1	1	0.0238256680584601	0.0615461	-0.513966859483467	14.5637	14.9416	14.4221	14.5434	14.3592						13.3774	14.2918	14.2002	14.0648	14.3259	FALSE
Q99436	PSB7_HUMAN	PSMB7	Q99436	PSMB7	kit+UC	1	1	0.00141366920540227	0.00571004	-4.58816931637521	13.8981	14.1393	13.4082	14.18	14.5852						5.86706	11.7245	9.62729	11.8389	8.21223	TRUE
Q99497	PARK7_HUMAN	PARK7	Q99497	PARK7	kit+UC	4	4	0.0346817295653658	0.0833285	-0.401610532321147	15.7697	16.4619	15.595	15.7575	15.9674						15.4576	15.7817	15.3713	15.5691	15.3638	FALSE
Q99536	VAT1_HUMAN	VAT1	Q99536	VAT1	kit+UC	2	2	0.961477735741096	0.97704	-0.0103898861584213	15.0609	15.6825	14.5469	14.7569	14.71						15.0731	14.9867	15.1962	14.7554	14.6937	FALSE
Q99715	COCA1_HUMAN	COL12A1	Q99715	COL12A1	kit+UC	2	2	0.000901711475042832	0.00385598	1.86933294973582	11.9345	12.2968	10.986	10.4097	12.5588						13.0507	13.7644	13.2895	13.6326	13.7952	TRUE
Q99719	SEPT5_HUMAN	SEPTIN5	Q99719	SEPTIN5	kit+UC	2	2	0.000299607337221203	0.00149184	-1.69560261948764	13.4669	13.7197	13.7749	13.8071	14.031						12.3172	12.925	11.3214	11.3122	12.4459	TRUE
Q99747	SNAG_HUMAN	NAPG	Q99747	NAPG	kit+UC	1	1	0.00130453294281099	0.00531381	-3.69786582497707	12.6877	12.7289	12.761	12.777	13.0366						7.35617	7.74328	11.4215	11.1977	7.78328	TRUE
Q99784	NOE1_HUMAN	OLFM1	Q99784	OLFM1	kit+UC	2	2	0.000305676609381148	0.00151423	-1.19396995494258	15.3719	14.8458	14.9481	14.8252	14.3851						14.2984	13.538	13.379	13.7841	13.4067	TRUE
Q99808	S29A1_HUMAN	SLC29A1	Q99808	SLC29A1	kit+UC	1	1	0.0142810528975748	0.0405543	-1.95553201554304	12.5793	12.6233	12.2897	12.786	12.7047						11.7747	11.8092	11.2889	10.3422	7.99044	TRUE
Q99816	TS101_HUMAN	TSG101	Q99816	TSG101	kit+UC	2	2	2.02637020311817e-06	2.4083e-05	-1.33989412497175	14.9433	15.4609	15.2368	15.2534	15.2333						13.6461	13.8909	13.7652	13.8563	14.2697	TRUE
Q99828	CIB1_HUMAN	CIB1	Q99828	CIB1	kit+UC	1	1	0.0015591263961219	0.00620214	-2.73676005649585	13.4405	13.3787	12.6286	13.0442	12.9843						11.9717	8.48455	11.1838	9.05144	11.1009	TRUE
Q99829	CPNE1_HUMAN	CPNE1	Q99829	CPNE1	kit+UC	4	4	8.69784913924251e-05	0.000517126	-0.896090750093281	16.0183	16.3895	16.0808	16.1243	15.9675						14.7943	15.4841	15.2434	15.3985	15.1795	TRUE
Q99832	TCPH_HUMAN	CCT7	Q99832	CCT7	kit+UC	1	1	0.453939734602822	0.583435	-0.226534212137176	12.8201	13.4581	12.893	12.8175	12.6308						11.8248	13.349	13.0253	12.2774	13.0104	FALSE
Q99969	RARR2_HUMAN	RARRES2	Q99969	RARRES2	kit+UC	3	3	0.000772811393127026	0.00336252	1.0611057990657	16.0903	16.3611	15.7216	15.8584	15.2445						17.3051	16.487	16.8274	17.1263	16.8358	TRUE
Q99988	GDF15_HUMAN	GDF15	Q99988	GDF15	kit+UC	1	1	8.16226353786864e-07	1.14927e-05	4.82282350467289	9.21095	9.30856	10.476	9.64573	7.62963						13.7458	14.1767	14.2966	13.9495	14.2163	TRUE
Q99996	AKAP9_HUMAN	AKAP9	Q99996	AKAP9	kit+UC	1	1	0.32675852519812	0.456961	0.230730250534656	14.7346	14.7306	15.1452	14.6174	14.7171						15.1825	14.4492	14.997	15.7435	14.7263	FALSE
Q9BPX5	ARP5L_HUMAN	ARPC5L	Q9BPX5	ARPC5L	kit+UC	1	1	0.170645969493671	0.283109	0.322053626932137	12.1494	12.2321	11.8033	11.8732	12.2937						12.926	12.185	12.3739	12.7389	11.7382	FALSE
Q9BQA1	MEP50_HUMAN	WDR77	Q9BQA1	WDR77	kit+UC	2	2	0.0334622036119418	0.0810049	-0.535960307906391	13.6079	14.3039	13.9681	13.6719	14.3911						13.8031	12.96	13.1576	13.6493	13.6929	FALSE
Q9BQE3	TBA1C_HUMAN	TUBA1C	Q9BQE3	TUBA1C	kit+UC	78	0	0.538983833451648	0.656233	-0.0358441821414246	23.4656	23.4901	23.4648	23.4835	23.4738						23.4479	23.4329	23.4461	23.4439	23.4277	FALSE
Q9BR76	COR1B_HUMAN	CORO1B	Q9BR76	CORO1B	kit+UC	1	1	0.545326999119792	0.660891	-0.158551483069367	13.5681	13.8265	13.2982	13.2928	14.1188						12.5944	13.6622	13.6688	13.8027	13.5837	FALSE
Q9BS26	ERP44_HUMAN	ERP44	Q9BS26	ERP44	kit+UC	1	1	0.000183690480589554	0.000976976	-3.9110154376684	12.8107	13.504	13.2141	13.0009	13.6212						10.175	9.58056	6.49846	10.0069	10.3351	TRUE
Q9BSJ8	ESYT1_HUMAN	ESYT1	Q9BSJ8	ESYT1	kit+UC	1	1	0.903619671254368	0.937981	-0.0239904297365605	11.7339	12.0691	11.9834	12.0456	11.2165						11.4651	11.8674	11.5186	11.9881	12.0893	FALSE
Q9BUL8	PDC10_HUMAN	PDCD10	Q9BUL8	PDCD10	kit+UC	3	3	0.00100180880677006	0.00424849	-0.327497559598061	15.8582	15.6798	15.9126	15.7863	15.7408						15.438	15.4789	15.4508	15.5509	15.4217	FALSE
Q9BV40	VAMP8_HUMAN	VAMP8	Q9BV40	VAMP8	kit+UC	1	1	0.163425667142248	0.274563	-0.116047343297215	13.8437	13.7613	13.9868	13.8508	13.7252						13.7033	13.7548	13.5815	13.7704	13.7776	FALSE
Q9BWD1	THIC_HUMAN	ACAT2	Q9BWD1	ACAT2	kit+UC	1	1	0.366758273916572	0.496188	0.131931061986128	12.9534	13.6168	13.0589	13.1157	13.5528						13.4218	13.2666	13.4541	13.4539	13.3609	FALSE
Q9BWP8	COL11_HUMAN	COLEC11	Q9BWP8	COLEC11	kit+UC	5	5	0.553148708690474	0.667848	-0.140913243270035	18.0032	17.7882	17.9274	18.3502	16.9297						17.6415	17.5046	17.5456	17.7824	17.8201	FALSE
Q9BX10	GTPB2_HUMAN	GTPBP2	Q9BX10	GTPBP2	kit+UC	1	1	0.0365963958056961	0.0864897	-1.85134802535938	12.284	12.6051	12.2622	12.5431	12.3716						10.7715	11.8212	10.6633	12.1281	7.42528	FALSE
Q9BX67	JAM3_HUMAN	JAM3	Q9BX67	JAM3	kit+UC	1	1	0.000227776630735013	0.00117678	-5.96450682958156	16.0334	15.7775	15.398	15.4234	15.5769						9.20543	11.648	5.41697	11.3075	10.8087	TRUE
Q9BXJ0	C1QT5_HUMAN	C1QTNF5	Q9BXJ0	C1QTNF5	kit+UC	2	2	1.26764957593956e-05	0.000104005	-4.44042031879822	15.6108	14.8573	15.0772	15.4659	15.37						9.32897	9.61137	11.2224	11.7755	12.2409	TRUE
Q9BXJ4	C1QT3_HUMAN	C1QTNF3	Q9BXJ4	C1QTNF3	kit+UC	2	2	5.36803055788151e-07	7.99117e-06	-2.10377506792698	15.6931	15.4088	15.0548	15.2812	15.557						13.029	13.2401	13.242	13.0788	13.8863	TRUE
Q9BXR6	FHR5_HUMAN	CFHR5	Q9BXR6	CFHR5	kit+UC	16	14	3.83449776782056e-05	0.000264929	0.810284186011945	18.8722	19.3634	19.1022	18.8575	18.9928						19.7717	19.7266	19.7876	20.0394	19.9143	TRUE
Q9BXS5	AP1M1_HUMAN	AP1M1	Q9BXS5; Q9Y6Q5	AP1M1 ; AP1M2	kit+UC	2	0	1.42833227523298e-06	1.85812e-05	-4.16912339510106	15.4865	15.8383	15.2722	15.5874	15.8348						10.916	13.105	11.218	10.8763	11.0583	TRUE
Q9C075	K1C23_HUMAN	KRT23	Q9C075	KRT23	kit+UC	15	7	0.874432203889195	0.918896	0.0249881726657009	16.7226	17.369	16.7812	17.176	17.5073						17.1498	17.0985	17.2155	17.0918	17.1253	FALSE
Q9C0H2	TTYH3_HUMAN	TTYH3	Q9C0H2	TTYH3	kit+UC	2	2	7.70866437505643e-05	0.000473883	-1.64793664364442	15.8661	15.9047	16.1435	15.7569	15.2953						14.6224	13.3217	14.3395	14.4631	13.9801	TRUE
Q9H0E2	TOLIP_HUMAN	TOLLIP	Q9H0E2	TOLLIP	kit+UC	1	1	0.640192924006094	0.740736	0.169193111685598	13.9859	14.9238	13.4535	14.0085	13.9821						13.7981	15.3785	13.9256	14.2789	13.8187	FALSE
Q9H0U4	RAB1B_HUMAN	RAB1B	Q9H0U4	RAB1B	kit+UC	11	1	0.0142104027511575	0.0404238	-0.234168939539781	18.8425	18.7829	18.6734	18.6467	18.8002						18.4007	18.5002	18.4715	18.5164	18.686	FALSE
Q9H1E1	RNAS7_HUMAN	RNASE7	Q9H1E1	RNASE7	kit+UC	1	1	0.314094403449842	0.443381	0.356384164195383	12.9708	14.2603	12.5911	13.5219	13.8028						14.2763	14.0909	13.8119	13.7093	13.0404	FALSE
Q9H223	EHD4_HUMAN	EHD4	Q9H223	EHD4	kit+UC	4	4	0.694404695397641	0.785831	-0.067578250529893	15.1563	15.7764	15.5877	15.4471	15.3881						14.9735	15.3739	15.83	15.5102	15.33	FALSE
Q9H299	SH3L3_HUMAN	SH3BGRL3	Q9H299	SH3BGRL3	kit+UC	2	2	0.0193928478119847	0.0519541	-0.34793504706305	16.6587	16.6892	16.8125	16.9873	16.88						16.7921	16.2798	16.5686	16.4507	16.1968	FALSE
Q9H2K8	TAOK3_HUMAN	TAOK3	Q9H2K8	TAOK3	kit+UC	4	2	1.70509201677628e-06	2.08657e-05	-3.00374598827896	15.4703	15.6772	15.5135	15.6441	15.5985						12.45	12.6364	12.5336	13.6212	11.6438	TRUE
Q9H4B7	TBB1_HUMAN	TUBB1	Q9H4B7	TUBB1	kit+UC	11	11	1.78154227414467e-07	3.34097e-06	-1.90947489375028	20.1772	20.5077	20.225	19.94	19.942						18.0487	18.3327	18.1325	18.6184	18.1122	TRUE
Q9H4G4	GAPR1_HUMAN	GLIPR2	Q9H4G4	GLIPR2	kit+UC	2	2	0.00793000940225172	0.0246621	-0.772582946203094	15.7442	16.4428	16.2035	15.8914	16.9543						15.1647	15.8565	15.5535	15.5474	15.2513	TRUE
Q9H4M9	EHD1_HUMAN	EHD1	Q9H4M9	EHD1	kit+UC	25	7	0.00055393789647471	0.0025353	-0.427928760988866	19.8646	19.9646	19.9113	19.9446	19.8768						19.2582	19.4793	19.6431	19.5967	19.4451	FALSE
Q9H8L6	MMRN2_HUMAN	MMRN2	Q9H8L6	MMRN2	kit+UC	1	1	0.0057925027593578	0.0190316	3.07775662962698	10.8211	8.18089	6.0532	10.0787	10.6439						11.464	11.6515	12.4312	12.4144	13.2055	TRUE
Q9HB40	RISC_HUMAN	SCPEP1	Q9HB40	SCPEP1	kit+UC	1	1	0.993733444411011	0.995802	0.00298091843174753	12.9561	14.518	12.8952	12.8344	13.6394						13.1049	14.1701	12.7085	13.4319	13.4426	FALSE
Q9HBI1	PARVB_HUMAN	PARVB	Q9HBI1	PARVB	kit+UC	11	7	8.19768883733208e-07	1.14927e-05	-1.22914289116023	18.8478	18.8045	18.8899	18.6252	18.8302						17.2275	17.7934	17.6796	17.566	17.5853	TRUE
Q9HC38	GLOD4_HUMAN	GLOD4	Q9HC38	GLOD4	kit+UC	1	1	0.0693006669506419	0.142855	0.2527278968057	12.4799	12.4858	12.4049	11.9855	12.3331						12.883	12.5166	12.4186	12.5982	12.5363	FALSE
Q9HC84	MUC5B_HUMAN	MUC5B	Q9HC84	MUC5B	kit+UC	1	1	0.717918332362802	0.803623	0.0955725092097914	14.0005	14.5496	14.1099	14.5117	14.0313						14.579	13.3783	14.3356	14.6939	14.6939	FALSE
Q9HCB6	SPON1_HUMAN	SPON1	Q9HCB6	SPON1	kit+UC	1	1	0.000198645402683666	0.00104497	4.66253500885497	10.2002	11.1503	8.03775	8.99314	6.15297						12.9628	13.7911	13.8834	13.5331	13.6766	TRUE
Q9HCM2	PLXA4_HUMAN	PLXNA4	Q9HCM2	PLXNA4	kit+UC	1	1	8.13017351524952e-06	7.29191e-05	-2.42657447613208	13.0367	13.8429	13.9858	13.5605	13.3022						11.1037	11.3679	10.854	11.8885	10.3811	TRUE
Q9HCY8	S10AE_HUMAN	S100A14	Q9HCY8	S100A14	kit+UC	2	2	0.807120636348348	0.870412	-0.0383283951243794	15.3527	15.6912	14.78	15.4341	15.4615						15.3471	15.3568	15.3604	15.3003	15.1632	FALSE
Q9HD89	RETN_HUMAN	RETN	Q9HD89	RETN	kit+UC	2	2	0.00286596096158955	0.0105438	0.919473149361755	13.4152	13.6528	13.7249	13.3853	13.8328						13.788	14.4004	14.8051	15.18	14.4348	TRUE
Q9HDC9	APMAP_HUMAN	APMAP	Q9HDC9	APMAP	kit+UC	5	5	0.280953377802734	0.411228	0.194047236095638	16.1037	16.8484	16.7242	16.2079	16.5919						16.4523	16.7814	16.5381	17.0224	16.6521	FALSE
Q9NP55	BPIA1_HUMAN	BPIFA1	Q9NP55	BPIFA1	kit+UC	3	3	0.939341545094992	0.962675	-0.0188462446768956	14.1552	14.8792	13.8732	14.3558	15.1217						14.259	14.6512	14.4762	14.1405	14.7641	FALSE
Q9NP72	RAB18_HUMAN	RAB18	Q9NP72	RAB18	kit+UC	1	1	0.263914306026744	0.391869	0.22316431929978	13.5705	12.9544	13.2157	13.1677	13.4236						12.8955	13.5972	13.9219	13.5023	13.5308	FALSE
Q9NP78	ABCB9_HUMAN	ABCB9	Q9NP78	ABCB9	kit+UC	1	1	0.00107115165774794	0.00450289	0.71078923452157	15.3671	15.6319	15.0321	15.2424	15.4164						15.9173	16.1461	15.6326	16.2274	16.3203	FALSE
Q9NP79	VTA1_HUMAN	VTA1	Q9NP79	VTA1	kit+UC	1	1	0.272812091219845	0.400957	-0.443457906988847	13.1896	14.2321	13.1608	13.4426	12.7662						12.5796	13.6297	13.1657	13.4262	11.773	FALSE
Q9NP80	PLPL8_HUMAN	PNPLA8	Q9NP80	PNPLA8	kit+UC	1	1	1.60810777324299e-05	0.000127239	-1.013617953722	17.9697	17.9886	18.0372	18.3198	18.0636						17.1951	17.1617	17.0576	17.2554	16.6411	TRUE
Q9NPH3	IL1AP_HUMAN	IL1RAP	Q9NPH3	IL1RAP	kit+UC	2	2	0.309541462849049	0.440674	0.189308997996891	14.0864	14.7972	14.1757	14.4065	14.961						14.843	14.6217	14.7744	14.6865	14.4478	FALSE
Q9NQ79	CRAC1_HUMAN	CRTAC1	Q9NQ79	CRTAC1	kit+UC	2	2	0.0553581768540961	0.119936	0.27181817205248	14.5973	14.7772	14.3043	14.319	14.1897						14.7079	14.752	14.9022	14.5796	14.605	FALSE
Q9NQC3	RTN4_HUMAN	RTN4	Q9NQC3	RTN4	kit+UC	2	2	0.0822632802954843	0.162631	-0.306534877392323	15.048	15.6534	15.165	15.4566	15.4093						15.2101	15.1856	14.5599	15.1552	15.089	FALSE
Q9NQW7	XPP1_HUMAN	XPNPEP1	Q9NQW7	XPNPEP1	kit+UC	2	2	0.730206402838223	0.812967	-0.0468526825515969	12.9727	13.3017	12.978	12.9658	13.3575						12.757	13.2565	12.9213	13.2017	13.2048	FALSE
Q9NR12	PDLI7_HUMAN	PDLIM7	Q9NR12	PDLIM7	kit+UC	1	1	0.504441669264693	0.625118	-0.170973603486944	13.911	13.8102	13.0216	12.9875	14.1208						12.9349	13.515	13.5271	13.5693	13.4499	FALSE
Q9NR31	SAR1A_HUMAN	SAR1A	Q9NR31	SAR1A	kit+UC	3	1	0.0855006385932979	0.167332	-0.191357321360295	15.3396	15.8045	15.507	15.4615	15.3772						15.3268	15.43	15.1874	15.2792	15.3097	FALSE
Q9NRY6	PLS3_HUMAN	PLSCR3	Q9NRY6	PLSCR3	kit+UC	1	1	0.000117491361315484	0.000660146	-3.90554244405316	14.0832	14.6856	14.6045	14.5011	15.3415						11.5157	8.28516	11.8872	11.5566	10.4435	TRUE
Q9NTJ5	SAC1_HUMAN	SACM1L	Q9NTJ5	SACM1L	kit+UC	1	1	0.0809499195474944	0.160676	0.693196890836532	12.6099	13.5662	13.0396	12.5814	12.5076						14.6282	13.2196	12.6607	13.393	13.8691	FALSE
Q9NTK5	OLA1_HUMAN	OLA1	Q9NTK5	OLA1	kit+UC	1	1	0.868180416580307	0.914407	0.0419399834017398	12.0471	12.374	13.0054	12.3581	12.2283						12.8749	12.7639	12.1149	11.798	12.6707	FALSE
Q9NV96	CC50A_HUMAN	TMEM30A	Q9NV96	TMEM30A	kit+UC	1	1	0.839229423015761	0.893693	0.0329071149748721	13.3899	13.9385	13.456	13.6668	14.2332						13.6375	13.7289	13.8304	13.8832	13.7688	FALSE
Q9NY65	TBA8_HUMAN	TUBA8	Q9NY65	TUBA8	kit+UC	3	3	8.08393525785458e-06	7.27302e-05	-1.52552133196568	16.8536	17.021	17.2133	16.7218	16.7548						14.7503	15.6023	15.5266	15.6114	15.4464	TRUE
Q9NZH6	IL37_HUMAN	IL37	Q9NZH6	IL37	kit+UC	1	1	0.701641198832846	0.792204	-0.102164162072036	12.1094	12.1299	12.9594	12.1703	13.11						12.7658	11.9941	12.4277	12.0274	12.7531	FALSE
Q9NZH8	IL36G_HUMAN	IL36G	Q9NZH8	IL36G	kit+UC	1	1	0.346524087246277	0.4761	-0.358809637673405	13.2293	14.7283	13.751	13.7694	15.0122						12.9192	13.8676	13.8106	14.0382	14.0605	FALSE
Q9NZN3	EHD3_HUMAN	EHD3	Q9NZN3	EHD3	kit+UC	7	5	1.40693457892048e-09	1.09711e-07	-2.67960697999206	17.6964	17.7519	18.1328	17.855	17.6834						14.933	15.3405	15.3519	15.0744	15.0217	TRUE
Q9NZP8	C1RL_HUMAN	C1RL	Q9NZP8	C1RL	kit+UC	4	4	0.59148765874715	0.701238	0.181456655462032	16.5542	17.3393	16.7155	16.2709	17.0851						17.5269	16.9789	16.5226	17.72	16.1239	FALSE
Q9NZQ3	SPN90_HUMAN	NCKIPSD	Q9NZQ3	NCKIPSD	kit+UC	1	1	0.00242936016037567	0.00915926	-2.48174662586257	11.6171	12.0057	11.4799	11.2778	11.6734						8.83766	8.40112	11.1472	9.94452	7.31462	TRUE
Q9NZR2	LRP1B_HUMAN	LRP1B	Q9NZR2	LRP1B	kit+UC	1	1	2.37254410712562e-06	2.69247e-05	-5.32755053599401	15.7426	15.057	16.9699	16.4736	16.0266						10.689	10.7704	10.9854	9.0461	12.1411	TRUE
Q9NZT1	CALL5_HUMAN	CALML5	Q9NZT1	CALML5	kit+UC	4	4	0.757298122968294	0.836678	-0.124686292137582	17.176	16.9991	16.7878	18.1195	18.6444						18.0395	17.5187	17.6734	16.6446	17.2271	FALSE
Q9UBI6	GBG12_HUMAN	GNG12	Q9UBI6	GNG12	kit+UC	1	1	0.310269769102448	0.440974	0.349521903834985	12.3414	13.1825	12.4174	12.2565	12.704						13.3882	12.7253	12.8626	11.9257	13.7476	FALSE
Q9UBQ6	EXTL2_HUMAN	EXTL2	Q9UBQ6	EXTL2	kit+UC	4	4	1.1848745535228e-05	9.80492e-05	-3.81175839849961	15.8033	16.538	16.411	16.7602	15.6675						10.7906	12.2525	13.2924	12.4651	13.3206	TRUE
Q9UBR1	BUP1_HUMAN	UPB1	Q9UBR1	UPB1	kit+UC	2	2	0.00261164662133312	0.00971963	-3.59365607556584	14.8129	14.6912	14.8074	14.7211	14.0201						12.1788	12.5858	7.25489	11.9231	11.1418	TRUE
Q9UBV8	PEF1_HUMAN	PEF1	Q9UBV8	PEF1	kit+UC	3	3	0.629343935025472	0.731407	0.0805598735071058	14.979	15.3869	15.4437	15.3858	14.6456						15.1726	15.2745	15.0529	15.3537	15.39	FALSE
Q9UBX5	FBLN5_HUMAN	FBLN5	Q9UBX5	FBLN5	kit+UC	2	2	4.75046475632644e-05	0.000318314	3.26934634266453	11.0053	12.374	9.39597	11.1677	11.9123						14.4201	14.7264	14.4339	14.2694	14.3522	TRUE
Q9UEW3	MARCO_HUMAN	MARCO	Q9UEW3	MARCO	kit+UC	2	2	1.87262143843035e-07	3.46675e-06	4.61373988123137	11.4714	11.9593	10.1695	10.8158	11.2467						15.5369	15.533	15.2233	15.8301	16.608	TRUE
Q9UEY8	ADDG_HUMAN	ADD3	Q9UEY8	ADD3	kit+UC	1	1	0.758155393775325	0.837029	0.06120807872413	12.7088	13.5203	12.6404	13.102	13.0848						12.6093	13.251	12.9827	13.2752	13.244	FALSE
Q9UGM5	FETUB_HUMAN	FETUB	Q9UGM5	FETUB	kit+UC	4	4	0.014319101157504	0.0405825	0.463470895742477	15.8257	15.7348	15.8173	15.841	15.6157						16.6158	15.8484	15.8885	16.3488	16.4505	FALSE
Q9UHD8	SEPT9_HUMAN	SEPTIN9	Q9UHD8	SEPTIN9	kit+UC	1	1	0.737758176448351	0.819794	-0.0774698024008043	12.6191	13.4229	13.3629	12.917	12.4377						12.8578	13.1652	12.3837	13.1045	12.8611	FALSE
Q9UHG3	PCYOX_HUMAN	PCYOX1	Q9UHG3	PCYOX1	kit+UC	12	12	2.07792572745613e-05	0.000158758	0.989528926999704	17.3017	17.8725	17.3654	17.2799	17.5881						18.6639	18.348	18.3323	18.5421	18.4689	TRUE
Q9UI42	CBPA4_HUMAN	CPA4	Q9UI42	CPA4	kit+UC	2	2	0.805230585920112	0.869023	0.0809892011096895	14.8288	15.6131	14.6249	15.2069	15.9679						15.5666	15.3657	15.5904	15.7353	14.3886	FALSE
Q9UIB8	SLAF5_HUMAN	CD84	Q9UIB8	CD84	kit+UC	3	3	1.49157036822894e-07	2.91058e-06	-3.33923746270577	15.4175	15.6579	15.2977	15.6295	15.0748						11.3905	12.4624	12.0502	11.7263	12.7519	TRUE
Q9UIQ6	LCAP_HUMAN	LNPEP	Q9UIQ6	LNPEP	kit+UC	1	1	0.662655501487205	0.758822	0.0935252801061743	13.2407	12.5927	12.7329	13.1979	13.5889						12.8166	13.4059	12.9274	13.4315	13.2393	FALSE
Q9UJ70	NAGK_HUMAN	NAGK	Q9UJ70	NAGK	kit+UC	2	2	0.083241712961255	0.163859	0.28895247543254	13.7993	14.2076	13.6265	13.7042	13.7868						13.8727	14.1425	14.538	14.0356	13.9804	FALSE
Q9UK55	ZPI_HUMAN	SERPINA10	Q9UK55	SERPINA10	kit+UC	9	9	0.257856077139466	0.385849	0.196406897498754	17.2662	17.742	16.9956	17.2841	17.5648						17.6431	17.4482	17.2079	17.8187	17.7169	FALSE
Q9UKK9	NUDT5_HUMAN	NUDT5	Q9UKK9	NUDT5	kit+UC	1	1	0.534267533470301	0.653245	-0.163316084699671	12.9735	14.2742	13.2887	13.0305	13.8665						13.2235	13.5464	13.0851	13.5789	13.183	FALSE
Q9UKS6	PACN3_HUMAN	PACSIN3	Q9UKS6	PACSIN3	kit+UC	3	3	5.45159579373598e-06	5.24807e-05	-3.59612736812491	15.4872	15.977	15.6593	15.8654	15.4554						12.3688	13.0548	12.3402	10.5002	12.1997	TRUE
Q9ULA0	DNPEP_HUMAN	DNPEP	Q9ULA0	DNPEP	kit+UC	1	1	0.145436279396207	0.251962	-0.195730211140972	13.9067	14.1026	13.8858	13.8972	14.4655						13.6842	13.8786	13.9111	13.973	13.8323	FALSE
Q9ULV4	COR1C_HUMAN	CORO1C	Q9ULV4	CORO1C	kit+UC	4	4	0.056010361962888	0.121076	-0.439326864607526	16.2796	16.4457	16.082	16.3589	17.1315						15.7365	16.4028	15.8943	16.1653	15.9023	FALSE
Q9UM47	NOTC3_HUMAN	NOTCH3	Q9UM47	NOTCH3	kit+UC	1	1	0.00265494674556356	0.00986806	2.98177085232701	10.7701	11.1137	9.96156	6.91885	10.0682						12.3219	12.4151	12.0975	12.9406	13.9662	TRUE
Q9UNF0	PACN2_HUMAN	PACSIN2	Q9UNF0	PACSIN2	kit+UC	2	2	0.504462326082529	0.625118	-0.144736505082752	14.6716	15.0025	14.5839	15.1759	14.0779						14.7712	14.659	14.1168	14.6362	14.6048	FALSE
Q9UNM6	PSD13_HUMAN	PSMD13	Q9UNM6	PSMD13	kit+UC	1	1	0.268697151665333	0.39693	0.200445940053564	14.2424	14.4766	14.0563	13.8916	13.5689						14.3686	14.0289	14.0376	14.4084	14.3945	FALSE
Q9UNZ2	NSF1C_HUMAN	NSFL1C	Q9UNZ2	NSFL1C	kit+UC	1	1	0.506825042158934	0.627663	0.13018622611763	12.2105	12.4777	11.9524	12.1275	12.1748						11.7161	12.3901	12.8348	12.2628	12.39	FALSE
Q9UQB8	BAIP2_HUMAN	BAIAP2	Q9UQB8	BAIAP2	kit+UC	1	1	0.000941246933052141	0.00400932	-3.75188111058914	12.9968	12.9873	13.3954	13.894	13.2451						9.14772	8.35945	11.871	7.23579	11.1452	TRUE
Q9UQP3	TENN_HUMAN	TNN	Q9UQP3	TNN	kit+UC	1	1	0.000991774132129099	0.00421212	-3.68825749685402	13.2369	12.634	14.5396	13.2207	13.7291						6.63569	11.1641	10.7603	10.2757	10.0832	TRUE
Q9Y230	RUVB2_HUMAN	RUVBL2	Q9Y230	RUVBL2	kit+UC	2	2	9.55409112491136e-05	0.000556295	-0.867839138639921	14.2407	14.7503	14.5002	14.4717	14.8983						13.8802	13.7273	13.4804	13.5969	13.8373	TRUE
Q9Y251	HPSE_HUMAN	HPSE	Q9Y251	HPSE	kit+UC	1	1	0.197494800462722	0.315467	0.187470446849964	11.541	12.0073	11.7957	11.5853	11.6115						11.5553	11.9217	12.2024	11.8373	11.9615	FALSE
Q9Y265	RUVB1_HUMAN	RUVBL1	Q9Y265	RUVBL1	kit+UC	1	1	0.0691163759327948	0.142679	0.354847731427428	11.8659	12.3834	12.7224	12.095	12.3371						12.4729	12.4903	13.0337	12.4739	12.707	FALSE
Q9Y277	VDAC3_HUMAN	VDAC3	Q9Y277	VDAC3	kit+UC	1	1	0.467836781119512	0.594111	0.103915184049903	12.7819	13.1341	12.9389	12.7921	13.3526						13.0548	13.1118	13.4159	13.0311	12.9055	FALSE
Q9Y279	VSIG4_HUMAN	VSIG4	Q9Y279	VSIG4	kit+UC	2	2	3.17353326705756e-07	5.23258e-06	2.82129189816013	11.4399	11.7902	11.8918	10.7823	11.5517						14.1456	14.4091	14.0583	14.0997	14.8496	TRUE
Q9Y2A7	NCKP1_HUMAN	NCKAP1	Q9Y2A7	NCKAP1	kit+UC	6	6	3.74313903414207e-05	0.00025986	-0.92709226533699	16.15	16.7375	16.3933	16.6978	16.3416						15.6392	15.5796	15.2837	15.5643	15.618	TRUE
Q9Y2T3	GUAD_HUMAN	GDA	Q9Y2T3	GDA	kit+UC	1	1	0.413233107200214	0.544939	-0.284142021075171	12.9078	13.7158	12.7825	12.9111	14.6082						12.7856	13.2339	13.263	13.233	12.9891	FALSE
Q9Y303	NAGA_HUMAN	AMDHD2	Q9Y303	AMDHD2	kit+UC	1	1	0.768474403213234	0.842579	-0.123656907010906	13.0203	14.5876	12.7552	12.9992	13.6795						12.24	13.999	13.268	13.6651	13.2514	FALSE
Q9Y315	DEOC_HUMAN	DERA	Q9Y315	DERA	kit+UC	6	6	2.38668048058231e-06	2.69247e-05	-1.09697176007633	16.7557	16.512	16.6441	16.7835	16.6171						15.8042	15.5679	15.2791	15.4535	15.7229	TRUE
Q9Y376	CAB39_HUMAN	CAB39	Q9Y376	CAB39	kit+UC	5	3	0.152327799201249	0.260772	-0.244091349033509	15.5679	16.0566	15.6135	15.658	16.0994						15.3834	15.8916	15.2428	15.6811	15.5761	FALSE
Q9Y3R4	NEUR2_HUMAN	NEU2	Q9Y3R4	NEU2	kit+UC	2	2	0.4568957009196	0.586616	0.178017701831376	16.8951	17.1411	16.652	17.5538	16.6621						16.5547	17.3277	17.6419	17.1146	17.1552	FALSE
Q9Y490	TLN1_HUMAN	TLN1	Q9Y490	TLN1	kit+UC	91	73	2.65684271802503e-05	0.000194745	-0.702358549750013	22.2777	22.2316	22.2186	22.2748	22.2891						21.263	21.7183	21.6038	21.6918	21.5032	FALSE
Q9Y4D1	DAAM1_HUMAN	DAAM1	Q9Y4D1	DAAM1	kit+UC	2	2	1.53650663744376e-06	1.94624e-05	-3.37124758800931	13.961	14.2749	13.9665	14.0661	14.0759						10.58	10.8427	11.0468	9.45992	11.5587	TRUE
Q9Y5C1	ANGL3_HUMAN	ANGPTL3	Q9Y5C1	ANGPTL3	kit+UC	5	5	0.412619107489408	0.544378	0.0781080830764829	16.0703	16.3198	16.166	16.057	16.1382						16.3654	16.1912	16.0136	16.2213	16.3503	FALSE
Q9Y5Z4	HEBP2_HUMAN	HEBP2	Q9Y5Z4	HEBP2	kit+UC	1	1	0.863693909525264	0.91151	0.0435330498223436	12.3519	12.0048	11.3239	12.0762	11.6153						12.2812	11.976	11.1733	12.0873	12.0719	FALSE
Q9Y613	FHOD1_HUMAN	FHOD1	Q9Y613	FHOD1	kit+UC	1	1	0.00270611552501859	0.0100067	-3.06100637705631	13.3455	13.6321	12.7724	13.3952	13.4743						8.44635	11.6369	11.3332	8.05888	11.8391	TRUE
Q9Y624	JAM1_HUMAN	F11R	Q9Y624	F11R	kit+UC	7	7	6.79768798066814e-08	1.5458e-06	-1.78105517674441	18.248	18.5836	18.3755	18.3959	18.4449						16.2472	16.8333	16.5573	16.7056	16.7993	TRUE
Q9Y639	NPTN_HUMAN	NPTN	Q9Y639	NPTN	kit+UC	1	1	0.97109700255402	0.983217	-0.00384532856661579	13.2856	13.137	12.9067	12.8255	12.9166						12.9145	13.1699	12.9676	13.0188	12.9814	FALSE
Q9Y696	CLIC4_HUMAN	CLIC4	Q9Y696	CLIC4	kit+UC	2	2	0.35544055949156	0.48489	0.0671472223512577	14.7494	14.7553	14.8163	14.6694	14.7184						14.7105	14.741	14.808	14.8841	14.9008	FALSE
Q9Y6E0	STK24_HUMAN	STK24	Q9Y6E0	STK24	kit+UC	6	1	8.89555258374275e-07	1.22335e-05	-2.02916316470037	16.2864	16.3409	16.2649	16.3154	16.35						14.1251	14.6744	13.6415	14.6751	14.2958	TRUE
Q9Y6M5	ZNT1_HUMAN	SLC30A1	Q9Y6M5	SLC30A1	kit+UC	1	1	0.800080452212849	0.864434	0.0674537948758971	12.0168	12.4463	12.2627	11.8647	12.6747						12.7586	12.5112	11.4198	12.2998	12.6131	FALSE
Q9Y6R7	FCGBP_HUMAN	FCGBP	Q9Y6R7	FCGBP	kit+UC	40	40	2.06019935442925e-05	0.000157821	-1.3819524070244	22.9307	22.8897	23.3698	22.9681	22.2848						21.3409	21.7654	21.5009	21.4066	21.5195	TRUE
Q9Y6W5	WASF2_HUMAN	WASF2	Q9Y6W5	WASF2	kit+UC	1	1	0.792341530242685	0.858798	-0.0382102095296801	14.0753	14.629	14.3032	14.198	14.8087						14.4823	14.3441	14.2714	14.2993	14.4262	FALSE
Q9Y6Z7	COL10_HUMAN	COLEC10	Q9Y6Z7	COLEC10	kit+UC	3	3	0.247939448761394	0.37667	-0.428519735360357	17.2094	17.7741	17.5057	17.3065	16.7643						16.1885	16.9974	16.4748	18.1354	16.6213	FALSE
A0A075B6H9	LV469_HUMAN	IGLV4-69	A0A075B6H9	IGLV4-69	SECUF+UC	1	1	0.472083169114707	0.596925	0.388159839544645	19.0298	16.2695	16.5369	16.4639	17.4927	17.892	17.1343	17.475	16.8419	18.3903						FALSE
A0A075B6I0	LV861_HUMAN	IGLV8-61	A0A075B6I0	IGLV8-61	SECUF+UC	2	2	0.191201980430678	0.308659	-0.325560656090563	20.3786	19.4756	19.738	19.0756	19.1128	19.0574	19.4315	19.1869	19.0307	19.4463						FALSE
A0A075B6I1	LV460_HUMAN	IGLV4-60	A0A075B6I1	IGLV4-60	SECUF+UC	1	1	0.292394700755422	0.421586	-0.233473127915959	14.9309	14.9326	14.9063	14.7829	14.9669	14.9851	14.248	15.413	14.3886	14.3175						FALSE
A0A075B6I4	LVX54_HUMAN	IGLV10-54	A0A075B6I4	IGLV10-54	SECUF+UC	1	1	0.924810618572219	0.950143	0.0327610686389157	18.6634	18.5163	18.7503	18.8911	17.1644	18.3461	18.2563	19.0222	17.8038	18.7208						FALSE
A0A075B6I6	LV150_HUMAN	IGLV1-50	A0A075B6I6	IGLV1-50	SECUF+UC	3	1	0.98581702066641	0.993038	-0.00260482756341673	17.1138	16.8243	17.5495	17.45	17.4798	17.1713	17.2006	17.5149	17.2698	17.2478						FALSE
A0A075B6I9	LV746_HUMAN	IGLV7-46	A0A075B6I9	IGLV7-46	SECUF+UC	5	1	0.792782419924031	0.858798	0.0504016951249184	20.7885	20.307	20.7195	20.8078	19.8982	20.5954	20.1861	20.7384	20.5526	20.7005						FALSE
A0A075B6J2	LV233_HUMAN	IGLV2-33	A0A075B6J2	IGLV2-33	SECUF+UC	1	1	0.118181778013084	0.214525	-0.26826594072633	14.5638	15.2476	15.0792	14.8451	14.7908	14.7972	14.1783	14.7793	14.6459	14.7845						FALSE
A0A075B6J9	LV218_HUMAN	IGLV2-18	A0A075B6J9	IGLV2-18	SECUF+UC	4	2	0.539869905663189	0.656758	-0.167285518918554	19.2319	19.5611	19.7394	19.114	18.312	19.1805	19.2917	18.5574	18.7615	19.3307						FALSE
A0A075B6K0	LV316_HUMAN	IGLV3-16	A0A075B6K0	IGLV3-16	SECUF+UC	7	2	0.249660863695478	0.377893	-0.13390440732946	21.7878	21.5877	21.8006	21.7244	21.4214	21.6565	21.5071	21.6495	21.219	21.6201						FALSE
A0A075B6K4	LV310_HUMAN	IGLV3-10	A0A075B6K4	IGLV3-10	SECUF+UC	7	1	0.714572005874576	0.801943	-0.072045574741626	22.1726	21.182	22.2763	22.0707	21.7127	22.0209	21.7548	21.8402	21.7621	21.6761						FALSE
A0A075B6K5	LV39_HUMAN	IGLV3-9	A0A075B6K5	IGLV3-9	SECUF+UC	8	3	0.467337328227152	0.594111	-0.121474336666207	21.1565	20.8086	21.611	21.6181	21.3715	21.1729	21.4783	21.0409	21.2124	21.0538						FALSE
A0A075B6P5	KV228_HUMAN	IGKV2-28	A0A075B6P5; P01615	IGKV2-28 ; IGKV2D-28	SECUF+UC	4	0	0.301999599274725	0.433702	-0.158276083093337	18.267	18.0953	17.7602	18.1053	18.2438	17.6524	18.1845	17.8347	17.7358	18.273						FALSE
A0A075B6Q5	HV364_HUMAN	IGHV3-64	A0A075B6Q5	IGHV3-64	SECUF+UC	1	1	0.710139273445173	0.798319	-0.0741698985762049	15.5346	15.7994	16.0286	15.7345	14.9059	15.2552	15.6849	15.6232	15.6945	15.3742						FALSE
A0A075B6R2	HV404_HUMAN	IGHV4-4	A0A075B6R2	IGHV4-4	SECUF+UC	1	1	0.0994196735617407	0.188278	-0.318016423543828	14.5107	14.8527	14.2634	14.252	14.5584	14.6211	13.8146	14.3504	13.8482	14.213						FALSE
A0A075B6R9	KVD24_HUMAN	IGKV2D-24	A0A075B6R9; A0A0C4DH68	IGKV2D-24 ; IGKV2-24	SECUF+UC	4	0	0.850873751648283	0.903805	0.0390523080810787	20.8145	20.6374	20.7957	21.126	20.0603	20.9897	20.8103	20.3624	21.0045	20.4621						FALSE
A0A075B6S2	KVD29_HUMAN	IGKV2D-29	A0A075B6S2	IGKV2D-29	SECUF+UC	14	1	0.976768635522742	0.985987	0.00154131417781755	24.0925	24.1	24.1122	24.1066	24.0766	24.0942	24.0936	24.1023	24.0967	24.1089						FALSE
A0A075B6S5	KV127_HUMAN	IGKV1-27	A0A075B6S5	IGKV1-27	SECUF+UC	6	3	0.775522683785779	0.847904	0.0312545395381854	19.2704	18.949	19.4952	19.3348	19.2969	19.1526	19.4525	19.1967	19.3154	19.3855						FALSE
A0A075B6S6	KVD30_HUMAN	IGKV2D-30	A0A075B6S6	IGKV2D-30	SECUF+UC	3	1	0.692043282047684	0.783773	0.0445309939888148	18.4794	18.2263	18.2047	18.2136	18.2243	17.9522	18.3584	18.512	18.3501	18.3982						FALSE
A0A075B6S9	KV137_HUMAN	IGKV1-37	A0A075B6S9; P0DSN7	IGKV1-37 ; IGKV1D-37	SECUF+UC	2	0	0.0315618046792438	0.0775749	-0.239516760359443	14.685	14.6336	14.387	14.5551	14.7661	14.3375	14.3929	14.5907	14.3135	14.1946						FALSE
A0A087WSY6	KVD15_HUMAN	IGKV3D-15	A0A087WSY6	IGKV3D-15	SECUF+UC	5	1	0.304809004448618	0.436868	-0.180811537024447	21.0578	20.4023	21.0719	21.1161	20.8081	20.7668	20.7641	20.306	21.048	20.6673						FALSE
A0A087WSZ0	KVD08_HUMAN	IGKV1D-8	A0A087WSZ0	IGKV1D-8	SECUF+UC	2	2	0.139490615673036	0.244003	-0.25008422358577	15.1414	15.1955	14.6368	14.6289	14.8639	14.5716	14.6512	15.0127	14.6796	14.301						FALSE
A0A087WW87	KV240_HUMAN	IGKV2-40	A0A087WW87; P01614	IGKV2-40 ; IGKV2D-40	SECUF+UC	2	0	0.0343869937962653	0.0828962	0.219361095072509	15.7253	15.72	15.9831	15.689	15.6599	16.0865	15.8824	15.8061	16.1183	15.9809						FALSE
A0A0A0MRZ8	KVD11_HUMAN	IGKV3D-11	A0A0A0MRZ8; P04433	IGKV3D-11 ; IGKV3-11	SECUF+UC	6	0	0.432216904438167	0.565204	-0.160052908682648	22.8639	22.7221	22.6876	22.7933	22.442	22.8597	22.8282	22.5166	21.7782	22.726						FALSE
A0A0A0MS14	HV145_HUMAN	IGHV1-45	A0A0A0MS14	IGHV1-45	SECUF+UC	1	1	0.0226929750312264	0.0590426	-0.542918454592131	13.5396	14.3353	13.4855	13.9036	14.195	13.3658	12.9667	13.11	13.5954	13.7066						FALSE
A0A0A0MS15	HV349_HUMAN	IGHV3-49	A0A0A0MS15	IGHV3-49	SECUF+UC	5	3	0.141506289707584	0.246633	-0.24653157607225	18.5293	18.3413	18.5752	18.6392	18.0368	18.5708	17.9548	18.2435	17.8786	18.2414						FALSE
A0A0A0MT36	KVD21_HUMAN	IGKV6D-21	A0A0A0MT36	IGKV6D-21	SECUF+UC	4	0	0.0217871107448597	0.0571491	-0.335731315059	18.7194	18.9042	18.8831	19.0735	18.4926	18.3802	18.596	18.7383	18.3179	18.3617						FALSE
A0A0A0MT89	KJ01_HUMAN	IGKJ1	A0A0A0MT89	IGKJ1	SECUF+UC	1	1	0.0212938111870071	0.0561612	-0.668435595414556	17.1097	16.4179	15.6403	15.989	16.2187	15.7936	15.2011	15.8281	15.5382	15.6726						FALSE
A0A0B4J1U3	LV136_HUMAN	IGLV1-36	A0A0B4J1U3	IGLV1-36	SECUF+UC	1	1	0.349648456906638	0.479708	0.113836431638122	15.9583	15.9054	15.6637	15.4941	15.6809	15.726	15.8442	16.1501	15.8581	15.6932						FALSE
A0A0B4J1U7	HV601_HUMAN	IGHV6-1	A0A0B4J1U7	IGHV6-1	SECUF+UC	3	3	0.0800140631442008	0.159586	-0.388988089627595	20.5987	20.5081	20.1434	19.9084	19.9854	20.0973	19.1933	20.0934	19.9573	19.8578						FALSE
A0A0B4J1V0	HV315_HUMAN	IGHV3-15	A0A0B4J1V0	IGHV3-15	SECUF+UC	3	3	0.261212068837664	0.389458	-0.377634742168091	20.0145	19.2248	20.1775	19.9875	19.7697	20.5813	19.4062	19.5189	18.994	18.7855						FALSE
A0A0B4J1V2	HV226_HUMAN	IGHV2-26	A0A0B4J1V2	IGHV2-26	SECUF+UC	2	2	0.170121035333411	0.282687	-0.54035885412539	18.3624	17.7662	18.7569	18.2296	16.5345	17.461	16.8735	17.7081	17.5217	17.3834						FALSE
A0A0B4J1V6	HV373_HUMAN	IGHV3-73	A0A0B4J1V6	IGHV3-73	SECUF+UC	2	2	0.314645019574003	0.443699	-0.215893083110956	16.3294	16.6284	16.5548	15.7721	15.6983	15.8792	15.8654	15.7009	16.1953	16.2627						FALSE
A0A0B4J1X5	HV374_HUMAN	IGHV3-74	A0A0B4J1X5	IGHV3-74	SECUF+UC	18	2	0.139844659392701	0.244474	-0.103305316204906	21.8718	21.7679	21.931	21.7627	21.6985	21.7246	21.7308	21.6989	21.709	21.652						FALSE
A0A0B4J1Y8	LV949_HUMAN	IGLV9-49	A0A0B4J1Y8	IGLV9-49	SECUF+UC	4	4	0.644816095314295	0.743985	-0.0862458971599516	18.5908	18.5518	19.401	18.9939	18.7154	19.1908	18.8293	18.6283	18.5539	18.6193						FALSE
A0A0B4J1Y9	HV372_HUMAN	IGHV3-72	A0A0B4J1Y9	IGHV3-72	SECUF+UC	3	3	0.183989459261474	0.299527	-0.357670403056897	18.2314	17.9201	18.9551	17.8442	18.3281	17.792	17.6905	18.5464	17.3991	18.0625						FALSE
A0A0B4J2D9	KVD13_HUMAN	IGKV1D-13	A0A0B4J2D9; P0DP09	IGKV1D-13 ; IGKV1-13	SECUF+UC	6	0	0.410093179564	0.542533	0.117773475817732	18.0256	18.3322	18.5564	18.7569	18.3075	18.5366	18.4215	18.7842	18.3841	18.441						FALSE
A0A0B4J2H0	HV69D_HUMAN	IGHV1-69D	A0A0B4J2H0	IGHV1-69D	SECUF+UC	1	1	0.812531852242261	0.873788	-0.0609632244522942	15.6701	16.1187	16.3041	16.3482	15.1262	15.8406	15.7756	16.4293	15.5787	15.6383						FALSE
A0A0C4DH24	KV621_HUMAN	IGKV6-21	A0A0C4DH24	IGKV6-21	SECUF+UC	3	1	0.491896496501337	0.615208	-0.179400564677916	18.1262	16.6644	17.6016	17.7174	17.1058	17.4351	17.1594	17.6132	17.0743	17.0365						FALSE
A0A0C4DH25	KVD20_HUMAN	IGKV3D-20	A0A0C4DH25	IGKV3D-20	SECUF+UC	1	1	0.0775141772693364	0.155567	-0.621277429438884	20.0555	19.9601	20.5433	19.6529	19.9745	18.3085	19.8301	19.0819	19.8392	20.0203						FALSE
A0A0C4DH29	HV103_HUMAN	IGHV1-3	A0A0C4DH29	IGHV1-3	SECUF+UC	7	2	0.440687539090743	0.571489	-0.0695179051361592	19.9293	19.5913	19.7654	19.5921	19.5472	19.4959	19.662	19.6027	19.6408	19.6763						FALSE
A0A0C4DH31	HV118_HUMAN	IGHV1-18	A0A0C4DH31	IGHV1-18	SECUF+UC	4	2	0.826220295306719	0.884405	-0.0422142260002829	18.0691	17.7125	18.6346	18.2326	17.5948	18.0804	18.194	17.7808	17.8582	18.1192						FALSE
A0A0C4DH32	HV320_HUMAN	IGHV3-20	A0A0C4DH32	IGHV3-20	SECUF+UC	1	1	0.00393383139053845	0.0135734	-0.449111139057122	13.823	14.2102	13.6598	13.6608	13.8735	13.3923	13.2639	13.2214	13.5043	13.5997						FALSE
A0A0C4DH33	HV124_HUMAN	IGHV1-24	A0A0C4DH33	IGHV1-24	SECUF+UC	2	2	0.335565008028961	0.465472	-0.209099915234013	14.5202	15.7351	15.5402	15.268	15.59	15.2822	15.1341	15.1602	14.8896	15.1418						FALSE
A0A0C4DH34	HV428_HUMAN	IGHV4-28	A0A0C4DH34	IGHV4-28	SECUF+UC	1	1	0.459110953138313	0.588232	-0.422528623085451	19.0819	17.1162	19.7742	19.4101	17.105	17.9365	18.435	18.6874	17.8114	17.5045						FALSE
A0A0C4DH35	HV335_HUMAN	IGHV3-35	A0A0C4DH35	IGHV3-35	SECUF+UC	1	1	0.0506272960935001	0.111954	-0.463775367915463	16.9235	16.4959	16.5644	16.0783	16.3948	16.011	15.7451	15.6948	15.9699	16.7175						FALSE
A0A0C4DH36	HV338_HUMAN	IGHV3-38	A0A0C4DH36	IGHV3-38	SECUF+UC	3	3	0.0119500937271397	0.034931	-0.613071704110745	17.0407	17.5681	17.5456	17.7285	17.1909	16.4288	16.7591	16.6032	16.7517	17.4658						FALSE
A0A0C4DH38	HV551_HUMAN	IGHV5-51	A0A0C4DH38	IGHV5-51	SECUF+UC	7	3	0.441421142823972	0.571729	-0.14921027868176	20.5509	20.1921	20.9312	20.7135	20.6533	20.6212	20.7994	20.2563	20.6898	19.9282						FALSE
A0A0C4DH39	HV158_HUMAN	IGHV1-58	A0A0C4DH39	IGHV1-58	SECUF+UC	1	1	0.383146519125173	0.514524	-0.208191820269668	13.7385	14.9798	15.0386	14.4113	14.8825	14.1933	14.4114	14.4321	14.5202	14.4528						FALSE
A0A0C4DH43	HV70D_HUMAN	IGHV2-70D	A0A0C4DH43	IGHV2-70D	SECUF+UC	5	3	0.342745105341994	0.472707	-0.138581620349193	17.4234	17.8979	17.6163	17.7009	17.2467	17.5113	17.5595	17.6676	17.1564	17.2973						FALSE
A0A0C4DH67	KV108_HUMAN	IGKV1-8	A0A0C4DH67	IGKV1-8	SECUF+UC	3	1	0.0275436332768066	0.0693514	-0.339322030758449	15.9639	16.3248	16.3375	16.107	16.0593	15.4893	15.8585	16.0691	16.0525	15.6265						FALSE
A0A0C4DH72	KV106_HUMAN	IGKV1-6	A0A0C4DH72	IGKV1-6	SECUF+UC	5	0	0.959669078301634	0.976409	0.00296621405670905	21.5891	21.5042	21.6153	21.6348	21.6312	21.6139	21.6311	21.5962	21.6078	21.5405						FALSE
A0A0C4DH73	KV112_HUMAN	IGKV1-12	A0A0C4DH73; P01611	IGKV1-12 ; IGKV1D-12	SECUF+UC	3	0	0.28484791319358	0.414847	0.100389324401519	17.402	17.629	17.6533	17.5733	17.572	17.93	17.5935	17.5981	17.5416	17.6685						FALSE
A0A0G2JS06	LV539_HUMAN	IGLV5-39	A0A0G2JS06	IGLV5-39	SECUF+UC	6	1	0.758319417955322	0.837029	0.0300533500495455	18.7724	18.4359	18.8459	18.6754	18.451	18.6759	18.7503	18.7249	18.5616	18.6181						FALSE
A0A0J9YVY3	HV741_HUMAN	IGHV7-4-1	A0A0J9YVY3	IGHV7-4-1	SECUF+UC	1	1	0.0754095335774564	0.15241	-0.318692232589067	12.407	12.5861	12.2957	12.3859	12.6145	12.2963	11.5423	12.4523	12.319	12.0859						FALSE
A0A0J9YX35	HV64D_HUMAN	IGHV3-64D	A0A0J9YX35	IGHV3-64D	SECUF+UC	3	3	0.00434619341006724	0.0147842	-0.573080850443944	17.6782	18.2017	17.7754	17.423	17.5774	17.1727	17.365	17.3681	17.0688	16.8158						FALSE
A0A8I5KQE6	RPSA2_HUMAN	RPSA2	A0A8I5KQE6; P08865	RPSA2 ; RPSA	SECUF+UC	4	0	0.122624026237084	0.220561	-0.161384430832122	14.2278	14.4488	14.1734	14.1983	14.6335	14.1595	14.2384	14.1206	14.1924	14.164						FALSE
A0M8Q6	IGLC7_HUMAN	IGLC7	A0M8Q6	IGLC7	SECUF+UC	1	1	0.264264174230916	0.392187	-0.402305174221439	17.555	17.6139	17.9517	18.1122	16.5483	17.2471	16.8121	18.144	16.7387	16.8278						FALSE
A1L4H1	SRCRL_HUMAN	SSC5D	A1L4H1	SSC5D	SECUF+UC	26	26	2.24307948238381e-08	7.6509e-07	3.69923206665964	16.8766	18.2898	17.7918	17.1801	17.9594	21.2987	21.1584	21.3543	21.33	21.4525						TRUE
A2NJV5	KV229_HUMAN	IGKV2-29	A2NJV5	IGKV2-29	SECUF+UC	14	1	0.998375974782415	0.999068	0.000107904436742245	24.0856	24.1005	24.1073	24.1051	24.0712	24.0922	24.0872	24.0941	24.0904	24.1063						FALSE
A4D1P6	WDR91_HUMAN	WDR91	A4D1P6	WDR91	SECUF+UC	1	1	0.00108267431695646	0.00454471	-0.438337428075723	12.4676	12.5691	12.6762	12.6927	12.5585	12.1048	12.1455	12.4519	12.1312	11.939						FALSE
A6NHL2	TBAL3_HUMAN	TUBAL3	A6NHL2	TUBAL3	SECUF+UC	1	1	0.0124050371700942	0.0361147	0.514221525686969	13.9492	13.9893	14.1136	14.1053	13.95	15.0341	14.6205	13.921	14.5405	14.5624						FALSE
A6NMZ7	CO6A6_HUMAN	COL6A6	A6NMZ7	COL6A6	SECUF+UC	15	13	5.90053697256968e-09	2.88826e-07	1.94871741519321	15.3068	15.4719	15.0232	15.4498	15.5575	17.273	17.2446	17.5348	17.2719	17.2286						TRUE
A8K2U0	A2ML1_HUMAN	A2ML1	A8K2U0	A2ML1	SECUF+UC	9	9	0.170324608699471	0.282862	-0.318026017441433	16.5057	17.0127	16.1374	16.6227	17.1102	16.1089	16.7165	16.6117	16.4705	15.8909						FALSE
B0I1T2	MYO1G_HUMAN	MYO1G	B0I1T2	MYO1G	SECUF+UC	10	10	0.435268733651785	0.566752	0.0844029693301422	16.3256	16.7454	16.4012	16.2348	16.5369	16.5002	16.6788	16.6096	16.408	16.4694						FALSE
B2RNN3	C1T9B_HUMAN	C1QTNF9B	B2RNN3; P0C862	C1QTNF9B ; C1QTNF9	SECUF+UC	2	0	1.7284314628598e-05	0.000136014	2.26381552920033	11.8377	10.5444	12.2773	12.3829	11.7426	14.0537	13.9266	14.1629	14.067	13.8936						TRUE
B2RUZ4	SMIM1_HUMAN	SMIM1	B2RUZ4	SMIM1	SECUF+UC	1	1	0.0232734870569269	0.0603898	0.398646417591937	12.8746	12.8548	12.8107	12.5966	12.816	13.4135	12.7645	13.0174	13.6193	13.1313						FALSE
B2RXH8	HNRC2_HUMAN	HNRNPCL2	B2RXH8; B7ZW38; O60812; P07910; P0DMR1	HNRNPCL2 ; HNRNPCL3 ; HNRNPCL1 ; HNRNPC ; HNRNPCL4	SECUF+UC	5	0	0.768018638055853	0.842579	-0.0167617192856326	14.8612	14.8987	14.8403	14.862	14.9495	14.8577	14.876	14.8829	14.818	14.8932						FALSE
E9PAV3	NACAM_HUMAN	NACA	E9PAV3; Q13765	NACA ; NACA	SECUF+UC	2	0	0.101049687082065	0.190491	-0.157471542559254	13.4738	13.4535	13.4237	13.2832	13.596	13.2258	13.363	13.4936	13.1559	13.2045						FALSE
O00139	KIF2A_HUMAN	KIF2A	O00139	KIF2A	SECUF+UC	8	8	0.00591981928157634	0.0193837	-0.286009401436026	16.3886	16.6557	16.3064	16.3618	16.3892	16.1478	16.1882	16.2173	15.9864	16.1318						FALSE
O00142	KITM_HUMAN	TK2	O00142	TK2	SECUF+UC	1	1	0.464859315236247	0.592983	-0.128838904019251	14.5195	14.9955	14.5088	14.3852	14.7892	14.8469	14.243	14.7554	14.603	14.1058						FALSE
O00148	DX39A_HUMAN	DDX39A	O00148; Q13838	DDX39A ; DDX39B	SECUF+UC	2	0	0.27814130250024	0.408167	-0.119094351742042	13.5957	13.7359	13.535	13.5867	14.0208	13.5463	13.5529	13.5891	13.7527	13.4376						FALSE
O00151	PDLI1_HUMAN	PDLIM1	O00151	PDLIM1	SECUF+UC	1	1	0.594562531196115	0.703728	-0.0873612534136008	13.9156	14.1893	14.1136	13.8699	13.4957	13.8758	13.848	14.158	13.4166	13.849						FALSE
O00154	BACH_HUMAN	ACOT7	O00154	ACOT7	SECUF+UC	1	1	0.168795484774044	0.281131	-0.341312557035824	11.7623	12.4568	12.3474	11.9919	12.5698	12.2611	11.6002	12.3212	11.9854	11.2538						FALSE
O00159	MYO1C_HUMAN	MYO1C	O00159	MYO1C	SECUF+UC	7	7	0.0317649294340366	0.0776775	-0.234504822336348	15.6156	15.9589	15.7388	15.6342	15.8988	15.5109	15.6859	15.6143	15.3551	15.5076						FALSE
O00160	MYO1F_HUMAN	MYO1F	O00160; Q12965	MYO1F ; MYO1E	SECUF+UC	2	0	0.168437483645446	0.280697	-0.151303629718173	13.828	14.3544	14.0532	13.8952	14.0649	13.8405	13.9162	14.0313	13.8207	13.8304						FALSE
O00161	SNP23_HUMAN	SNAP23	O00161	SNAP23	SECUF+UC	6	6	0.908021338235964	0.94059	0.0120606583085099	17.4498	17.5504	17.6755	17.2392	17.4365	17.5166	17.5667	17.4131	17.26	17.6554						FALSE
O00186	STXB3_HUMAN	STXBP3	O00186	STXBP3	SECUF+UC	9	9	0.61713777645238	0.721636	0.0474738541123045	17.303	17.3105	17.2677	16.9069	17.2734	17.3605	17.1638	17.3066	17.2944	17.1736						FALSE
O00187	MASP2_HUMAN	MASP2	O00187	MASP2	SECUF+UC	14	14	0.000544278087421715	0.00249901	-0.825267456403679	19.7668	20.1761	20.3812	20.1299	19.5558	19.4841	19.2278	18.8991	19.0616	19.2109						TRUE
O00194	RB27B_HUMAN	RAB27B	O00194	RAB27B	SECUF+UC	10	6	0.102769891295991	0.192852	-0.201752882677066	18.4442	18.7251	18.4764	18.3415	18.1107	18.2214	18.2544	18.1141	18.1062	18.3932						FALSE
O00231	PSD11_HUMAN	PSMD11	O00231	PSMD11	SECUF+UC	1	1	0.327271835747615	0.457262	-0.148089251389541	11.951	12.321	12.1416	11.5184	12.2598	11.7997	11.8771	12.0179	11.7911	11.9656						FALSE
O00299	CLIC1_HUMAN	CLIC1	O00299	CLIC1	SECUF+UC	7	7	0.133340430652564	0.235323	-0.208649679121947	18.0465	18.2676	17.9764	18.4846	18.5297	18.2836	18.0825	17.9536	17.8688	18.073						FALSE
O00339	MATN2_HUMAN	MATN2	O00339	MATN2	SECUF+UC	8	8	3.23604318610106e-08	9.79647e-07	3.04791649498137	12.892	14.0718	13.6256	13.055	13.6117	16.6325	16.5121	16.6382	16.4142	16.2987						TRUE
O00391	QSOX1_HUMAN	QSOX1	O00391	QSOX1	SECUF+UC	13	13	9.61331326422015e-05	0.000558617	0.704031259289639	17.6772	18.1937	17.7854	17.6886	17.9029	18.3146	18.6089	18.6762	18.6172	18.551						FALSE
O00410	IPO5_HUMAN	IPO5	O00410	IPO5	SECUF+UC	1	1	0.00653299863660149	0.0210026	-0.524089250653835	11.8852	12.2727	12.6067	12.0123	12.3021	11.5369	11.8665	11.8745	11.3568	11.824						FALSE
O00421	CCRL2_HUMAN	CCRL2	O00421	CCRL2	SECUF+UC	1	1	0.0305834452501982	0.075556	-0.399211177420257	12.9782	13.7669	12.9191	13.3833	13.4398	12.9353	12.851	13.1271	12.7689	12.809						FALSE
O00429	DNM1L_HUMAN	DNM1L	O00429	DNM1L	SECUF+UC	6	6	0.113593140232477	0.207894	-0.200690780827962	16.1165	16.3965	16.4387	16.0118	16.3635	16.0587	16.1601	16.2993	15.8202	15.9853						FALSE
O00453	LST1_HUMAN	LST1	O00453	LST1	SECUF+UC	2	2	0.0160255154440845	0.0445874	0.567515746953598	14.179	14.9598	14.9515	14.6314	14.3446	15.4053	15.3937	14.9668	14.7146	15.4236						FALSE
O00468	AGRIN_HUMAN	AGRN	O00468	AGRN	SECUF+UC	27	27	2.73660452771219e-11	9.87914e-09	3.3685681365462	15.5952	16.0508	15.5663	15.5983	15.8218	19.1992	18.9752	19.2749	19.0042	19.0219						TRUE
O00478	BT3A3_HUMAN	BTN3A3	O00478; O00481; P78410	BTN3A3 ; BTN3A1 ; BTN3A2	SECUF+UC	3	0	0.198966796310021	0.316942	-0.101706937335438	15.091	15.0743	14.9517	15.061	15.2136	15.0525	14.959	15.095	14.9166	14.86						FALSE
O00487	PSDE_HUMAN	PSMD14	O00487	PSMD14	SECUF+UC	1	1	0.128682160269588	0.227717	-0.235902811206342	12.8907	12.4416	12.1905	12.6391	12.7895	12.5033	12.3707	12.5327	12.2853	12.0799						FALSE
O00501	CLD5_HUMAN	CLDN5	O00501	CLDN5	SECUF+UC	3	3	0.963881673420746	0.97845	0.0138087267242959	17.1897	18.6052	16.9483	17.0563	16.9024	17.4412	17.3495	17.6033	17.1538	17.2231						FALSE
O00522	KRIT1_HUMAN	KRIT1	O00522	KRIT1	SECUF+UC	2	2	0.613826780150715	0.719238	-0.0749574828043436	12.8224	12.9421	12.4346	12.6961	12.9128	12.4802	12.9879	12.8819	12.3484	12.7349						FALSE
O00533	NCHL1_HUMAN	CHL1	O00533	CHL1	SECUF+UC	2	2	5.64829923326347e-06	5.38976e-05	2.21985819287072	11.1112	11.7987	11.3263	10.3864	11.8554	13.7557	13.4472	13.7387	13.3308	13.3048						TRUE
O00534	VMA5A_HUMAN	VWA5A	O00534	VWA5A	SECUF+UC	1	1	0.0116870874943498	0.034336	2.27941481801209	9.45651	7.12071	11.2144	10.9772	11.6191	12.6517	12.1297	12.639	12.2908	12.0738						TRUE
O00560	SDCB1_HUMAN	SDCBP	O00560	SDCBP	SECUF+UC	8	8	0.101898088200039	0.191714	0.398974918796828	18.6695	19.1427	19.9354	19.0186	18.6075	19.4209	19.6716	19.4257	19.4203	19.4301						FALSE
O00571	DDX3X_HUMAN	DDX3X	O00571	DDX3X	SECUF+UC	3	1	5.03652239501766e-07	7.61543e-06	1.08799811458857	12.6096	12.744	12.371	12.8104	12.7976	13.671	13.902	13.7875	13.7523	13.6597						TRUE
O00592	PODXL_HUMAN	PODXL	O00592	PODXL	SECUF+UC	9	9	3.09006380391224e-07	5.18843e-06	1.72966025025132	16.5884	16.9396	16.1837	16.3854	16.2222	18.2616	18.0487	18.4222	18.1718	18.0633						TRUE
O00602	FCN1_HUMAN	FCN1	O00602	FCN1	SECUF+UC	8	8	0.0654488507315356	0.137167	-0.471777027528237	18.963	18.6596	19.1547	19.4428	18.065	18.4731	18.5613	18.5302	18.1422	18.2194						FALSE
O00743	PPP6_HUMAN	PPP6C	O00743	PPP6C	SECUF+UC	1	1	0.160533247846212	0.271123	-0.290022583313968	11.8775	12.2808	11.5915	11.3964	11.997	11.0657	11.8982	11.6082	11.6743	11.4467						FALSE
O14495	PLPP3_HUMAN	PLPP3	O14495	PLPP3	SECUF+UC	1	1	0.851701377825925	0.904306	-0.0229327738239675	12.4784	12.768	12.3319	12.7451	12.7416	12.6133	12.8902	12.5625	12.3902	12.4942						FALSE
O14618	CCS_HUMAN	CCS	O14618	CCS	SECUF+UC	1	1	0.194024899477655	0.310957	-0.479927512560558	12.643	14.6599	13.7124	13.2529	14.1587	12.9164	12.8865	13.5677	13.6065	13.0502						FALSE
O14672	ADA10_HUMAN	ADAM10	O14672	ADAM10	SECUF+UC	14	14	0.280656797424879	0.411228	-0.132594930440778	19.6155	19.627	19.8696	19.6363	19.2319	19.3544	19.5572	19.458	19.3238	19.6239						FALSE
O14732	IMPA2_HUMAN	IMPA2	O14732	IMPA2	SECUF+UC	1	1	0.533902753315454	0.653075	-0.151527861865468	13.5916	13.5185	13.2784	13.3666	14.0063	12.826	14.0206	13.5793	13.6398	12.938						FALSE
O14744	ANM5_HUMAN	PRMT5	O14744	PRMT5	SECUF+UC	1	1	0.0467164934329697	0.104994	-0.419921448467282	13.3995	14.3905	14.0226	13.8005	13.6936	13.2663	13.5113	13.7571	13.5558	13.1165						FALSE
O14745	NHRF1_HUMAN	NHERF1	O14745	NHERF1	SECUF+UC	6	6	0.333248237577172	0.463371	0.115911196586417	16.092	16.3478	15.8708	15.9208	15.9033	16.2524	16.2554	16.2671	15.9202	16.0192						FALSE
O14773	TPP1_HUMAN	TPP1	O14773	TPP1	SECUF+UC	1	1	0.230469652944751	0.356124	-0.226740461777512	12.8353	13.1144	12.5563	12.8877	12.4927	12.2855	12.6317	12.6877	13.0085	12.1393						FALSE
O14786	NRP1_HUMAN	NRP1	O14786	NRP1	SECUF+UC	5	5	0.34735287281642	0.476785	0.150126736771517	14.9196	15.509	15.2122	14.8503	15.3887	15.3048	15.2343	15.6728	15.0756	15.343						FALSE
O14791	APOL1_HUMAN	APOL1	O14791	APOL1	SECUF+UC	20	20	0.2933608036196	0.422713	0.262140859265642	22.3528	21.2975	22.2222	22.1202	21.2752	22.1396	22.2754	22.3225	21.6905	22.1505						FALSE
O14817	TSN4_HUMAN	TSPAN4	O14817	TSPAN4	SECUF+UC	1	1	0.777220757709596	0.848946	-0.0434357928650595	14.2616	14.5143	14.1951	13.9416	14.0554	14.4409	14.0374	14.2866	13.7246	14.2614						FALSE
O14818	PSA7_HUMAN	PSMA7	O14818	PSMA7	SECUF+UC	10	4	6.70227845269281e-05	0.000422624	-0.657618205616657	17.8935	18.1452	18.254	18.1968	18.3052	17.4323	17.6251	17.6949	17.3329	17.4214						FALSE
O14828	SCAM3_HUMAN	SCAMP3	O14828	SCAMP3	SECUF+UC	1	1	0.270359257666376	0.398773	-0.0956618116276982	12.4272	12.5994	12.4717	12.4335	12.6187	12.4366	12.5706	12.5054	12.2959	12.2637						FALSE
O14950	ML12B_HUMAN	MYL12B	O14950; P19105	MYL12B ; MYL12A	SECUF+UC	22	0	0.519229732943103	0.639734	0.0478367769684489	19.0846	19.2552	19.0137	18.9577	19.0577	19.0338	19.1335	19.1013	19.1618	19.1778						FALSE
O14980	XPO1_HUMAN	XPO1	O14980	XPO1	SECUF+UC	1	1	0.0017984352314213	0.00699042	1.82296492469787	11.1982	11.4051	9.61454	10.0226	8.85889	11.8993	12.2339	12.1924	11.8918	11.9966						TRUE
O14983	AT2A1_HUMAN	ATP2A1	O14983	ATP2A1	SECUF+UC	2	0	0.0922160906517679	0.176957	-0.161538236039423	13.342	13.6114	13.5115	13.4319	13.7027	13.23	13.4206	13.4955	13.3517	13.2941						FALSE
O15031	PLXB2_HUMAN	PLXNB2	O15031	PLXNB2	SECUF+UC	2	2	0.0991782168404837	0.187944	-0.177328113822528	13.4823	13.6987	13.6658	13.6328	13.7592	13.3418	13.7166	13.6107	13.3082	13.3749						FALSE
O15117	FYB1_HUMAN	FYB1	O15117	FYB1	SECUF+UC	1	1	0.022500113742922	0.0586465	-0.701279930320734	13.386	13.9352	13.0189	12.4317	13.3993	12.2021	12.3492	13.0618	12.5551	12.4967						FALSE
O15127	SCAM2_HUMAN	SCAMP2	O15127	SCAMP2	SECUF+UC	1	1	0.00399121330207455	0.0137085	-0.463618809778843	12.9025	13.5346	13.0737	13.1369	13.1362	12.5901	12.6455	12.9907	12.5809	12.6586						FALSE
O15143	ARC1B_HUMAN	ARPC1B	O15143	ARPC1B	SECUF+UC	6	6	0.0354768266990549	0.0846053	-0.26874203815381	16.4127	16.9255	16.4035	16.6535	16.446	16.2726	16.4063	16.3607	16.1352	16.3227						FALSE
O15144	ARPC2_HUMAN	ARPC2	O15144	ARPC2	SECUF+UC	7	7	0.160047610386103	0.270884	-0.198543461961862	17.0098	17.0595	16.5329	16.6308	16.6467	16.4579	16.7107	16.7262	16.311	16.6811						FALSE
O15145	ARPC3_HUMAN	ARPC3	O15145	ARPC3	SECUF+UC	4	4	0.0148768910023287	0.0418109	-0.333643503754962	16.0891	15.99	15.9039	15.9834	16.2704	15.6469	15.7904	16.0464	15.5031	15.5819						FALSE
O15162	PLS1_HUMAN	PLSCR1	O15162	PLSCR1	SECUF+UC	4	4	0.00359907750390505	0.0126603	0.34721570499201	16.454	16.3751	16.4877	16.2088	16.2358	16.7445	16.5295	16.8942	16.5809	16.7484						FALSE
O15194	CTDSL_HUMAN	CTDSPL	O15194	CTDSPL	SECUF+UC	1	1	0.487837027960566	0.611225	-0.0988753474882298	12.9854	13.2397	12.8997	12.8128	12.9909	13.0695	13.1222	13.0757	12.5644	12.6023						FALSE
O15204	ADEC1_HUMAN	ADAMDEC1	O15204	ADAMDEC1	SECUF+UC	2	2	1.10373831375204e-05	9.26627e-05	0.80782215359344	12.8743	13.167	12.8677	12.6976	12.7327	13.7427	13.488	13.7012	13.6491	13.7974						TRUE
O15230	LAMA5_HUMAN	LAMA5	O15230	LAMA5	SECUF+UC	38	36	2.65495544872162e-11	9.87914e-09	3.11724153590454	15.5792	16.0058	15.8262	15.6335	15.8373	18.8766	18.8746	19.1345	18.8094	18.7731						TRUE
O15247	CLIC2_HUMAN	CLIC2	O15247	CLIC2	SECUF+UC	1	1	0.120434484276544	0.217384	-0.44979836060927	12.0874	13.5042	12.7973	12.6491	13.1469	12.3943	12.1216	13.0116	12.0476	12.3608						FALSE
O15371	EIF3D_HUMAN	EIF3D	O15371	EIF3D	SECUF+UC	1	1	0.0822730608090857	0.162631	-0.472121752825236	11.9406	12.437	12.2012	12.0203	12.6415	11.1828	12.4626	12.0728	11.3305	11.8314						FALSE
O15400	STX7_HUMAN	STX7	O15400	STX7	SECUF+UC	5	5	0.392590139393566	0.524665	-0.0688412759492749	16.3642	16.4875	16.5676	16.2815	16.2754	16.2943	16.4335	16.3454	16.2885	16.2703						FALSE
O15427	MOT4_HUMAN	SLC16A3	O15427	SLC16A3	SECUF+UC	5	5	0.516483904056201	0.637166	-0.0832346410484313	16.4541	16.8994	16.3983	16.6179	16.6013	16.3982	16.73	16.6606	16.2184	16.5476						FALSE
O15431	COPT1_HUMAN	SLC31A1	O15431	SLC31A1	SECUF+UC	1	1	0.414697803369004	0.546123	-0.118796512378394	12.5008	12.6592	12.4963	12.7627	12.8077	12.8244	12.2279	12.7453	12.1999	12.6353						FALSE
O15484	CAN5_HUMAN	CAPN5	O15484	CAPN5	SECUF+UC	1	1	0.095339756602351	0.182224	-0.168274221934256	11.9173	12.203	11.8759	11.7458	11.8869	11.6547	11.7505	11.724	11.9004	11.758						FALSE
O15498	YKT6_HUMAN	YKT6	O15498	YKT6	SECUF+UC	1	1	0.00711639557870527	0.0224614	0.876121599178633	11.2414	11.4582	10.1313	10.1514	11.0354	11.7375	11.9354	11.5434	11.6224	11.5594						TRUE
O15511	ARPC5_HUMAN	ARPC5	O15511	ARPC5	SECUF+UC	2	2	9.5534665154442e-05	0.000556295	-0.606467156594984	15.6275	15.5866	15.5377	15.2356	15.3735	14.9066	14.9261	14.78	14.6913	15.0247						FALSE
O15551	CLD3_HUMAN	CLDN3	O15551	CLDN3	SECUF+UC	6	2	0.059525711127549	0.127059	-0.186445332852969	17.6333	17.8662	17.6894	17.6495	17.4401	17.601	17.5165	17.3457	17.4515	17.4316						FALSE
O43149	ZZEF1_HUMAN	ZZEF1	O43149	ZZEF1	SECUF+UC	1	1	0.0564654995006292	0.121878	-0.412902736491883	12.1151	12.5003	12.9136	11.8861	12.724	11.8699	12.2504	12.1674	11.8039	11.9831						FALSE
O43150	ASAP2_HUMAN	ASAP2	O43150; Q9ULH1	ASAP2 ; ASAP1	SECUF+UC	2	0	0.0317039470317947	0.0776508	-0.203467118801527	12.8067	13.0277	13.0825	12.8694	12.896	12.8122	12.7691	12.7751	12.5356	12.773						FALSE
O43157	PLXB1_HUMAN	PLXNB1	O43157	PLXNB1	SECUF+UC	1	1	0.00798266127921933	0.024736	2.03403731514815	8.83079	11.1679	10.3042	11.3259	7.76526	11.6916	11.954	12.09	11.8113	12.0174						TRUE
O43175	SERA_HUMAN	PHGDH	O43175	PHGDH	SECUF+UC	1	1	0.0219224761917127	0.0573245	-0.468284342178261	12.6994	13.4458	12.9782	12.8329	13.3324	12.2506	12.7463	12.9461	12.5111	12.4934						FALSE
O43294	TGFI1_HUMAN	TGFB1I1	O43294	TGFB1I1	SECUF+UC	1	1	0.870533761197542	0.91555	-0.0218029791854377	12.5009	12.5397	12.3243	12.4763	12.4566	12.4209	11.995	12.7282	12.3765	12.6684						FALSE
O43306	ADCY6_HUMAN	ADCY6	O43306	ADCY6	SECUF+UC	1	1	0.430983516544816	0.564225	-0.112818607126361	11.5955	12.0967	12.053	11.9827	12.0671	12.0691	11.7438	11.7295	12.1331	11.5555						FALSE
O43396	TXNL1_HUMAN	TXNL1	O43396	TXNL1	SECUF+UC	3	3	0.0194385333440352	0.0519801	-0.237694023588977	14.9853	15.1328	14.9032	14.8703	15.2668	14.7371	14.8473	14.8311	14.7527	14.8018						FALSE
O43451	MGA_HUMAN	MGAM	O43451	MGAM	SECUF+UC	5	3	0.249286477850787	0.377693	0.106050264135206	15.3041	15.4089	15.3863	15.0058	15.2624	15.4159	15.3051	15.4849	15.3528	15.339						FALSE
O43488	ARK72_HUMAN	AKR7A2	O43488	AKR7A2	SECUF+UC	4	2	0.786560199451469	0.855104	0.0497448613134015	14.7891	15.7174	14.8209	14.9791	14.8939	15.0497	15.1686	15.3811	14.9579	14.8918						FALSE
O43493	TGON2_HUMAN	TGOLN2	O43493	TGOLN2	SECUF+UC	1	1	0.00242331990349315	0.00914843	-0.926250632259952	12.7367	13.5077	12.9622	12.4706	13.4087	12.0611	12.4637	12.448	11.7429	11.7388						TRUE
O43516	WIPF1_HUMAN	WIPF1	O43516	WIPF1	SECUF+UC	1	1	6.20218917076072e-05	0.000395407	4.05375230419504	9.28155	11.7472	10.2184	8.01102	11.3679	14.1879	13.9502	14.6062	14.2491	13.9014						TRUE
O43566	RGS14_HUMAN	RGS14	O43566	RGS14	SECUF+UC	1	1	0.0405380367180132	0.0944144	1.54435357576514	7.96526	11.7364	8.49638	9.58973	10.7664	10.6947	11.922	11.5454	10.7192	11.3946						FALSE
O43633	CHM2A_HUMAN	CHMP2A	O43633	CHMP2A	SECUF+UC	2	2	0.251583340188266	0.379213	-0.163967940842001	14.0462	14.2228	14.1056	13.8118	13.9699	13.5353	14.1018	14.0602	13.6043	14.035						FALSE
O43639	NCK2_HUMAN	NCK2	O43639	NCK2	SECUF+UC	3	3	0.0899695830575981	0.17415	-0.143510937861542	14.8346	14.8552	14.9648	14.8676	14.8395	14.7274	14.6449	14.9436	14.5971	14.7312						FALSE
O43681	GET3_HUMAN	GET3	O43681	GET3	SECUF+UC	1	1	0.580908267597368	0.691535	-0.0959759964556657	12.4564	12.5907	12.5949	12.329	12.9186	13.0295	12.2033	12.5838	12.3218	12.2716						FALSE
O43707	ACTN4_HUMAN	ACTN4	O43707	ACTN4	SECUF+UC	8	6	0.0169338364654819	0.046665	-0.347013791960521	16.311	16.8111	16.4684	16.5248	16.6717	16.0886	16.3847	16.4644	16.1026	16.0116						FALSE
O43739	CYH3_HUMAN	CYTH3	O43739; Q15438; Q99418	CYTH3 ; CYTH1 ; CYTH2	SECUF+UC	3	0	0.81927131383871	0.879248	-0.017547690498235	14.0358	14.1858	14.0291	14.1339	14.3143	14.0965	14.0373	14.2146	14.0926	14.1701						FALSE
O43747	AP1G1_HUMAN	AP1G1	O43747	AP1G1	SECUF+UC	1	1	0.466026631016452	0.593685	-0.115638496210872	12.5865	12.6037	12.231	12.5488	12.3881	11.8974	12.1886	12.4984	12.4449	12.7507						FALSE
O43760	SNG2_HUMAN	SYNGR2	O43760	SYNGR2	SECUF+UC	3	3	0.0132945377803655	0.038318	-0.415121408851732	15.1362	15.6833	15.1234	15.3418	15.7073	14.9709	15.049	15.1775	14.9677	14.7514						FALSE
O43790	KRT86_HUMAN	KRT86	O43790; P78385; Q14533	KRT86 ; KRT83 ; KRT81	SECUF+UC	12	0	0.206977923877125	0.325751	-0.122945197968772	17.8663	17.8082	17.4751	17.5715	17.5195	17.585	17.4681	17.4408	17.5906	17.5414						FALSE
O43865	SAHH2_HUMAN	AHCYL1	O43865; Q96HN2	AHCYL1 ; AHCYL2	SECUF+UC	2	0	0.503795586535264	0.625118	-0.0562096947352355	14.1683	14.5551	14.3038	14.3728	14.4503	14.3262	14.3408	14.2629	14.2466	14.3927						FALSE
O43866	CD5L_HUMAN	CD5L	O43866	CD5L	SECUF+UC	12	12	0.887920493451857	0.927084	-0.0213991744756257	23.08	22.5864	23.128	23.2746	22.7214	23.0823	22.6249	22.9766	22.8931	23.1064						FALSE
O43895	XPP2_HUMAN	XPNPEP2	O43895	XPNPEP2	SECUF+UC	2	2	0.403525687850307	0.535562	-0.110382260735696	14.626	14.8832	14.4622	14.3189	14.8331	14.375	14.7337	14.6393	14.463	14.3607						FALSE
O43914	TYOBP_HUMAN	TYROBP	O43914	TYROBP	SECUF+UC	1	1	0.121658305886274	0.219383	0.316956732717525	12.4546	13.2289	12.86	12.9969	12.9415	13.1243	13.36	13.2088	12.6993	13.6742						FALSE
O60234	GMFG_HUMAN	GMFG	O60234; P60983	GMFG ; GMFB	SECUF+UC	2	0	0.541587051601027	0.658293	-0.048078972265202	14.4586	14.572	14.4397	14.5492	14.568	14.4405	14.4304	14.5166	14.3077	14.652						FALSE
O60237	MYPT2_HUMAN	PPP1R12B	O60237	PPP1R12B	SECUF+UC	1	1	0.0285387992690688	0.0713309	0.31711413214863	15.5416	15.8219	15.4198	15.5676	15.6763	16.182	16.0934	15.7099	15.6298	15.9975						FALSE
O60240	PLIN1_HUMAN	PLIN1	O60240	PLIN1	SECUF+UC	2	2	4.15529445484412e-05	0.00028303	0.619877869891512	12.8864	13.3026	13.1499	13.0619	13.3221	13.7182	13.7417	13.766	13.7451	13.8515						FALSE
O60488	ACSL4_HUMAN	ACSL4	O60488	ACSL4	SECUF+UC	3	3	0.356736751680422	0.48597	-0.119603055410455	13.6983	14.0702	13.5584	13.8281	14.1359	13.7524	13.8842	13.8194	13.5024	13.7345						FALSE
O60496	DOK2_HUMAN	DOK2	O60496	DOK2	SECUF+UC	3	3	0.963804893797724	0.97845	-0.00723597560592282	14.8458	15.1568	14.6356	14.8323	15.1233	14.9864	14.986	15.2872	14.4689	14.8292						FALSE
O60506	HNRPQ_HUMAN	SYNCRIP	O60506	SYNCRIP	SECUF+UC	1	1	0.291919860170276	0.421322	-0.252081129222773	12.4291	13.055	12.8142	12.3779	13.3963	12.3316	12.7971	12.8902	12.0578	12.7354						FALSE
O60610	DIAP1_HUMAN	DIAPH1	O60610	DIAPH1	SECUF+UC	25	25	0.0687635488975279	0.142256	-0.184837482976839	18.4737	18.8082	18.7322	18.6681	18.6325	18.3615	18.4209	18.7155	18.3998	18.4928						FALSE
O60635	TSN1_HUMAN	TSPAN1	O60635	TSPAN1	SECUF+UC	1	1	5.51143214907493e-06	5.28805e-05	2.91596980516707	10.9637	11.52	9.54641	10.9461	11.5345	13.7816	13.4883	13.9655	13.7782	14.0769						TRUE
O60636	TSN2_HUMAN	TSPAN2	O60636	TSPAN2	SECUF+UC	2	2	0.783261635413293	0.852642	0.0783072123967301	14.0434	15.4054	15.462	14.4926	14.8958	14.8833	14.6985	15.4702	14.6685	14.9702						FALSE
O60664	PLIN3_HUMAN	PLIN3	O60664	PLIN3	SECUF+UC	1	1	0.0204836814696924	0.0543721	-0.484638221955443	11.8885	12.253	12.5076	11.4896	11.8448	11.599	11.6166	11.6674	11.3015	11.3759						FALSE
O60674	JAK2_HUMAN	JAK2	O60674	JAK2	SECUF+UC	1	1	0.0317271216892651	0.0776508	-0.335130165610645	11.7964	11.9434	11.5311	11.6892	11.3637	11.5274	11.2447	11.5709	11.2553	11.0497						FALSE
O60716	CTND1_HUMAN	CTNND1	O60716	CTNND1	SECUF+UC	1	1	0.958177905989629	0.976163	-0.0116535549334635	12.4311	12.5867	11.7012	11.7452	12.6708	12.4416	12.1358	12.4648	12.1744	11.8601						FALSE
O60814	H2B1K_HUMAN	H2BC12	O60814; P57053; P58876; P62807; Q5QNW6; Q93079; Q99877; Q99879; Q99880	H2BC12 ; H2BC12L ; H2BC5 ; H2BC4 ; H2BC18 ; H2BC9 ; H2BC15 ; H2BC14 ; H2BC13	SECUF+UC	105	0	0.970151515345196	0.982742	-0.00196832037674	24.1711	24.1823	24.1714	24.1714	24.171	24.1715	24.1715	24.1716	24.1714	24.1715						FALSE
O60884	DNJA2_HUMAN	DNAJA2	O60884	DNAJA2	SECUF+UC	3	3	3.02106377730453e-07	5.10224e-06	1.75827612846471	12.7179	13.2353	12.5962	12.3357	12.9893	14.5032	14.4779	14.6064	14.5538	14.5247						TRUE
O60888	CUTA_HUMAN	CUTA	O60888	CUTA	SECUF+UC	1	1	0.334931170347557	0.465039	-0.218248282485424	12.9125	13.2154	12.9951	12.9874	14.1095	13.1666	12.9693	13.2398	12.9465	12.8065						FALSE
O75015	FCG3B_HUMAN	FCGR3B	O75015	FCGR3B	SECUF+UC	3	1	0.51224554363985	0.633559	0.0845371651752416	16.3199	16.8811	16.3909	16.2841	16.2585	16.5791	16.6566	16.5473	16.3767	16.3975						FALSE
O75044	SRGP2_HUMAN	SRGAP2	O75044	SRGAP2	SECUF+UC	5	0	0.164318972787659	0.275308	-0.145266458093198	14.9328	15.3427	14.9772	15.0033	15.3271	14.9761	14.9844	15.0443	14.9339	14.9181						FALSE
O75083	WDR1_HUMAN	WDR1	O75083	WDR1	SECUF+UC	14	14	0.0176948520707692	0.0483013	-0.423214708248604	19.0712	19.526	18.8001	18.9281	18.7745	18.4219	18.7907	18.7505	18.4148	18.6059						FALSE
O75116	ROCK2_HUMAN	ROCK2	O75116	ROCK2	SECUF+UC	39	27	3.32090890997767e-05	0.00023681	0.656013829471831	18.9007	19.2842	19.0808	18.8993	19.2155	19.857	19.7575	19.7027	19.6247	19.7186						FALSE
O75131	CPNE3_HUMAN	CPNE3	O75131	CPNE3	SECUF+UC	16	8	0.307090370318874	0.439483	-0.0964238376488282	18.3917	18.8282	18.4504	18.3943	18.4459	18.3928	18.4125	18.4212	18.3846	18.4173						FALSE
O75165	DJC13_HUMAN	DNAJC13	O75165	DNAJC13	SECUF+UC	1	1	5.37608565421103e-05	0.000353148	1.87092294454239	10.1603	9.91758	10.4823	10.8423	11.6214	12.3426	12.5108	12.6456	12.6797	12.1996						TRUE
O75223	GGCT_HUMAN	GGCT	O75223	GGCT	SECUF+UC	5	5	0.0110696555385716	0.0327338	-0.52674811867923	19.3898	19.3891	19.2224	19.5686	19.8499	19.384	18.9667	19.1684	18.6132	18.6538						FALSE
O75317	UBP12_HUMAN	USP12	O75317; P62068	USP12 ; USP46	SECUF+UC	2	0	0.836421525284029	0.892018	-0.0248502521654874	12.429	12.903	12.3107	12.4695	12.4722	12.6399	12.3342	12.3778	12.6278	12.4805						FALSE
O75339	CILP1_HUMAN	CILP	O75339	CILP	SECUF+UC	1	1	0.9576727998672	0.976163	-0.00591215008802592	12.8252	12.9542	12.6626	12.5794	13.1066	12.8535	12.7934	12.7701	12.9902	12.6912						FALSE
O75340	PDCD6_HUMAN	PDCD6	O75340	PDCD6	SECUF+UC	5	5	0.875778959154711	0.919727	-0.0200114645129368	16.1677	16.7386	16.4488	16.5552	16.6321	16.5729	16.2853	16.7238	16.5471	16.3133						FALSE
O75342	LX12B_HUMAN	ALOX12B	O75342	ALOX12B	SECUF+UC	8	8	0.086447897905246	0.168721	-0.450612358297406	16.5178	17.5998	16.5289	17.0273	17.6724	16.4795	16.7906	16.7861	16.6195	16.4175						FALSE
O75351	VPS4B_HUMAN	VPS4B	O75351; Q9UN37	VPS4B ; VPS4A	SECUF+UC	5	0	0.564709462987937	0.676995	-0.041151305635772	15.0761	15.2127	15.222	15.3631	15.1934	15.1344	15.2204	15.2436	15.1483	15.115						FALSE
O75356	ENTP5_HUMAN	ENTPD5	O75356	ENTPD5	SECUF+UC	1	1	0.00131256023273568	0.00533147	3.51756426090696	10.7582	11.1436	9.65992	6.12503	10.0315	12.9611	12.7956	13.4352	13.0817	13.0323						TRUE
O75367	H2AY_HUMAN	MACROH2A1	O75367	MACROH2A1	SECUF+UC	5	3	0.24026540791882	0.36733	0.0775572153186275	16.3341	16.3547	16.4459	16.4544	16.4726	16.5175	16.4039	16.5657	16.4563	16.5061						FALSE
O75368	SH3L1_HUMAN	SH3BGRL	O75368	SH3BGRL	SECUF+UC	1	1	0.182491024726088	0.297759	-0.198083626122072	14.2104	13.9407	13.8061	13.6743	13.8916	13.4203	13.5691	14.1033	13.7544	13.6856						FALSE
O75369	FLNB_HUMAN	FLNB	O75369	FLNB	SECUF+UC	3	3	0.0362782639085578	0.085808	-0.584524607646888	14.8237	15.3776	15.961	14.7787	15.0801	14.5594	14.5828	15.0683	14.7676	14.1202						FALSE
O75387	LAT3_HUMAN	SLC43A1	O75387	SLC43A1	SECUF+UC	1	1	0.00386538068041859	0.0133531	-0.398006449871062	13.6363	14.0188	13.7529	13.5988	13.7832	13.4764	13.1211	13.5104	13.245	13.447						FALSE
O75390	CISY_HUMAN	CS	O75390	CS	SECUF+UC	1	1	0.313918572286173	0.443381	-0.183252657320924	12.5501	13.1815	13.0604	12.5051	12.9501	12.5269	12.5097	13.1631	12.5067	12.6246						FALSE
O75531	BAF_HUMAN	BANF1	O75531	BANF1	SECUF+UC	1	1	0.000409556957052247	0.0019422	2.48776031569725	8.25661	11.0399	9.59618	11.1763	10.1209	12.5333	12.1924	12.7004	12.5704	12.6323						TRUE
O75558	STX11_HUMAN	STX11	O75558	STX11	SECUF+UC	8	8	0.345091498375528	0.474799	-0.120041150766472	17.216	17.5027	17.0148	16.9492	17.3174	17.0928	17.2225	17.1774	16.8106	17.0966						FALSE
O75563	SKAP2_HUMAN	SKAP2	O75563	SKAP2	SECUF+UC	3	3	0.0292351209935496	0.0727227	-0.333534772279208	15.235	15.7315	15.4056	15.5124	15.6635	15.0399	15.3288	15.4941	15.0896	14.9279						FALSE
O75608	LYPA1_HUMAN	LYPLA1	O75608	LYPLA1	SECUF+UC	2	2	0.0960398139592417	0.18332	-0.426605212452523	14.722	15.9831	15.4215	15.1286	15.403	14.5427	15.1782	15.0698	15.1964	14.538						FALSE
O75635	SPB7_HUMAN	SERPINB7	O75635	SERPINB7	SECUF+UC	1	1	0.988865507953268	0.994505	0.00352635529555023	13.6959	14.6338	13.2637	13.9337	14.0907	13.3813	14.1223	14.1665	14.1467	13.8186						FALSE
O75636	FCN3_HUMAN	FCN3	O75636	FCN3	SECUF+UC	11	11	0.0317999338492838	0.0776973	-0.464693274586452	22.2041	21.8324	22.3153	22.007	21.5921	21.9905	21.6828	21.0571	21.3788	21.5183						FALSE
O75695	XRP2_HUMAN	RP2	O75695	RP2	SECUF+UC	1	1	0.0504149995975489	0.111764	0.287273213377684	13.5153	14.1676	13.9921	13.5748	13.7365	14.0931	14.1226	13.9365	14.0315	14.2389						FALSE
O75787	RENR_HUMAN	ATP6AP2	O75787	ATP6AP2	SECUF+UC	1	1	0.00028736336688354	0.00144264	1.59442200465052	9.81848	11.3746	10.8276	10.1601	11.3891	12.4303	12.164	12.5058	12.3574	12.0844						TRUE
O75874	IDHC_HUMAN	IDH1	O75874	IDH1	SECUF+UC	5	3	0.0496086075167247	0.110123	-0.315700044890665	15.7983	16.5043	16.0682	15.8621	16.393	15.7465	15.9558	15.8815	15.6853	15.7784						FALSE
O75882	ATRN_HUMAN	ATRN	O75882	ATRN	SECUF+UC	4	4	0.000229309369957691	0.00118258	-1.25953801327791	16.179	16.7895	15.7456	16.2056	16.229	14.8385	14.8304	15.6863	14.6173	14.8785						TRUE
O75891	AL1L1_HUMAN	ALDH1L1	O75891	ALDH1L1	SECUF+UC	18	14	0.00634539510544698	0.0205905	-0.243411456170524	17.8905	17.9813	18.0432	17.9579	17.8594	17.6242	17.7114	17.8719	17.6474	17.6602						FALSE
O75915	PRAF3_HUMAN	ARL6IP5	O75915	ARL6IP5	SECUF+UC	2	2	0.617922342556958	0.722026	0.0901479474463009	15.2529	14.8332	15.0667	14.9516	14.4019	15.364	15.0002	15.0253	14.9804	14.5872						FALSE
O75954	TSN9_HUMAN	TSPAN9	O75954	TSPAN9	SECUF+UC	3	3	0.160110227411864	0.270884	0.265911597471987	16.4364	16.2553	16.7523	16.5871	15.868	16.6953	16.7993	16.6484	16.2239	16.8618						FALSE
O75955	FLOT1_HUMAN	FLOT1	O75955	FLOT1	SECUF+UC	18	18	0.697698281075597	0.78894	-0.0337943063253441	18.4031	18.6165	18.4847	18.4479	18.3517	18.4099	18.4183	18.6559	18.3046	18.3461						FALSE
O75976	CBPD_HUMAN	CPD	O75976	CPD	SECUF+UC	1	1	0.0865221171791199	0.168721	0.180295901627636	13.1196	13.4761	13.1032	13.0799	13.311	13.5517	13.3212	13.3903	13.4444	13.2838						FALSE
O76011	KRT34_HUMAN	KRT34	O76011	KRT34	SECUF+UC	7	1	0.684465504572208	0.777325	-0.0264497751592785	17.276	17.4391	17.2677	17.3214	17.3314	17.2732	17.3106	17.3818	17.2119	17.3258						FALSE
O76074	PDE5A_HUMAN	PDE5A	O76074	PDE5A	SECUF+UC	6	6	0.0119342771971908	0.0349202	-0.401603972914714	15.6439	16.0059	15.4627	15.9754	15.7649	15.347	15.6173	15.5225	15.1313	15.2267						FALSE
O94804	STK10_HUMAN	STK10	O94804	STK10	SECUF+UC	5	5	0.588645063376705	0.699016	0.0485680854833976	15.0017	15.3077	15.0274	15.1387	15.2499	15.1644	15.1313	15.3833	15.083	15.2064						FALSE
O94919	ENDD1_HUMAN	ENDOD1	O94919	ENDOD1	SECUF+UC	2	2	0.000425211329111678	0.00201313	-0.54191334077195	14.4174	14.6804	14.4355	14.1079	14.2803	13.8528	13.837	13.8038	13.9919	13.7266						FALSE
O95084	PRS23_HUMAN	PRSS23	O95084	PRSS23	SECUF+UC	1	1	0.0572452954077242	0.123009	0.226269224144657	12.6881	12.7884	12.3401	12.5887	12.747	12.723	12.9924	13.0385	12.7901	12.7396						FALSE
O95154	ARK73_HUMAN	AKR7A3	O95154	AKR7A3	SECUF+UC	1	1	0.00166564926872776	0.00656796	2.8098432594783	10.7558	8.00111	9.09799	7.78476	11.5	11.9739	12.4637	12.3878	12.2444	12.1191						TRUE
O95183	VAMP5_HUMAN	VAMP5	O95183	VAMP5	SECUF+UC	1	1	0.213451480057741	0.334481	0.189265988401619	12.459	13.0843	13.2062	12.6351	12.8848	13.0146	12.958	13.0631	12.9264	13.2536						FALSE
O95197	RTN3_HUMAN	RTN3	O95197	RTN3	SECUF+UC	2	2	0.0113052101743985	0.0333158	-0.343066623036954	16.4365	16.4994	16.2917	16.3091	16.3818	16.31	15.7728	16.258	15.9203	15.9421						FALSE
O95292	VAPB_HUMAN	VAPB	O95292; Q9P0L0	VAPB ; VAPA	SECUF+UC	2	0	0.959719641320093	0.976409	0.00534021655627903	13.1798	13.4893	13.2001	13.1176	13.5672	13.1969	13.4667	13.3356	13.2887	13.2929						FALSE
O95336	6PGL_HUMAN	PGLS	O95336	PGLS	SECUF+UC	2	2	0.17890747013407	0.292905	-0.385595048640944	13.6083	15.2804	14.0272	13.8388	14.0869	13.8511	13.8059	13.6778	13.6519	13.927						FALSE
O95342	ABCBB_HUMAN	ABCB11	O95342	ABCB11	SECUF+UC	6	6	0.0407542992103121	0.0948416	-0.208445159570923	15.6985	15.8142	15.8786	15.7278	15.8384	15.5213	15.6292	15.8455	15.4074	15.5118						FALSE
O95373	IPO7_HUMAN	IPO7	O95373	IPO7	SECUF+UC	2	2	4.51335945073554e-05	0.000304546	-0.796986807310862	12.1895	12.6226	12.143	12.559	12.5051	11.6102	11.7536	11.7517	11.4765	11.4423						TRUE
O95379	TFIP8_HUMAN	TNFAIP8	O95379	TNFAIP8	SECUF+UC	3	3	1.48285366191548e-06	1.89772e-05	1.25163425035584	13.5407	13.8056	13.5317	13.5978	13.6241	15.0329	14.6013	14.9309	14.5961	15.1969						TRUE
O95445	APOM_HUMAN	APOM	O95445	APOM	SECUF+UC	6	6	7.72849330676937e-05	0.000473883	1.20942361903101	16.6822	17.5737	16.782	16.4149	16.6389	18.0492	18.1697	17.83	18.0806	18.0092						TRUE
O95466	FMNL1_HUMAN	FMNL1	O95466	FMNL1	SECUF+UC	7	5	1.07427669189539e-07	2.23202e-06	1.41317492505979	14.3339	14.7743	14.3908	14.557	14.1983	15.8817	15.952	15.9305	15.7474	15.8086						TRUE
O95497	VNN1_HUMAN	VNN1	O95497	VNN1	SECUF+UC	6	6	0.205714267130853	0.324646	-0.136668079649869	16.9337	17.1015	16.6063	16.6297	16.7934	16.6899	16.7444	16.7307	16.625	16.5913						FALSE
O95498	VNN2_HUMAN	VNN2	O95498	VNN2	SECUF+UC	4	4	0.834545572273638	0.890675	0.0367946660662248	16.1185	16.8083	17.2493	16.8125	16.684	16.7256	16.8227	16.8707	16.7456	16.6921						FALSE
O95721	SNP29_HUMAN	SNAP29	O95721	SNAP29	SECUF+UC	2	2	0.190640986580211	0.308098	-0.217990018004169	14.7116	15.3788	14.8678	15.0627	14.9467	14.4585	14.7357	15.1984	14.8187	14.6663						FALSE
O95782	AP2A1_HUMAN	AP2A1	O95782	AP2A1	SECUF+UC	3	1	0.0249063399113171	0.0638239	-0.202811171653432	14.4438	14.4882	14.2639	14.6417	14.3953	14.3063	14.2153	14.2612	14.1874	14.2486						FALSE
O95810	CAVN2_HUMAN	CAVIN2	O95810	CAVIN2	SECUF+UC	9	9	0.214997222544327	0.33672	-0.153517950668761	18.7896	18.7556	19.1543	18.7213	18.5154	18.5916	18.499	18.8326	18.601	18.6445						FALSE
O95858	TSN15_HUMAN	TSPAN15	O95858	TSPAN15	SECUF+UC	3	3	0.769439279212072	0.843317	-0.0283456748638269	15.5227	15.8034	15.3577	15.4983	15.3601	15.5005	15.3947	15.5566	15.396	15.5526						FALSE
O95865	DDAH2_HUMAN	DDAH2	O95865	DDAH2	SECUF+UC	4	4	0.125239972747273	0.224236	-0.291642140468921	14.8985	15.6961	15.3286	15.4346	16.0053	15.1793	15.0986	15.2778	15.2146	15.1344						FALSE
O95866	G6B_HUMAN	MPIG6B	O95866	MPIG6B	SECUF+UC	4	4	0.225871782136565	0.350897	-0.132646454950599	16.9292	17.1937	16.9476	17.0958	16.7783	16.9567	16.8729	16.8646	16.5934	16.9938						FALSE
O95954	FTCD_HUMAN	FTCD	O95954	FTCD	SECUF+UC	1	1	0.00369629512229272	0.0129393	-0.568418705208632	13.5512	13.8431	13.3294	13.4312	13.7148	12.5181	12.9815	13.281	13.1071	13.14						FALSE
O95967	FBLN4_HUMAN	EFEMP2	O95967	EFEMP2	SECUF+UC	1	1	0.000260864202122285	0.00133341	4.02975752876086	9.88467	11.6417	8.11416	9.56026	6.83877	12.8739	13.1274	13.3653	13.6868	13.135						TRUE
O95980	RECK_HUMAN	RECK	O95980	RECK	SECUF+UC	1	1	0.000816557121667227	0.00351973	3.16899747397447	11.0685	8.02808	7.80088	11.0915	8.20124	12.3919	12.49	12.5779	12.3735	12.2019						TRUE
P00325	ADH1B_HUMAN	ADH1B	P00325	ADH1B	SECUF+UC	19	0	0.832441822580422	0.889416	0.01180422153557	17.8536	17.8136	17.8407	17.8427	17.8311	17.8495	17.8791	17.894	17.784	17.8341						FALSE
P00338	LDHA_HUMAN	LDHA	P00338	LDHA	SECUF+UC	17	13	0.274409657586322	0.4031	-0.126616961343032	18.8364	18.8408	18.5599	18.5137	19.0916	18.6628	18.6719	18.6287	18.5433	18.7026						FALSE
P00352	AL1A1_HUMAN	ALDH1A1	P00352	ALDH1A1	SECUF+UC	4	4	7.91496088068686e-05	0.000482245	-0.638057242769541	15.8509	15.9941	15.9106	15.5484	15.7507	15.2252	15.291	15.2648	15.1203	14.9632						FALSE
P00387	NB5R3_HUMAN	CYB5R3	P00387	CYB5R3	SECUF+UC	6	6	0.459056241125515	0.588232	-0.0924217506733171	16.5854	16.8707	16.4672	16.3875	16.4805	16.306	16.4051	16.6953	16.6548	16.268						FALSE
P00390	GSHR_HUMAN	GSR	P00390	GSR	SECUF+UC	3	3	0.626191356702904	0.728329	-0.0609752172972549	14.6598	14.6808	14.7265	14.2208	14.3812	14.5026	14.5076	14.6314	14.19	14.5327						FALSE
P00403	COX2_HUMAN	MT-CO2	P00403	MT-CO2	SECUF+UC	1	1	0.0715022013363264	0.146049	-0.396038484396234	13.1609	13.3577	12.8647	12.6193	13.4042	12.5663	12.7249	12.7973	13.1372	12.2009						FALSE
P00441	SODC_HUMAN	SOD1	P00441	SOD1	SECUF+UC	2	2	0.607863165979346	0.714616	-0.124759433582049	16.2429	16.7145	16.9325	16.5676	17.519	16.3379	16.9187	16.6209	17.0912	16.384						FALSE
P00450	CERU_HUMAN	CP	P00450	CP	SECUF+UC	26	26	0.00116881668098221	0.0048569	-0.728845223511399	20.5563	20.5526	21.1782	20.3615	20.1752	19.8462	19.6923	19.957	19.7999	19.8843						FALSE
P00451	FA8_HUMAN	F8	P00451	F8	SECUF+UC	64	64	1.5856352155571e-09	1.17418e-07	3.27654069216005	18.1952	18.7734	17.8071	18.2028	18.6067	21.6298	21.5261	21.5174	21.6614	21.6335						TRUE
P00488	F13A_HUMAN	F13A1	P00488	F13A1	SECUF+UC	27	27	0.0684732510965727	0.141859	-0.16360099119521	21.0146	21.0328	21.0245	20.8591	20.7242	20.6999	20.7658	20.8595	20.688	20.824						FALSE
P00491	PNPH_HUMAN	PNP	P00491	PNP	SECUF+UC	11	11	0.759093149345765	0.837029	0.0340912414382331	17.3856	17.7605	17.3798	17.3133	17.7247	17.4554	17.6392	17.6179	17.624	17.398						FALSE
P00492	HPRT_HUMAN	HPRT1	P00492	HPRT1	SECUF+UC	2	2	0.574211638973512	0.685258	-0.0720865554675392	13.2443	13.3152	12.8443	12.764	13.0197	12.9339	12.7402	13.0051	12.988	13.1599						FALSE
P00558	PGK1_HUMAN	PGK1	P00558	PGK1	SECUF+UC	23	13	0.367180605284597	0.49645	-0.0769961438275288	18.7897	19.1081	18.9225	18.7639	18.8598	18.756	18.9102	18.8886	18.7347	18.7696						FALSE
P00568	KAD1_HUMAN	AK1	P00568	AK1	SECUF+UC	5	3	0.495316024824697	0.61839	-0.0711327547844309	15.5145	15.8609	15.4956	15.4597	15.5101	15.4224	15.7244	15.5476	15.3877	15.4031						FALSE
P00734	THRB_HUMAN	F2	P00734	F2	SECUF+UC	23	23	0.384503102268146	0.515766	0.0980228823603895	19.6312	20.1627	19.7174	19.7495	19.9454	20.0913	19.9384	19.9115	19.7926	19.9626						FALSE
P00736	C1R_HUMAN	C1R	P00736	C1R	SECUF+UC	22	20	0.0399225253371653	0.0932063	-0.463419675217313	21.7251	21.4543	22.3138	22.0834	21.3557	21.3168	21.1441	21.7536	21.209	21.1916						FALSE
P00738	HPT_HUMAN	HP	P00738	HP	SECUF+UC	47	15	0.573227367726474	0.684507	0.068181287152413	25.556	25.1502	25.4845	25.5013	25.0191	25.5841	25.4262	25.3728	25.3848	25.2842						FALSE
P00739	HPTR_HUMAN	HPR	P00739	HPR	SECUF+UC	10	10	0.796767665644364	0.862468	0.0521049016420108	21.5896	21.2535	21.1192	21.7311	20.6482	21.2192	21.6054	21.0687	21.488	21.2207						FALSE
P00740	FA9_HUMAN	F9	P00740	F9	SECUF+UC	8	8	0.758828264550384	0.837029	-0.052706894972939	17.3814	17.9737	17.1281	16.9988	17.3332	17.4106	17.125	17.2899	17.2441	17.4822						FALSE
P00742	FA10_HUMAN	F10	P00742	F10	SECUF+UC	13	13	0.366814986451433	0.496188	-0.157709901963713	19.39	19.9705	20.0454	19.4264	19.3187	19.803	19.4504	19.3035	19.462	19.3435						FALSE
P00746	CFAD_HUMAN	CFD	P00746	CFD	SECUF+UC	2	2	0.459709356674681	0.588232	-0.191502031569206	14.7439	15.4666	14.3391	14.5528	15.3972	14.6106	14.1674	14.994	15.0124	14.7577						FALSE
P00747	PLMN_HUMAN	PLG	P00747	PLG	SECUF+UC	31	27	0.0660451188560846	0.138016	-0.163916891036425	20.4701	20.6626	20.7472	20.7856	20.5575	20.4486	20.4366	20.5158	20.4013	20.6011						FALSE
P00748	FA12_HUMAN	F12	P00748	F12	SECUF+UC	6	6	2.00537246986061e-05	0.00015444	-1.00526776927931	19.831	19.1986	19.5729	19.5293	19.0547	18.3778	18.4998	18.4228	18.4127	18.4472						TRUE
P00750	TPA_HUMAN	PLAT	P00750	PLAT	SECUF+UC	1	1	0.000679360979070431	0.00302777	-0.969418469178816	13.0394	13.464	13.6857	12.6863	12.831	11.998	12.1573	12.5938	12.124	11.9861						TRUE
P00751	CFAB_HUMAN	CFB	P00751	CFB	SECUF+UC	18	18	0.0135751752581585	0.0390101	-0.468412554364463	19.6307	20.1885	19.6393	19.3629	19.4022	19.2695	19.2499	19.3393	18.8901	19.1328						FALSE
P00915	CAH1_HUMAN	CA1	P00915	CA1	SECUF+UC	6	6	0.164716099821351	0.275608	-0.183039015798364	16.3784	16.9108	16.4453	16.3793	16.7609	16.3565	16.4499	16.592	16.2553	16.3059						FALSE
P00918	CAH2_HUMAN	CA2	P00918	CA2	SECUF+UC	8	8	0.0272809931323001	0.0688702	-0.325297682513284	16.8838	17.2288	17.1335	16.8613	17.509	16.7057	16.924	16.9189	16.7243	16.7169						FALSE
P00966	ASSY_HUMAN	ASS1	P00966	ASS1	SECUF+UC	1	1	0.0126834890071536	0.0367494	-0.312450510651296	13.0536	13.3357	13.3473	12.9795	13.0907	12.7171	12.7602	13.098	12.8661	12.8031						FALSE
P01008	ANT3_HUMAN	SERPINC1	P01008	SERPINC1	SECUF+UC	27	27	0.481442637053326	0.606106	-0.113870001889598	22.6584	22.7603	23.0664	22.7339	22.1908	22.6753	22.7092	22.7234	22.2857	22.4469						FALSE
P01009	A1AT_HUMAN	SERPINA1	P01009	SERPINA1	SECUF+UC	31	31	0.100325805009938	0.189497	0.171231535239961	23.5298	23.4818	23.7249	23.6755	23.3749	23.6415	23.8085	23.5245	23.814	23.8545						FALSE
P01011	AACT_HUMAN	SERPINA3	P01011	SERPINA3	SECUF+UC	17	17	0.192565547306895	0.309342	-0.162971047123126	21.4339	21.388	21.4083	21.3055	21.7202	21.4985	21.4416	21.0991	21.0274	21.3743						FALSE
P01019	ANGT_HUMAN	AGT	P01019	AGT	SECUF+UC	14	14	0.477534477086437	0.602754	0.141541123811514	20.1472	20.0556	20.6941	19.8881	19.4714	20.2152	20.1485	20.046	20.1308	20.4236						FALSE
P01023	A2MG_HUMAN	A2M	P01023	A2M	SECUF+UC	111	85	0.00989042327465793	0.0297409	-0.328407857768031	26.47	26.0718	26.4136	26.4041	25.9993	26.0429	25.9403	25.9353	25.8788	25.9196						FALSE
P01024	CO3_HUMAN	C3	P01024	C3	SECUF+UC	118	118	0.958248428884966	0.976163	0.00809047242535854	26.1529	25.7329	26.3129	26.1114	25.4437	25.9494	25.9614	25.9099	26.0246	25.9488						FALSE
P01031	CO5_HUMAN	C5	P01031	C5	SECUF+UC	59	59	0.0887187281819032	0.172306	-0.361175315835016	23.1151	22.8408	23.3084	23.1032	22.1608	22.7175	22.5702	22.5841	22.404	22.4466						FALSE
P01033	TIMP1_HUMAN	TIMP1	P01033	TIMP1	SECUF+UC	2	2	0.262381635652208	0.390597	0.219732061080087	14.8296	15.6821	15.0894	14.9712	15.2499	15.6555	15.5047	15.6143	14.9375	15.2088						FALSE
P01034	CYTC_HUMAN	CST3	P01034	CST3	SECUF+UC	1	1	0.316203338150231	0.44481	-0.188241965847849	13.1627	13.9211	13.0135	13.2381	13.1429	13.1053	13.0357	13.303	13.3424	12.7507						FALSE
P01040	CYTA_HUMAN	CSTA	P01040	CSTA	SECUF+UC	6	6	0.517321636779581	0.637806	-0.212025976406796	18.6235	19.7825	18.4479	19.415	19.7546	18.4208	19.5091	19.0678	19.3527	18.6129						FALSE
P01042	KNG1_HUMAN	KNG1	P01042	KNG1	SECUF+UC	14	14	0.709087953871429	0.797758	0.0636322833833454	20.2825	20.4351	21.2258	20.4509	20.5843	20.8169	20.7591	20.6946	20.4455	20.5806						FALSE
P01111	RASN_HUMAN	NRAS	P01111	NRAS	SECUF+UC	11	1	0.00383992636351288	0.013313	0.218594141304894	17.1109	17.1966	17.1507	17.1949	17.11	17.4373	17.4111	17.2875	17.3571	17.3631						FALSE
P01116	RASK_HUMAN	KRAS	P01116	KRAS	SECUF+UC	1	1	0.000142812098079377	0.000784109	3.84777967646801	10.4866	11.8879	9.26314	11.0537	7.7233	13.7762	13.7655	14.0007	13.9853	14.1259						TRUE
P01130	LDLR_HUMAN	LDLR	P01130	LDLR	SECUF+UC	15	13	8.29745301633839e-10	7.26153e-08	3.7990357884238	14.0733	14.7425	14.4923	14.1319	14.8091	18.5594	18.3554	18.3575	17.9748	17.9972						TRUE
P01133	EGF_HUMAN	EGF	P01133	EGF	SECUF+UC	3	3	2.61041342261564e-07	4.59687e-06	2.90266290081091	12.8157	12.8429	12.7103	11.5162	12.23	15.2675	15.4275	15.6086	15.1548	15.17						TRUE
P01137	TGFB1_HUMAN	TGFB1	P01137	TGFB1	SECUF+UC	13	13	0.00173443525228708	0.00680145	0.492071263584812	17.7873	18.3623	17.7843	17.9226	17.8505	18.4396	18.4079	18.4726	18.2786	18.5686						FALSE
P01591	IGJ_HUMAN	JCHAIN	P01591	JCHAIN	SECUF+UC	8	8	0.0663160266009186	0.138282	0.205548356423741	23.4457	23.5735	23.4961	23.7795	23.2612	23.8015	23.7185	23.6065	23.6196	23.8377						FALSE
P01593	KVD33_HUMAN	IGKV1D-33	P01593; P01594	IGKV1D-33 ; IGKV1-33	SECUF+UC	2	0	0.0214048227582852	0.056335	-0.489854472067499	19.9366	19.4701	19.8154	19.6388	19.5474	19.1275	19.2999	19.8057	18.8633	18.8626						FALSE
P01597	KV139_HUMAN	IGKV1-39	P01597; P04432	IGKV1-39 ; IGKV1D-39	SECUF+UC	9	0	0.938966675756229	0.962633	0.00463637503862202	21.7629	21.6838	21.8126	21.821	21.7537	21.829	21.78	21.7839	21.7711	21.6933						FALSE
P01599	KV117_HUMAN	IGKV1-17	P01599	IGKV1-17	SECUF+UC	6	2	0.154652655149374	0.263814	-0.280163513804318	20.183	19.9586	19.588	20.1202	19.1895	19.5047	19.7273	19.4596	19.3483	19.5986						FALSE
P01601	KVD16_HUMAN	IGKV1D-16	P01601	IGKV1D-16	SECUF+UC	4	1	0.613764826035193	0.719238	-0.0505060158288195	18.0303	18.3123	18.0783	18.0447	17.792	18.1163	17.9545	17.9445	17.9041	18.0855						FALSE
P01602	KV105_HUMAN	IGKV1-5	P01602	IGKV1-5	SECUF+UC	2	2	0.991380734659504	0.994505	-0.0046016309322745	17.6238	15.8114	17.8134	17.0127	16.3139	17.5655	16.0953	16.6629	17.4084	16.8201						FALSE
P01619	KV320_HUMAN	IGKV3-20	P01619	IGKV3-20	SECUF+UC	5	3	0.0588304327465587	0.125947	-0.291877170055702	22.5551	22.2206	22.5756	22.7806	22.1525	22.2552	22.3796	22.0809	22.2082	21.901						FALSE
P01624	KV315_HUMAN	IGKV3-15	P01624	IGKV3-15	SECUF+UC	7	0	0.193252128213806	0.31019	-0.129154261872777	23.1566	22.9288	23.0817	23.1891	22.8371	22.8039	22.7756	22.9331	23.0764	22.9584						FALSE
P01699	LV144_HUMAN	IGLV1-44	P01699	IGLV1-44	SECUF+UC	5	1	0.392818507473287	0.524727	-0.174831488426396	20.1669	19.6011	20.3963	20.3342	19.5275	19.6248	19.6949	19.7861	19.8112	20.2349						FALSE
P01700	LV147_HUMAN	IGLV1-47	P01700	IGLV1-47	SECUF+UC	5	1	0.155624760617868	0.265283	-0.28619503061897	21.4417	21.2772	21.5445	21.5141	20.5123	20.8591	20.9317	20.9596	20.8973	21.211						FALSE
P01701	LV151_HUMAN	IGLV1-51	P01701	IGLV1-51	SECUF+UC	4	4	0.839861605980169	0.894036	0.0662867231019071	21.6443	19.8546	21.0475	21.2505	20.909	21.5477	20.9388	21.2211	20.9506	20.3792						FALSE
P01703	LV140_HUMAN	IGLV1-40	P01703	IGLV1-40	SECUF+UC	3	1	0.178706179551373	0.292742	-0.290379876118074	19.2303	18.4131	18.5207	18.809	18.0174	18.4951	18.4759	18.05	18.2429	18.2746						FALSE
P01704	LV214_HUMAN	IGLV2-14	P01704	IGLV2-14	SECUF+UC	1	1	0.866634886007787	0.913113	-0.0803693581716516	18.6537	18.6653	19.2237	19.2338	16.7817	18.6128	19.0752	17.485	18.3619	18.6213						FALSE
P01705	LV223_HUMAN	IGLV2-23	P01705	IGLV2-23	SECUF+UC	1	1	0.922207138936971	0.948481	0.0298631381534289	14.8356	15.9214	15.6921	16.1967	15.8115	15.827	15.0634	16.5235	15.6793	15.5133						FALSE
P01706	LV211_HUMAN	IGLV2-11	P01706	IGLV2-11	SECUF+UC	2	2	0.211142045512274	0.331041	-0.431673576853779	18.3516	17.8299	18.3225	18.2955	16.5985	17.9131	17.1083	17.3235	17.4548	17.4398						FALSE
P01709	LV208_HUMAN	IGLV2-8	P01709	IGLV2-8	SECUF+UC	2	2	0.127987662945479	0.226817	-0.462998856207992	18.4209	19.0176	19.3432	19.1422	17.8345	18.5944	18.162	18.6125	17.8864	18.1881						FALSE
P01714	LV319_HUMAN	IGLV3-19	P01714	IGLV3-19	SECUF+UC	5	5	0.171715084640243	0.284359	-0.403817513832564	20.0976	20.4402	20.5798	19.952	18.9311	19.8289	19.5713	19.3312	19.4979	19.7523						FALSE
P01715	LV301_HUMAN	IGLV3-1	P01715	IGLV3-1	SECUF+UC	2	2	0.0209124521374843	0.0553069	-0.767072829408836	17.2139	18.5174	18.3031	17.8707	17.4184	17.0751	17.6199	16.6606	16.7311	17.4014						FALSE
P01717	LV325_HUMAN	IGLV3-25	P01717	IGLV3-25	SECUF+UC	8	1	0.241388796938693	0.368143	-0.152682387481427	22.582	22.37	22.6177	22.4302	21.9328	22.1693	22.299	22.2214	22.1827	22.2967						FALSE
P01718	LV327_HUMAN	IGLV3-27	P01718	IGLV3-27	SECUF+UC	7	2	0.311604934025001	0.441785	-0.135306192538877	22.3867	22.2075	22.3911	22.263	21.7111	21.9364	22.131	22.0566	22.0195	22.1395						FALSE
P01721	LV657_HUMAN	IGLV6-57	P01721	IGLV6-57	SECUF+UC	3	3	0.0437804314078119	0.0999509	-0.657631910780349	17.5776	18.3175	19.0946	18.4782	17.5819	17.8228	17.6079	17.0616	17.7046	17.5647						FALSE
P01732	CD8A_HUMAN	CD8A	P01732	CD8A	SECUF+UC	2	2	1.5898042704796e-07	3.04063e-06	2.50281426224624	11.7127	12.4584	11.7153	11.56	11.3701	14.2814	14.078	14.6813	14.2088	14.081						TRUE
P01742	HV169_HUMAN	IGHV1-69	P01742	IGHV1-69	SECUF+UC	1	1	0.0129049484553656	0.0373442	-0.730350913531147	14.8112	15.1294	15.2285	16.1368	15.43	14.6906	14.8442	14.0402	14.6628	14.8464						FALSE
P01743	HV146_HUMAN	IGHV1-46	P01743	IGHV1-46	SECUF+UC	1	1	0.543657958219983	0.659699	-0.167418212231944	16.6275	16.701	17.8397	17.3612	16.6726	17.3766	16.9766	16.7724	16.9079	16.3314						FALSE
P01764	HV323_HUMAN	IGHV3-23	P01764	IGHV3-23	SECUF+UC	1	1	0.688921354138012	0.78085	0.0737251178157408	17.0102	16.9339	17.6761	17.1536	17.252	17.3142	17.3147	17.6114	17.4025	16.7516						FALSE
P01766	HV313_HUMAN	IGHV3-13	P01766	IGHV3-13	SECUF+UC	1	1	0.530966530846086	0.65031	-0.161627941054897	14.6696	15.1483	14.4687	13.6914	14.532	14.299	13.9208	14.708	14.1819	14.5921						FALSE
P01767	HV353_HUMAN	IGHV3-53	P01767	IGHV3-53	SECUF+UC	1	1	0.0421226717814626	0.0970872	-0.376407766448049	15.4026	15.715	15.6946	15.236	15.2372	15.1886	14.5596	15.3634	15.1839	15.1079						FALSE
P01768	HV330_HUMAN	IGHV3-30	P01768; P0DP03	IGHV3-30 ; IGHV3-30-5	SECUF+UC	26	0	0.669039223118536	0.764919	-0.0284070086160177	22.9452	22.7702	22.8452	22.9569	22.8067	22.8219	22.7551	22.8427	22.868	22.8944						FALSE
P01772	HV333_HUMAN	IGHV3-33	P01772	IGHV3-33	SECUF+UC	21	1	0.823477138163831	0.882777	0.0124262139719917	22.0882	22.0329	22.0931	22.1001	22.1052	22.0897	22.0877	22.0838	22.066	22.1546						FALSE
P01780	HV307_HUMAN	IGHV3-7	P01780	IGHV3-7	SECUF+UC	21	3	0.374782223823424	0.505073	-0.107039571385268	22.3818	21.9578	22.4197	22.504	22.075	22.2844	22.2273	22.1471	22.1406	22.0037						FALSE
P01782	HV309_HUMAN	IGHV3-9	P01782; P0DP04	IGHV3-9 ; IGHV3-43D	SECUF+UC	4	0	0.989610799022705	0.994505	0.003129271901674	19.3951	18.5349	19.8866	19.0706	18.6672	19.3507	18.9359	19.0293	19.0318	19.2224						FALSE
P01814	HV270_HUMAN	IGHV2-70	P01814	IGHV2-70	SECUF+UC	1	1	0.0179457113161073	0.0489398	-0.421581208448751	15.4535	15.2034	15.2657	15.2478	15.2188	14.6909	15.0101	15.3798	14.6355	14.5649						FALSE
P01817	HV205_HUMAN	IGHV2-5	P01817	IGHV2-5	SECUF+UC	5	5	0.21512426254697	0.336737	-0.367841862586602	18.1988	17.7396	18.3244	17.5971	16.681	17.3461	17.007	17.6355	17.3008	17.4125						FALSE
P01833	PIGR_HUMAN	PIGR	P01833	PIGR	SECUF+UC	18	18	0.0570671457510317	0.122809	-0.234948301822037	20.2818	20.0892	20.4259	20.4934	20.2008	20.2467	20.0694	20.2256	19.8276	19.9471						FALSE
P01834	IGKC_HUMAN	IGKC	P01834	IGKC	SECUF+UC	1	1	0.909259558551064	0.941198	-0.0232914917178526	21.5448	22.2892	21.8262	21.8212	21.0514	21.896	21.4221	21.6542	21.7327	21.7113						FALSE
P01854	IGHE_HUMAN	IGHE	P01854; P0DOX4	IGHE ;	SECUF+UC	2	0	0.0334253866673569	0.0809837	-0.323524713873166	12.5865	13.0357	12.9041	12.7635	12.5534	12.1098	12.5415	12.7196	12.3777	12.477						FALSE
P01859	IGHG2_HUMAN	IGHG2	P01859	IGHG2	SECUF+UC	9	7	0.0847954482950211	0.166252	-0.229530224802378	22.0556	21.8266	22.3048	22.3054	21.8462	21.874	21.6985	21.7273	21.8384	22.0527						FALSE
P01860	IGHG3_HUMAN	IGHG3	P01860	IGHG3	SECUF+UC	9	6	2.7331598361918e-05	0.000199832	-0.62009591684625	22.0545	21.9299	22.046	21.8715	21.7584	21.2922	21.2148	21.2024	21.5031	21.3474						FALSE
P01861	IGHG4_HUMAN	IGHG4	P01861	IGHG4	SECUF+UC	4	4	7.86287220207901e-05	0.000480084	-1.05513151677393	20.898	20.0231	20.1261	20.3581	20.0679	19.1381	19.0804	19.2039	19.2643	19.5109						TRUE
P01871	IGHM_HUMAN	IGHM	P01871	IGHM	SECUF+UC	6	6	0.0895153727707303	0.173504	-0.344780186872033	23.9227	22.9776	23.6289	23.8435	23.4635	23.4172	23.4437	23.1773	23.2176	22.8565						FALSE
P01876	IGHA1_HUMAN	IGHA1	P01876	IGHA1	SECUF+UC	32	9	0.707943785418313	0.797403	-0.0339799067270228	25.434	25.224	25.3887	25.3934	25.0711	25.3272	25.324	25.363	25.173	25.154						FALSE
P01880	IGHD_HUMAN	IGHD	P01880	IGHD	SECUF+UC	1	1	0.154460287287993	0.263641	-0.267951918853115	12.9079	12.8137	12.7157	12.1672	12.5241	12.3937	12.0039	12.2075	12.8146	12.3693						FALSE
P01889	HLAB_HUMAN	HLA-B	P01889	HLA-B	SECUF+UC	30	5	0.869219685263219	0.915168	0.00939052757023617	21.3804	21.4045	21.451	21.4763	21.4012	21.4579	21.4677	21.4091	21.3792	21.4463						FALSE
P01893	HLAH_HUMAN	HLA-H	P01893	HLA-H	SECUF+UC	2	2	0.652846099944747	0.750565	-0.0331083239286301	14.3583	14.3796	14.3083	14.3431	14.3507	14.359	14.1943	14.4795	14.1918	14.35						FALSE
P01903	DRA_HUMAN	HLA-DRA	P01903	HLA-DRA	SECUF+UC	5	3	0.0272099506884008	0.0688112	0.271761188633203	16.094	16.6206	16.2072	16.369	16.5498	16.6491	16.6198	16.5771	16.7466	16.6068						FALSE
P01909	DQA1_HUMAN	HLA-DQA1	P01909	HLA-DQA1	SECUF+UC	1	1	0.826053840799487	0.884405	-0.0416275277123201	11.9793	12.1892	12.0061	11.9648	12.2467	12.0769	11.951	12.7379	11.6401	11.772						FALSE
P01911	DRB1_HUMAN	HLA-DRB1	P01911	HLA-DRB1	SECUF+UC	6	0	0.00316285345694674	0.0114322	0.228616138311963	16.8765	16.8039	16.869	16.7898	16.7896	17.1435	17.0187	16.9983	17.0949	17.0165						FALSE
P02042	HBD_HUMAN	HBD	P02042	HBD	SECUF+UC	6	6	0.750402641906641	0.830967	-0.0492377343719745	17.0295	17.6258	17.1531	17.3504	17.5741	17.4564	17.2344	16.9862	17.1913	17.6184						FALSE
P02452	CO1A1_HUMAN	COL1A1	P02452	COL1A1	SECUF+UC	19	19	7.32131914068662e-10	6.81078e-08	3.34940625488192	16.3125	16.8378	16.0191	16.1777	16.683	19.7374	19.7428	19.6469	19.6987	19.9515						TRUE
P02458	CO2A1_HUMAN	COL2A1	P02458	COL2A1	SECUF+UC	3	3	2.32298268371306e-09	1.5848e-07	3.81383565439135	12.2015	12.5398	11.7651	11.6357	11.3786	15.6394	15.6269	15.8862	15.6796	15.7579						TRUE
P02461	CO3A1_HUMAN	COL3A1	P02461	COL3A1	SECUF+UC	7	7	4.78771540439061e-09	2.51399e-07	3.9666459794776	13.329	13.7691	12.3653	13.3683	13.3579	17.1058	17.145	17.4323	17.1858	17.1539						TRUE
P02462	CO4A1_HUMAN	COL4A1	P02462	COL4A1	SECUF+UC	6	2	8.7901217441844e-12	9.05697e-09	4.5471968302267	12.7692	13.392	13.0053	13.2234	13.489	17.8585	17.6872	17.5896	17.6836	17.7959						TRUE
P02511	CRYAB_HUMAN	CRYAB	P02511	CRYAB	SECUF+UC	1	1	0.559432286270047	0.671908	-0.0981305958817646	12.947	13.15	12.7234	12.6128	12.3975	12.4827	12.3968	12.6809	13.0563	12.7234						FALSE
P02533	K1C14_HUMAN	KRT14	P02533	KRT14	SECUF+UC	27	15	0.399393141850968	0.531543	-0.160161890888936	23.0921	22.9688	22.6417	23.5	23.3125	22.4906	23.1055	22.8875	23.2688	22.9618						FALSE
P02538	K2C6A_HUMAN	KRT6A	P02538	KRT6A	SECUF+UC	57	2	0.185992370593049	0.302196	-0.164418569781517	24.0919	24.3867	23.9351	24.343	24.2878	23.8569	24.0293	24.0083	24.3427	23.9852						FALSE
P02545	LMNA_HUMAN	LMNA	P02545	LMNA	SECUF+UC	11	8	0.00693900890171231	0.0220072	-0.732639203388835	17.2382	17.7505	17.0763	17.2395	17.9568	16.4581	16.7926	17.3319	16.5895	16.426						FALSE
P02549	SPTA1_HUMAN	SPTA1	P02549	SPTA1	SECUF+UC	64	64	0.688711897933911	0.78085	-0.0431659385637175	19.7056	20.0754	19.5705	19.6434	19.8201	19.6386	19.6479	19.9242	19.6756	19.7129						FALSE
P02647	APOA1_HUMAN	APOA1	P02647	APOA1	SECUF+UC	26	26	0.192102201421143	0.309342	0.194198433728108	24.4554	23.9695	24.7214	24.5674	24.2936	24.5926	24.4114	24.5451	24.5991	24.8302						FALSE
P02649	APOE_HUMAN	APOE	P02649	APOE	SECUF+UC	31	31	3.83033540852659e-08	1.07398e-06	1.01060865578354	24.1924	24.1664	24.2329	24.1078	24.1251	25.132	25.3276	25.0934	25.2397	25.0851						TRUE
P02652	APOA2_HUMAN	APOA2	P02652	APOA2	SECUF+UC	6	6	0.000179507076429254	0.00096003	0.615689270691767	19.4158	19.6807	19.2465	19.2667	19.1425	20.0657	20.0534	20.023	19.8595	19.829						FALSE
P02654	APOC1_HUMAN	APOC1	P02654	APOC1	SECUF+UC	4	4	0.000200868705017477	0.00105474	1.35681023490846	18.1264	18.8918	19.3441	18.2522	18.8757	20.2148	19.8569	19.6132	20.3441	20.2452						TRUE
P02655	APOC2_HUMAN	APOC2	P02655	APOC2	SECUF+UC	6	6	1.09161823685442e-05	9.20673e-05	1.19054026993719	19.1778	19.6583	19.4618	19.5631	18.8883	20.3867	20.4744	20.5571	20.8008	20.4831						TRUE
P02656	APOC3_HUMAN	APOC3	P02656	APOC3	SECUF+UC	4	4	4.13739487464775e-06	4.19256e-05	1.53840884545012	19.2008	19.8954	19.3749	19.2603	19.2651	20.7536	20.6862	20.9454	20.8543	21.449						TRUE
P02671	FIBA_HUMAN	FGA	P02671	FGA	SECUF+UC	56	56	0.000353331891375821	0.00170639	0.717192741023293	25.2946	24.7625	25.3841	24.9768	24.7408	25.7258	25.6697	25.6233	25.8258	25.9002						FALSE
P02675	FIBB_HUMAN	FGB	P02675	FGB	SECUF+UC	52	52	0.00152977527350395	0.00611064	0.615152242908863	25.1915	24.7174	25.4295	25.0943	24.748	25.5214	25.8734	25.5144	25.6567	25.6907						FALSE
P02679	FIBG_HUMAN	FGG	P02679	FGG	SECUF+UC	46	46	0.00255815204210343	0.00958229	0.615409112100682	25.2546	24.5916	25.2615	24.9857	24.5066	25.5439	25.5959	25.4595	25.6382	25.4396						FALSE
P02730	B3AT_HUMAN	SLC4A1	P02730	SLC4A1	SECUF+UC	26	26	0.0280262502713658	0.0704437	-0.247582577449009	20.1847	20.3243	20.0706	20.1976	20.5212	20.0853	20.0436	19.9149	19.8733	20.1432						FALSE
P02741	CRP_HUMAN	CRP	P02741	CRP	SECUF+UC	6	6	0.0751000114010973	0.152096	-0.38289332436052	18.4591	18.8775	18.4658	18.3113	17.6484	18.1809	17.9659	17.8305	17.8511	18.0194						FALSE
P02743	SAMP_HUMAN	APCS	P02743	APCS	SECUF+UC	7	7	0.00402274718792909	0.0137977	-0.595234951375812	19.6937	20.3837	20.3318	19.957	20.422	19.464	19.3868	19.8894	19.4061	19.6657						FALSE
P02745	C1QA_HUMAN	C1QA	P02745	C1QA	SECUF+UC	3	3	7.64396476533647e-05	0.000472715	-1.4858223114874	19.7147	18.7871	20.0356	18.9956	19.1726	17.6943	17.7163	18.2135	17.9975	17.6548						TRUE
P02746	C1QB_HUMAN	C1QB	P02746	C1QB	SECUF+UC	6	6	6.72647998433438e-07	9.78235e-06	-1.51720733444333	22.0486	21.8909	21.5864	21.9389	21.2784	20.2952	20.1397	20.3549	20.1427	20.2246						TRUE
P02747	C1QC_HUMAN	C1QC	P02747	C1QC	SECUF+UC	5	5	3.56389710263003e-09	1.97933e-07	-1.89992426205693	22.5157	22.1598	22.3676	22.198	22.0143	20.477	20.4002	20.2329	20.2457	20.4001						TRUE
P02748	CO9_HUMAN	C9	P02748	C9	SECUF+UC	18	16	0.0252242874149176	0.064467	0.376419186700645	21.2072	20.9977	21.6704	21.3012	20.9469	21.8465	21.4957	21.3834	21.644	21.6358						FALSE
P02749	APOH_HUMAN	APOH	P02749	APOH	SECUF+UC	8	8	0.391795465869308	0.523845	0.144877980702354	18.6557	18.5214	18.1928	17.8774	18.1238	18.4445	18.1809	18.7868	18.3444	18.3389						FALSE
P02750	A2GL_HUMAN	LRG1	P02750	LRG1	SECUF+UC	6	6	0.00026643843572796	0.0013571	-0.844362461405865	17.6579	18.2829	17.72	17.6749	18.1686	17.0434	17.0317	17.4115	16.8593	16.9365						TRUE
P02751	FINC_HUMAN	FN1	P02751	FN1	SECUF+UC	78	78	0.0114067588372418	0.0335808	-0.226129155273931	23.3207	23.3302	23.5072	23.4366	23.4519	23.1941	23.15	23.2858	23.0237	23.2622						FALSE
P02753	RET4_HUMAN	RBP4	P02753	RBP4	SECUF+UC	1	1	0.56800005817346	0.679811	-0.124294298230849	14.0853	14.9265	14.0347	13.8623	13.7374	13.9144	13.7123	14.0789	14.2988	14.0204						FALSE
P02760	AMBP_HUMAN	AMBP	P02760	AMBP	SECUF+UC	13	13	0.423996762426379	0.55748	0.163837033934342	20.1928	20.4876	20.7919	20.2299	19.6016	20.2656	20.5044	20.325	20.3115	20.7164						FALSE
P02763	A1AG1_HUMAN	ORM1	P02763	ORM1	SECUF+UC	12	6	0.0814176477520278	0.161275	-0.174222017198726	21.6108	21.6397	21.8975	21.8229	21.4838	21.4827	21.4328	21.5355	21.4849	21.6478						FALSE
P02765	FETUA_HUMAN	AHSG	P02765	AHSG	SECUF+UC	4	4	0.0701590180713229	0.144118	0.386277203517977	17.4126	18.106	18.4518	17.5637	17.8036	18.0177	18.3585	18.518	18.2556	18.1192						FALSE
P02766	TTHY_HUMAN	TTR	P02766	TTR	SECUF+UC	5	5	0.19590557742709	0.313449	0.256291115184542	20.187	19.7679	20.5592	19.9126	19.9809	20.5956	19.9589	20.7221	20.0781	20.3343						FALSE
P02768	ALBU_HUMAN	ALB	P02768	ALB	SECUF+UC	47	47	0.000507687060482741	0.00234592	-0.390121340449728	25.0077	24.9484	25.0748	24.9171	24.891	24.7167	24.6756	24.4296	24.4617	24.6047						FALSE
P02774	VTDB_HUMAN	GC	P02774	GC	SECUF+UC	16	16	0.647788531284519	0.746085	0.0457278295861663	19.1737	19.5658	19.3497	19.2326	19.2598	19.2619	19.1778	19.4065	19.5257	19.4383						FALSE
P02775	CXCL7_HUMAN	PPBP	P02775	PPBP	SECUF+UC	4	4	0.713093028202709	0.801328	-0.0629337664002989	16.3316	17.1395	16.31	16.1826	16.6447	16.5923	16.4561	16.4314	16.3114	16.5027						FALSE
P02776	PLF4_HUMAN	PF4	P02776	PF4	SECUF+UC	3	1	0.959139674999236	0.976409	0.00624275383082562	17.0292	17.4319	17.6446	17.3465	17.1464	17.3709	17.2715	17.1737	17.3152	17.4986						FALSE
P02786	TFR1_HUMAN	TFRC	P02786	TFRC	SECUF+UC	31	29	0.000176270462879201	0.00094447	-0.481092834857261	21.409	21.543	21.4303	21.6627	21.2852	21.0265	21.0352	21.0559	20.8469	20.9601						FALSE
P02787	TRFE_HUMAN	TF	P02787	TF	SECUF+UC	36	36	5.46904890039202e-05	0.00035731	-0.766746319277342	22.4762	22.5999	22.4516	22.4304	22.185	21.7464	21.6467	21.3604	21.612	21.9439						TRUE
P02788	TRFL_HUMAN	LTF	P02788	LTF	SECUF+UC	25	25	0.0442206087968267	0.100751	-0.288024323449715	19.1306	19.5757	19.1782	19.2236	19.6174	19.0761	19.1021	18.9984	19.2891	18.8197						FALSE
P02790	HEMO_HUMAN	HPX	P02790	HPX	SECUF+UC	15	15	0.00081245174918694	0.00350778	-0.589831219350884	19.955	20.3055	19.903	20.1412	19.6995	19.3034	19.583	19.1774	19.4347	19.5566						FALSE
P02792	FRIL_HUMAN	FTL	P02792	FTL	SECUF+UC	7	7	3.7157570652885e-06	3.80536e-05	-1.83913432914088	19.887	19.3643	19.7908	19.4101	19.1311	17.0882	17.8527	18.1037	17.7997	17.5433						TRUE
P02794	FRIH_HUMAN	FTH1	P02794	FTH1	SECUF+UC	6	6	2.56691403311554e-06	2.85125e-05	-2.41046014144463	18.8338	18.7966	19.2721	18.7078	18.6312	15.5132	16.6292	17.0509	16.6983	16.2976						TRUE
P03951	FA11_HUMAN	F11	P03951	F11	SECUF+UC	5	5	2.39504944418779e-05	0.000178731	-1.08407033113308	18.0161	18.1177	18.2189	18.1241	17.5194	16.7892	17.1192	17.1725	16.7127	16.7824						TRUE
P03952	KLKB1_HUMAN	KLKB1	P03952	KLKB1	SECUF+UC	31	27	0.00346640870144916	0.0123288	0.570376877400456	21.694	21.4544	21.9512	21.4798	21.0712	22.1873	22.2537	22.1512	21.8894	22.0209						FALSE
P04003	C4BPA_HUMAN	C4BPA	P04003	C4BPA	SECUF+UC	32	32	0.171718115764064	0.284359	0.30189833609224	24.9715	24.2985	24.9323	24.718	23.897	25.0229	24.7526	24.566	25.0093	24.9758						FALSE
P04004	VTNC_HUMAN	VTN	P04004	VTN	SECUF+UC	25	25	0.124992892077014	0.223933	0.346785678618161	23.7127	23.1899	24.0227	23.7249	22.8853	23.9967	23.6767	23.7104	23.7287	24.1569						FALSE
P04040	CATA_HUMAN	CAT	P04040	CAT	SECUF+UC	16	16	0.00484454695904918	0.0163447	-0.632652154153625	19.3241	19.8536	19.3547	19.5485	20.2108	18.9288	19.2941	19.1716	18.933	18.801						FALSE
P04062	GBA1_HUMAN	GBA1	P04062	GBA1	SECUF+UC	2	2	0.115170960393497	0.210249	-0.191031811563787	14.3219	14.5379	14.4336	14.3687	14.6117	13.9527	14.4648	14.4292	14.3399	14.1321						FALSE
P04075	ALDOA_HUMAN	ALDOA	P04075	ALDOA	SECUF+UC	14	14	0.0351901846710469	0.084217	-0.305268544599354	18.8129	19.3061	18.8041	18.8161	19.3049	18.5957	18.8547	18.685	18.6422	18.7402						FALSE
P04080	CYTB_HUMAN	CSTB	P04080	CSTB	SECUF+UC	2	2	0.163787003900466	0.27485	0.304398324436502	14.0029	13.5848	14.0089	13.358	13.7367	13.7238	14.4113	14.5313	13.9189	13.6281						FALSE
P04083	ANXA1_HUMAN	ANXA1	P04083	ANXA1	SECUF+UC	13	13	0.886319478693607	0.926907	0.0218442708747695	17.6496	18.3196	17.7098	17.7831	18.2907	17.897	18.1757	18.0009	17.8337	17.9547						FALSE
P04114	APOB_HUMAN	APOB	P04114	APOB	SECUF+UC	324	324	1.60880990501106e-06	2.00269e-05	0.838390715714926	27.0171	26.9765	26.9821	27.0303	27.1783	27.9204	27.9428	27.6278	27.8652	28.02						TRUE
P04156	PRIO_HUMAN	PRNP	P04156	PRNP	SECUF+UC	1	1	0.240029624776845	0.367164	-0.265696451039771	12.7086	13.2709	12.1025	12.8719	13.0546	12.3664	12.6864	12.9067	12.2116	12.5088						FALSE
P04179	SODM_HUMAN	SOD2	P04179	SOD2	SECUF+UC	1	1	0.0618163524312765	0.13098	-0.54829655459209	12.9435	14.0033	13.1227	12.9108	13.0806	12.6849	11.9341	13.1996	12.8302	12.6706						FALSE
P04180	LCAT_HUMAN	LCAT	P04180	LCAT	SECUF+UC	2	2	0.000279639632185261	0.00141387	1.2118369444859	13.3469	14.6279	14.1447	13.4984	13.9296	15.1236	15.1203	15.4289	14.9592	14.9747						TRUE
P04196	HRG_HUMAN	HRG	P04196	HRG	SECUF+UC	15	15	0.110146390025339	0.203912	-0.388014495903146	21.2553	20.689	21.8212	21.3588	20.9099	20.9067	20.4026	21.2479	20.6127	20.9241						FALSE
P04211	LV743_HUMAN	IGLV7-43	P04211	IGLV7-43	SECUF+UC	5	1	0.654066587863685	0.751669	0.0810193373955066	20.5071	20.2371	20.5717	20.6465	19.7462	20.4486	20.087	20.5185	20.4086	20.651						FALSE
P04217	A1BG_HUMAN	A1BG	P04217	A1BG	SECUF+UC	9	9	0.433459571546925	0.565874	-0.121397401132135	17.7913	18.5206	17.829	17.6318	17.7766	17.7947	17.7731	17.7427	17.784	17.8478						FALSE
P04259	K2C6B_HUMAN	KRT6B	P04259	KRT6B	SECUF+UC	56	2	0.218295392257363	0.340593	-0.13529736823763	23.8786	24.1335	23.7835	24.1497	24.1214	23.7182	23.8338	23.8845	24.118	23.8358						FALSE
P04264	K2C1_HUMAN	KRT1	P04264	KRT1	SECUF+UC	82	45	0.309272513384269	0.440674	-0.0795103332746763	26.7958	26.8413	26.7527	26.9678	26.8844	26.634	26.9302	26.7493	26.7881	26.7428						FALSE
P04275	VWF_HUMAN	VWF	P04275	VWF	SECUF+UC	140	140	3.63037517081418e-08	1.03807e-06	1.58608179485832	23.8695	24.1699	23.8769	23.6738	23.5746	25.4535	25.3099	25.4933	25.4349	25.4035						TRUE
P04278	SHBG_HUMAN	SHBG	P04278	SHBG	SECUF+UC	1	1	0.967273941701389	0.980859	-0.00868340159075665	12.1478	12.3602	11.961	11.7917	12.3858	12.3872	12.1412	12.6083	11.4665	11.9998						FALSE
P04350	TBB4A_HUMAN	TUBB4A	P04350	TUBB4A	SECUF+UC	1	1	0.150311718817842	0.258239	0.245831483533323	13.9739	14.5351	14.0758	13.9256	14.3861	14.2575	14.4162	14.7522	14.0925	14.6072						FALSE
P04406	G3P_HUMAN	GAPDH	P04406	GAPDH	SECUF+UC	18	16	0.00794743598415783	0.0246798	-0.496024192446114	20.1449	20.4849	20.1191	20.7171	20.8298	19.8583	20.092	19.8086	20.1482	19.9085						FALSE
P04430	KV116_HUMAN	IGKV1-16	P04430	IGKV1-16	SECUF+UC	3	3	0.624548875650718	0.727285	0.150087169785763	18.5252	17.6782	18.7647	18.0345	17.0471	18.2071	17.7778	18.1694	18.1002	18.5458						FALSE
P04439	HLAA_HUMAN	HLA-A	P04439	HLA-A	SECUF+UC	8	6	0.116916170521396	0.212897	0.267911186412476	17.7037	17.476	17.9454	17.8419	18.2995	18.1026	18.014	18.4636	17.8958	18.1301						FALSE
P04440	DPB1_HUMAN	HLA-DPB1	P04440	HLA-DPB1	SECUF+UC	1	1	0.000102329781891593	0.00058679	4.46592089715127	6.34005	11.1355	9.27178	9.95028	10.03	13.9988	13.5652	14.0908	13.7931	13.6093						TRUE
P04632	CPNS1_HUMAN	CAPNS1	P04632	CAPNS1	SECUF+UC	7	3	0.201431387293615	0.320515	-0.0854532080481611	16.5428	16.6898	16.7002	16.6154	16.6755	16.5519	16.6097	16.6251	16.5389	16.4708						FALSE
P04746	AMYP_HUMAN	AMY2A	P04746; P0DTE7; P0DTE8; P0DUB6; P19961	AMY2A ; AMY1B ; AMY1C ; AMY1A ; AMY2B	SECUF+UC	10	0	0.7024974486653	0.792815	-0.0227540706001363	16.4921	16.5281	16.4743	16.5009	16.5391	16.4508	16.4723	16.5936	16.4417	16.4622						FALSE
P04792	HSPB1_HUMAN	HSPB1	P04792	HSPB1	SECUF+UC	10	10	0.204693467517693	0.323743	-0.317972748393387	18.3178	19.0196	17.9884	18.3391	19.2187	17.9844	18.2914	18.4721	18.5252	18.0207						FALSE
P04839	CY24B_HUMAN	CYBB	P04839	CYBB	SECUF+UC	2	2	0.000136415559023926	0.000751942	0.856513326955342	12.8397	13.2627	13.1852	12.9523	12.5361	13.8901	13.6716	14.0454	13.8466	13.6049						TRUE
P04844	RPN2_HUMAN	RPN2	P04844	RPN2	SECUF+UC	1	1	0.00944961129053001	0.0285465	-0.513102393917327	12.3105	12.5617	12.7961	12.0818	12.6362	11.7965	12.1144	12.2343	12.0762	11.5993						FALSE
P04899	GNAI2_HUMAN	GNAI2	P04899	GNAI2	SECUF+UC	32	6	0.338135251972433	0.468362	0.0711375963564223	21.0592	21.1046	21.07	21.1006	21.0747	21.1419	21.3647	21.0811	21.0995	21.0777						FALSE
P04908	H2A1B_HUMAN	H2AC4	P04908; P0C0S8; P20671; Q16777; Q6FI13; Q7L7L0; Q93077; Q96KK5; Q99878; Q9BTM1	H2AC4 ; H2AC11 ; H2AC7 ; H2AC20 ; H2AC18 ; H2AC25 ; H2AC6 ; H2AC12 ; H2AC14 ; H2AJ	SECUF+UC	10	0	0.968451809687075	0.981416	-0.00207960465621326	19.914	19.9142	19.9093	19.9119	19.9115	19.9097	19.911	19.9118	19.9122	19.9057						FALSE
P05023	AT1A1_HUMAN	ATP1A1	P05023	ATP1A1	SECUF+UC	49	17	0.647915912781525	0.746085	-0.0360915198561251	19.1977	19.5495	19.2494	19.2739	19.3345	19.2926	19.3081	19.3394	19.231	19.2535						FALSE
P05062	ALDOB_HUMAN	ALDOB	P05062	ALDOB	SECUF+UC	2	2	0.250702930239065	0.378677	-0.156320838880463	13.8981	14.5431	14.427	13.9773	14.3415	14.062	13.9966	14.2155	14.0389	14.0924						FALSE
P05067	A4_HUMAN	APP	P05067	APP	SECUF+UC	15	13	6.05607552998563e-10	6.03102e-08	3.59680847609443	15.1806	15.1209	14.6532	14.4641	15.1653	18.3121	18.3087	18.6803	18.6905	18.5765						TRUE
P05089	ARGI1_HUMAN	ARG1	P05089	ARG1	SECUF+UC	11	11	0.235415762278203	0.362024	-0.363312664694494	17.8685	19.2201	17.7671	18.6312	19.0968	17.8076	18.4093	18.0995	18.2965	18.1543						FALSE
P05090	APOD_HUMAN	APOD	P05090	APOD	SECUF+UC	6	6	0.0184404530297212	0.0500527	0.535801172540946	18.9693	20.1366	19.327	19.3972	19.5855	20.24	20.1451	19.9647	19.7873	19.9575						FALSE
P05106	ITB3_HUMAN	ITGB3	P05106	ITGB3	SECUF+UC	30	30	0.0175423400642372	0.0479756	-0.333783232059456	22.2223	22.1042	22.4508	22.4668	22.0019	21.9247	22.0498	21.9038	21.6407	22.0582						FALSE
P05107	ITB2_HUMAN	ITGB2	P05107	ITGB2	SECUF+UC	17	15	0.219155641547032	0.34175	0.133662617348335	18.4953	18.6743	18.1768	18.1751	18.3377	18.5677	18.5389	18.4188	18.5032	18.4989						FALSE
P05109	S10A8_HUMAN	S100A8	P05109	S100A8	SECUF+UC	6	6	0.658349027032793	0.755388	-0.0861274391451516	20.2835	20.4225	20.3845	20.3876	20.5334	19.9841	20.933	19.7901	20.3654	20.5083						FALSE
P05120	PAI2_HUMAN	SERPINB2	P05120	SERPINB2	SECUF+UC	2	2	0.14698306168437	0.254032	-0.496533673210903	14.4121	15.4403	14.3148	15.1963	16.0315	14.205	14.7312	14.8156	14.869	14.2916						FALSE
P05121	PAI1_HUMAN	SERPINE1	P05121	SERPINE1	SECUF+UC	5	5	0.87466933510872	0.918896	-0.0162687482256914	15.7129	16.0277	16.1304	15.637	15.7917	15.9215	15.8032	15.8834	15.812	15.7982						FALSE
P05141	ADT2_HUMAN	SLC25A5	P05141; P12235; P12236; Q9H0C2	SLC25A5 ; SLC25A4 ; SLC25A6 ; SLC25A31	SECUF+UC	4	0	0.324164267400255	0.45468	-0.0687992480817634	14.1635	14.0567	14.2392	14.1557	14.2633	14.0818	14.1531	14.1997	14.0304	14.0695						FALSE
P05154	IPSP_HUMAN	SERPINA5	P05154	SERPINA5	SECUF+UC	12	12	0.799042472385989	0.864283	-0.0482287840758993	19.3773	19.6749	20.2982	19.5772	19.4074	19.7006	19.743	19.8975	19.4783	19.2744						FALSE
P05155	IC1_HUMAN	SERPING1	P05155	SERPING1	SECUF+UC	19	19	0.0079220481469447	0.0246621	0.503789639020312	21.4417	21.2259	21.6475	21.123	20.9831	21.7338	22.1179	21.8456	21.4244	21.8184						FALSE
P05156	CFAI_HUMAN	CFI	P05156	CFI	SECUF+UC	7	7	0.143915284956484	0.249926	-0.292229572280444	17.6084	18.7074	17.9767	17.716	18.0602	17.5469	17.7088	17.7928	17.6907	17.8685						FALSE
P05160	F13B_HUMAN	F13B	P05160	F13B	SECUF+UC	10	10	0.0671412587337345	0.139801	-0.260355930630773	17.6561	18.237	18.1367	17.6895	17.944	17.6472	17.4693	17.8057	17.657	17.7823						FALSE
P05164	PERM_HUMAN	MPO	P05164	MPO	SECUF+UC	18	16	0.00147660351984484	0.00591958	-0.5349860087642	18.4785	18.6842	18.9728	18.5557	18.2478	18.0518	18.062	18.2	17.9385	18.0118						FALSE
P05165	PCCA_HUMAN	PCCA	P05165	PCCA	SECUF+UC	1	1	8.62965768161406e-09	3.95594e-07	-3.62630751396406	13.4076	13.5433	13.1703	13.4572	13.2805	10.0679	9.52123	10.349	9.05605	9.73313						TRUE
P05186	PPBT_HUMAN	ALPL	P05186	ALPL	SECUF+UC	8	8	7.36120018106992e-06	6.72758e-05	0.819223768404655	15.5469	15.9228	15.724	15.5923	15.638	16.4873	16.4583	16.7315	16.5243	16.3186						TRUE
P05362	ICAM1_HUMAN	ICAM1	P05362	ICAM1	SECUF+UC	9	9	0.00144903083081993	0.00582841	0.442734143749199	15.7976	16.2916	15.9039	15.9546	16.1218	16.4996	16.4172	16.5556	16.2852	16.5256						FALSE
P05388	RLA0_HUMAN	RPLP0	P05388; Q8NHW5	RPLP0 ; RPLP0P6	SECUF+UC	2	0	0.25122908386553	0.378896	-0.116746278631599	12.9573	12.6783	12.9573	12.8436	13.0095	12.5861	12.7139	13.0119	12.7943	12.7559						FALSE
P05452	TETN_HUMAN	CLEC3B	P05452	CLEC3B	SECUF+UC	1	1	0.801379754270412	0.865514	0.0659786101163604	13.8716	14.9881	13.5859	13.4833	13.8699	13.8498	14.3297	13.9258	14.093	13.9304						FALSE
P05543	THBG_HUMAN	SERPINA7	P05543	SERPINA7	SECUF+UC	2	2	0.00652645071101326	0.0210026	-0.78914115232573	14.2582	15.2527	14.0207	14.2992	15.0363	13.5947	13.9389	14.0175	13.6762	13.6941						TRUE
P05546	HEP2_HUMAN	SERPIND1	P05546	SERPIND1	SECUF+UC	18	18	0.000204747462185943	0.00106928	0.587237733858409	20.2159	20.0541	20.2139	20.0518	19.7048	20.7127	20.5983	20.4911	20.7075	20.667						FALSE
P05556	ITB1_HUMAN	ITGB1	P05556	ITGB1	SECUF+UC	19	19	0.714379327633002	0.801943	0.0589777601164485	19.0809	19.8966	19.6864	19.5477	19.196	19.6824	19.6439	19.4547	19.3127	19.6089						FALSE
P05771	KPCB_HUMAN	PRKCB	P05771	PRKCB	SECUF+UC	11	5	1.87502341864079e-05	0.000145959	0.548603766180939	16.1498	16.2306	16.0609	16.2445	16.0598	16.6748	16.6459	16.8644	16.6796	16.6238						FALSE
P05997	CO5A2_HUMAN	COL5A2	P05997	COL5A2	SECUF+UC	1	1	2.43548050099006e-07	4.31513e-06	3.44447671586495	9.89584	11.3729	10.2231	10.109	11.0866	14.0937	13.7359	14.4116	13.805	13.8636						TRUE
P06239	LCK_HUMAN	LCK	P06239	LCK	SECUF+UC	1	1	3.23105804643057e-06	3.3932e-05	2.4080463574412	11.0232	11.9525	10.9825	10.3166	10.5575	13.3597	13.3936	13.6067	13.1167	13.3958						TRUE
P06241	FYN_HUMAN	FYN	P06241	FYN	SECUF+UC	2	2	0.551444619071099	0.666627	-0.0788640575340569	14.416	15.1732	14.7879	14.9015	14.8169	14.57	14.7532	14.8839	14.7082	14.7858						FALSE
P06276	CHLE_HUMAN	BCHE	P06276	BCHE	SECUF+UC	6	6	0.00130696706753626	0.00531623	-0.504668939303773	16.7552	17.2852	17.1379	16.9254	16.8381	16.569	16.4188	16.6781	16.4208	16.3318						FALSE
P06312	KV401_HUMAN	IGKV4-1	P06312	IGKV4-1	SECUF+UC	4	4	0.0886671925898568	0.172306	-0.388752709889594	22.2073	21.0843	22.0516	22.1189	21.9952	21.4212	21.5964	21.1765	21.6951	21.6244						FALSE
P06331	HV434_HUMAN	IGHV4-34	P06331	IGHV4-34	SECUF+UC	16	1	0.652559826746325	0.750535	-0.0271920009450746	23.2583	23.2381	23.2846	23.3089	23.3739	23.3203	23.2506	23.2821	23.2836	23.1912						FALSE
P06396	GELS_HUMAN	GSN	P06396	GSN	SECUF+UC	20	20	0.0680373064410467	0.141158	-0.201059910608897	21.4488	21.6004	21.6295	21.7124	21.4571	21.5924	21.5112	21.2508	21.1681	21.3204						FALSE
P06576	ATPB_HUMAN	ATP5F1B	P06576	ATP5F1B	SECUF+UC	4	4	0.157220049949403	0.267089	-0.176501161637345	15.1035	15.1953	14.9431	14.6585	15.0082	14.7513	14.7655	15.0466	14.8556	14.6071						FALSE
P06681	CO2_HUMAN	C2	P06681	C2	SECUF+UC	7	7	0.467871401503704	0.594111	-0.152824303926327	16.3142	17.2124	16.4612	16.0195	16.8767	16.481	16.3293	16.6548	16.3625	16.2921						FALSE
P06702	S10A9_HUMAN	S100A9	P06702	S100A9	SECUF+UC	6	6	0.0223314102920428	0.0583026	0.436786214728741	20.5986	19.8268	20.61	20.0055	19.961	20.7099	20.6396	20.7542	20.5636	20.5185						FALSE
P06703	S10A6_HUMAN	S100A6	P06703	S100A6	SECUF+UC	1	1	0.439724183497215	0.571009	-0.129718865850121	14.3114	14.8965	13.9869	14.4899	14.3558	14.3186	14.1382	14.6095	14.174	14.1516						FALSE
P06727	APOA4_HUMAN	APOA4	P06727	APOA4	SECUF+UC	23	23	5.99083138197848e-05	0.000382968	0.832743892303707	20.9189	21.4434	21.0709	20.8686	21.3236	21.9873	21.8099	22.1829	21.8329	21.9762						TRUE
P06733	ENOA_HUMAN	ENO1	P06733	ENO1	SECUF+UC	22	16	0.015292584744241	0.0427955	-0.376921548210291	19.7434	20.3398	19.8832	19.9841	20.3552	19.5137	19.8181	19.6951	19.6356	19.7585						FALSE
P06737	PYGL_HUMAN	PYGL	P06737	PYGL	SECUF+UC	10	4	0.0756665608660672	0.152815	-0.125959911812391	17.0421	17.0379	16.8999	16.9552	17.0258	16.9004	16.8389	16.9496	16.7598	16.8823						FALSE
P06744	G6PI_HUMAN	GPI	P06744	GPI	SECUF+UC	9	9	0.0136553905013444	0.0391626	-0.288697498265609	17.242	17.4977	17.2085	17.3081	17.1907	16.8975	17.0005	17.2596	16.8245	17.0215						FALSE
P06748	NPM_HUMAN	NPM1	P06748	NPM1	SECUF+UC	2	2	0.444496863135515	0.574088	-0.309299994931964	14.6106	15.6629	14.3199	14.3259	16.2554	14.0925	15.2284	14.8677	14.6479	14.7918						FALSE
P06753	TPM3_HUMAN	TPM3	P06753	TPM3	SECUF+UC	2	2	0.107953802165653	0.201013	-0.365589211715037	15.6193	16.2474	15.1133	16.0149	15.7168	15.289	15.6756	14.9698	15.4703	15.479						FALSE
P06756	ITAV_HUMAN	ITGAV	P06756	ITGAV	SECUF+UC	3	3	0.0265348064087637	0.0673396	0.517752975665847	14.3064	14.5807	14.6188	13.8637	14.4511	15.0688	14.946	15.3769	14.4471	14.5705						FALSE
P06858	LIPL_HUMAN	LPL	P06858	LPL	SECUF+UC	5	5	8.36554802355126e-07	1.16714e-05	1.60099332615776	14.9059	15.025	14.4125	14.6995	15.0372	16.2494	16.1415	16.4511	16.4696	16.7735						TRUE
P06899	H2B1J_HUMAN	H2BC11	P06899; P23527; P33778; Q16778	H2BC11 ; H2BC17 ; H2BC3 ; H2BC21	SECUF+UC	7	0	0.7915846284602	0.858798	-0.0171239269894876	17.7243	17.8974	17.722	17.7151	17.73	17.7255	17.7191	17.8275	17.7277	17.7034						FALSE
P07093	GDN_HUMAN	SERPINE2	P07093	SERPINE2	SECUF+UC	5	5	6.99056613081748e-05	0.000437539	0.717682468224542	15.9427	16.3065	15.8575	15.9086	16.2779	16.915	16.5771	16.8212	16.7636	16.8048						FALSE
P07099	HYEP_HUMAN	EPHX1	P07099	EPHX1	SECUF+UC	9	9	0.21059878148842	0.330699	-0.116450416905284	17.0026	17.2862	17.0096	17.0067	17.073	17.0228	16.7992	17.1336	16.9636	16.8766						FALSE
P07148	FABPL_HUMAN	FABP1	P07148	FABP1	SECUF+UC	1	1	0.696132514228468	0.787478	-0.0531915509639411	12.8796	13.245	13.5574	13.1535	13.1638	13.2131	13.397	13.1846	12.8989	13.0398						FALSE
P07195	LDHB_HUMAN	LDHB	P07195	LDHB	SECUF+UC	10	10	0.0329578934336876	0.0800525	-0.221735708450936	18.6086	18.7208	18.6756	18.5946	18.4625	18.5211	18.5581	18.3246	18.1671	18.3824						FALSE
P07203	GPX1_HUMAN	GPX1	P07203	GPX1	SECUF+UC	6	6	0.013242332753922	0.0382057	-0.433158789371465	16.7784	17.4669	16.8503	16.7062	17.1735	16.5572	16.4564	16.7652	16.5038	16.5269						FALSE
P07204	TRBM_HUMAN	THBD	P07204	THBD	SECUF+UC	1	1	0.622445649806658	0.725726	-0.109577128556968	12.8089	14.0198	13.439	13.6878	14.0402	13.3777	13.3454	13.438	13.6553	13.6314						FALSE
P07225	PROS_HUMAN	PROS1	P07225	PROS1	SECUF+UC	31	31	0.575238183761552	0.685633	0.128610651355235	23.505	22.8093	23.7228	23.3701	22.6894	23.2429	23.4563	22.9594	23.2869	23.7942						FALSE
P07237	PDIA1_HUMAN	P4HB	P07237	P4HB	SECUF+UC	14	14	0.0915116584213486	0.176061	-0.196387297255225	17.5156	17.9838	17.524	17.5371	17.8114	17.4643	17.4284	17.639	17.4239	17.4345						FALSE
P07327	ADH1A_HUMAN	ADH1A	P07327	ADH1A	SECUF+UC	18	1	0.948598882253712	0.97032	0.00359620639190439	17.8272	17.7853	17.8224	17.8165	17.8023	17.8123	17.8507	17.8616	17.7604	17.7867						FALSE
P07339	CATD_HUMAN	CTSD	P07339	CTSD	SECUF+UC	8	8	0.130563730957094	0.230905	-0.354738773097747	17.4421	18.1574	17.5412	17.725	18.2288	17.3576	18.0316	17.6717	17.1541	17.1059						FALSE
P07355	ANXA2_HUMAN	ANXA2	P07355	ANXA2	SECUF+UC	30	4	0.311823891536348	0.441878	-0.130748407363434	20.1656	20.2316	20.0391	20.3418	20.6676	19.9987	20.275	20.1911	20.319	20.0082						FALSE
P07357	CO8A_HUMAN	C8A	P07357	C8A	SECUF+UC	11	11	0.00631332577635802	0.0205094	-0.552928331083599	19.3026	19.798	19.5413	18.8093	19.234	18.8268	18.785	18.7113	18.6581	18.9395						FALSE
P07358	CO8B_HUMAN	C8B	P07358	C8B	SECUF+UC	15	15	0.014524837839567	0.0410447	-0.485400497516544	19.1781	19.6523	19.9902	19.1754	19.1124	18.887	19.0186	18.9536	18.8111	19.0113						FALSE
P07359	GP1BA_HUMAN	GP1BA	P07359	GP1BA	SECUF+UC	12	12	0.0130076993199973	0.0376038	-0.414327626841871	19.4509	19.6573	19.5213	18.951	19.4176	18.9402	19.264	18.8892	18.7928	19.0402						FALSE
P07360	CO8G_HUMAN	C8G	P07360	C8G	SECUF+UC	6	6	0.0928223698282267	0.178002	-0.195654137105304	18.411	18.6622	18.6031	18.3819	18.0989	18.2534	18.2336	18.2309	18.3266	18.1342						FALSE
P07384	CAN1_HUMAN	CAPN1	P07384	CAPN1	SECUF+UC	17	17	0.250006112276988	0.37802	-0.0894158646296681	17.9294	18.2132	18.1653	18.1409	18.1772	18.0853	18.0261	18.1107	17.9336	18.0233						FALSE
P07437	TBB5_HUMAN	TUBB	P07437	TUBB	SECUF+UC	137	5	0.753129158673921	0.833348	-0.016756711353036	23.1412	23.1882	23.1575	23.1519	23.1567	23.1475	23.1531	23.1361	23.1339	23.141						FALSE
P07476	INVO_HUMAN	IVL	P07476	IVL	SECUF+UC	1	1	0.0373029279770087	0.0878718	-0.44234209981037	13.3566	13.8257	13.3005	13.2388	13.7881	13.0185	12.8726	13.3855	13.4181	12.6033						FALSE
P07585	PGS2_HUMAN	DCN	P07585	DCN	SECUF+UC	1	1	0.870492451054075	0.91555	0.0292555967174195	13.678	12.7221	13.0879	13.4132	12.9723	13.2832	13.3358	13.3929	12.9496	13.0582						FALSE
P07602	SAP_HUMAN	PSAP	P07602	PSAP	SECUF+UC	1	1	0.521133142868497	0.641742	-0.143431558225425	11.1286	12.0984	11.8851	11.7194	12.0384	11.7036	11.5557	12.1542	11.1635	11.5759						FALSE
P07686	HEXB_HUMAN	HEXB	P07686	HEXB	SECUF+UC	2	2	0.0544282193950547	0.118276	-0.577660007255382	13.5285	14.4298	13.685	13.7417	14.8271	13.2041	13.6473	13.9258	13.4813	13.0653						FALSE
P07737	PROF1_HUMAN	PFN1	P07737	PFN1	SECUF+UC	9	9	0.0185495933847091	0.0501134	-0.422100991828088	19.904	19.2715	19.8612	19.9986	20.1097	19.4771	19.2035	19.306	19.5234	19.5244						FALSE
P07741	APT_HUMAN	APRT	P07741	APRT	SECUF+UC	2	2	0.605826708123995	0.714134	0.0652763613850187	15.0139	15.1555	14.7929	14.5519	14.9848	15.0786	14.9015	15.1764	14.8447	14.8242						FALSE
P07766	CD3E_HUMAN	CD3E	P07766	CD3E	SECUF+UC	1	1	0.0351973287184087	0.084217	0.278475663803793	12.8083	12.9278	12.8471	12.4606	12.8346	12.8212	13.2166	12.9571	13.0152	13.2607						FALSE
P07900	HS90A_HUMAN	HSP90AA1	P07900	HSP90AA1	SECUF+UC	43	6	0.0973731083503926	0.185009	-0.103598291287859	20.3143	20.4199	20.3283	20.3334	20.3837	20.247	20.2839	20.3003	20.1936	20.2368						FALSE
P07942	LAMB1_HUMAN	LAMB1	P07942	LAMB1	SECUF+UC	41	41	2.74559391674784e-10	4.29912e-08	4.06433073940553	16.6562	17.2832	16.2771	16.5897	17.0623	20.8723	20.9165	20.7895	20.766	20.8457						TRUE
P07947	YES_HUMAN	YES1	P07947	YES1	SECUF+UC	4	2	0.117518834647624	0.213456	-0.145332032806916	16.2585	16.1758	15.9861	15.8673	16.0778	16.0138	15.9631	15.9588	15.8425	15.8606						FALSE
P07948	LYN_HUMAN	LYN	P07948	LYN	SECUF+UC	27	11	0.138787564372806	0.243215	-0.224816937247493	20.1362	20.9185	20.2064	20.1997	20.2788	20.1172	20.1578	20.1932	20.0491	20.0982						FALSE
P07951	TPM2_HUMAN	TPM2	P07951	TPM2	SECUF+UC	2	0	0.00852061416286768	0.0260949	-0.432948802354998	16.3104	16.8718	16.1013	16.3055	16.4246	16.1056	15.9544	15.8289	15.8967	16.0632						FALSE
P07988	PSPB_HUMAN	SFTPB	P07988	SFTPB	SECUF+UC	1	1	0.00321424738389086	0.0115849	1.5418763766188	10.1083	11.0149	10.9281	11.3305	8.85145	12.119	11.8897	12.0225	12.0008	11.9105						TRUE
P07996	TSP1_HUMAN	THBS1	P07996	THBS1	SECUF+UC	60	51	2.75695910918433e-07	4.73934e-06	0.886373830899821	21.8366	21.9809	21.9323	21.8354	21.7152	22.7026	22.6527	22.8239	22.6956	22.8575						TRUE
P08123	CO1A2_HUMAN	COL1A2	P08123	COL1A2	SECUF+UC	15	15	3.58121692989454e-08	1.03426e-06	1.95837752334925	16.9141	17.6239	16.8568	17.14	17.1199	19.1619	19.1203	19.054	19.1102	19.0004						TRUE
P08133	ANXA6_HUMAN	ANXA6	P08133	ANXA6	SECUF+UC	24	24	0.889828439727495	0.928405	0.0108762573913062	18.6988	18.9917	18.8316	18.7931	18.8835	18.9284	18.9551	18.8167	18.7233	18.8296						FALSE
P08174	DAF_HUMAN	CD55	P08174	CD55	SECUF+UC	3	3	0.78670768602336	0.855104	-0.0313892509087257	15.3647	15.3181	15.1914	15.3277	15.5239	15.2509	15.4797	15.0813	15.6084	15.1484						FALSE
P08185	CBG_HUMAN	SERPINA6	P08185	SERPINA6	SECUF+UC	3	3	0.262533952914941	0.390622	-0.17117072657992	15.5736	16.1432	15.4285	15.464	15.571	15.418	15.3083	15.7667	15.4231	15.4083						FALSE
P08195	4F2_HUMAN	SLC3A2	P08195	SLC3A2	SECUF+UC	11	11	0.560164826226698	0.672384	-0.0811961595598092	16.7445	17.1754	16.8437	16.8593	17.1848	16.7844	16.8642	17.2649	16.6173	16.8709						FALSE
P08237	PFKAM_HUMAN	PFKM	P08237	PFKM	SECUF+UC	1	1	0.00254214265363094	0.00954708	-0.512994261886094	12.4979	12.584	12.5376	12.8441	12.7037	12.2828	11.9362	12.502	11.9899	11.8914						FALSE
P08238	HS90B_HUMAN	HSP90AB1	P08238	HSP90AB1	SECUF+UC	9	5	0.0832911324493874	0.163859	-0.245154731601602	16.6595	17.1677	16.6186	16.7062	17.1736	16.5172	16.6753	16.7411	16.5826	16.5835						FALSE
P08246	ELNE_HUMAN	ELANE	P08246	ELANE	SECUF+UC	2	2	0.0645958821836154	0.13568	-0.240986493433743	15.0635	15.5417	15.3233	15.1067	14.894	15.0587	14.902	14.9615	14.9508	14.8513						FALSE
P08311	CATG_HUMAN	CTSG	P08311	CTSG	SECUF+UC	5	5	0.167047071013892	0.279024	-0.163678760951576	16.542	16.728	16.9981	16.6217	16.519	16.6732	16.3269	16.6605	16.4395	16.4903						FALSE
P08319	ADH4_HUMAN	ADH4	P08319	ADH4	SECUF+UC	8	8	0.0936431022121126	0.179219	0.26403716946886	16.6807	17.2711	17.4428	17.0205	17.1538	17.4982	17.5737	17.2739	17.3989	17.1444						FALSE
P08473	NEP_HUMAN	MME	P08473	MME	SECUF+UC	23	23	0.192588790926443	0.309342	-0.179780953467102	19.4709	19.8109	19.9112	19.657	19.2713	19.5132	19.6046	19.4893	19.2142	19.4011						FALSE
P08493	MGP_HUMAN	MGP	P08493	MGP	SECUF+UC	1	1	0.161903659226858	0.273118	-0.229023312897873	17.1794	16.7496	16.6706	16.3897	16.5383	16.21	16.3457	16.5719	16.7248	16.53						FALSE
P08514	ITA2B_HUMAN	ITGA2B	P08514	ITGA2B	SECUF+UC	33	33	0.0029915947733409	0.0109364	-0.373112066757603	22.7131	22.7675	22.7259	22.5389	22.8076	22.4081	22.4805	22.4074	22.03	22.3613						FALSE
P08519	APOA_HUMAN	LPA	P08519	LPA	SECUF+UC	47	45	0.0715166101689109	0.146049	0.243291778109047	23.3595	23.25	23.4543	23.6067	23.677	23.7776	23.592	23.4121	23.9561	23.8262						FALSE
P08567	PLEK_HUMAN	PLEK	P08567	PLEK	SECUF+UC	11	11	0.8178953038219	0.878424	-0.022409503107891	17.7857	18.1136	17.645	17.7524	17.7378	17.815	17.686	17.6938	17.8391	17.8886						FALSE
P08571	CD14_HUMAN	CD14	P08571	CD14	SECUF+UC	12	12	0.00164636092689576	0.00651327	0.484819504114697	18.3008	18.3445	18.2408	18.6735	18.0594	18.6439	18.7233	18.9648	18.8469	18.8641						FALSE
P08572	CO4A2_HUMAN	COL4A2	P08572	COL4A2	SECUF+UC	10	10	2.82836597371657e-10	4.29912e-08	4.80604290012839	14.2408	14.4521	13.7428	13.3926	13.7204	18.9237	18.3562	18.6842	18.7098	18.905						TRUE
P08575	PTPRC_HUMAN	PTPRC	P08575	PTPRC	SECUF+UC	26	26	0.0537791114366999	0.11713	0.198928130208667	18.7049	19.1062	18.6632	18.7518	18.8538	19.0565	19.0889	18.9991	18.9093	19.0207						FALSE
P08603	CFAH_HUMAN	CFH	P08603	CFH	SECUF+UC	66	55	0.0214182146348496	0.056335	-0.487190683854038	23.9237	23.7018	24.2469	24.059	23.2302	23.6254	23.2807	23.1265	23.2915	23.4015						FALSE
P08631	HCK_HUMAN	HCK	P08631	HCK	SECUF+UC	3	3	5.28109621694428e-06	5.10094e-05	1.64800200088161	13.9567	14.1035	13.5625	13.9212	14.017	16.124	15.4876	15.7597	15.021	15.4086						TRUE
P08637	FCG3A_HUMAN	FCGR3A	P08637	FCGR3A	SECUF+UC	3	1	0.469620539564897	0.595114	0.0613186517647684	16.6402	16.8846	16.5165	16.6043	16.7563	16.8142	16.8189	16.7264	16.6748	16.6744						FALSE
P08648	ITA5_HUMAN	ITGA5	P08648	ITGA5	SECUF+UC	8	8	0.197731379300427	0.315496	-0.147296531085857	16.3726	16.8976	16.5978	16.4166	16.7093	16.4847	16.3701	16.5981	16.4388	16.3657						FALSE
P08670	VIME_HUMAN	VIM	P08670	VIM	SECUF+UC	25	9	0.204447171921162	0.323743	-0.0968522471820457	18.7399	19.0548	18.8464	18.7842	18.8748	18.7399	18.7193	18.7847	18.7807	18.7912						FALSE
P08697	A2AP_HUMAN	SERPINF2	P08697	SERPINF2	SECUF+UC	18	18	0.00138841839002544	0.0056159	0.405459975024115	20.5643	20.4182	20.6071	20.32	20.6782	20.9716	20.7457	20.9576	20.8504	21.0898						FALSE
P08709	FA7_HUMAN	F7	P08709	F7	SECUF+UC	3	3	9.0279398243808e-08	1.99733e-06	1.26874919671438	13.2216	12.9906	12.9168	13.1987	13.0298	14.4258	14.1624	14.2039	14.5106	14.3987						TRUE
P08727	K1C19_HUMAN	KRT19	P08727	KRT19	SECUF+UC	2	0	0.140624993485482	0.245393	-0.449103640349456	16.3794	17.0881	15.8405	16.7302	17.4861	15.9972	16.521	16.596	16.1506	16.014						FALSE
P08754	GNAI3_HUMAN	GNAI3	P08754	GNAI3	SECUF+UC	32	6	0.874603630888725	0.918896	-0.00870952742554465	20.8677	20.9322	20.8441	20.8392	20.8349	20.8599	20.8605	20.8579	20.843	20.8533						FALSE
P08758	ANXA5_HUMAN	ANXA5	P08758	ANXA5	SECUF+UC	14	14	0.0284488174428409	0.0712577	-0.28170196645431	19.508	19.2719	19.2481	19.6547	19.6176	19.1568	19.3414	19.1655	18.9394	19.2887						FALSE
P08779	K1C16_HUMAN	KRT16	P08779	KRT16	SECUF+UC	60	22	0.205593215997688	0.324646	-0.095541229670804	25.665	25.6605	25.5745	25.7352	25.7865	25.4979	25.5783	25.5779	25.7423	25.5478						FALSE
P08962	CD63_HUMAN	CD63	P08962	CD63	SECUF+UC	3	3	0.916662537935882	0.945308	0.011407850473212	17.6591	18.0096	17.9712	17.918	18.2457	18.0003	18.071	17.8175	17.9206	18.0512						FALSE
P09104	ENOG_HUMAN	ENO2	P09104	ENO2	SECUF+UC	2	2	0.00124410391630373	0.00511091	-0.513612570299417	14.0931	14.3024	14.2954	13.9965	14.2091	13.462	13.9167	13.8674	13.4224	13.6601						FALSE
P09110	THIK_HUMAN	ACAA1	P09110	ACAA1	SECUF+UC	1	1	0.205672855343458	0.324646	-0.123861082047181	11.99	12.0051	11.8677	11.7836	12.0308	11.9394	11.973	11.8448	11.5966	11.704						FALSE
P09172	DOPO_HUMAN	DBH	P09172	DBH	SECUF+UC	7	7	0.000127970053089731	0.000712095	-0.762713970162286	16.5863	16.717	16.8499	16.7372	16.5768	15.5476	15.902	16.3079	15.9125	15.9837						TRUE
P09211	GSTP1_HUMAN	GSTP1	P09211	GSTP1	SECUF+UC	4	4	0.457392642808264	0.586828	0.130160427843546	16.072	16.4969	16.2617	16.0921	16.8312	16.1215	16.3617	16.5182	16.7536	16.6497						FALSE
P09326	CD48_HUMAN	CD48	P09326	CD48	SECUF+UC	3	3	0.324353952101805	0.454681	-0.167570362231405	15.6251	15.8672	14.9795	15.4362	15.7818	15.2452	15.3585	15.6398	15.3315	15.2768						FALSE
P09382	LEG1_HUMAN	LGALS1	P09382	LGALS1	SECUF+UC	3	3	0.463318830725213	0.591279	0.136172412833206	14.7024	15.2995	14.8625	14.7861	15.33	15.0419	15.6266	15.1628	14.7695	15.0605						FALSE
P09486	SPRC_HUMAN	SPARC	P09486	SPARC	SECUF+UC	3	3	4.92096861992951e-10	5.51139e-08	3.10390519508247	12.5924	12.7656	12.2787	12.0699	12.3107	15.4715	15.4384	15.5653	15.3165	15.7451						TRUE
P09493	TPM1_HUMAN	TPM1	P09493	TPM1	SECUF+UC	2	2	0.432114836793783	0.565204	-0.146368092698019	15.4039	16.238	15.4302	15.7227	15.9405	15.5156	15.8599	15.6464	15.2202	15.7613						FALSE
P09496	CLCA_HUMAN	CLTA	P09496	CLTA	SECUF+UC	2	2	0.210523947366151	0.330699	-0.180668081459176	14.9095	15.3921	14.9232	14.9388	15.2465	14.8321	14.8891	15.2841	14.768	14.7335						FALSE
P09497	CLCB_HUMAN	CLTB	P09497	CLTB	SECUF+UC	1	1	0.01006778849465	0.0301303	0.686119993137282	13.4758	14.0441	13.1565	13.5013	14.0329	14.6347	14.0011	14.6898	14.4256	13.8899						FALSE
P09525	ANXA4_HUMAN	ANXA4	P09525	ANXA4	SECUF+UC	9	9	0.00186635578080103	0.00723495	-0.321687490809719	18.1587	18.519	18.3759	18.3344	18.3819	18.0103	18.0355	17.9395	18.1182	18.0581						FALSE
P09543	CN37_HUMAN	CNP	P09543	CNP	SECUF+UC	6	6	0.607128201193969	0.714616	-0.0561346915603984	16.5871	16.7272	16.4667	16.597	16.6063	16.4588	16.7472	16.7821	16.4219	16.2935						FALSE
P09651	ROA1_HUMAN	HNRNPA1	P09651; Q32P51	HNRNPA1 ; HNRNPA1L2	SECUF+UC	2	0	0.244231634436561	0.371819	-0.164688583163532	13.2053	13.7404	13.6332	13.7438	14.0237	13.4336	13.5744	13.6087	13.4986	13.4076						FALSE
P09769	FGR_HUMAN	FGR	P09769	FGR	SECUF+UC	4	4	0.028650830605951	0.0715156	0.368616394327221	14.4717	15.17	14.4894	14.8835	14.9177	15.1395	15.3471	15.2871	14.9933	15.0083						FALSE
P09871	C1S_HUMAN	C1S	P09871	C1S	SECUF+UC	25	23	0.000673751652622994	0.00300741	-0.563983362791873	21.7191	21.7998	21.9834	22.0849	21.4296	21.3434	21.1943	21.2898	21.1795	21.19						FALSE
P09960	LKHA4_HUMAN	LTA4H	P09960	LTA4H	SECUF+UC	2	2	0.124839461782112	0.223797	-0.159515556498288	13.7638	13.9509	13.658	13.6632	13.7952	13.581	13.5079	13.8573	13.4315	13.656						FALSE
P0C0L4	CO4A_HUMAN	C4A	P0C0L4	C4A	SECUF+UC	170	6	0.0108986631745864	0.0323537	-0.257371549870758	26.4577	26.1885	26.4735	26.39	26.1274	26.0168	26.0998	26.0484	26.084	26.1011						FALSE
P0C0L5	CO4B_HUMAN	C4B	P0C0L5	C4B	SECUF+UC	170	6	0.00896723217878535	0.0272604	-0.266375227953709	26.4884	26.2333	26.5074	26.4056	26.1522	26.0371	26.1283	26.0617	26.0957	26.1323						FALSE
P0C0S5	H2AZ_HUMAN	H2AZ1	P0C0S5; Q71UI9	H2AZ1 ; H2AZ2	SECUF+UC	33	0	0.994837930298045	0.996563	0.000340132252119929	23.8062	23.8043	23.806	23.8059	23.8111	23.807	23.8071	23.8069	23.8073	23.8068						FALSE
P0CG47	UBB_HUMAN	UBB	P0CG47; P0CG48; P62979; P62987	UBB ; UBC ; RPS27A ; UBA52	SECUF+UC	16	0	0.705321037635376	0.794759	0.0234570890436494	22.5019	22.4607	22.5065	22.4695	22.4741	22.5734	22.5144	22.5879	22.4325	22.4218						FALSE
P0DJI8	SAA1_HUMAN	SAA1	P0DJI8	SAA1	SECUF+UC	1	1	0.00132266039797867	0.00536495	0.854546987590915	16.4335	16.6492	17.3829	16.7501	16.5019	18.092	17.465	17.5351	17.5297	17.3686						TRUE
P0DJI9	SAA2_HUMAN	SAA2	P0DJI9	SAA2	SECUF+UC	11	3	0.00705853846491194	0.0223031	0.440129754379647	20.2448	20.3829	20.3628	20.1464	20.2015	20.6522	20.4592	21.1943	20.5585	20.675						FALSE
P0DMM9	ST1A3_HUMAN	SULT1A3	P0DMM9; P0DMN0	SULT1A3 ; SULT1A4	SECUF+UC	2	0	0.525588237006171	0.645365	-0.0757190687459239	12.5547	12.9717	12.5264	12.3628	12.4062	12.3485	12.5633	12.5481	12.5534	12.4299						FALSE
P0DMV8	HS71A_HUMAN	HSPA1A	P0DMV8; P0DMV9	HSPA1A ; HSPA1B	SECUF+UC	37	0	0.441196743837344	0.571729	-0.0432682817894836	20.0333	20.0885	20.0474	20.0472	20.0041	19.9818	20.0335	20.0088	19.9604	20.0197						FALSE
P0DOX2	IGA2_HUMAN		P0DOX2		SECUF+UC	21	4	0.897118499478888	0.933986	-0.0076399392279427	23.8814	23.8964	23.8697	23.8947	23.7721	23.9193	23.8593	23.8101	23.8313	23.856						FALSE
P0DOX3	IGD_HUMAN		P0DOX3		SECUF+UC	14	4	0.112524734716298	0.206308	-0.303524749314704	19.5973	18.7738	19.4713	19.1218	18.833	18.6491	18.9495	19.1199	18.8991	18.6619						FALSE
P0DOX5	IGG1_HUMAN		P0DOX5		SECUF+UC	57	1	0.179401437178522	0.293548	-0.0846946467794858	25.7493	25.7294	25.682	25.7101	25.6015	25.6697	25.5964	25.5571	25.5917	25.6339						FALSE
P0DOX6	IGM_HUMAN		P0DOX6		SECUF+UC	68	6	0.974680415082332	0.984567	-0.00265181071130982	26.2948	26.17	26.1064	25.9715	25.976	26.1047	26.1068	26.2192	25.9879	26.0869						FALSE
P0DOX7	IGK_HUMAN		P0DOX7		SECUF+UC	16	4	0.701682344382019	0.792204	-0.0456032873777801	24.735	24.4257	24.7789	24.6108	24.1875	24.4717	24.6186	24.5606	24.3703	24.4886						FALSE
P0DOX8	IGL1_HUMAN		P0DOX8		SECUF+UC	43	1	0.781133295959925	0.850967	-0.0168991747505238	25.2926	25.2371	25.3127	25.2807	25.1713	25.2422	25.2704	25.2788	25.2606	25.1579						FALSE
P0DOY2	IGLC2_HUMAN	IGLC2	P0DOY2	IGLC2	SECUF+UC	44	0	0.647719865937299	0.746085	0.0333188157929207	25.6113	25.8091	25.84	25.8795	25.7494	25.7269	25.9068	25.7962	25.8093	25.8168						FALSE
P0DP01	HV108_HUMAN	IGHV1-8	P0DP01	IGHV1-8	SECUF+UC	7	2	0.639548183731868	0.740287	-0.0284849556164311	19.6131	19.6052	19.5876	19.5163	19.4821	19.479	19.5194	19.5988	19.5157	19.5489						FALSE
P0DP02	HVC33_HUMAN	IGHV3-30-3	P0DP02	IGHV3-30-3	SECUF+UC	23	0	0.898224573248283	0.934043	0.00707124270525838	22.1378	22.0902	22.1345	22.1612	22.1449	22.1361	22.1298	22.1287	22.1125	22.1968						FALSE
P0DP08	HVD82_HUMAN	IGHV4-38-2	P0DP08	IGHV4-38-2	SECUF+UC	16	1	0.677778084477192	0.772464	-0.0250611842990835	23.2511	23.2292	23.2717	23.2961	23.3645	23.3116	23.2412	23.2744	23.2776	23.1826						FALSE
P0DP23	CALM1_HUMAN	CALM1	P0DP23; P0DP24; P0DP25	CALM1 ; CALM2 ; CALM3	SECUF+UC	13	0	0.43453997320031	0.566314	-0.0599590959691554	17.1148	17.3763	17.2376	17.1455	17.3612	17.1774	17.1933	17.282	17.1429	17.14						FALSE
P0DP57	SLUR2_HUMAN	SLURP2	P0DP57	SLURP2	SECUF+UC	1	1	0.396132024357238	0.52842	-0.196438312680456	13.0226	13.5922	12.5771	13.4824	13.7255	12.9686	12.8919	13.1114	13.5327	12.9131						FALSE
P0DTE1	HV383_HUMAN	IGHV3-38-3	P0DTE1	IGHV3-38-3	SECUF+UC	1	1	0.00528532462842006	0.0175853	-0.409817091809865	13.8821	13.5201	13.7004	13.3893	13.2833	13.0246	13.1763	13.3029	13.1244	13.098						FALSE
P10124	SRGN_HUMAN	SRGN	P10124	SRGN	SECUF+UC	3	3	0.000224098067149279	0.00115985	0.938715956348016	16.4648	16.7018	16.1682	16.5965	16.8489	17.957	17.4671	17.4974	17.0841	17.4682						TRUE
P10163	PRB4_HUMAN	PRB4	P10163; Q04118	PRB4 ; PRB3	SECUF+UC	2	0	0.140362191239072	0.245082	-0.259797402653566	14.3135	14.6298	13.8703	14.0264	14.7245	14.0269	13.8673	14.1145	14.1702	14.0867						FALSE
P10301	RRAS_HUMAN	RRAS	P10301	RRAS	SECUF+UC	10	6	0.284281405246175	0.414649	0.0817336209738322	16.9962	17.2819	17.1206	17.1368	17.1908	17.342	17.1789	17.1911	17.1623	17.2607						FALSE
P10321	HLAC_HUMAN	HLA-C	P10321	HLA-C	SECUF+UC	3	3	0.0913530778212402	0.175885	0.194477655576563	15.7147	15.9628	15.7929	15.6572	15.4232	15.9828	15.7069	15.9621	15.9711	15.9004						FALSE
P10412	H14_HUMAN	H1-4	P10412; P16402; P16403	H1-4 ; H1-3 ; H1-2	SECUF+UC	3	0	0.263248632182556	0.391114	-0.139144612815754	15.239	15.6943	15.1389	15.1824	15.37	15.1668	15.1627	15.3907	15.2183	14.9903						FALSE
P10586	PTPRF_HUMAN	PTPRF	P10586	PTPRF	SECUF+UC	16	12	2.11385331071747e-05	0.000161077	1.07935678620562	15.8907	16.0802	15.2047	15.624	15.7307	16.7616	16.8143	16.936	16.6827	16.7324						TRUE
P10599	THIO_HUMAN	TXN	P10599	TXN	SECUF+UC	3	3	0.0545668721119152	0.118399	-0.588723685779371	18.1725	18.8905	18.1958	18.8391	19.4563	17.8006	18.6266	17.6531	18.3522	18.178						FALSE
P10643	CO7_HUMAN	C7	P10643	C7	SECUF+UC	19	19	0.649711837802324	0.747557	0.0454714930467865	19.1736	19.579	19.2565	19.1142	19.3211	19.4812	19.2639	19.2725	19.4047	19.2494						FALSE
P10644	KAP0_HUMAN	PRKAR1A	P10644	PRKAR1A	SECUF+UC	6	6	0.852014554197648	0.904307	0.0254714982829114	16.4771	17.1699	16.6757	17.0196	16.7738	16.8492	17.0032	16.8861	16.619	16.886						FALSE
P10768	ESTD_HUMAN	ESD	P10768	ESD	SECUF+UC	2	2	0.98251690727132	0.99075	-0.00244469134723424	14.9187	15.1149	15.0179	14.6755	14.7406	14.8848	14.7828	15.0921	14.7037	14.992						FALSE
P10909	CLUS_HUMAN	CLU	P10909	CLU	SECUF+UC	21	21	0.00322222722037086	0.0115849	0.624466127565309	22.5592	22.6686	23.0804	22.7666	22.032	23.3319	23.1984	23.1621	23.3062	23.2306						FALSE
P10915	HPLN1_HUMAN	HAPLN1	P10915	HAPLN1	SECUF+UC	7	7	2.30353851089492e-11	9.87914e-09	3.78689541427349	12.8382	13.5223	13.3789	13.2309	13.2736	17.0483	17.0446	17.2139	16.9489	16.9225						TRUE
P11021	BIP_HUMAN	HSPA5	P11021	HSPA5	SECUF+UC	31	21	0.853551134955626	0.904608	0.011059171423355	20.8464	20.991	20.8471	20.8576	20.9375	20.8801	20.9379	20.9261	20.8814	20.9095						FALSE
P11047	LAMC1_HUMAN	LAMC1	P11047	LAMC1	SECUF+UC	43	43	2.30355832735617e-11	9.87914e-09	4.07948806352896	16.8185	17.2403	16.465	16.7851	17.0457	20.9571	21.0883	20.9404	20.8359	20.9304						TRUE
P11049	CD37_HUMAN	CD37	P11049	CD37	SECUF+UC	3	3	0.28800552057559	0.41797	0.163226750071367	16.0771	16.7941	16.9233	16.5223	16.4641	16.6313	16.7001	16.852	16.6245	16.7892						FALSE
P11055	MYH3_HUMAN	MYH3	P11055; P12882; Q9UKX2; Q9Y623	MYH3 ; MYH1 ; MYH2 ; MYH4	SECUF+UC	4	0	0.437826191074878	0.569312	-0.0553391209260887	15.3519	15.5885	15.2915	15.3835	15.3817	15.3608	15.3261	15.3484	15.3154	15.3696						FALSE
P11117	PPAL_HUMAN	ACP2	P11117	ACP2	SECUF+UC	1	1	0.00659000882748834	0.0211231	1.19139647778574	9.62653	10.9103	10.2467	11.4311	11.6118	12.1964	12.011	11.9666	12.1063	11.503						TRUE
P11142	HSP7C_HUMAN	HSPA8	P11142	HSPA8	SECUF+UC	34	14	0.0814192332984641	0.161275	-0.117050876874043	20.8745	21.0344	20.9065	20.9062	20.9374	20.8389	20.8271	20.7274	20.8145	20.8659						FALSE
P11150	LIPC_HUMAN	LIPC	P11150	LIPC	SECUF+UC	3	3	0.000801403685514391	0.00346995	0.449777947498562	14.7528	15.0602	14.7229	14.5623	14.8226	15.2988	15.2231	15.0858	15.2478	15.3141						FALSE
P11166	GTR1_HUMAN	SLC2A1	P11166	SLC2A1	SECUF+UC	6	6	0.900802565400329	0.935798	-0.0158152085101051	17.9649	18.2615	17.9856	18.0351	18.0833	17.9757	17.8467	17.9819	17.9465	18.5005						FALSE
P11168	GTR2_HUMAN	SLC2A2	P11168	SLC2A2	SECUF+UC	1	1	0.000655046656194665	0.00292844	-0.540790455797879	13.2352	13.4261	13.2134	13.1409	12.9295	12.5883	12.6571	12.8667	12.398	12.7312						FALSE
P11169	GTR3_HUMAN	SLC2A3	P11169	SLC2A3	SECUF+UC	13	3	0.524233431543067	0.64404	-0.0564819130651557	19.6571	19.9119	19.7633	19.909	19.6826	19.6419	19.9169	19.7735	19.6075	19.7016						FALSE
P11171	EPB41_HUMAN	EPB41	P11171	EPB41	SECUF+UC	13	11	0.80570704722453	0.869213	-0.0179111906373848	17.3335	17.5378	17.3068	17.4693	17.4856	17.4447	17.3339	17.5064	17.3474	17.4111						FALSE
P11215	ITAM_HUMAN	ITGAM	P11215	ITGAM	SECUF+UC	24	24	0.031680472646803	0.0776508	0.188169428230381	18.1737	18.3257	18.1771	18.034	18.0928	18.4243	18.4089	18.3352	18.208	18.3678						FALSE
P11216	PYGB_HUMAN	PYGB	P11216	PYGB	SECUF+UC	3	3	0.305683146464337	0.437903	-0.131830050215315	14.9562	15.2615	14.668	14.7909	14.6171	14.6834	14.7119	14.8872	14.6144	14.7376						FALSE
P11226	MBL2_HUMAN	MBL2	P11226	MBL2	SECUF+UC	9	9	0.884554982145084	0.925578	0.0267734644224085	20.1772	19.8074	20.7538	20.5841	20.0599	20.2327	20.4203	20.5529	20.0362	20.2742						FALSE
P11233	RALA_HUMAN	RALA	P11233	RALA	SECUF+UC	2	2	0.135625324229022	0.238542	0.159425888740719	13.8326	13.8331	13.4448	13.6308	13.5285	13.6748	13.8949	13.7897	13.7429	13.9646						FALSE
P11234	RALB_HUMAN	RALB	P11234	RALB	SECUF+UC	9	5	0.766109259505375	0.841584	0.0403656352642514	17.7742	18.4163	17.8399	18.0017	17.9091	18.1596	18.0821	18.1613	17.7475	17.9926						FALSE
P11277	SPTB1_HUMAN	SPTB	P11277	SPTB	SECUF+UC	65	56	0.0358642553515517	0.0851076	-0.281956861754704	20.0718	20.4296	19.8627	20.0675	20.4506	19.8279	19.9118	19.9932	19.8974	19.8421						FALSE
P11279	LAMP1_HUMAN	LAMP1	P11279	LAMP1	SECUF+UC	4	4	0.773403155953076	0.84689	-0.0611245039165951	16.1162	17.0759	16.3237	16.5305	16.9551	16.276	17.0216	16.36	16.5993	16.4388						FALSE
P11413	G6PD_HUMAN	G6PD	P11413	G6PD	SECUF+UC	9	9	0.00650009409643237	0.0210026	-0.254146617730363	17.0635	16.9222	16.8926	16.7998	16.9468	16.5486	16.7605	16.6929	16.5927	16.7595						FALSE
P11586	C1TC_HUMAN	MTHFD1	P11586	MTHFD1	SECUF+UC	7	7	0.00104261846816614	0.00440217	-0.420801337848875	16.3011	16.4615	16.4104	16.0943	16.3167	15.907	15.804	16.1192	15.8651	15.7847						FALSE
P11597	CETP_HUMAN	CETP	P11597	CETP	SECUF+UC	17	17	0.00234328521809272	0.00885786	0.305250595527216	18.9966	19.3017	19.2226	19.0043	19.1631	19.4438	19.3759	19.4589	19.4818	19.4543						FALSE
P11678	PERE_HUMAN	EPX	P11678	EPX	SECUF+UC	1	1	0.151118937900027	0.259136	-0.123630464706409	12.4693	12.5982	12.5107	12.4395	12.6629	12.5434	12.3619	12.5286	12.3738	12.2547						FALSE
P11717	MPRI_HUMAN	IGF2R	P11717	IGF2R	SECUF+UC	3	3	0.00693453773382999	0.0220072	-0.402786426952625	14.5994	14.611	14.8055	14.6372	14.6414	14.2517	14.3621	14.619	14.1115	13.9363						FALSE
P11766	ADHX_HUMAN	ADH5	P11766	ADH5	SECUF+UC	1	1	0.042175181380722	0.0971307	-0.335312600827471	13.1708	13.6072	14.0061	13.4851	13.7143	13.1592	13.2991	13.4874	13.1119	13.2493						FALSE
P11836	CD20_HUMAN	MS4A1	P11836	MS4A1	SECUF+UC	2	2	0.66999968186928	0.765714	-0.079898603714021	14.4655	14.5915	14.4533	14.5755	14.7191	14.3498	14.2197	15.2188	14.4445	14.1724						FALSE
P11940	PABP1_HUMAN	PABPC1	P11940	PABPC1	SECUF+UC	15	1	0.0700973280009946	0.144118	-0.133602817036671	16.8822	17.1064	17.0175	17.0389	17.0208	16.8561	16.9078	16.9786	16.8452	16.8102						FALSE
P12081	HARS1_HUMAN	HARS1	P12081	HARS1	SECUF+UC	4	2	0.134085461876591	0.236265	-0.279560577789656	14.5741	15.3492	14.4803	14.7094	15.1288	14.3303	14.6516	14.7508	14.6635	14.4475						FALSE
P12109	CO6A1_HUMAN	COL6A1	P12109	COL6A1	SECUF+UC	22	22	3.19277033320603e-06	3.36523e-05	0.945027374975325	18.6951	18.9525	18.7193	18.5592	18.6327	19.8356	19.5553	19.7159	19.4156	19.7615						TRUE
P12110	CO6A2_HUMAN	COL6A2	P12110	COL6A2	SECUF+UC	19	19	1.55830950828696e-06	1.96524e-05	0.986858080370343	18.225	18.6249	18.3778	18.2646	18.3624	19.55	19.3276	19.2453	19.1995	19.4666						TRUE
P12111	CO6A3_HUMAN	COL6A3	P12111	COL6A3	SECUF+UC	94	94	2.60533636594782e-06	2.88186e-05	0.888833908193106	20.4238	20.8274	20.4289	20.3909	20.6208	21.4932	21.311	21.4998	21.3973	21.4347						TRUE
P12259	FA5_HUMAN	F5	P12259	F5	SECUF+UC	75	75	6.8252632146225e-07	9.85568e-06	1.00388639643383	20.6894	21.1196	20.7051	20.8158	20.8008	21.8214	21.7481	21.7859	21.8159	21.9788						TRUE
P12268	IMDH2_HUMAN	IMPDH2	P12268	IMPDH2	SECUF+UC	1	1	0.704796132271614	0.794503	0.0672710750444683	13.6303	13.5154	13.6729	13.2758	12.7866	13.5128	13.3093	13.7401	13.4298	13.2254						FALSE
P12273	PIP_HUMAN	PIP	P12273	PIP	SECUF+UC	4	4	0.0811308632753377	0.160924	-0.591784620384272	16.1686	17.0633	15.9663	15.9759	17.4045	15.5632	15.9647	16.499	15.7958	15.797						FALSE
P12314	FCGR1_HUMAN	FCGR1A	P12314	FCGR1A	SECUF+UC	1	1	0.552723513835143	0.667614	-0.0859689021846819	12.7045	12.7199	12.753	12.7196	12.9382	13.1625	12.7543	12.6819	12.3857	12.421						FALSE
P12318	FCG2A_HUMAN	FCGR2A	P12318; P31995	FCGR2A ; FCGR2C	SECUF+UC	4	0	0.880035479348876	0.922855	0.011911057584264	16.2787	16.465	16.1619	16.2334	16.3559	16.3093	16.3825	16.4058	16.2021	16.2548						FALSE
P12429	ANXA3_HUMAN	ANXA3	P12429	ANXA3	SECUF+UC	13	13	0.0267621481245694	0.067857	-0.322240617048134	18.8311	19.4066	19.1434	18.7951	18.878	18.8117	18.7776	18.5966	18.5375	18.7196						FALSE
P12814	ACTN1_HUMAN	ACTN1	P12814	ACTN1	SECUF+UC	73	24	0.0907679375780383	0.175226	-0.117754479191767	20.9248	21.1233	20.9761	20.9676	20.9624	20.8727	20.9092	20.9206	20.79	20.8729						FALSE
P12821	ACE_HUMAN	ACE	P12821	ACE	SECUF+UC	11	11	0.00399197849531894	0.0137085	0.305274749579187	16.4986	16.7769	16.5715	16.6906	16.7371	17.005	16.9763	17.0948	16.786	16.939						FALSE
P12883	MYH7_HUMAN	MYH7	P12883	MYH7	SECUF+UC	21	1	0.331232783100418	0.461457	0.0660260530473415	18.0266	18.1492	17.948	17.9063	17.9822	18.0668	18.0376	18.1213	18.039	18.0777						FALSE
P12931	SRC_HUMAN	SRC	P12931	SRC	SECUF+UC	31	10	0.442557776042517	0.572629	-0.0463402993515381	20.1913	20.2944	20.1365	20.139	20.2205	20.1782	20.1472	20.1266	20.1411	20.157						FALSE
P12956	XRCC6_HUMAN	XRCC6	P12956	XRCC6	SECUF+UC	3	3	1.4722322422096e-05	0.000118106	2.2006745792168	12.5372	11.0696	12.3915	12.6907	12.6132	14.6008	14.397	14.7344	14.2277	14.3457						TRUE
P13010	XRCC5_HUMAN	XRCC5	P13010	XRCC5	SECUF+UC	1	1	0.000303632160272688	0.00150668	2.51131079394679	11.125	10.1518	8.87317	11.278	11.463	13.5327	13.1519	13.4695	12.4329	12.8604						TRUE
P13224	GP1BB_HUMAN	GP1BB	P13224	GP1BB	SECUF+UC	4	4	0.160393859468573	0.271123	-0.307379347060323	19.6551	19.2301	19.1918	19.7735	19.7767	18.7568	19.7108	18.9112	19.1993	19.5122						FALSE
P13473	LAMP2_HUMAN	LAMP2	P13473	LAMP2	SECUF+UC	2	2	0.730021339025652	0.812967	0.0827816790806946	14.798	14.2714	15.0345	14.6879	15.5492	15.0545	14.909	14.4191	15.2903	15.0819						FALSE
P13489	RINI_HUMAN	RNH1	P13489	RNH1	SECUF+UC	2	2	0.248305734168258	0.377028	-0.183155262137003	14.1095	14.6396	14.6348	14.1787	14.7889	14.0756	14.4285	14.4033	14.1092	14.4191						FALSE
P13598	ICAM2_HUMAN	ICAM2	P13598	ICAM2	SECUF+UC	3	3	0.257751827221771	0.385849	-0.20606328817826	16.5995	16.5112	16.6018	16.006	15.9866	16.5773	16.1218	15.8707	16.0356	16.0694						FALSE
P13611	CSPG2_HUMAN	VCAN	P13611	VCAN	SECUF+UC	32	32	1.27706194489357e-09	1.05449e-07	2.38672151998896	19.4792	19.8447	19.4306	19.7823	19.5274	22.221	22.1262	21.7803	21.8695	22.0008						TRUE
P13612	ITA4_HUMAN	ITGA4	P13612	ITGA4	SECUF+UC	5	5	0.145608510894576	0.252109	-0.249727983259495	15.3062	16.1146	15.6868	15.7723	15.9016	15.5145	15.5004	15.8546	15.2099	15.4536						FALSE
P13639	EF2_HUMAN	EEF2	P13639	EEF2	SECUF+UC	14	12	0.238425458968327	0.365679	-0.175506646809644	17.7621	18.369	17.6822	18.0731	18.2953	17.7473	17.7771	18.0027	17.9569	17.8203						FALSE
P13645	K1C10_HUMAN	KRT10	P13645	KRT10	SECUF+UC	91	34	0.216790669630767	0.338794	-0.074234056271159	27.154	27.1321	27.0729	27.18	27.1591	27.0209	27.0599	27.079	27.1298	27.0373						FALSE
P13646	K1C13_HUMAN	KRT13	P13646	KRT13	SECUF+UC	11	0	0.503424135065222	0.625118	-0.058259829294224	15.8206	15.9246	15.7784	15.7743	15.7007	15.5435	15.9443	15.7572	15.7775	15.6848						FALSE
P13647	K2C5_HUMAN	KRT5	P13647	KRT5	SECUF+UC	62	25	0.112138173379765	0.206277	-0.129469899309822	25.2984	25.3668	25.2353	25.4485	25.4831	25.1047	25.3075	25.2194	25.3295	25.2238						FALSE
P13667	PDIA4_HUMAN	PDIA4	P13667	PDIA4	SECUF+UC	2	2	0.114511318422382	0.209309	-0.210890125034163	13.9085	14.1858	13.7192	13.9505	14.1872	13.7976	13.8484	13.9841	13.8105	13.4561						FALSE
P13671	CO6_HUMAN	C6	P13671	C6	SECUF+UC	21	21	0.127197631764194	0.226581	0.228365245570799	18.9064	19.5728	18.9822	18.8682	19.1141	19.5119	19.409	19.2538	19.1406	19.2702						FALSE
P13688	CEAM1_HUMAN	CEACAM1	P13688	CEACAM1	SECUF+UC	5	2	0.385973748336723	0.517019	0.0670437746481465	15.6624	15.9872	15.8264	15.7549	15.8455	15.9797	15.868	15.8821	15.8148	15.8669						FALSE
P13716	HEM2_HUMAN	ALAD	P13716	ALAD	SECUF+UC	3	3	0.0358009940271365	0.0850973	-0.254554876364075	14.9748	15.1858	15.2903	15.486	15.3785	15.0433	15.0247	15.1802	14.8458	14.9486						FALSE
P13747	HLAE_HUMAN	HLA-E	P13747	HLA-E	SECUF+UC	2	2	0.000546517037283284	0.0025053	0.442795949331741	14.0377	14.2147	14.148	14.2633	14.2726	14.6381	14.7677	14.7864	14.5434	14.4145						FALSE
P13796	PLSL_HUMAN	LCP1	P13796	LCP1	SECUF+UC	20	15	0.559063933310992	0.671908	0.0563108521596405	18.1925	18.4318	18.0759	18.0698	18.182	18.2936	18.3085	18.2715	18.0188	18.3413						FALSE
P13797	PLST_HUMAN	PLS3	P13797	PLS3	SECUF+UC	2	2	0.233210383345424	0.359449	-0.201361059725118	13.0248	13.8969	13.4576	13.4674	13.3255	13.1663	13.3883	13.5106	13.0015	13.0987						FALSE
P13798	ACPH_HUMAN	APEH	P13798	APEH	SECUF+UC	4	4	8.5855064017227e-05	0.000513072	-0.654942789883831	15.7265	15.6839	15.6515	15.7875	15.7466	15.119	15.1647	15.3551	14.8315	14.8511						FALSE
P13807	GYS1_HUMAN	GYS1	P13807	GYS1	SECUF+UC	2	2	0.00714816069429245	0.022537	-0.379150358524114	13.9833	14.2279	14.0828	14.2405	14.1504	13.7124	13.7577	14.0292	13.4108	13.8792						FALSE
P13861	KAP2_HUMAN	PRKAR2A	P13861	PRKAR2A	SECUF+UC	1	1	0.00511184172375978	0.0170868	2.5085024748782	10.8967	6.56073	8.77845	9.65159	10.7359	11.8385	11.9223	11.7167	11.7615	11.9268						TRUE
P13987	CD59_HUMAN	CD59	P13987	CD59	SECUF+UC	2	2	0.887253337664045	0.926907	-0.0195331778648171	15.282	15.5999	15.2954	15.0829	15.3407	14.8796	15.2518	15.4498	15.4482	15.4738						FALSE
P14151	LYAM1_HUMAN	SELL	P14151	SELL	SECUF+UC	5	5	1.53862178763143e-05	0.00012275	1.02481711435674	15.5579	16.0466	15.3341	15.3531	15.7623	16.555	16.6374	16.7319	16.6928	16.561						TRUE
P14209	CD99_HUMAN	CD99	P14209	CD99	SECUF+UC	1	1	0.717141263290677	0.803623	0.0547157553497915	13.2053	13.4884	12.9825	13.288	13.6782	13.2118	13.1157	13.6715	13.4567	13.4603						FALSE
P14324	FPPS_HUMAN	FDPS	P14324	FDPS	SECUF+UC	1	1	0.0199424019056994	0.0531797	-0.638962208818818	12.6826	13.3203	12.9118	12.1994	12.9287	12.2586	12.2551	12.739	11.8311	11.7641						FALSE
P14543	NID1_HUMAN	NID1	P14543	NID1	SECUF+UC	34	32	3.08680436801816e-08	9.68988e-07	1.96254758410644	18.1976	18.6597	17.9029	18.231	18.4373	20.3712	20.3338	20.1186	20.1495	20.2683						TRUE
P14618	KPYM_HUMAN	PKM	P14618	PKM	SECUF+UC	27	25	0.146658669944592	0.253775	-0.180559499153695	19.8468	20.4473	19.9231	20.0914	19.8486	19.9143	19.879	19.8719	19.8064	19.7829						FALSE
P14625	ENPL_HUMAN	HSP90B1	P14625	HSP90B1	SECUF+UC	18	14	0.172824040052571	0.285743	-0.12408926908531	17.8534	18.0274	17.7882	17.8791	18.1019	17.7536	17.8638	17.9585	17.6756	17.7781						FALSE
P14678	RSMB_HUMAN	SNRPB	P14678; P63162	SNRPB ; SNRPN	SECUF+UC	2	0	0.0422766917045009	0.0972806	-0.259249728607692	12.6019	12.5941	12.2864	12.2726	12.3658	11.9556	12.2378	12.4418	12.1564	12.033						FALSE
P14735	IDE_HUMAN	IDE	P14735	IDE	SECUF+UC	8	8	0.107303666074722	0.200189	-0.312560021063259	16.2509	16.6752	16.0759	16.3205	16.8743	15.8754	16.3477	16.3185	16.3088	15.7836						FALSE
P14770	GPIX_HUMAN	GP9	P14770	GP9	SECUF+UC	4	4	0.227809702943218	0.353219	-0.268375541463151	17.156	18.3419	18.0861	17.455	18.0558	17.5301	17.5558	17.7557	17.5158	17.3956						FALSE
P14780	MMP9_HUMAN	MMP9	P14780	MMP9	SECUF+UC	2	2	0.114964413455016	0.210005	-0.224664167388671	13.5621	13.8125	13.4277	13.7444	13.2545	13.4658	13.2743	13.5107	13.0216	13.4056						FALSE
P14868	SYDC_HUMAN	DARS1	P14868	DARS1	SECUF+UC	4	4	0.0354392086296998	0.0845855	-0.268543168554988	15.3069	15.6319	15.0851	15.2758	15.2563	15.0966	15.0313	15.2607	14.9374	14.8873						FALSE
P14923	PLAK_HUMAN	JUP	P14923	JUP	SECUF+UC	26	22	0.233893987409374	0.360259	-0.407755187436958	20.0463	21.1718	19.9604	20.7611	21.5722	19.6352	20.4882	20.2615	20.5825	20.5056						FALSE
P15085	CBPA1_HUMAN	CPA1	P15085	CPA1	SECUF+UC	9	9	0.981151940825319	0.990065	0.00218710821381052	16.8891	17.2541	16.9677	16.8702	17.1375	16.9089	16.9782	17.1083	17.028	17.1063						FALSE
P15090	FABP4_HUMAN	FABP4	P15090	FABP4	SECUF+UC	3	1	0.128016263592243	0.226817	0.337901887114477	16.7898	16.7856	16.3351	16.7393	16.9283	17.5911	16.8816	16.8673	17.4199	16.5078						FALSE
P15104	GLNA_HUMAN	GLUL	P15104	GLUL	SECUF+UC	3	3	0.000390439263360831	0.00187307	-0.616536611583541	16.2113	16.5393	15.9994	16.0954	16.2553	15.5465	15.8076	15.7728	15.4379	15.4533						FALSE
P15144	AMPN_HUMAN	ANPEP	P15144	ANPEP	SECUF+UC	39	39	0.486736418557792	0.610577	-0.0968963082883008	22.0394	21.8688	22.2897	22.1742	21.5306	21.93	21.7846	21.9438	21.7729	21.9868						FALSE
P15153	RAC2_HUMAN	RAC2	P15153	RAC2	SECUF+UC	3	3	0.0807542268421111	0.160444	0.224605373660962	15.9959	16.1812	15.9924	15.9151	15.7602	16.053	16.0015	16.0699	16.3761	16.4676						FALSE
P15169	CBPN_HUMAN	CPN1	P15169	CPN1	SECUF+UC	9	9	0.0969121637923914	0.184376	-0.178909899351883	18.1756	18.3421	18.2365	18.1437	17.8959	17.8738	17.8985	18.199	17.9704	17.9575						FALSE
P15259	PGAM2_HUMAN	PGAM2	P15259; P18669; Q8N0Y7	PGAM2 ; PGAM1 ; PGAM4	SECUF+UC	3	0	0.511379427960106	0.632761	0.0413098873485893	14.9542	14.8345	14.9292	14.9132	14.9858	14.8961	15.031	14.9918	14.9095	14.9951						FALSE
P15291	B4GT1_HUMAN	B4GALT1	P15291	B4GALT1	SECUF+UC	3	3	0.000126371250484823	0.000705919	0.757239607003228	14.7053	14.9275	14.995	14.5524	14.4866	15.4183	15.4456	15.8178	15.4067	15.3644						TRUE
P15311	EZRI_HUMAN	EZR	P15311	EZR	SECUF+UC	7	7	0.264758915686979	0.392719	0.167104759651938	16.3836	16.6661	16.229	16.1643	16.2938	16.3617	16.3151	16.9516	16.3495	16.5943						FALSE
P15529	MCP_HUMAN	CD46	P15529	CD46	SECUF+UC	4	4	0.616537834115319	0.721459	-0.0607697225936672	15.6723	16.2019	16	15.8653	16.2662	15.8325	16.058	15.9767	15.8198	16.0147						FALSE
P15531	NDKA_HUMAN	NME1	P15531	NME1	SECUF+UC	1	1	0.00688287948612444	0.0219401	-0.511183171757045	12.7401	13.6532	13.1594	13.2846	13.2742	12.5116	12.8897	12.6355	12.7257	12.7931						FALSE
P15814	IGLL1_HUMAN	IGLL1	P15814	IGLL1	SECUF+UC	1	1	0.572319895693756	0.684414	0.103911028257725	15.0715	14.4553	15.4815	15.1661	14.9169	15.2373	15.1078	14.7753	15.3007	15.1898						FALSE
P15924	DESP_HUMAN	DSP	P15924	DSP	SECUF+UC	88	88	0.164204336665705	0.275308	-0.523713198250476	21.9214	22.9819	21.832	23.0365	23.5592	21.5006	22.4104	22.1622	22.6291	22.0101						FALSE
P15941	MUC1_HUMAN	MUC1	P15941	MUC1	SECUF+UC	4	4	7.35942573709105e-05	0.000457076	1.40116301329625	15.7122	16.3472	14.9689	15.6914	15.8992	17.1246	17.0798	16.8434	17.1842	17.3928						TRUE
P16070	CD44_HUMAN	CD44	P16070	CD44	SECUF+UC	5	5	0.864843580407079	0.912224	0.0280008465809658	15.7635	16.5919	15.8927	15.97	16.4874	16.2508	16.1827	16.2379	16.128	16.0461						FALSE
P16104	H2AX_HUMAN	H2AX	P16104; Q96QV6	H2AX ; H2AC1	SECUF+UC	3	0	0.738321833678552	0.820105	-0.0280401330394717	14.1938	14.2308	14.1885	14.1544	14.3935	14.1458	14.0162	14.2683	14.2344	14.3562						FALSE
P16109	LYAM3_HUMAN	SELP	P16109	SELP	SECUF+UC	9	9	0.00545155633045596	0.0180552	-0.254693289790552	17.5209	17.7357	17.5978	17.7096	17.6117	17.3197	17.3343	17.2858	17.4656	17.4968						FALSE
P16112	PGCA_HUMAN	ACAN	P16112	ACAN	SECUF+UC	12	12	0.000192412612354703	0.00101588	0.920493878479537	17.3215	18.1429	17.3357	17.3542	17.3843	18.4429	18.4185	18.6514	18.2282	18.4002						TRUE
P16150	LEUK_HUMAN	SPN	P16150	SPN	SECUF+UC	3	3	0.792680621808381	0.858798	-0.0391519232489266	16.6151	16.7757	16.3538	16.5039	16.3778	16.5948	16.406	16.9027	16.1002	16.4268						FALSE
P16152	CBR1_HUMAN	CBR1	P16152	CBR1	SECUF+UC	7	3	0.00376177174529909	0.0131049	0.274387091110606	15.6466	15.8437	15.7066	15.7047	15.8065	16.0505	16.0564	16.1138	16.0199	15.8396						FALSE
P16157	ANK1_HUMAN	ANK1	P16157	ANK1	SECUF+UC	34	31	0.046902309580893	0.10533	-0.233368170580629	18.7085	19.1504	18.6403	18.6786	18.7967	18.5809	18.5607	18.6272	18.4108	18.6281						FALSE
P16284	PECA1_HUMAN	PECAM1	P16284	PECAM1	SECUF+UC	22	22	0.0107748808872831	0.0320472	-0.276744440056373	20.0115	20.231	19.9847	20.0036	19.7835	19.7314	19.7813	19.5753	19.7349	19.8077						FALSE
P16389	KCNA2_HUMAN	KCNA2	P16389; P22001; Q09470	KCNA2 ; KCNA3 ; KCNA1	SECUF+UC	3	0	0.306920908007789	0.439458	-0.0832671119371096	13.3107	13.6806	13.5851	13.5282	13.5196	13.4728	13.4948	13.4237	13.3584	13.4583						FALSE
P16452	EPB42_HUMAN	EPB42	P16452	EPB42	SECUF+UC	11	11	0.00671862825523992	0.0214402	-0.337708231285461	17.8724	18.1343	17.7466	17.6947	17.9243	17.5365	17.7024	17.5872	17.3504	17.5073						FALSE
P16671	CD36_HUMAN	CD36	P16671	CD36	SECUF+UC	12	12	0.580747374640567	0.691535	-0.079537285936695	19.3544	19.4276	19.8297	19.7434	19.1233	19.4015	19.4529	19.6491	19.3127	19.2646						FALSE
P16930	FAAA_HUMAN	FAH	P16930	FAH	SECUF+UC	3	3	0.0165991611497524	0.0459023	-0.437996851034598	14.1179	14.682	14.0362	14.2443	14.6314	13.7071	14.2488	13.7883	13.8631	13.9145						FALSE
P17174	AATC_HUMAN	GOT1	P17174	GOT1	SECUF+UC	2	2	0.0185207120176355	0.0500989	-0.604131138507274	13.8209	14.3495	13.482	13.7767	14.1515	13.0398	13.6935	13.7894	13.1441	12.8931						FALSE
P17301	ITA2_HUMAN	ITGA2	P17301	ITGA2	SECUF+UC	19	19	0.0454446313354829	0.102856	-0.177861070482663	18.6364	18.7333	18.4246	18.4868	18.5594	18.4003	18.3498	18.5222	18.2949	18.3841						FALSE
P17612	KAPCA_HUMAN	PRKACA	P17612	PRKACA	SECUF+UC	11	1	0.0676353038244424	0.140526	-0.120313659066888	17.5201	17.5631	17.4302	17.4454	17.4884	17.3539	17.3932	17.4073	17.2917	17.3995						FALSE
P17813	EGLN_HUMAN	ENG	P17813	ENG	SECUF+UC	5	5	0.00267364900817931	0.00991206	0.321006645498622	15.6199	15.8632	15.4935	15.6052	15.8099	16.0238	16.0438	15.9576	16.0161	15.9554						FALSE
P17844	DDX5_HUMAN	DDX5	P17844; Q92841	DDX5 ; DDX17	SECUF+UC	2	0	0.103899832705255	0.194593	-0.288893730742267	12.8503	13.4979	13.1997	13.235	13.8369	12.9216	13.2048	13.0531	12.9276	13.0684						FALSE
P17858	PFKAL_HUMAN	PFKL	P17858	PFKL	SECUF+UC	5	3	0.00829793151288791	0.0255371	-0.31397517830831	15.5095	15.5377	15.1487	15.1916	15.2384	15.0514	14.8864	15.1141	14.9606	15.0435						FALSE
P17900	SAP3_HUMAN	GM2A	P17900	GM2A	SECUF+UC	3	3	0.00229750076336308	0.00871903	-0.719207352770402	15.5287	15.7889	15.0779	15.3523	15.6377	14.3645	15.0071	14.7893	15.1393	14.4891						FALSE
P17927	CR1_HUMAN	CR1	P17927	CR1	SECUF+UC	5	5	0.0346311456131609	0.0833285	0.334161026874748	14.3268	14.9593	14.7224	14.5775	14.9811	15.0677	14.914	15.2633	14.857	15.1359						FALSE
P17931	LEG3_HUMAN	LGALS3	P17931	LGALS3	SECUF+UC	2	2	0.326897737276864	0.456961	-0.195568816438401	13.7106	14.3258	13.3123	13.6776	14.1198	13.6791	13.3227	13.7531	13.9158	13.4976						FALSE
P17936	IBP3_HUMAN	IGFBP3	P17936	IGFBP3	SECUF+UC	4	4	0.0181101752403617	0.0493417	-0.426847116644181	16.1539	16.9947	16.3087	16.1945	16.4292	15.853	16.017	16.1266	16.0562	15.894						FALSE
P17980	PRS6A_HUMAN	PSMC3	P17980	PSMC3	SECUF+UC	4	4	0.00489063003952214	0.0164425	-0.515018115204509	15.4013	15.9602	15.2079	15.6474	15.3747	14.9611	14.8655	15.2733	15.0495	14.8669						FALSE
P17987	TCPA_HUMAN	TCP1	P17987	TCP1	SECUF+UC	13	13	0.41367143879808	0.545268	-0.0714110908242844	17.0811	17.309	17.0692	17.0125	17.347	17.1253	17.0413	17.1591	17.0026	17.1334						FALSE
P18054	LOX12_HUMAN	ALOX12	P18054	ALOX12	SECUF+UC	16	16	0.127342357087659	0.226596	0.145157949068199	17.6925	18.0531	17.7626	17.8156	17.7485	18.1146	17.9861	17.9272	17.8104	17.9598						FALSE
P18085	ARF4_HUMAN	ARF4	P18085	ARF4	SECUF+UC	3	3	0.573149298589132	0.684507	-0.0522673171958399	15.1907	15.4504	15.3184	15.0046	15.2192	15.2251	15.2367	15.2528	15.0452	15.1621						FALSE
P18124	RL7_HUMAN	RPL7	P18124	RPL7	SECUF+UC	1	1	0.00123756681538855	0.00509856	-0.733523915204408	13.0348	13.5527	12.7769	12.8488	13.0961	12.2698	12.109	12.7688	12.233	12.2612						FALSE
P18206	VINC_HUMAN	VCL	P18206	VCL	SECUF+UC	44	44	0.00257686402218059	0.00963987	-0.328796794061311	21.0593	21.1389	21.0147	21.1329	20.9158	20.6298	20.8981	20.6692	20.5868	20.8337						FALSE
P18428	LBP_HUMAN	LBP	P18428	LBP	SECUF+UC	17	17	0.0358539207766389	0.0851076	0.340472216767584	21.7664	21.132	21.9535	21.7718	21.6828	22.0145	22.0415	21.9575	21.8518	22.1435						FALSE
P18433	PTPRA_HUMAN	PTPRA	P18433	PTPRA	SECUF+UC	12	8	0.148966732014147	0.256845	-0.114331624114556	17.0172	17.1956	16.9729	17.177	17.1525	16.9566	16.9674	17.1129	17.02	16.8866						FALSE
P18577	RHCE_HUMAN	RHCE	P18577; Q02161	RHCE ; RHD	SECUF+UC	2	0	0.760308209000656	0.837029	0.0279046581441378	14.3529	14.7067	14.6361	14.6307	14.698	14.6056	14.786	14.6627	14.475	14.6346						FALSE
P18827	SDC1_HUMAN	SDC1	P18827	SDC1	SECUF+UC	1	1	6.59578412026973e-06	6.12494e-05	1.94391305942112	14.1894	14.3636	13.9569	13.5398	14.3161	16.3781	16.5779	15.6142	15.5647	15.9504						TRUE
P19012	K1C15_HUMAN	KRT15	P19012	KRT15	SECUF+UC	3	0	0.948816824721905	0.97032	-0.00986250161343882	14.5159	14.7575	14.4245	14.4041	14.2088	14.2711	14.9235	14.5039	14.399	14.1641						FALSE
P19013	K2C4_HUMAN	KRT4	P19013	KRT4	SECUF+UC	1	1	0.617188335556484	0.721636	0.231473712613028	16.9557	17.06	16.0867	18.1294	17.5117	16.4362	17.5499	17.6755	18.5283	16.711						FALSE
P19086	GNAZ_HUMAN	GNAZ	P19086	GNAZ	SECUF+UC	10	10	0.0273387233560261	0.0689557	-0.262718383845101	17.4311	17.7786	17.7495	17.5515	17.5954	17.3566	17.3868	17.5907	17.1156	17.3427						FALSE
P19256	LFA3_HUMAN	CD58	P19256	CD58	SECUF+UC	1	1	0.118722448642405	0.215236	0.177291300282013	14.1774	14.4602	14.2395	14.1273	14.0241	14.6528	14.2884	14.4	14.3111	14.2627						FALSE
P19320	VCAM1_HUMAN	VCAM1	P19320	VCAM1	SECUF+UC	2	2	5.83529209460966e-06	5.52535e-05	0.698347596292178	13.4383	13.7374	13.4796	13.5311	13.3455	14.1954	14.2155	14.3011	14.1869	14.1249						FALSE
P19367	HXK1_HUMAN	HK1	P19367; Q2TB90	HK1 ; HKDC1	SECUF+UC	2	0	0.149853400996599	0.257605	-0.126451233136297	13.2649	13.4169	13.4725	13.3796	13.4389	13.2888	13.1969	13.4982	13.1833	13.1733						FALSE
P19397	CD53_HUMAN	CD53	P19397	CD53	SECUF+UC	1	1	0.826583303002801	0.884466	0.08934697256257	18.4428	17.9353	17.1185	18.2431	17.3577	18.4609	17.8168	18.9835	17.1788	17.1042						FALSE
P19440	GGT1_HUMAN	GGT1	P19440	GGT1	SECUF+UC	24	1	0.74241316865892	0.823699	-0.02019570472849	19.915	19.9686	20.0284	19.9044	19.845	19.9413	19.9446	19.9229	19.8743	19.8772						FALSE
P19652	A1AG2_HUMAN	ORM2	P19652	ORM2	SECUF+UC	5	5	0.470517749476736	0.595728	0.14205490634976	18.9851	19.4082	19.3694	18.8647	19.9743	19.6855	19.5178	19.3887	19.4154	19.3047						FALSE
P19823	ITIH2_HUMAN	ITIH2	P19823	ITIH2	SECUF+UC	30	30	0.354454883745462	0.483774	0.161135565466047	22.8505	22.8216	23.199	22.9101	22.2603	22.9471	23.1274	23.193	22.6742	22.9054						FALSE
P19827	ITIH1_HUMAN	ITIH1	P19827	ITIH1	SECUF+UC	29	29	0.335179463497613	0.46516	0.133877254018536	21.4508	21.2873	21.8947	21.7398	21.246	21.7073	21.6855	21.5781	21.5091	21.8079						FALSE
P19971	TYPH_HUMAN	TYMP	P19971	TYMP	SECUF+UC	5	5	0.0202515801959976	0.053855	-0.345351992430963	15.6771	16.0416	15.6176	15.8231	15.8096	15.2864	15.6	15.7745	15.3917	15.1896						FALSE
P20036	DPA1_HUMAN	HLA-DPA1	P20036	HLA-DPA1	SECUF+UC	1	1	6.8072952931722e-05	0.000428311	3.5553923178565	10.7399	9.35805	10.2244	7.19975	9.86942	13.0741	13.031	13.1823	12.7771	13.1039						TRUE
P20073	ANXA7_HUMAN	ANXA7	P20073	ANXA7	SECUF+UC	15	15	0.156107445736679	0.265668	-0.105987581477407	19.5986	19.6489	19.6879	19.633	19.5172	19.6759	19.4466	19.5249	19.4561	19.4523						FALSE
P20292	AL5AP_HUMAN	ALOX5AP	P20292	ALOX5AP	SECUF+UC	2	2	3.09582999797531e-05	0.000222407	1.05118380742026	13.3693	13.9338	13.1213	13.3534	13.6142	14.3622	14.6949	14.656	14.5892	14.3456						TRUE
P20339	RAB5A_HUMAN	RAB5A	P20339	RAB5A	SECUF+UC	2	2	0.659391561321897	0.756284	-0.0780342566400396	13.6175	14.324	14.1528	14.0991	14.5137	13.878	14.0211	14.4855	13.9768	13.9554						FALSE
P20340	RAB6A_HUMAN	RAB6A	P20340	RAB6A	SECUF+UC	4	2	0.190009576062135	0.307422	0.104075801116903	16.0724	16.2403	16.1272	16.0468	16.2706	16.3923	16.1723	16.2947	16.2323	16.186						FALSE
P20618	PSB1_HUMAN	PSMB1	P20618	PSMB1	SECUF+UC	8	8	1.09345871037496e-05	9.20673e-05	-1.27192288383325	17.4842	17.982	17.6029	17.5859	17.7981	16.0791	16.7477	16.7689	16.33	16.1677						TRUE
P20645	MPRD_HUMAN	M6PR	P20645	M6PR	SECUF+UC	2	2	0.0244273533128117	0.0628194	-0.267573162393861	14.744	14.6634	14.2927	14.6425	14.6394	14.2287	14.1627	14.488	14.4158	14.3489						FALSE
P20700	LMNB1_HUMAN	LMNB1	P20700	LMNB1	SECUF+UC	1	1	0.0424152974796712	0.0974506	-0.5527020405298	12.6316	13.3181	12.4323	12.3613	13.2929	12.3624	11.7914	12.7684	12.1552	12.1952						FALSE
P20701	ITAL_HUMAN	ITGAL	P20701	ITGAL	SECUF+UC	11	11	0.461736792972478	0.590565	0.0992462781623722	17.9439	18.1748	18.0061	18.028	17.5294	18.0688	18.2864	18.0803	17.9169	17.8259						FALSE
P20742	PZP_HUMAN	PZP	P20742	PZP	SECUF+UC	18	18	0.251241515327983	0.378896	-0.154908605890672	18.1641	18.4217	18.5183	18.2252	17.9335	18.3606	18.0422	18.2026	17.9072	17.9756						FALSE
P20774	MIME_HUMAN	OGN	P20774	OGN	SECUF+UC	1	1	0.00373182998779288	0.0130321	2.27544447922484	11.0818	11.8662	8.22866	9.14081	10.8055	12.3619	12.9853	12.5616	12.191	12.4004						TRUE
P20851	C4BPB_HUMAN	C4BPB	P20851	C4BPB	SECUF+UC	11	11	0.158017924476433	0.268287	0.337055928190843	21.4036	21.0027	21.8284	21.4853	20.8191	21.7758	21.4992	21.082	21.8762	21.991						FALSE
P20930	FILA_HUMAN	FLG	P20930	FLG	SECUF+UC	5	5	0.358946528758836	0.488519	-0.298087366704916	18.34	17.3316	17.6132	18.082	18.9024	17.4058	18.2887	18.2314	17.4659	17.387						FALSE
P21291	CSRP1_HUMAN	CSRP1	P21291	CSRP1	SECUF+UC	2	2	0.548171580364923	0.66326	0.117865904327473	12.6212	13.5645	12.9249	12.8851	13.1268	12.8016	13.2536	13.5141	12.8781	13.2644						FALSE
P21333	FLNA_HUMAN	FLNA	P21333	FLNA	SECUF+UC	119	96	0.00056456191623469	0.00257576	-0.315124147410565	22.9871	23.0167	22.9369	23.0224	22.9748	22.65	22.7638	22.6938	22.5317	22.7229						FALSE
P21439	MDR3_HUMAN	ABCB4	P21439	ABCB4	SECUF+UC	6	4	0.00653785963816595	0.0210026	-0.314981780505695	16.0413	16.1506	15.7158	15.9027	15.8879	15.633	15.7012	15.7397	15.4975	15.552						FALSE
P21462	FPR1_HUMAN	FPR1	P21462	FPR1	SECUF+UC	1	1	0.042726085837642	0.0977757	0.302333370417822	13.0846	13.0235	12.5162	12.4994	12.7637	13.1226	12.9331	13.0417	13.2722	13.0293						FALSE
P21589	5NTD_HUMAN	NT5E	P21589	NT5E	SECUF+UC	8	8	0.799571900075479	0.864434	-0.027133006306844	17.4072	17.4819	17.7837	17.3232	17.3633	17.4134	17.3595	17.6793	17.3523	17.4192						FALSE
P21730	C5AR1_HUMAN	C5AR1	P21730	C5AR1	SECUF+UC	4	4	0.00556861028764265	0.0183586	0.477036734760496	15.854	15.9745	15.8285	15.9959	15.4492	16.369	16.4986	16.4446	15.9235	16.2515						FALSE
P21731	TA2R_HUMAN	TBXA2R	P21731	TBXA2R	SECUF+UC	2	2	0.95703855208281	0.975963	-0.00445082270334751	14.1281	14.2647	14.3245	14.0526	14.2682	14.3106	14.2798	14.0523	14.1304	14.2426						FALSE
P21796	VDAC1_HUMAN	VDAC1	P21796	VDAC1	SECUF+UC	2	2	0.0931893535470129	0.178469	-0.364035736353367	13.1125	13.5784	13.1515	13.2978	13.8385	12.9204	13.4946	13.2941	12.8801	12.5693						FALSE
P21810	PGS1_HUMAN	BGN	P21810	BGN	SECUF+UC	1	1	0.620437367867461	0.724102	0.0593954614967167	12.6438	12.7571	12.5286	12.5985	13.145	12.8745	12.6838	12.6922	12.8515	12.868						FALSE
P21926	CD9_HUMAN	CD9	P21926	CD9	SECUF+UC	3	3	0.00964471406047534	0.0290751	-0.472585734780232	18.9963	18.3652	18.767	18.9431	18.487	18.0953	18.1777	18.6063	18.2358	18.0805						FALSE
P22061	PIMT_HUMAN	PCMT1	P22061	PCMT1	SECUF+UC	5	5	0.0200560007113062	0.0534333	-0.269694997113344	15.8296	16.0952	15.8282	15.8009	15.9481	15.592	15.5366	15.9307	15.5204	15.5738						FALSE
P22105	TENX_HUMAN	TNXB	P22105	TNXB	SECUF+UC	12	12	0.00727176412558936	0.0228519	-0.260295573471755	17.398	17.7552	17.4938	17.6615	17.5921	17.291	17.3016	17.3975	17.2834	17.3255						FALSE
P22234	PUR6_HUMAN	PAICS	P22234	PAICS	SECUF+UC	1	1	0.346914131758804	0.476409	-0.203196236168855	12.5948	12.7973	12.4964	12.5814	12.7285	12.2415	12.812	12.751	11.6649	12.713						FALSE
P22314	UBA1_HUMAN	UBA1	P22314	UBA1	SECUF+UC	6	6	0.0656122155689097	0.13741	-0.218634856290265	16.069	16.3621	16.012	16.24	16.049	15.8685	16.1209	16.1171	15.7683	15.764						FALSE
P22352	GPX3_HUMAN	GPX3	P22352	GPX3	SECUF+UC	5	5	0.00306737146170964	0.0111431	-0.361991209775324	16.1498	16.2847	16.5308	16.3851	16.2785	15.7822	15.8716	16.1295	16.0353	16.0002						FALSE
P22392	NDKB_HUMAN	NME2	P22392	NME2	SECUF+UC	12	0	0.517444566133328	0.637806	-0.0498508142794769	17.3843	17.4749	17.3694	17.2218	17.2549	17.2732	17.3062	17.418	17.1709	17.2877						FALSE
P22528	SPR1B_HUMAN	SPRR1B	P22528; P35321	SPRR1B ; SPRR1A	SECUF+UC	2	0	0.0066181628475426	0.0211664	-0.684865208841037	15.2171	15.9951	15.4771	15.7358	15.5839	14.6641	15.0152	15.5695	14.6632	14.6729						FALSE
P22692	IBP4_HUMAN	IGFBP4	P22692	IGFBP4	SECUF+UC	2	2	0.125601333411095	0.224605	-0.450704995060923	14.9918	15.9151	14.5907	14.8345	15.4645	14.3986	14.4668	15.3549	14.4589	14.8638						FALSE
P22694	KAPCB_HUMAN	PRKACB	P22694	PRKACB	SECUF+UC	11	1	0.0806273040526682	0.160399	-0.116910435044019	17.5656	17.5911	17.4246	17.4682	17.5424	17.3681	17.4169	17.4407	17.3534	17.4283						FALSE
P22735	TGM1_HUMAN	TGM1	P22735	TGM1	SECUF+UC	17	17	0.147252167863837	0.254345	-0.358694492015864	18.2463	18.7566	17.824	18.4182	19.0678	17.6981	18.4294	18.2314	18.253	17.9075						FALSE
P22748	CAH4_HUMAN	CA4	P22748	CA4	SECUF+UC	7	7	0.000567684540402548	0.00258592	0.441836490760767	16.1423	16.3411	16.2006	16.0572	16.2749	16.8183	16.69	16.7132	16.4329	16.5708						FALSE
P22792	CPN2_HUMAN	CPN2	P22792	CPN2	SECUF+UC	12	12	0.410318522878567	0.542582	0.105655885786742	18.8745	19.2904	19.4823	19.3025	18.9202	19.381	19.3499	19.2595	19.1312	19.2766						FALSE
P22894	MMP8_HUMAN	MMP8	P22894	MMP8	SECUF+UC	2	2	0.124785914952164	0.223797	-0.266150648238877	14.0751	14.4264	13.992	14.6331	14.5541	14.371	13.8955	14.2543	14.0568	13.7722						FALSE
P23083	HV102_HUMAN	IGHV1-2	P23083	IGHV1-2	SECUF+UC	4	2	0.045239989324446	0.102634	-0.452320651413828	18.4884	18.8604	19.1879	18.4997	17.9576	18.173	18.1772	17.9357	18.1194	18.3272						FALSE
P23142	FBLN1_HUMAN	FBLN1	P23142	FBLN1	SECUF+UC	15	15	0.000295341843610303	0.00147314	0.725883067339868	19.1849	19.797	19.4548	19.2692	19.367	20.4243	20.0938	20.173	19.8475	20.1637						FALSE
P23219	PGH1_HUMAN	PTGS1	P23219	PTGS1	SECUF+UC	4	2	0.265302996082301	0.393122	-0.0909563130084816	14.518	14.7554	14.5552	14.5834	14.4925	14.4564	14.5339	14.6447	14.4245	14.3903						FALSE
P23229	ITA6_HUMAN	ITGA6	P23229	ITGA6	SECUF+UC	35	35	0.00865182434828598	0.0264407	-0.219354753814958	20.7251	20.8694	20.775	20.8088	20.6343	20.5679	20.6317	20.5365	20.4485	20.5314						FALSE
P23284	PPIB_HUMAN	PPIB	P23284	PPIB	SECUF+UC	6	6	0.0303535995794339	0.0751167	-0.307521379638079	16.3849	16.6221	16.8077	16.4603	16.7305	16.4823	16.3064	16.4836	15.9616	16.234						FALSE
P23381	SYWC_HUMAN	WARS1	P23381	WARS1	SECUF+UC	2	2	0.00357228692265591	0.0125968	0.437865707257425	13.4385	13.7672	13.3225	13.2043	13.2488	13.6931	13.9239	13.9694	13.8966	13.6877						FALSE
P23396	RS3_HUMAN	RPS3	P23396	RPS3	SECUF+UC	1	1	0.225745142339305	0.350889	-0.234415137920251	12.6366	12.9865	12.3762	12.0969	12.6714	12.4196	12.6759	12.4433	12.0226	12.0343						FALSE
P23458	JAK1_HUMAN	JAK1	P23458	JAK1	SECUF+UC	2	2	0.000386262779199798	0.00185612	0.610823927744548	12.6427	13.1842	13.1101	12.9562	12.924	13.428	13.4993	13.825	13.4636	13.6555						FALSE
P23467	PTPRB_HUMAN	PTPRB	P23467	PTPRB	SECUF+UC	50	48	2.94474089353165e-08	9.44935e-07	1.49218990789895	18.5279	18.9555	18.524	18.4782	18.762	20.1865	20.1906	20.1778	20.039	20.1147						TRUE
P23470	PTPRG_HUMAN	PTPRG	P23470	PTPRG	SECUF+UC	2	2	0.850915803001463	0.903805	-0.0357652793721872	13.0158	13.7937	13.14	13.3284	13.8763	13.2663	13.6878	13.5938	13.2163	13.211						FALSE
P23471	PTPRZ_HUMAN	PTPRZ1	P23471	PTPRZ1	SECUF+UC	8	8	1.037706522035e-08	4.48843e-07	3.46392658414403	12.8418	13.338	13.2691	12.585	13.8292	16.5489	16.7267	16.8654	16.4813	16.5606						TRUE
P23490	LORI_HUMAN	LORICRIN	P23490	LORICRIN	SECUF+UC	1	1	7.39597902056478e-07	1.05741e-05	4.33067170584804	9.56325	11.5569	11.1322	11.4401	11.4598	14.6292	15.7837	15.8738	15.6254	14.8936						TRUE
P23526	SAHH_HUMAN	AHCY	P23526	AHCY	SECUF+UC	6	6	0.0201150858775549	0.0535414	-0.350381755367172	16.1396	16.6246	16.0058	16.2851	16.3599	15.6885	16.0471	16.0394	16.0839	15.8041						FALSE
P23528	COF1_HUMAN	CFL1	P23528	CFL1	SECUF+UC	14	8	0.0323054575647634	0.0787326	-0.27937569671521	18.847	19.2693	19.0353	19.1774	19.3168	18.5899	18.8407	18.8456	18.9385	19.0343						FALSE
P23634	AT2B4_HUMAN	ATP2B4	P23634	ATP2B4	SECUF+UC	13	2	0.785373082589372	0.854618	-0.0198619983385235	16.9799	17.1994	17.0574	16.8962	16.9659	17.0189	17.0484	17.0072	16.9296	16.9954						FALSE
P24043	LAMA2_HUMAN	LAMA2	P24043	LAMA2	SECUF+UC	74	74	8.02702973697955e-14	2.31821e-10	4.97899857049845	16.6789	16.952	16.6543	16.6708	17.0154	21.8278	21.6624	21.8602	21.7274	21.7885						TRUE
P24071	FCAR_HUMAN	FCAR	P24071	FCAR	SECUF+UC	1	1	0.0410855657620299	0.0954874	0.215100951432611	14.87	14.9331	14.6383	14.9572	14.9121	15.2305	14.8489	15.1118	15.0575	15.1375						FALSE
P24158	PRTN3_HUMAN	PRTN3	P24158	PRTN3	SECUF+UC	2	2	0.0523388864539771	0.114959	-0.254663824742229	13.4902	13.5853	13.4512	13.0816	13.5123	13.03	13.0644	13.4487	13.2172	13.087						FALSE
P24534	EF1B_HUMAN	EEF1B2	P24534	EEF1B2	SECUF+UC	2	2	0.15977624808185	0.270636	-0.234419781857721	14.3946	14.6547	14.3663	14.9264	13.9891	14.0544	14.1962	14.2964	14.2958	14.3161						FALSE
P24557	THAS_HUMAN	TBXAS1	P24557	TBXAS1	SECUF+UC	3	3	0.116106815612381	0.211823	-0.246433882012912	15.1348	15.7324	15.1272	15.5256	15.36	15.1306	15.008	15.4722	14.9003	15.1368						FALSE
P24593	IBP5_HUMAN	IGFBP5	P24593	IGFBP5	SECUF+UC	1	1	0.477736723626282	0.602754	-0.170312377672673	12.4858	13.428	12.5918	12.9409	13.302	12.8564	12.8296	13.2982	12.2294	12.6833						FALSE
P24821	TENA_HUMAN	TNC	P24821	TNC	SECUF+UC	84	84	5.15261288640921e-10	5.51139e-08	2.09137090880543	20.9604	21.3456	21.1369	20.9658	21.0442	23.3	23.009	23.195	23.1672	23.2386						TRUE
P24844	MYL9_HUMAN	MYL9	P24844	MYL9	SECUF+UC	20	2	0.993013008242965	0.995426	0.000634854695249487	18.7454	18.9296	18.6663	18.6635	18.6961	18.6668	18.7992	18.7565	18.7108	18.7709						FALSE
P25024	CXCR1_HUMAN	CXCR1	P25024	CXCR1	SECUF+UC	4	2	0.443110286619759	0.572839	0.056832311615894	15.2257	15.4968	15.3953	15.4028	15.3673	15.4262	15.477	15.3311	15.4033	15.5343						FALSE
P25025	CXCR2_HUMAN	CXCR2	P25025	CXCR2	SECUF+UC	1	1	0.395411244140267	0.527702	-0.190696000926337	12.962	13.4894	12.4552	13.2106	13.5913	13.0388	12.7006	13.3408	12.7287	12.9461						FALSE
P25311	ZA2G_HUMAN	AZGP1	P25311	AZGP1	SECUF+UC	13	13	0.00619230898293354	0.0201617	-0.504461868227061	19.2664	19.6566	19.4239	19.6695	20.0555	19.0189	19.231	19.3242	19.0929	18.8826						FALSE
P25705	ATPA_HUMAN	ATP5F1A	P25705	ATP5F1A	SECUF+UC	4	4	0.194732363215508	0.311917	-0.217495837063598	15.0833	15.7626	14.931	15.1443	15.6406	14.9845	15.1494	15.1342	15.1296	15.0767						FALSE
P25786	PSA1_HUMAN	PSMA1	P25786	PSMA1	SECUF+UC	8	8	2.4463176822376e-05	0.000181619	-0.934639437295353	17.2403	17.4897	17.4923	17.6466	17.4278	16.2147	16.5674	16.9076	16.5457	16.388						TRUE
P25787	PSA2_HUMAN	PSMA2	P25787	PSMA2	SECUF+UC	5	5	0.000404808014069609	0.00192918	-0.858157100340858	16.1174	16.5511	16.4616	16.312	16.1326	15.2098	15.4587	16.0236	15.4529	15.139						TRUE
P25788	PSA3_HUMAN	PSMA3	P25788	PSMA3	SECUF+UC	4	4	0.00186962930410621	0.00723792	-1.01585179939593	17.1865	16.2602	17.2282	16.8624	17.5539	15.7077	16.1101	16.5484	15.9206	15.7251						TRUE
P25789	PSA4_HUMAN	PSMA4	P25789	PSMA4	SECUF+UC	2	2	0.00010568373945443	0.000600816	-0.815555197740183	15.8176	15.6473	16.0243	15.9493	15.485	14.9303	14.953	15.0773	15.2369	14.6482						TRUE
P25815	S100P_HUMAN	S100P	P25815	S100P	SECUF+UC	1	1	0.440130714439706	0.57128	-0.150547039580138	13.2253	13.8686	13.1587	13.5543	13.8363	13.3179	13.7673	13.5847	13.2548	12.9658						FALSE
P26006	ITA3_HUMAN	ITGA3	P26006	ITGA3	SECUF+UC	1	1	0.000902577226396348	0.00385598	2.48683100312948	11.4542	9.79408	10.0754	8.18692	11.2324	12.7308	12.2846	13.072	12.6889	12.4009						TRUE
P26022	PTX3_HUMAN	PTX3	P26022	PTX3	SECUF+UC	18	18	0.000321408638192529	0.00157848	0.710752032781716	20.3426	20.2997	20.6427	20.5778	19.9351	21.2714	20.9653	20.9319	21.062	21.1209						FALSE
P26038	MOES_HUMAN	MSN	P26038	MSN	SECUF+UC	48	22	0.408257679008431	0.5406	0.0703600187508719	21.298	21.3463	21.1395	21.1032	21.4052	21.3522	21.3724	21.3937	21.1694	21.3562						FALSE
P26447	S10A4_HUMAN	S100A4	P26447	S100A4	SECUF+UC	3	3	0.858029601335564	0.907356	-0.027765327871391	15.2997	16.0118	15.2892	15.559	15.2948	15.7146	15.4972	15.4961	15.3566	15.2511						FALSE
P26572	MGAT1_HUMAN	MGAT1	P26572	MGAT1	SECUF+UC	3	3	0.0281586633088583	0.070715	0.288379389891064	14.1464	14.4747	14.1283	13.953	14.404	14.4949	14.6808	14.5616	14.3122	14.4988						FALSE
P26599	PTBP1_HUMAN	PTBP1	P26599	PTBP1	SECUF+UC	1	1	0.765736423350428	0.841494	0.0821003645300777	11.4478	12.3709	11.7008	11.6536	12.7782	11.474	12.2022	12.4015	12.0871	12.197						FALSE
P26639	SYTC_HUMAN	TARS1	P26639	TARS1	SECUF+UC	1	1	0.00487302820121195	0.0164025	-0.63513612626744	13.1969	13.5852	13.5016	12.9543	12.7747	12.4763	12.4012	12.9605	12.6554	12.3435						FALSE
P26641	EF1G_HUMAN	EEF1G	P26641	EEF1G	SECUF+UC	4	4	0.0194226248373887	0.0519801	-0.320392434760063	15.8619	15.8772	15.5721	16.0085	15.5409	15.3078	15.4806	15.7037	15.318	15.4486						FALSE
P26927	HGFL_HUMAN	MST1	P26927	MST1	SECUF+UC	9	3	0.0152741379337875	0.0427854	-0.399004376833162	17.3513	17.9025	17.6003	17.399	17.1962	16.9059	16.9768	17.3439	17.1198	17.1079						FALSE
P27105	STOM_HUMAN	STOM	P27105	STOM	SECUF+UC	14	14	0.411482453063922	0.543127	-0.111795854040167	20.9501	21.2159	20.8721	20.7526	20.764	20.9547	20.8367	21.0852	20.5654	20.5538						FALSE
P27169	PON1_HUMAN	PON1	P27169	PON1	SECUF+UC	8	8	0.000737808164952674	0.00324321	0.532953322662298	18.3374	18.7393	18.604	18.2459	18.5376	19.1263	18.8421	19.2063	18.9092	19.045						FALSE
P27348	1433T_HUMAN	YWHAQ	P27348	YWHAQ	SECUF+UC	11	7	0.0639357046554322	0.134778	-0.151052125226276	18.673	18.8875	18.5937	18.6322	18.6848	18.4716	18.6264	18.5595	18.4937	18.5648						FALSE
P27482	CALL3_HUMAN	CALML3	P27482	CALML3	SECUF+UC	1	1	0.0766139007421941	0.154404	-0.722226925250292	13.8338	14.952	13.82	14.2542	15.5851	13.3673	14.0873	14.2365	14.0337	13.1092						FALSE
P27487	DPP4_HUMAN	DPP4	P27487	DPP4	SECUF+UC	18	18	0.191864760156924	0.309211	-0.159412257051905	19.4533	19.5032	19.4127	19.4955	19.3807	19.3758	19.2354	19.6797	19.0741	19.0833						FALSE
P27701	CD82_HUMAN	CD82	P27701	CD82	SECUF+UC	6	6	0.938216996793097	0.962205	-0.019200458676238	18.4658	18.1978	18.9323	18.59	17.8745	18.6147	18.6872	18.8246	17.8936	17.9443						FALSE
P27708	PYR1_HUMAN	CAD	P27708	CAD	SECUF+UC	9	9	0.0328517404570708	0.0799291	-0.181818254781332	15.8391	16.0043	15.9906	15.838	15.8581	15.7181	15.7474	15.8853	15.6292	15.6408						FALSE
P27797	CALR_HUMAN	CALR	P27797	CALR	SECUF+UC	2	2	0.352239899908961	0.482347	-0.101654819619998	14.4328	14.7216	14.8794	14.4347	14.7391	14.5538	14.447	14.5487	14.4361	14.7138						FALSE
P27824	CALX_HUMAN	CANX	P27824	CANX	SECUF+UC	5	5	0.0445842064569969	0.101465	-0.28642137741225	15.6494	16.2061	15.7562	15.8289	16.0431	15.4457	15.6448	15.902	15.5224	15.5365						FALSE
P27918	PROP_HUMAN	CFP	P27918	CFP	SECUF+UC	5	5	0.894818709389585	0.932264	-0.0223728593466213	18.8286	18.7795	18.6165	18.3464	18.0124	18.8293	18.3974	18.5334	18.3225	18.3891						FALSE
P28062	PSB8_HUMAN	PSMB8	P28062	PSMB8	SECUF+UC	4	4	5.75802628619494e-05	0.000372017	-1.16841780496719	16.158	15.9649	16.247	16.0059	15.6787	14.6419	14.9421	15.4353	14.5058	14.6871						TRUE
P28065	PSB9_HUMAN	PSMB9	P28065	PSMB9	SECUF+UC	4	4	0.00823580261197085	0.0254113	-0.627094395243962	16.8212	17.3647	16.7187	16.3289	16.592	15.8888	16.0392	16.4316	15.9219	16.4086						FALSE
P28066	PSA5_HUMAN	PSMA5	P28066	PSMA5	SECUF+UC	7	7	2.94759654837772e-05	0.000213886	-0.811504436995723	16.6938	17.1273	16.9512	16.9018	16.953	15.8681	16.2024	16.3889	16.1387	15.9716						TRUE
P28070	PSB4_HUMAN	PSMB4	P28070	PSMB4	SECUF+UC	5	5	8.95878733801924e-05	0.000530526	-0.796753207920059	17.0053	17.0278	17.3592	17.1831	17.0807	16.1647	16.377	16.7626	16.2159	16.1521						TRUE
P28072	PSB6_HUMAN	PSMB6	P28072	PSMB6	SECUF+UC	3	3	2.27468061476546e-06	2.63826e-05	-1.04085899554878	16.2246	16.1278	16.2386	16.1383	16.1943	14.974	15.0813	15.5028	15.2498	14.9114						TRUE
P28074	PSB5_HUMAN	PSMB5	P28074	PSMB5	SECUF+UC	5	5	0.000395170922862016	0.00188949	-0.778465119898375	16.2533	16.7564	16.2346	16.4698	16.9816	15.5352	15.9078	15.8554	15.7797	15.7253						TRUE
P28482	MK01_HUMAN	MAPK1	P28482	MAPK1	SECUF+UC	8	2	0.903830260143395	0.937981	0.0123136784862332	15.2225	15.5891	15.3583	15.2787	15.3761	15.2987	15.4196	15.6259	15.1899	15.3523						FALSE
P28676	GRAN_HUMAN	GCA	P28676	GCA	SECUF+UC	5	5	0.0545198971519345	0.118386	-0.434173735850774	17.1444	18.127	17.9822	17.3332	17.2098	17.2953	17.0007	17.012	17.0202	17.2975						FALSE
P28838	AMPL_HUMAN	LAP3	P28838	LAP3	SECUF+UC	2	2	0.469376611667385	0.595066	0.119462948575945	14.7351	15.2175	14.5242	14.4296	15.0844	14.7928	15.177	14.8437	14.96	14.8147						FALSE
P28906	CD34_HUMAN	CD34	P28906	CD34	SECUF+UC	3	3	0.149805638886748	0.257605	0.242523960227238	16.3843	16.5179	16.1406	16.119	16.235	16.8771	16.504	16.8009	16.0762	16.3512						FALSE
P29122	PCSK6_HUMAN	PCSK6	P29122	PCSK6	SECUF+UC	10	10	2.5873470392129e-05	0.000190619	1.29956836917346	15.9672	16.5737	16.0587	16.1814	16.4865	18.1561	17.4103	17.4187	17.3136	17.4666						TRUE
P29144	TPP2_HUMAN	TPP2	P29144	TPP2	SECUF+UC	16	16	0.000189841481685353	0.00100552	-0.667973563214098	17.8173	18.2198	18.0276	18.166	18.0208	17.202	17.268	17.743	17.2935	17.4051						FALSE
P29218	IMPA1_HUMAN	IMPA1	P29218	IMPA1	SECUF+UC	2	2	0.210545341995558	0.330699	-0.153355417714138	13.8061	14.0521	13.5114	14.0164	13.8778	13.5661	13.6515	13.9002	13.5887	13.7907						FALSE
P29350	PTN6_HUMAN	PTPN6	P29350	PTPN6	SECUF+UC	9	9	0.715989168644139	0.802861	-0.0346992496502736	16.302	16.5558	16.3455	16.3544	16.3684	16.2863	16.3445	16.6378	16.2088	16.2754						FALSE
P29401	TKT_HUMAN	TKT	P29401	TKT	SECUF+UC	10	10	0.0931337571967852	0.178469	-0.19792099589732	16.7906	17.2361	16.9141	16.807	17.2517	16.7141	16.8582	16.8601	16.7956	16.7818						FALSE
P29508	SPB3_HUMAN	SERPINB3	P29508	SERPINB3	SECUF+UC	18	6	0.829477285729238	0.886577	-0.03982349379082	18.558	19.2516	18.5003	18.6254	19.1815	18.6102	19.1355	18.8256	18.8319	18.5146						FALSE
P29622	KAIN_HUMAN	SERPINA4	P29622	SERPINA4	SECUF+UC	15	15	0.456803185892673	0.586616	-0.106050975714847	18.987	19.033	19.2145	18.5244	18.7454	18.9391	18.8206	18.5043	18.7954	18.9147						FALSE
P29692	EF1D_HUMAN	EEF1D	P29692	EEF1D	SECUF+UC	2	2	0.00299805879914263	0.0109461	-0.496811600101795	14.3935	14.837	15.1608	14.6824	14.7703	14.3487	14.3781	14.2036	14.2994	14.1302						FALSE
P29966	MARCS_HUMAN	MARCKS	P29966	MARCKS	SECUF+UC	6	6	0.00153742484126508	0.00613271	0.632173810209075	16.2328	16.9099	16.5634	16.5897	16.5394	17.5353	17.2204	16.9363	16.9706	17.3334						FALSE
P29972	AQP1_HUMAN	AQP1	P29972	AQP1	SECUF+UC	2	2	0.245956569834009	0.374248	0.129501804663743	15.8576	16.0647	16.1934	15.9329	15.8444	16.0469	15.9793	16.1374	15.9749	16.4019						FALSE
P29992	GNA11_HUMAN	GNA11	P29992	GNA11	SECUF+UC	1	1	0.370731117661343	0.500548	-0.269529430707415	13.5481	14.608	12.8985	13.3137	14.1952	13.6073	13.5813	13.5288	13.1514	13.3471						FALSE
P30040	ERP29_HUMAN	ERP29	P30040	ERP29	SECUF+UC	1	1	0.0374063961195882	0.0880437	0.327329533505285	13.2923	13.8085	13.3862	13.1929	13.6444	13.7648	14.0584	13.9059	13.6216	13.6101						FALSE
P30041	PRDX6_HUMAN	PRDX6	P30041	PRDX6	SECUF+UC	11	11	0.545701117277327	0.661067	-0.068549900974606	18.1933	18.5766	18.2258	18.3008	18.5596	18.4799	18.4646	18.1907	18.1316	18.2465						FALSE
P30043	BLVRB_HUMAN	BLVRB	P30043	BLVRB	SECUF+UC	4	4	0.579877040008038	0.690877	0.0403188708627695	15.9283	15.8978	15.8154	15.9945	16.0355	15.9901	15.8889	16.0082	15.8916	16.0944						FALSE
[truncated: 890 more rows]
