# Supplementary material for: Integrated Multiomics Enabled by Sequential Extraction for Comprehensive Molecular Profiling of Small Extracellular Vesicles
Source: Anal Chem. 2026 Jun 22;98(26):19603–14. doi: 10.1021/acs.analchem.6c01280 (PMC13347708; doi:10.1021/acs.analchem.6c01280)
Supplement: Supplementary file 15 [file ac6c01280_si_015.xlsx]

## Sheet: Sheet1
Table S15. MDA Cell Derived sEVs Metabolomics.
id	Mass	RT	MDA_sEVs_1	MDA_sEVs_2	MDA_sEVs_3	MDA_PB	MDA_PQC	Ion Mode	adducts	metabolite name	metabolite information
8_pos	214.086	0.0673	17.0839	16.9172	16.7114			+
24_pos	136.063	0.0959	15.532	15.2512	14.9918			+
42_pos	55.054	0.1294	15.3598	14.9481	14.7636			+
55_pos	151.975	0.1457	15.9429	15.7111	15.6603			+
92_pos	122.095	0.1914	15.357	15.3309	15.1704			+
80_pos	417.095	0.1937	16.8608	15.9864	16.4729			+
86_pos	449.993	0.1985	16.2548	16.1684	15.886			+
88_pos	346.008	0.2038	15.3855	14.8452	14.826			+
35_pos	218.107	0.2077	15.1863	14.8337	14.9079			+
97_pos	597.662	0.2212	14.9791	14.9546	14.5616			+
99_pos	111.066	0.222	16.2493	16.7797	15.7432		16.9681	+
130_pos	539.157	0.2573	15.1479	15.1911	14.5235			+
141_pos	395.052	0.2665	16.0053	15.6812	15.7018			+/-	[M]+, [M-H]-
154_pos	330.336	0.2737	14.6427	14.5342	14.2291			+
161_pos	435.105	0.2818	15.6456	14.5282	15.3187			+
171_pos	65.0188	0.2957	15.892	16.8491	16.016		17.0649	+
172_pos	80.9475	0.2967	15.829	15.9019	15.6212			+
186_pos	88.0754	0.3089	17.4815	17.1246	17.1795			+
188_pos	114.091	0.3094	14.9924	14.4597	14.6116			+
195_pos	829.129	0.3194	16.2569	16.0621	15.7243			+
205_pos	403.305	0.3261	14.8715	14.5698	14.6205			+
206_pos	148.042	0.3267	15.8669	15.6778	15.6103		15.3627	+
207_pos	162.907	0.3273	14.6828	15.3005	14.8172		16.4087	+
222_pos	253.215	0.3472	14.6139	14.4784	14.2523			+
224_pos	658.097	0.3507	15.6079	15.2234	15.189			+
230_pos	543.248	0.3563	15.0564	14.4802	14.7906			+
234_pos	438.379	0.3663	15.2589	15.1315	15.0547		15.2385	+
240_pos	496.42	0.3736	14.5243	14.7251	14.6504			+
261_pos	679.075	0.4016	15.1165	14.5957	14.726			+
262_pos	368.033	0.403	16.4667	16.367	16.4673		17.4076	+
263_pos	665.459	0.4049	14.7944	14.3059	14.5562		14.944	+
284_pos	372.011	0.4358	15.1385	14.9864	14.5351			+
287_pos	111.116	0.4379	14.5711	15.0442	14.5432			+
292_pos	237.185	0.4507	14.5488	14.299	14.6902			+
294_pos	206.14	0.4529	15.3215	14.7538	15.016		15.0624	+
296_pos	420.331	0.4539	16.462	16.0574	16.0503		16.1635	+
268_pos	136.063	0.457	15.2594	15.4246	15.4052			+
190_pos	869.122	0.4604	16.2715	15.9994	16.1651		16.2723	+
320_pos	218.211	0.4658	14.8834	14.4725	14.6222		14.8986	+
316_pos	435.174	0.5062	15.6984	15.2237	15.3108			+
322_pos	169.001	0.5182	14.5852	14.4149	14.2158			+
259_pos	113.132	0.5246	14.6305	14.5493	14.2957			+
324_pos	474.122	0.525	15.0708	14.6699	14.39			+
330_pos	449.993	0.5294	16.3425	16.0899	15.9827			+
352_pos	870.124	0.5661	14.9731	14.9179	14.8023			+
353_pos	85.0622	0.5691	14.9128	14.4815	14.624			+
354_pos	89.0598	0.5698	15.4108	15.1662	15.2527			+
363_pos	107.07	0.5958	15.1953	14.9949	14.7564			+
428_pos	302.305	0.6132	14.8872	14.8316	14.3392		15.3102	+
378_pos	332.16	0.6314	15.9818	15.6427	15.6788		15.9196	+
404_pos	346.008	0.6741	15.1387	14.9997	15.0395			+
409_pos	94.0649	0.6803	16.4852	16.3677	16.316			+
414_pos	205.086	0.6878	17.8232	17.4495	17.5195			+
424_pos	102.091	0.6921	14.8721	14.3299	14.621			+
438_pos	107.966	0.7207	15.614	15.6044	15.6812			+/-	[M+Na]+, [M+Acetate]-
478_pos	249.175	0.7995	14.5738	14.4227	14.2793			+
483_pos	111.116	0.81	14.4375	14.3658	14.2479			+
495_pos	186.111	0.8242	14.5277	14.6668	14.2747			+
501_pos	207.124	0.8298	16.1651	15.8916	15.9929			+
451_pos	447.027	0.8334	15.2349	15.0016	15.018			+
506_pos	246.242	0.8336	15.5396	15.4383	15.0971			+/-	[M+NH4]+, [M-H]-
565_pos	558.17	0.8337	17.1111	15.8383	16.6468		15.7792	+
485_pos	98.0707	0.8562	14.9423	14.5859	14.3931			+
479_pos	198.185	0.8801	14.9658	14.6207	14.7295			+
532_pos	112.051	0.8891	14.5158	14.4551	14.4308			+
536_pos	871.12	0.9002	14.6147	14.5794	14.4071			+
537_pos	202.105	0.9046	16.8496	15.9939	16.5428		16.0031	+
541_pos	315.126	0.9078	14.99	14.872	14.8885			+
582_pos	337.105	0.9134	15.2146	15.2577	14.795		15.777	+
549_pos	251.989	0.9231	15.9098	15.6661	15.4934		15.7738	+
552_pos	473.956	0.929	16.6503	16.472	16.1436		16.1643	+
648_pos	655.117	0.941	14.6566	14.485	14.4551		15.0544	+
562_pos	560.168	0.9422	15.0895	14.7422	14.3762			+
744_pos	279.159	0.9572	17.057	16.7669	16.7294			+
617_pos	425.287	0.9696	15.899	15.8403	15.6302		16.3891	+
557_pos	331.107	0.9951	15.9029	15.1131	15.4122		15.1752	+
594_pos	151.097	1.0009	16.9167	17.1221	16.6807		17.1941	+
597_pos	109.065	1.01	14.5548	14.6639	14.4032			+
753_pos	241.003	1.0127	14.8726	14.6979	14.5035			+
620_pos	344.014	1.0459	16.2009	15.426	15.7377		15.3954	+
639_pos	577.177	1.0643	16.682	16.0968	17.1067			+
623_pos	165.991	1.067	16.3891	15.8627	15.8434		15.9381	+
786_pos	218.211	1.0674	14.9373	14.6585	14.4494		15.3982	+
645_pos	657.096	1.0706	16.291	15.4342	15.9846			+
776_pos	372.011	1.0749	14.9981	14.61	14.7189			+
742_pos	218.106	1.0842	14.8712	15.0388	14.8283		15.2275	+
668_pos	189.113	1.1023	17.2542	16.8357	16.8511		17.3245	+
669_pos	148.042	1.1037	16.0395	15.7113	15.3982		15.5062	+
673_pos	61.0472	1.1091	18.3845	18.0903	18.1303			+
675_pos	180.077	1.1101	14.6493	14.8015	14.6664			+
687_pos	62.0488	1.1191	15.2588	15.2277	14.9889			+
690_pos	332.16	1.1243	15.7165	15.357	15.4474			+
693_pos	151.975	1.1274	16.2106	15.8278	15.6743		16.0794	+
696_pos	367.093	1.128	15.5859	15.2372	15.1787			+
810_pos	391.284	1.1291	14.805	14.844	14.7156		14.9344	+
704_pos	59.0486	1.1364	15.632	15.6067	15.6396		15.5384	+
707_pos	57.0696	1.1402	15.5828	15.7355	15.7052			+
708_pos	194.997	1.143	16.0899	15.5282	15.8424		15.9438	+
710_pos	211.169	1.1506	17.0689	16.1507	14.8352			+
713_pos	270.279	1.1541	18.1438	14.3436	17.0556			+
716_pos	149.023	1.1546	18.8032	17.3588	17.2335			+
721_pos	135.12	1.1665	15.1692	15.1536	14.714		15.7432	+
731_pos	111.066	1.1777	16.2621	16.5748	15.7974		16.891	+
737_pos	156.139	1.1859	14.6023	15.1058	14.7592			+
738_pos	81.0309	1.1871	18.7159	18.5221	18.6753			+
746_pos	116.107	1.1979	15.2434	15.1719	14.862		15.4287	+
748_pos	112.051	1.1986	14.8653	14.5681	14.5351			+
754_pos	456.112	1.2039	15.5847	15.2674	15.1387			+
755_pos	311.185	1.2045	16.8106	16.5678	16.558			+
760_pos	679.075	1.2092	15.1078	14.9355	14.8145			+
764_pos	211.109	1.2196	14.8483	14.6497	14.5821			+
765_pos	212.201	1.2201	16.7797	16.2746	16.3395		16.5101	+
777_pos	81.0695	1.2288	14.9225	14.5631	14.6427			+
989_pos	377.326	1.2366	14.7509	14.6078	14.5778			+
931_pos	102.09	1.2447	14.6312	14.6612	14.5088			+
789_pos	83.0853	1.2457	17.2844	16.8253	16.8143		17.2133	+
798_pos	370.01	1.2575	17.6152	16.9226	17.1911			+
805_pos	192.138	1.2713	15.097	15.1215	14.8924			+
836_pos	173.957	1.3155	16.044	15.9673	16.0278		16.5988	+
839_pos	101.071	1.3218	18.0437	17.7757	17.5598			+
852_pos	246.242	1.3405	15.312	15.3063	15.1971		15.7564	+
863_pos	496.421	1.3674	14.5793	14.562	14.373			+
864_pos	548.335	1.3676	14.7036	14.7192	14.7525			+
871_pos	737.502	1.3753	15.0947	15.1022	15.1109		15.1766	+
891_pos	191.143	1.3832	15.9	15.2683	15.297			+
893_pos	691.385	1.3836	15.0312	14.8555	14.7891			+
909_pos	760.366	1.3887	15.7738	15.4517	15.4094			+
920_pos	550.341	1.4022	16.9558	17.0008	16.874			+
924_pos	782.348	1.4053	14.6377	14.8726	14.6374			+
947_pos	553.276	1.4206	15.6927	15.049	15.3688			+
970_pos	638.382	1.4264	15.3246	15.2836	15.2349			+
976_pos	563.364	1.4277	15.2945	14.7081	15.0354			+
981_pos	478.306	1.4289	16.2592	16.0759	15.7165		16.0829	+
991_pos	493.327	1.4315	20.2849	19.8717	19.7382		20.2144	+
1007_pos	163.075	1.4377	15.4465	15.2993	15.1812		15.2359	+
1017_pos	766.353	1.4399	14.8028	14.7666	14.55			+
1026_pos	622.369	1.4485	15.6128	14.7826	15.2115			+
1029_pos	598.209	1.4505	16.2161	15.0411	15.7543		15.8006	+/-	[M]+, [M+Acetate]-
1032_pos	468.389	1.452	16.1594	17.7805	14.4202			+
1036_pos	619.329	1.4565	15.0817	14.9711	14.5854			+
879_pos	665.461	1.4618	24.9507	24.3419	24.7233		25.0616	+
1048_pos	349.159	1.4639	15.4342	14.7475	14.7714			+
1057_pos	1398.93	1.4649	14.9523	14.709	14.4421			+
1065_pos	1176.78	1.4671	15.357	15.3631	15.164			+/-	[M+H-H2O]+, [M-H]-
1066_pos	1208.8	1.4673	17.2394	16.8628	16.8016		17.0755	+
1071_pos	314.277	1.4682	15.2671	15.1399	15.2922		19.1225	+
1073_pos	1140.75	1.4683	16.9133	16.758	16.4149			+
1088_pos	1312.88	1.4722	14.8778	14.7337	14.7263			+
1108_pos	1229.81	1.4786	15.254	15.0129	14.9049			+
1109_pos	1225.81	1.4789	15.2195	14.9773	14.8801		15.2527	+
1114_pos	1218.76	1.4814	15.3685	15.5602	15.4984		16.4451	+
1142_pos	915.595	1.4986	14.6052	14.4629	14.371			+
1154_pos	932.62	1.504	15.078	14.702	14.8335		15.1039	+
1196_pos	1341.9	1.5132	15.4866	14.7809	15.0842		15.3441	+
1232_pos	796.561	1.5177	14.7472	14.7771	14.6936			+
1245_pos	1190.81	1.5194	14.7452	14.7633	14.4868			+
1248_pos	827.56	1.5197	15.2618	15.2111	14.861		15.3742	+
1280_pos	781.266	1.5234	15.2907	15.1013	15.0685		15.9733	+
1296_pos	695.444	1.5253	16.7867	16.7131	17.3421		17.5586	+/-	[M+H-H2O]+, [M-H]-
1299_pos	570.443	1.5257	18.1278	17.5893	17.6542		17.2723	+
1302_pos	1191.79	1.5258	14.8908	14.9939	14.754			+
1306_pos	523.149	1.5261	15.2561	15.4945	14.7156			+
1323_pos	466.456	1.5275	15.7063	15.8341	15.4342			+
1329_pos	541.161	1.5277	16.7963	16.218	16.1953			+
1333_pos	705.293	1.5285	15.1943	14.8958	14.7944		15.2059	+
1334_pos	128.143	1.5286	15.7108	15.589	15.8352			+
1357_pos	461.43	1.5321	14.9833	14.7856	14.637			+
1364_pos	1179.79	1.5326	15.9088	15.2706	15.468		15.626	+
1371_pos	782.256	1.5331	15.9429	15.2367	15.2723		16.7035	+
1387_pos	648.273	1.5348	15.8639	15.9818	15.6979		16.2631	+
1390_pos	1168.8	1.5356	15.6486	15.258	15.1318		15.4383	+
1405_pos	756.322	1.5366	15.125	14.8711	14.7621		16.0899	+
1419_pos	409.39	1.5373	18.2658	18.3679	18.1299		18.9857	+
1432_pos	1058.75	1.5385	15.5049	15.4826	15.1827		15.1943	+
1455_pos	773.412	1.5407	15.3699	15.3286	14.5253			+
1475_pos	433.366	1.5425	17.0362	16.9118	16.6679		17.6518	+
1488_pos	1171.76	1.5445	15.0383	15.0129	14.8141		15.9147	+
1494_pos	284.221	1.5452	14.5248	14.9531	14.8643			+
1497_pos	403.238	1.5454	15.9148	15.6961	15.4437			+
1498_pos	952.724	1.5454	15.4412	15.4246	15.283			+
1508_pos	1119.73	1.5465	17.4994	17.23	17.2902			+
1514_pos	511.279	1.5475	15.5982	15.0762	15.2428			+
1520_pos	887.281	1.5488	15.3216	14.6212	15.0327			+
1511_pos	947.62	1.549	15.5908	15.4246	15.3135		15.1787	+
1534_pos	523.434	1.55	17.607	17.4596	17.1123		18.1438	+
1537_pos	493.426	1.5504	16.9226	16.8649	16.6367			+
1541_pos	479.27	1.5513	15.7277	15.8506	15.6067		16.4606	+
1575_pos	530.359	1.5546	16.7248	16.7509	16.362			+
1576_pos	420.24	1.5548	15.9177	15.5357	15.4356			+
1582_pos	403.307	1.555	15.852	17.316	16.1486		17.1852	+
1589_pos	939.715	1.5555	15.2519	15.1003	14.8852			+
1593_pos	329.323	1.556	15.6938	15.367	15.1449			+
1598_pos	368.387	1.5561	15.897	15.885	15.5623		15.9167	+
1611_pos	676.148	1.5574	15.8731	15.8132	15.658			+
1636_pos	860.352	1.5599	15.234	14.6855	14.9143		16.0368	+
1651_pos	471.239	1.5626	15.2396	14.9697	14.9612			+
1653_pos	101.114	1.5627	15.0864	14.9694	14.7819		15.2343	+
1657_pos	924.694	1.5631	15.4038	15.3431	14.8547			+
1675_pos	356.07	1.5648	15.6043	14.747	14.9893			+
1677_pos	1013.77	1.5649	15.5447	15.2236	15.0717		15.9496	+
1688_pos	463.136	1.5667	15.2509	15.4505	14.6424			+/-	[M+H-H2O]+, [M+Acetate]-
1692_pos	510.376	1.5673	16.0794	15.9067	15.9342			+
1705_pos	310.217	1.5681	16.1663	16.7765	15.6509		17.2268	+
1706_pos	866.618	1.5683	14.716	14.6598	14.5543			+
1709_pos	94.0655	1.5685	15.4944	15.2332	15.2434		15.4613	+
1715_pos	1002.8	1.5693	15.8331	15.5384	15.3371			+
1725_pos	904.297	1.57	15.3598	14.9586	14.9819			+
1726_pos	133.086	1.5702	17.5648	17.8646	16.2792		17.741	+
1748_pos	778.271	1.5713	16.4323	15.8227	15.9601			+
1750_pos	978.709	1.5717	15.6846	15.3756	15.2743		15.6754	+
1753_pos	257.176	1.5724	16.1815	17.275	15.6889		16.758	+
1757_pos	637.407	1.5728	15.5217	15.3873	15.2874			+
1798_pos	197.189	1.5755	14.8283	14.9554	14.8395			+
1801_pos	151.147	1.5757	15.5358	15.7344	15.1783			+
1804_pos	337.308	1.5761	18.4222	18.5334	18.1787		19.2239	+
1806_pos	750.537	1.5767	16.4458	16.2621	14.6099			+
1808_pos	784.635	1.5768	15.4135	14.9622	14.8208		15.1567	+
1836_pos	340.356	1.5786	18.6803	17.0774	18.026		19.0203	+
1839_pos	173.081	1.5789	14.9319	14.9868	14.157			+/-	[M+H]+, [M-H]-
1851_pos	657.442	1.58	16.5266	16.3263	16.2066		16.372	+
1853_pos	999.751	1.58	14.4765	14.3869	14.3494		15.0376	+
1867_pos	946.739	1.5804	16.0022	15.2866	15.6568		15.6176	+
1870_pos	241.216	1.5805	16.5323	16.4142	15.5498			+
1877_pos	105.033	1.5809	15.5384	16.0636	15.0042			+
1883_pos	320.292	1.5811	15.8547	15.2353	15.0028		16.0467	+
1886_pos	169.158	1.5814	14.7957	14.9245	14.6956			+
1887_pos	317.265	1.5814	16.951	16.2463	16.4458			+
1914_pos	145.122	1.5839	14.7976	15.1885	14.8597			+
1916_pos	303.248	1.5843	17.0045	15.894	16.3555			+
1920_pos	300.315	1.5851	15.2117	15.2574	15.0782			+
1930_pos	433.183	1.5855	16.1276	15.886	15.7344		16.1377	+
1937_pos	209.188	1.586	16.4316	16.7482	16.0698			+/-	[M+Na]+, [M-H]-
1940_pos	337.27	1.5861	17.1305	17.1754	16.8455		17.7288	+
1962_pos	854.619	1.5874	14.9009	15.035	14.8494			+
1972_pos	185.153	1.5881	14.885	15.1715	14.7324			+
1973_pos	255.195	1.5881	15.8598	16.0085	15.8037		16.7277	+
2020_pos	219.193	1.5913	17.7338	18.4984	17.9453			+
2022_pos	698.544	1.5914	15.6961	15.17	15.2488			+
2038_pos	484.467	1.5929	14.8364	14.616	14.5636			+
2044_pos	321.323	1.594	15.9703	15.9629	15.7749			+
2066_pos	591.501	1.5952	16.367	16.1552	16.0768		16.7586	+
2077_pos	551.511	1.5959	20.4066	19.5881	19.9175		20.0849	+
2099_pos	621.552	1.597	16.5416	15.8567	15.7553		16.3905	+
2106_pos	633.544	1.5976	17.3037	16.913	16.9274			+
2113_pos	628.546	1.5984	17.0578	15.9258	16.408		16.9915	+
2124_pos	655.55	1.5992	15.1592	15.0531	14.6889			+
2132_pos	411.381	1.5996	18.8138	18.3779	18.3426		18.5101	+
2134_pos	782.636	1.5996	16.0077	15.5075	15.6123		16.0707	+
2163_pos	266.283	1.6021	14.882	15.0701	14.8016			+
2176_pos	412.344	1.6033	17.5954	16.493	17.0972			+
2188_pos	658.56	1.6047	16.8895	16.1756	16.0609			+
2197_pos	639.557	1.6058	16.4925	16.4215	16.4866			+
2200_pos	495.447	1.6067	17.9577	17.1668	17.4571		17.693	+
2201_pos	496.504	1.6067	15.4614	15.2013	14.9408			+
2225_pos	407.305	1.6089	19.1193	18.8045	18.6904		18.9575	+
3421_pos	639.085	1.6102	15.142	14.9124	14.9379			+
2215_pos	492.389	1.6111	16.8097	16.5982	16.645			+
2247_pos	707.518	1.6116	16.1106	16.035	15.8945			+
2266_pos	679.488	1.6143	19.3811	18.767	19.0435			+
2274_pos	792.476	1.6158	15.7421	15.645	15.4839			+
2288_pos	450.349	1.6175	17.7123	17.4515	17.4789			+
2292_pos	693.509	1.6178	16.871	16.708	15.7716			+
2295_pos	312.289	1.6183	16.9667	16.8429	16.6603		17.248	+
2301_pos	466.496	1.6192	15.4546	14.7507	14.8256		15.7142	+
2318_pos	399.345	1.6215	19.2934	18.7169	19.0563			+
2324_pos	411.18	1.6233	15.5765	15.7221	15.3841			+
2332_pos	567.508	1.6246	16.8536	17.1676	16.5428		17.3848	+/-	[M+H]+, [M+Acetate]-
2334_pos	577.524	1.6251	17.9453	16.305	17.1389		17.8808	+
2342_pos	526.496	1.6274	15.1051	14.982	14.5578			+
2349_pos	549.497	1.6321	17.2642	16.5884	16.004			+/-	[M+H-H2O]+, [M+Acetate]-
2363_pos	688.575	1.6356	16.6248	16.0377	15.883		16.0627	+
2364_pos	167.034	1.6363	14.8469	14.6006	14.5933			+
2371_pos	471.365	1.6379	17.4948	17.1715	17.2082		17.5658	+
2372_pos	253.214	1.6381	16.394	16.6462	16.1486			+
2376_pos	575.507	1.6388	15.7262	16.0724	15.0913		16.9568	+
2388_pos	603.538	1.6411	15.5459	15.3982	15.3642		16.2784	+
2398_pos	260.173	1.644	16.0574	14.8283	15.686			+
2408_pos	125.132	1.6481	14.9224	15.4287	15.276			+
2409_pos	476.193	1.6488	16.1436	15.7878	15.5785		16.2066	+
2414_pos	174.128	1.6505	15.8122	15.8578	15.4559		15.7824	+
2429_pos	314.323	1.6547	18.7145	18.5656	18.4895		18.8692	+
2436_pos	163.111	1.6564	15.7263	14.1866	15.3008			+
2441_pos	352.309	1.659	20.1782	20.2561	19.9799		20.8134	+
2444_pos	99.1163	1.6595	14.9902	14.7252	14.5122			+
2445_pos	674.375	1.6599	15.7487	15.5289	15.62			+
2464_pos	503.278	1.6658	16.6795	16.3418	16.4108			+
2477_pos	217.121	1.6679	16.5902	15.6833	15.9216			+/-	[M+NH4]+, [M-H]-
2484_pos	416.216	1.6694	26.1424	25.6935	25.6458		26.0934	+
2499_pos	724.281	1.6706	15.044	14.6854	14.4171			+
2500_pos	127.038	1.6707	18.9622	18.0053	18.2922		18.9054	+
2516_pos	277.11	1.6727	18.9213	18.3783	18.3544			+
2524_pos	493.219	1.6737	15.9323	15.3251	14.984		15.7399	+
2556_pos	103.065	1.6789	15.2575	15.4905	15.1206		15.3884	+
2557_pos	514.319	1.6792	17.3377	16.6568	16.8127		17.2988	+
2558_pos	662.382	1.6793	16.9313	16.5592	15.4747		16.3548	+
2579_pos	401.199	1.6828	17.4308	16.9976	16.777		17.3873	+
2585_pos	309.133	1.6847	16.2042	15.6678	15.5598			+
2596_pos	170.096	1.6868	15.2951	14.8889	15.0024			+
2602_pos	808.235	1.6876	17.0498	15.5473	16.3308			+
2619_pos	172.113	1.6904	17.1784	17.4156	16.7399			+
2627_pos	224.167	1.6913	15.2953	15.6128	14.7865			+
2628_pos	826.251	1.6913	15.3656	14.9347	14.9473			+
2648_pos	331.13	1.694	15.712	15.5933	15.3884			+
2656_pos	253.145	1.6959	16.7819	16.5542	16.4747			+
2672_pos	316.244	1.6987	17.7886	17.9279	17.353		18.1903	+
2711_pos	174.157	1.7033	15.2131	15.7198	15.2775		15.4958	+/-	[M+H]+, [M-H]-
2730_pos	582.33	1.7055	16.5847	16.27	16.1968		16.623	+
2732_pos	823.379	1.7056	15.0471	14.9237	14.7876		16.2523	+
2736_pos	192.169	1.7064	19.4973	19.4118	19.1118			+
2943_pos	82.989	1.707	15.7748	16.0004	14.8012		15.464	+
2749_pos	542.369	1.7081	17.7632	17.5957	17.2807		17.6109	+
2753_pos	117.055	1.7085	15.6391	15.2212	14.874		15.8506	+
2769_pos	404.223	1.7098	17.6299	17.0472	17.1381			+
2771_pos	409.26	1.7101	18.2931	18.3278	17.8715			+/-	[M+Na]+, [M-H]-
2788_pos	418.103	1.7128	15.1417	15.1077	15.0959			+
2814_pos	1058.21	1.7167	14.774	14.6021	14.5678			+
2825_pos	938.646	1.7173	16.3182	16.4133	14.1699			+
2842_pos	204.139	1.7195	16.0794	16.1461	15.9491		16.3085	+
2862_pos	248.171	1.7236	18.3624	18.5309	18.1153		18.5822	+
2947_pos	444.202	1.7357	17.9383	15.6187	17.072		17.5942	+
2962_pos	194.16	1.7373	17.5088	17.7548	16.6706		17.7891	+
2963_pos	462.383	1.7373	16.3359	15.6915	15.7018			+
2990_pos	763.246	1.7411	15.253	14.9292	14.6594			+
2996_pos	585.395	1.7423	15.2203	15.4024	15.0775			+
3000_pos	323.183	1.7431	18.3899	18.5374	18.1344			+
3002_pos	485.16	1.7434	16.0847	16.2398	15.4052		16.695	+
3009_pos	830.571	1.7444	16.2837	15.9875	16.1774			+
3008_pos	575.412	1.7445	16.053	16.2867	15.7617		16.9967	+
3012_pos	459.353	1.7453	18.4444	18.2465	17.4872		19.3352	+
3018_pos	642.511	1.7461	16.1028	16.9789	15.633			+
3042_pos	188.163	1.7494	16.3862	16.3735	16.0803			+
3066_pos	460.199	1.752	17.3848	16.4586	16.478		16.7979	+
3092_pos	728.587	1.7567	14.769	15.3982	15.0247			+
3112_pos	192.102	1.7606	16.0583	14.695	15.6427			+
3132_pos	274.167	1.7643	16.4579	16.7716	16.344			+
3133_pos	87.0259	1.7644	15.2586	14.8594	14.4448			+
3142_pos	408.329	1.766	17.9843	17.3736	17.3763			+
3148_pos	834.266	1.7676	16.0899	15.5822	15.6468		16.394	+
3169_pos	445.28	1.7698	17.3377	17.3638	17.1739			+
3185_pos	136.077	1.772	16.9422	17.2319	16.6743			+
5445_pos	429.313	1.7726	19.8918	19.9401	19.5562			+
3213_pos	445.187	1.7766	17.4697	16.8315	16.9584			+
3216_pos	231.079	1.7774	18.0364	16.3197	17.6783			+
3243_pos	409.337	1.7793	16.6486	16.3677	16.1684			+
3245_pos	687.549	1.7805	15.2269	15.5736	15.1253		15.9206	+
3259_pos	169.086	1.7832	14.7957	16.9469	17.01			+/-	[M+H-H2O]+, [M-H]-
3264_pos	243.206	1.7842	18.2098	18.0812	17.7621		18.9527	+
3269_pos	320.223	1.7847	17.5243	16.7722	16.8742		17.9424	+
3278_pos	700.228	1.7861	14.4852	14.4284	14.3639		15.2249	+
3307_pos	744.581	1.79	15.2348	15.1286	15.0629			+
3313_pos	820.194	1.7907	15.1213	14.8819	14.8586		15.658	+
3328_pos	193.072	1.7919	15.896	16.2106	15.5701		16.2981	+
3918_pos	301.291	1.7941	16.0178	15.1514	15.2781		15.1047	+
3377_pos	721.198	1.7971	15.5773	15.3184	15.1569			+
3378_pos	1033.77	1.7971	14.8411	14.6495	14.5937			+
3379_pos	298.201	1.7972	17.0708	17.2433	16.8659			+
3380_pos	1047.79	1.7972	15.1497	15.3727	14.9199			+
3383_pos	152.114	1.7974	17.4267	17.6855	16.8311			+
3392_pos	730.562	1.7983	15.6661	16.1368	15.3			+
2679_pos	799.548	1.7984	15.3155	15.0613	14.9906		15.2274	+
3395_pos	950.695	1.7984	15.2285	14.9758	14.9467			+
3399_pos	383.243	1.799	18.0201	18.2396	17.8527			+
3402_pos	885.535	1.7993	15.0083	14.6988	14.7301		15.8567	+
3415_pos	540.391	1.8002	16.4108	16.2312	16.0418			+
3422_pos	503.492	1.8007	15.5153	15.2321	14.9245		15.7662	+
3428_pos	541.391	1.801	15.4342	15.2958	15.1654			+
3456_pos	620.204	1.8044	15.8101	15.6091	15.1761		15.5598	+/-	[M]+, [M-H]-
3475_pos	793.574	1.807	15.5945	15.0796	14.8479		15.0722	+
3481_pos	151.12	1.8078	19.888	20.4351	19.941			+
3483_pos	371.324	1.8086	19.9011	19.8911	19.5661		19.7697	+
3484_pos	398.36	1.8086	15.8618	15.5686	15.2543			+
3488_pos	372.33	1.809	17.8305	17.8603	17.4615			+
3492_pos	442.335	1.8092	18.7792	17.0706	17.9426			+
3512_pos	489.377	1.8107	18.6527	16.892	17.7457		17.2237	+
3534_pos	450.243	1.8118	18.2031	18.0365	17.5082			+
3535_pos	529.298	1.8119	16.8274	16.4964	16.4383		16.7727	+
3543_pos	343.294	1.8123	19.0979	19.1622	18.8734		18.9017	+
3546_pos	411.183	1.8125	16.3138	15.8271	15.7108			+
3565_pos	627.364	1.8135	15.4495	15.4465	14.6922			+
3582_pos	382.368	1.8167	15.6128	15.3545	15.2849		15.3155	+
3589_pos	780.563	1.8177	15.3336	15.1511	15.164			+
3591_pos	165.138	1.818	20.6839	20.8427	20.5242			+
3621_pos	344.301	1.8207	16.9804	16.9152	16.8001		16.9342	+
3622_pos	617.465	1.8207	16.2549	15.8383	15.8403		16.0068	+
3624_pos	245.137	1.8209	17.7221	17.1276	17.5807		19.1787	+/-	[M+H]+, [M-H]-
3637_pos	367.264	1.823	18.5672	18.9455	18.2113			+
3736_pos	763.544	1.8413	16.7465	15.9477	15.8237			+
3737_pos	112.114	1.8415	15.7575	17.7316	15.6075			+
3749_pos	436.114	1.8441	15.0808	15.0703	14.9758			+
3443_pos	820.596	1.8458	16.3374	18.1473	15.1539		18.365	+
3763_pos	103.076	1.8493	17.4145	17.5994	16.623			+/-	[M+H]+, [M-H]-
3773_pos	230.174	1.8506	16.4512	15.8229	15.961		16.9323	+
3781_pos	218.171	1.8527	15.6995	15.9534	15.0303			+
4656_pos	229.19	1.853	18.9869	18.3468	17.5266		18.7819	+
3790_pos	172.105	1.8555	16.6789	16.6158	16.2177			+
3799_pos	184.134	1.8568	17.1811	17.0119	16.9789		17.0785	+
3843_pos	116.143	1.8642	16.6073	16.1921	16.3271			+
3847_pos	631.477	1.8647	15.6719	15.5945	15.4412			+
3974_pos	200.163	1.8673	17.4737	17.2125	17.1743	15.597	17.0933	+
3866_pos	103.039	1.8688	15.1568	14.8563	14.875			+
3867_pos	285.205	1.8689	17.292	17.1486	16.9906		17.3685	+
3878_pos	820.285	1.8719	15.88	14.7514	15.2199			+
3885_pos	483.878	1.8733	15.774	15.135	15.4826			+
3906_pos	734.533	1.8765	16.7097	16.6456	16.4744			+
3910_pos	130.123	1.8774	16.0096	15.9299	16.2074		16.3663	+
3913_pos	348.325	1.8781	14.9741	14.9194	14.8856			+
3914_pos	201.158	1.8784	17.9674	17.4194	17.5857		18.0521	+
3923_pos	732.55	1.88	18.7504	18.9598	18.4661		18.7966	+
3943_pos	304.174	1.8844	17.2577	16.909	16.888			+
3961_pos	480.225	1.8862	15.8352	15.5569	15.2053			+
3988_pos	736.54	1.8911	15.0497	15.793	15.6556			+
4001_pos	406.171	1.8943	16.3549	16.2769	15.8195		16.0187	+
4018_pos	100.093	1.8953	17.3302	17.7971	16.8227			+
4061_pos	265.155	1.8993	18.064	18.5138	17.4869			+/-	[M+Na]+, [M+Acetate]-
4069_pos	819.278	1.8998	15.0191	14.2228	14.5394			+
4074_pos	348.723	1.9006	15.4287	15.2431	15.103		15.7888	+
4110_pos	426.826	1.9034	15.2744	15.0521	14.7839			+
4297_pos	692.272	1.9076	15.5933	15.4232	14.9673		15.5396	+
4037_pos	90.0552	1.9081	14.8653	19.0031	14.7638		16.876	+
3688_pos	938.659	1.9088	15.9375	15.7899	15.5957			+
4334_pos	592.174	1.9094	14.9563	14.7416	14.5317			+
4336_pos	301.246	1.9096	17.0671	16.9264	16.7577			+
4370_pos	676.482	1.9125	17.7165	17.5289	17.4833		17.8216	+
4379_pos	478.85	1.9135	14.9486	14.7371	14.689		14.9338	+
4393_pos	276.185	1.9149	17.3175	17.075	16.8416		17.2209	+
4402_pos	254.164	1.9153	16.6349	16.4915	16.4879			+
5819_pos	112.077	1.9163	16.246	15.897	15.6556		16.83	+
4431_pos	668.979	1.9171	15.3149	14.9979	14.9956			+
4438_pos	364.363	1.9172	14.893	14.4268	14.6497			+
4440_pos	329.322	1.9173	17.0196	16.6018	16.0829		16.9009	+
4441_pos	595.923	1.9173	15.2338	15.0771	14.8517		15.084	+
4445_pos	740.511	1.9176	17.7827	15.5384	17.0778		15.9419	+
4451_pos	533.425	1.9182	16.0707	16.0086	16.1489		16.286	+
4452_pos	807.051	1.9182	17.3486	15.2098	16.3827		15.5982	+
4479_pos	754.526	1.9192	18.0169	15.7619	16.9972		16.1969	+
4487_pos	750.527	1.9203	17.102	16.7399	16.632		16.8237	+
3893_pos	507.871	1.9205	15.6284	15.2053	15.2597		15.4122	+
4490_pos	534.053	1.9205	15.0156	15.0593	14.9561			+
4495_pos	86.0617	1.9209	16.9757	16.7657	16.939			+
4498_pos	791.246	1.9211	14.9431	14.5825	14.466			+
4677_pos	886.602	1.9215	17.3667	15.5548	16.5759		15.6438	+
4531_pos	839.173	1.9219	14.826	14.6756	14.6778			+
4533_pos	383.267	1.9221	17.9758	17.925	17.4656			+
4537_pos	710.497	1.9221	17.6079	15.4918	16.9905			+
4541_pos	126.127	1.9223	15.3173	15.6789	15.0268		15.2211	+
4543_pos	842.576	1.9223	17.8161	15.472	17.0115		16.1216	+
4559_pos	314.304	1.9234	17.5881	17.286	16.7862		17.525	+/-	[M+NH4]+, [M-H]-
4562_pos	126.056	1.9235	15.5586	15.4813	15.4395		15.3813	+
4567_pos	368.35	1.9237	15.5422	15.7097	15.3338		15.5661	+
4581_pos	293.197	1.924	18.1003	17.707	17.695			+
4599_pos	171.111	1.9245	18.5411	18.5559	18.2537			+
4600_pos	277.19	1.9245	18.5492	18.7952	18.2039			+
4601_pos	581.408	1.9245	15.6972	15.7432	15.4081			+
4607_pos	104.072	1.9247	15.0827	15.1787	14.8132			+
4608_pos	163.089	1.9247	16.8875	16.5473	16.2918			+
4610_pos	344.228	1.9247	16.8496	16.8835	16.6087			+
4612_pos	718.998	1.9247	17.4208	14.4271	16.7659			+
4623_pos	544.387	1.9254	16.9591	16.2981	16.1011			+
4630_pos	160.132	1.9259	15.3071	15.3131	15.277		15.7075	+/-	[M+NH4]+, [M-H]-
4636_pos	286.271	1.926	15.292	15.3294	14.5475		15.4342	+
4638_pos	493.355	1.926	16.7035	17.0855	16.501		16.8398	+
4646_pos	471.842	1.9261	15.2588	15.4177	15.5586			+
4648_pos	660.984	1.9261	15.7984	15.8189	15.7487			+
4649_pos	748.54	1.9261	17.6849	17.3371	17.5069			+
4657_pos	575.474	1.9263	16.5884	16.4941	15.1738			+
4675_pos	203.139	1.927	18.1121	18.4373	17.2249		18.2151	+
4676_pos	1118.74	1.927	14.6336	14.5618	14.2612			+
4680_pos	1300.93	1.9272	16.5957	16.478	16.5409		16.2398	+
5472_pos	128.072	1.9279	16.0925	15.887	15.9255		16.5205	+
4696_pos	458.824	1.9282	15.2098	14.9671	14.7929			+
4698_pos	156.173	1.9283	15.6224	14.9492	14.6317		15.5307	+
4700_pos	591.305	1.9285	15.3246	15.1888	14.7234		15.1121	+
4717_pos	188.143	1.9289	17.1027	17.2811	16.9064			+
4726_pos	534.391	1.9296	16.2209	16.2966	15.1738		15.9929	+
4730_pos	670.459	1.9297	15.9039	15.3996	14.2969			+
4736_pos	940.645	1.9298	14.7686	14.7254	14.4279			+
4741_pos	295.217	1.9303	19.447	19.3873	19.2209		19.5719	+
4743_pos	897.29	1.9303	15.5648	15.2746	15.0913			+
4744_pos	194.151	1.9303	17.7117	17.3954	17.5043		18.347	+
4748_pos	399.184	1.9304	17.5495	16.9039	16.9733			+
4754_pos	535.4	1.9304	17.226	17.4356	17.5776		17.0794	+
4755_pos	580.425	1.9304	16.7749	16.6864	16.6864		16.4198	+
4756_pos	463.342	1.9305	17.6804	17.5185	17.1398			+
4780_pos	968.679	1.9306	15.5573	15.3598	15.4559		15.6296	+
4782_pos	330.298	1.9308	16.7923	17.0838	16.5884		17.1779	+
4812_pos	808.569	1.9317	16.8639	16.6134	16.5365		16.626	+
4813_pos	515.87	1.9319	14.7625	14.9253	15.3181			+
4814_pos	634.929	1.9319	15.142	14.9849	15.0075			+
4815_pos	690.993	1.932	15.3327	15.0307	15.0282			+
4818_pos	347.255	1.9323	18.3359	18.8385	17.5698			+
4827_pos	836.088	1.9324	15.6533	15.5101	15.6972		15.6556	+
4834_pos	1030.69	1.9324	15.5896	15.054	15.4653			+
4836_pos	880.616	1.9326	17.1844	17.3591	16.887			+
4838_pos	590.903	1.9326	15.3685	15.039	15.1143			+
4839_pos	838.58	1.9327	15.5358	15.6043	15.3222		15.3884	+
4846_pos	821.065	1.9334	17.8421	15.6915	16.649		16.136	+
4849_pos	284.235	1.9335	18.4413	18.1852	18.1631		18.8372	+/-	[M]+, [M+Acetate]-
4851_pos	1316.92	1.9335	15.7749	15.2359	15.3015			+
4853_pos	98.0973	1.9336	15.7792	15.9582	15.4297		15.8185	+
4861_pos	500.361	1.934	16.602	16.5056	16.1977		16.6626	+
4871_pos	70.067	1.9343	14.9469	14.704	14.5556			+
4872_pos	343.338	1.9343	15.7063	15.719	15.0907			+
4874_pos	763.024	1.9345	17.3523	14.9301	16.6926		15.6248	+
4891_pos	910.634	1.9356	16.1259	15.7803	15.6379			+
4901_pos	567.268	1.9363	15.1549	14.8256	14.8857			+
4909_pos	1010.72	1.9368	15.6673	15.632	15.3968		15.6224	+
4914_pos	646.966	1.937	15.626	15.1985	15.3496			+
4941_pos	185.09	1.9387	17.0711	16.9005	16.6855			+
4943_pos	342.246	1.9392	18.0636	18.2604	17.8032			+
4947_pos	880.113	1.9396	14.911	15.2231	15.0442			+
4949_pos	443.234	1.9397	17.5664	17.643	16.6236			+
4950_pos	996.701	1.9397	15.3266	15.3926	15.0499		15.7321	+
4956_pos	519.043	1.9404	15.4546	15.1502	14.739			+
4958_pos	334.239	1.9405	16.9118	17.1195	16.6783			+
4959_pos	480.348	1.9405	16.9303	17.2715	16.8121			+
4983_pos	656.445	1.9411	16.3692	16.114	15.2955			+
4984_pos	872.588	1.9412	17.3873	15.0079	16.5785		15.7154	+
4985_pos	91.0391	1.9413	17.3355	16.7702	16.7979			+
5025_pos	217.155	1.9415	21.5592	23.0008	22.1602			+
3026_pos	242.143	1.9416	14.7826	15.282	15.0668			+
5056_pos	873.592	1.9419	15.1642	15.401	14.6106			+
5058_pos	537.881	1.9422	15.0639	14.9296	14.8128			+
5099_pos	449.828	1.9437	14.9196	14.8794	15.2016			+
5104_pos	720.164	1.9438	15.3642	15.5917	15.2199			+
5108_pos	851.077	1.9441	17.2554	15.1058	16.1111		15.3218	+
5109_pos	882.611	1.9442	15.1895	15.2994	14.9488			+
5119_pos	547.44	1.945	15.9519	16.1123	15.0736			+
5120_pos	572.931	1.945	15.3092	14.7496	14.9881			+
5122_pos	760.23	1.945	15.2555	14.8906	14.9987			+
5135_pos	828.56	1.9458	17.6073	15.5023	16.9404		15.9591	+
5136_pos	1011.72	1.9459	14.9121	14.9033	14.4866			+
5161_pos	758.569	1.9467	17.0929	16.8362	16.847		16.3504	+
5360_pos	333.238	1.9483	18.546	19.1909	17.6112		18.5056	+
5227_pos	87.0542	1.9504	16.0941	17.7813	16.0777			+
5228_pos	786.6	1.9504	17.4149	16.894	16.6355		16.5435	+
5229_pos	1098.78	1.9504	15.1166	14.9553	14.7503			+
5230_pos	843.582	1.9505	15.5807	15.4971	15.2046			+
5357_pos	239.081	1.9597	15.8898	15.2414	15.581		15.895	+
5358_pos	902.129	1.9604	14.8247	14.4306	14.6837			+
5359_pos	275.276	1.9607	15.2317	14.9675	14.9448		15.3435	+
5369_pos	631.363	1.9635	16.3182	16.9162	15.95			+
5448_pos	760.584	1.9807	16.7995	17.2248	17.9009		15.8331	+
5480_pos	557.487	1.9929	14.6789	14.6059	14.2902			+
5481_pos	375.374	1.9935	15.8455	15.7407	15.6055		15.9591	+
5483_pos	64.0158	1.9937	20.7039	20.4506	20.6567		21.9867	+
5486_pos	518.452	1.9952	14.4987	14.9292	14.6423			+
5496_pos	275.275	1.9985	15.1898	15.7487	14.797		15.8659	+
5341_pos	319.222	2.0007	17.8069	18.6279	16.8935		18.1195	+
5510_pos	1235.84	2.0012	15.0363	14.6856	14.5351			+
5517_pos	435.176	2.0042	16.5134	16.1938	16.2017			+
5593_pos	340.355	2.0302	15.1111	15.5623	14.6738		15.2574	+
5728_pos	667.12	2.0856	14.7997	14.6439	14.5302			+
5749_pos	597.662	2.0971	16.1469	15.5804	15.5062			+
5765_pos	737.078	2.107	15.2638	14.9343	14.9442			+
5786_pos	191.127	2.116	17.0561	15.8706	16.2145			+
5832_pos	174.112	2.1386	14.4945	14.3957	14.373			+
5852_pos	581.543	2.1482	15.648	15.3512	15.3827			+
5858_pos	215.072	2.1502	15.9572	16.1996	16.1864		16.0059	+
5862_pos	514.317	2.1514	16.1469	15.5294	15.4984		15.6858	+
5883_pos	344.013	2.1636	15.3225	15.0963	14.8389			+
5899_pos	116.143	2.1695	16.5017	16.2367	16.3293		16.6812	+
5913_pos	411.024	2.1747	14.9937	15.1771	15.1734			+
5920_pos	188.128	2.1779	15.4184	15.6332	15.1073		15.0641	+
5921_pos	419.317	2.1783	15.5269	15.4559	16.2799		16.6109	+
5940_pos	1156.21	2.1949	15.3439	15.2103	14.9179			+
5942_pos	113.132	2.198	14.9112	14.9339	14.7392			+
5963_pos	239.2	2.2144	14.7964	14.7509	14.2692			+
5977_pos	686.439	2.2277	15.4232	14.9065	15.3182			+
5978_pos	874.784	2.2277	15.4653	15.4067	14.6881		15.1318	+
6013_pos	679.076	2.2544	15.251	14.8797	15.0009			+
6149_pos	224.159	2.2711	15.5062	15.3432	15.2646			+
6029_pos	374.3	2.2738	15.1926	14.367	14.8776			+
6035_pos	140.108	2.2758	14.6067	14.8547	14.5489			+
6037_pos	76.0753	2.2765	14.8872	14.6631	14.6659			+
6043_pos	884.443	2.2796	14.7149	14.965	14.888			+
6095_pos	120.09	2.322	14.4868	14.5791	14.5872			+
6112_pos	136.064	2.3324	15.7844	15.3813	15.4866			+
6121_pos	354.012	2.3432	15.3535	15.0805	14.8543			+
6127_pos	99.1161	2.3468	14.9822	14.8762	14.6202			+
6128_pos	438.378	2.3482	16.1335	15.6844	15.6568		15.2412	+
6129_pos	333.299	2.3489	15.7388	15.2156	15.3118		15.1193	+
6130_pos	604.426	2.3498	15.084	14.9937	14.8343			+
6135_pos	205.087	2.3534	17.914	17.4964	17.5869		17.7963	+
6162_pos	119.126	2.3715	16.3048	16.1259	16.0114		16.3926	+
6169_pos	79.0538	2.3777	14.8285	14.7868	14.4249			+
6173_pos	639.084	2.3807	15.0803	14.6085	14.7927			+
6174_pos	377.324	2.3811	15.357	15.5749	15.3009		15.5179	+
6176_pos	225.186	2.3868	16.1676	15.894	16.0141		16.1856	+
7247_pos	199.107	2.3906	16.3504	15.5982	15.882		15.7108	+
6188_pos	185.119	2.4009	19.4829	19.3479	19.1097		19.5269	+
6189_pos	662.467	2.4014	15.6777	15.3081	14.5114			+
6211_pos	152.109	2.4229	17.1358	16.9548	17.004			+
6132_pos	148.042	2.424	15.1213	14.8096	14.805		15.1189	+
6240_pos	282.192	2.4354	15.8525	15.292	15.426		16.0759	+
6243_pos	240.232	2.4372	15.9582	15.2971	15.3756			+
6248_pos	298.186	2.4395	16.7926	16.731	17.5652		15.2634	+
6249_pos	225.187	2.4405	15.2592	15.2188	14.6135			+
6262_pos	275.149	2.4498	16.7271	15.0567	15.8151			+
6264_pos	180.079	2.4501	15.2539	15.074	14.142		15.1028	+
6293_pos	424.359	2.458	14.6025	14.5386	14.2878			+
7847_pos	187.143	2.4587	16.0724	16.0398	16.3699			+
6298_pos	173.128	2.4598	17.1114	14.418	16.3563			+
6321_pos	132.066	2.4686	15.7899	16.1343	15.5859			+
6323_pos	62.0594	2.4689	16.26	16.016	15.9564			+
6332_pos	355.376	2.4731	15.5785	15.4823	14.8191			+
7132_pos	164.106	2.4756	15.2385	14.8103	14.7944			+
7745_pos	330.1	2.4805	15.2911	15.4518	15.4813			+
6368_pos	201.103	2.4817	19.4912	18.3579	19.044			+
6381_pos	111.065	2.4883	15.6355	16.1569	15.2191			+
6409_pos	99.0531	2.4962	15.046	14.6726	14.3601			+
6411_pos	287.142	2.4966	18.5556	17.894	18.3247		18.5135	+
6432_pos	251.989	2.5027	15.5049	15.0705	15.2356			+
6440_pos	792.567	2.5046	15.2538	15.2638	14.6931		15.2104	+
6447_pos	1168.85	2.5051	14.9675	15.1006	15.0799			+
6458_pos	536.893	2.5068	15.5101	15.1609	14.8862			+
6461_pos	720.254	2.5076	14.9037	14.7649	14.6619			+
6482_pos	134.117	2.5108	18.14	18.2371	17.8636			+
6491_pos	535.263	2.5115	16.7114	16.3919	16.4135		16.5648	+
6529_pos	604.42	2.5133	15.3284	15.0316	15.1714		15.4356	+
6530_pos	101.071	2.5135	18.0647	17.9655	17.6614			+
6532_pos	197.187	2.5137	16.3085	15.8393	15.8125			+
6582_pos	405.186	2.5164	17.154	16.0183	15.8444		16.3234	+
6590_pos	546.875	2.5168	15.2395	14.6701	15.1681			+
6592_pos	281.104	2.517	15.8372	15.5917	15.7052		15.7963	+
6637_pos	734.178	2.5178	16.0305	15.694	15.4066		15.6603	+
6646_pos	333.109	2.5183	15.3545	14.7426	14.9748			+
6672_pos	357.221	2.5192	19.5555	19.7072	19.6401		19.3112	+
6677_pos	1184.84	2.5193	14.6448	14.4884	14.3474			+
6686_pos	524.363	2.5197	16.3431	15.163	15.941			+
6691_pos	580.922	2.5199	14.9527	15.3121	15.0699			+
6700_pos	564.141	2.5201	15.0057	14.5399	14.7174			+
6725_pos	776.223	2.5203	15.3529	14.832	15.2024			+
6747_pos	710.498	2.5206	17.6061	14.8063	17.1163		15.6152	+
6749_pos	640.447	2.5207	15.2001	15.576	15.0775		15.7232	+
6786_pos	471.337	2.522	16.7114	16.0314	16.2074		16.4066	+
6788_pos	591.303	2.5221	15.7835	14.7165	15.2749		14.9703	+
6796_pos	125.131	2.5225	14.9954	15.3516	15.0546			+
6802_pos	532.37	2.5225	17.7947	17.1577	17.4076			+
6807_pos	557.247	2.5229	15.1856	14.6542	15.0024			+
6846_pos	681.997	2.523	18.3202	18.1137	18.2598			+
6868_pos	229.102	2.5236	17.0355	16.9983	16.847			+
6871_pos	379.046	2.5236	15.7738	15.5571	14.5718			+
6873_pos	536.269	2.5236	15.2589	15.1886	15.1709			+
6875_pos	482.241	2.5237	16.3735	15.1169	15.6812		16.0556	+
6914_pos	98.0621	2.5244	15.8341	15.6679	15.68			+
6915_pos	159.113	2.5244	17.0768	16.1954	15.875			+
6918_pos	527.157	2.5244	15.0462	14.9651	14.8339			+
6934_pos	137.071	2.5247	15.3262	14.8218	15.0335			+
6972_pos	691.97	2.5255	14.8327	14.9793	15.0376		15.4205	+
6998_pos	396.345	2.5261	16.5723	15.871	15.9606			+
7017_pos	522.374	2.5263	16.2746	15.9629	15.872		15.8618	+
7025_pos	243.169	2.5265	17.9546	17.9606	16.9971			+
7059_pos	156.053	2.5276	15.5523	15.885	15.373			+
7065_pos	924.645	2.5278	15.1825	15.2519	15.2024			+
7081_pos	423.322	2.5283	17.0998	17.7484	16.9548			+
7084_pos	234.125	2.5284	17.9267	17.6483	17.6643			+
7095_pos	133.101	2.5288	19.3908	17.9228	18.6786			+
7098_pos	293.209	2.5288	17.1343	16.8968	16.7878			+
7101_pos	111.09	2.5289	17.7142	17.2737	17.6815		18.1073	+
7159_pos	151.111	2.5297	20.2518	19.026	19.5715			+
7160_pos	278.22	2.5297	16.784	16.4626	16.5166			+
7164_pos	278.18	2.5301	15.7075	15.2692	15.3011			+
7169_pos	700.572	2.5305	15.978	15.2007	15.3401		15.6486	+
7208_pos	359.33	2.5318	16.6556	16.2025	16.3141			+
7215_pos	754.525	2.5322	17.8977	14.6747	17.0592			+
7219_pos	499.211	2.5326	14.6427	14.7999	14.7489			+
7232_pos	420.331	2.5332	16.8823	16.5075	16.5017			+
7234_pos	879.602	2.5333	15.476	15.5636	14.842			+
7298_pos	147.101	2.536	17.1905	17.0123	17.0431		17.5023	+/-	[M+H]+, [M-H]-
7307_pos	740.509	2.5368	17.728	14.7216	17.0923			+
7310_pos	84.0443	2.5372	15.5908	15.4397	17.4465		17.3003	+
7316_pos	504.237	2.5381	17.2173	17.64	16.9891		17.0662	+
7360_pos	310.924	2.5435	14.6814	15.3968	14.6355			+/-	[M+H-H2O]+, [M-H]-
7361_pos	123.055	2.5442	20.9854	20.6094	20.1156		20.6412	+
7363_pos	370.366	2.5443	15.8639	15.3638	15.0928		15.3316	+
7364_pos	398.36	2.5444	15.306	14.776	14.658			+
7376_pos	207.125	2.5484	17.2503	16.4707	16.6385		16.888	+
7399_pos	544.388	2.5525	15.7651	15.4581	14.9695		15.0742	+
7406_pos	56.0499	2.555	14.7108	14.9589	14.662			+
7407_pos	516.238	2.5567	15.871	14.2775	15.2372			+
7420_pos	115.051	2.5587	15.2021	14.8016	15.1555			+
7432_pos	280.157	2.5611	17.0494	16.9947	16.8654		17.3799	+
7436_pos	140.107	2.5623	16.8699	16.4225	15.5536		16.6789	+
7458_pos	316.247	2.5649	17.3795	16.8169	16.7963		17.367	+
7461_pos	740.205	2.5662	14.8003	14.6293	14.4672			+
7468_pos	112.076	2.5678	15.9284	15.4582	14.6929		15.9994	+
7507_pos	135.118	2.5742	16.4552	16.2177	15.873		16.5466	+
7518_pos	69.033	2.5757	15.226	14.7571	14.8399		14.9334	+
7521_pos	1147.27	2.5761	14.6031	14.5223	14.336			+
7525_pos	718.224	2.5767	16.1799	14.7856	15.6521			+
7536_pos	185.165	2.5773	19.382	17.462	17.1131		18.2137	+
7546_pos	128.072	2.5801	14.9835	15.1046	14.9263		15.3685	+
7570_pos	226.216	2.5827	14.7903	15.3357	15.1499			+	[M+H-H2O]+	low score: N-lauroylethanolamine	low score: N-lauroylethanolamine: [M+H-H2O]+: 0.406
7572_pos	587.121	2.583	15.4437	15.2822	15.3528			+
7787_pos	211.179	2.5851	17.4509	17.0614	16.7482		17.551	+
7585_pos	460.31	2.5853	15.7332	15.7203	15.6116		15.712	+
7606_pos	170.153	2.5919	15.0935	14.9502	14.5731		15.2828	+
7608_pos	319.223	2.5923	18.8203	18.658	17.7548	16.4066	18.8755	+
7662_pos	626.432	2.6078	16.1643	14.7886	15.6165		15.5062	+
7668_pos	135.081	2.6098	17.9747	17.4864	17.6702			+
7675_pos	202.143	2.6113	16.4786	16.4793	16.2308			+
7679_pos	337.106	2.6119	15.5346	15.2143	15.1104			+
7681_pos	176.093	2.6124	15.9352	15.6486	15.6498			+
7685_pos	418.316	2.6131	16.8153	16.7846	16.796		16.286	+/-	[M+NH4]+, [M+Acetate]-
7706_pos	229.19	2.6181	18.9822	18.2107	17.4833			+
7719_pos	84.0822	2.6223	17.0431	16.9976	16.8568			+
7732_pos	519.376	2.6261	15.4892	15.1831	14.6238		14.9448	+
7736_pos	121.031	2.6282	15.4613	15.349	15.3306			+
7738_pos	304.211	2.6292	16.0636	16.1192	17.0847		16.7338	+
7763_pos	508.312	2.6376	15.229	15.0334	14.9418			+
7764_pos	566.4	2.6376	14.457	14.9403	14.7151			+
7766_pos	537.38	2.6391	15.0018	14.7461	14.6489			+
7770_pos	153.065	2.6398	15.6438	15.7835	15.4487			+
7652_pos	203.104	2.6544	15.6438	15.1343	15.1135			+
7861_pos	97.0751	2.6764	17.2197	17.5007	17.2818		17.6474	+
7863_pos	63.0053	2.6769	14.8912	15.3539	15.1913			+
7871_pos	62.9895	2.6798	16.2715	17.1204	16.6609			+
7892_pos	275.161	2.6857	18.0102	16.7021	16.8557			+
7894_pos	533.719	2.6861	15.46	15.3569	14.8806			+
7908_pos	760.585	2.6872	16.1969	15.635	15.4383			+
7762_pos	221.138	2.6885	16.6343	16.125	16.5717		16.5754	+
7913_pos	194.163	2.6888	15.472	15.1727	15.3713			+
7920_pos	81.0303	2.6907	19.2971	19.2531	19.5018			+
7922_pos	534.053	2.6917	15.0162	15.1245	14.5842			+
7954_pos	524.373	2.6983	15.2526	15.0857	15.2168			+
7956_pos	777.546	2.701	15.4636	14.8465	15.0951			+
7999_pos	656.44	2.7147	15.4519	14.6568	15.021			+
8184_pos	162.114	2.7221	15.1938	15.0873	14.4929			+
8032_pos	496.418	2.7234	14.88	14.7279	14.4202			+
8042_pos	298.247	2.7263	17.2879	16.8975	16.747			+
8053_pos	298.097	2.7276	18.2191	17.8803	17.3816		17.7716	+	[M+H]+	5'-Methylthioadenosine	5'-Methylthioadenosine: [M+H]+: 0.772
8056_pos	814.075	2.7279	15.5205	14.6561	15.0203			+
8060_pos	187.097	2.7292	18.1172	14.7903	17.1963			+
8072_pos	115.075	2.7317	16.0689	15.0707	16.1627			+
8077_pos	321.133	2.7324	15.367	15.7629	15.1865		19.2513	+
8090_pos	382.082	2.7348	14.6038	15.4684	15.1252			+
8095_pos	394.288	2.7353	16.2662	15.712	15.7849		15.5205	+
8103_pos	115.093	2.7368	16.26	16.0431	15.9883		16.2577	+
8112_pos	296.136	2.74	15.5781	15.4108	15.1499		15.5748	+
8117_pos	98.071	2.7415	15.9132	15.9118	15.8027			+
8124_pos	548.394	2.7427	14.8174	14.9724	14.8389			+
8126_pos	402.271	2.746	15.3934	15.0775	15.0435			+
8131_pos	294.951	2.7494	16.7711	17.5095	16.8593			+
8138_pos	375.373	2.753	15.7029	14.9972	15.7586		16.1267	+
8150_pos	91.0556	2.7576	15.4594	15.8174	14.9294			+
8167_pos	802.977	2.7701	14.7343	14.6322	14.4921			+
8182_pos	300.289	2.775	18.2406	16.5023	17.1223		16.5798	+
8185_pos	320.226	2.7782	15.5075	15.5957	15.159			+
8199_pos	835.587	2.7848	14.8333	15.0779	14.9061			+
8212_pos	219.132	2.7889	17.5822	16.1028	16.1372			+
8225_pos	65.0188	2.7927	16.4929	16.1864	16.2209		17.2814	+
8234_pos	63.0438	2.796	15.7108	15.2211	15.341		16.7749	+
8264_pos	170.081	2.803	16.228	15.9613	15.3198			+
8310_pos	338.253	2.8199	16.4633	16.6581	17.0855		16.7569	+
8330_pos	183.147	2.8266	15.4866	15.0424	15.1445		15.3192	+
8339_pos	448.199	2.8307	15.5127	14.9118	15.0941			+
8344_pos	241.154	2.8316	19.699	18.1813	19.4048		19.1736	+
8348_pos	421.349	2.8348	16.2264	15.9836	15.9322		15.3613	+
8376_pos	170.12	2.8435	17.8537	15.95	14.5302		14.8243	+
8396_pos	114.056	2.8488	16.0855	15.3996	14.2732		16.6146	+
8425_pos	395.316	2.8598	16.1709	16.0803	16.0475			+
8432_pos	387.163	2.8627	16.6568	15.7952	16.1666		15.3023	+
8486_pos	265.003	2.8924	18.7939	18.5694	18.5771			+
8495_pos	260.221	2.8969	15.468	15.1743	14.754		15.48	+
8543_pos	197.163	2.9203	17.5117	16.7635	17.0305			+
8561_pos	437.19	2.931	14.9604	15.0294	14.2266			+
8566_pos	193.16	2.9332	17.1327	15.1451	16.3446			+
8571_pos	295.226	2.9359	15.4653	15.5079	15.7332			+
8595_pos	329.268	2.9464	15.5933	15.328	15.1928			+
8511_pos	106.086	2.9482	14.8162	14.4704	14.5737		15.062	+
8598_pos	333.296	2.9485	15.9486	15.162	15.381			+
8618_pos	340.356	2.9578	15.2994	15.074	15.0211		15.0066	+
8966_pos	175.106	2.9579	16.0759	16.7058	15.6812		16.3834	+
8898_pos	312.325	2.9588	15.2857	15.0418	14.7018		14.9743	+
8642_pos	279.231	2.9629	15.3112	14.645	14.9654			+/-	[M+Na]+, [M+Acetate]-
8632_pos	128.106	2.9637	14.7178	14.7203	14.6003			+
8659_pos	235.119	2.9716	15.4163	15.067	15.1143			+
8675_pos	203.103	2.9763	15.9167	15.7619	15.8143		16.0977	+
8712_pos	722.507	2.9909	14.9344	14.3139	14.8176			+
8717_pos	209.13	2.9952	16.881	16.2327	16.295			+
8724_pos	340.182	2.9987	16.2335	15.8006	15.8653			+
8728_pos	223.976	2.9997	15.7476	15.3678	15.4519			+
8740_pos	116.071	3.0057	16.6224	16.5466	16.2306		16.8393	+
8752_pos	372.242	3.011	15.7806	17.2499	15.9486			+
8765_pos	129.101	3.0128	15.8516	14.7099	15.2157			+
8768_pos	348.288	3.0144	15.0977	14.8774	14.6679			+
8790_pos	334.223	3.0199	16.184	15.2724	15.7154			+
8791_pos	338.342	3.0204	15.2594	14.631	15.0764			+
8800_pos	325.175	3.023	15.3467	15.277	14.5886			+
8819_pos	725.53	3.0281	15.4826	14.8149	15.0923			+
8839_pos	87.0442	3.0348	15.6236	15.6091	15.9245		16.3417	+/-	[M+H-H2O]+, [M-H]-
8848_pos	162.058	3.0372	15.6296	15.3375	15.2053			+
8856_pos	537.571	3.0437	14.86	14.6838	14.5616			+
8876_pos	349.286	3.0545	15.3121	15.7041	15.0762			+
8886_pos	139.074	3.0567	15.3	15.3568	15.1644		15.9799	+
8903_pos	740.439	3.0653	15.0002	14.8026	14.5726			+
8917_pos	205.087	3.0742	17.3609	16.9691	17.1178			+
8926_pos	253.214	3.0774	14.5948	14.7107	14.4074			+
8753_pos	103.131	3.0877	16.4122	16.3468	16.2036			+
8947_pos	420.331	3.0884	16.3299	16.0105	16.0556			+
8957_pos	168.137	3.0932	17.7139	17.6547	17.5032		16.0476	+
8979_pos	107.966	3.1018	14.9831	16.0592	15.881			+
8999_pos	466.21	3.107	14.6981	14.5418	14.4929			+
9014_pos	192.159	3.1112	19.5796	19.1643	19.4596		19.7117	+
9019_pos	163.076	3.1122	15.3813	14.3687	14.7729		15.0521	+
9039_pos	266.005	3.1195	14.4407	14.4397	14.3313			+
8628_pos	81.0693	3.12	14.8884	14.7771	14.5124			+
9044_pos	186.112	3.1204	14.892	15.2161	14.7693			+
9048_pos	129.066	3.1218	15.551	14.6685	14.6077			+
8624_pos	829.13	3.1222	16.1635	15.7271	15.5166			+
9049_pos	280.162	3.1222	15.0597	14.5943	14.6841			+
9504_pos	75.0996	3.1254	15.3598	14.9061	15.1056		15.5396	+
9064_pos	358.229	3.1288	15.014	16.3071	15.6938			+
9066_pos	111.091	3.1292	17.8747	17.7548	17.8074			+
9068_pos	433.388	3.1304	14.6445	15.2612	14.9438			+
9085_pos	154.06	3.1391	15.0712	14.6943	14.7974			+/-	[M]+, [M-H]-
9114_pos	428.25	3.1526	15.4356	15.0074	15.0156			+
9123_pos	219.173	3.1569	15.0392	14.3041	14.163			+
9132_pos	170.12	3.1593	14.531	14.8109	14.2726		14.6149	+
9138_pos	192.102	3.1604	15.5636	14.4437	15.0422		15.394	+
9141_pos	436.113	3.1635	15.546	15.2409	15.1974			+
9153_pos	275.162	3.1694	14.7297	14.5884	14.2161			+
9159_pos	782.569	3.1777	15.645	15.1742	15.004			+
9162_pos	194.997	3.1802	16.4471	15.3813	15.7564		15.7542	+
9172_pos	111.066	3.1884	15.8424	15.2308	15.4866			+
9174_pos	768.588	3.1887	15.2	15.0177	14.8576			+
9180_pos	784.584	3.1952	15.4852	14.4675	15.1424			+
9195_pos	391.343	3.2082	14.752	14.365	14.5147			+
9199_pos	169.001	3.2124	14.8174	14.7906	14.2827			+
9227_pos	198.185	3.2185	14.8677	15.3387	14.7452			+
9247_pos	331.211	3.2289	16.3862	16.8482	15.1509		16.175	+
9252_pos	344.013	3.2318	16.1377	15.3127	15.8608			+
9267_pos	744.558	3.2405	16.3526	15.5536	15.8016		15.7792	+
9281_pos	472.276	3.2467	16.2646	15.3409	15.9012		15.3343	+
9282_pos	136.063	3.2475	15.1838	15.4866	15.1868			+
9293_pos	294.951	3.2516	16.658	16.63	16.9677			+
9318_pos	393.395	3.261	16.5422	15.5243	15.6544		16.0178	+
8984_pos	377.326	3.2656	16.2507	16.3891	15.9814		15.8588	+
9345_pos	256.299	3.2753	15.3627	17.241	15.2053			+
9347_pos	369.384	3.2776	18.5361	22.8319	19.6527	16.0512	21.1682	+
9358_pos	758.57	3.2835	17.0772	15.9206	16.799		16.4971	+
9381_pos	730.539	3.2988	15.1694	14.8793	14.664			+
9391_pos	516.302	3.3033	16.417	15.4984	15.9719		15.3912	+
9395_pos	772.615	3.3054	15.1462	14.8814	14.7886			+
9428_pos	417.095	3.3194	15.4879	14.8573	15.1434			+
9442_pos	407.204	3.3296	17.337	15.3699	16.0251			+
9450_pos	128.107	3.3356	14.6673	14.6673	14.5114			+
9475_pos	814.631	3.3469	15.1521	14.9413	14.7946			+
9492_pos	365.361	3.3574	15.3954	14.8126	15.0309		15.1109	+
9517_pos	786.601	3.3705	18.0803	17.0323	17.7888		17.4332	+
9521_pos	209.19	3.374	15.6151	15.9752	14.7831			+
9523_pos	158.094	3.3744	14.8904	14.6255	14.6436			+
9538_pos	76.0754	3.3831	16.0662	15.3297	15.3024		15.7432	+
9544_pos	869.122	3.3862	16.3349	15.83	16.1627			+
9551_pos	341.352	3.3898	15.408	19.7458	16.2201		18.1758	+
9555_pos	704.523	3.3908	16.3048	15.2053	15.9496		15.875	+
9592_pos	89.0599	3.4078	16.8444	16.7448	16.5314			+
9610_pos	285.334	3.4169	15.9911	15.1133	15.1789		15.8174	+
9613_pos	254.212	3.4174	16.6609	16.1475	15.9667		16.4135	+
9621_pos	560.328	3.4237	16.6887	15.5062	16.1305		15.3912	+
9624_pos	744.587	3.4249	15.6754	15.483	15.1958			+
9629_pos	532.273	3.4254	15.8245	15.2994	15.426			+
9645_pos	306.21	3.4274	15.042	14.6788	14.4282			+
9653_pos	732.554	3.4296	19.337	17.9789	18.8307		18.4017	+
9657_pos	229.155	3.4314	17.4549	17.552	16.5314		17.2704	+
9663_pos	157.133	3.434	15.2617	15.2766	14.2717		14.9507	+
9668_pos	116.052	3.4366	15.1755	15.7166	15.7018			+
9669_pos	195.123	3.4366	18.6803	18.365	18.3649			+
9680_pos	88.0213	3.4423	15.2134	15.4319	15.576			+
9691_pos	141.101	3.4512	15.349	14.7649	14.3468		15.062	+
9704_pos	202.179	3.462	15.2074	14.4246	14.9106			+
9710_pos	243.205	3.4686	14.9695	14.6582	14.7285			+
9427_pos	808.232	3.4758	15.5114	14.9924	14.6633			+
9728_pos	62.9816	3.478	14.9037	15.3706	15.3954			+
9736_pos	292.238	3.4837	15.2484	15.251	14.8846			+
9739_pos	226.216	3.4856	14.6023	14.9748	14.7315		15.1623	+
9751_pos	199.143	3.4926	16.2114	15.6626	15.7559			+
9752_pos	155.154	3.495	16.4122	15.9601	16.0512		16.6474	+
9753_pos	139.121	3.4952	14.9915	15.0238	14.8738			+
9763_pos	657.097	3.4998	16.2935	14.8116	15.4667			+
9764_pos	244.156	3.5013	15.645	15.1755	15.1485		15.62	+
9773_pos	782.567	3.5101	15.7608	15.5137	15.426		16.1233	+	[M+Na]+	PC(16:0/18:1(9Z))	PC(16:0/18:1(9Z)): [M+Na]+: 0.893
9811_pos	760.585	3.5315	20.0248	18.6419	19.4805		18.9539	+	[M+H]+	PC(16:0/18:1(9Z))	PC(16:0/18:1(9Z)): [M+H]+: 0.933
9821_pos	153.971	3.5342	15.1417	15.0793	14.5445			+
9827_pos	479.332	3.5378	15.6152	15.0458	15.193			+
9833_pos	208.934	3.5401	14.5765	14.9171	14.6267		15.6055	+
9834_pos	260.204	3.5403	15.695	15.2598	15.3431			+
9845_pos	217.105	3.5464	17.4211	17.2166	17.3479			+
9846_pos	80.9475	3.5484	16.6308	16.4038	16.1259		17.8478	+
10161_pos	154.061	3.5545	14.9741	14.6629	15.0861			+/-	[M]+, [M-H]-
9939_pos	604.355	3.5682	17.0964	15.8164	16.6284			+
9901_pos	210.202	3.5723	15.234	15.173	14.8239			+
9914_pos	702.541	3.5786	16.0233	15.3191	15.5409		15.4693	+
10005_pos	240.231	3.5832	15.134	14.9739	14.9547		15.1323	+
9930_pos	109.032	3.5833	14.8397	14.6363	14.6062			+
9932_pos	520.468	3.5835	15.1347	14.8146	14.7129		15.4786	+
9935_pos	282.12	3.586	15.9846	15.5847	15.6212		15.9525	+
9941_pos	406.341	3.5896	15.5994	16.5179	15.5248		15.5711	+
9949_pos	718.572	3.5937	17.4717	16.27	16.8289		16.7366	+
9960_pos	140.088	3.6015	14.8134	15.1092	14.8634			+
9972_pos	99.0545	3.6083	14.334	14.8624	14.6351			+
9981_pos	231.141	3.6128	16.4451	16.4251	16.2288		16.6254	+
9987_pos	244.022	3.6163	15.1318	14.702	14.8728			+
9993_pos	87.0911	3.6184	14.5555	14.4475	14.2698			+
10003_pos	441.198	3.6211	15.2253	15.0611	14.7489			+
10014_pos	197.127	3.6276	15.9128	15.2188	14.5822		14.8582	+
10038_pos	215.139	3.64	16.48	15.8227	16.0156		15.2625	+
10079_pos	93.0475	3.6601	16.6551	16.2646	16.5101			+
10087_pos	678.506	3.6638	16.9361	15.3262	16.1106		15.7749	+
10302_pos	89.1151	3.6828	14.9714	14.9247	14.8383		15.24	+
10142_pos	196.127	3.7022	15.1474	15.3396	15.3756			+
10156_pos	200.163	3.712	15.1942	15.3273	14.6089			+
10157_pos	403.305	3.7129	14.8333	14.6111	14.6336		14.837	+
10489_pos	112.112	3.7189	14.9417	15.8277	15.7553		15.3382	+
10171_pos	334.199	3.7208	16.0503	15.8598	15.9009		16.2098	+
10177_pos	648.38	3.7249	17.0269	15.884	16.3933		15.4246	+
10184_pos	173.128	3.7297	15.939	15.4177	17.3852		16.7266	+
10189_pos	271.175	3.7303	16.8408	16.3727	15.3912		15.791	+
10192_pos	173.957	3.7329	16.2312	15.8372	16.1618			+
10229_pos	76.0754	3.7503	15.2842	14.5899	14.9343			+
10234_pos	120.065	3.7522	16.1394	16.0785	16.156		16.5835	+
10238_pos	665.461	3.7545	14.7848	14.7123	14.2439			+
10261_pos	89.034	3.7602	15.426	15.0609	14.1095			+
10264_pos	557.401	3.762	18.7724	16.8613	18.0422		17.3071	+
10318_pos	609.388	3.7906	16.8855	16.4572	16.4135			+
10321_pos	338.341	3.7923	15.0123	14.6339	14.7117		14.7768	+
10322_pos	101.071	3.7923	17.7441	17.634	17.4335			+
10323_pos	213.156	3.7926	14.774	14.8137	14.4861			+
10341_pos	141.137	3.7993	14.9231	15.2571	15.0374			+
10354_pos	167.116	3.8071	17.2185	16.9448	16.8983		17.1494	+
10369_pos	285.29	3.8153	15.5673	17.0431	15.4183		15.88	+
10375_pos	229.155	3.8199	17.5739	17.0781	16.6236		17.4586	+
10404_pos	328.32	3.8449	14.7912	14.7147	14.3776			+
10411_pos	529.37	3.8479	16.7792	15.2703	16.1552		15.3598	+
10422_pos	746.603	3.8553	17.3267	16.1823	16.731		16.3841	+
10425_pos	326.341	3.859	15.5994	15.0721	14.9033			+
10431_pos	692.406	3.8707	16.4938	15.3139	15.9261			+
10441_pos	337.106	3.8789	14.6519	15.0923	14.8118			+
10445_pos	721.507	3.8858	15.2867	15.2005	15.0899			+
10447_pos	657.1	3.8895	15.8737	14.8411	15.48			+
10488_pos	323.17	3.9081	14.9504	14.8118	14.5445		15.5896	+
10502_pos	94.0649	3.9148	16.5673	16.2209	16.1577		16.4852	+
10536_pos	241.155	3.9171	16.6438	15.4733	16.0702		15.7716	+
10509_pos	506.241	3.9185	15.5698	14.9528	14.7063			+
10548_pos	221.165	3.9419	15.7029	15.7706	15.4518			+
10554_pos	82.0342	3.9448	14.5874	15.0357	14.6803			+
10555_pos	282.207	3.9453	16.3713	17.3134	16.2042		16.8765	+
10556_pos	71.0854	3.9472	15.3699	15.014	14.9906			+
10564_pos	706.538	3.9513	18.3071	16.7046	17.61		17.1569	+
10228_pos	226.216	3.9521	15.2546	15.204	14.6821		15.1111	+
10567_pos	144.102	3.9526	16.4214	15.94	14.2911			+
10577_pos	301.247	3.9578	15.0154	15.6427	15.0295			+
10388_pos	158.116	3.9657	14.5879	14.9186	14.654			+
10421_pos	258.279	3.9658	15.1926	15.2735	14.9523			+
10610_pos	244.155	3.9876	15.9771	14.712	15.2531		16.0323	+
10630_pos	98.0701	3.9983	14.5753	14.471	14.3372			+
10639_pos	162.907	4.0076	15.4484	15.5598	15.2941			+
10915_pos	156.138	4.0099	16.3658	14.373	15.877		16.2249	+
10649_pos	198.08	4.0128	15.2646	15.2484	14.5503			+
10494_pos	333.299	4.0236	14.8322	14.8567	14.8208		14.878	+
10682_pos	342.336	4.0356	16.0022	15.1199	15.3516		15.5957	+
10722_pos	294.951	4.0648	17.0077	16.9998	17.2121		18.6041	+
10727_pos	117.139	4.0677	14.7246	14.7953	14.7142			+	[M+NH4]+	Cyclohexanamine	Cyclohexanamine: [M+NH4]+: 0.293
10514_pos	394.351	4.0729	15.0696	14.6082	14.2975		14.981	+
10758_pos	133.05	4.0864	14.9601	14.7085	14.6902		15.1822	+
10769_pos	57.0697	4.092	16.1011	15.6833	15.7006		16.1709	+
10779_pos	82.9445	4.0948	14.7695	15.2718	14.9985			+
10795_pos	168.136	4.1042	14.3252	14.3787	14.3398			+
10819_pos	197.127	4.1135	15.5114	14.2941	15.1114			+
10848_pos	85.1008	4.1247	15.2649	14.876	14.9249		14.8555	+
10701_pos	169.001	4.1298	14.7997	14.7971	14.506			+
10888_pos	420.016	4.1487	16.1123	15.3898	15.7299			+
10893_pos	474.122	4.1503	15.134	14.9377	14.992			+
10935_pos	479.334	4.1636	15.4839	15.4424	15.5163			+
10944_pos	171.14	4.1722	15.339	14.6685	15.0548			+
10960_pos	72.0443	4.1791	16.6743	16.2662	16.2249			+/-	[M+NH4]+, [M+Acetate]-
10966_pos	173.957	4.1816	16.4253	16.0899	16.2615		16.7114	+
11023_pos	417.095	4.2111	15.7142	15.336	15.394			+
11032_pos	419.096	4.2183	15.5127	15.1786	14.9648			+
11035_pos	223.118	4.2209	16.6574	16.2608	16.1742			+
11036_pos	130.087	4.2209	16.1872	16.0881	16.089			+
11044_pos	121.051	4.2244	22.137	21.76	21.8939			+
11045_pos	379.25	4.2247	16.0449	15.2799	15.4383		15.5023	+
11399_pos	266.004	4.2282	14.8037	15.1567	14.7801			+
11066_pos	148.096	4.237	17.7096	15.6754	16.8669			+/-	[M+NH4]+, [M-H]-
11079_pos	788.616	4.2436	18.3584	17.0077	17.674		17.2121	+
11109_pos	111.066	4.255	15.809	15.728	15.712			+
11128_pos	278.221	4.2644	15.2874	14.8691	14.9714			+
11147_pos	210.116	4.2691	16.2943	16.3078	15.9641		15.9448	+
11208_pos	160.131	4.2918	15.1167	14.5168	14.7807			+
11256_pos	242.175	4.3076	14.7999	15.6296	14.9941		15.3912	+
11257_pos	330.336	4.3076	15.0492	14.6779	14.3619			+
11260_pos	153.971	4.3095	15.0408	14.4504	14.1875			+
11271_pos	637.24	4.3126	15.5409	14.8836	15.1855			+
11333_pos	97.1009	4.3225	14.9555	14.7009	14.6387			+
11294_pos	391.284	4.3261	14.9553	14.7397	14.946			+
11297_pos	205.144	4.3276	19.7187	19.3533	18.637		19.5026	+
11306_pos	149.058	4.3304	15.8486	15.5358	15.5036			+
11311_pos	207.125	4.3319	15.8185	15.7975	15.8027			+
11315_pos	829.13	4.3329	15.961	15.6708	15.581			+
11587_pos	346.008	4.3333	15.1607	15.0877	14.461			+
11330_pos	229.155	4.3394	15.2706	15.0016	14.9331			+
11352_pos	167.987	4.3558	15.1274	13.9404	14.9165			+
11354_pos	72.0804	4.3564	16.7165	16.3299	16.2943		16.6995	+
11369_pos	208.155	4.3628	19.5059	19.1288	19.2019		19.5788	+
11370_pos	485.235	4.3628	15.7727	15.6018	15.044		14.9866	+
11371_pos	171.112	4.3632	15.3742	14.6897	15.0302			+
11040_pos	310.924	4.3743	14.8574	14.8288	14.4773			+
11395_pos	240.152	4.381	15.1715	14.8549	14.8558			+
11413_pos	395.133	4.3945	15.7377	15.4965	14.472		15.0838	+
11414_pos	658.101	4.3953	14.9394	14.7189	14.5292			+
11416_pos	56.0495	4.3958	15.9019	15.5333	15.5864			+
11421_pos	215.138	4.3976	15.6696	15.4066	15.1704		14.9808	+
11426_pos	526.43	4.3998	14.927	14.2401	14.5543			+
11418_pos	231.169	4.401	15.7768	16.2241	15.2215			+
11447_pos	118.086	4.4081	22.0957	21.8745	21.9952			+
11450_pos	128.081	4.4086	15.9667	15.8548	15.896			+
11463_pos	82.0649	4.4184	16.2177	15.1277	15.6286		15.523	+
11471_pos	81.0309	4.4205	19.543	19.6109	19.2327			+
11472_pos	315.125	4.4208	14.8337	15.1556	14.756			+
11505_pos	170.163	4.439	14.6238	14.5514	14.31		14.7359	+
11519_pos	213.114	4.4516	14.7158	15.4358	14.9471			+
11539_pos	655.118	4.4619	15.3419	14.7925	15.3813		15.523	+
11563_pos	89.1151	4.4728	14.7608	15.2709	14.9475			+
11568_pos	211.169	4.4752	14.8323	14.3835	14.5859			+
11576_pos	102.09	4.478	15.034	15.0476	14.6329			+
11609_pos	168.137	4.4876	15.2643	15.0943	14.8512			+
11602_pos	202.106	4.4903	16.5945	16.5043	16.5127			+
11605_pos	240.231	4.491	15.2149	14.7893	14.9305		15.016	+
11620_pos	123.116	4.4994	15.1648	15.1988	14.8287			+
11635_pos	136.062	4.5104	18.883	18.6103	18.6761		18.873	+/-	[M+H]+, [M-H]-	Adenine	Adenine: [M+H]+: 0.937
11649_pos	358.292	4.5182	14.5248	14.5315	14.3667			+
11650_pos	555.19	4.5202	16.9429	15.7498	16.4108		15.5409	+
11652_pos	268.104	4.5204	22.9108	22.3826	22.6571	16.9044	22.7294	+/-	[M+H]+, [M-H]-	Adenosine	Adenosine: [M+H]+: 0.929
11654_pos	253.18	4.5213	14.5742	14.4658	14.3494			+
11661_pos	518.084	4.5276	15.8185	15.1805	15.5673		15.3841	+
11679_pos	143.107	4.539	16.499	16.3827	16.2693		16.3204	+
11689_pos	692.558	4.5524	15.83	15.4967	15.0269			+
11692_pos	111.09	4.5571	15.408	15.6047	15.62			+
11711_pos	336.264	4.577	15.546	15.7399	15.3647			+
11712_pos	276.243	4.5773	15.088	15.5945	14.8981			+
11714_pos	394.35	4.5792	14.7301	14.3736	14.4985			+
11722_pos	829.129	4.5873	15.8352	14.8916	15.523			+
11732_pos	559.281	4.5949	15.7792	15.8235	15.6018		15.1549	+
11740_pos	263.209	4.5984	15.7597	15.8237	15.2788			+
11749_pos	403.305	4.6067	14.9463	14.5078	14.6409			+
11769_pos	245.161	4.6146	16.1758	16.0959	16.1157		15.8465	+
11776_pos	116.107	4.6197	15.1856	15.2446	15.3094		15.6938	+
11791_pos	266.22	4.6241	15.228	14.9714	14.9428		14.9989	+
11802_pos	287.314	4.6275	15.4246	14.5894	14.5691			+
11809_pos	137.046	4.6294	22.2924	21.8514	22.2782		22.2211	+/-	[M+H]+, [M-H]-	Hypoxanthine	Hypoxanthine: [M+H]+: 0.923
11810_pos	231.141	4.63	15.2819	14.7764	14.7111			+
11823_pos	233.151	4.6344	15.0608	15.2102	14.8105		15.5498	+
11841_pos	379.334	4.638	15.5269	15.2521	15.1349		15.7781	+
11751_pos	159.028	4.6398	18.6497	19.0772	18.9646		20.2308	+/-	[M+Na]+, [M-H]-	Hypoxanthine	Hypoxanthine: [M+Na]+: 0.861
11849_pos	443.391	4.6416	14.82	14.4942	14.6438			+
11930_pos	86.0599	4.6442	15.1704	14.9166	14.7925		15.0209	+
11854_pos	205.086	4.6448	17.683	17.278	17.3677		17.326	+/-	[M+H-H2O]+, [M-H]-
11855_pos	360.015	4.645	15.1549	14.6828	14.8079			+
11868_pos	330.336	4.6515	14.6424	14.9108	14.8401		15.0572	+
11888_pos	189.671	4.6624	15.7086	15.2174	15.3092		15.7984	+
11903_pos	291.254	4.6783	15.7651	15.7662	15.3953		15.5447	+
11904_pos	423.277	4.6785	16.6343	15.872	16.1526			+
11940_pos	257.113	4.7156	16.3366	16.0223	16.3204		16.1436	+
11944_pos	421.339	4.7176	14.8665	14.8922	14.2872			+
11945_pos	181.923	4.7196	15.083	14.9492	14.7432			+
11946_pos	344.013	4.7206	15.8537	15.2277	15.302			+
11947_pos	163.075	4.7217	14.7712	15.0351	14.9257		15.0869	+
11950_pos	59.0485	4.7263	15.4786	15.4343	15.6591			+
11976_pos	432.392	4.7452	17.2818	16.2507	16.9029			+
12001_pos	503.118	4.7579	14.7614	15.1549	14.8111			+
12006_pos	221.113	4.7615	15.1288	15.1611	15.2449			+
12007_pos	227.139	4.7621	16.016	15.6869	15.6772		15.6615	+
12009_pos	123.055	4.7625	15.3397	15.1809	15.3713			+
12014_pos	163.075	4.767	14.5955	14.5174	14.4562			+
12016_pos	76.0754	4.769	15.0942	14.3442	14.7708			+
11829_pos	208.934	4.774	14.858	15.0323	14.6547			+
12026_pos	200.164	4.775	15.123	14.7693	14.7434		15.6995	+
12033_pos	473.957	4.784	15.888	15.2729	15.523			+
12036_pos	158.116	4.7862	15.5153	15.2148	15.1671			+
12039_pos	414.159	4.7875	17.0431	16.1191	15.367		15.2993	+
12040_pos	428.366	4.7879	17.4194	16.7398	17.0768			+
12173_pos	167.987	4.7893	14.8457	14.795	14.3705		14.9911	+
12044_pos	214.144	4.7913	15.401	15.097	15.1032		15.4149	+
12063_pos	132.066	4.8027	14.753	15.0567	14.808			+
12066_pos	454.618	4.8039	15.3023	14.7409	14.9744			+
12081_pos	377.052	4.8137	16.6456	16.4328	15.0831		15.8496	+
12089_pos	435.106	4.8175	15.7716	15.7443	14.9009		15.3094	+
12112_pos	175.098	4.8285	14.5671	14.4797	14.7043			+
12124_pos	218.211	4.8351	14.6188	14.4948	14.3549			+
12136_pos	410	4.8389	15.7673	15.3613	15.3954			+
12141_pos	870.123	4.8411	15.2128	14.4063	14.9375			+
12165_pos	159.076	4.8635	15.2369	14.6322	14.9379		15.254	+
12168_pos	149.023	4.8671	17.2137	16.809	16.8414		17.1819	+
12293_pos	261.13	4.8684	15.2586	15.3954	15.1113			+
12189_pos	112.112	4.8797	14.6469	14.6514	14.4886			+
12192_pos	221.17	4.8913	16.86	16.6644	16.5504		16.8279	+
12193_pos	441.332	4.8921	15.0771	15.2731	14.8488			+
12209_pos	89.0343	4.9071	15.3009	15.1849	14.5931			+
12231_pos	449.993	4.9206	16.5269	16.0835	16.1208			+
12249_pos	140.069	4.9279	14.6512	14.9202	14.4664			+
12273_pos	295.167	4.942	15.8444	15.6332	15.5715			+
12289_pos	218.106	4.9526	15.2329	14.9354	14.9589		15.1318	+
12317_pos	422.012	4.973	15.3335	15.1836	14.7965			+
12319_pos	425.35	4.9744	15.2096	14.697	14.8945			+
12341_pos	116.071	4.9881	14.913	15.1484	14.898			+
12343_pos	271.176	4.9921	17.0164	16.5623	15.0302		16.7221	+
12351_pos	107.07	4.9933	14.5884	15.0608	14.3878			+
12357_pos	162.127	5.0026	14.8266	14.9022	14.9352			+
12358_pos	154.122	5.004	14.7688	14.5862	14.3616			+
12368_pos	117.139	5.012	15.2149	15.0566	15.1669		15.3372	+
12369_pos	106.086	5.0124	14.4502	15.3335	15.0562			+
12371_pos	173.154	5.013	14.9294	14.4789	14.584		15.1909	+
12378_pos	591.27	5.0188	15.1449	14.8181	15.0305		15.7749	+
12416_pos	400.342	5.0426	15.6055	14.6638	14.7254			+	[M+H]+	Palmitoylcarnitine	Palmitoylcarnitine: [M+H]+: 0.839
12440_pos	86.0599	5.0585	14.7581	14.5115	14.5223		14.7395	+
12464_pos	496.019	5.0774	15.7608	14.9517	15.3281		15.2776	+
12500_pos	310.039	5.0998	16.0583	15.3761	15.7154			+
12514_pos	220.169	5.1003	15.8111	16.2121	15.2008		15.7749	+
12530_pos	503.238	5.1156	15.9658	15.0971	14.9124			+
12666_pos	244.191	5.1257	14.838	14.9701	14.7986			+
12607_pos	734.569	5.1515	18.3126	17.0877	17.6409		17.7854	+
12648_pos	774.635	5.1702	15.2966	14.8471	14.9846		15.0123	+
12710_pos	326.192	5.2153	15.4246	14.8966	15.1407			+
12715_pos	232.911	5.2228	14.954	14.8533	14.7542		14.9833	+
12717_pos	338.05	5.2239	15.394	14.5026	15.0506			+
12787_pos	103.131	5.2387	15.7952	15.7909	15.6043			+
12736_pos	249.195	5.2424	16.5611	16.5416	16.3111			+
12576_pos	156.139	5.2623	15.2741	15.4653	14.7086			+
12776_pos	335.232	5.2907	14.7054	15.6673	14.9594			+
12779_pos	263.174	5.2962	14.8663	15.078	14.5922			+
12780_pos	136.062	5.297	14.8708	15.5114	15.037		15.349	+
12814_pos	664.457	5.3364	16.3933	16.1778	16.0368		16.4017	+
12829_pos	153.128	5.3516	14.8742	15.9648	15.2783		15.2896	+
12768_pos	106.086	5.3574	15.1409	15.4586	15.0703		15.2628	+
12815_pos	89.0343	5.369	15.2721	15.8341	14.7176		15.2864	+
12846_pos	142.133	5.3745	15.1774	15.3449	15.0522			+
12887_pos	328.259	5.4483	15.5447	15.2813	15.1634			+
12893_pos	61.0475	5.4616	16.9113	16.6603	16.5339		17.1136	+
12901_pos	86.0964	5.4727	14.735	14.7772	14.7286			+
12903_pos	119.126	5.4819	15.966	16.1627	15.6754			+
12913_pos	383.29	5.5018	14.9861	15.2523	15.0154			+
12922_pos	211.143	5.5153	14.8401	14.8139	14.4697			+
12927_pos	229.154	5.5238	16.7427	17.1876	16.7362		16.7613	+
12936_pos	101.114	5.5321	14.9637	14.4768	14.7223			+
12952_pos	125.105	5.5535	15.5333	15.3968	15.2213			+
12957_pos	206.138	5.5623	14.7099	14.5088	14.571			+
12958_pos	136.112	5.5632	14.9307	15.0077	14.804		15.2185	+
12972_pos	440.285	5.5873	15.7277	15.5294	15.4686			+
12979_pos	131.117	5.5956	15.2969	15.367	15.3627		15.6079	+
13023_pos	149.023	5.67	16.4328	16.3115	16.0662			+
13038_pos	338.05	5.671	14.922	14.491	14.5997			+
13052_pos	132.102	5.7198	15.2538	15.3438	15.6708		16.2009	+
13088_pos	337.259	5.7298	16.896	16.9298	16.7866		16.0592	+
13075_pos	100.076	5.7443	15.7344	15.4104	14.9853		15.277	+
13103_pos	175.107	5.7467	17.0355	16.7619	16.7546		16.9728	+
13120_pos	74.0599	5.7483	14.9324	14.7059	14.7065		15.0791	+
13095_pos	169.133	5.781	15.2217	15.4066	14.8151			+
13099_pos	170.154	5.7857	15.0359	14.7131	14.6732		15.0072	+
13135_pos	194.997	5.8316	14.9774	14.9988	14.893			+
13131_pos	178.123	5.8551	17.5745	17.349	17.3344		17.7111	+
13136_pos	130.097	5.86	14.8498	14.8279	14.3847			+
13151_pos	214.144	5.8935	15.4135	15.3392	14.9648		16.0214	+
13162_pos	86.0964	5.9179	15.0904	14.7412	14.8001			+
13167_pos	149.059	5.9234	15.3157	15.1409	14.426			+
13182_pos	701.559	5.9457	17.3982	16.6898	16.809		17.3011	+
13189_pos	275.277	5.9647	14.3993	14.3412	14.3404		15	+
13256_pos	223.192	6.1315	17.0169	16.7006	15.1557		16.5717	+
13270_pos	675.543	6.1581	17.2009	16.4073	16.4646		17.0503	+
13277_pos	689.559	6.169	16.1377	15.2157	15.2827		15.9534	+
13294_pos	508.376	6.1907	15.1169	14.5483	14.7954			+
13309_pos	165.112	6.253	14.9849	15.1487	15.1486			+
13312_pos	703.575	6.2602	19.9616	18.8692	19.0282		19.5309	+
13320_pos	338.05	6.2836	14.7557	14.6034	14.3457			+
13342_pos	125.089	6.3296	14.868	14.7861	14.242			+
13343_pos	83.0854	6.3302	15.5653	15.6379	15.2981			+
13347_pos	275.171	6.3318	15.884	15.9743	15.758		16.0413	+
13373_pos	102.114	6.3957	17.8757	18.9319	19.357		19.6925	+
13396_pos	189.122	6.425	17.0386	17.3432	16.9605		17.0337	+
13399_pos	314.089	6.4383	15.5127	14.8314	15.0053		15.5358	+
13405_pos	143.118	6.4584	17.0192	15.1294	14.4435			+
13452_pos	663.453	6.5915	16.3322	15.9553	16.0578			+
13458_pos	338.05	6.6128	14.5741	14.6948	14.4992			+
13466_pos	420.332	6.6286	15.4315	14.785	14.6575		14.8699	+
13479_pos	256.19	6.6683	14.5047	15.141	14.7422			+
13519_pos	91.0541	6.679	15.1975	15.1094	14.668		15.5179	+
13491_pos	462.212	6.6989	15.5307	15.1668	14.8836		15.4177	+
13494_pos	117.139	6.7011	15.377	14.7401	15.0406		15.441	+
13495_pos	150.112	6.7015	15.54	15.5723	14.4196			+
13503_pos	161.092	6.7225	16.0022	15.8547	15.85		15.7476	+
13531_pos	152.057	6.7802	18.3609	18.2623	18.0596		18.7131	+/-	[M+H]+, [M-H]-	Guanine	Guanine: [M+H]+: 0.731
13555_pos	165.112	6.8485	14.8498	14.6625	14.5713		15.367	+
13579_pos	813.684	6.921	15.0916	14.5829	14.7656		14.927	+
13585_pos	524.371	6.9362	18.8717	17.8649	18.1041		18.7382	+	[M+H]+	LysoPC(0:0/18:0)	LysoPC(0:0/18:0): [M+H]+: 0.980
13597_pos	137.046	6.9595	17.1246	17.323	17.1187		17.7504	+	[M+H]+	Hypoxanthine	Hypoxanthine: [M+H]+: 0.939
13599_pos	522.355	6.9621	16.5393	16.2114	16.114		16.6474	+	[M+H]+	LPC 18:1	LPC 18:1: [M+H]+: 0.964
13647_pos	117.139	6.983	15.2586	15.2406	15.0442		15.0011	+
13633_pos	338.05	7.0718	14.8966	14.4966	14.6954		14.9731	+
13653_pos	808	7.1215	17.0378	17.1929	16.9361		17.623	+
13674_pos	82.9446	7.1983	14.8846	14.8293	14.5169			+
13677_pos	809.003	7.2012	15.1527	14.8187	14.8529		15.4971	+
13684_pos	150.113	7.2154	15.2647	15.2952	14.3736			+
13685_pos	496.34	7.2254	18.5634	17.7998	17.7945		18.3426	+	[M+H]+	LPC 16:0	LPC 16:0: [M+H]+: 0.917
13702_pos	510.391	7.2565	18.5881	17.4232	17.6679		18.1907	+
13743_pos	71.037	7.4378	15.4149	14.7194	15.0595			+
13750_pos	230.14	7.4665	15.1109	15.1184	14.8731		15.3082	+
13757_pos	482.36	7.5117	18.2466	17.5272	17.3468		18.0849	+
13768_pos	713.067	7.5314	15.1595	14.5643	14.8104			+
13788_pos	59.0489	7.5799	15.217	15.5036	15.0227		15.8403	+
13814_pos	184.133	7.7444	15.2646	15.1075	15.0854			+
13815_pos	88.1118	7.7451	14.813	15.1824	14.9929			+
13844_pos	60.0803	7.8306	15.4707	14.5462	14.5374			+
13852_pos	139.05	7.8446	14.913	15.2555	14.9765		15.472	+	[M+H]+	Urocanic acid	Urocanic acid: [M+H]+: 0.879
13869_pos	203.151	7.8734	15.6176	16.2554	15.3971		16.6603	+
13881_pos	164.126	7.8765	15.2115	14.9754	14.8701			+
13883_pos	266.104	7.8781	15.2058	15.8059	14.9631			+
13885_pos	260.238	7.8784	15.2461	15.1102	14.6377		15.4707	+
13886_pos	242.227	7.8789	15.876	15.7399	15.6591		16.5172	+
13889_pos	142.086	7.8825	15.426	15.3813	15.0728		15.6995	+
13954_pos	70.0651	7.898	14.9002	15.3613	15.3238		15.7878	+
13910_pos	59.049	7.9811	15.8486	15.3929	15.5036		16.1477	+
13911_pos	809.003	7.982	15.2877	15.1792	14.8428			+
13915_pos	715.064	7.9898	14.9442	14.6496	14.5409			+
13936_pos	153.102	8.0746	14.984	14.8964	14.654			+
13983_pos	342.044	8.0753	14.8659	14.7314	14.4594			+
13940_pos	73.0768	8.0819	15.6708	15.6367	15.6152		16.3241	+
13968_pos	60.0803	8.2148	14.9509	15.1184	15.2126		15.1605	+
13972_pos	117.115	8.2269	15.274	15.4108	15.0499		15.6719	+
13979_pos	393.051	8.2499	14.6419	14.6238	14.4871			+
13980_pos	249.145	8.2576	15.6915	15.1627	15.1913		15.8248	+
13991_pos	169.145	8.3194	15.4546	15.3713	15.2011		14.9198	+
14012_pos	206.139	8.4118	15.7332	15.3598	15.4232			+
14033_pos	139.086	8.5128	14.9288	15.2464	15.3068		16.3182	+
14064_pos	71.037	8.5219	14.7957	14.8663	14.8333		14.7764	+
14041_pos	715.063	8.5672	14.7522	14.6597	14.4955			+
14043_pos	711.069	8.5809	14.5266	14.6212	14.4232			+
14045_pos	104.107	8.5903	15.1499	15.4383	14.9173		15.4613	+
14047_pos	80.9475	8.5928	14.8531	15.5205	14.9861			+
14044_pos	391.054	8.6788	15.0778	14.7276	14.752			+
14088_pos	80.9476	8.8435	15.1748	15.194	14.735			+
14091_pos	152.057	8.8633	14.9368	14.7738	14.6016			+
14106_pos	60.0553	8.9475	18.1165	17.9906	17.7896		18.3119	+
14107_pos	711.071	8.9561	14.7529	14.7282	14.4839			+
14109_pos	713.067	8.9816	15.3099	14.959	14.9323		15.0176	+
14112_pos	446.054	8.987	15.3121	14.5366	15.0158		15.551	+
14114_pos	72.0806	8.9919	16.3666	18.434	16.161			+
14102_pos	206.139	9.0596	15.7	15.4573	15.4586		15.8414	+
14124_pos	177.147	9.0625	14.8748	14.8122	14.4897			+
14130_pos	117.139	9.0953	14.5884	14.9589	14.7434			+
14170_pos	208.1	9.1673	16.2569	15.5269	15.853		15.8206	+
14171_pos	943.054	9.1678	15.9667	16.0386	15.809			+
14192_pos	155.129	9.2063	15.6474	15.4342	15.3146		16.3432	+
14206_pos	71.037	9.24	14.6833	14.9102	14.8886		15.5179	+
14214_pos	393.067	9.2491	15.7542	15.1948	15.2945			+
14251_pos	394.065	9.2841	15.0749	14.9057	14.8221			+
14246_pos	526.313	9.299	16.5705	15.8676	15.83		16.0305	+
14245_pos	314.089	9.2991	17.1852	17.4345	16.7193		17.382	+
14260_pos	340.085	9.3261	14.6033	15.5686	14.9381			+
14269_pos	313.092	9.3407	15.3103	15.2428	15.2128		15.6835	+
14277_pos	496.039	9.3508	15.2964	14.9842	14.8734		14.8366	+
14279_pos	628.383	9.3511	15.472	15.0481	15.1735			+
14292_pos	189.113	9.3677	15.5994	15.3598	15.3321		15.665	+
14295_pos	207.124	9.3703	14.788	14.8844	14.666			+
14296_pos	191.048	9.3705	16.712	16.089	17.1187		17.4369	+
14235_pos	315.09	9.4054	15.3487	15.1656	14.9663			+
14337_pos	104.107	9.4295	14.4405	14.3865	14.2729			+
14352_pos	89.0348	9.441	16.6248	16.2018	14.646			+
14397_pos	664.457	9.4765	15.9743	15.4958	15.4492		15.9128	+
14404_pos	74.0599	9.4859	15.2925	15.2389	14.7129			+
14680_pos	89.0584	9.5328	14.692	15.0401	14.718			+
14457_pos	149.058	9.5467	15.1656	15.2591	14.86		15.4451	+
14494_pos	61.0462	9.5871	15.2689	14.7304	14.9981		15.328	+
14508_pos	368.034	9.6003	18.4272	18.3098	18.1653			+
14524_pos	420.331	9.613	15.4469	15.4958	15.464			+
14529_pos	425.992	9.6172	15.883	15.4232	15.5945		15.871	+
14571_pos	157.974	9.6301	14.874	15.0581	14.8304		14.9338	+
14466_pos	165.991	9.6468	14.9257	14.1755	14.7835			+
14580_pos	482.404	9.6567	14.5536	14.7427	14.5586			+
14582_pos	680.479	9.6584	14.8904	14.5294	14.6258			+
14879_pos	300.2	9.6595	15.1956	15.161	14.6675		15.4232	+
14663_pos	135.12	9.6695	14.941	14.5859	14.3187		15.1539	+
14670_pos	74.0963	9.718	17.1756	16.6725	16.8547		17.4954	+
14686_pos	260.149	9.7302	15.1971	15.3613	14.9382			+
14690_pos	367.053	9.7346	14.5202	14.5246	14.3316			+
14698_pos	194.997	9.7386	15.5243	15.3136	15.0471			+
14943_pos	338.055	9.7483	15.3257	14.8866	15.1663			+
14734_pos	116.106	9.7627	15.3621	15.219	14.1299			+
14738_pos	326.048	9.7767	18.8868	18.7053	18.5256			+
14741_pos	98.9754	9.7799	16.31	15.3649	15.8567			+
14743_pos	583.161	9.7802	14.4908	14.761	14.429			+
14744_pos	216.07	9.7805	15.888	15.9255	16.2288		17.0476	+
14746_pos	386.11	9.7814	15.2506	15.1776	14.724			+
14771_pos	395.075	9.7928	15.2374	15.1437	14.882		15.5036	+
14780_pos	109.074	9.7941	15.3204	15.6766	15.1569		15.7835	+
14808_pos	309.04	9.804	14.9278	15.3017	15.0738			+
14667_pos	55.054	9.8201	15.4163	15.1357	15.2038			+
14835_pos	70.0646	9.8272	15.0831	14.7406	14.9268		15.3442	+
14847_pos	74.0599	9.8379	15.4163	15.0356	15.0552			+
14860_pos	377.177	9.857	15.7792	15.8479	15.6835			+
14861_pos	226.111	9.8581	15.0017	14.5668	14.7538			+
14862_pos	133.102	9.8584	14.3627	14.5193	14.4707			+
14882_pos	429.156	9.8824	15.3403	16.1547	15.9467		15.9019	+
14923_pos	830.99	9.9469	14.8527	14.5899	14.6137			+
14986_pos	808	10.0071	17.4373	17.4376	17.2596			+
14995_pos	308.182	10.0164	14.7428	15.037	14.4916			+
15004_pos	482.597	10.0322	14.893	15.0343	14.8436			+
14903_pos	153.066	10.0538	16.369	16.6521	16.0476			+
15045_pos	543.906	10.0687	14.6784	15.1775	14.7798			+
15048_pos	714.077	10.0736	14.8616	14.8632	14.4831			+
15076_pos	333.173	10.1016	16.0251	16.3855	15.6984			+
15077_pos	246.097	10.1035	15.1544	14.5091	14.885			+
15099_pos	773.034	10.1258	14.5864	14.5664	14.2655			+
15120_pos	80.9475	10.1411	17.4683	17.7154	16.7502			+
15153_pos	151.975	10.1437	15.195	15.1606	14.692			+
15191_pos	314.089	10.212	16.0457	16.0959	15.7254			+
15193_pos	208.101	10.214	15.0705	14.9386	14.864			+
15210_pos	435.174	10.2381	14.8231	14.5626	14.5543			+
15224_pos	65.0187	10.2616	14.8146	14.8258	14.6246		15.5023	+
15091_pos	449.987	10.2775	14.7527	14.6137	14.5935			+
15305_pos	680.478	10.3013	14.7549	14.7218	14.4826			+
15312_pos	140.068	10.3136	15.5196	15.892	15.3699		16.6927	+
15327_pos	205.086	10.3274	16.7221	16.2885	16.2288		16.5396	+
15329_pos	194.997	10.3287	15.4653	14.9505	15.0193			+
15352_pos	268.013	10.3549	14.9277	14.7967	14.305			+
15359_pos	483.95	10.3657	15.9948	15.9049	15.9677		16.4925	+
15388_pos	178.123	10.4005	14.4645	14.2981	14.4526			+
15396_pos	173.957	10.4038	15.115	14.2423	14.8358		14.7326	+
15404_pos	205.124	10.4103	15.0991	14.7571	14.7562			+
15431_pos	483.596	10.4285	14.625	14.7773	14.6833			+
15434_pos	87.0896	10.4304	15.1625	15.0408	14.5156			+
15444_pos	140.002	10.4377	16.546	16.3836	16.283			+
15447_pos	279.159	10.4426	15.576	15.4191	15.2678		16.0332	+
15506_pos	713.077	10.4935	15.6995	14.6817	15.3898		14.8814	+
15518_pos	82.9445	10.5017	16.3703	16.136	15.9138			+
15535_pos	311.185	10.5243	16.7986	16.5872	16.4899			+
15574_pos	104.992	10.5538	17.1635	17.7484	16.9254			+
15593_pos	485.947	10.5737	16.2256	16.04	15.9985		16.5339	+
15605_pos	512.575	10.5889	14.8082	14.6858	14.2062			+
15616_pos	773.033	10.5983	14.7419	14.5765	14.3293			+
15665_pos	384.005	10.6435	15.6067	15.2326	15.2471			+
15673_pos	881.088	10.6507	15.2019	14.9286	14.8189			+
15646_pos	149.023	10.6635	16.2996	16.2264	16.0323		16.4646	+
15688_pos	420.017	10.6766	15.1956	15.3294	15.013			+
15700_pos	869.121	10.6839	15.4653	14.9137	15.0799			+
15501_pos	86.0599	10.7048	15.5179	14.7398	15.1164		15.1554	+
15753_pos	88.0395	10.7192	15.3222	15.1848	14.1417			+
15763_pos	137.071	10.7355	14.7344	15.0834	14.8113			+
15774_pos	151.054	10.7418	15.894	14.8787	15.2409			+
15685_pos	627.139	10.752	14.9029	14.7661	14.6657			+
15611_pos	715.075	10.7576	15.7165	14.6846	15.5153			+
15815_pos	453.618	10.7766	17.2554	16.7362	16.6835			+
15865_pos	447.975	10.806	14.5473	14.66	14.48			+
15875_pos	55.054	10.812	14.7201	14.5432	14.5389		15.2929	+
16105_pos	76.0754	10.827	15.6943	15.1015	15.3303		15.1529	+
15910_pos	392.065	10.8326	15.2869	14.4456	14.8942			+
15920_pos	186.076	10.8546	15.6474	15.6927	15.6006			+
15940_pos	173.957	10.8737	15.0327	14.8931	14.8025		14.987	+
15950_pos	365.054	10.8834	14.6943	14.468	14.4966			+
15957_pos	482.597	10.8923	15.3112	15.0701	15.0535			+
16081_pos	207.124	10.9101	15.2051	15.1448	14.9591		15.0229	+
15976_pos	419.212	10.9161	14.531	14.5972	14.3057		15.335	+
15978_pos	658.117	10.9171	15.1335	14.7407	14.465			+
15996_pos	366.051	10.9279	16.7651	16.2841	16.3123		16.441	+
16005_pos	80.9475	10.9355	17.1352	17.098	17.1238			+
16007_pos	771.035	10.9356	14.6885	14.5786	14.2978			+
16067_pos	223.976	10.9636	15.9323	16.1709	15.7597		16.1131	+
16083_pos	830.99	10.9788	14.7856	14.9088	14.8287			+
16096_pos	157.974	11.0216	15.5294	14.6028	15.377			+
16127_pos	680.479	11.0431	14.7999	14.7334	14.5018			+
16243_pos	512.575	11.0442	14.9926	14.8363	14.237			+
16230_pos	773.033	11.0525	14.9643	14.6353	14.6327			+
16160_pos	173.079	11.0726	14.3042	14.2206	14.0062			+
16162_pos	657.117	11.0771	16.3982	15.9312	15.894			+
16111_pos	114.091	11.0819	15.1294	14.9181	14.7617			+
16165_pos	250.987	11.0847	20.8534	20.676	20.3529		20.5464	+
16174_pos	265.003	11.0885	18.8642	18.9846	18.5581		18.9764	+
16182_pos	420.331	11.0909	15.6128	15.3642	15.2416			+
16250_pos	170.117	11.132	14.0487	14.0618	13.8746			+
16251_pos	311.185	11.1322	16.8419	16.6748	16.5548			+
16262_pos	202.115	11.1505	16.9864	16.8805	16.7093			+
16276_pos	210.097	11.164	16.6468	16.9615	16.5945			+
16297_pos	427.989	11.1823	15.4786	15.1976	15.1497		15.4505	+
16319_pos	881.088	11.2013	15.2984	15.1242	14.7612			+
16329_pos	367.053	11.2134	14.7697	14.7174	14.4752			+
16339_pos	483.596	11.226	15.0978	14.8218	14.6303			+
16345_pos	327.051	11.229	16.4163	15.8947	15.9902			+
16355_pos	392.065	11.2343	15.3403	14.8553	15.0705			+
16368_pos	266.004	11.2389	14.588	14.5317	14.3804			+
16428_pos	55.0541	11.2535	14.7738	14.5912	14.1758		14.9313	+
16406_pos	390.213	11.26	15.1724	14.3041	14.8515			+
16343_pos	86.0598	11.261	14.8633	14.5832	14.7288		15.3784	+
16418_pos	149.058	11.2705	14.9524	14.6253	14.5686		15.2874	+
16437_pos	387.197	11.2915	15.3899	14.919	15.3076		14.9705	+
16439_pos	122.054	11.2923	18.261	17.9437	18.0362		18.6593	+
16445_pos	294.951	11.2965	15.7899	15.7108	15.6269			+
16457_pos	226.11	11.3062	15.1107	14.9939	14.5656			+
16469_pos	102.091	11.3203	15.3613	14.7861	14.9449			+
16332_pos	173.079	11.3318	14.5	14.2107	14.0738		15.1277	+
16479_pos	467.159	11.3352	15.5485	15.3898	15.2025		15.0666	+
16481_pos	483.95	11.336	15.887	15.8268	15.6582		16.3713	+
16514_pos	174.112	11.363	14.9625	14.5881	14.6217		14.9661	+
16520_pos	224.094	11.3667	16.0512	15.5498	15.7399			+
16618_pos	511.576	11.4324	14.9591	14.7043	14.4169			+
16648_pos	83.0853	11.4619	16.8002	16.5314	16.4349			+
16658_pos	170.117	11.4719	14.0393	14.1927	14.0347			+
16672_pos	116.069	11.486	14.2817	15.3462	14.9915		15.1968	+/-	[M+H-H2O]+, [M-H]-
16683_pos	809.002	11.5034	15.3075	15.0703	15.0972			+
16702_pos	420.017	11.5267	15.1924	15.1483	14.6652			+
16722_pos	149.023	11.5498	16.3918	16.2319	15.9818			+
16728_pos	61.0433	11.5629	15.235	15.1779	14.7047			+
16792_pos	582.036	11.6162	14.7632	14.7361	14.2294			+
16831_pos	216.132	11.6433	15.776	16.0251	15.2653			+
16834_pos	222.112	11.6443	17.5689	17.2216	17.2445			+
16846_pos	106.086	11.6581	14.7263	14.6486	14.5444			+
16849_pos	363.162	11.6609	14.9076	15.074	14.8275		16.156	+/-	[M+Na]+, [M-H]-
16857_pos	881.088	11.6738	14.9507	14.7481	14.8657			+
16858_pos	482.597	11.676	15.721	15.3804	15.4773			+
16862_pos	80.9475	11.6774	16.741	17.1941	16.7398		18.0953	+
16870_pos	144.051	11.6862	15.0123	15.4163	15.0368			+
16828_pos	65.0188	11.6951	14.9821	14.9911	14.7579		15.7063	+
16881_pos	194.997	11.7013	15.1735	15.0989	14.9726			+
16891_pos	332.057	11.7147	16.7776	16.4218	16.5108			+
16896_pos	102.127	11.7193	15.9371	15.6808	15.5945		15.6754	+
16924_pos	127.097	11.7633	14.5601	14.9183	14.8628			+
16934_pos	150.058	11.7752	16.3777	15.9572	15.9313		15.83	+	[M+H]+	Methionine	Methionine: [M+H]+: 0.983
16936_pos	212.201	11.7757	15.0178	14.5857	14.6965			+
16941_pos	130.086	11.7788	14.7989	14.6615	14.4663			+
16962_pos	701.129	11.8003	14.6924	14.7247	14.6214			+
16976_pos	197.041	11.8016	15.6568	15.3742	15.3685		16.2082	+
17245_pos	109.067	11.8174	15.9245	15.7443	15.6067		15.7187	+
17006_pos	165.991	11.8189	14.3739	14.084	14.3106			+
17016_pos	144.102	11.8226	15.5484	14.886	15.2846			+	[M+H]+	Proline betaine; CE30; CMUNUTVVOOHQPW-LURJTMIESA-N	Proline betaine; CE30; CMUNUTVVOOHQPW-LURJTMIESA-N: [M+H]+: 0.922
17029_pos	138.051	11.8306	15.645	15.3584	15.6462			+
17073_pos	449.988	11.8685	15.065	14.6235	14.769			+
17074_pos	387.198	11.8692	15.6232	14.9551	15.2764			+
17077_pos	485.947	11.8759	15.6805	15.939	15.3912		16.1921	+
17080_pos	101.115	11.8805	15.3651	15.3613	15.3085			+
17117_pos	425.992	11.9178	15.3756	15.5101	15.3551		15.5573	+
17108_pos	208.18	11.924	16.3595	15.088	16.2225			+
17110_pos	656.12	11.9242	16.4593	15.0492	16.035		15.0618	+
17124_pos	657.117	11.9401	16.6421	15.501	16.0666		15.5598	+
17129_pos	390.015	11.9418	16.7299	16.5841	16.4183		17.1477	+
17142_pos	384.061	11.9482	15.048	14.6324	14.6862		15.1128	+
17286_pos	511.576	11.9521	15.1756	14.9232	14.8362			+
17163_pos	307.23	11.9556	15.8598	15.2059	15.2267		15.6521	+
17145_pos	132.101	11.9604	14.9644	14.7225	14.7018			+
17175_pos	327.051	11.9608	16.532	16.244	16.2484		17.2772	+
16953_pos	151.975	11.9661	15.2426	14.9485	14.7744			+
17198_pos	149.079	11.9758	14.7555	14.4443	14.5508			+
17205_pos	626.14	11.9817	15.8153	15.5733	15.6544			+
17213_pos	446.599	11.9972	14.9157	14.6012	14.5583			+
17214_pos	454.618	11.9973	16.6079	16.4352	16.2343			+
17228_pos	207.125	12.0144	15.2215	14.6004	14.9088			+
17237_pos	869.122	12.0301	15.7041	15.1519	15.3598		15.3072	+
17244_pos	773.034	12.0322	14.7117	14.834	14.6537			+
17263_pos	370.031	12.0534	17.1288	16.7662	17.0346		17.1531	+
17274_pos	173.957	12.0578	14.9905	14.3378	14.7462		14.7716	+
17281_pos	483.95	12.0693	15.9009	15.5822	15.5256			+
17292_pos	294.951	12.0767	15.3344	15.8372	14.9118			+
17296_pos	74.0962	12.0789	16.9501	16.992	16.7862		17.1084	+
17311_pos	222.112	12.0882	17.4992	17.1917	17.2249			+
17332_pos	809.001	12.0966	15.3471	15.0792	15.0393			+
17336_pos	907.104	12.098	15.9196	15.7856	15.7072		15.7097	+
17353_pos	180.979	12.1045	14.8588	14.5982	14.604			+
17379_pos	541.554	12.1175	14.4839	14.4967	14.481			+
17391_pos	483.596	12.1246	15.5723	14.9778	15.2137			+
17401_pos	102.127	12.1341	15.7131	15.2309	15.3532			+
17418_pos	419.239	12.1561	15.0595	15.3799	14.9169			+
17426_pos	204.044	12.1611	15.1484	15.7388	14.4375			+
17452_pos	420.017	12.1952	15.0415	14.6704	14.4007			+
17457_pos	805.088	12.2065	14.7406	14.5903	14.219			+
17471_pos	193.002	12.2325	16.3981	15.8048	15.9582		16.1444	+
17474_pos	223.976	12.2361	15.5269	15.5217	14.9605			+
17490_pos	165.991	12.2403	14.7259	14.5753	14.3526			+
17524_pos	713.077	12.2679	15.741	15.0496	15.4104		15.1569	+
17527_pos	395.052	12.2708	14.7997	14.6289	14.5901			+
17688_pos	86.0599	12.2968	15.0343	15.1699	14.7948		15.1404	+	[M+H-H2O]+	3-Aminoisobutyric acid	3-Aminoisobutyric acid: [M+H-H2O]+: 0.736
17563_pos	151.975	12.3002	14.9456	14.6069	14.4235			+
17569_pos	98.9752	12.3115	16.8572	18.3627	16.5358			+
17571_pos	65.0187	12.3148	14.8255	14.8327	14.4127		15.9486	+
17613_pos	129.051	12.3521	16.0404	16.3138	15.602		16.0086	+
17799_pos	70.0649	12.3566	15.3656	15.626	15.0526		15.9939	+
17638_pos	130.097	12.3699	16.3219	16.3401	16.0077		16.9191	+
17650_pos	145.049	12.3777	15.0869	15.1529	14.8349			+
17663_pos	252.158	12.3871	14.8281	14.7212	14.5829			+
17667_pos	130.05	12.3957	16.7856	16.4918	16.7226		16.2561	+
17671_pos	116.069	12.3995	17.1204	16.955	17.0834			+
17676_pos	162.075	12.4094	18.7479	18.3862	18.7313		17.9419	+
17726_pos	84.0441	12.4624	15.4931	15.2005	14.6279			+
18012_pos	112.087	12.4773	15.8069	16.0105	15.5648		16.3699	+
17772_pos	881.089	12.504	15.0942	14.4597	14.7712			+
17775_pos	455.612	12.507	14.7379	14.6692	14.6116		15.3454	+
17814_pos	59.0488	12.5316	15.6521	15.5282	15.2595			+
17836_pos	808	12.5619	17.2221	16.9908	16.9274			+
17839_pos	76.0756	12.5654	15.2946	15.0318	14.8714			+
17872_pos	427.989	12.6084	15.0303	14.944	14.8097		15.4826	+
17930_pos	430.299	12.6282	15.03	14.8393	14.794			+
18002_pos	578.338	12.6773	14.8612	14.5114	14.6103			+
18011_pos	314.087	12.6909	15.4852	15.2432	14.858			+
18014_pos	805.089	12.6938	14.8438	14.7882	14.4364			+
18024_pos	151.062	12.7021	14.8383	14.6689	14.6009			+
18040_pos	148.042	12.7143	15.8122	15.4218	15.4424			+
18062_pos	511.576	12.7223	15.1516	14.6731	14.8514			+
18107_pos	387.197	12.7687	16.2169	15.1768	15.5921			+
18118_pos	484.096	12.774	14.5422	15.0291	14.8107			+
18138_pos	944.201	12.7807	14.5478	14.7086	14.5864			+
18156_pos	57.0696	12.7889	14.671	14.3109	14.2215			+
18161_pos	392.066	12.7909	15.7509	14.9874	15.4344			+
18176_pos	116.108	12.7995	14.6009	15.2313	15.0428			+
18133_pos	475.579	12.8111	15.3283	14.5916	14.9994		14.7562	+
18184_pos	658.118	12.8129	15.1013	14.6787	14.888			+
18195_pos	86.06	12.8195	14.953	14.45	15.1985			+
18199_pos	155.154	12.8232	15.9471	15.6296	15.6591			+
18200_pos	482.597	12.8254	16.0916	15.3449	16.0242		15.8268	+
18204_pos	60.0443	12.8315	19.852	19.8398	19.5588			+
18209_pos	165.054	12.8396	14.99	14.8533	14.8967			+
18211_pos	172.097	12.8408	14.3951	14.2732	14.3639			+
18214_pos	628.139	12.8429	15.5075	15.383	15.3363			+
18037_pos	483.596	12.8434	15.8537	15.3119	15.4546			+
18227_pos	605.146	12.8496	15.2601	15.0958	14.4626			+
18228_pos	438.081	12.8508	15.9779	15.7995	15.5785			+
18233_pos	656.12	12.8521	16.6194	16.0601	16.5416			+
18235_pos	200.065	12.8528	15.8048	15.6367	15.3784			+
18253_pos	613.134	12.8569	17.7094	16.5075	17.3403			+
18256_pos	870.123	12.8574	14.9771	14.3337	14.7918			+
18285_pos	182.085	12.8616	17.3443	17.234	17.1394			+
18300_pos	366.053	12.8625	15.6759	15.3176	15.394		14.9235	+
18307_pos	189.106	12.8637	17.2677	17.4229	17.2485			+
18322_pos	141.092	12.8688	15.1232	15.4931	15.4667		15.6164	+
18324_pos	261.181	12.8705	15.2395	15.7041	15.1868			+
18329_pos	202.106	12.8727	15.3848	14.6154	15.1869			+
18339_pos	577.177	12.8775	17.9813	17.3219	17.3667			+
18343_pos	884.246	12.8802	18.6096	16.0059	17.9108			+
18348_pos	886.245	12.8862	17.1965	15.0251	16.464			+
18351_pos	208.18	12.8881	16.898	16.7006	18.2453		18.8307	+
18361_pos	560.166	12.8928	15.2926	15.157	14.75			+
18369_pos	770.682	12.8961	15.6128	15.0887	15.0231			+
18373_pos	420.017	12.8976	15.0873	14.6911	15.1607			+
18378_pos	128.075	12.9035	16.3982	16.2863	14.6286			+
18390_pos	212.201	12.9118	14.7675	14.6693	14.5005			+
18393_pos	740.704	12.9143	16.4892	15.6915	15.632			+
18397_pos	742.204	12.9166	15.7476	15.7692	14.804			+
18407_pos	888.24	12.9301	14.9714	14.7546	14.3719			+
18409_pos	222.196	12.9318	16.1427	16.2577	17.1856		17.5339	+
18410_pos	102.127	12.9332	16.136	15.6984	15.6018		16.2638	+
18413_pos	1156.21	12.9344	15.6308	15.7473	15.4246			+
18415_pos	769.683	12.939	15.4786	15.1064	14.5825			+
18417_pos	512.575	12.9402	15.0881	14.4871	14.7667			+
18424_pos	575.179	12.9461	20.1467	18.2516	19.4427			+
18475_pos	239.107	12.9497	15.8669	15.961	15.7187		15.5586	+	[M+H]+	low score: HEPES; CE30; JKMHFZQWWAIEOD-UHFFFAOYSA-N	low score: HEPES; CE30; JKMHFZQWWAIEOD-UHFFFAOYSA-N: [M+H]+: 0.680
18433_pos	265.158	12.9518	16.7548	16.2598	16.349			+
18435_pos	89.0601	12.952	15.0848	14.6805	14.7891			+
18437_pos	409.168	12.9525	15.0664	14.6866	14.4328			+
18445_pos	579.157	12.9583	15.5062	15.5227	15.501			+
18449_pos	125.089	12.9586	15.8978	15.5307	15.7867		16.4122	+
18460_pos	147.065	12.9642	14.7261	14.9759	14.2622		16.3827	+
18508_pos	407.088	12.9999	15.0216	14.9737	14.7292			+
18513_pos	76.0756	13.003	15.1622	14.7957	14.8782		15.8689	+
18531_pos	218.138	13.0425	15.6248	15.712	15.4149		15.6904	+	[M+H]+	Propionylcarnitine	Propionylcarnitine: [M+H]+: 0.868
18536_pos	274.187	13.05	15.3124	14.9883	15.0553			+
18538_pos	117.115	13.0532	18.6641	18.7751	18.3239	15.5473		+
18539_pos	294.951	13.0538	14.5618	14.8661	14.7456			+
18545_pos	119.089	13.0596	18.0404	17.877	17.7646		18.383	+
18557_pos	132.101	13.0688	14.4413	15.0971	14.8103			+
18626_pos	146.081	13.0912	14.8235	14.7496	14.587			+
18655_pos	174.112	13.1053	14.8153	14.5215	14.5497			+
18663_pos	209.103	13.119	14.9151	14.9235	14.7712			+
18682_pos	60.0551	13.1481	20.2219	20.2327	19.9857		20.4899	+
18691_pos	207.124	13.1592	14.9874	14.9865	14.9475			+
18695_pos	511.576	13.1669	15.139	14.5536	14.9354			+
18709_pos	483.95	13.1918	15.0332	15.2635	14.89		15.5561	+
18713_pos	349.141	13.1933	16.6343	15.5548	16.108		15.329	+
18725_pos	656.619	13.2028	15.4492	15.301	15.2529			+
18808_pos	76.0754	13.2309	14.9911	14.9247	14.9806		15.5561	+
18829_pos	142.095	13.265	14.369	14.7656	14.5309			+
18840_pos	475.579	13.2766	15.1228	14.5536	14.7975			+
18828_pos	173.957	13.2782	14.3284	14.3793	14.4213			+
18844_pos	193.001	13.2844	16.2108	15.6835	15.8122			+
18704_pos	685.097	13.3055	15.3827	14.9525	14.9729			+
19112_pos	100.075	13.3157	15.6403	16.068	15.163		15.5396	+
18892_pos	881.088	13.3191	15.2301	14.3844	14.9176			+
18921_pos	265.158	13.3353	17.4431	17.0615	17.2746			+
18933_pos	103.087	13.3462	15.7288	15.5888	15.0505		16.166	+
18936_pos	125.089	13.3475	15.7865	15.6835	15.5561			+
18940_pos	230.14	13.3529	15.939	15.3855	15.6289			+
18958_pos	86.0598	13.3679	14.7993	14.8128	14.399		14.9334	+
18977_pos	206.121	13.3755	16.992	16.2323	16.4727			+
18985_pos	284.171	13.3771	14.9067	14.9104	14.6883		15.0374	+
18959_pos	485.947	13.3832	15.0352	15.3111	15.0859			+
19033_pos	172.097	13.411	14.8626	14.6057	14.6109			+
19088_pos	116.069	13.4142	14.9054	14.7809	14.7145			+
19064_pos	928.044	13.4276	17.1423	17.1233	16.8253			+
19070_pos	686.096	13.4351	14.8137	14.7061	14.4546			+
19084_pos	563.141	13.442	15.1471	15.1059	14.6429			+
19090_pos	157.017	13.448	15.8516	17.3767	16.0442			+
19134_pos	157.974	13.4779	15.8628	14.6856	15.0657		15.2462	+
19139_pos	241.003	13.482	14.7408	14.508	14.485			+
19150_pos	713.077	13.4952	15.791	15.0982	15.7266		14.7503	+
19155_pos	223.117	13.5001	16.4317	15.8598	16.2484			+
19242_pos	929.049	13.5266	15.5748	15.1602	15.0134			+
19281_pos	626.641	13.5779	16.27	14.4931	15.8125			+
19284_pos	332.057	13.5829	17.1536	17.0615	17.1015			+
19294_pos	366.053	13.5984	15.3869	15.1397	15.0997		14.9469	+
19319_pos	619.126	13.6207	14.4792	14.5265	14.6164			+
19414_pos	457.111	13.6657	15.4202	14.5356	15.1032			+
19416_pos	627.639	13.6672	16.1441	14.6089	15.8069			+
19078_pos	134.063	13.6694	15.178	14.671	14.9342			+
19434_pos	475.124	13.674	14.7684	14.5756	14.2088			+
19443_pos	376.116	13.6808	16.5384	15.898	16.2421		15.7629	+
19450_pos	128.141	13.6846	15.4038	15.3018	15.115		15.4315	+
19451_pos	1156.21	13.6846	15.0033	14.7204	14.3325			+
19464_pos	83.0853	13.6903	16.1864	16.0785	16.0158			+
19494_pos	484.096	13.7145	14.7221	14.7082	14.5743			+
19496_pos	427.989	13.7155	14.6079	14.7486	14.5543		14.7571	+
19502_pos	100.112	13.7257	18.1776	18.0013	17.8501			+
19513_pos	425.992	13.7383	15.1868	14.7029	14.8461			+
19521_pos	701.13	13.7454	15.1666	14.9111	14.7914			+
19544_pos	684.101	13.7593	14.8734	14.769	14.4141			+
19556_pos	349.14	13.7606	14.714	14.7787	14.632			+
19582_pos	200.094	13.7684	15.5636	15.2278	14.8006			+
19588_pos	82.9445	13.7708	15.0973	15.1067	15.0794			+
19598_pos	343.196	13.7795	15.8444	15.6055	15.594			+
19611_pos	656.619	13.7952	15.3099	14.8672	15.0108			+
19613_pos	483.95	13.7978	15.1432	15.226	14.856			+
19627_pos	76.0754	13.8117	15.5358	15.3023	15.6116		15.5736	+
19640_pos	671.091	13.8218	14.5984	14.9562	14.7275			+
19646_pos	583.157	13.8264	14.4934	14.3384	14.203			+
19663_pos	870.208	13.8423	14.6386	14.5235	14.31			+
19667_pos	140.002	13.8451	17.4007	17.0814	16.9897			+
19688_pos	193.001	13.8784	16.114	15.6792	15.4693		15.7041	+
19744_pos	369.035	13.9035	15.9171	15.5661	15.6272			+
19770_pos	116.107	13.93	15.876	15.4905	15.6835		15.9733	+
19774_pos	414.119	13.9363	15.3742	15.1094	15.0885		15.7803	+
19781_pos	124.024	13.9423	16.0252	16.2177	15.5333		16.6673	+
19810_pos	869.122	13.9657	15.8537	15.3206	15.4101			+
19838_pos	715.075	13.9902	15.8174	15.4203	15.472			+
19842_pos	769.682	13.9922	14.899	14.6771	14.7			+
20192_pos	332.131	14.0514	16.8825	16.5975	15.1605		15.1691	+
19960_pos	658.118	14.0929	15.6984	15.0887	15.3813			+
19963_pos	924.015	14.0985	15.3568	15.1758	15.133			+
19967_pos	261.088	14.1042	14.9375	14.8334	14.735			+
19986_pos	425.992	14.1192	15.0901	14.7295	14.8031		14.9991	+
20028_pos	74.06	14.1332	14.7505	14.8249	14.7097			+
20036_pos	664.457	14.1354	15.2909	14.8588	15.0046		15.1514	+
20086_pos	149.023	14.1665	15.831	15.8506	15.4135		16.0812	+
20095_pos	829.133	14.1753	14.9282	14.7852	14.507			+
20097_pos	421.149	14.1756	14.4818	14.3629	14.2908			+
20098_pos	230.14	14.1785	15.5651	15.5435	15.3898		15.9079	+
20099_pos	370.03	14.1808	17.0086	16.7165	16.6099			+
20120_pos	392.013	14.2049	15.3855	15.367	15.1981			+
20121_pos	241.003	14.2058	14.8862	14.7024	14.534		15.0625	+
20154_pos	265.112	14.2388	15.472	15.0157	15.1235		15.5636	+
20160_pos	86.0598	14.2424	15.0511	14.9814	14.8486		15.2533	+
20190_pos	152.073	14.2637	18.0162	17.3739	17.6826			+
20191_pos	869.121	14.2641	15.9743	15.4984	15.7531		15.4108	+
20255_pos	328.047	14.2961	17.2106	17.3311	17.099		17.8411	+
20271_pos	100.112	14.3042	18.1559	18.0176	17.8496		18.2709	+
20309_pos	455.118	14.3361	16.9728	15.7856	16.581			+
20325_pos	447.101	14.3529	14.7693	15.1961	15.0395			+
20395_pos	135.123	14.4022	16.1022	15.8679	14.4979			+
20397_pos	599.66	14.4031	14.9163	14.9389	14.7361			+
20408_pos	628.638	14.4126	15.0574	14.6561	14.5437			+
20629_pos	476.579	14.4133	14.9846	14.7082	14.6445			+
20411_pos	101.115	14.4144	14.9894	14.6236	14.5955		14.9425	+
20413_pos	483.951	14.4148	14.5673	15.0773	14.919		14.9959	+
20440_pos	140.068	14.4401	15.7131	15.8459	15.6272			+
20460_pos	207.126	14.4596	15.1979	15.5439	15.2934			+
20468_pos	615.133	14.4639	16.1411	15.7553	15.88		16.0223	+
20473_pos	366.053	14.4673	15.9284	15.5313	15.4163		14.9467	+
20502_pos	619.127	14.4954	14.7882	14.7227	14.4397			+
20506_pos	358.208	14.5003	15.1835	15.1673	14.9185		15.2899	+
20551_pos	309.262	14.5297	15.3305	16.0422	15.0722			+
20562_pos	403.156	14.5372	15.9138	14.9649	15.2414			+
20565_pos	714.077	14.5387	15.2062	15.1988	15.0472			+
20569_pos	306.21	14.5404	15.7108	15.5217	15.4569			+
20578_pos	371.227	14.5427	15.6248	15.9629	15.0907		15.2264	+
20586_pos	439.159	14.5508	15.3874	14.6817	15.0963		14.8722	+
20596_pos	715.075	14.5588	15.7952	15.7197	15.6544			+
20602_pos	272.969	14.5667	16.474	16.6898	16.3996		17.2312	+
20592_pos	102.127	14.5882	15.3699	15.0678	15.0373			+
20621_pos	175.099	14.5913	14.8716	14.4235	14.6784			+
20631_pos	104.992	14.6014	17.2734	17.5882	17.3007			+
20636_pos	713.077	14.6057	15.8649	15.1235	15.6006		14.9937	+
20637_pos	656.619	14.6059	15.6415	15.3586	15.1238			+
20653_pos	627.139	14.6191	17.1003	15.8455	16.6437			+
20664_pos	659.105	14.625	15.6995	15.4898	15.1633			+
20671_pos	658.118	14.6279	15.962	15.6427	15.5921			+
20672_pos	614.136	14.6285	16.5598	15.7856	16.0925		16.0942	+
20689_pos	829.134	14.6377	15.2605	15.1675	14.3257			+
20690_pos	409.167	14.638	20.0718	19.0881	19.2416	16.5523	18.549	+
20706_pos	421.149	14.6519	15.1502	15.2754	14.6072			+
20725_pos	80.1306	14.6617	15.2787	15.0081	14.9319			+
20750_pos	157.974	14.6781	14.5358	14.6379	14.1136			+
20758_pos	144.065	14.6883	14.8705	15.212	14.8592			+
20770_pos	942.204	14.7006	15.7421	15.5708	15.1714			+
20773_pos	329.049	14.701	14.9831	14.8016	14.2744			+
20756_pos	86.0598	14.7157	14.8266	14.6643	15.0057			+	[M+H-H2O]+	3-Aminoisobutyric acid	3-Aminoisobutyric acid: [M+H-H2O]+: 0.445
20792_pos	685.098	14.7337	15.3234	15.38	15.3003			+
20774_pos	475.579	14.7467	15.731	14.9034	15.3344			+
20829_pos	446.599	14.7557	16.0618	15.3988	15.6176		15.8153	+
20860_pos	655.119	14.7876	18.3588	17.0096	18.0696		16.6972	+
20862_pos	324.166	14.7883	14.8622	15.0579	14.5162			+
20869_pos	230.14	14.7966	15.8227	15.3536	15.4165		15.7921	+
20888_pos	343.196	14.8062	15.426	15.5447	15.3581			+
20922_pos	148.042	14.8303	15.4839	15.2926	14.9222			+
20831_pos	639.649	14.8494	14.6241	14.8039	14.6659			+
20964_pos	100.075	14.8657	15.897	16.3898	15.6872		16.0251	+
20980_pos	74.0601	14.8763	14.6224	14.8446	14.7485			+
20915_pos	447.6	14.879	14.9177	14.339	14.5999			+
20764_pos	483.098	14.9041	15.8393	15.0538	15.3813			+
21012_pos	655.62	14.9147	15.4626	15.406	15.5748			+
21014_pos	870.123	14.915	14.9587	14.6734	14.5384			+
21024_pos	189.114	14.9379	14.8123	14.9173	14.7189		15.426	+
21026_pos	886.245	14.9398	17.7156	16.3078	17.1444			+
21028_pos	241.002	14.9418	14.9053	14.7379	14.5923		15.0595	+
21244_pos	420.332	14.9478	14.7084	14.6424	14.4892			+
21410_pos	512.575	14.9692	15.523	15.2216	15.1454			+
21074_pos	151.144	14.9778	15.9419	15.6915	15.4492		16.6944	+
21075_pos	86.06	14.9779	15.3118	14.9509	14.6682			+
21144_pos	425.992	14.9909	14.714	14.6185	14.4213			+
21143_pos	88.1119	14.9943	15.4353	14.6417	15.0761		15.2075	+
21169_pos	401.124	14.9979	15.4492	15.0852	15.3047		15.6568	+
21211_pos	628.138	15.0162	16.316	14.5628	15.9186			+
21216_pos	733.144	15.0205	14.804	14.7993	14.2625			+
21167_pos	511.577	15.0299	15.4287	15.0868	14.9692			+
21368_pos	101.115	15.0345	15.2337	14.621	14.924			+
21248_pos	329.049	15.0365	14.8512	14.8124	14.4082			+
21275_pos	815.26	15.0473	15.2834	15.1213	14.7386			+
21325_pos	229.191	15.0641	15.1159	16.0467	15.3006			+
21326_pos	327.051	15.0641	17.1431	17.16	16.9653		17.7594	+
21374_pos	484.594	15.0836	15.0631	14.6794	14.7172			+
21341_pos	128.071	15.0844	15.9166	15.9752	15.5623			+
21354_pos	476.578	15.088	14.9905	14.4837	15.0413			+
21356_pos	207.125	15.0892	15.3231	14.8216	15.0076		14.8946	+
21364_pos	313.075	15.0949	16.6875	16.184	16.3875		16.5365	+
21376_pos	100.075	15.1073	15.1748	15.2748	14.5859			+
21381_pos	395.052	15.1113	15.6708	15.6031	15.5798		15.7221	+
21382_pos	582.037	15.1133	14.5862	14.9124	14.6308			+
21394_pos	715.075	15.1247	15.7443	15.5395	15.5049			+
21397_pos	483.596	15.1306	16.1888	15.408	16.1242			+
21418_pos	770.682	15.1536	16.1961	15.9265	15.6835			+
21426_pos	266.16	15.1606	14.6358	14.6542	14.6052			+
21429_pos	590.144	15.1662	15.5101	14.9694	15.0334			+
21433_pos	193.001	15.1726	15.6743	14.9027	15.3112			+
21438_pos	208.132	15.1764	15.0799	14.6715	14.4789			+
21450_pos	617.126	15.1827	14.5982	14.6832	14.3886			+
21461_pos	888.24	15.1915	15.4971	14.9627	15.1272			+
21486_pos	829.134	15.2048	14.9334	14.7497	14.5591			+
21496_pos	808	15.2063	17.1367	17.0404	16.832		17.3421	+/-	[M+H]+, [M+Acetate]-
21499_pos	671.09	15.2082	14.8858	14.7803	14.64			+
21527_pos	887.246	15.2224	16.0936	14.8295	15.7695			+
21540_pos	826.267	15.2314	15.7154	15.4968	15.122		14.9789	+
21583_pos	929.049	15.2541	15.4826	15.1153	15.0026			+
21648_pos	204.123	15.3172	17.6179	17.3555	17.3108		17.614	+	[M]+	Acetylcarnitine	Acetylcarnitine: [M]+: 0.907
21663_pos	205.086	15.3231	15.7956	15.4356	15.4094			+
21681_pos	610.116	15.3315	14.6265	15.0622	14.8048			+
21694_pos	165.114	15.3412	15.5045	15.3584	15.2307		15.9009	+
21705_pos	563.142	15.3493	15.0196	14.7732	14.5643			+
21709_pos	230.14	15.3506	15.6906	15.3347	15.3884			+
21744_pos	673.426	15.3855	15.1213	14.9286	14.665			+
22061_pos	837.524	15.3904	15.501	15.4055	14.9297			+
21812_pos	837.773	15.4375	14.8113	15.1811	14.777			+/-	[M+H-H2O]+, [M+Acetate]-
22157_pos	193.002	15.4538	15.48	15.0836	15.1179			+
21885_pos	628.638	15.5027	15.2949	15.2292	14.5686			+
21892_pos	431.134	15.5106	15.2898	15.6869	15.099		15.8362	+
21926_pos	848.531	15.5188	15.5748	14.645	15.2396			+
21927_pos	475.579	15.5192	15.6958	14.8368	15.3066			+
21978_pos	768.531	15.5282	15.1384	14.5528	14.8183		14.9771	+
22012_pos	848.279	15.547	15.6474	15.3809	15.172			+
22040_pos	207.125	15.5753	15.2096	14.5122	14.9189			+
22051_pos	104.992	15.5885	17.3537	18.0237	17.2217		19.8622	+
22172_pos	1140.04	15.6689	14.9494	14.7532	14.5284			+
22178_pos	153.067	15.6738	15.7332	15.6725	15.6869			+
22193_pos	714.077	15.691	15.281	14.9123	15.033			+
22204_pos	664.456	15.7104	14.9084	14.4829	14.5523			+
22294_pos	1154.38	15.7731	14.927	14.5956	14.5778			+
22310_pos	870.544	15.787	15.6915	14.5626	15.2332			+
22345_pos	1155.05	15.8005	14.889	14.7569	14.4099			+/-	[M]+, [M-H]-
22352_pos	699.842	15.8031	15.5036	15.2167	14.686			+
22383_pos	700.048	15.8127	15.2385	15.0854	14.889			+
22400_pos	717.209	15.8165	15.9572	15.5198	15.1474			+
22402_pos	612.637	15.8171	15.5611	14.9653	14.9829			+
22442_pos	189.114	15.8227	15.2249	14.9098	14.955			+
22458_pos	429.125	15.8247	15.882	15.3155	15.198			+
22462_pos	727.201	15.8253	16.1293	15.516	15.2976			+
22468_pos	583.659	15.8263	17.2849	16.415	16.6898		15.9553	+
22433_pos	572.152	15.827	16.3968	16.2747	16.0449		16.1569	+
22484_pos	584.658	15.8283	16.316	15.3381	15.9118			+
22486_pos	548.174	15.8286	21.5178	17.044	20.8918	18.7966	20.331	+
22488_pos	691.717	15.8292	17.0214	16.2838	15.9147		15.6474	+
22491_pos	148.095	15.83	17.2193	17.035	16.8845		17.4856	+
22492_pos	630.111	15.8301	15.0408	14.9387	14.8078			+
22495_pos	857.241	15.8305	18.0153	17.3867	17.3406		16.4532	+
22504_pos	667.224	15.8324	16.5396	16.0721	15.5523		15.5409	+
22508_pos	550.172	15.833	18.9479	17.8478	18.2074	16.3954	17.7762	+
22513_pos	830.236	15.8341	16.3827	15.513	15.6415		15.4383	+
22517_pos	839.251	15.8345	15.1447	15.1402	14.7288			+
22519_pos	702.708	15.8347	16.2761	16.0169	15.3091			+
22525_pos	808.253	15.8357	17.4	16.5022	16.6403		16.5441	+
22526_pos	859.243	15.8362	16.4525	15.6108	15.7131			+
22527_pos	716.21	15.8363	16.5816	15.8328	15.939			+
22529_pos	344.185	15.8365	19.9687	18.888	19.6666	17.4048	20.9219	+
22530_pos	552.171	15.8365	15.2387	15.0262	14.7871			+
22531_pos	835.259	15.8367	19.3642	15.1496	18.6206	16.6621	17.6872	+
22535_pos	241.104	15.8378	19.4066	17.8455	18.9904		18.7493	+
22538_pos	510.179	15.8382	15.5586	15.0243	14.6952			+
22539_pos	668.223	15.8382	15.4931	15.2153	14.9542			+
22540_pos	501.185	15.8386	18.2662	17.784	17.5592		17.6474	+
22546_pos	404.188	15.8389	18.2451	17.3957	17.8117		17.8534	+
22547_pos	261.088	15.839	22.1436	19.0485	21.6297	19.337	22.3479	+	[M+Na]+	HEPES; CE10; JKMHFZQWWAIEOD-UHFFFAOYSA-N	HEPES; CE10; JKMHFZQWWAIEOD-UHFFFAOYSA-N: [M+Na]+: 0.946
22548_pos	739.284	15.8391	16.5172	15.6366	15.6638		16.0296	+
22549_pos	526.192	15.8392	20.0783	16.0803	19.2943	16.0707	18.048	+
22550_pos	737.285	15.8396	18.7075	17.0699	17.9674		18.0966	+
22551_pos	263.086	15.8398	17.8424	14.9338	17.3688		17.9667	+
22552_pos	786.272	15.8398	19.6622	18.3747	18.8527		18.5163	+
22554_pos	528.19	15.8409	17.4593	17.0485	16.8654		15.5294	+
22562_pos	298.157	15.8428	16.9596	16.1675	16.5798		17.1985	+
22564_pos	570.155	15.8431	18.8385	14.9844	18.2509	16.1742	18.5603	+
22573_pos	759.266	15.8439	15.6603	15.4778	15.0909		15.5205	+
22575_pos	499.187	15.8443	21.3384	16.4586	20.7382	15.68	20.7805	+
22578_pos	508.181	15.8453	17.8692	15.4806	17.0755		15.876	+
22584_pos	477.205	15.8461	21.0342	18.0407	20.3278		19.6918	+
22586_pos	390.172	15.8463	16.2761	15.542	15.8111		15.6812	+
22587_pos	837.259	15.8471	17.6146	15.9968	16.9113		16.131	+
22590_pos	824.227	15.8486	15.1909	15.5038	15.1184			+
22591_pos	239.106	15.8487	23.7514	22.0998	23.2704	19.9563	23.1337	+	[M+H]+	HEPES; CE10; JKMHFZQWWAIEOD-UHFFFAOYSA-N	HEPES; CE10; JKMHFZQWWAIEOD-UHFFFAOYSA-N: [M+H]+: 0.975
22594_pos	283.07	15.8497	17.7992	15.4532	17.5256	15.6103	19.2169	+	[M+H]+	Niflumic acid	Niflumic acid: [M+H]+: 0.756
22595_pos	537.143	15.8499	15.3544	15.2968	15.3419			+
22599_pos	788.271	15.8512	17.6536	16.144	17.0077		16.5288	+
22606_pos	297.159	15.8532	18.5918	18.0135	18.2235		18.4747	+
22616_pos	802.246	15.8592	16.3763	16.4533	16.2615			+
22618_pos	515.16	15.8595	19.4444	18.7643	19.5396		16.5159	+
22625_pos	262.173	15.8617	15.2485	15.4218	15.0744			+
22627_pos	517.159	15.862	17.1705	16.4253	17.0273			+
22628_pos	644.091	15.8622	14.9646	15.0862	14.9711			+
22632_pos	804.244	15.8637	14.9989	14.9231	14.9413			+
22636_pos	479.203	15.8661	17.9332	15.0747	17.2276		16.8027	+
22640_pos	586.129	15.8679	17.4895	15.7086	17.5269		15.3502	+
22645_pos	588.128	15.8701	15.9245	15.823	15.6343			+
22648_pos	581.653	15.8705	15.2547	15.0073	14.9145			+
22653_pos	299.044	15.8729	17.2765	17.4646	17.5602		16.2296	+
22655_pos	58.0651	15.8731	15.7086	15.6518	15.4519			+
22660_pos	873.214	15.8766	16.1905	15.6082	15.8669			+
22665_pos	566.146	15.8819	17.5049	15.873	17.2788			+
22693_pos	724.197	15.895	15.0064	14.7506	14.4416			+
22695_pos	279.06	15.8957	18.8755	18.9985	18.9395		16.3954	+
22697_pos	277.062	15.8964	21.8156	22.0616	21.8695	17.2359	19.2706	+
22704_pos	580.654	15.8989	16.0323	15.5712	15.4094			+
22708_pos	671.093	15.902	16.0942	14.9408	15.6006			+
22716_pos	564.147	15.9066	19.6132	17.8762	19.3668	15.441	16.9177	+
22723_pos	602.105	15.9124	16.372	16.5835	16.2935			+
22757_pos	673.092	15.9395	15.5269	15.1132	14.7081			+
22767_pos	386.003	15.9426	16.0341	15.4369	15.1766			+
22774_pos	588.64	15.9454	15.5485	15.0651	15.0383			+
22882_pos	423.96	15.9783	15.2846	15.1218	14.6945			+
22890_pos	427	15.9793	15.0424	14.7388	14.6883			+
22910_pos	315.017	15.9861	16.3649	18.8955	16.648			+
22966_pos	265.157	16.0092	17.2445	17.0211	16.9577			+
22971_pos	288.943	16.0107	15.6427	15.8331	15.5049		16.0077	+
23028_pos	437.937	16.0388	15.9601	15.1927	15.3536			+
23030_pos	439.935	16.0404	15.4246	15.1768	14.9112			+
23280_pos	516.704	16.0994	15.2502	14.8735	14.9996		15.1162	+
23362_pos	496.759	16.1202	15.1727	14.9379	14.8707		15.8618	+
23363_pos	578.705	16.1205	15.074	14.8526	14.5867			+
23372_pos	98.9252	16.1222	15.317	15.0542	15.1814		15.6961	+
23430_pos	370.754	16.1361	14.9023	14.6895	14.5078			+
23445_pos	671.036	16.1383	14.7454	14.5832	14.5543			+
23447_pos	594.738	16.1391	15.2862	15.1315	15.0194		16.1343	+
23463_pos	334.814	16.1433	15.1673	15.1299	14.9722		15.4773	+
23469_pos	597.914	16.1445	15.0435	14.7291	14.6011			+
23472_pos	568.704	16.1453	15.1088	14.6672	14.8383			+
23474_pos	233.078	16.1456	15.8317	15.5447	15.5611			+
23487_pos	848.583	16.152	15.3276	15.0488	15.1015			+
23515_pos	452.976	16.157	15.5994	14.9093	14.9918			+
23553_pos	682.651	16.1638	14.8895	14.7788	14.6362			+
23566_pos	453.976	16.1671	14.9198	14.9008	14.7408			+
23568_pos	502.963	16.1674	14.7714	14.6731	14.6255			+
23577_pos	560.961	16.1689	16.3271	16.2665	15.9525		15.9948	+
23599_pos	563.954	16.1717	14.8846	14.8278	14.6577		15.0712	+
23611_pos	138.919	16.1732	17.2792	17.1982	17.141			+
23621_pos	795.849	16.1755	15.2269	14.4989	14.9071		15.113	+
23645_pos	710.681	16.1789	16.7327	16.3293	16.4479		16.6497	+
23648_pos	462.984	16.1799	18.1174	17.7425	17.6895			+
24008_pos	268.837	16.1815	15.2735	15.3594	15.0501			+
23694_pos	878.605	16.1887	15.5572	14.9	15.3262			+
23696_pos	855.887	16.1893	16.6858	16.3704	16.3862		16.4003	+
23709_pos	926.602	16.1915	15.292	14.6959	14.988			+
23731_pos	739.938	16.1943	14.935	14.8683	14.5351		15.6224	+
23739_pos	706.696	16.1949	17.9838	17.4707	17.6122			+
23749_pos	893.824	16.1962	15.2348	14.6308	14.8134			+
23757_pos	895.818	16.1972	15.0666	14.9767	14.8067			+
23762_pos	942.598	16.1972	15.0453	14.7189	14.6671			+
23769_pos	608.719	16.1984	17.9032	17.5023	17.6167			+
23776_pos	630.679	16.1997	15.2395	15.1396	14.8649		15.0207	+
23785_pos	1140.54	16.2008	15.8027	15.46	15.6391			+
23789_pos	723.728	16.2012	15.0205	14.6479	14.515			+
23795_pos	858.637	16.2018	14.9126	14.6626	14.6747		15.1529	+
23850_pos	530.768	16.2028	15.2381	15.0761	14.8574			+
23805_pos	1072.58	16.2036	15.7254	15.4052	15.2706			+
23807_pos	916.617	16.2044	14.5765	14.6458	14.4589			+
23809_pos	560.767	16.2047	15.5957	15.0557	15.2753			+
23834_pos	640.732	16.2071	15.3409	15.3153	14.913			+
23842_pos	462.793	16.2082	15.2099	15.2427	14.5561			+
23859_pos	562.767	16.2102	15.0672	14.9118	14.9186			+
23889_pos	807.668	16.2141	16.8656	16.7035	16.6989		17.0368	+
23891_pos	1366.51	16.2146	15.2193	15.077	14.9007			+
23892_pos	1023.59	16.2148	15.9206	15.4774	15.4465			+
23893_pos	1103.6	16.215	15.8527	15.6224	15.7835		16.0485	+
23912_pos	903.161	16.2175	14.7033	14.6678	14.4845			+
23955_pos	838.673	16.2248	15.5294	15.1755	15.2137		15.5036	+
23971_pos	1151.1	16.2265	14.9067	14.8728	14.6535			+
23975_pos	1300.54	16.2269	15.8206	15.3656	15.4163		15.7608	+
23988_pos	830.281	16.2283	15.165	15.208	14.4016			+
23997_pos	1317.03	16.2309	14.7259	14.3886	14.5102			+
24001_pos	836.194	16.2326	16.0296	15.5307	15.7243		16.016	+
24023_pos	291.887	16.2382	17.2978	17.1758	17.016			+
24025_pos	638.738	16.2392	16.7288	16.3018	16.4051		16.7904	+
24035_pos	786.703	16.2424	17.3827	16.9854	17.1101			+
24041_pos	1364.52	16.2436	15.0569	14.638	14.7551			+
24051_pos	1308.54	16.246	14.9002	14.5104	14.6915			+/-	[M+H-H2O]+, [M+Acetate]-
24074_pos	933.174	16.2591	16.0994	15.5896	15.5101		15.9799	+
24096_pos	934.172	16.2684	15.6823	15.3813	15.341			+
24115_pos	885.183	16.276	15.8104	15.4773	15.658		15.9515	+
24805_pos	116.891	16.2958	15.2258	14.8391	14.8954			+
24158_pos	779.634	16.2963	15.279	15.0429	14.7016			+
24182_pos	1297.56	16.3134	16.2437	15.9216	15.8764			+
24193_pos	487.841	16.3194	16.2367	15.579	15.8618		16.3813	+
24199_pos	919.68	16.3239	14.972	14.6633	14.8015			+
24208_pos	1197.59	16.3295	16.77	16.4205	16.4905		16.8398	+
24209_pos	196.903	16.332	15.4414	14.8189	15.1363		15.3041	+
24215_pos	1101.11	16.3359	15.2099	14.6698	14.9177			+
24217_pos	1184.59	16.3379	15.2316	15.0496	14.8392		15.6497	+
24229_pos	802.723	16.347	15.3026	14.9483	14.7566			+
24249_pos	844.617	16.3544	15.2371	14.9241	15.014		15.4971	+
24250_pos	590.745	16.3545	15.1885	14.6934	14.7099		15.3423	+
24279_pos	1242.63	16.3692	15.6731	15.401	15.174			+
24285_pos	759.669	16.3729	15.5101	15.4653	15.2833			+
24295_pos	1144.51	16.3777	14.942	15.0171	14.8667		15.2035	+
24300_pos	1346.55	16.3791	15.2119	15.1172	14.9108			+
24312_pos	312.845	16.3834	15.695	15.3996	15.2001		15.3713	+
24313_pos	881.713	16.3847	15.0899	14.8214	14.6437			+
24358_pos	1134.6	16.3856	15.4918	15.2929	15.102		15.3071	+
24317_pos	1325.09	16.3857	15.2014	14.9578	15.1451			+
24065_pos	1278.59	16.3863	15.6272	15.3869	15.2652		16.0503	+
24319_pos	1372.58	16.3865	15.2365	15.0828	14.8565			+
24325_pos	1177.13	16.39	15.3321	15.3457	14.9092		15.255	+
24331_pos	573.779	16.3928	15.7018	15.3571	15.2685		15.6224	+
24349_pos	850.722	16.4025	14.5323	15.0664	14.7606			+
24366_pos	929.702	16.4096	15.2476	14.6819	15.0767			+
24383_pos	516.868	16.4177	15.084	15.2304	14.9446		16.2145	+
24391_pos	408.824	16.4182	15.7856	15.5957	15.5217			+
24396_pos	1129.13	16.4193	15.7377	15.3167	15.5256			+
24416_pos	1297.07	16.4244	15.1032	14.7283	14.7669			+
24422_pos	1257.13	16.4263	15.6533	15.8111	15.4799			+
24423_pos	1173.53	16.4266	15.1087	14.5935	14.8304			+
24431_pos	805.18	16.4297	15.0897	14.9911	14.9933			+
24440_pos	212.87	16.4339	16.4232	16.0278	15.8383			+
24441_pos	920.678	16.434	16.551	16.2979	16.2484			+
24445_pos	1038.61	16.4349	14.7452	14.6906	14.5045		14.7496	+
24447_pos	1013.18	16.4353	15.2411	15.0193	14.9421			+
24469_pos	1174.65	16.4401	15.3132	14.7225	14.8522			+
24474_pos	867.712	16.4408	16.2445	15.8639	15.8628		16.2943	+
24485_pos	702.755	16.4424	15.7399	15.2342	15.3784		15.4437	+
24511_pos	1277.59	16.4483	16.0574	15.7899	15.6748			+
24524_pos	1327.09	16.4506	15.0105	14.5879	14.7989		15.0042	+
24537_pos	1278.1	16.4527	15.2166	14.8643	14.8836		15.2069	+
24542_pos	1125.65	16.4531	15.0787	15.0589	14.9136			+
24603_pos	1208.14	16.4606	15.9282	15.6462	15.7629			+
24604_pos	536.843	16.4607	14.6417	14.4546	14.6899			+
24623_pos	769.734	16.4623	15.6556	15.2624	15.2712			+
24629_pos	677.681	16.4627	14.8424	15.0053	14.7441			+
24632_pos	1190.64	16.4629	15.6091	15.2575	15.3403		15.5473	+
24663_pos	1130.13	16.4653	15.6731	15.316	15.3869			+
24672_pos	1040.7	16.4658	15.9873	15.6521	15.6743			+
24673_pos	843.745	16.4659	15.3565	14.9653	15.0565		15.302	+
24681_pos	1216.19	16.4665	15.9009	15.9438	15.7018		15.7716	+
24682_pos	1161.15	16.4666	14.7794	14.6777	14.4263			+
24683_pos	896.709	16.4666	15.887	15.4369	15.5243		15.5346	+
24725_pos	1155.67	16.4684	15.1688	14.9727	14.7876		14.9071	+
24729_pos	1258.13	16.4684	15.5333	15.2529	15.046			+
24732_pos	1305.61	16.4687	16.5179	16.2249	16.3344		16.4984	+
24737_pos	1067.72	16.4689	15.2575	14.9868	14.8984		15.4149	+
24747_pos	611.851	16.4694	16.5564	16.2807	16.0368			+
24756_pos	1207.14	16.4696	16.1276	15.7921	15.612			+
24764_pos	611.808	16.4699	16.8268	16.5403	16.5705		16.9653	+
24772_pos	1288.62	16.4701	15.2606	15.3232	15.0887			+
24797_pos	413.856	16.4709	15.472	15.0599	15.0388		15.3784	+
24804_pos	1106.68	16.471	15.0819	14.6052	14.6725			+
24826_pos	1306.12	16.4716	15.5536	15.2898	15.2064			+
24833_pos	1332.63	16.472	15.3135	15.2414	14.864		15.4465	+
24853_pos	1038.7	16.4727	15.2335	15.1136	15.0406			+
24866_pos	1386.6	16.4732	14.7997	14.6351	14.5731			+
24891_pos	805.76	16.4743	16.3263	16.0269	15.9069			+
24912_pos	865.714	16.4751	18.0238	17.7627	17.7862			+
24926_pos	1230.58	16.4758	15.4626	15.1073	15.1193			+
24952_pos	1206.14	16.4784	15.3784	14.9877	14.937		15.3002	+
24955_pos	1169.69	16.4787	15.2629	15.2507	14.8624			+
24960_pos	1223.63	16.4793	14.8582	14.5628	14.5886			+
[truncated: 6,369 more rows]
