# Supplementary material for: Integrated Multiomics Enabled by Sequential Extraction for Comprehensive Molecular Profiling of Small Extracellular Vesicles
Source: Anal Chem. 2026 Jun 22;98(26):19603–14. doi: 10.1021/acs.analchem.6c01280 (PMC13347708; doi:10.1021/acs.analchem.6c01280)
Supplement: Supplementary file 16 [file ac6c01280_si_016.xlsx]

## Sheet: Sheet1
Table S22. GOSCL Analysis of Proteins Enriched in SECUF Compared to UC.
#term ID	term description	observed gene count	background gene count	strength	signal	false discovery rate	matching proteins in your network (IDs)	matching proteins in your network (labels)
GOCC:0031012	Extracellular matrix	50	96	0.6	1.26	2.17e-11	9606.ENSP00000216286,9606.ENSP00000221891,9606.ENSP00000222399,9606.ENSP00000225964,9606.ENSP00000230538,9606.ENSP00000231061,9606.ENSP00000252486,9606.ENSP00000252999,9606.ENSP00000254528,9606.ENSP00000254898,9606.ENSP00000258341,9606.ENSP00000260356,9606.ENSP00000261405,9606.ENSP00000264187,9606.ENSP00000265077,9606.ENSP00000265131,9606.ENSP00000266085,9606.ENSP00000271588,9606.ENSP00000295550,…	NID2,APLP1,LAMB1,COL1A1,LAMA4,SPARC,APOE,LAMA5,EMILIN2,MATN2,LAMC1,THBS1,VWF,NID1,VCAN,TNC,TIMP3,HMCN1,COL6A3,COL1A2,COL14A1,COL6A2,COL3A1,LAMB2,EFEMP2,LAMA3,COL12A1,COL6A6,COL18A1,COL4A2,LAMC3,COL6A1,THBS2,ADAMTS13,HSPG2,COL5A2,COL15A1,COL4A1,AGRN,POSTN,COL2A1,SSC5D,PTPRZ1,MMRN1,FBLN2,LTBP1,CD8A,ACAN,LAMA2,PCSK6
GOCC:0062023	Collagen-containing extracellular matrix	47	84	0.63	1.31	2.17e-11	9606.ENSP00000216286,9606.ENSP00000221891,9606.ENSP00000222399,9606.ENSP00000225964,9606.ENSP00000230538,9606.ENSP00000231061,9606.ENSP00000252486,9606.ENSP00000252999,9606.ENSP00000254528,9606.ENSP00000254898,9606.ENSP00000258341,9606.ENSP00000260356,9606.ENSP00000261405,9606.ENSP00000264187,9606.ENSP00000265077,9606.ENSP00000265131,9606.ENSP00000266085,9606.ENSP00000271588,9606.ENSP00000295550,…	NID2,APLP1,LAMB1,COL1A1,LAMA4,SPARC,APOE,LAMA5,EMILIN2,MATN2,LAMC1,THBS1,VWF,NID1,VCAN,TNC,TIMP3,HMCN1,COL6A3,COL1A2,COL14A1,COL6A2,COL3A1,LAMB2,EFEMP2,LAMA3,COL12A1,COL18A1,COL4A2,LAMC3,COL6A1,HSPG2,COL5A2,COL15A1,COL4A1,AGRN,POSTN,COL2A1,SSC5D,PTPRZ1,MMRN1,FBLN2,LTBP1,CD8A,ACAN,LAMA2,PCSK6
GOCC:0030312	External encapsulating structure	48	96	0.58	1.2	9.68e-11	9606.ENSP00000216286,9606.ENSP00000221891,9606.ENSP00000222399,9606.ENSP00000225964,9606.ENSP00000230538,9606.ENSP00000231061,9606.ENSP00000252486,9606.ENSP00000252999,9606.ENSP00000254528,9606.ENSP00000254898,9606.ENSP00000258341,9606.ENSP00000260356,9606.ENSP00000261405,9606.ENSP00000264187,9606.ENSP00000265077,9606.ENSP00000265131,9606.ENSP00000266085,9606.ENSP00000271588,9606.ENSP00000295550,…	NID2,APLP1,LAMB1,COL1A1,LAMA4,SPARC,APOE,LAMA5,EMILIN2,MATN2,LAMC1,THBS1,VWF,NID1,VCAN,TNC,TIMP3,HMCN1,COL6A3,COL1A2,COL14A1,COL6A2,COL3A1,LAMB2,EFEMP2,LAMA3,COL12A1,COL6A6,COL18A1,COL4A2,LAMC3,COL6A1,ADAMTS13,HSPG2,COL5A2,COL15A1,COL4A1,AGRN,POSTN,COL2A1,SDC1,SSC5D,MMRN1,FBLN2,LTBP1,ACAN,LAMA2,PCSK6
GOCC:0005604	Basement membrane	20	29	0.72	0.89	2.52e-05	9606.ENSP00000216286,9606.ENSP00000221891,9606.ENSP00000222399,9606.ENSP00000230538,9606.ENSP00000231061,9606.ENSP00000252999,9606.ENSP00000258341,9606.ENSP00000264187,9606.ENSP00000271588,9606.ENSP00000307156,9606.ENSP00000309953,9606.ENSP00000324532,9606.ENSP00000352798,9606.ENSP00000353654,9606.ENSP00000354360,9606.ENSP00000363827,9606.ENSP00000364140,9606.ENSP00000364979,9606.ENSP00000368678,…	NID2,APLP1,LAMB1,LAMA4,SPARC,LAMA5,LAMC1,NID1,HMCN1,LAMB2,EFEMP2,LAMA3,COL18A1,COL4A2,LAMC3,HSPG2,COL15A1,COL4A1,AGRN,LAMA2
GOCC:0005581	Collagen trimer	13	14	0.85	0.78	0.00033	9606.ENSP00000225964,9606.ENSP00000295550,9606.ENSP00000297268,9606.ENSP00000297848,9606.ENSP00000304408,9606.ENSP00000325146,9606.ENSP00000352798,9606.ENSP00000353654,9606.ENSP00000355180,9606.ENSP00000364000,9606.ENSP00000364140,9606.ENSP00000364979,9606.ENSP00000369889	COL1A1,COL6A3,COL1A2,COL14A1,COL3A1,COL12A1,COL18A1,COL4A2,COL6A1,COL5A2,COL15A1,COL4A1,COL2A1
GOCC:0005796	Golgi lumen	17	26	0.69	0.72	0.00033	9606.ENSP00000265077,9606.ENSP00000284981,9606.ENSP00000353393,9606.ENSP00000361818,9606.ENSP00000363827,9606.ENSP00000364711,9606.ENSP00000364731,9606.ENSP00000368678,9606.ENSP00000370542,9606.ENSP00000381008,9606.ENSP00000387356,9606.ENSP00000406861,9606.ENSP00000436812,9606.ENSP00000482760,9606.ENSP00000484824,9606.ENSP00000485659,9606.ENSP00000494061	VCAN,APP,F8,SDC4,HSPG2,OGN,F7,AGRN,SDC1,MUC16,ACAN,MUC6,MUC5B,PCSK6,MUC1,MUC5AC,MUC2
GOCC:0005788	Endoplasmic reticulum lumen	25	67	0.45	0.5	0.0026	9606.ENSP00000225964,9606.ENSP00000233242,9606.ENSP00000252486,9606.ENSP00000258341,9606.ENSP00000260356,9606.ENSP00000265077,9606.ENSP00000268150,9606.ENSP00000284981,9606.ENSP00000295550,9606.ENSP00000297268,9606.ENSP00000300527,9606.ENSP00000304408,9606.ENSP00000325146,9606.ENSP00000350425,9606.ENSP00000352798,9606.ENSP00000353393,9606.ENSP00000353654,9606.ENSP00000355180,9606.ENSP00000356771,…	COL1A1,APOB,APOE,LAMC1,THBS1,VCAN,MFGE8,APP,COL6A3,COL1A2,COL6A2,COL3A1,COL12A1,APOA4,COL18A1,F8,COL4A2,COL6A1,F5,COL5A2,COL15A1,F7,COL4A1,COL2A1,MTTP
GOCC:0005576	Extracellular region	116	642	0.14	0.36	0.0031	9606.ENSP00000017003,9606.ENSP00000216286,9606.ENSP00000221891,9606.ENSP00000222399,9606.ENSP00000225964,9606.ENSP00000227667,9606.ENSP00000230538,9606.ENSP00000231061,9606.ENSP00000233242,9606.ENSP00000242465,9606.ENSP00000252486,9606.ENSP00000252999,9606.ENSP00000253354,9606.ENSP00000254528,9606.ENSP00000254898,9606.ENSP00000256646,9606.ENSP00000258341,9606.ENSP00000260356,9606.ENSP00000261405,…	XYLT2,NID2,APLP1,LAMB1,COL1A1,APOC3,LAMA4,SPARC,APOB,SRGN,APOE,LAMA5,BPIFB1,EMILIN2,MATN2,NOTCH2,LAMC1,THBS1,VWF,PKD1,LCAT,LOXL3,NID1,FETUB,VCAN,TNC,EGF,PON3,TIMP3,MFGE8,TINAGL1,HMCN1,HAPLN1,PLA2G7,SAA4,APP,COL6A3,FSTL1,COL1A2,COL14A1,COL6A2,GPRC5B,COL3A1,LAMB2,GP6,EFEMP2,CTSW,ITGA3,EEA1,LAMA3,COL12A1,ENTPD5,ADAM15,APOA4,COL6A6,COL18A1,F8,COL4A2,LAMC3,COL6A1,THBS2,CFHR4,F5,S100A12,ADAMTS13,TSPAN1…
GOCC:0034358	Plasma lipoprotein particle	17	35	0.57	0.51	0.0036	9606.ENSP00000227667,9606.ENSP00000233242,9606.ENSP00000252486,9606.ENSP00000264005,9606.ENSP00000274793,9606.ENSP00000278222,9606.ENSP00000284981,9606.ENSP00000350425,9606.ENSP00000365081,9606.ENSP00000381250,9606.ENSP00000384906,9606.ENSP00000387654,9606.ENSP00000454071,9606.ENSP00000465356,9606.ENSP00000466775,9606.ENSP00000468236,9606.ENSP00000497642	APOC3,APOB,APOE,LCAT,PLA2G7,SAA4,APP,APOA4,APOM,APOF,SAA1,PCYOX1,LDLR,APOC1,APOC2,APOC4,LPL
GOCC:0034364	High-density lipoprotein particle	14	26	0.61	0.49	0.0058	9606.ENSP00000227667,9606.ENSP00000233242,9606.ENSP00000252486,9606.ENSP00000264005,9606.ENSP00000274793,9606.ENSP00000278222,9606.ENSP00000284981,9606.ENSP00000350425,9606.ENSP00000365081,9606.ENSP00000381250,9606.ENSP00000384906,9606.ENSP00000465356,9606.ENSP00000466775,9606.ENSP00000468236	APOC3,APOB,APOE,LCAT,PLA2G7,SAA4,APP,APOA4,APOM,APOF,SAA1,APOC1,APOC2,APOC4
GOCC:0043256	Laminin complex	9	11	0.79	0.47	0.0117	9606.ENSP00000222399,9606.ENSP00000230538,9606.ENSP00000252999,9606.ENSP00000258341,9606.ENSP00000264187,9606.ENSP00000307156,9606.ENSP00000324532,9606.ENSP00000354360,9606.ENSP00000400365	LAMB1,LAMA4,LAMA5,LAMC1,NID1,LAMB2,LAMA3,LAMC3,LAMA2
GOCC:0034385	Triglyceride-rich plasma lipoprotein particle	11	18	0.67	0.44	0.0131	9606.ENSP00000227667,9606.ENSP00000233242,9606.ENSP00000252486,9606.ENSP00000284981,9606.ENSP00000350425,9606.ENSP00000365081,9606.ENSP00000387654,9606.ENSP00000465356,9606.ENSP00000466775,9606.ENSP00000468236,9606.ENSP00000497642	APOC3,APOB,APOE,APP,APOA4,APOM,PCYOX1,APOC1,APOC2,APOC4,LPL
GOCC:0071944	Cell periphery	111	634	0.12	0.31	0.0131	9606.ENSP00000216286,9606.ENSP00000221891,9606.ENSP00000222399,9606.ENSP00000225964,9606.ENSP00000230538,9606.ENSP00000231061,9606.ENSP00000233242,9606.ENSP00000252486,9606.ENSP00000252590,9606.ENSP00000252999,9606.ENSP00000254528,9606.ENSP00000254898,9606.ENSP00000256078,9606.ENSP00000256637,9606.ENSP00000256646,9606.ENSP00000258341,9606.ENSP00000260356,9606.ENSP00000260818,9606.ENSP00000261405,…	NID2,APLP1,LAMB1,COL1A1,LAMA4,SPARC,APOB,APOE,PLVAP,LAMA5,EMILIN2,MATN2,KRAS,SORT1,NOTCH2,LAMC1,THBS1,DNAJC13,VWF,PKD1,NOTCH3,MCAM,NID1,ADD2,VCAN,TNC,EGF,PRKAR2A,TIMP3,HMCN1,GPM6A,APP,PCDH1,COL6A3,EMCN,COL1A2,COL14A1,COL6A2,COL3A1,GNB2,LAMB2,GP6,EFEMP2,SLCO2A1,ITGA3,EEA1,MARCO,LAMA3,COL12A1,FMNL1,RFTN1,PTPRB,EPB41L3,ADAM15,COL6A6,PLXNB1,CD2AP,COL18A1,PTPRF,COL4A2,LAMC3,COL6A1,S100A12,LOR,ADGRL4,A…
GOCC:0034361	Very-low-density lipoprotein particle	10	16	0.68	0.41	0.0197	9606.ENSP00000227667,9606.ENSP00000233242,9606.ENSP00000252486,9606.ENSP00000350425,9606.ENSP00000365081,9606.ENSP00000387654,9606.ENSP00000465356,9606.ENSP00000466775,9606.ENSP00000468236,9606.ENSP00000497642	APOC3,APOB,APOE,APOA4,APOM,PCYOX1,APOC1,APOC2,APOC4,LPL
GOCC:0098644	Complex of collagen trimers	7	8	0.82	0.36	0.0378	9606.ENSP00000225964,9606.ENSP00000297268,9606.ENSP00000304408,9606.ENSP00000353654,9606.ENSP00000364000,9606.ENSP00000364979,9606.ENSP00000369889	COL1A1,COL1A2,COL3A1,COL4A2,COL5A2,COL4A1,COL2A1
