# Supplementary material for: Integrated Multiomics Enabled by Sequential Extraction for Comprehensive Molecular Profiling of Small Extracellular Vesicles
Source: Anal Chem. 2026 Jun 22;98(26):19603–14. doi: 10.1021/acs.analchem.6c01280 (PMC13347708; doi:10.1021/acs.analchem.6c01280)
Supplement: Supplementary file 17 [file ac6c01280_si_017.xlsx]

## Sheet: Sheet1
Table S23. Plasma Derived sEVs Lipidomics Positive Ion Mode Local Database.
	mz	rt	formula	smiles	inchi	name	adduct	comment	Fill %	MS/MS assigned	Reference RT	Reference m/z	Formula	Ontology	INCHIKEY	SMILES	Annotation tag (VS1.0)	RT matched	m/z matched	MS/MS matched	Comment	Manually modified for quantification	Manually modified for annotation	Isotope tracking parent ID	Isotope tracking weight number	RT similarity	m/z similarity	Simple dot product	Weighted dot product	Reverse dot product	Matched peaks count	Matched peaks percentage	Total score	S/N average	Spectrum reference file name	MS1 isotopic spectrum	MS/MS spectrum
1	72.0804	32.938	C4H9N	C1CCNC1	NA	Pyrrolidine; CE30; RWRDLPDLKQPQOW-UHFFFAOYSA-N	[M+H]+	PosLipidUC	0.4	TRUE	7.706	72.0808	C4H9N	Pyrrolidines	RWRDLPDLKQPQOW-UHFFFAOYSA-N	C1CCNC1	430	FALSE	TRUE	TRUE	Normalized unit: Intensity; Annotation method: MSMS-Public_all-pos-VS19_4	FALSE	FALSE	112	0	0	1	0.985	0.866	0.853	1	0.5	1.583	15.04	Pos_Lipid_UC_PQC_it4	72.08061:2971 73.08528:0 74.08995:6041	56.19807:33 72.08086:979 72.12296:15 72.14352:6 72.33144:10 75.00302:42
2	86.0966	22.944	C5H11N	C1CCNCC1	NA	Piperidine; LC-ESI-QTOF; MS2; CE	[M+H]+	PosLipidUC	0.33	TRUE	-1	86.0964	C5H11N	Piperidines	NQRYJNQNLNOLGT-UHFFFAOYSA-N	C1CCNCC1	430	FALSE	TRUE	TRUE	Normalized unit: Intensity; Annotation method: MSMS-Pos-MassBank (1)_3	FALSE	FALSE	186	0	0	1	0.667	0.66	0.84	1	0.5	1.466	12.04	Pos_Lipid_UC_PQC_it1	86.09647:20642 87.10114:1310 88.10581:1023768	56.04738:57 56.06195:7 56.18261:23 58.06479:152 58.09195:8 58.10249:6 58.15654:12 70.06291:97 86.09441:142 86.12443:39
3	98.9835	20.992	H3O4P	OP(=O)(O)O	NA	Ortophosphate	[M+H]+	PosLipidUC	0.07	TRUE	0.658	98.9842	H3O4P	Non-metal phosphates	NBIIXXVUZAFLBC-UHFFFAOYSA-N	OP(=O)(O)O	430	FALSE	TRUE	TRUE	Normalized unit: Intensity; Annotation method: MSMS-Public_all-pos-VS19_4	FALSE	FALSE	359	0	0	0.99	0.74	0.693	0.693	3	1	1.742	8.29	Pos_Lipid_UC_PQC_it1	98.98349:23601 99.98816:0 100.99283:0	54.98526:166 55.12220:10 55.13723:28 55.15813:13 55.36208:33 56.96287:49 57.00872:28 62.96324:674 79.05277:191 79.08216:16 80.50027:6 80.97371:6310 81.02851:50 81.12541:10 81.17150:46 81.18425:65 81.21296:5 81.23428:68 81.27555:51 81.30893:33 81.58357:36 81.88273:49 81.93379:21 98.98365:1262 99.02696:33 100.00327:15
4	100.112	23.044	C6H13N	NC1CCCCC1	NA	Cyclohexanamine	[M+H]+	PosLipidUC	0.53	TRUE	-1	100.112	C6H13N	Cyclohexylamines	PAFZNILMFXTMIY-UHFFFAOYSA-N	NC1CCCCC1	430	FALSE	TRUE	TRUE	Normalized unit: Intensity; Annotation method: MSMS-Pos-FiehnHILIC (1)_2	FALSE	FALSE	383	0	0	1	0.954	0.821	0.817	2	0.67	1.659	8.94	Pos_Lipid_UC_PQC_it1	100.11204:20042 101.11671:1889 102.12137:1565804	55.05416:1312 55.08638:33 55.09385:30 55.13707:32 55.22490:33 55.35062:12 55.50020:5 60.92596:17 83.08476:564 83.11541:25 83.14108:25 83.37368:9
5	100.112	1.298	C6H13N	NC1CCCCC1	NA	Cyclohexanamine	[M+H]+	PosLipidUC	1	TRUE	-1	100.112	C6H13N	Cyclohexylamines	PAFZNILMFXTMIY-UHFFFAOYSA-N	NC1CCCCC1	430	FALSE	TRUE	TRUE	Normalized unit: Intensity; Annotation method: MSMS-Pos-FiehnHILIC (1)_2	FALSE	FALSE	384	0	0	1	0.995	0.865	0.862	2	0.67	1.697	48.81	Pos_Lipid_UC_PQC_it3	100.11203:49407 101.11670:3876 102.12137:105157	53.03753:125 55.01838:95 55.05403:2797 55.09015:67 55.10128:12 55.11230:30 55.27374:24 55.31988:6 55.41481:15 83.08634:314 91.98811:32 100.23849:7 100.29389:15 100.33241:55
6	100.112	11.265	C6H13N	NC1CCCCC1	NA	Cyclohexanamine	[M+H]+	PosLipidUC	0.47	TRUE	-1	100.112	C6H13N	Cyclohexylamines	PAFZNILMFXTMIY-UHFFFAOYSA-N	NC1CCCCC1	430	FALSE	TRUE	TRUE	Normalized unit: Intensity; Annotation method: MSMS-Pos-FiehnHILIC (1)_2	FALSE	FALSE	385	0	0	1	0.995	0.866	0.862	2	0.67	1.697	7.83	Pos_Lipid_UC_PQC_it1	100.11211:16283 101.11677:1211 102.12144:1167378	55.05413:3350 55.09945:41 55.10923:16 55.12724:55 55.14264:10 55.44623:38 55.50288:13 55.76339:44 56.04846:177 56.08915:12 56.09448:7 56.23682:17 58.06422:110 72.08003:131 79.05379:120 79.07287:11 83.08454:338 83.13173:13 83.14016:15
7	100.112	24.355	C6H13N	NC1CCCCC1	NA	Cyclohexanamine	[M+H]+	PosLipidUC	0.6	TRUE	-1	100.112	C6H13N	Cyclohexylamines	PAFZNILMFXTMIY-UHFFFAOYSA-N	NC1CCCCC1	430	FALSE	TRUE	TRUE	Normalized unit: Intensity; Annotation method: MSMS-Pos-FiehnHILIC (1)_2	FALSE	FALSE	391	0	0	1	0.857	0.776	0.809	1	0.33	1.41	8.51	Pos_Lipid_UC_PQC_it1	100.11236:21451 101.11703:1385 102.12169:3689439	55.05402:1700 55.11154:7 55.12475:22 55.19546:17 55.21208:40 55.23109:31 55.32520:30 55.37778:30 55.40843:41 56.04874:227 56.07409:21 58.06482:176 58.08321:15 72.08022:83 83.08414:79 83.30716:21 83.39590:27 102.91538:6
8	100.112	20.26	C6H13N	NC1CCCCC1	NA	Cyclohexanamine	[M+H]+	PosLipidUC	0.27	TRUE	-1	100.112	C6H13N	Cyclohexylamines	PAFZNILMFXTMIY-UHFFFAOYSA-N	NC1CCCCC1	430	FALSE	TRUE	TRUE	Normalized unit: Intensity; Annotation method: MSMS-Pos-FiehnHILIC (1)_2	FALSE	FALSE	392	0	0	1	0.991	0.861	0.857	2	0.67	1.692	4.73	Pos_Lipid_UC_PQC_it1	100.11233:18984 101.11700:1593 102.12166:1669062	55.05411:2237 55.10166:20 55.11721:62 55.12565:18 55.16235:14 55.18172:71 55.19668:16 55.26351:45 55.38443:46 55.48213:13 55.60339:14 55.84798:22 55.98760:223 56.00641:24 56.01804:11 56.05044:110 56.06865:12 56.08407:10 83.08502:366 83.12765:13 83.25760:39 100.11095:53 100.13022:10
9	104.107	32.95	C5H14NO	OCC[N+](C)(C)C	NA	Choline [M]+	[M]+	PosLipidUC	1	TRUE	-1	104.106	C5H14NO	Cholines	OEYIOHPDSNJKLS-UHFFFAOYSA-N	OCC[N+](C)(C)C	430	FALSE	TRUE	TRUE	Normalized unit: Intensity; Annotation method: MSMS-Pos-FiehnHILIC (1)_2	FALSE	FALSE	667	0	0	0.99	0.822	0.97	0.857	1	0.2	1.377	76.72	Pos_Lipid_UC_PQC_it5	104.10695:42414 105.11162:2937 106.11628:767	58.06415:43 58.10153:5 58.28122:17 61.08187:83 61.65178:9 72.15505:8 72.18459:28 91.06594:19 96.11984:35 104.10857:157 104.13064:23
10	116.143	33.317	C7H17N	CCCCNC(C)C	NA	Butylisopropylamine	[M+H]+	PosLipidUC	0.93	TRUE	1.4	116.143	C7H17N	Dialkylamines	OKRJGUKZYSEUOY-UHFFFAOYSA-N	CCCCNC(C)C	430	FALSE	TRUE	TRUE	Normalized unit: Intensity; Annotation method: MSMS-Public_all-pos-VS19_4	FALSE	FALSE	768	0	0	1	0.719	0.766	0.733	2	0.4	1.389	16.92	Pos_Lipid_UC_PQC_it1	116.14339:53072 117.14805:3771 118.15272:0	57.06984:141 71.08509:47 74.09600:1027 74.12650:53 74.15263:11 74.16538:14 74.19030:7 74.24691:12 116.05781:147 116.10579:177 116.53668:26
11	118.086	11.385	C5H11NO2	O=C(O)C(N)C(C)C	NA	Valine	[M+H]+	PosLipidUC	0.47	TRUE	-1	118.086	C5H11NO2	Valine and derivatives	KZSNJWFQEVHDMF-UHFFFAOYNA-N	O=C(O)C(N)C(C)C	430	FALSE	TRUE	TRUE	Normalized unit: Intensity; Annotation method: MSMS-Pos-FiehnHILIC (1)_2	FALSE	FALSE	817	0	0	1	0.591	0.606	0.694	4	0.5	1.375	8.12	Pos_Lipid_UC_PQC_it3	118.08621:51561 119.09088:2923 120.09555:430	56.77337:12 57.06922:392 57.09595:20 57.10875:19 57.79416:25 58.06603:4639 58.15490:8 58.17658:25 58.19521:24 58.24760:14 58.27044:40 58.28684:12 58.30337:23 58.34311:27 58.35984:12 58.36888:22 58.77907:50 58.79226:8 59.07346:3950 59.12149:61 59.14526:32 59.19320:37 59.30011:13 59.44101:14 59.71061:56 72.08151:1794 72.12484:60 72.13569:24 72.15304:50 72.20260:63 72.23285:6 72.25022:25 72.25616:13…
12	118.086	22.91	C5H11NO2	O=C(O)C(N)C(C)C	NA	Valine	[M+H]+	PosLipidUC	0.87	TRUE	-1	118.086	C5H11NO2	Valine and derivatives	KZSNJWFQEVHDMF-UHFFFAOYNA-N	O=C(O)C(N)C(C)C	430	FALSE	TRUE	TRUE	Normalized unit: Intensity; Annotation method: MSMS-Pos-FiehnHILIC (1)_2	FALSE	FALSE	822	0	0	1	0.653	0.686	0.762	4	0.5	1.435	7.11	Pos_Lipid_UC_PQC_it3	118.08639:31838 119.09106:1483 120.09572:325	57.73026:43 58.06472:2261 58.10323:48 58.12095:7 58.18557:29 58.19631:42 58.34212:27 58.35751:9 58.51045:29 59.07256:1984 59.11129:46 59.13331:7 59.20884:19 59.30892:31 59.33162:10 59.92101:60 59.95036:38 72.08063:878 72.12287:26 72.19046:15 72.27519:5 72.29079:72 72.32207:12 72.57587:17 73.83175:6 74.09516:17 74.32154:6 76.07381:207 76.11814:5 86.09591:2169 86.14633:44 86.20586:36 86.22220:6 86.…
13	139.05	1.023	C6H6N2O2	OC(=O)\C=C\C1=CNC=N1	NA	4-Imidazoleacrylic acid	[M+H]+	PosLipidUC	0.8	TRUE	0.453	139.05	C6H6N2O2	Others	LOIYMIARKYCTBW-OWOJBTEDSA-N	OC(=O)\C=C\C1=CNC=N1	430	FALSE	TRUE	TRUE	Normalized unit: Intensity; Annotation method: Msp20250805135626_NCDK_conventional_converted_dev_1	FALSE	FALSE	1038	0	0	0.98	0.908	0.905	0.904	4	0.67	1.695	83.47	Pos_Lipid_UC_PQC_it4	139.05118:4418 140.05585:614 141.06051:1837	55.05269:207 55.07850:15 56.04847:141 56.08909:10 66.03377:268 66.06737:6 66.08424:5 66.13848:42 66.46428:13 67.02089:17 69.04711:173 69.08274:7 77.03758:63 77.05326:16 91.05536:96 93.04456:2092 93.10834:49 93.14158:10 93.22439:20 93.24275:18 93.53690:15 93.61045:10 93.99228:25 94.17060:24 94.93698:9 95.04814:135 95.06039:441 95.08582:119 95.10225:29 95.11545:22 95.15593:7 95.21000:12 95.44984:21…
14	157.014	6.79	C6H6O6	O=C(O)C=C(C(=O)O)CC(=O)O	NA	Aconitic acid (not validated, isomer of 273); PlaSMA ID-271	[M+H-H2O]+	PosLipidUC	0.53	TRUE	1.61	157.014	C6H6O6	Organic acids	GTZCVFVGUGFEME-UHFFFAOYSA-N	O=C(O)C=C(C(=O)O)CC(=O)O	430	FALSE	TRUE	TRUE	Normalized unit: Intensity; Annotation method: MSMS-Public_all-pos-VS19_4	FALSE	FALSE	1170	0	0	1	0.603	0.621	0.844	3	0.5	1.443	6.97	Pos_Lipid_UC_PQC_it4	157.01402:4039 158.01869:453 159.02336:0	55.01650:100 55.04502:7 56.94442:14 68.99533:143 69.04962:22 69.22148:22 98.97558:424 99.02052:10 99.16028:26 111.00649:156 111.04530:11 139.00063:114
15	167.034	20.612	C8H6O4	O=C(O)C=1C=CC=CC1C(=O)O	NA	Phthalic acid	[M+H]+	PosLipidUC	0.13	TRUE	-1	167.034	C8H6O4	Benzoic acids	XNGIFLGASWRNHJ-UHFFFAOYSA-N	O=C(O)C=1C=CC=CC1C(=O)O	430	FALSE	TRUE	TRUE	Normalized unit: Intensity; Annotation method: MSMS-Pos-FiehnHILIC (1)_2	FALSE	FALSE	1258	0	0	1	0.8	0.828	0.894	2	0.67	1.66	8.16	Pos_Lipid_UC_PQC_it1	167.03374:13142 168.03840:355 169.04307:286	53.31684:13 65.03841:960 65.07357:23 93.03315:1258 93.08336:39 93.28553:13 93.69758:49 101.00538:6 105.03445:101 121.02840:2231 121.07974:64 121.09800:28 121.15979:13 121.30359:25 148.15020:51 148.19057:16 149.02337:3027 149.08866:28 149.15620:18 149.16888:49 149.25519:57 149.32145:32 149.34567:48 149.37133:27 149.42242:35 149.58715:49 149.60847:20 149.85851:20 150.57022:6 152.84935:17 167.15376:…
16	167.034	22.935	C8H6O4	O=C(O)C=1C=CC=CC1C(=O)O	NA	Phthalic acid	[M+H]+	PosLipidUC	0.6	TRUE	-1	167.034	C8H6O4	Benzoic acids	XNGIFLGASWRNHJ-UHFFFAOYSA-N	O=C(O)C=1C=CC=CC1C(=O)O	430	FALSE	TRUE	TRUE	Normalized unit: Intensity; Annotation method: MSMS-Pos-FiehnHILIC (1)_2	FALSE	FALSE	1260	0	0	1	0.898	0.892	0.906	2	0.67	1.699	13.84	Pos_Lipid_UC_PQC_it1	167.03421:10474 168.03888:1147 169.04355:0	59.47830:166 63.04812:126 65.03794:116 65.05346:15 67.85052:36 75.57457:5 81.06897:14 81.27212:11 81.41497:16 93.03308:1020 93.07603:34 93.09978:25 93.13650:62 93.22957:19 93.35219:25 93.41284:18 93.54857:40 96.33380:12 121.02793:1403 121.07694:45 121.15939:24 121.41291:26 121.45111:9 122.15458:12 123.98445:8 149.02323:4934 149.09719:31 149.11398:12 149.16664:28 149.20479:44 149.24192:9 149.26605…
17	167.034	24.423	C8H6O4	O=C(O)C=1C=CC=CC1C(=O)O	NA	Phthalic acid	[M+H]+	PosLipidUC	0.8	TRUE	-1	167.034	C8H6O4	Benzoic acids	XNGIFLGASWRNHJ-UHFFFAOYSA-N	O=C(O)C=1C=CC=CC1C(=O)O	430	FALSE	TRUE	TRUE	Normalized unit: Intensity; Annotation method: MSMS-Pos-FiehnHILIC (1)_2	FALSE	FALSE	1261	0	0	1	0.859	0.878	0.905	2	0.67	1.688	21.91	Pos_Lipid_UC_PQC_it3	167.03406:17269 168.03873:1164 169.04339:0	61.09998:28 65.03887:615 65.07501:24 65.31389:15 65.36904:33 66.53790:5 79.05174:36 89.08287:48 89.16811:20 93.03232:307 93.16304:21 93.26978:11 93.35271:66 121.02809:692 121.06589:42 121.20776:37 121.21956:41 121.28086:30 121.29257:7 121.67390:10 137.10674:41 149.02329:2783 149.09730:19 149.11772:21 149.16477:5 149.20281:12 149.23278:8 149.29159:25 149.36760:8 150.20987:10 167.15074:121 167.1902…
18	167.034	17.554	C8H6O4	O=C(O)C=1C=CC=CC1C(=O)O	NA	Phthalic acid	[M+H]+	PosLipidUC	0.33	TRUE	-1	167.034	C8H6O4	Benzoic acids	XNGIFLGASWRNHJ-UHFFFAOYSA-N	O=C(O)C=1C=CC=CC1C(=O)O	430	FALSE	TRUE	TRUE	Normalized unit: Intensity; Annotation method: MSMS-Pos-FiehnHILIC (1)_2	FALSE	FALSE	1262	0	0	1	0.822	0.848	0.906	2	0.67	1.674	10.56	Pos_Lipid_UC_PQC_it1	167.03410:13284 168.03877:1419 169.04344:230	64.62941:18 65.03809:712 65.08072:15 65.14435:6 65.21016:22 83.87178:6 93.03360:1081 93.11448:32 93.28266:16 93.29729:25 93.33618:7 93.36661:21 93.84129:14 94.03994:24 100.29739:12 121.02848:1062 121.26321:14 121.31887:46 121.35166:9 121.39904:22 121.43041:11 121.64272:15 149.02269:3581 149.09793:22 149.13072:26 149.19916:53 149.35772:11 149.38825:33 149.41404:38 149.88834:29 150.01048:70 150.031…
19	167.034	11.675	C8H6O4	O=C(O)C=1C=CC=CC1C(=O)O	NA	Phthalic acid	[M+H]+	PosLipidUC	1	TRUE	-1	167.034	C8H6O4	Benzoic acids	XNGIFLGASWRNHJ-UHFFFAOYSA-N	O=C(O)C=1C=CC=CC1C(=O)O	430	FALSE	TRUE	TRUE	Normalized unit: Intensity; Annotation method: MSMS-Pos-FiehnHILIC (1)_2	FALSE	FALSE	1263	0	0	1	0.872	0.874	0.906	2	0.67	1.691	445.57	Pos_Lipid_UC_PQC_it1	167.03397:169081 168.03863:15370 169.04330:2099	58.89461:8 65.03752:265 65.07042:9 76.05466:9 93.03389:1618 93.06625:156 93.13590:16 93.20184:67 93.24457:35 94.13510:56 95.05905:44 121.02820:1552 121.08515:16 121.24624:5 122.63591:51 138.79203:5 140.97838:143 141.00463:22 141.03555:6 149.02285:5499 149.10297:22 149.21090:10 149.23625:17 149.26416:58 149.32076:26 149.34611:16 149.40952:26 149.44984:44 149.46894:49 149.48970:9 149.59134:22 149.6…
20	192.138	2.24	C12H17NO	CCN(CC)C(=O)C1=CC=CC(C)=C1	NA	DEET; LC-ESI-ITFT; MS2; CE	[M+H]+	PosLipidUC	1	TRUE	-1	192.138	C12H17NO	N,N-dialkyl-m-toluamides	MMOXZBCLCQITDF-UHFFFAOYSA-N	CCN(CC)C(=O)C1=CC=CC(C)=C1	430	FALSE	TRUE	TRUE	Normalized unit: Intensity; Annotation method: MSMS-Pos-MassBank (1)_3	FALSE	FALSE	1483	0	0	0.99	0.903	0.904	0.892	4	0.67	1.693	37.51	Pos_Lipid_UC_PQC_it3	192.13899:5726 193.14366:1328 194.14833:1011	69.03209:129 69.05727:9 72.04286:324 72.07067:9 72.08179:7 76.99563:130 77.03282:7 81.00975:31 91.05344:1115 91.10466:21 100.07597:47 111.04059:48 119.04897:1484 119.10809:22 119.17230:15 119.21005:9 119.27425:39 119.29021:42 119.34915:20 119.42951:13 121.73182:33 133.06385:85 179.99133:6 192.13541:154 192.17988:6 193.89521:11
21	198.091	2.112	C13H11NO	O=C(NC1=CC=CC=C1)C1=CC=CC=C1	NA	Benzanilide	[M+H]+	PosLipidUC	0.67	TRUE	9.334	198.091	C13H11NO	Benzanilides	ZVSKZLHKADLHSD-UHFFFAOYSA-N	O=C(NC1=CC=CC=C1)C1=CC=CC=C1	430	FALSE	TRUE	TRUE	Normalized unit: Intensity; Annotation method: MSMS-Public_all-pos-VS19_4	FALSE	FALSE	1558	0	0	1	0.451	0.665	0.606	3	0.5	1.32	369.57	Pos_Lipid_UC_PQC_it1	198.09152:23172 199.09619:4779 200.10086:909	59.45440:125 59.49072:9 77.03875:1296 77.08056:36 77.61283:35 79.15297:7 81.07045:124 81.10622:6 93.01985:112 93.03291:311 93.20168:57 93.54278:15 94.04222:76 94.47586:11 96.53065:38 96.90319:43 98.97433:56 98.99330:12 104.04944:1474 104.21049:25 104.30126:17 105.05155:120 105.43196:26 114.01749:89 114.04328:7 120.04431:2806 120.11393:29 120.16358:5 120.53540:14 120.59073:44 120.77204:18 121.4055…
22	198.185	4.022	C12H23NO	CCCCCCCCN1CCCC1=O	NA	N-Octyl-2-pyrrolidone	[M+H]+	PosLipidUC	1	TRUE	18.547	198.185	C12H23NO	N-alkylpyrrolidines	WPPOGHDFAVQKLN-UHFFFAOYSA-N	CCCCCCCCN1CCCC1=O	430	FALSE	TRUE	TRUE	Normalized unit: Intensity; Annotation method: MSMS-Public_all-pos-VS19_4	FALSE	FALSE	1565	0	0	1	0.778	0.742	0.787	2	1	1.804	101.44	Pos_Lipid_UC_PQC_it5	198.18562:10310 199.19029:1608 200.19496:0	69.06823:116 71.08423:69 86.05922:583 86.08255:75 86.23015:12 90.52742:44 112.07492:105 138.12749:59 198.18548:557 198.28505:14 198.35527:32 198.37023:21
23	198.185	13.371	C12H23NO	O=C1CCCCCCCCCCCN1	NA	Azacyclotridecan-2-one	[M+H]+	PosLipidUC	0.8	TRUE	18.525	198.185	C12H23NO	Macrolactams	JHWNWJKBPDFINM-UHFFFAOYSA-N	O=C1CCCCCCCCCCCN1	430	FALSE	TRUE	TRUE	Normalized unit: Intensity; Annotation method: MSMS-Public_all-pos-VS19_4	FALSE	FALSE	1567	0	0	1	0.506	0.652	0.637	3	0.09	1.077	21.56	Pos_Lipid_UC_PQC_it5	198.18491:2972 199.18957:837 200.19424:0	55.05345:193 55.08171:12 69.03773:29 69.07013:144 69.10958:6 71.08480:20 81.06793:106 81.08596:22 85.10159:126 85.13562:12 85.14849:6 98.97249:116 99.00201:9 99.04442:103 99.07870:13 99.97920:17 114.08764:74 198.94217:8
24	201.102	20.386	C12H12N2O	CC1=C2NC3=CC(=O)C=CC3=C2CCN1	NA	Harmalol	[M+H]+	PosLipidUC	0.33	TRUE	3.059	201.102	C12H12N2O	Harmala alkaloids	CRQDWQWZCNKKAC-UHFFFAOYSA-N	CC1=C2NC3=CC(=O)C=CC3=C2CCN1	430	FALSE	TRUE	TRUE	Normalized unit: Intensity; Annotation method: MSMS-Public_all-pos-VS19_4	FALSE	FALSE	1617	0	0	1	0.552	0.601	0.852	1	0.5	1.434	11.29	Pos_Lipid_UC_PQC_it3	201.10208:3930 202.10675:645 203.11142:0	80.04940:304 80.08623:10 94.06316:115 95.13915:34 108.04422:885 108.11198:6 108.18263:24 129.06974:73 157.06455:71 171.08994:49 171.10820:14 184.07053:56 184.29983:8 184.59997:39 200.49483:5 201.10169:604 201.17567:13 201.50002:15
25	211.11	5.414	C8H19O4P	CCCCOP(O)(=O)OCCCC	NA	Di-n-butyl phosphate	[M+H]+	PosLipidUC	0.93	TRUE	11.539	211.109	C8H19O4P	Dialkyl phosphates	JYFHYPJRHGVZDY-UHFFFAOYSA-N	CCCCOP(O)(=O)OCCCC	430	FALSE	TRUE	TRUE	Normalized unit: Intensity; Annotation method: MSMS-Public_all-pos-VS19_4	FALSE	FALSE	1692	0	0	1	0.948	0.84	0.866	1	1	1.897	56.15	Pos_Lipid_UC_PQC_it3	211.10939:4352 212.11406:318 213.11873:0	55.05393:194 55.08621:11 57.16658:35 57.21634:28 71.08408:111 87.08044:127 87.12219:6 88.44408:13 88.45384:8 88.91958:58 91.05589:44 98.98359:1705 99.03347:57 99.05972:10 99.24252:16 99.35413:20 99.37475:11 99.40616:61 99.69222:10 115.04841:66 127.95133:61 169.08424:154 169.15425:5 183.08525:34 183.10014:5 193.17092:149 193.20819:8 211.12445:10
26	216.102	1.984	C8H14ClN5	CCN=C1NC(NC(Cl)=N1)=NC(C)C	NA	Atrazine; LC-ESI-ITFT; MS2; CE	[M+H]+	PosLipidUC	0.93	TRUE	-1	216.101	C8H14ClN5	Chloro-s-triazines	MXWJVTOOROXGIU-UHFFFAOYSA-N	CCN=C1NC(NC(Cl)=N1)=NC(C)C	430	FALSE	TRUE	TRUE	Normalized unit: Intensity; Annotation method: MSMS-Pos-MassBank (1)_3	FALSE	FALSE	1753	0	0	1	0.58	0.627	0.79	2	1	1.74	54.75	Pos_Lipid_UC_PQC_it5	216.10100:4618 217.10567:1356 218.11033:1509	77.03848:160 77.07152:9 79.17755:39 79.19346:5 96.05468:209 96.09224:5 103.99941:83 131.01358:13 134.64408:16 146.02152:96 146.04362:59 148.07448:117 155.11572:42 170.11406:45 174.05347:314 174.37524:20 174.52402:36 216.09784:140 216.14113:11
27	224.128	32.988	C12H18NO3	C[N+](C)(C)CCOC(O)=C1C=CC(=O)C=C1	NA	4-Hydroxybenzoylcholine; LC-ESI-QTOF; MS2; CE	[M]+	PosLipidUC	0.8	TRUE	-1	224.128	C12H18NO3	Benzoic acid esters	BAPAICNRGIBFJT-UHFFFAOYSA-O	C[N+](C)(C)CCOC(O)=C1C=CC(=O)C=C1	430	FALSE	TRUE	TRUE	Normalized unit: Intensity; Annotation method: MSMS-Pos-MassBank (1)_3	FALSE	FALSE	1865	0	0	0.98	0.56	0.639	0.882	2	1	1.77	15.09	Pos_Lipid_UC_PQC_it2	224.12845:10364 225.13312:962 226.13778:0	58.06505:405 58.09311:17 58.31779:28 60.07986:157 77.03727:404 77.06134:31 77.08644:7 79.05397:467 79.09088:19 79.15901:25 79.95396:8 88.11103:164 88.16177:5 88.49726:22 91.05419:161 93.06935:658 93.12260:16 93.19687:48 93.40983:13 119.43292:28 119.81860:12 149.99635:125 150.02253:12 164.14197:116 164.17212:25 165.05396:1159 165.10974:30 167.14645:60 196.96950:35 196.98713:6 224.12447:279 224.175…
28	225.196	22.957	C13H24N2O	C1CCC(CC1)NC(=O)NC2CCCCC2	NA	Dicyclohexylurea	[M+H]+	PosLipidUC	0.27	TRUE	-1	225.196	C13H24N2O	Ureas	ADFXKUOMJKEIND-UHFFFAOYSA-N	C1CCC(CC1)NC(=O)NC2CCCCC2	430	FALSE	TRUE	TRUE	Normalized unit: Intensity; Annotation method: MSMS-Public_all-pos-VS19_4	FALSE	FALSE	1879	0	0	1	0.803	0.821	0.858	3	0.75	1.698	6.23	Pos_Lipid_UC_PQC_it3	225.19597:4460 226.20064:866 227.20530:414	55.05402:75 55.16064:28 57.06933:56 61.03896:188 61.26505:22 66.21369:14 80.29541:6 93.74106:9 100.11230:261 100.18057:69 100.29174:15 100.35817:6 100.87805:31 100.89289:10 143.11719:209 165.13711:32 179.72982:31 225.12441:65 225.14923:47 225.19445:240 225.23832:19 225.86247:26
29	225.196	2.779	C13H24N2O	C1CCC(CC1)NC(=O)NC2CCCCC2	NA	Dicyclohexylurea	[M+H]+	PosLipidUC	0.8	TRUE	-1	225.196	C13H24N2O	Ureas	ADFXKUOMJKEIND-UHFFFAOYSA-N	C1CCC(CC1)NC(=O)NC2CCCCC2	430	FALSE	TRUE	TRUE	Normalized unit: Intensity; Annotation method: MSMS-Public_all-pos-VS19_4	FALSE	FALSE	1881	0	0	1	0.651	0.671	0.81	4	1	1.773	42.82	Pos_Lipid_UC_PQC_it1	225.19637:22741 226.20103:3035 227.20570:782	55.05333:82 58.06443:175 58.10115:7 60.07945:35 60.74853:32 61.03911:726 61.08021:29 61.48642:28 61.72789:10 71.00935:150 76.68948:36 78.04214:98 78.06745:10 80.05495:138 80.07260:23 83.08551:1038 83.12731:30 83.14329:19 83.44999:38 83.55373:13 87.37703:6 92.05976:48 92.07767:10 93.07003:398 93.11402:24 94.07228:69 97.02798:59 97.10131:88 100.11131:869 100.15066:25 100.28350:22 100.29610:13 100.3…
30	225.197	17.586	C13H24N2O	C1CCC(CC1)NC(=O)NC2CCCCC2	NA	Dicyclohexylurea	[M+H]+	PosLipidUC	0.13	TRUE	-1	225.196	C13H24N2O	Ureas	ADFXKUOMJKEIND-UHFFFAOYSA-N	C1CCC(CC1)NC(=O)NC2CCCCC2	430	FALSE	TRUE	TRUE	Normalized unit: Intensity; Annotation method: MSMS-Public_all-pos-VS19_4	FALSE	FALSE	1883	0	0	0.99	0.739	0.819	0.909	2	0.5	1.541	3.49	Pos_Lipid_UC_PQC_it3	225.19551:5394 226.20018:442 227.20485:581	55.05491:137 55.10101:6 57.21381:7 58.45911:22 61.03731:60 66.04558:82 83.08506:63 83.43363:24 94.07314:179 94.09978:16 97.06663:114 97.09258:10 97.12232:7 100.10938:226 100.15887:7 104.98187:71 125.06906:26 132.04339:80 192.97213:63 220.42196:16 225.19580:422 225.24222:20 225.46480:16 225.59119:16 226.10793:68
31	230.247	7.169	C14H31NO	CCCCCCCCCCCC[N+](C)(C)[O-]	NA	N,N-Dimethyldodecylamine N-oxide	[M+H]+	PosLipidUC	0.4	TRUE	10.848	230.248	C14H31NO	Long-chain alkyl amine oxides	SYELZBGXAIXKHU-UHFFFAOYSA-N	CCCCCCCCCCCC[N+](C)(C)[O-]	430	FALSE	TRUE	TRUE	Normalized unit: Intensity; Annotation method: MSMS-Public_all-pos-VS19_4	FALSE	FALSE	1948	0	0	1	0.752	0.693	0.768	3	0.5	1.459	18.56	Pos_Lipid_UC_PQC_it3	230.24814:4978 231.25281:671 232.25747:0	54.82975:19 58.06426:581 58.44717:27 58.99257:10 62.05893:258 62.08336:17 62.09932:20 124.08480:86 126.26274:22 140.22170:7 148.08274:147 150.24205:56 208.78579:16 215.07927:73 230.14293:95 230.24685:121 230.43722:36 231.69558:49
32	233.111	4.16	C13H16N2S	C1CCC(CC1)NC1=NC2=CC=CC=C2S1	NA	N-Cyclohexyl-2-benzothiazol-amine	[M+H]+	PosLipidUC	0.6	TRUE	9.692	233.111	C13H16N2S	Benzothiazoles	UPWPIFMHSFSVLE-UHFFFAOYSA-N	C1CCC(CC1)NC1=NC2=CC=CC=C2S1	430	FALSE	TRUE	TRUE	Normalized unit: Intensity; Annotation method: MSMS-Public_all-pos-VS19_4	FALSE	FALSE	1964	0	0	0.99	0.744	0.737	0.837	4	1	1.816	36.22	Pos_Lipid_UC_PQC_it2	233.11124:3260 234.11590:454 235.12057:0	55.05404:127 55.77866:8 83.08538:522 83.13205:15 100.07443:266 136.89268:121 145.04828:33 145.07003:15 151.03196:753 151.12147:161 151.14639:53 151.18132:8 159.60901:18 176.35403:52 233.11197:295 233.15427:22 233.43402:37 233.55368:10
33	239.149	1.1	C10H22O6	OCCOCCOCCOCCOCCO	NA	Pentaethylene glycol	[M+H]+	PosLipidUC	0.93	TRUE	9.691	239.149	C10H22O6	Polyethylene glycols	JLFNLZLINWHATN-UHFFFAOYSA-N	OCCOCCOCCOCCOCCO	430	FALSE	TRUE	TRUE	Normalized unit: Intensity; Annotation method: MSMS-Public_all-pos-VS19_4	FALSE	FALSE	2033	0	0	1	0.807	0.624	0.866	1	1	1.82	30.16	Pos_Lipid_UC_PQC_it1	239.14919:12476 240.15385:1641 241.15852:0	58.07451:109 89.05955:1138 89.10201:22 89.85473:15 97.68596:6 98.91744:149 99.04389:179 129.06246:112 192.10103:29 195.03100:132 195.08165:10 203.07555:50 239.14249:72 239.17120:148
34	242.285	8.877	C16H35N	N(CCCCCCCC)CCCCCCCC	NA	dimethyl(tetradecyl)amine	[M+H]+	PosLipidUC	1	TRUE	25.022	242.284	C16H35N	Dialkylamines	LAWOZCWGWDVVSG-UHFFFAOYSA-N	N(CCCCCCCC)CCCCCCCC	430	FALSE	TRUE	TRUE	Normalized unit: Intensity; Annotation method: MSMS-Public_all-pos-VS19_4	FALSE	FALSE	2078	0	0	0.99	0.492	0.608	0.866	1	1	1.746	3316.3	Pos_Lipid_UC_PQC_it2	242.28481:285781 243.28947:49430 244.29414:3768	57.07016:369 57.10657:11 57.12220:28 57.14752:8 71.08529:270 71.10776:27 71.14538:32 71.74677:25 74.36638:5 93.06732:140 93.10949:5 135.05312:162 135.08702:16 155.33603:32 200.93408:57 202.87222:48 213.99009:29 242.28094:301 242.34085:18
35	244.227	5.283	C14H29NO2	CCCCCCCCCCCC(=O)NCCO	NA	N-lauroylethanolamine	[M+H]+	PosLipidUC	0.87	TRUE	13.021	244.227	C14H29NO2	Carboximidic acids	QZXSMBBFBXPQHI-UHFFFAOYSA-N	CCCCCCCCCCCC(=O)NCCO	430	FALSE	TRUE	TRUE	Normalized unit: Intensity; Annotation method: MSMS-Public_all-pos-VS19_4	FALSE	FALSE	2101	0	0	1	0.462	0.623	0.734	2	0.29	1.231	285.55	Pos_Lipid_UC_PQC_it5	244.22711:26369 245.23178:3113 246.23645:1241	57.06724:18 62.06124:231 62.10340:11 69.06917:48 71.27800:73 71.55990:14 72.08638:131 76.07539:212 76.10662:9 76.11813:8 123.20775:41 123.28451:15 124.98171:144 140.28321:7 163.47038:49 166.08284:62 168.17206:107 168.20137:18 195.24115:8 227.19862:110 227.22531:21 227.48771:23 243.11723:11 244.11059:39
36	274.274	22.944	C16H35NO2	CCCCCCCCCCCCN(CCO)CCO	NA	Lauryldiethanolamine	[M+H]+	PosLipidUC	0.27	TRUE	17.298	274.274	C16H35NO2	1,2-aminoalcohols	NKFNBVMJTSYZDV-UHFFFAOYSA-N	CCCCCCCCCCCCN(CCO)CCO	430	FALSE	TRUE	TRUE	Normalized unit: Intensity; Annotation method: MSMS-Public_all-pos-VS19_4	FALSE	FALSE	2584	0	0	1	0.676	0.668	0.866	1	1	1.802	6.93	Pos_Lipid_UC_PQC_it2	274.27393:4828 275.27859:462 276.28326:0	57.06957:61 70.06495:84 70.08186:12 71.08408:26 88.07576:435 88.12235:7 106.08315:167 106.11148:13 109.21243:107 124.17364:20 147.92978:8 158.10553:36 159.82346:12 184.86807:156 184.91821:13 184.93022:8 196.90907:260 196.96115:18 196.98058:13 212.23315:40 232.89311:319 242.88709:71 246.60243:6 256.26150:59 274.27482:1125 274.52616:41 274.64616:45 274.73288:17 274.88198:16 274.95770:8
37	277.181	3.76	C17H24O3	CCCCC\C=C\C(=O)CCC1=CC(OC)=C(O)C=C1	NA	NCGC00169591-02!(E)-1-(4-hydroxy-3-methoxyphenyl)dec-4-en-3-one	[M+H]+	PosLipidUC	0.27	TRUE	-1	277.18	C17H24O3	Shogaols	OQWKEEOHDMUXEO-BQYQJAHWSA-N	CCCCC\C=C\C(=O)CCC1=CC(OC)=C(O)C=C1	430	FALSE	TRUE	TRUE	Normalized unit: Intensity; Annotation method: MSMS-Public_all-pos-VS19_4	FALSE	FALSE	2613	0	0	0.99	0.609	0.798	0.807	1	0.17	1.25	15.35	Pos_Lipid_UC_PQC_it4	277.18048:1679 278.18515:984 279.18982:0	57.06903:112 65.92986:30 67.74760:7 115.94758:5 137.05764:122 137.09596:8 146.06046:78 146.08033:29 157.29741:32 165.05694:82 179.07012:63 221.11960:69 221.15724:9
38	279.159	22.928	C16H22O4	CCCCOC(=O)C1=CC=CC=C1C(=O)OCCCC	NA	Di-n-butyl phthalate	[M+H]+	PosLipidUC	0.73	TRUE	14.2	279.159	C16H22O4	Benzoic acid esters	DOIRQSBPFJWKBE-UHFFFAOYSA-N	CCCCOC(=O)C1=CC=CC=C1C(=O)OCCCC	430	FALSE	TRUE	TRUE	Normalized unit: Intensity; Annotation method: MSMS-Public_all-pos-VS19_4	FALSE	FALSE	2640	0	0	1	0.986	0.861	0.861	2	1	1.906	16.21	Pos_Lipid_UC_PQC_it1	279.15948:22593 280.16415:4303 281.16882:458	57.06960:576 57.11161:19 69.03174:140 71.08612:269 86.09452:96 86.12428:8 98.97279:135 98.99980:14 104.07163:20 121.03745:26 138.30863:180 149.02312:4161 149.09710:26 149.15189:26 149.25871:8 149.27439:29 149.32994:26 149.49842:17 149.72231:14 151.08403:10 151.38623:11 279.08846:155 279.17007:14
39	279.159	17.544	C16H22O4	CCCCOC(=O)C1=CC=CC=C1C(=O)OCCCC	NA	Di-n-butyl phthalate	[M+H]+	PosLipidUC	0.93	TRUE	14.2	279.159	C16H22O4	Benzoic acid esters	DOIRQSBPFJWKBE-UHFFFAOYSA-N	CCCCOC(=O)C1=CC=CC=C1C(=O)OCCCC	430	FALSE	TRUE	TRUE	Normalized unit: Intensity; Annotation method: MSMS-Public_all-pos-VS19_4	FALSE	FALSE	2641	0	0	1	0.99	0.862	0.862	2	1	1.909	16.05	Pos_Lipid_UC_PQC_it1	279.15936:25694 280.16403:4150 281.16870:356	57.06932:428 57.09779:16 59.05732:115 59.07336:15 71.08324:57 71.09970:12 71.11326:5 71.26904:15 92.16742:15 95.08581:147 95.10437:33 95.11570:18 115.05581:45 121.24075:10 149.02344:3709 149.16043:5 149.33657:34 149.36892:12 149.44776:17 149.48506:49 149.54503:10 149.73540:23 149.81033:26 167.03290:35 181.04277:63 181.08117:6 238.21919:42
40	279.159	24.393	C16H22O4	CCCCOC(=O)c1ccccc1C(=O)OCCCC	NA	Dibutylphthalate	[M+H]+	PosLipidUC	0.93	TRUE	6.087	279.159	C16H22O4	Benzoic acid esters	DOIRQSBPFJWKBE-UHFFFAOYSA-N	CCCCOC(=O)c1ccccc1C(=O)OCCCC	430	FALSE	TRUE	TRUE	Normalized unit: Intensity; Annotation method: MSMS-Public_all-pos-VS19_4	FALSE	FALSE	2642	0	0	1	0.942	0.938	0.883	1	0.5	1.602	29.65	Pos_Lipid_UC_PQC_it1	279.15936:29860 280.16403:5775 281.16870:1451	57.07074:157 57.11120:6 57.17187:18 57.22156:13 71.08473:147 71.10078:21 71.11912:12 71.18736:6 89.11183:42 125.94835:6 130.04937:68 130.08016:11 135.07848:88 149.02327:3634 149.07681:57 149.19240:43 149.22809:38 149.29631:10 149.31880:19 149.35664:30 149.39296:41 149.78619:5 149.96402:20 150.18007:5 150.35656:57 152.02929:20 161.88041:28 162.84734:15 201.04911:104 201.12714:5 279.09564:87
41	279.159	5.527	C16H22O4	CCCCOC(=O)c1ccccc1C(=O)OCCCC	NA	Dibutylphthalate	[M+H]+	PosLipidUC	1	TRUE	6.087	279.159	C16H22O4	Benzoic acid esters	DOIRQSBPFJWKBE-UHFFFAOYSA-N	CCCCOC(=O)c1ccccc1C(=O)OCCCC	430	FALSE	TRUE	TRUE	Normalized unit: Intensity; Annotation method: MSMS-Public_all-pos-VS19_4	FALSE	FALSE	2643	0	0	1	0.942	0.938	0.883	1	0.5	1.602	88.32	Pos_Lipid_UC_PQC_it2	279.15930:43448 280.16397:9216 281.16864:3004	55.01837:207 55.04549:12 57.06886:346 57.10600:10 67.05477:162 67.07944:13 69.06865:179 81.07103:112 81.11253:5 83.08456:88 83.11595:9 85.09901:149 86.09506:41 95.08347:146 95.12904:7 96.32005:7 121.02788:140 148.41794:46 149.02316:5285 149.09839:24 149.13134:236 149.15224:55 149.16887:41 149.20520:26 149.26130:25 149.33229:27 149.36427:91 149.50687:44 149.52380:45 149.61868:17 149.72679:12 149.8…
42	279.16	11.677	C16H22O4	CCCCOC(=O)C1=CC=CC=C1C(=O)OCCCC	NA	Di-n-butyl phthalate	[M+H]+	PosLipidUC	1	TRUE	14.2	279.159	C16H22O4	Benzoic acid esters	DOIRQSBPFJWKBE-UHFFFAOYSA-N	CCCCOC(=O)C1=CC=CC=C1C(=O)OCCCC	430	FALSE	TRUE	TRUE	Normalized unit: Intensity; Annotation method: MSMS-Public_all-pos-VS19_4	FALSE	FALSE	2646	0	0	0.99	0.916	0.828	0.857	2	1	1.88	544.51	Pos_Lipid_UC_PQC_it1	279.15970:368539 280.16437:62205 281.16903:8034	57.06932:561 57.22925:33 58.61101:27 71.08424:487 80.15284:5 100.53292:19 121.02725:94 121.05243:16 121.42906:34 148.56174:27 149.02302:3015 149.08789:45 149.10580:27 149.14959:19 149.19825:38 149.23208:25 149.27658:28 149.31929:30 149.41700:6 149.85361:12 150.01070:50 150.04007:30 150.08653:10 150.27606:8 196.96188:71 206.77173:7 243.23023:5 279.24039:111 279.27372:17 279.32313:6
43	279.16	20.619	C16H22O4	CCCCOC(=O)C1=CC=CC=C1C(=O)OCCCC	NA	Di-n-butyl phthalate	[M+H]+	PosLipidUC	0.53	TRUE	14.2	279.159	C16H22O4	Benzoic acid esters	DOIRQSBPFJWKBE-UHFFFAOYSA-N	CCCCOC(=O)C1=CC=CC=C1C(=O)OCCCC	430	FALSE	TRUE	TRUE	Normalized unit: Intensity; Annotation method: MSMS-Public_all-pos-VS19_4	FALSE	FALSE	2648	0	0	1	0.874	0.808	0.857	2	1	1.87	8.58	Pos_Lipid_UC_PQC_it1	279.15939:25106 280.16406:3430 281.16873:1078	57.06982:675 57.12471:5 65.03823:417 70.93539:20 71.08518:673 71.13942:5 82.07073:190 82.10521:16 82.12305:6 93.03305:265 93.08539:11 148.06082:13 149.02300:3701 149.07758:103 149.10083:21 149.11379:6 149.13407:7 149.17313:29 149.21086:25 149.28756:42 149.62500:21 149.66075:18 193.03897:22 220.91656:66 279.27415:43 279.82892:13
44	284.295	10.721	null	null	NA	RIKEN P-VS1 ID-1009 from Mouse_Muscle_WT_CTX0_Ctr	[M+H]+	PosLipidUC	1	TRUE	7.1	284.298	null	Unknown	null	null	430	FALSE	TRUE	TRUE	Normalized unit: Intensity; Annotation method: Msp20250805135626_NCDK_conventional_converted_dev_1	FALSE	FALSE	2749	0	0	0.91	0.674	0.799	0.837	1	0.2	1.13	2293.08	Pos_Lipid_UC_PQC_it1	284.29556:403387 285.30023:78488 286.30490:9642	57.06945:1391 57.09573:97 57.32350:21 58.02723:63 60.04363:2735 60.08124:54 60.18619:20 60.26074:31 60.26935:16 60.28818:9 60.32042:20 69.06826:246 71.22984:9 72.04373:141 72.08466:7 85.09914:214 85.12823:26 85.14815:17 85.31417:11 102.08880:166 102.13827:8 116.10448:187 116.14881:8 116.15993:9 223.97368:37 225.19698:116 228.24310:10 244.24542:14 266.28404:95 284.23210:74 284.29509:4936 284.43008…
45	284.295	11.154	null	null	NA	RIKEN P-VS1 ID-1009 from Mouse_Muscle_WT_CTX0_Ctr	[M+H]+	PosLipidUC	1	TRUE	7.1	284.298	null	Unknown	null	null	430	FALSE	TRUE	TRUE	Normalized unit: Intensity; Annotation method: Msp20250805135626_NCDK_conventional_converted_dev_1	FALSE	FALSE	2750	0	0	0.9	0.75	0.808	0.837	1	0.2	1.143	1182.27	Pos_Lipid_UC_PQC_it1	284.29547:149238 285.30014:29391 286.30481:4346	57.07091:164 57.21374:25 69.06961:132 71.08480:329 71.10762:21 74.13099:14 74.16995:18 74.21023:57 74.24863:19 83.46520:7 85.10058:31 88.07548:628 88.11934:21 88.18915:54 88.25921:21 88.28518:43 88.40191:11 88.42142:16 95.08385:76 100.20682:8 101.55596:49 102.06344:135 102.09162:427 102.13659:13 102.42855:50 102.65947:30 103.53381:19 116.10801:10 123.11544:176 186.18441:244 212.20138:89 212.23271…
46	285.242	7.721	C17H34O4	CCCCCCCCCCCCCC(=O)OCC(CO)O	NA	GLYCEROL-MYRISTATE	[M-H2O+H]+	PosLipidUC	0.6	TRUE	-1	285.242	C17H34O4	1-monoacylglycerols	DCBSHORRWZKAKO-UHFFFAOYSA-N	CCCCCCCCCCCCCC(=O)OCC(CO)O	430	FALSE	TRUE	TRUE	Normalized unit: Intensity; Annotation method: MSMS-Public_all-pos-VS19_4	FALSE	FALSE	2769	0	0	0.95	0.58	0.733	0.754	4	0.17	1.194	26.19	Pos_Lipid_UC_PQC_it4	285.24396:2385 286.24863:601 287.25329:0	53.54975:19 57.06933:301 57.11631:8 69.06844:74 69.08351:21 71.08480:144 71.11871:6 71.30593:32 71.60102:38 83.08654:97 85.09714:54 85.11838:10 97.09745:138 97.13117:7 109.10013:94 148.02249:81 149.13024:46 169.15241:130 169.21717:6 169.40617:8 188.50601:33 267.27711:60 268.29526:45 285.16383:119 285.24288:163 285.29250:85 285.30873:36 285.59191:29
47	285.243	8.028	C17H34O4	CCCCCCCCCCCCCC(=O)OCC(CO)O	NA	GLYCEROL-MYRISTATE	[M-H2O+H]+	PosLipidUC	0.87	TRUE	-1	285.242	C17H34O4	1-monoacylglycerols	DCBSHORRWZKAKO-UHFFFAOYSA-N	CCCCCCCCCCCCCC(=O)OCC(CO)O	430	FALSE	TRUE	TRUE	Normalized unit: Intensity; Annotation method: MSMS-Public_all-pos-VS19_4	FALSE	FALSE	2772	0	0	1	0.797	0.739	0.774	14	0.61	1.55	116.99	Pos_Lipid_UC_PQC_it1	285.24194:8858 286.24661:1350 287.25128:577	54.97838:39 57.03372:884 57.06936:1105 57.10869:32 57.24299:41 57.44925:9 57.90098:5 66.33045:59 67.05274:187 67.08053:14 69.06775:144 69.10937:10 69.42304:50 71.08548:625 71.12889:23 71.34082:27 71.47744:8 81.06949:177 81.22290:31 83.08361:66 85.10137:238 85.13541:5 86.66428:6 89.05759:261 89.09569:57 95.08278:191 95.32137:22 95.45648:16 97.13631:15 99.07954:60 103.07440:200 103.11391:13 109.100…
48	285.29	10.252	C17H36N2O	CCCCCCCCCCCC(=O)NCCCN(C)C	NA	N-[3-(Dimethylamino)propyl]dodecanamide	[M+H]+	PosLipidUC	1	TRUE	17.468	285.29	C17H36N2O	N-acyl amines	TWMFGCHRALXDAR-UHFFFAOYSA-N	CCCCCCCCCCCC(=O)NCCCN(C)C	430	FALSE	TRUE	TRUE	Normalized unit: Intensity; Annotation method: MSMS-Public_all-pos-VS19_4	FALSE	FALSE	2777	0	0	1	0.604	0.724	0.897	1	0.5	1.488	393.44	Pos_Lipid_UC_PQC_it3	285.29053:25604 286.29520:6052 287.29986:212	71.04959:108 71.08531:149 81.06942:158 81.10457:5 85.10234:366 85.15519:11 121.10154:139 121.15127:7 123.07860:86 123.10841:5 124.02680:5 148.03104:53 157.65669:59 200.65942:8 228.16058:141 242.28557:109 254.11024:137 254.19776:5 285.29148:889 285.38935:45 285.45707:6 285.49316:27 285.57314:9 285.63108:27 285.77877:33 285.86623:21 286.25227:8 287.42997:50
49	288.253	5.743	C16H33NO3	CCCCCCCCCCCC(=O)N(CCO)CCO	NA	Lauryl diethanolamide	[M+H]+	PosLipidUC	0.87	TRUE	12.948	288.253	C16H33NO3	N-acyl amines	AOMUHOFOVNGZAN-UHFFFAOYSA-N	CCCCCCCCCCCC(=O)N(CCO)CCO	430	FALSE	TRUE	TRUE	Normalized unit: Intensity; Annotation method: MSMS-Public_all-pos-VS19_4	FALSE	FALSE	2816	0	0	1	0.587	0.668	0.673	5	0.38	1.305	94.6	Pos_Lipid_UC_PQC_it2	288.25317:14711 289.25784:2860 290.26251:875	56.04833:209 56.09696:6 57.05627:168 57.16403:19 69.03368:171 70.06462:110 70.15420:24 71.08231:64 71.09919:9 83.77565:8 88.07506:679 88.11273:18 90.14439:7 95.08632:256 106.08590:265 106.14283:10 123.05240:35 127.10974:204 127.12145:85 132.04529:82 135.11490:117 135.14876:12 137.09765:77 137.13898:9 175.01191:108 175.04410:9 180.66487:7 199.14537:109 199.18114:16 200.06922:55 201.20938:28 206.11…
50	293.098	33.007	C10H16N2O8	C(CN(CC(=O)O)CC(=O)O)N(CC(=O)O)CC(=O)O	NA	Ethylenediaminetetraacetic acid EDTA	[M+H]+	PosLipidUC	1	TRUE	-1	293.098	C10H16N2O8	Tetracarboxylic acids and derivatives	KCXVZYZYPLLWCC-UHFFFAOYSA-N	C(CN(CC(=O)O)CC(=O)O)N(CC(=O)O)CC(=O)O	430	FALSE	TRUE	TRUE	Normalized unit: Intensity; Annotation method: MSMS-Public_all-pos-VS19_4	FALSE	FALSE	2857	0	0	0.97	0.84	0.901	0.836	2	0.14	1.309	53.01	Pos_Lipid_UC_PQC_it3	293.09671:4048 294.10138:582 295.10605:291	58.06421:105 74.05843:237 83.71976:172 83.73959:22 86.06078:157 86.09600:108 87.05126:15 88.03869:127 88.07368:7 93.78469:12 114.05606:212 116.10647:449 116.15643:9 132.06423:1806 132.12323:32 132.17916:6 132.21485:39 132.41854:36 132.51333:21 132.60864:7 132.80092:16 133.06701:51 134.11638:110 134.15832:5 158.52299:25 160.06008:2449 160.11312:67 160.21912:6 160.47968:13 160.86107:26 160.98383:21…
51	298.311	11.173	null	null	NA	RIKEN P-VS1 ID-1145 from Mouse_Aorta_WT_N_Ctr	[M+H]+	PosLipidUC	1	TRUE	7.35	298.311	null	Unknown	null	null	430	FALSE	TRUE	TRUE	Normalized unit: Intensity; Annotation method: Msp20250805135626_NCDK_conventional_converted_dev_1	FALSE	FALSE	2960	0	0	1	0.716	0.711	0.866	1	1	1.637	424.43	Pos_Lipid_UC_PQC_it2	298.31091:42526 299.31558:9029 300.32025:1504	60.04347:102 61.24799:6 71.08396:235 71.11359:12 71.13656:6 74.06049:592 74.09542:90 74.12131:6 74.31528:19 74.46102:51 83.08645:34 88.41809:5 109.07578:242 109.10313:29 109.12841:9 133.06316:32 135.11646:113 147.11309:104 147.15222:10 159.12014:8 179.10598:148 179.15724:8 181.09880:104 181.13458:10 194.11367:56 200.14332:64 206.19428:50 294.40739:6 298.24829:89 298.30926:1660 298.33967:513 298.4…
52	298.311	10.732	null	null	NA	RIKEN P-VS1 ID-1145 from Mouse_Aorta_WT_N_Ctr	[M+H]+	PosLipidUC	1	TRUE	7.35	298.311	null	Unknown	null	null	430	FALSE	TRUE	TRUE	Normalized unit: Intensity; Annotation method: Msp20250805135626_NCDK_conventional_converted_dev_1	FALSE	FALSE	2961	0	0	1	0.9	0.847	0.866	1	1	1.699	98.7	Pos_Lipid_UC_PQC_it2	298.31079:9732 299.31546:1823 300.32013:548	57.06956:463 57.10565:15 57.62757:15 60.07998:425 63.59431:5 71.08488:92 71.11015:8 73.12478:40 74.05988:193 74.09539:282 74.12217:17 74.14246:21 74.27373:46 95.09261:14 102.12407:117 116.10397:11 116.11598:6 122.09421:92 122.10731:29 130.46722:15 139.07441:144 139.12213:8 142.12164:90 144.41308:33 144.68778:29 156.36615:8 158.15420:81 192.08380:12 214.21270:65 239.10775:159 256.25780:197 256.314…
53	298.311	11.523	null	null	NA	RIKEN P-VS1 ID-1145 from Mouse_Aorta_WT_N_Ctr	[M+H]+	PosLipidUC	1	TRUE	7.35	298.311	null	Unknown	null	null	430	FALSE	TRUE	TRUE	Normalized unit: Intensity; Annotation method: Msp20250805135626_NCDK_conventional_converted_dev_1	FALSE	FALSE	2962	0	0	0.98	1	0.866	0.866	1	1	1.715	226.16	Pos_Lipid_UC_PQC_it1	298.31161:20478 299.31628:4144 300.32095:730	57.06974:436 57.10551:13 67.05324:104 71.08519:280 71.12054:10 85.10129:138 85.15099:5 89.18732:15 89.26242:7 97.10019:59 102.08945:434 102.14155:9 116.10695:201 116.15463:8 118.04840:62 122.05051:107 135.11604:75 135.13771:19 227.75233:6 280.29459:101 291.33635:50 295.94756:15 298.24800:74 298.31080:7706 298.43330:71 298.52836:21 298.56085:33 298.60579:19 298.63632:111 298.65172:106 298.73121:71…
54	298.312	12.655	null	null	NA	RIKEN P-VS1 ID-1145 from Mouse_Aorta_WT_N_Ctr	[M+H]+	PosLipidUC	1	TRUE	7.35	298.311	null	Unknown	null	null	430	FALSE	TRUE	TRUE	Normalized unit: Intensity; Annotation method: Msp20250805135626_NCDK_conventional_converted_dev_1	FALSE	FALSE	2963	0	0	0.99	0.786	0.81	0.866	1	1	1.665	3391.58	Pos_Lipid_UC_PQC_it1	298.31146:299135 299.31613:69393 300.32080:7459	54.05666:13 57.06946:854 57.10906:34 57.18787:33 57.26937:36 57.28168:7 58.50787:21 71.08535:623 71.11127:37 71.13913:5 71.60887:22 83.08658:144 83.11183:13 85.10053:611 85.14659:16 85.52554:26 86.13715:23 88.07574:101 88.10298:5 88.12290:5 102.09023:139 102.12142:16 175.05807:122 179.22675:11 192.11709:72 197.91300:86 210.21749:94 216.15447:98 216.20122:8 227.19936:100 227.24349:10 246.03235:15 …
55	299.176	4.093	C18H22N2O2	C[C@H]1CN([C@@H]2CC3=CNC4=CC=CC(=C34)[C@H]2[C@@H]1OC(=O)C)C	NA	Roquefortine A	[M+H]+	PosLipidUC	1	TRUE	2.46	299.175	C18H22N2O2	Clavines and derivatives	GJSSYQDXZLZOLR-QMHBMSAFSA-N	C[C@H]1CN([C@@H]2CC3=CNC4=CC=CC(=C34)[C@H]2[C@@H]1OC(=O)C)C	430	FALSE	TRUE	TRUE	Normalized unit: Intensity; Annotation method: MSMS-Public_all-pos-VS19_4	FALSE	FALSE	2976	0	0	1	0.587	0.664	0.876	1	0.5	1.465	518.63	Pos_Lipid_UC_PQC_it1	299.17542:34854 300.18008:7899 301.18475:625	57.06709:94 58.06474:255 58.08698:27 58.10284:10 76.30850:29 76.34147:12 85.09973:150 85.12263:22 85.14324:7 85.22152:19 95.08343:119 100.11022:570 100.15458:23 104.04845:40 110.70183:6 115.05145:118 115.07045:18 117.07162:120 118.06247:46 118.08744:6 119.08220:96 130.06463:80 144.07688:77 155.10802:154 155.14059:22 155.17074:9 158.05808:80 165.30380:8 165.54486:50 165.73537:11 170.05582:84 170.0…
56	304.3	5.037	C21H38N	C[N+](CCCCCCCCCCCC)(Cc1ccccc1)C	NA	Benzalkonium chloride (C12)	[M]+	PosLipidUC	0.73	TRUE	-1	304.3	C21H38N	Phenylmethylamines	CYDRXTMLKJDRQH-UHFFFAOYSA-N	C[N+](CCCCCCCCCCCC)(Cc1ccccc1)C	430	FALSE	TRUE	TRUE	Normalized unit: Intensity; Annotation method: MSMS-Public_all-pos-VS19_4	FALSE	FALSE	3052	0	0	1	0.825	0.854	0.814	3	0.5	1.53	98.25	Pos_Lipid_UC_PQC_it1	304.30002:10402 305.30469:3283 306.30935:244	58.06404:249 58.09550:15 58.21682:18 60.04171:25 72.04376:105 72.52261:47 85.28541:7 85.51548:11 91.05403:1725 91.11452:20 91.21870:72 91.23236:48 91.32972:45 91.36469:16 91.37560:29 91.77782:26 91.85010:16 97.09981:52 103.03490:86 105.46499:16 113.23831:30 132.42150:5 141.08982:60 144.08162:80 154.04890:88 157.04796:150 157.08901:16 157.11088:6 174.12413:29 185.89919:18 204.01483:217 204.08050:1…
57	312.362	9.881	null	null	NA	RIKEN P-VS1 ID-1305 from Blank	[M+H]+	PosLipidUC	0.93	TRUE	6.97	312.363	null	Unknown	null	null	430	FALSE	TRUE	TRUE	Normalized unit: Intensity; Annotation method: Msp20250805135626_NCDK_conventional_converted_dev_1	FALSE	FALSE	3178	0	0	1	1	0.866	0.866	1	1	1.721	329.76	Pos_Lipid_UC_PQC_it1	312.36252:28964 313.36719:8678 314.37185:807	57.03367:183 57.06868:818 57.10762:24 57.12467:6 59.50458:10 60.08006:452 60.10838:13 60.27208:5 71.08484:736 71.12924:16 74.26196:12 81.06894:46 83.04727:162 83.08083:10 85.10074:487 85.14496:9 85.20562:39 85.52837:16 95.08412:112 95.13628:5 97.09948:84 97.12942:5 99.11474:185 101.05776:225 101.08261:30 105.04639:108 109.10119:154 123.11409:270 123.17099:7 125.09692:105 135.11453:68 135.99108:6 …
58	313.143	5.169	C19H20O4	CCCCOC(=O)C1=C(C=CC=C1)C(=O)OCC1=CC=CC=C1	NA	Benzyl butyl phthalate (also known as chemical regent)	[M+H]+	PosLipidUC	1	TRUE	4.889	313.143	C19H20O4	Others	IRIAEXORFWYRCZ-UHFFFAOYSA-N	CCCCOC(=O)C1=C(C=CC=C1)C(=O)OCC1=CC=CC=C1	430	FALSE	TRUE	TRUE	Normalized unit: Intensity; Annotation method: Msp20250805135626_NCDK_conventional_converted_dev_1	FALSE	FALSE	3185	0	0	1	0.975	0.933	0.916	2	0.67	1.73	58.38	Pos_Lipid_UC_PQC_it2	313.14349:5126 314.14816:1278 315.15283:0	57.03308:97 57.06985:17 57.11984:30 57.19008:33 81.45233:10 83.04895:103 88.10923:64 88.38921:52 88.41749:5 91.05362:2675 91.14030:16 91.24894:64 91.33500:7 91.37883:10 91.44567:41 91.48938:26 91.57407:43 91.66692:36 102.68330:28 105.04666:130 110.05915:197 110.11642:8 137.09432:29 148.13149:36 149.02304:1468 149.07694:82 149.29126:75 149.83767:34 185.13650:53 191.06924:5 209.11635:97 209.17574:5…
59	313.193	1.968	C19H24N2O2	O=C(C1CCCCC1)N1CC2N(CCC3=CC=CC=C23)C(=O)C1	NA	Praziquantel; LC-ESI-QTOF; MS2; [M+H]+; CE	[M+H]+	PosLipidUC	0.53	TRUE	-1	313.191	C19H24N2O2	Tetrahydroisoquinolines	FSVJFNAIGNNGKK-UHFFFAOYNA-N	O=C(C1CCCCC1)N1CC2N(CCC3=CC=CC=C23)C(=O)C1	430	FALSE	TRUE	TRUE	Normalized unit: Intensity; Annotation method: MSMS-Pos-MassBank (1)_3	FALSE	FALSE	3189	0	0	0.98	0.797	0.847	0.9	1	0.33	1.44	45.41	Pos_Lipid_UC_PQC_it2	313.19217:7126 314.19684:1325 315.20150:0	57.07065:192 57.11153:6 57.16095:44 59.05897:223 59.08029:17 88.07620:217 88.11086:507 88.16141:11 95.08539:62 97.03700:114 100.07696:193 101.06121:61 101.08525:7 104.99268:122 105.04427:137 105.06970:13 111.07797:199 111.14638:10 113.14698:15 113.22115:6 123.04036:108 123.45863:10 125.09492:170 133.44200:8 146.07855:86 146.13924:6 147.51363:8 150.06144:5 153.09306:36 156.08119:165 162.06582:95 1…
60	313.274	26.653	C19H38O4	CCCCCCCCCCCCCC(O)CC(O)COC(C)=O	NA	NCGC00178646-02!2,4-dihydroxyheptadecyl acetate [IIN-based: Match]	[M-H2O+H]+	PosLipidUC	0.87	TRUE	-1	313.274	C19H38O4	Long-chain fatty alcohols	ZBVKFVTUHVIICH-UHFFFAOYSA-N	CCCCCCCCCCCCCC(O)CC(O)COC(C)=O	430	FALSE	TRUE	TRUE	Normalized unit: Intensity; Annotation method: MSMS-Public_all-pos-VS19_4	FALSE	FALSE	3196	0	0	1	0.523	0.605	0.609	7	0.35	1.228	20.86	Pos_Lipid_UC_PQC_it2	313.27368:4147 314.27835:709 315.28302:0	57.03420:136 57.06897:529 59.05992:120 59.09667:6 67.05303:201 67.08914:9 69.06862:388 69.09770:24 69.10865:12 69.12101:10 81.06905:361 85.10107:741 85.14527:23 85.15790:9 85.34629:10 85.39119:35 88.11039:235 88.24590:63 89.05827:90 91.05404:235 95.08590:295 97.10256:128 97.14669:5 100.61502:29 100.92884:50 102.12665:267 102.16602:10 131.10061:54 149.21184:46 165.96086:63 209.11292:200 209.17112:…
61	314.306	13.57	C19H39NO2	O=C(NCCO)CCCCCCCCCCCCCCCC	NA	NAE 17:0	[M+H]+	PosLipidUC	1	TRUE	7.97	314.305	C19H39NO2	NAE	GCCFMSAXQJECNH-UHFFFAOYSA-N	O=C(NCCO)CCCCCCCCCCCCCCCC	410	FALSE	TRUE	TRUE	Normalized unit: Intensity; Annotation method: Msp20250805135626_NCDK_conventional_converted_dev_1	FALSE	FALSE	3222	0	0	1	0.689	0.784	0.866	1	2	2.47	452.63	Pos_Lipid_UC_PQC_it4	314.30588:53081 315.31055:10962 316.31521:1887	54.54844:99 57.06940:611 57.09563:44 57.10703:18 57.12213:10 57.13783:6 57.29219:25 57.38979:5 58.31966:47 62.02328:1633 62.06536:40 69.29757:45 69.42543:12 70.07014:21 71.08569:456 71.11908:14 71.32439:5 74.02272:111 74.04459:10 76.01871:68 85.47089:9 97.10007:62 99.11728:131 99.15779:8 104.28817:13 129.87494:10 132.09971:69 146.11544:96 171.10791:56 210.03990:129 210.10559:5 214.92073:97 216.19…
62	316.264	7.839	C21H35NO2	CCC(C)CC(C)\\C=C\\CCC(O)C(CC1=CC=C(O)C=C1)NC	NA	NCGC00380664-01!4-[(E)-3-hydroxy-8,10-dimethyl-2-(methylamino)dodec-6-enyl]phenol [IIN-based on: CCMSLIB00000847532]	[M-H2O+H]+	PosLipidUC	0.67	TRUE	-1	316.263	C21H35NO2	Amphetamines and derivatives	RNCWKUCWPBNWOH-SOFGYWHQSA-N	CCC(C)CC(C)\\C=C\\CCC(O)C(CC1=CC=C(O)C=C1)NC	430	FALSE	TRUE	TRUE	Normalized unit: Intensity; Annotation method: MSMS-Public_all-pos-VS19_4	FALSE	FALSE	3247	0	0	0.99	0.457	0.729	0.8	1	0.04	1.12	32.74	Pos_Lipid_UC_PQC_it5	316.26276:2376 317.26742:706 318.27209:256	50.38601:18 69.06786:114 72.04492:181 116.32034:7 119.07147:93 119.11504:5 132.04598:108 139.37531:12 140.10847:105 154.64909:48 154.67143:11 155.86949:14 174.68319:14 175.07490:74 187.21275:7 196.90720:278 196.97472:14 214.92188:503 218.18916:792 218.24490:17 218.32837:32 218.65920:12 242.44764:21 244.20516:105 246.21465:174 257.99968:19 269.62509:23 316.22475:121 316.26387:1611 316.31849:101 31…
63	326.379	7.895	null	null	NA	RIKEN P-VS1 ID-1478 from Mouse_Aorta_WT_N_Ctr	[M+H]+	PosLipidUC	1	TRUE	6.31	326.377	null	Unknown	null	null	430	FALSE	TRUE	TRUE	Normalized unit: Intensity; Annotation method: Msp20250805135626_NCDK_conventional_converted_dev_1	FALSE	FALSE	3384	0	0	0.96	0.853	0.938	0.851	1	0.5	1.394	199.93	Pos_Lipid_UC_PQC_it1	326.37848:17186 327.38315:5245 328.38781:957	58.06286:166 58.08877:11 71.18138:6 76.07258:36 81.06897:179 88.10983:59 88.28542:6 95.04815:22 100.11190:149 100.15542:5 102.12391:26 107.08296:96 122.49839:16 135.58007:27 138.15261:14 180.17199:27 184.20691:133 186.22100:741 186.26735:43 205.06959:56 207.11452:58 239.15957:73 241.97003:5 253.10718:51 253.15921:159 253.20568:22 253.24337:6 261.61230:16 269.27107:20 284.28584:86 298.25934:139 29…
64	326.38	11.076	null	null	NA	RIKEN P-VS1 ID-1478 from Mouse_Aorta_WT_N_Ctr	[M+H]+	PosLipidUC	0.67	TRUE	6.31	326.377	null	Unknown	null	null	430	FALSE	TRUE	TRUE	Normalized unit: Intensity; Annotation method: Msp20250805135626_NCDK_conventional_converted_dev_1	FALSE	FALSE	3385	0	0	0.95	0.66	0.79	0.851	1	0.5	1.326	28.24	Pos_Lipid_UC_PQC_it5	326.37857:2660 327.38324:670 328.38791:231	55.87682:10 57.06987:100 74.09525:167 81.06420:6 88.46136:43 102.12691:53 115.06829:10 160.78646:19 165.03777:103 165.06387:18 173.17440:205 173.23258:10 240.11213:5 242.28198:91 242.31440:12 249.39072:27 249.42604:16 250.98299:86 270.31342:366 270.40477:5 309.25879:67 309.30106:9 326.02192:15 326.24955:60 326.32940:15 326.37699:1101 326.44725:21 326.53409:15 326.57161:39 326.68093:14 326.97788:2…
65	328.322	10.809	C20H41NO2	O=C(NCCO)CCCCCCCCCCCCCCCCC	NA	NAE 18:0	[M+H]+	PosLipidUC	1	TRUE	8.234	328.321	C20H41NO2	NAE	OTGQIQQTPXJQRG-UHFFFAOYSA-N	O=C(NCCO)CCCCCCCCCCCCCCCCC	410	FALSE	TRUE	TRUE	Normalized unit: Intensity; Annotation method: Msp20250805135626_NCDK_conventional_converted_dev_1	FALSE	FALSE	3429	0	0	1	0.835	0.829	0.866	1	2	2.512	1249.55	Pos_Lipid_UC_PQC_it1	328.32147:114969 329.32614:25624 330.33081:4858	55.05339:129 57.06964:123 57.10767:6 57.96677:33 57.98002:6 59.05953:248 59.09703:11 62.05965:1626 62.10893:24 62.19618:31 62.32253:21 62.62240:40 69.06964:133 71.08309:132 80.04907:93 81.36607:35 83.08748:102 83.12127:6 88.07205:135 88.11194:517 88.15988:13 89.05851:60 97.09886:9 100.07611:80 109.09752:194 109.14650:11 110.74455:25 206.09446:80 212.96909:5 266.28387:249 266.36574:7 270.31958:26 …
66	328.322	14.139	C20H41NO2	O=C(NCCO)CCCCCCCCCCCCCCCCC	NA	NAE 18:0	[M+H]+	PosLipidUC	1	TRUE	8.234	328.321	C20H41NO2	NAE	OTGQIQQTPXJQRG-UHFFFAOYSA-N	O=C(NCCO)CCCCCCCCCCCCCCCCC	410	FALSE	TRUE	TRUE	Normalized unit: Intensity; Annotation method: Msp20250805135626_NCDK_conventional_converted_dev_1	FALSE	FALSE	3430	0	0	1	0.885	0.839	0.866	1	2	2.525	469.57	Pos_Lipid_UC_PQC_it5	328.32141:45347 329.32608:9757 330.33075:1383	53.09731:40 55.05379:156 55.09392:8 57.06890:246 57.10122:5 57.26076:38 57.29423:24 57.47948:11 57.60116:82 59.01220:174 62.02373:205 62.06536:5 69.07019:335 69.09583:29 69.11520:15 69.41742:5 71.08473:237 71.10850:19 71.12831:5 74.02336:303 74.05649:7 75.02709:172 75.05085:16 75.48588:30 76.03960:545 76.07247:25 76.14076:25 76.16066:36 76.28119:5 76.36154:16 76.37183:47 76.89004:17 83.08390:400 …
67	331.217	5.304	C23H26N2	CN(C)C1=CC=C(C=C1)C(C1=CC=CC=C1)C1=CC=C(C=C1)N(C)C	NA	Leucomalachite green	[M+H]+	PosLipidUC	1	TRUE	16.907	331.217	C23H26N2	Triphenyl compounds	WZKXBGJNNCGHIC-UHFFFAOYSA-N	CN(C)C1=CC=C(C=C1)C(C1=CC=CC=C1)C1=CC=C(C=C1)N(C)C	430	FALSE	TRUE	TRUE	Normalized unit: Intensity; Annotation method: MSMS-Public_all-pos-VS19_4	FALSE	FALSE	3473	0	0	1	1	0.866	0.866	1	1	1.913	564.26	Pos_Lipid_UC_PQC_it1	331.21722:60398 332.22189:16228 333.22656:2480	57.03103:52 57.06922:103 57.08351:15 59.05930:261 59.10168:6 59.59197:12 63.84635:97 63.87359:5 74.09402:136 88.11022:92 88.13943:10 100.11027:125 109.31616:12 115.07546:146 115.10377:11 115.12417:6 136.11632:93 139.10743:134 149.09316:104 149.14749:8 158.09237:115 171.09712:97 174.12719:847 174.18375:19 174.19729:25 174.26485:18 174.43469:15 174.47126:15 174.74321:24 185.11695:57 185.34628:9 185…
68	334.311	10.673	C22H39NO	OC(=NCC(C)C)C=CC=CCCCCCCC=CCCCCC	NA	(2E,4E,12Z)-N-(2-methylpropyl)octadeca-2,4,12-trienamide	[M+H]+	PosLipidUC	1	TRUE	7.415	334.31	C22H39NO	N-acyl amines	PCWWIOUZYOPZHT-VBUSEHTESA-N	OC(=NCC(C)C)C=CC=CCCCCCCC=CCCCCC	430	FALSE	TRUE	TRUE	Normalized unit: Intensity; Annotation method: MSMS-Public_all-pos-VS19_4	FALSE	FALSE	3510	0	0	1	0.687	0.676	0.862	13	0.62	1.559	149.05	Pos_Lipid_UC_PQC_it2	334.31030:7760 335.31497:1513 336.31964:809	50.48360:15 55.05276:59 57.06895:180 57.10116:5 58.03525:15 67.05405:634 67.09172:35 67.17957:39 67.20623:58 67.29984:32 67.46332:14 67.47184:12 69.06996:104 69.11224:8 69.17263:5 71.08521:285 71.10596:31 71.13065:6 72.07924:80 72.10523:7 79.05210:133 79.08061:13 81.06942:643 81.11246:14 81.23710:48 81.24951:11 83.08458:254 86.05722:72 86.23532:83 86.25974:7 86.27837:5 87.08331:9 91.05378:164 91.…
69	338.342	22.929	null	null	NA	RIKEN P-VS1 ID-1635 from Mouse_Ear_WT_N_Ctr	[M+H]+	PosLipidUC	0.2	TRUE	7.46	338.344	null	Unknown	null	null	430	FALSE	TRUE	TRUE	Normalized unit: Intensity; Annotation method: Msp20250805135626_NCDK_conventional_converted_dev_1	FALSE	FALSE	3626	0	0	0.95	0.725	0.881	0.765	4	0.14	1.115	9.91	Pos_Lipid_UC_PQC_it2	338.34219:5784 339.34686:1116 340.35153:241	57.06965:162 57.11173:12 69.03305:92 71.08413:57 72.41405:14 79.31008:33 83.08506:277 83.13115:8 88.07572:299 88.11185:384 88.17121:6 99.08018:162 101.37757:37 102.23637:49 109.10113:62 111.11477:62 115.09398:139 115.14869:8 171.13657:158 171.17562:20 173.28420:18 214.91861:155 256.26351:1913 256.31998:96 256.34658:65 256.53602:54 256.56352:18 256.60628:11 256.71005:22 256.77405:26 260.24646:17 2…
70	338.342	17.58	null	null	NA	RIKEN P-VS1 ID-1635 from Mouse_Ear_WT_N_Ctr	[M+H]+	PosLipidUC	0.33	TRUE	7.46	338.344	null	Unknown	null	null	430	FALSE	TRUE	TRUE	Normalized unit: Intensity; Annotation method: Msp20250805135626_NCDK_conventional_converted_dev_1	FALSE	FALSE	3628	0	0	0.96	0.684	0.873	0.742	2	0.07	1.058	8.49	Pos_Lipid_UC_PQC_it1	338.34229:7588 339.34695:2160 340.35162:1453	56.05576:121 69.06963:138 69.13237:5 72.07683:156 72.11376:12 88.11099:395 88.16285:8 89.54422:27 97.10014:89 97.35913:11 109.09589:39 109.30325:15 109.43227:21 236.89953:118 236.94754:9 238.24416:102 238.27613:17 242.50162:15 254.76336:20 255.28442:41 255.64419:59 256.26494:2524 256.42051:30 256.45039:23 256.48012:55 256.66292:22 256.74803:70 256.77960:10 256.86265:22 257.70558:8 264.19137:9 265…
71	340.356	17.575	null	null	NA	RIKEN P-VS1 ID-1666 from Mouse_Macrophage_WT_N_F1AA	[M+H]+	PosLipidUC	0.47	TRUE	8.23	340.357	null	Unknown	null	null	430	FALSE	TRUE	TRUE	Normalized unit: Intensity; Annotation method: Msp20250805135626_NCDK_conventional_converted_dev_1	FALSE	FALSE	3686	0	0	0.94	0.688	0.723	0.858	1	0.5	1.314	12.81	Pos_Lipid_UC_PQC_it5	340.35864:1635 341.36331:877 342.36798:0	57.06753:151 57.09024:7 70.06178:189 86.05825:115 102.30590:13 102.33390:41 102.53339:38 103.03837:68 183.93226:7 285.89674:144 285.93078:25 312.90290:53 322.34776:95 322.75844:8 323.25636:98 340.19140:48 340.35680:738 340.41470:34 340.45295:7 341.27173:107 341.75631:15
72	340.357	13.941	null	null	NA	RIKEN P-VS1 ID-1666 from Mouse_Macrophage_WT_N_F1AA	[M+H]+	PosLipidUC	1	TRUE	8.23	340.357	null	Unknown	null	null	430	FALSE	TRUE	TRUE	Normalized unit: Intensity; Annotation method: Msp20250805135626_NCDK_conventional_converted_dev_1	FALSE	FALSE	3687	0	0	0.99	0.962	0.866	0.858	1	0.5	1.416	709.38	Pos_Lipid_UC_PQC_it1	340.35767:76886 341.36233:22302 342.36700:2659	50.47284:68 50.51871:5 57.07092:31 59.06038:181 59.10054:7 71.08585:424 71.12571:13 82.07181:61 86.05714:42 88.07596:640 88.12569:12 88.33359:9 97.10328:24 102.07551:23 125.37120:25 126.25901:43 140.00605:8 200.03002:22 257.27066:144 284.29247:149 284.38618:7 284.54934:12 285.89834:137 285.96558:6 322.34367:48 337.95952:40 339.46450:37 340.01287:12 340.35740:9294 340.49811:23 340.53429:68 340.610…
73	340.358	15.818	null	null	NA	RIKEN P-VS1 ID-1666 from Mouse_Macrophage_WT_N_F1AA	[M+H]+	PosLipidUC	1	TRUE	8.23	340.357	null	Unknown	null	null	430	FALSE	TRUE	TRUE	Normalized unit: Intensity; Annotation method: Msp20250805135626_NCDK_conventional_converted_dev_1	FALSE	FALSE	3688	0	0	0.98	0.962	0.866	0.858	1	0.5	1.413	294.79	Pos_Lipid_UC_PQC_it3	340.35785:31493 341.36252:8179 342.36718:1611	52.20400:6 57.06817:171 58.06999:52 59.06004:424 59.10828:6 60.07978:124 71.04832:97 71.08522:166 71.12054:5 86.05964:96 88.07490:72 92.72618:31 95.08496:73 97.10143:138 97.12493:13 97.14661:10 100.11449:112 111.11355:43 139.11085:85 152.14308:117 152.16179:30 152.19471:6 152.20838:7 162.33045:63 249.03760:11 255.02043:57 269.06624:44 270.42779:46 285.89284:81 285.91107:33 296.86165:31 340.12865:…
74	340.358	15.151	null	null	NA	RIKEN P-VS1 ID-1666 from Mouse_Macrophage_WT_N_F1AA	[M+H]+	PosLipidUC	1	TRUE	8.23	340.357	null	Unknown	null	null	430	FALSE	TRUE	TRUE	Normalized unit: Intensity; Annotation method: Msp20250805135626_NCDK_conventional_converted_dev_1	FALSE	FALSE	3689	0	0	0.97	0.903	0.856	0.858	1	0.5	1.397	134.6	Pos_Lipid_UC_PQC_it1	340.35800:17808 341.36267:4173 342.36734:0	57.06878:102 57.09709:5 59.05854:187 59.09917:14 60.04422:1332 60.08676:48 60.11655:11 60.26949:7 71.08546:185 71.11907:8 85.49222:33 90.12031:102 102.12525:160 102.17980:6 116.38038:40 140.68496:8 145.76490:27 145.78389:19 211.14654:70 239.86592:5 241.08810:114 241.14773:9 250.52156:25 285.89818:221 285.95962:6 287.18926:5 287.75237:28 298.34389:93 298.37995:14 312.90338:39 326.52795:11 335.6946…
75	342.338	9.781	C21H43NO2	O=C(NCCO)CCCCCCCCCCCCCCCCCC	NA	NAE 19:0	[M+H]+	PosLipidUC	1	TRUE	7.755	342.337	C21H43NO2	NAE	XTMXIPJCLYGTDK-UHFFFAOYSA-N	O=C(NCCO)CCCCCCCCCCCCCCCCCC	410	FALSE	TRUE	TRUE	Normalized unit: Intensity; Annotation method: Msp20250805135626_NCDK_conventional_converted_dev_1	FALSE	FALSE	3746	0	0	1	0.741	0.681	0.866	1	2	2.461	105.55	Pos_Lipid_UC_PQC_it2	342.33701:7659 343.34167:2291 344.34634:1036	57.06885:130 57.10640:11 57.15618:35 57.31042:18 69.06787:121 71.08401:90 72.07792:55 72.09349:24 73.02847:184 73.05213:19 73.07017:5 83.08520:283 83.13376:12 83.32773:41 85.11308:9 86.05961:146 90.05409:187 93.06765:150 93.09761:11 108.34220:28 111.11411:108 111.15014:7 128.14117:166 128.17045:20 128.20263:9 181.15498:78 181.18229:14 194.25596:86 194.28514:11 201.61759:25 205.19649:120 205.23795…
76	343.296	2.148	C19H39N2O3	CCCCCCCCCCCC(=O)NCCC[N+](C)(C)CC(O)=O	NA	Lauramidopropyl betaine	[M]+	PosLipidUC	1	TRUE	12.514	343.296	C19H39N2O3	Alpha amino acids	MRUAUOIMASANKQ-UHFFFAOYSA-O	CCCCCCCCCCCC(=O)NCCC[N+](C)(C)CC(O)=O	430	FALSE	TRUE	TRUE	Normalized unit: Intensity; Annotation method: MSMS-Public_all-pos-VS19_4	FALSE	FALSE	3766	0	0	1	1	0.866	0.866	1	1	1.914	226.59	Pos_Lipid_UC_PQC_it1	343.29553:26756 344.30020:7079 345.30487:1115	55.05437:116 58.06694:11 58.48671:40 59.87811:5 67.05374:139 69.06971:33 71.08450:171 71.12789:6 75.20742:8 81.06792:144 85.03692:113 85.10076:86 88.11276:130 88.13080:23 93.07051:195 93.10016:20 95.08504:207 95.26404:30 95.40331:23 96.31334:49 98.05802:88 98.07595:13 100.50880:9 101.06962:148 102.08867:125 102.12746:5 110.09762:49 114.12741:176 114.15996:19 118.87444:35 123.11660:79 123.13613:11…
77	343.296	3.387	C19H39N2O3	CCCCCCCCCCCC(=O)NCCC[N+](C)(C)CC(O)=O	NA	Lauramidopropyl betaine	[M]+	PosLipidUC	0.67	TRUE	12.514	343.296	C19H39N2O3	Alpha amino acids	MRUAUOIMASANKQ-UHFFFAOYSA-O	CCCCCCCCCCCC(=O)NCCC[N+](C)(C)CC(O)=O	430	FALSE	TRUE	TRUE	Normalized unit: Intensity; Annotation method: MSMS-Public_all-pos-VS19_4	FALSE	FALSE	3767	0	0	1	1	0.866	0.866	1	1	1.914	38.17	Pos_Lipid_UC_PQC_it2	343.29565:4154 344.30032:834 345.30499:0	56.45717:45 59.13873:26 83.08383:144 89.05668:54 99.07702:148 99.10433:6 99.12319:5 109.10132:62 109.11450:21 113.12681:47 113.13843:17 132.40159:15 132.48819:17 133.08292:25 175.08382:20 183.17113:101 183.19953:16 191.00235:9 194.67072:23 196.13190:112 235.09664:21 240.23269:3471 240.29633:80 240.33364:8 240.36366:18 240.54351:34 240.57338:13 240.62835:52 240.75572:55 241.02335:14 241.23359:48 2…
78	347.249	9.414	null	null	NA	RIKEN P-VS1 ID-1764 from Mouse_Muscle_WT_CTX7_Ctr	[M+H]+	PosLipidUC	1	TRUE	5.6	347.246	null	Unknown	null	null	430	FALSE	TRUE	TRUE	Normalized unit: Intensity; Annotation method: Msp20250805135626_NCDK_conventional_converted_dev_1	FALSE	FALSE	3824	0	0	0.94	0.829	0.97	0.827	1	0.2	1.205	74.69	Pos_Lipid_UC_PQC_it3	347.24744:4718 348.25210:1660 349.25677:942	77.48823:84 105.87619:5 118.49372:11 118.50495:7 118.59161:45 131.80535:7 133.07932:74 174.12756:3710 174.25227:19 174.31903:42 174.40066:53 174.50099:14 174.63855:29 174.65877:25 174.72720:10 174.89638:17 174.98785:30 182.73326:20 332.22086:28 347.16108:98 347.24275:91 347.32732:6
79	350.249	5.774	C24H31NO	C1[C@@H](CC2[C@](C1)([C@]3([C@@](CC=2)([C@]4([C@](CC3)(C(=CC4)C5=CN=CC=C5)C)[H])[H])[H])C)O	NA	Abiraterone (CB-7598)	[M+H]+	PosLipidUC	1	TRUE	-1	350.248	C24H31NO	Androgens and derivatives	GZOSMCIZMLWJML-APXSMTNNSA-N	C1[C@@H](CC2[C@](C1)([C@]3([C@@](CC=2)([C@]4([C@](CC3)(C(=CC4)C5=CN=CC=C5)C)[H])[H])[H])C)O	430	FALSE	TRUE	TRUE	Normalized unit: Intensity; Annotation method: MSMS-Public_all-pos-VS19_4	FALSE	FALSE	3854	0	0	0.93	0.629	0.904	0.668	1	0.09	1.136	70.85	Pos_Lipid_UC_PQC_it2	350.24585:4760 351.25052:1142 352.25519:415	56.04983:195 56.07646:13 56.08661:14 59.04864:127 59.07671:7 63.59488:5 72.04413:227 74.02268:22 74.09516:29 74.27698:18 83.08502:191 83.13361:6 83.44015:19 85.02699:56 85.05398:11 88.11195:89 96.04290:332 96.09562:15 96.10418:5 98.05691:111 98.09569:112 99.04257:232 99.10605:7 100.11141:928 100.17273:26 100.35362:29 100.58552:15 101.04750:95 101.07097:18 123.86976:256 123.92679:11 123.93812:5 12…
80	357.3	7.118	C21H40O4	CCCCCCCC/C=C\CCCCCCCC(=O)OCC(CO)O	NA	MAG	[M+H]+	PosLipidUC	1	TRUE	7.871	357.3	C21H40O4	1-monoacylglycerols	RZRNAYUHWVFMIP-KTKRTIGZSA-N	CCCCCCCC/C=C\CCCCCCCC(=O)OCC(CO)O	430	FALSE	TRUE	TRUE	Normalized unit: Intensity; Annotation method: MSMS-Public_all-pos-VS19_4	FALSE	FALSE	4051	0	0	1	0.472	0.679	0.63	11	0.22	1.153	640.44	Pos_Lipid_UC_PQC_it2	357.30038:61171 358.30505:14374 359.30972:2529	55.05361:275 57.06860:159 57.08507:21 57.09363:13 59.06005:209 59.09284:7 60.07915:54 67.05429:280 67.09182:14 68.55559:8 81.06811:117 81.08705:19 83.08517:423 83.12439:9 83.14335:6 83.26945:10 85.29710:34 88.11012:98 88.13786:7 94.69435:27 95.08257:130 95.10725:10 95.80138:5 97.09941:125 97.14644:5 97.44650:36 103.03454:20 106.90373:38 109.09673:182 109.14565:6 113.09398:101 113.15316:10 121.437…
81	357.3	6.593	C21H40O4	CCCCCCCC/C=C\CCCCCCCC(=O)OCC(CO)O	NA	MAG	[M+H]+	PosLipidUC	1	TRUE	7.871	357.3	C21H40O4	1-monoacylglycerols	RZRNAYUHWVFMIP-KTKRTIGZSA-N	CCCCCCCC/C=C\CCCCCCCC(=O)OCC(CO)O	430	FALSE	TRUE	TRUE	Normalized unit: Intensity; Annotation method: MSMS-Public_all-pos-VS19_4	FALSE	FALSE	4054	0	0	1	0.696	0.8	0.792	19	0.37	1.397	1529.11	Pos_Lipid_UC_PQC_it1	357.30035:130081 358.30502:31616 359.30969:4549	55.05376:134 55.33006:25 55.61728:22 57.06974:511 57.11141:21 57.21865:65 57.48512:41 59.05846:161 66.67036:24 67.05352:341 67.09677:11 67.36805:39 69.06943:510 69.18416:51 69.22159:28 69.62208:5 69.74642:23 71.08399:159 71.12538:9 72.69716:5 81.06802:496 82.82251:7 83.04542:82 83.08433:569 85.10126:177 85.12904:12 90.75510:14 93.06863:218 93.11930:7 93.29618:9 94.00838:12 94.12375:17 95.08547:61…
82	358.228	2.015	C22H31NO3	O=C1CC2C3(CC1C(=C)C3O)C4CC5C6(C)CN(CC)C4C25C(O)CC6	NA	Bullatine G	[M+H]+	PosLipidUC	0.93	TRUE	4.53	358.23	C22H31NO3	Napelline-type diterpenoid alkaloids	CBOSLVQFGANWTL-JAQKJRLSSA-N	O=C1CC2C3(CC1C(=C)C3O)C4CC5C6(C)CN(CC)C4C25C(O)CC6	430	FALSE	TRUE	TRUE	Normalized unit: Intensity; Annotation method: MSMS-Public_all-pos-VS19_4	FALSE	FALSE	4070	0	0	0.94	0.963	0.866	0.84	1	0.5	1.543	1019.28	Pos_Lipid_UC_PQC_it1	358.22824:75578 359.23291:18182 360.23758:2827	59.06044:248 59.08588:23 59.09674:12 59.14836:17 67.05327:116 86.06517:60 86.07984:11 88.01975:112 88.05416:8 88.11060:191 88.14776:12 109.10055:133 109.14461:6 112.07485:112 112.10720:9 135.11754:41 166.03888:23 169.12500:122 169.17727:8 177.41458:22 181.98954:12 182.97547:66 214.10639:81 214.15362:5 230.65271:7 242.02405:45 248.45341:19 271.06500:6 278.52688:17 287.14989:79 300.15826:160 300.19…
83	359.317	11.455	null	null	NA	RIKEN P-VS1 ID-1950 from Mouse_Macrophage_WT_N_F1AA	[M+H]+	PosLipidUC	1	TRUE	7.4	359.315	null	Unknown	null	null	430	FALSE	TRUE	TRUE	Normalized unit: Intensity; Annotation method: Msp20250805135626_NCDK_conventional_converted_dev_1	FALSE	FALSE	4101	0	0	0.97	0.71	0.711	0.867	10	0.67	1.429	1796.56	Pos_Lipid_UC_PQC_it1	359.31659:271049 360.32126:69589 361.32592:10486	57.07163:886 57.11166:23 67.05611:285 67.09036:7 67.35822:17 69.07065:170 71.08851:883 71.20351:24 71.27649:36 81.07222:502 81.10296:17 81.11654:15 81.15650:49 81.20265:26 81.88343:27 82.77459:28 83.08695:145 85.10427:555 95.08723:681 95.20165:15 95.32613:17 97.10458:448 97.24851:42 99.12096:173 99.15907:8 99.17434:7 109.10523:295 123.11929:86 123.14101:12 125.13489:59 137.13561:194 149.13478:108…
84	366.338	12.79	C23H43NO2	O=C(NCCO)CCCCCCCCCC=CCC=CCCCCCC	NA	NAE 21:2	[M+H]+	PosLipidUC	0.93	TRUE	7.541	366.337	C23H43NO2	NAE	MEOHGYOFYYJDPV-UHFFFAOYSA-N	O=C(NCCO)CCCCCCCCCC=CCC=CCCCCCC	410	FALSE	TRUE	TRUE	Normalized unit: Intensity; Annotation method: Msp20250805135626_NCDK_conventional_converted_dev_1	FALSE	FALSE	4205	0	0	0.95	0.478	0.697	0.866	1	2	2.386	39.37	Pos_Lipid_UC_PQC_it5	366.33823:3191 367.34289:1067 368.34756:202	50.72116:9 57.06891:260 57.09301:10 57.10795:6 59.06047:3725 59.10172:82 59.13011:44 59.16369:31 59.18713:42 59.22670:21 59.24038:11 59.27503:42 59.36684:10 60.22928:23 71.04697:161 96.04359:57 97.02744:93 97.15034:35 97.27284:43 109.10171:160 109.14468:7 109.84564:72 124.11288:31 131.12752:6 176.97215:113 250.59424:8 268.29948:45 270.31508:178 270.40828:20 270.77488:30 271.52197:30 284.29631:112…
85	369.353	28.474	C27H46O	OC1CC2=CCC3C(CCC4(C)C(CCC34)C(C)CCCC(C)C)C2(C)CC1	NA	ST 27:1;O	[M+H-H2O]+	PosLipidUC	1	TRUE	8.638	369.352	C27H46O	ST	HVYWMOMLDIMFJA-UHFFFAOYSA-N	OC1CC2=CCC3C(CCC4(C)C(CCC34)C(C)CCCC(C)C)C2(C)CC1	410	FALSE	TRUE	TRUE	Normalized unit: Intensity; Annotation method: Msp20250805135626_NCDK_conventional_converted_dev_1	FALSE	FALSE	4331	0	0	0.99	0.662	0.861	0.755	27	2	2.432	2932.07	Pos_Lipid_UC_PQC_it1	369.35223:25064 370.35690:5017 371.36157:1808	55.05353:146 58.99406:153 59.01720:14 59.05927:128 62.98153:131 63.00785:11 63.01702:9 64.96174:5 67.05269:309 69.06976:327 70.07313:74 71.08498:218 71.12582:7 71.17893:35 80.60854:16 81.06930:684 81.53672:27 83.08626:206 83.27895:15 83.37072:9 85.09958:101 85.11855:10 85.36889:14 85.38448:8 88.11079:381 88.15478:5 89.11534:131 89.13795:23 89.16099:13 93.17359:19 95.08535:851 95.12853:24 102.2567…
86	369.353	29.063	C27H46O	OC1CC2=CCC3C(CCC4(C)C(CCC34)C(C)CCCC(C)C)C2(C)CC1	NA	ST 27:1;O	[M+H-H2O]+	PosLipidUC	1	TRUE	8.638	369.352	C27H46O	ST	HVYWMOMLDIMFJA-UHFFFAOYSA-N	OC1CC2=CCC3C(CCC4(C)C(CCC34)C(C)CCCC(C)C)C2(C)CC1	410	FALSE	TRUE	TRUE	Normalized unit: Intensity; Annotation method: Msp20250805135626_NCDK_conventional_converted_dev_1	FALSE	FALSE	4332	0	0	1	0.622	0.813	0.696	19	2	2.39	3222.25	Pos_Lipid_UC_PQC_it2	369.35199:62655 370.35666:19536 371.36133:3010	59.14198:25 62.97965:151 69.07050:254 69.11250:11 71.08558:203 71.11710:7 79.05454:125 79.08270:6 81.06916:465 81.11580:8 81.13931:36 82.94444:90 83.08590:109 88.41499:18 88.42478:7 93.06348:125 93.08981:11 95.08484:181 95.11578:8 97.09991:183 97.13317:7 107.08607:189 107.13995:6 107.96557:210 107.99414:20 109.10028:119 110.05948:114 110.07764:24 110.09880:10 119.27598:18 119.35823:5 119.60042:48…
87	371.327	5.614	C21H43N2O3	CCCCCCCCCCCCCC(=O)NCCC[N+](C)(C)CC(O)=O	NA	Myristamidopropyl betaine	[M]+	PosLipidUC	0.6	TRUE	13.661	371.327	C21H43N2O3	Alpha amino acids	QGCUAFIULMNFPJ-UHFFFAOYSA-O	CCCCCCCCCCCCCC(=O)NCCC[N+](C)(C)CC(O)=O	430	FALSE	TRUE	TRUE	Normalized unit: Intensity; Annotation method: MSMS-Public_all-pos-VS19_4	FALSE	FALSE	4389	0	0	1	0.907	0.827	0.866	1	1	1.886	14.59	Pos_Lipid_UC_PQC_it1	371.32678:10235 372.33145:2485 373.33612:587	55.01709:103 57.07034:118 57.10201:9 58.37270:23 67.05399:333 67.08335:29 69.06925:20 71.08410:66 85.09895:139 85.13257:14 94.03333:87 95.08417:298 95.11279:21 95.13342:11 95.14432:6 95.24009:18 103.13065:185 103.16820:12 109.09783:140 120.98123:107 121.05089:1615 121.10975:15 121.18518:21 121.23572:22 121.39415:29 122.05091:184 122.08188:169 123.11558:135 132.51585:48 133.09958:91 139.11454:71 1…
88	376.343	11.453	C21H42O4	O=C(OCC(O)CO)CCCCCCCCCCCCCCCCC	NA	MG 18:0	[M+NH4]+	PosLipidUC	1	TRUE	7.745	376.342	C21H42O4	MG	VBICKXHEKHSIBG-UHFFFAOYSA-N	O=C(OCC(O)CO)CCCCCCCCCCCCCCCCC	410	FALSE	TRUE	TRUE	Normalized unit: Intensity; Annotation method: Msp20250805135626_NCDK_conventional_converted_dev_1	FALSE	FALSE	4485	0	0	0.98	0.399	0.64	0.87	1	2	2.372	2009.1	Pos_Lipid_UC_PQC_it2	376.34308:276192 377.34775:62426 378.35241:8923	55.05460:305 55.13118:10 57.03524:135 57.07078:1787 57.47685:38 62.51701:5 67.14730:18 67.22355:19 67.30252:10 69.07041:147 69.08784:20 69.66099:11 71.08641:992 71.13992:10 76.82472:26 79.05588:134 79.08520:5 81.07086:418 81.14746:7 83.08596:352 85.10261:1202 93.06868:122 93.10637:5 95.08646:796 95.16434:6 95.25602:15 95.31284:9 95.40064:16 97.10221:479 97.15496:14 97.25042:19 97.41761:20 100.592…
89	379.282	10.335	C21H40O4	CCCCCCCC/C=C\CCCCCCCC(=O)OCC(CO)O	NA	MAG	[M+Na]+	PosLipidUC	1	TRUE	7.888	379.282	C21H40O4	1-monoacylglycerols	RZRNAYUHWVFMIP-KTKRTIGZSA-N	CCCCCCCC/C=C\CCCCCCCC(=O)OCC(CO)O	430	FALSE	TRUE	TRUE	Normalized unit: Intensity; Annotation method: MSMS-Public_all-pos-VS19_4	FALSE	FALSE	4522	0	0	0.99	0.897	0.781	0.866	1	1	1.867	149.7	Pos_Lipid_UC_PQC_it2	379.28271:7983 380.28738:1588 381.29205:0	57.06819:62 70.72874:11 90.59703:5 105.06910:54 106.89643:27 114.24490:14 121.17401:17 132.31811:10 149.13000:32 161.05801:18 301.24767:79 305.16759:30 318.27167:46 361.24066:105 361.30803:8 379.28099:434 379.36402:29 379.72144:47 379.80179:37 379.99758:62 382.20665:20
90	380.234	1.623	C23H29N3O2	CCC1=NN(C2CCCCC2)C2=C1C=CC(=C2)[C@]1(CC[C@@H](CC1)C(O)=O)C#N	NA	CP-401387	[M+H]+	PosLipidUC	0.93	TRUE	19.05	380.233	C23H29N3O2	Indazoles	PRUGWHGQBHEDAX-QXONSOMPSA-N	CCC1=NN(C2CCCCC2)C2=C1C=CC(=C2)[C@]1(CC[C@@H](CC1)C(O)=O)C#N	430	FALSE	TRUE	TRUE	Normalized unit: Intensity; Annotation method: MSMS-Public_all-pos-VS19_4	FALSE	FALSE	4532	0	0	1	0.768	0.762	0.862	1	0.5	1.519	51.1	Pos_Lipid_UC_PQC_it5	380.23340:3809 381.23807:0 382.24273:0	55.28288:30 59.04896:99 59.05825:166 59.07891:15 63.89292:19 81.03203:60 86.10565:52 88.28505:20 88.50047:25 97.05386:153 97.08525:19 99.04411:166 99.17842:40 99.20807:9 101.05668:131 102.06034:6 123.07840:115 126.08849:80 133.02188:153 133.07506:5 151.56904:8 165.39233:38 190.09163:37 204.96012:91 205.03056:9 211.25673:6 223.13899:25 224.12377:5 227.87739:5 264.34873:16 271.10097:29 281.11453:28…
91	381.299	11.453	C21H42O4	O=C(OCC(O)CO)CCCCCCCCCCCCCCCCC	NA	2,3-dihydroxypropyl stearate	[M+Na]+	PosLipidUC	1	TRUE	9.14	381.3	C21H42O4	1-monoacylglycerols	VBICKXHEKHSIBG-FQEVSTJZSA-N	O=C(OCC(O)CO)CCCCCCCCCCCCCCCCC	430	FALSE	TRUE	TRUE	Normalized unit: Intensity; Annotation method: MSMS-Public_all-pos-VS19_4	FALSE	FALSE	4550	0	0	0.97	0.849	0.821	0.796	1	0.17	1.292	3014.48	Pos_Lipid_UC_PQC_it1	381.29877:302157 382.30343:69094 383.30810:10756	66.55334:52 66.56933:5 89.05990:74 89.60253:26 94.29786:22 130.88212:9 198.94724:109 331.34525:56 378.64365:64 381.29875:1480 381.38721:168 381.44097:18 381.52992:34 381.57950:15 381.63061:6 381.65891:31 381.72542:24 382.15100:11 382.38515:35 382.46880:37
92	384.384	12.365	C24H49NO2	O=C(NCCO)CCCCCCCCCCCCCCCCCCCCC	NA	NAE 22:0	[M+H]+	PosLipidUC	1	TRUE	8.231	384.384	C24H49NO2	NAE	XHFWUECSNJWBJU-UHFFFAOYSA-N	O=C(NCCO)CCCCCCCCCCCCCCCCCCCCC	410	FALSE	TRUE	TRUE	Normalized unit: Intensity; Annotation method: Msp20250805135626_NCDK_conventional_converted_dev_1	FALSE	FALSE	4637	0	0	1	0.878	0.771	0.866	1	2	2.51	41.54	Pos_Lipid_UC_PQC_it2	384.38354:6780 385.38821:2538 386.39288:0	59.04774:108 59.06125:247 60.64605:25 88.07478:40 103.07266:69 103.08505:15 103.11878:5 114.40071:50 117.06889:96 118.08478:114 134.11871:214 166.65827:5 191.10819:212 191.17472:18 191.19428:7 236.89186:20 237.03025:32 237.41909:8 268.56569:31 270.27865:35 270.31541:93 312.25209:20 322.34327:358 322.42377:11 322.90357:13 324.36312:18 324.63108:20 327.34108:37 327.37842:8 342.14282:54 352.35798:44…
93	385.245	13.125	C23H32N2O3	CC1CCC2C(C)(C)C(O)CCC2(C)C13CC4=C(O3)C5=C(C=C4O)C(=N)NC5	NA	NCGC00386084-01_C23H32N2O3_	[M+H]+	PosLipidUC	1	TRUE	-1	385.249	C23H32N2O3	Isoindoles	YFEDMPPDOYSQSZ-UHFFFAOYSA-N	CC1CCC2C(C)(C)C(O)CCC2(C)C13CC4=C(O3)C5=C(C=C4O)C(=N)NC5	430	FALSE	TRUE	TRUE	Normalized unit: Intensity; Annotation method: MSMS-Public_all-pos-VS19_4	FALSE	FALSE	4650	0	0	0.87	0.383	0.737	0.712	1	0.08	1.033	125.33	Pos_Lipid_UC_PQC_it3	385.24591:7177 386.25058:2124 387.25525:0	57.06904:370 57.10383:15 59.06016:158 59.07540:23 66.44424:10 67.58334:18 71.25780:14 73.04729:174 73.06326:70 73.08359:18 74.09706:145 102.01109:540 102.12748:142 102.17647:12 143.38463:33 146.77546:14 158.98514:28 160.99255:298 161.05635:8 161.11876:18 162.21986:17 167.11877:62 209.13196:17 231.09517:143 231.14784:7 273.12002:1929 273.20465:36 273.42763:28 273.51342:19 273.56127:14 273.70733:21…
94	388.343	11.958	null	null	NA	RIKEN P-VS1 ID-2399 from Mouse_Brain_WT_N_F1	[M+H]+	PosLipidUC	0.93	TRUE	7.5	388.342	null	Unknown	null	null	430	FALSE	TRUE	TRUE	Normalized unit: Intensity; Annotation method: Msp20250805135626_NCDK_conventional_converted_dev_1	FALSE	FALSE	4730	0	0	0.99	0.806	0.903	0.852	4	0.33	1.296	76.75	Pos_Lipid_UC_PQC_it1	388.34265:17701 389.34732:4492 390.35199:910	55.05379:806 55.09368:31 55.24001:20 55.28958:14 55.58522:10 56.05730:128 56.09321:9 57.03380:168 57.06983:2184 57.10527:54 57.11699:23 57.27653:12 57.29901:26 57.33691:6 57.39524:70 57.41973:44 57.53340:6 57.58853:14 58.02237:33 59.04855:110 59.37350:14 64.19558:13 71.08524:2484 71.13664:27 71.18820:40 71.19830:26 71.24211:14 71.27671:7 71.31452:30 71.44518:24 73.01071:112 83.04906:357 83.28857:…
95	388.343	11.696	null	null	NA	RIKEN P-VS1 ID-2399 from Mouse_Brain_WT_N_F1	[M+H]+	PosLipidUC	1	TRUE	7.5	388.342	null	Unknown	null	null	430	FALSE	TRUE	TRUE	Normalized unit: Intensity; Annotation method: Msp20250805135626_NCDK_conventional_converted_dev_1	FALSE	FALSE	4731	0	0	0.65	0.806	0.903	0.852	4	0.33	1.146	77.35	Pos_Lipid_UC_PQC_it1	388.34650:13713 389.35116:3145 390.35583:0	55.05379:806 55.09368:31 55.24001:20 55.28958:14 55.58522:10 56.05730:128 56.09321:9 57.03380:168 57.06983:2184 57.10527:54 57.11699:23 57.27653:12 57.29901:26 57.33691:6 57.39524:70 57.41973:44 57.53340:6 57.58853:14 58.02237:33 59.04855:110 59.37350:14 64.19558:13 71.08524:2484 71.13664:27 71.18820:40 71.19830:26 71.24211:14 71.27671:7 71.31452:30 71.44518:24 73.01071:112 83.04906:357 83.28857:…
96	391.23	1.618	C15H30N6O6	COCN(COC)C1=NC(=NC(=N1)N(COC)COC)N(COC)COC	NA	Hexa-methoxymethyl-melamine	[M+H]+	PosLipidUC	1	TRUE	-1	391.23	C15H30N6O6	Dialkylarylamines	BNCADMBVWNPPIZ-UHFFFAOYSA-N	COCN(COC)C1=NC(=NC(=N1)N(COC)COC)N(COC)COC	430	FALSE	TRUE	TRUE	Normalized unit: Intensity; Annotation method: MSMS-Public_all-pos-VS19_4	FALSE	FALSE	4773	0	0	1	0.936	0.929	0.94	3	0.6	1.686	684.72	Pos_Lipid_UC_PQC_it3	391.23038:39067 392.23504:8300 393.23971:1954	71.08409:122 83.04834:40 89.11672:113 122.20022:7 143.46646:6 149.02334:1085 149.08851:25 149.10332:9 159.07652:26 159.74398:6 165.60563:5 175.06860:103 175.09684:13 177.08851:5864 177.14800:134 177.19256:25 177.23680:16 177.26015:6 177.28747:26 177.32269:36 177.38877:27 177.42103:33 177.47629:19 177.51803:22 177.56718:20 177.58986:16 177.70211:34 178.09106:92 178.21890:14 178.24190:29 178.26581:…
97	391.285	32.412	C24H38O4	CCCCCCCCOC(=O)C1=C(C=CC=C1)C(=O)OCCCCCCCC	NA	Dioctyl phthalate (also known as the production of plastic)	[M+H]+	PosLipidUC	0.13	TRUE	7.431	391.284	C24H38O4	Others	MQIUGAXCHLFZKX-UHFFFAOYSA-N	CCCCCCCCOC(=O)C1=C(C=CC=C1)C(=O)OCCCCCCCC	430	FALSE	TRUE	TRUE	Normalized unit: Intensity; Annotation method: Msp20250805135626_NCDK_conventional_converted_dev_1	FALSE	FALSE	4788	0	0	0.98	0.845	0.834	0.793	2	0.5	1.513	9.84	Pos_Lipid_UC_PQC_it2	391.28516:387717 392.28982:97785 393.29449:16719	57.01810:15 57.06900:491 57.09598:21 57.10908:9 57.12207:6 57.21301:15 57.45250:19 57.62683:33 57.70550:29 71.08534:736 71.12927:18 71.16865:22 71.25060:9 71.40809:23 71.44608:30 126.88147:6 149.02330:3132 149.08369:62 149.10060:45 149.12414:8 149.18991:17 149.23638:33 149.34568:27 149.35892:40 149.44087:16 149.52591:22 149.65075:28 150.58287:7 151.18187:31 151.46265:8 167.03025:110 167.20791:46 …
98	394.347	17.391	null	null	NA	RIKEN P-VS1 ID-2502 from Mouse_Muscle_WT_CTX1_Ctr	[M+H]+	PosLipidUC	0.93	TRUE	8.66	394.347	null	Unknown	null	null	430	FALSE	TRUE	TRUE	Normalized unit: Intensity; Annotation method: Msp20250805135626_NCDK_conventional_converted_dev_1	FALSE	FALSE	4886	0	0	1	0.616	0.768	0.906	2	0.67	1.452	35.77	Pos_Lipid_UC_PQC_it4	394.34695:8911 395.35162:2872 396.35629:806	58.07362:260 58.11432:8 59.05961:79 59.07332:15 71.08210:93 72.08807:177 72.12268:7 82.12424:36 83.56923:26 88.47100:49 89.05920:155 89.08576:13 89.17725:12 114.28667:44 121.02541:76 121.04715:15 133.08466:88 134.09222:226 149.02381:715 149.06370:31 149.08629:29 150.02484:409 151.02838:646 151.08748:9 151.32247:15 151.42909:53 151.46787:21 152.02894:335 152.06746:20 152.58050:36 167.42713:16 168.…
99	395.277	7.005	C21H40O5	O=C(OCC(OC(=O)CCCCCCC)CO)CCCCCCCCC	NA	DG 18:0	[M+Na]+	PosLipidUC	1	TRUE	6.966	395.277	C21H40O5	DG	XDYVDYBOLARYBO-UHFFFAOYSA-N	O=C(OCC(OC(=O)CCCCCCC)CO)CCCCCCCCC	420	FALSE	TRUE	TRUE	Normalized unit: Intensity; Annotation method: Msp20250805135626_NCDK_conventional_converted_dev_1	FALSE	FALSE	4901	0	0	1	0.39	0.609	0.866	1	1	1.728	170	Pos_Lipid_UC_PQC_it1	395.27670:14608 396.28137:0 397.28604:1656	50.30515:68 50.32105:8 58.99018:18 59.06010:10053 59.09545:263 59.11517:25 59.12842:26 59.15179:93 59.19405:9 59.21432:41 59.22893:43 59.24612:17 59.25639:40 59.31312:76 59.32166:50 59.33002:26 59.39460:15 59.73624:7 59.82778:10 59.84466:25 73.31714:25 87.28344:16 88.11164:8814 88.21155:70 88.23592:14 88.26858:18 88.30099:40 88.35100:13 88.37070:41 88.38502:54 88.40492:66 88.45015:78 88.56059:52 …
100	403.233	6.792	C20H34O8	CCCCOC(=O)CC(CC(=O)OCCCC)(OC(C)=O)C(=O)OCCCC	NA	Acetyl tributyl citrate	[M+H]+	PosLipidUC	1	TRUE	19.698	403.233	C20H34O8	Tetracarboxylic acids and derivatives	QZCLKYGREBVARF-UHFFFAOYSA-N	CCCCOC(=O)CC(CC(=O)OCCCC)(OC(C)=O)C(=O)OCCCC	430	FALSE	TRUE	TRUE	Normalized unit: Intensity; Annotation method: MSMS-Public_all-pos-VS19_4	FALSE	FALSE	5098	0	0	1	0.658	0.787	0.739	3	0.75	1.607	1468.68	Pos_Lipid_UC_PQC_it4	403.23306:122580 404.23773:26634 405.24240:5166	61.02758:223 61.06809:12 93.06815:92 107.42260:8 111.00905:45 123.11607:213 123.15049:24 129.01825:2283 129.07174:62 129.20383:28 129.24058:35 129.27542:25 129.33021:28 129.36116:13 130.06487:47 130.25085:63 130.26578:16 130.28912:6 139.00229:2076 139.05126:61 139.06516:54 139.11923:30 139.22313:8 139.38351:27 139.83295:9 157.01297:1022 157.23240:7 157.44048:9 158.24879:65 162.03584:12 185.05802:…
101	403.303	8.626	C22H42O6	CCCCC(CC)C(=O)OCCOCCOCCOC(=O)C(CC)CCCC	NA	Triethylene glycol bis(2-ethylhexanoate)	[M+H]+	PosLipidUC	1	TRUE	20.572	403.305	C22H42O6	Fatty acid esters	FRQDZJMEHSJOPU-UHFFFAOYSA-N	CCCCC(CC)C(=O)OCCOCCOCCOC(=O)C(CC)CCCC	430	FALSE	TRUE	TRUE	Normalized unit: Intensity; Annotation method: MSMS-Public_all-pos-VS19_4	FALSE	FALSE	5099	0	0	0.95	0.925	0.841	0.841	2	1	1.854	78.38	Pos_Lipid_UC_PQC_it3	403.30710:6040 404.31177:2288 405.31643:952	57.06959:848 57.11047:28 60.06417:13 71.08640:265 88.10955:51 99.11764:190 99.17830:10 100.07299:79 103.03873:30 103.05210:8 106.08270:35 129.52497:24 131.50381:21 142.31389:5 153.42678:25 159.45231:11 170.25587:6 170.43406:9 171.13798:2731 171.20677:37 171.24230:8 171.29917:15 171.46450:20 171.52369:22 171.53746:33 173.21611:8 181.01260:65 230.15590:74
102	403.361	7.709	C27H46O2	OC1C=C2CC(O)CCC2(C)C3CCC4(C)C(CCC4C13)C(C)CCCC(C)C	NA	5-Cholesten-3-beta-7-alpha-diol	[M+H]+	PosLipidUC	1	TRUE	-1	403.357	C27H46O2	Cholesterols and derivatives	OYXZMSRRJOYLLO-UHFFFAOYNA-N	OC1C=C2CC(O)CCC2(C)C3CCC4(C)C(CCC4C13)C(C)CCCC(C)C	430	FALSE	TRUE	TRUE	Normalized unit: Intensity; Annotation method: MSMS-Pos-FiehnHILIC (1)_2	FALSE	FALSE	5104	0	0	0.76	0.8	0.875	0.862	2	0.29	1.294	84.61	Pos_Lipid_UC_PQC_it2	403.36072:5812 404.36539:1358 405.37005:770	63.09839:442 63.12304:24 71.04743:118 85.02806:2043 85.10115:78 85.12626:38 85.14862:40 86.02764:96 88.11115:160 88.13656:14 88.15810:8 89.00487:50 103.26292:7 113.06014:129 113.09071:6 125.13160:194 125.16162:28 129.01643:231 129.07358:12 131.08087:15 139.00387:48 139.14735:57 147.12166:198 151.27112:23 151.46713:64 166.61814:43 174.12516:75 174.96984:58 179.11557:14 181.01520:11 207.66306:6 215…
103	408.311	11.682	null	null	NA	RIKEN P-VS1 ID-2698 from Mouse_Feces_WT_N_Ctr	[M+H]+	PosLipidUC	1	TRUE	3.49	408.31	null	Unknown	null	null	430	FALSE	TRUE	TRUE	Normalized unit: Intensity; Annotation method: Msp20250805135626_NCDK_conventional_converted_dev_1	FALSE	FALSE	5176	0	0	0.94	0.831	0.792	0.866	1	1	1.648	69.39	Pos_Lipid_UC_PQC_it4	408.31158:5133 409.31625:1437 410.32092:1279	52.02673:5 57.06940:858 57.72159:36 71.08585:1198 71.11752:55 71.14825:11 71.16283:5 71.20936:20 71.26321:73 71.78315:5 78.83981:39 91.05603:82 124.41723:33 148.33376:13 149.02294:4592 149.11399:49 149.27880:27 149.34515:49 149.37298:39 149.41458:14 149.49853:26 149.54504:13 149.60426:15 149.62195:29 150.15465:22 161.12896:50 167.03323:440 167.07375:22 169.41850:48 169.44666:7 195.11688:110 279.1…
104	413.212	1.581	C15H30N6O6	COCN(COC)C1=NC(=NC(=N1)N(COC)COC)N(COC)COC	NA	Hexa-methoxymethyl-melamine	[M+Na]+	PosLipidUC	1	TRUE	-1	413.212	C15H30N6O6	Dialkylarylamines	BNCADMBVWNPPIZ-UHFFFAOYSA-N	COCN(COC)C1=NC(=NC(=N1)N(COC)COC)N(COC)COC	430	FALSE	TRUE	TRUE	Normalized unit: Intensity; Annotation method: MSMS-Public_all-pos-VS19_4	FALSE	FALSE	5340	0	0	0.99	0.715	0.694	0.854	2	1	1.807	743.15	Pos_Lipid_UC_PQC_it4	413.21249:42613 414.21716:8189 415.22183:2835	59.06032:126 59.08528:6 59.10180:10 60.06276:256 60.08500:20 88.11004:130 95.04709:228 113.09506:113 126.06459:10 133.06009:83 135.07990:36 135.09296:13 172.13229:159 172.17200:15 199.59090:34 199.60938:5 214.92819:193 214.97713:12 215.00250:6 215.18535:18 217.10286:60 217.15663:56 236.91058:676 236.95075:49 236.98738:14 237.86125:6 240.14892:54 260.10978:27 269.15254:100 269.21755:10 326.15339:1…
105	413.266	17.751	C24H38O4	CCCCCCCCOC(=O)C1=CC=CC=C1C(=O)OCCCCCCCC	NA	Dioctyl phthalate (also known as the production of plastic)	[M+Na]+	PosLipidUC	0.6	TRUE	7.435	413.266	C24H38O4	Others	MQIUGAXCHLFZKX-UHFFFAOYSA-N	CCCCCCCCOC(=O)C1=CC=CC=C1C(=O)OCCCCCCCC	430	FALSE	TRUE	TRUE	Normalized unit: Intensity; Annotation method: Msp20250805135626_NCDK_conventional_converted_dev_1	FALSE	FALSE	5348	0	0	0.99	0.771	0.942	0.848	2	0.4	1.483	10.01	Pos_Lipid_UC_PQC_it1	413.26691:26907 414.27157:8219 415.27624:1326	56.38804:35 59.58945:5 71.18610:11 76.13346:11 76.32016:9 76.68060:84 90.11847:107 90.14995:6 117.51327:6 158.58403:30 171.00395:110 171.04419:8 189.01547:138 189.22055:19 189.24748:8 301.13946:810 301.22890:17 301.28968:76 301.32004:10 301.86117:10 302.02773:46 376.84329:49 376.86923:16 377.28001:34 394.85431:91 395.28313:16 396.16002:136 413.26539:1827 413.31410:209 413.41290:37 413.44387:41 41…
106	413.266	23.138	C24H38O4	CCCCCCCCOC(=O)C1=CC=CC=C1C(=O)OCCCCCCCC	NA	Dioctyl phthalate (also known as the production of plastic)	[M+Na]+	PosLipidUC	1	TRUE	7.435	413.266	C24H38O4	Others	MQIUGAXCHLFZKX-UHFFFAOYSA-N	CCCCCCCCOC(=O)C1=CC=CC=C1C(=O)OCCCCCCCC	430	FALSE	TRUE	TRUE	Normalized unit: Intensity; Annotation method: Msp20250805135626_NCDK_conventional_converted_dev_1	FALSE	FALSE	5349	0	0	1	0.842	0.939	0.887	3	0.6	1.647	23.95	Pos_Lipid_UC_PQC_it1	413.26648:24521 414.27115:7520 415.27581:1165	59.12860:41 72.50739:8 93.16256:11 125.73265:26 171.00776:190 171.41082:22 171.43799:5 189.11928:16 249.41805:15 272.16031:134 272.24542:7 279.08484:61 279.14118:5 285.82152:12 301.14159:820 301.21057:22 301.46385:23 301.64326:9 302.09391:10 309.55036:26 312.88011:64 359.28347:66 376.84406:218 407.85427:19 412.86239:78 413.26678:1726 413.34424:38 413.38761:57 413.47410:39 413.59345:26 413.70505:2…
107	413.266	18.229	C24H38O4	CCCCCCCCOC(=O)C1=CC=CC=C1C(=O)OCCCCCCCC	NA	Dioctyl phthalate (also known as the production of plastic)	[M+Na]+	PosLipidUC	0.47	TRUE	7.435	413.266	C24H38O4	Others	MQIUGAXCHLFZKX-UHFFFAOYSA-N	CCCCCCCCOC(=O)C1=CC=CC=C1C(=O)OCCCCCCCC	430	FALSE	TRUE	TRUE	Normalized unit: Intensity; Annotation method: Msp20250805135626_NCDK_conventional_converted_dev_1	FALSE	FALSE	5352	0	0	1	0.808	0.933	0.86	3	0.6	1.627	13.67	Pos_Lipid_UC_PQC_it1	413.26639:23141 414.27106:4506 415.27572:1382	60.06309:33 67.01828:9 71.62461:5 74.09651:53 76.07433:161 76.11526:11 171.00405:157 187.20762:14 188.75821:27 189.01618:288 189.46909:7 189.48132:6 216.17468:14 282.40962:5 301.14254:480 301.22311:9 301.24752:6 301.64941:15 313.11247:181 313.17338:8 313.19933:8 376.84200:90 394.84282:55 412.85057:37 413.20784:5 413.26867:1776 413.37496:51 413.50919:35 413.52572:15 413.60062:9 413.90636:76 413.93…
108	413.266	20.087	C24H38O4	CCCCCCCCOC(=O)C1=CC=CC=C1C(=O)OCCCCCCCC	NA	Dioctyl phthalate (also known as the production of plastic)	[M+Na]+	PosLipidUC	0.53	TRUE	7.435	413.266	C24H38O4	Others	MQIUGAXCHLFZKX-UHFFFAOYSA-N	CCCCCCCCOC(=O)C1=CC=CC=C1C(=O)OCCCCCCCC	430	FALSE	TRUE	TRUE	Normalized unit: Intensity; Annotation method: Msp20250805135626_NCDK_conventional_converted_dev_1	FALSE	FALSE	5354	0	0	0.99	0.814	0.951	0.892	3	0.6	1.639	14.55	Pos_Lipid_UC_PQC_it5	413.26709:27863 414.27176:7192 415.27643:977	57.63823:5 59.09132:6 60.05572:82 60.43129:6 127.11078:129 127.15831:5 130.96728:52 150.21311:13 161.90090:136 161.95966:7 171.00590:107 275.25486:37 275.29023:5 301.14260:529 301.20351:22 302.06961:14 376.83844:61 377.34042:22 394.85700:52 413.26313:916 413.38272:25 413.53793:23 413.57961:30 413.64838:19 413.81878:35 413.86186:80 414.05229:12 414.22132:65 414.55806:37
109	413.266	20.877	C24H38O4	CCCCCCCCOC(=O)C1=CC=CC=C1C(=O)OCCCCCCCC	NA	Dioctyl phthalate (also known as the production of plastic)	[M+Na]+	PosLipidUC	0.53	TRUE	7.435	413.266	C24H38O4	Others	MQIUGAXCHLFZKX-UHFFFAOYSA-N	CCCCCCCCOC(=O)C1=CC=CC=C1C(=O)OCCCCCCCC	430	FALSE	TRUE	TRUE	Normalized unit: Intensity; Annotation method: Msp20250805135626_NCDK_conventional_converted_dev_1	FALSE	FALSE	5365	0	0	1	0.814	0.951	0.892	3	0.6	1.646	13.25	Pos_Lipid_UC_PQC_it5	413.26645:31390 414.27112:8308 415.27578:1495	57.63823:5 59.09132:6 60.05572:82 60.43129:6 127.11078:129 127.15831:5 130.96728:52 150.21311:13 161.90090:136 161.95966:7 171.00590:107 275.25486:37 275.29023:5 301.14260:529 301.20351:22 302.06961:14 376.83844:61 377.34042:22 394.85700:52 413.26313:916 413.38272:25 413.53793:23 413.57961:30 413.64838:19 413.81878:35 413.86186:80 414.05229:12 414.22132:65 414.55806:37
110	413.267	24.264	C24H38O4	CCCCCCCCOC(=O)C1=CC=CC=C1C(=O)OCCCCCCCC	NA	Dioctyl phthalate (also known as the production of plastic)	[M+Na]+	PosLipidUC	0.73	TRUE	7.435	413.266	C24H38O4	Others	MQIUGAXCHLFZKX-UHFFFAOYSA-N	CCCCCCCCOC(=O)C1=CC=CC=C1C(=O)OCCCCCCCC	430	FALSE	TRUE	TRUE	Normalized unit: Intensity; Annotation method: Msp20250805135626_NCDK_conventional_converted_dev_1	FALSE	FALSE	5375	0	0	1	0.757	0.93	0.834	2	0.4	1.476	29.31	Pos_Lipid_UC_PQC_it1	413.26614:34015 414.27081:8926 415.27548:1681	68.42381:6 76.50701:44 88.11095:176 88.14940:7 105.46375:19 131.30962:22 171.00292:192 189.01318:107 189.39080:21 199.14270:50 301.14136:678 301.23112:5 301.42098:11 301.47796:7 301.68522:16 331.85457:57 331.88652:18 376.83799:45 376.86037:16 377.24632:26 377.40618:10 378.32716:23 394.85665:219 394.89100:36 395.16789:12 407.44130:16 410.08661:24 411.45101:5 412.85172:52 413.26412:2152 413.34112:5…
111	413.267	11.633	C24H38O4	CCCCCCCCOC(=O)C1=CC=CC=C1C(=O)OCCCCCCCC	NA	Dioctyl phthalate (also known as the production of plastic)	[M+Na]+	PosLipidUC	1	TRUE	7.435	413.266	C24H38O4	Others	MQIUGAXCHLFZKX-UHFFFAOYSA-N	CCCCCCCCOC(=O)C1=CC=CC=C1C(=O)OCCCCCCCC	430	FALSE	TRUE	TRUE	Normalized unit: Intensity; Annotation method: Msp20250805135626_NCDK_conventional_converted_dev_1	FALSE	FALSE	5380	0	0	0.97	0.703	0.894	0.837	2	0.4	1.443	358.16	Pos_Lipid_UC_PQC_it2	413.26746:241919 414.27212:62034 415.27679:9809	59.05970:244 59.09393:14 75.02492:157 81.17812:50 83.08308:143 83.10744:10 85.06660:161 85.10672:7 88.32324:10 109.02511:88 109.04795:11 129.30227:19 151.55203:6 171.00332:52 171.18899:9 171.73899:41 175.21240:33 176.35581:25 187.14202:115 189.01555:115 189.07637:5 189.12877:32 202.19772:6 301.14137:629 301.18929:62 301.23436:20 301.46922:30 301.83533:9 329.25204:73 339.24133:39 341.97015:104 357…
112	414.216	2.459	C20H31NO8	C/C=C(/C)\C(=O)O[C@@H]1CC[N+]2([C@@H]1C(=CC2)COC(=O)[C@@]([C@H](C)O)(C(C)(C)O)O)[O-]	NA	Echimidine N-oxide	[M+H]+	PosLipidUC	1	TRUE	6.587	414.212	C20H31NO8	Alkaloids and derivatives	KDJGEXAPDZNXSD-KCFAIRMISA-N	C/C=C(/C)\C(=O)O[C@@H]1CC[N+]2([C@@H]1C(=CC2)COC(=O)[C@@]([C@H](C)O)(C(C)(C)O)O)[O-]	430	FALSE	TRUE	TRUE	Normalized unit: Intensity; Annotation method: MSMS-Public_all-pos-VS19_4	FALSE	FALSE	5404	0	0	0.83	0.93	0.825	0.866	1	1	1.805	189.81	Pos_Lipid_UC_PQC_it1	414.21530:10261 415.21997:2787 416.22464:0	59.05917:145 87.04182:41 88.35874:27 97.06340:195 97.09841:15 97.12613:5 119.06983:341 119.08316:242 123.11692:125 123.15439:10 149.06041:103 155.10375:77 157.46443:7 175.15739:31 190.21459:8 195.13707:75 219.17623:92 229.09768:124 267.12432:764 267.20240:20 267.22405:24 267.67684:7 282.79012:12 285.13244:176 296.88703:14 314.90878:69 319.19551:20 323.18254:89 323.33886:18 356.15226:78 356.21341:…
113	415.211	20.437	null	null	NA	RIKEN P-VS1 ID-2808 from Mouse_Macrophage_WT_N_F1AA	[M+H]+	PosLipidUC	0.2	TRUE	4.04	415.212	null	Unknown	null	null	430	FALSE	TRUE	TRUE	Normalized unit: Intensity; Annotation method: Msp20250805135626_NCDK_conventional_converted_dev_1	FALSE	FALSE	5432	0	0	0.99	0.727	0.695	0.879	2	0.5	1.346	5.99	Pos_Lipid_UC_PQC_it5	415.21255:2996 416.21722:561 417.22189:0	107.08374:141 117.20618:12 119.08557:1011 119.12606:61 119.14283:20 119.31975:11 133.06389:64 135.07981:153 138.41365:25 151.07196:57 177.09088:99 179.01582:78 190.01594:115 190.07530:8 191.10163:47 191.11732:9 232.04669:13 235.69594:9 239.10079:17 240.12291:47 277.28481:88 302.14292:171 318.25121:43 318.28820:10 333.82728:84 343.56762:11 415.27050:108
114	415.212	2.899	null	null	NA	RIKEN P-VS1 ID-2808 from Mouse_Macrophage_WT_N_F1AA	[M+H]+	PosLipidUC	1	TRUE	4.04	415.212	null	Unknown	null	null	430	FALSE	TRUE	TRUE	Normalized unit: Intensity; Annotation method: Msp20250805135626_NCDK_conventional_converted_dev_1	FALSE	FALSE	5435	0	0	1	0.719	0.848	0.817	1	0.25	1.21	2361.27	Pos_Lipid_UC_PQC_it1	415.21216:439526 416.21683:118454 417.22149:18916	64.36104:5 69.13216:16 71.92327:50 87.04448:133 103.05320:185 105.26148:6 107.08373:191 107.14255:5 107.25287:41 110.13134:101 110.16765:8 111.04338:51 114.00453:7 119.08529:1879 119.14311:44 119.25343:25 119.26665:31 119.45232:24 119.68759:56 120.08545:196 120.12362:9 123.78027:7 133.06164:188 133.09888:9 135.07961:139 140.98443:13 147.06123:66 164.95546:63 165.11325:58 200.65639:10 221.20073:75…
115	420.332	8.626	null	null	NA	RIKEN P-VS1 ID-2880 from Mouse_Muscle_WT_CTX0_Ctr	[M+H]+	PosLipidUC	1	TRUE	6.23	420.335	null	Unknown	null	null	430	FALSE	TRUE	TRUE	Normalized unit: Intensity; Annotation method: Msp20250805135626_NCDK_conventional_converted_dev_1	FALSE	FALSE	5525	0	0	0.93	0.934	0.835	0.866	1	1	1.673	397.66	Pos_Lipid_UC_PQC_it1	420.33292:85132 421.33758:24263 422.34225:4521	57.03193:105 57.06910:416 59.14712:24 65.47284:5 74.09312:141 88.11158:1024 88.16138:18 93.06949:53 93.08232:15 99.11523:74 118.12017:97 155.00816:93 169.69898:5 171.13804:7044 171.20664:166 171.23867:20 171.26588:29 171.28013:46 171.30660:32 171.33237:48 171.35393:40 171.40827:51 171.44151:40 171.56017:37 171.61185:19 171.65078:9 171.70909:40 171.75047:31 171.76412:26 171.82299:34 172.09550:58 1…
116	422.324	13.174	C26H40N5	N=1C=NC2=C(C1N)N(C=[N+]2C)CC=C(C)CCC=C(C)CCC3C(=C)CCCC3(C)C	NA	AgelasineE/F	[M]+	PosLipidUC	0.87	TRUE	-1	422.328	C26H40N5	Diterpenoids	PPCBHTAMQFLZHZ-NKVRVIBCSA-N	N=1C=NC2=C(C1N)N(C=[N+]2C)CC=C(C)CCC=C(C)CCC3C(=C)CCCC3(C)C	430	FALSE	TRUE	TRUE	Normalized unit: Intensity; Annotation method: MSMS-Public_all-pos-VS19_4	FALSE	FALSE	5553	0	0	0.83	0.461	0.954	0.684	1	0.05	1.044	24.56	Pos_Lipid_UC_PQC_it5	422.32474:3356 423.32941:950 424.33407:0	57.22612:13 59.05791:99 74.09505:116 84.08650:64 88.10948:179 88.13347:18 152.10637:29 152.88456:79 152.92160:6 153.28376:14 290.32327:36 364.79813:13 405.37657:100 405.43897:5 422.32400:865 422.40522:26 422.64453:5 423.04988:19 423.18475:13 423.32163:68
117	422.325	9.912	C26H40N5	N=1C=NC2=C(C1N)N(C=[N+]2C)CC=C(C)CCC=C(C)CCC3C(=C)CCCC3(C)C	NA	AgelasineE/F	[M]+	PosLipidUC	1	TRUE	-1	422.328	C26H40N5	Diterpenoids	PPCBHTAMQFLZHZ-NKVRVIBCSA-N	N=1C=NC2=C(C1N)N(C=[N+]2C)CC=C(C)CCC=C(C)CCC3C(=C)CCCC3(C)C	430	FALSE	TRUE	TRUE	Normalized unit: Intensity; Annotation method: MSMS-Public_all-pos-VS19_4	FALSE	FALSE	5554	0	0	0.9	0.495	0.87	0.785	2	0.11	1.146	54.05	Pos_Lipid_UC_PQC_it3	422.32550:6172 423.33017:1651 424.33484:0	58.32324:5 59.06002:99 59.08427:6 75.04262:256 75.07955:8 113.77477:15 127.03479:87 221.22406:75 221.25461:6 226.21340:116 238.21386:63 252.16403:23 262.97382:154 263.05054:5 313.27205:63 387.30648:136 388.31692:15 388.45098:52 405.85122:53 422.27051:93 422.32608:1051 422.41486:21 422.67354:22 422.74439:18 423.00027:13 423.11416:30 423.33298:193 423.41291:7 423.64463:49 424.13748:12
118	422.361	13.561	C24H49NO3	O=C(NC(CO)C(O)CCCCCCCCC)CCCCCCCCCCC	NA	low score: Cer 24:0;O2|Cer 12:0;O2/12:0	[M+Na]+	PosLipidUC	1	TRUE	7.294	422.361	C24H49NO3	Cer_NDS	ANCMZXIAUMGSDQ-UHFFFAOYSA-N	O=C(NC(CO)C(O)CCCCCCCCC)CCCCCCCCCCC	530	FALSE	TRUE	FALSE	Normalized unit: Intensity; Annotation method: Msp20250805135626_NCDK_conventional_converted_dev_1	FALSE	FALSE	5559	0	0	0.99	0.807	0.794	0.857	1	0.5	1.527	65.05	Pos_Lipid_UC_PQC_it2	422.36118:6607 423.36584:1038 424.37051:1002	57.06947:69 58.07316:229 108.24882:17 110.41098:37 111.11805:100 111.13920:18 111.27449:20 116.03341:5 138.09262:99 155.01178:142 155.04499:12 186.55503:6 195.12232:70 195.14939:6 243.05797:12 254.15573:49 309.85521:98 309.90609:9 404.35608:77 422.36222:1056 422.42724:116 422.56646:9 422.61815:26 422.68241:19 422.79400:23 423.00276:27 423.05458:51 423.18259:26 423.23550:22 423.25814:17
119	423.141	7.307	C22H24O7	COC1=C(C(=CC(=C1)O)C)C(=O)OC2(C)C(O)CC\3=C(COC(=C3)\C=C\C)/C2=O	NA	NCGC00381437-01_C22H24O7_6-Hydroxy-7-methyl-8-oxo-3-[(1E)-1-propen-1-yl]-5,6,7,8-tetrahydro-1H-isochromen-7-yl 4-hydroxy-2-methoxy-6-methylbenzoate	[M+Na]+	PosLipidUC	0.93	TRUE	-1	423.141	C22H24O7	Azaphilones	KFFKMHLZUAKCOH-AATRIKPKSA-N	COC1=C(C(=CC(=C1)O)C)C(=O)OC2(C)C(O)CC\3=C(COC(=C3)\C=C\C)/C2=O	430	FALSE	TRUE	TRUE	Normalized unit: Intensity; Annotation method: MSMS-Public_all-pos-VS19_4	FALSE	FALSE	5568	0	0	0.93	0.453	0.641	0.823	1	0.08	1.105	523.61	Pos_Lipid_UC_PQC_it5	423.14334:2495 424.14801:581 425.15268:0	56.80888:7 59.06068:138 59.25002:66 88.10993:78 93.50706:7 127.10632:98 150.29956:41 174.12754:452 174.19526:6 210.10706:108 210.15459:7 210.18740:10 295.30530:102 314.18153:16 328.07907:36 328.25708:72 343.21770:76 365.57347:9 367.05418:57 388.95627:24 393.09287:108 393.14210:9 393.33920:19 393.70271:34 393.73005:11 406.21791:76 408.11977:260 408.27944:12 408.34978:39 408.49074:42 423.14255:855 …
120	423.143	5.788	C22H24O7	COC1=C(C(=CC(=C1)O)C)C(=O)OC2(C)C(O)CC\3=C(COC(=C3)\C=C\C)/C2=O	NA	NCGC00381437-01_C22H24O7_6-Hydroxy-7-methyl-8-oxo-3-[(1E)-1-propen-1-yl]-5,6,7,8-tetrahydro-1H-isochromen-7-yl 4-hydroxy-2-methoxy-6-methylbenzoate	[M+Na]+	PosLipidUC	0.67	TRUE	-1	423.141	C22H24O7	Azaphilones	KFFKMHLZUAKCOH-AATRIKPKSA-N	COC1=C(C(=CC(=C1)O)C)C(=O)OC2(C)C(O)CC\3=C(COC(=C3)\C=C\C)/C2=O	430	FALSE	TRUE	TRUE	Normalized unit: Intensity; Annotation method: MSMS-Public_all-pos-VS19_4	FALSE	FALSE	5570	0	0	0.89	0.635	0.869	0.823	1	0.08	1.174	756.68	Pos_Lipid_UC_PQC_it3	423.14383:2451 424.14850:785 425.15316:0	86.01628:148 87.76562:33 88.11048:145 88.16457:7 89.06634:8 123.11698:72 149.02588:174 163.11024:31 183.09315:78 233.98886:7 237.10269:92 304.80648:18 312.08725:47 329.19327:200 343.22578:27 344.21685:97 344.25793:10 367.18460:72 374.22725:190 374.32875:7 423.14324:1457 423.25645:14 423.32333:8 423.38738:8 423.47700:13 423.59171:20 424.16761:27 425.96464:12
121	423.309	9.764	C23H44O5	O=C(OCC(OC(=O)CCCCCCC)CO)CCCCCCCCCCC	NA	DG 20:0	[M+Na]+	PosLipidUC	1	TRUE	7.461	423.308	C23H44O5	DG	PSEZJJPEDCDLIP-UHFFFAOYSA-N	O=C(OCC(OC(=O)CCCCCCC)CO)CCCCCCCCCCC	420	FALSE	TRUE	TRUE	Normalized unit: Intensity; Annotation method: Msp20250805135626_NCDK_conventional_converted_dev_1	FALSE	FALSE	5577	0	0	1	1	0.866	0.866	1	1	1.911	74.59	Pos_Lipid_UC_PQC_it4	423.30859:7246 424.31326:1911 425.31793:772	76.48078:21 81.12816:42 113.12772:31 119.06578:126 119.10172:8 138.09037:150 138.15325:12 151.10801:136 151.16527:8 158.09303:85 167.11642:161 167.16045:10 167.18553:5 210.05219:92 210.08706:9 225.16116:62 225.19663:8 239.10717:92 240.55799:7 241.46258:28 259.69619:44 272.19752:90 272.26661:5 280.33734:5 290.24939:115 290.31097:6 314.27169:42 335.34155:59 336.27937:44 360.31296:100 387.30981:124 …
122	427.303	9.062	C20H38N6O4	CC(C)C[C@H](N=C(C)O)C(O)=N[C@@H](CC(C)C)C(O)=N[C@H](CCCNC(N)=N)C=O	NA	Leupeptin; LC-ESI-QTOF; MS2; CE	[M+H]+	PosLipidUC	0.93	TRUE	-1	427.303	C20H38N6O4	Dipeptides	GDBQQVLCIARPGH-IKGGRYGDSA-N	CC(C)C[C@H](N=C(C)O)C(O)=N[C@@H](CC(C)C)C(O)=N[C@H](CCCNC(N)=N)C=O	430	FALSE	TRUE	TRUE	Normalized unit: Intensity; Annotation method: MSMS-Pos-MassBank (1)_3	FALSE	FALSE	5735	0	0	0.99	0.87	0.921	0.888	1	0.5	1.583	218.08	Pos_Lipid_UC_PQC_it1	427.30325:17467 428.30792:5677 429.31259:1120	59.06123:108 59.09995:9 59.14174:16 59.32523:22 74.11594:7 76.07464:39 87.64267:10 88.11148:721 88.22695:24 88.51838:28 88.90841:18 89.11537:315 89.16751:17 90.08751:18 90.11851:206 90.14516:17 90.16711:8 102.12556:101 102.16222:6 223.98103:80 250.97702:76 274.25230:66 312.91206:80 312.99783:7 368.34583:37 396.59902:102 396.63877:12 425.97872:36 427.30184:4024 427.43478:59 427.47878:23 427.51470:…
123	427.304	9.345	C20H38N6O4	CC(C)C[C@H](N=C(C)O)C(O)=N[C@@H](CC(C)C)C(O)=N[C@H](CCCNC(N)=N)C=O	NA	Leupeptin; LC-ESI-QTOF; MS2; CE	[M+H]+	PosLipidUC	1	TRUE	-1	427.303	C20H38N6O4	Dipeptides	GDBQQVLCIARPGH-IKGGRYGDSA-N	CC(C)C[C@H](N=C(C)O)C(O)=N[C@@H](CC(C)C)C(O)=N[C@H](CCCNC(N)=N)C=O	430	FALSE	TRUE	TRUE	Normalized unit: Intensity; Annotation method: MSMS-Pos-MassBank (1)_3	FALSE	FALSE	5737	0	0	0.98	0.944	0.938	0.888	1	0.5	1.597	2015.62	Pos_Lipid_UC_PQC_it1	427.30365:135891 428.30832:31482 429.31299:4975	59.05888:163 67.05329:121 67.06999:13 74.09543:165 74.12036:12 74.13365:9 118.08311:118 118.12297:258 118.16634:16 118.20399:6 119.08997:129 119.12563:168 211.11164:77 217.20410:14 223.96849:39 223.99430:6 250.98785:336 251.06173:11 251.10301:25 268.25991:55 279.12931:81 297.28286:87 324.32743:427 324.37158:35 324.40049:14 334.24953:259 334.30210:14 334.34190:5 335.25467:191 335.31851:10 371.2676…
124	430.39	9.777	null	null	NA	RIKEN P-VS1 ID-3037 from Mouse_Eye_fads2KO_N_Ctr	[M+H]+	PosLipidUC	1	TRUE	7.16	430.39	null	Unknown	null	null	430	FALSE	TRUE	TRUE	Normalized unit: Intensity; Annotation method: Msp20250805135626_NCDK_conventional_converted_dev_1	FALSE	FALSE	5813	0	0	1	0.814	0.907	0.836	2	0.17	1.199	256.72	Pos_Lipid_UC_PQC_it1	430.39011:49984 431.39477:14943 432.39944:3515	71.08559:149 71.11623:15 71.29416:22 85.09751:13 100.11098:318 100.13818:39 100.15918:10 102.09037:96 107.08490:257 107.11471:23 109.26579:27 112.11439:10 116.03455:148 116.06668:10 118.08414:28 123.11364:172 123.15615:12 137.08141:112 137.10637:22 141.12437:135 168.07586:49 169.12290:117 177.78975:29 218.17807:110 218.20974:18 233.07502:41 271.19975:100 272.20322:66 282.22294:121 282.31647:5 296…
125	431.179	13.506	null	null	NA	RIKEN P-VS1 ID-3047 from Cell_C2C12_WT_N_4h50AA	[M+H]+	PosLipidUC	1	TRUE	7.7	431.179	null	Unknown	null	null	430	FALSE	TRUE	TRUE	Normalized unit: Intensity; Annotation method: Msp20250805135626_NCDK_conventional_converted_dev_1	FALSE	FALSE	5821	0	0	1	0.708	0.985	0.714	1	0.17	1.147	547.65	Pos_Lipid_UC_PQC_it1	431.17920:22047 432.18387:6204 433.18853:1689	57.07049:170 94.93696:5 99.67502:7 171.93199:28 229.38862:7 239.10077:65 321.66777:26 321.68997:7 334.11910:20 334.13953:11 347.30161:85 372.86753:165 372.89970:33 372.96541:10 376.54364:73 376.56746:20 390.88211:65 399.11133:76 401.11985:46 401.18248:6 415.14753:209 415.41691:25 417.16091:107 417.26113:10 417.57022:40 421.50094:27 422.11165:22 428.06532:36 431.17932:11733 431.30575:55 431.36189:…
126	431.392	9.476	null	null	NA	RIKEN P-VS1 ID-3060 from Mouse_Brain_WT_N_F1AA	[M+H]+	PosLipidUC	1	TRUE	6.71	431.393	null	Unknown	null	null	430	FALSE	TRUE	TRUE	Normalized unit: Intensity; Annotation method: Msp20250805135626_NCDK_conventional_converted_dev_1	FALSE	FALSE	5839	0	0	0.98	0.868	0.903	0.831	2	0.29	1.269	173.57	Pos_Lipid_UC_PQC_it1	431.39221:11252 432.39688:3399 433.40155:481	57.06993:135 58.18232:16 61.48019:10 62.83838:5 65.58213:12 72.04399:99 72.07452:8 85.02817:3461 85.08533:14 85.10950:20 85.11664:25 85.17065:29 85.20162:7 85.28558:43 85.42747:8 85.55408:9 85.71356:5 87.13833:48 119.08345:75 119.16112:9 121.04822:68 133.09940:16 137.13167:78 147.11967:46 147.14839:7 151.07431:195 151.12362:10 151.13892:10 159.12020:14 159.25848:14 181.97575:101 189.12566:256 189…
127	432.239	2.897	null	null	NA	RIKEN P-VS1 ID-3065 from Mouse_Macrophage_WT_N_F1AA	[M+H]+	PosLipidUC	1	TRUE	4.05	432.239	null	Unknown	null	null	430	FALSE	TRUE	TRUE	Normalized unit: Intensity; Annotation method: Msp20250805135626_NCDK_conventional_converted_dev_1	FALSE	FALSE	5845	0	0	1	0.736	0.818	0.786	5	0.28	1.213	2811.49	Pos_Lipid_UC_PQC_it2	432.23880:510138 433.24347:134215 434.24814:22616	55.92101:12 69.03239:120 81.03394:133 81.08143:7 87.04273:156 87.07373:15 87.08664:12 89.05919:188 89.07841:30 89.10671:5 107.08463:156 107.11400:12 107.13255:8 111.04340:183 111.08732:7 111.28492:15 115.86749:30 119.08511:1691 119.14217:28 119.18969:20 119.22386:14 119.29704:24 119.32721:7 119.38975:29 119.42171:8 119.72420:8 121.50375:35 129.05496:545 129.09103:50 129.19019:22 133.06432:145 133…
128	437.193	2.89	C24H30O6	CCC(C)\C=C(C)\C=C\C1=C\C/2=C/C(=O)C3(C)OC(C)(O)C(C3C2=C\O1)C(=O)OC	NA	NCGC00381156-01_C24H30O6_Methyl 3-[(1E,3E)-3,5-dimethyl-1,3-heptadien-1-yl]-8-hydroxy-6a,8-dimethyl-6-oxo-6a,8,9,9a-tetrahydro-6H-furo[2,3-h]isochromene-9-carboxylate	[M+Na]+	PosLipidUC	0.8	TRUE	-1	437.193	C24H30O6	Cyclohexenones	VYXBNIDRQOAAHX-RQADFKIXSA-N	CCC(C)\C=C(C)\C=C\C1=C\C/2=C/C(=O)C3(C)OC(C)(O)C(C3C2=C\O1)C(=O)OC	430	FALSE	TRUE	TRUE	Normalized unit: Intensity; Annotation method: MSMS-Public_all-pos-VS19_4	FALSE	FALSE	5926	0	0	1	0.883	0.938	0.83	1	0.14	1.337	43.45	Pos_Lipid_UC_PQC_it2	437.19318:7072 438.19784:1624 439.20251:0	70.99948:6 95.08399:185 95.13241:10 101.20336:32 103.03663:63 161.24286:42 175.77142:12 181.24056:6 201.09981:74 261.08769:150 261.15913:9 303.11646:29 311.63382:17 345.19766:67 351.39431:36 376.88360:109 376.93658:15 403.07961:41 431.26960:5 437.09897:127 437.19170:2361 437.28141:37 437.62214:17 437.67066:24 437.78365:23 437.84431:22 437.86050:27 438.26355:11 439.19138:62
129	447.347	15.29	C28H46O4	CC(C)CCCCCCCOC(=O)C1=C(C=CC=C1)C(=O)OCCCCCCCC(C)C	NA	Diisodecyl phthalate (also known as the production of plastic)	[M+H]+	PosLipidUC	0.4	TRUE	8.234	447.347	C28H46O4	Others	ZVFDTKUVRCTHQE-UHFFFAOYSA-N	CC(C)CCCCCCCOC(=O)C1=C(C=CC=C1)C(=O)OCCCCCCCC(C)C	430	FALSE	TRUE	TRUE	Normalized unit: Intensity; Annotation method: Msp20250805135626_NCDK_conventional_converted_dev_1	FALSE	FALSE	6192	0	0	0.98	0.821	0.821	0.859	3	0.75	1.693	45.51	Pos_Lipid_UC_PQC_it2	447.34784:12166 448.35251:3909 449.35717:0	57.06949:845 57.10728:19 57.11691:15 57.36386:13 57.40215:11 58.07314:181 58.10072:12 58.10914:7 58.12231:6 59.73370:8 67.30326:65 71.08532:2365 71.13920:18 71.14803:7 71.18124:64 71.19536:22 71.30877:36 71.31746:22 71.34672:22 71.38749:16 71.46069:14 72.09797:13 74.11088:9 85.10097:2440 85.14626:68 85.16279:29 85.18655:17 85.21748:36 85.25024:10 85.28225:46 85.29831:50 85.32116:42 85.42787:42 85…
130	447.348	15.876	C28H46O4	CC(C)CCCCCCCOC(=O)C1=C(C=CC=C1)C(=O)OCCCCCCCC(C)C	NA	Diisodecyl phthalate (also known as the production of plastic)	[M+H]+	PosLipidUC	0.93	TRUE	8.234	447.347	C28H46O4	Others	ZVFDTKUVRCTHQE-UHFFFAOYSA-N	CC(C)CCCCCCCOC(=O)C1=C(C=CC=C1)C(=O)OCCCCCCCC(C)C	430	FALSE	TRUE	TRUE	Normalized unit: Intensity; Annotation method: Msp20250805135626_NCDK_conventional_converted_dev_1	FALSE	FALSE	6193	0	0	1	0.918	0.935	0.93	3	0.75	1.778	59.06	Pos_Lipid_UC_PQC_it1	447.34686:12553 448.35153:3935 449.35620:0	50.58018:6 56.72037:25 57.06884:475 59.06062:147 68.16621:33 71.08582:1197 71.12737:39 71.13929:16 71.15701:17 73.33953:18 83.08511:141 83.10497:20 85.10058:542 85.16254:7 99.11756:251 99.16124:13 139.12249:105 146.75428:17 149.02330:3930 149.08755:55 149.17732:5 149.21154:39 149.23683:46 149.25512:19 149.29678:17 149.44361:22 149.46045:15 149.63914:30 149.68259:12 149.73964:35 149.81157:11 150.0…
131	458.348	7	null	null	NA	RIKEN P-VS1 ID-3577 from Mouse_Aorta_WT_N_Ctr	[M+H]+	PosLipidUC	1	TRUE	5.77	458.345	null	Unknown	null	null	430	FALSE	TRUE	TRUE	Normalized unit: Intensity; Annotation method: Msp20250805135626_NCDK_conventional_converted_dev_1	FALSE	FALSE	6481	0	0	0.83	0.527	0.656	0.736	7	0.33	1.078	318.62	Pos_Lipid_UC_PQC_it2	458.34827:29667 459.35293:9883 460.35760:0	57.06891:103 57.16176:5 57.34975:44 57.36296:32 58.39153:30 59.05809:116 61.00887:125 61.04878:5 71.08367:76 74.09608:174 74.11652:17 88.11173:608 88.14348:23 88.15488:16 88.20288:6 88.27503:36 88.34367:52 88.42168:14 89.02926:40 89.05961:607 89.09482:15 89.23980:13 89.47806:18 119.04677:84 121.06605:140 121.40873:14 125.13190:160 125.18787:13 133.08494:592 133.33447:16 133.76609:13 134.52391:7 1…
132	468.44	17.767	C29H59NO4	O=C(NC(CO)C(O)CCCCCCCCC)C(O)CCCCCCCCCCCCCCC	NA	low score: Cer 29:0;O3|Cer 12:0;O2/17:0;O	[M+H-H2O]+	PosLipidUC	0.73	TRUE	7.863	468.441	C29H59NO4	Cer_HDS	GWOYPGAFRAIZAB-UHFFFAOYSA-N	O=C(NC(CO)C(O)CCCCCCCCC)C(O)CCCCCCCCCCCCCCC	530	FALSE	TRUE	FALSE	Normalized unit: Intensity; Annotation method: Msp20250805135626_NCDK_conventional_converted_dev_1	FALSE	FALSE	6686	0	0	1	0.418	0.791	0.772	1	0.25	1.25	28.15	Pos_Lipid_UC_PQC_it3	468.44122:3406 469.44589:975 470.45056:370	57.06895:95 81.06776:105 81.09111:16 83.08464:85 89.06078:311 102.12806:255 102.15654:28 118.11819:128 118.16095:6 128.10526:120 133.08541:144 133.45814:7 133.50644:36 133.91035:15 164.29772:10 170.41277:49 283.16922:65 284.94185:69 294.27207:63 311.29504:87 311.55789:17 328.31240:145 328.81902:10 368.35162:490 368.40520:38 368.59831:17 368.74945:23 370.76462:31 394.67833:15 407.09929:20 412.3657…
133	471.132	1.76	C22H24O10	O=C1C2=C(O)C=C(OC3OC(CO)C(O)C(O)C3O)C=C2OC(C4=CC=C(OC)C=C4)C1	NA	Isosakuranin	[M+Na]+	PosLipidUC	1	TRUE	4.72	471.13	C22H24O10	Flavonoid-7-O-glycosides	KEEWIHDTSNESJZ-ZJHVPRRPSA-N	O=C1C2=C(O)C=C(OC3OC(CO)C(O)C(O)C3O)C=C2OC(C4=CC=C(OC)C=C4)C1	430	FALSE	TRUE	TRUE	Normalized unit: Intensity; Annotation method: MSMS-Public_all-pos-VS19_4	FALSE	FALSE	6735	0	0	1	0.639	0.732	0.866	1	1	1.807	739.1	Pos_Lipid_UC_PQC_it4	471.13022:6065 472.13489:1182 473.13955:867	59.05447:33 73.51518:28 86.09743:210 86.12498:16 89.11526:21 133.89003:19 134.11776:2012 134.16851:48 134.19833:19 134.28649:21 134.31869:38 134.44011:10 134.48293:10 134.86017:13 134.92233:31 135.42018:77 136.65101:22 181.12197:43 209.93818:39 245.15983:71 344.23323:58 395.41278:23 395.44200:44 395.46780:18 412.86896:7 431.03363:80 470.64798:19 471.13034:1531 471.21772:99 471.38865:42 471.50874:…
134	487.353	8.317	C23H39D7NO7P	[C@](COP(=O)(O)OCCN)([H])(O)COC(CCCCCCC/C=C\CCCCCC([2H])([2H])C([2H])([2H])C([2H])([2H])[2H])=O	NA	LPE 18:1(d7)	[M+H]+	PosLipidUC	1	TRUE	6.329	487.352	C23H39[2H]7NO7P	LPE	PYVRVRFVLRNJLY-CCLUNVSZNA-N	[C@](COP(=O)(O)OCCN)([H])(O)COC(CCCCCCC/C=C\CCCCCC([2H])([2H])C([2H])([2H])C([2H])([2H])[2H])=O	430	FALSE	TRUE	TRUE	Normalized unit: Intensity; Annotation method: Msp20250805135626_NCDK_conventional_converted_dev_1	FALSE	FALSE	7169	0	0	0.92	0.634	0.84	0.873	4	0.2	1.278	135.44	Pos_Lipid_UC_PQC_it1	487.35382:13900 488.35849:3228 489.36316:973	59.06029:373 59.08522:16 60.08165:9 62.05823:228 62.32168:19 74.09336:133 83.08558:84 88.11111:305 88.14837:18 89.25881:21 89.28494:32 97.06552:72 98.02056:41 102.12884:70 107.39044:18 107.40840:9 107.45807:22 123.11158:192 123.15165:6 123.16748:6 133.08653:219 133.14335:12 135.11677:177 135.18985:6 164.18095:52 172.95353:118 173.12174:47 198.05472:41 216.06258:174 216.13532:12 216.36558:8 227.30…
135	496.344	7.85	C24H50NO7P	O=C(OCC(O)COP(=O)([O-])OCC[N+](C)(C)C)CCCCCCCCCCCCCCC	NA	LPC 16:0/0:0	[M+H]+	PosLipidUC	0.93	TRUE	6.131	496.34	C24H50NO7P	LPC	ASWBNKHCZGQVJV-UHFFFAOYSA-N	O=C(OCC(O)COP(=O)([O-])OCC[N+](C)(C)C)CCCCCCCCCCCCCCC	410	FALSE	TRUE	TRUE	Normalized unit: Intensity; Annotation method: Msp20250805135626_NCDK_conventional_converted_dev_1	FALSE	FALSE	7398	0	0	1	0.757	0.866	0.942	3	2	2.535	12888.5	Pos_Lipid_UC_PQC_it1	496.34027:17055 497.34494:4265 498.34961:1196	54.99278:29 59.06137:77 59.34158:63 59.35773:10 85.10091:245 85.13249:24 85.14655:11 86.09558:362 86.14350:18 86.34023:27 88.11153:238 88.15478:7 104.10672:3838 104.17154:39 104.21743:8 104.24925:11 104.29156:61 104.36548:18 104.91156:9 105.21541:10 105.30662:16 117.31840:21 129.09059:123 129.12709:11 139.86572:6 153.15171:26 166.05725:113 166.89727:22 181.02351:95 181.03720:35 183.84453:32 183.9…
136	506.457	17.268	C30H61NO3	O=C(NC(CO)C(O)CCCCCCCCC)CCCCCCCCCCCCCCCCC	NA	low score: Cer 30:0;O2|Cer 12:0;O2/18:0	[M+Na]+	PosLipidUC	0.67	TRUE	8.592	506.454	C30H61NO3	Cer_NDS	XWKIZWZLPRQXCB-UHFFFAOYSA-N	O=C(NC(CO)C(O)CCCCCCCCC)CCCCCCCCCCCCCCCCC	530	FALSE	TRUE	FALSE	Normalized unit: Intensity; Annotation method: Msp20250805135626_NCDK_conventional_converted_dev_1	FALSE	FALSE	7573	0	0	1	0.534	0.695	0.858	1	0.5	1.452	382.74	Pos_Lipid_UC_PQC_it4	506.45465:2563 507.45932:940 508.46399:326	59.06154:438 59.09403:23 60.08046:150 74.09435:13 85.21456:12 88.11168:647 88.16135:17 88.26305:13 88.40161:41 89.49106:10 102.12738:541 116.10594:63 116.14289:80 135.01733:19 139.07591:19 183.15079:108 183.17559:15 233.90983:20 270.31230:381 270.39796:6 271.69754:15 272.90731:13 420.03187:59 432.38469:64 432.53456:10 432.96640:9 433.91660:57 433.96342:5 434.35694:18 446.38857:61 460.03767:35 461…
137	517.166	8.25	C24H30O11	O=C(OC1(C)CC(O)C2(O)C=COC(OC3OC(CO)C(O)C(O)C3O)C21)C=CC=4C=CC=CC4	NA	harpagoside	[M+Na]+	PosLipidUC	1	TRUE	4.63	517.17	C24H30O11	Iridoid O-glycosides	KVRQGMOSZKPBNS-FMHLWDFHSA-N	O=C(OC1(C)CC(O)C2(O)C=COC(OC3OC(CO)C(O)C(O)C3O)C21)C=CC=4C=CC=CC4	430	FALSE	TRUE	TRUE	Normalized unit: Intensity; Annotation method: MSMS-Public_all-pos-VS19_4	FALSE	FALSE	7725	0	0	0.79	0.61	0.649	0.866	1	1	1.679	250.76	Pos_Lipid_UC_PQC_it4	517.16644:3296 518.17111:578 519.17578:0	50.76229:6 54.31124:23 54.32896:5 59.05884:46 74.09558:97 81.45548:12 87.14507:37 134.11665:515 134.16637:18 134.28656:14 134.29845:6 134.36269:5 134.53111:25 134.64365:49 135.00520:6 145.01247:25 174.13053:72 174.15807:10 183.11714:121 196.90451:74 196.93612:9 214.91830:624 214.99738:11 215.75244:35 216.59153:9 231.07821:191 241.19605:20 293.22629:101 311.31765:8 353.12640:32 354.66955:22 439.34…
138	520.341	6.622	C26H50NO7P	O=C(OCC(O)COP(=O)([O-])OCC[N+](C)(C)C)CCCCCCCC=CCC=CCCCCC	NA	LPC 18:2	[M+H]+	PosLipidUC	0.73	TRUE	5.779	520.34	C26H50NO7P	LPC	SPJFYYJXNPEZDW-UHFFFAOYSA-N	O=C(OCC(O)COP(=O)([O-])OCC[N+](C)(C)C)CCCCCCCC=CCC=CCCCCC	410	FALSE	TRUE	TRUE	Normalized unit: Intensity; Annotation method: Msp20250805135626_NCDK_conventional_converted_dev_1	FALSE	FALSE	7768	0	0	0.98	0.6	0.71	0.608	1	2	2.315	2394.13	Pos_Lipid_UC_PQC_it3	520.34094:2092 521.34561:803 522.35028:0	59.06007:112 60.08100:155 89.05803:220 89.09568:8 100.11117:188 102.12714:138 102.17981:6 104.10535:102 113.05766:57 113.08325:10 113.10169:6 165.80218:7 177.11016:56 184.07402:1472 184.13967:22 184.19981:46 184.23583:64 184.26211:16 184.29925:18 184.43543:15 184.46345:6 184.59151:38 184.61376:37 184.76802:18 194.12448:68 243.13511:149 243.19915:6 270.20458:225 270.24833:33 270.27840:12 271.23578…
139	520.341	6.954	C26H50NO7P	O=C(OCC(O)COP(=O)([O-])OCC[N+](C)(C)C)CCCCCCCC=CCC=CCCCCC	NA	LPC 18:2; PlaSMA ID-2753	[M+H]+	PosLipidUC	0.67	TRUE	9.52	520.341	C26H50NO7P	Lipids	SPJFYYJXNPEZDW-UHFFFAOYNA-N	O=C(OCC(O)COP(=O)([O-])OCC[N+](C)(C)C)CCCCCCCC=CCC=CCCCCC	430	FALSE	TRUE	TRUE	Normalized unit: Intensity; Annotation method: MSMS-Public_all-pos-VS19_4	FALSE	FALSE	7769	0	0	0.63	0.754	0.841	0.909	4	0.4	1.304	5718.55	Pos_Lipid_UC_PQC_it4	520.34583:2229 521.35049:642 522.35516:0	59.05700:38 59.07793:5 64.24967:11 70.36272:5 85.10202:154 85.13220:13 85.14816:7 89.05851:163 89.08305:14 104.10634:463 104.15387:13 112.25369:7 148.05945:40 167.26602:8 167.54785:6 178.03801:91 184.07192:178 207.47502:17 257.69427:13 287.41164:9 309.27002:72 356.29162:45 358.88294:62 358.92718:7 362.50432:30 366.15057:19 418.25903:66 502.32840:198 502.39699:5 503.29785:53 520.34080:491 520.4193…
140	522.357	8.186	C26H52NO7P	O=C(OCC(O)COP(=O)([O-])OCC[N+](C)(C)C)CCCCCCCC=CCCCCCCCC	NA	LPC 18:1/0:0	[M+H]+	PosLipidUC	0.93	TRUE	6.299	522.355	C26H52NO7P	LPC	YAMUFBLWGFFICM-UHFFFAOYSA-N	O=C(OCC(O)COP(=O)([O-])OCC[N+](C)(C)C)CCCCCCCC=CCCCCCCCC	410	FALSE	TRUE	TRUE	Normalized unit: Intensity; Annotation method: Msp20250805135626_NCDK_conventional_converted_dev_1	FALSE	FALSE	7791	0	0	0.71	0.668	0.786	0.965	3	2	2.368	5274.73	Pos_Lipid_UC_PQC_it5	522.35968:2115 523.36435:460 524.36902:366	55.46653:69 59.06068:294 59.08389:17 86.09665:122 86.13542:6 88.11233:371 88.15897:8 93.61719:32 104.10494:607 104.13611:44 104.15655:10 104.52896:15 105.09835:15 184.07343:799 184.14071:16 184.17714:19 184.48648:18 184.90930:28 201.60293:7 223.05817:43 228.89606:41 258.10563:54 258.13297:12 270.06369:24 325.95639:191 355.18136:93 355.24805:19 355.49266:7 392.66684:12 402.27850:30 415.34375:102 5…
141	544.341	6.531	C28H50NO7P	O=C(OCC(O)COP(=O)([O-])OCC[N+](C)(C)C)CCCCCCC=CCC=CCC=CCC=CCC	NA	LPC 20:4/0:0	[M+H]+	PosLipidUC	0.93	TRUE	5.79	544.34	C28H50NO7P	LPC	GOMVPVRDBLLHQC-UHFFFAOYSA-N	O=C(OCC(O)COP(=O)([O-])OCC[N+](C)(C)C)CCCCCCC=CCC=CCC=CCC=CCC	410	FALSE	TRUE	TRUE	Normalized unit: Intensity; Annotation method: Msp20250805135626_NCDK_conventional_converted_dev_1	FALSE	FALSE	8190	0	0	0.99	0.568	0.683	0.883	2	2	2.428	1251.35	Pos_Lipid_UC_PQC_it5	544.33911:4858 545.34378:1901 546.34845:0	52.40149:7 60.06382:71 60.07997:187 60.80215:23 79.91158:12 86.09601:326 86.12757:21 100.10918:190 100.13494:22 100.15456:6 102.19594:18 102.31620:13 104.10603:697 104.15861:20 104.50700:36 176.26203:7 184.07254:617 184.12079:35 184.14194:10 184.67033:20 267.15649:57 291.25935:10 327.39932:13 332.22050:39 526.31854:196 526.42980:10 526.71339:17 544.13083:88 544.34160:350 544.38171:128 544.46792:55
142	544.457	19.197	C31H58O6	O=C(OCC(OC(=O)CCCCCCCCC)COC(=O)CCCCCCCCC)CCCCCCC	NA	TG 28:0|TG 8:0_10:0_10:0	[M+NH4]+	PosLipidUC	0.53	TRUE	8.904	544.457	C31H58O6	TG	KHOXIGZKRZJQTF-UHFFFAOYSA-N	O=C(OCC(OC(=O)CCCCCCCCC)COC(=O)CCCCCCCCC)CCCCCCC	410	FALSE	TRUE	TRUE	Normalized unit: Intensity; Annotation method: Msp20250805135626_NCDK_conventional_converted_dev_1	FALSE	FALSE	8198	0	0	0.93	0.887	0.933	0.92	2	2	2.536	35.51	Pos_Lipid_UC_PQC_it3	544.45929:3033 545.46396:844 546.46863:569	74.14567:7 74.22444:17 135.07969:85 135.11261:6 135.14161:5 138.32938:39 155.14012:137 155.18798:9 161.09929:235 161.13389:23 161.15737:8 161.16835:11 227.08574:88 227.13491:6 355.28280:1101 355.48690:25 355.58132:49 355.60038:18 355.91318:29 356.08537:6 356.27832:32 362.80767:30 383.21097:66 383.25387:7 383.31387:960 383.40879:21 383.45509:6 383.61460:31 383.63940:19 383.69359:8 387.65988:15 388…
143	545.195	9.869	C26H34O11	OCCCC1=CC(OC)=C2OC(C3=CC=C(OC)C(OC4OC(CO)C(O)C(O)C4O)=C3)C(C2=C1)CO	NA	2-(hydroxymethyl)-6-[5-[3-(hydroxymethyl)-5-(3-hydroxypropyl)-7-methoxy-2,3-dihydro-1-benzofuran-2-yl]-2-methoxyphenoxy]oxane-3,4,5-triol	[M+Na]+	PosLipidUC	0.67	TRUE	1.893	545.199	C26H34O11	2-arylbenzofuran flavonoids	RWEVZSYWIIZZFV-UHFFFAOYSA-N	OCCCC1=CC(OC)=C2OC(C3=CC=C(OC)C(OC4OC(CO)C(O)C(O)C4O)=C3)C(C2=C1)CO	430	FALSE	TRUE	TRUE	Normalized unit: Intensity; Annotation method: MSMS-Public_all-pos-VS19_4	FALSE	FALSE	8207	0	0	0.79	0.874	0.809	0.862	1	0.5	1.448	3285.23	Pos_Lipid_UC_PQC_it2	545.19562:7230 546.20029:1461 547.20495:231	69.06948:195 69.09321:19 69.24161:19 86.06692:61 86.08247:10 173.09364:77 176.96901:183 177.02026:11 177.64193:42 193.09268:134 193.12027:27 196.90824:82 196.94074:10 196.96987:6 214.91753:393 223.09779:82 231.78303:35 267.44999:13 268.09134:87 268.13186:11 270.81431:5 280.16330:110 282.36841:35 287.38823:9 352.16337:69 352.93289:238 371.24798:74 379.21528:45 439.43747:10 440.83775:12 509.16939:1…
144	550.63	24.574	null	null	NA	RIKEN P-VS1 ID-4994 from Mouse_Muscle_WT_CTX0_Ctr	[M+H]+	PosLipidUC	1	TRUE	10.91	550.63	null	Unknown	null	null	430	FALSE	TRUE	TRUE	Normalized unit: Intensity; Annotation method: Msp20250805135626_NCDK_conventional_converted_dev_1	FALSE	FALSE	8322	0	0	1	0.849	0.764	0.848	1	0.5	1.377	51702.2	Pos_Lipid_UC_PQC_it2	550.62964:521202 551.63431:211240 552.63897:40012	57.06851:295 57.09603:13 57.30565:32 60.07960:120 71.08529:155 71.12200:6 71.13075:6 81.06916:189 81.08937:32 85.06314:180 85.09447:9 88.11044:299 88.14766:10 88.33844:6 94.12658:36 95.08508:30 97.05918:114 97.07953:14 102.12581:433 102.17990:16 107.04937:544 107.10218:14 107.31721:34 108.05187:355 108.08299:34 109.10045:70 109.19346:8 123.11461:264 123.15166:21 123.16931:16 137.12747:88 139.1447…
145	591.496	24.72	C35H68O5	O=C(OCC(OC(=O)CCCCCCC)CO)CCCCCCCCCCCCCCCCCCCCCCC	NA	DG 32:0	[M+Na]+	PosLipidUC	1	TRUE	11.551	591.496	C35H68O5	DG	IMXMTGVRZTUYOM-UHFFFAOYSA-N	O=C(OCC(OC(=O)CCCCCCC)CO)CCCCCCCCCCCCCCCCCCCCCCC	420	FALSE	TRUE	TRUE	Normalized unit: Intensity; Annotation method: Msp20250805135626_NCDK_conventional_converted_dev_1	FALSE	FALSE	9077	0	0	0.99	0.722	0.687	0.866	1	1	1.813	981.18	Pos_Lipid_UC_PQC_it5	591.49658:84376 592.50125:30774 593.50592:7357	59.06012:723 69.40018:32 71.08470:163 84.21246:19 88.11109:123 89.11234:90 90.01546:29 101.11417:107 102.12794:69 139.75318:36 158.10553:78 158.27424:28 196.11643:107 196.14596:25 196.17184:5 197.01399:91 199.12631:88 199.16510:6 201.64737:14 209.19128:143 209.22404:24 209.26100:6 210.18343:82 210.30792:30 217.20442:87 260.05931:38 277.24741:17 280.07840:15 282.30671:57 282.32249:26 297.28527:110…
146	605.585	24.48	C36H61D7O5	OC[C@]([H])(OC(CCCCCCC/C=C\CCCCCC([2H])([2H])C([2H])([2H])C([2H])([2H])[2H])=O)COC(CCCCCCCCCCCCCC)=O	NA	DG 33:1(d7)|DG 15:0_18:1(d7)	[M+NH4]+	PosLipidUC	1	TRUE	10.911	605.584	C36H61[2H]7O5	DG	GWAPRYUVSHVZHN-ZYYJJESQNA-N	OC[C@]([H])(OC(CCCCCCC/C=C\CCCCCC([2H])([2H])C([2H])([2H])C([2H])([2H])[2H])=O)COC(CCCCCCCCCCCCCC)=O	430	FALSE	TRUE	TRUE	Normalized unit: Intensity; Annotation method: Msp20250805135626_NCDK_conventional_converted_dev_1	FALSE	FALSE	9341	0	0	0.99	0.64	0.764	0.917	5	0.22	1.328	9930.92	Pos_Lipid_UC_PQC_it3	605.58502:40647 606.58969:17051 607.59436:4059	59.05953:32 59.11511:11 60.07754:76 72.08645:102 72.10909:10 81.06958:138 81.09375:16 88.11050:769 88.16147:7 88.30420:25 88.33604:29 88.41800:41 88.50254:50 88.51628:12 102.12752:320 102.31240:8 102.72244:33 102.73264:21 111.07628:41 111.37176:5 131.04864:74 183.13500:205 183.17414:17 183.20569:9 214.91605:59 225.21376:162 242.21386:26 266.34011:6 271.28341:161 299.25546:808 299.31409:21 299.351…
147	614.573	25.13	C37H72O5	O=C(OCC(OC(=O)CCCCCCCCCCCCCCCCC)CO)CCCCCCCCCCCCCCC	NA	DG 34:0|DG 16:0_18:0	[M+NH4]+	PosLipidUC	1	TRUE	12.896	614.572	C37H72O5	DG	ONCLVQFEAFTXMN-UHFFFAOYSA-N	O=C(OCC(OC(=O)CCCCCCCCCCCCCCCCC)CO)CCCCCCCCCCCCCCC	410	FALSE	TRUE	TRUE	Normalized unit: Intensity; Annotation method: Msp20250805135626_NCDK_conventional_converted_dev_1	FALSE	FALSE	9508	0	0	0.95	0.937	0.91	0.895	3	2	2.539	16810.7	Pos_Lipid_UC_PQC_it2	614.57379:1614280 615.57846:666498 616.58313:158803	57.03164:170 57.06327:12 62.55909:7 83.08486:76 89.05780:163 89.08272:18 89.09899:14 95.08220:69 97.09970:144 97.13616:9 103.64286:31 109.09336:59 111.11878:109 111.16687:5 117.55453:9 131.07433:88 131.09418:17 131.12346:5 133.08588:390 133.14180:14 135.11416:83 171.88132:14 174.02427:48 178.64842:13 217.26113:84 217.35194:27 217.53652:22 222.92475:32 262.98056:176 267.55773:28 272.96629:206 273.…
148	621.386	19.719	C40H54O4	C[C@@H]1C[C@@H](O[C@@]1(C)CC(=O)/C(=C/C=C/C(=C/C=C/C=C(\C)/C=C/C=C(\C)/C#CC2=C(C[C@H](CC2(C)C)O)C)/C)/C)CC(=O)C	NA	Crassostreaxanthin A	[M+Na]+	PosLipidUC	0.53	TRUE	-1	621.391	C40H54O4	Diterpene glycosides	KFNGKYUGHHQDEE-AXWOCEAUSA-N	C[C@@H]1C[C@@H](O[C@@]1(C)CC(=O)/C(=C/C=C/C(=C/C=C/C=C(\C)/C=C/C=C(\C)/C#CC2=C(C[C@H](CC2(C)C)O)C)/C)/C)CC(=O)C	430	FALSE	TRUE	TRUE	Normalized unit: Intensity; Annotation method: MSMS-Public_all-pos-VS19_4	FALSE	FALSE	9625	0	0	0.99	0.63	0.783	0.762	1	0.33	1.34	24.38	Pos_Lipid_UC_PQC_it5	621.39063:1625 622.39529:812 623.39996:0	102.56776:43 139.60818:30 147.04438:192 147.11063:12 200.13761:23 200.15845:9 337.28226:107 365.69736:51 385.23946:82 385.33475:5 434.42344:23 522.53268:51 527.49835:12 535.87815:76 589.13853:24 593.92771:92 613.77586:13 621.38437:863 621.43441:152 621.48630:20 621.58856:7 621.65753:14 621.79545:55 621.98509:35 622.37765:121 622.45117:13 623.23304:37 623.59019:30
149	623.646	12.693	null	null	NA	RIKEN P-VS1 ID-6268 from Mouse_Aorta_ApoEKO_N_F1DHA	[M+H]+	PosLipidUC	1	TRUE	7.67	623.644	null	Unknown	null	null	430	FALSE	TRUE	TRUE	Normalized unit: Intensity; Annotation method: Msp20250805135626_NCDK_conventional_converted_dev_1	FALSE	FALSE	9670	0	0	0.95	0.94	0.853	0.866	1	1	1.685	46563.3	Pos_Lipid_UC_PQC_it3	623.64594:274620 624.65060:123158 625.65527:29007	59.06078:166 74.09737:599 74.13677:38 88.11182:286 88.15775:13 88.27820:10 134.45084:28 149.32498:15 151.09690:67 152.29355:5 185.06288:160 185.12639:6 198.95518:7 227.21050:68 227.25637:8 233.10447:165 233.17625:8 286.31234:47 295.26751:75 302.28900:16 310.43795:20 311.31566:47 311.34152:14 312.32537:4557 312.41683:75 312.44623:36 312.50230:11 312.60515:49 312.63947:63 312.71042:32 312.74949:41 …
150	647.462	25.555	C40H64O5	O=C(OCC(OC(=O)CCCCCC=CCC=CCC=CCC=CCC=CCC=CCC=CCC)CO)CCCCCCCC	NA	DG 37:7	[M+Na]+	PosLipidUC	1	TRUE	9.244	647.465	C40H64O5	DG	HWGDKLDOTMWARD-UHFFFAOYSA-N	O=C(OCC(OC(=O)CCCCCC=CCC=CCC=CCC=CCC=CCC=CCC=CCC)CO)CCCCCCCC	420	FALSE	TRUE	TRUE	Normalized unit: Intensity; Annotation method: Msp20250805135626_NCDK_conventional_converted_dev_1	FALSE	FALSE	10147	0	0	0.82	0.779	0.81	0.866	1	1	1.766	37591.7	Pos_Lipid_UC_PQC_it4	647.46057:3576547 648.46524:1726150 649.46991:382182	59.06073:269 59.09674:14 88.11177:701 88.14530:37 88.15831:14 88.28917:25 88.40414:19 88.47681:20 113.09466:240 113.14233:14 120.61152:9 136.03941:86 136.06146:17 167.17829:84 270.32168:54 270.37695:6 301.85387:16 347.17343:40 351.61992:30 363.71437:52 379.23088:69 379.27168:7 398.13137:62 437.02788:22 441.29177:228 441.36236:17 457.15222:112 457.20723:10 474.63297:22 526.90994:19 607.60208:9 630…
151	654.333	9.015	null	null	NA	RIKEN P-VS1 ID-6897 from Cell_C2C12_WT_N_4h50AA	[M+H]+	PosLipidUC	1	TRUE	6.51	654.331	null	Unknown	null	null	430	FALSE	TRUE	TRUE	Normalized unit: Intensity; Annotation method: Msp20250805135626_NCDK_conventional_converted_dev_1	FALSE	FALSE	10307	0	0	0.9	0.682	0.897	0.734	2	0.2	1.11	29748.3	Pos_Lipid_UC_PQC_it3	654.33380:2258171 655.33847:825052 656.34314:180735	59.38773:64 88.11192:392 88.15813:6 88.81515:16 100.37361:58 108.25219:16 118.08593:144 118.12336:133 147.11783:102 147.13039:52 147.14842:17 147.17139:6 169.12046:77 174.12145:103 174.35664:28 174.73636:12 191.20383:12 223.06364:131 223.12033:12 259.17001:222 259.21217:16 260.17321:89 290.29771:33 290.31335:9 290.55703:16 301.77601:15 308.26009:45 308.29830:5 354.11199:16 369.23333:85 391.61914:…
152	655.633	14.14	null	null	NA	RIKEN P-VS1 ID-6936 from Cell_C2C12_WT_N_0hCtr	[M+H]+	PosLipidUC	0.73	TRUE	7.12	655.636	null	Unknown	null	null	430	FALSE	TRUE	TRUE	Normalized unit: Intensity; Annotation method: Msp20250805135626_NCDK_conventional_converted_dev_1	FALSE	FALSE	10335	0	0	0.94	0.754	0.717	0.856	1	0.33	1.231	215.17	Pos_Lipid_UC_PQC_it5	655.63416:2160 656.63882:601 657.64349:0	57.06900:104 57.08336:15 74.02444:161 74.09689:55 74.57416:5 89.44685:31 102.12894:140 102.17295:12 102.18693:6 107.08192:57 111.16826:20 237.22426:153 237.26522:21 258.69719:16 314.30260:317 314.37714:10 325.01256:90 325.88506:39 328.32071:1785 328.42121:39 328.56946:14 328.69510:16 328.75055:18 329.03110:59 329.07745:25 329.30233:11 376.03758:43 420.03299:55 446.04371:90 446.78528:20 447.89572:…
153	656.582	25.383	C39H74O6	O=C(OCC(OC(=O)CCCCCCCCCCC)COC(=O)CCCCCCCCCCCCCCC)CCCCCCC	NA	TG 36:0|TG 8:0_12:0_16:0	[M+NH4]+	PosLipidUC	0.93	TRUE	13.101	656.582	C39H74O6	TG	OEPTXGHLNOIFGJ-UHFFFAOYSA-N	O=C(OCC(OC(=O)CCCCCCCCCCC)COC(=O)CCCCCCCCCCCCCCC)CCCCCCC	410	FALSE	TRUE	TRUE	Normalized unit: Intensity; Annotation method: Msp20250805135626_NCDK_conventional_converted_dev_1	FALSE	FALSE	10367	0	0	0.95	0.611	0.696	0.909	3	2	2.432	81.97	Pos_Lipid_UC_PQC_it2	656.58441:8159 657.58908:3996 658.59375:2068	57.06918:151 57.10385:7 58.59822:18 58.72274:26 59.21893:76 59.25354:35 59.61870:10 60.08049:666 60.12189:18 60.21310:23 76.07389:77 86.43905:28 86.50378:26 88.11236:653 88.15474:32 88.16398:16 97.09893:71 102.12804:617 102.17679:10 102.19731:5 111.11770:163 111.14748:15 118.12209:111 118.14718:17 119.12477:75 127.11050:92 144.19969:26 151.30535:22 157.28371:10 157.41019:50 173.12132:39 208.90570…
154	679.447	16.371	C37H63N2O7P	O=C(NC(COP(=O)([O-])OCC[N+](C)(C)C)C(O)C(O)C=CCCC=CCC)CCCC=CCC=CCC=CCC=CCC=CCC	NA	low score: SM 32:7;O3	[M+H]+	PosLipidUC	0.67	TRUE	6.109	679.445	C37H63N2O7P	SM	XTUBPZRWNWHHSE-UHFFFAOYSA-N	O=C(NC(COP(=O)([O-])OCC[N+](C)(C)C)C(O)C(O)C=CCCC=CCC)CCCC=CCC=CCC=CCC=CCC=CCC	530	FALSE	TRUE	FALSE	Normalized unit: Intensity; Annotation method: Msp20250805135626_NCDK_conventional_converted_dev_1	FALSE	FALSE	10978	0	0	0.72	0.922	0.924	0.924	3	1	1.794	21.48	Pos_Lipid_UC_PQC_it5	679.45007:1310 680.45474:1175 681.45941:0	59.20839:14 99.67275:8 117.07713:95 184.07343:113 184.13052:12 395.11823:47 512.43108:42 549.60182:11 556.89516:15 562.89164:60 593.93024:74 605.36119:66 623.38973:11 627.44878:9 661.30346:6 661.43900:163 661.71304:39 662.26626:32 662.46001:26 662.53773:11 662.64523:23 663.87999:25 679.44215:547 679.52454:43 680.44915:13 680.76678:54
155	686.182	15.912	null	null	NA	RIKEN P-VS1 ID-7632 from Mouse_Macrophage_WT_N_F1AA	[M+H]+	PosLipidUC	0.27	TRUE	8.22	686.184	null	Unknown	null	null	430	FALSE	TRUE	TRUE	Normalized unit: Intensity; Annotation method: Msp20250805135626_NCDK_conventional_converted_dev_1	FALSE	FALSE	11112	0	0	0.9	0.575	0.733	0.765	4	0.4	1.184	1006.89	Pos_Lipid_UC_PQC_it5	686.18115:1731 687.18582:960 688.19049:813	73.05088:25 73.22557:19 75.09648:270 75.13171:16 88.11205:272 88.16445:9 102.12578:121 117.61810:30 223.06097:252 223.12034:15 267.18439:14 270.08471:78 281.05056:254 297.08056:10 338.27615:59 355.07075:629 355.33362:55 355.84966:7 355.87418:18 356.06837:199 356.12637:13 356.63777:13 359.21330:24 371.09955:523 371.19052:11 372.10683:51 429.44473:19 489.05499:49 597.99173:130 598.05239:21 651.5024…
156	689.561	16.45	C38H77N2O6P	O=C(NC(COP(=O)([O-])OCC[N+](C)(C)C)C(O)C=CCCCCCCC)CCCCCCCCCCCCCCCCCCCC	NA	SM 33:1;O2	[M+H]+	PosLipidUC	0.73	TRUE	8.656	689.559	C38H77N2O6P	SM	REEYJRIAQSUMNO-UHFFFAOYSA-N	O=C(NC(COP(=O)([O-])OCC[N+](C)(C)C)C(O)C=CCCCCCCC)CCCCCCCCCCCCCCCCCCCC	420	FALSE	TRUE	TRUE	Normalized unit: Intensity; Annotation method: Msp20250805135626_NCDK_conventional_converted_dev_1	FALSE	FALSE	11205	0	0	0.98	0.692	0.627	0.666	2	1	1.7	8506.52	Pos_Lipid_UC_PQC_it4	689.56061:6103 690.56528:2275 691.56994:297	71.24218:25 85.64685:18 96.05352:22 102.12924:140 109.09823:116 109.15013:5 118.12304:179 118.16652:10 152.84468:9 170.11750:186 184.07388:1209 184.26636:21 184.33329:21 184.43368:30 184.49222:8 185.49287:10 207.06320:65 266.25970:8 307.10705:38 320.72327:15 348.98226:110 349.02508:18 371.42471:33 398.58772:26 525.24810:162 525.36526:6 629.36216:5 671.54518:131 672.29167:210 672.37350:29 672.4238…
157	690.62	28.161	C47H76O2	O=C(OC1CC2=CCC3C(CCC4(C)C(CCC34)C(C)CCCC(C)C)C2(C)CC1)CCCCCCC=CCC=CCC=CCC=CCC	NA	CE 20:4	[M+NH4]+	PosLipidUC	1	TRUE	14.402	690.618	C47H76O2	CE	HZUAPDDXDDVFOX-UHFFFAOYSA-N	O=C(OC1CC2=CCC3C(CCC4(C)C(CCC34)C(C)CCCC(C)C)C2(C)CC1)CCCCCCC=CCC=CCC=CCC=CCC	410	FALSE	TRUE	TRUE	Normalized unit: Intensity; Annotation method: Msp20250805135626_NCDK_conventional_converted_dev_1	FALSE	FALSE	11232	0	0	1	0.932	0.938	0.83	1	2	2.542	4680.14	Pos_Lipid_UC_PQC_it2	690.61853:5562 691.62320:2752 692.62787:719	55.54425:16 70.91359:10 135.11646:81 147.11601:119 147.16174:9 147.90071:62 149.13024:65 149.15748:6 151.14662:72 161.12998:166 165.16785:54 175.14608:164 188.54415:10 189.27615:7 201.16310:117 201.21209:8 201.22597:5 233.22485:251 233.27917:8 243.20927:83 243.64597:14 259.24139:153 259.30125:7 261.25464:88 261.30245:6 281.26867:184 287.27230:22 330.88769:36 330.90919:14 369.35099:3793 369.46689:…
158	701.563	15.674	C39H77N2O6P	O=C(NC(COP(=O)([O-])OCC[N+](C)(C)C)C(O)C=CCCCCCCC)CCCCCCCCCCCC=CCCCCCCCC	NA	SM 34:2;O2	[M+H]+	PosLipidUC	0.93	TRUE	8.555	701.559	C39H77N2O6P	SM	VYDHYGBBAHKWKG-UHFFFAOYSA-N	O=C(NC(COP(=O)([O-])OCC[N+](C)(C)C)C(O)C=CCCCCCCC)CCCCCCCCCCCC=CCCCCCCCC	420	FALSE	TRUE	TRUE	Normalized unit: Intensity; Annotation method: Msp20250805135626_NCDK_conventional_converted_dev_1	FALSE	FALSE	11505	0	0	1	0.907	0.938	0.699	1	1	1.837	10658.6	Pos_Lipid_UC_PQC_it3	701.55957:10790 702.56424:4228 703.56891:1168	61.24585:53 88.11102:161 88.17516:15 107.14689:5 124.99768:166 125.03108:6 125.24278:6 125.31260:13 183.75982:16 184.07352:2408 184.11907:117 184.14704:37 184.17264:43 184.33219:32 184.35005:18 184.50647:8 184.55708:26 184.57644:7 184.66571:13 185.31478:5 256.03768:110 256.12326:6 336.55082:13 384.29585:42 390.86086:36 390.96334:43 390.99002:15 402.20952:57 473.13521:208 473.20299:19 555.40577:16…
159	711.565	20.007	C38H67D7NO8P	[C@](COP(=O)(O)OCCN)([H])(OC(CCCCCCC/C=C\CCCCCC([2H])([2H])C([2H])([2H])C([2H])([2H])[2H])=O)COC(CCCCCCCCCCCCCC)=O	NA	PE 33:1(d7)|PE 15:0_18:1(d7)	[M+H]+	PosLipidUC	0.87	TRUE	9.382	711.566	C38H67[2H]7NO8P	PE	ADCNXGARWPJRBV-RGLIIYCRNA-N	[C@](COP(=O)(O)OCCN)([H])(OC(CCCCCCC/C=C\CCCCCC([2H])([2H])C([2H])([2H])C([2H])([2H])[2H])=O)COC(CCCCCCCCCCCCCC)=O	430	FALSE	TRUE	TRUE	Normalized unit: Intensity; Annotation method: Msp20250805135626_NCDK_conventional_converted_dev_1	FALSE	FALSE	11795	0	0	1	0.841	0.824	0.845	1	0.17	1.324	861.36	Pos_Lipid_UC_PQC_it2	711.56696:5562 712.57162:2019 713.57629:572	59.05711:67 59.08292:7 97.09939:50 102.24284:9 102.66990:9 103.13079:196 103.16107:12 272.29392:28 315.33443:108 340.32672:135 340.37165:14 358.93864:90 360.98926:25 535.71554:9 535.88956:179 535.96293:8 536.01545:8 536.87109:57 567.54575:23 570.54680:3075 570.64865:95 570.74251:12 570.87582:84 570.99172:18 571.09373:52 571.17247:21 571.18943:13 571.30472:12 571.44500:38 571.47017:8 571.54261:319…
160	712.645	26.122	C43H82O6	O=C(OCC(OC(=O)CCCCCCCCCCCCC)COC(=O)CCCCCCCCCCCCC)CCCCCCCCCCC	NA	TG 40:0|TG 12:0_14:0_14:0	[M+NH4]+	PosLipidUC	1	TRUE	13.492	712.645	C43H82O6	TG	UGBCBXMLXHJYBS-UHFFFAOYSA-N	O=C(OCC(OC(=O)CCCCCCCCCCCCC)COC(=O)CCCCCCCCCCCCC)CCCCCCCCCCC	410	FALSE	TRUE	TRUE	Normalized unit: Intensity; Annotation method: Msp20250805135626_NCDK_conventional_converted_dev_1	FALSE	FALSE	11827	0	0	1	0.601	0.703	0.952	3	2	2.473	108.15	Pos_Lipid_UC_PQC_it2	712.64502:5817 713.64969:4017 714.65436:2474	59.06069:427 59.10193:18 67.05436:10 67.21538:33 70.06436:39 74.09600:197 78.25098:8 87.50343:8 88.11167:967 88.20231:16 88.36980:34 88.40541:35 88.44085:13 88.80020:17 89.11508:269 89.14218:18 102.12726:419 102.18337:5 102.31844:32 118.12245:353 118.17245:10 132.13827:119 132.17100:8 137.13158:72 137.16724:5 213.67125:11 228.58389:20 239.23450:65 239.25336:27 255.05861:27 263.24215:17 283.25875:…
161	721.596	25.13	null	null	NA	RIKEN P-VS1 ID-8539 from Mouse_Feces_WT_N_Ctr	[M+H]+	PosLipidUC	1	TRUE	11.67	721.593	null	Unknown	null	null	430	FALSE	TRUE	TRUE	Normalized unit: Intensity; Annotation method: Msp20250805135626_NCDK_conventional_converted_dev_1	FALSE	FALSE	12039	0	0	0.91	0.834	0.814	0.85	1	0.5	1.345	3680.44	Pos_Lipid_UC_PQC_it1	721.59583:18972 722.60049:8642 723.60516:3842	59.05997:1630 59.10714:17 59.18427:8 59.20358:52 59.41863:8 59.43196:19 60.07865:38 88.11137:443 88.83799:66 89.11371:69 89.14137:5 102.12840:342 102.17935:10 118.44100:43 178.98769:74 185.07623:181 185.10559:26 185.13888:15 227.14024:99 227.18360:10 265.25065:58 276.46664:10 287.71110:6 288.02318:28 297.68628:8 317.21544:24 341.55960:40 355.26277:238 355.32095:27 355.41120:7 378.36899:70 418.342…
162	729.592	18.37	C41H81N2O6P	O=C(NC(COP(=O)([O-])OCC[N+](C)(C)C)C(O)C=CCCCCCCC)CCCCCCCCCCCCCC=CCCCCCCCC	NA	SM 36:2;O2	[M+H]+	PosLipidUC	0.67	TRUE	9.012	729.591	C41H81N2O6P	SM	KZQWICJJTVELAN-UHFFFAOYSA-N	O=C(NC(COP(=O)([O-])OCC[N+](C)(C)C)C(O)C=CCCCCCCC)CCCCCCCCCCCCCC=CCCCCCCCC	420	FALSE	TRUE	TRUE	Normalized unit: Intensity; Annotation method: Msp20250805135626_NCDK_conventional_converted_dev_1	FALSE	FALSE	12250	0	0	0.99	0.951	0.875	0.917	2	1	1.922	7619.99	Pos_Lipid_UC_PQC_it4	729.59155:4386 730.59622:1645 731.60089:436	88.11115:122 89.11445:35 99.75495:6 104.10523:205 104.14320:16 104.16090:16 182.29988:49 184.07285:2239 184.12159:69 184.15832:14 184.24125:10 184.28605:32 184.31043:37 184.36487:16 184.39304:17 184.49248:15 185.07656:120 186.40059:24 198.94782:103 199.02344:7 201.62006:19 214.26798:6 275.74229:7 311.12308:5 374.57104:24 376.91341:67 376.95036:9 378.06623:45 378.14523:11 378.44554:44 388.85922:27…
163	731.608	20.678	C41H83N2O6P	O=C(NC(COP(=O)([O-])OCC[N+](C)(C)C)C(O)C=CCCCCCCC)CCCCCCCCCCCCCCCCCCCCCCC	NA	SM 36:1;O2	[M+H]+	PosLipidUC	0.6	TRUE	9.598	731.606	C41H83N2O6P	SM	IMSJPGOHOORVQA-UHFFFAOYSA-N	O=C(NC(COP(=O)([O-])OCC[N+](C)(C)C)C(O)C=CCCCCCCC)CCCCCCCCCCCCCCCCCCCCCCC	420	FALSE	TRUE	TRUE	Normalized unit: Intensity; Annotation method: Msp20250805135626_NCDK_conventional_converted_dev_1	FALSE	FALSE	12288	0	0	1	0.991	0.933	0.923	2	1	1.95	11704.2	Pos_Lipid_UC_PQC_it1	731.60669:10989 732.61136:5196 733.61602:1613	85.51414:80 86.09607:183 86.11571:17 102.12742:6 104.10498:45 104.25143:5 182.81133:23 184.07344:7719 184.13742:113 184.18131:43 184.21786:14 184.23360:28 184.26797:75 184.32109:119 184.41082:64 184.44478:26 184.46267:16 184.49608:8 184.52027:27 184.55796:7 184.62804:22 184.66768:24 184.73151:17 184.91482:65 185.07289:96 185.19335:25 185.32197:9 185.46978:19 190.11904:35 204.19925:35 213.00602:18…
164	732.555	19.012	C40H78NO8P	O=C(OCC(OC(=O)CCCCCCCCCCCCCCC=CCCCCCCCCCC)COP(=O)([O-])OCC[N+](C)(C)C)CCCC	NA	PC 32:1	[M+H]+	PosLipidUC	0.53	TRUE	9.089	732.554	C40H78NO8P	PC	KXKFHTLYVUKVHF-UHFFFAOYSA-N	O=C(OCC(OC(=O)CCCCCCCCCCCCCCC=CCCCCCCCCCC)COP(=O)([O-])OCC[N+](C)(C)C)CCCC	420	FALSE	TRUE	TRUE	Normalized unit: Intensity; Annotation method: Msp20250805135626_NCDK_conventional_converted_dev_1	FALSE	FALSE	12322	0	0	0.98	0.758	0.8	0.81	2	1	1.812	3719	Pos_Lipid_UC_PQC_it3	732.55212:3458 733.55679:1593 734.56146:432	59.05949:38 59.27612:21 61.59812:10 105.94803:46 125.00077:233 125.05734:17 169.07921:159 169.09922:41 183.27271:46 184.07105:874 184.14019:13 184.15862:7 184.48842:21 184.90086:39 185.07491:62 185.28432:23 196.64164:41 196.67343:5 198.95113:75 221.14080:74 295.28037:30 364.10392:9 369.46850:81 370.80416:6 380.92688:131 410.11213:5 494.31865:53 495.45361:58 557.55889:53 570.32339:40 732.55335:882…
165	738.647	18.187	C41H72D9N2O6P	[C@](COP(=O)([O-])OCC[N+](C)(C)C)([H])(NC(CCCCCCC/C=C\CCCCC([2H])([2H])C([2H])([2H])C([2H])([2H])C([2H])([2H])[2H])=O)[C@]([H])(O)/C=C/CCCCCCCCCCCCC	NA	SM 36:2;O2(d9)|SM 18:1;O2/18:1(d9)	[M+H]+	PosLipidUC	1	TRUE	8.926	738.647	C41H72[2H]9N2O6P	SM	NBEADXWAAWCCDG-KYPZZJCONA-N	[C@](COP(=O)([O-])OCC[N+](C)(C)C)([H])(NC(CCCCCCC/C=C\CCCCC([2H])([2H])C([2H])([2H])C([2H])([2H])C([2H])([2H])[2H])=O)[C@]([H])(O)/C=C/CCCCCCCCCCCCC	430	FALSE	TRUE	TRUE	Normalized unit: Intensity; Annotation method: Msp20250805135626_NCDK_conventional_converted_dev_1	FALSE	FALSE	12469	0	0	0.99	0.935	0.8	0.798	2	0.67	1.638	1419.91	Pos_Lipid_UC_PQC_it1	738.64813:118904 739.65280:49739 740.65747:12996	71.07126:110 86.36207:36 97.15691:35 102.12707:141 125.00056:237 125.05730:6 163.46818:6 183.00594:34 183.06366:12 183.80332:43 184.07319:8687 184.14131:176 184.15886:79 184.20321:17 184.24981:56 184.29489:52 184.32817:71 184.36482:50 184.37492:50 184.41792:119 184.45211:40 184.51547:20 184.54836:20 184.57274:17 184.62824:49 184.65408:35 184.72129:49 184.75043:15 185.03547:38 185.07680:97 185.162…
166	746.602	24.371	C42H84NO7P	O=C(OC(COCCCCCCCC)COP(=O)([O-])OCC[N+](C)(C)C)CCCCCCCCCCCCCCCC=CCCCCCCCC	NA	PC O-34:1	[M+H]+	PosLipidUC	0.6	TRUE	10.376	746.606	C42H84NO7P	EtherPC	DJYYQHGJOYRXDR-UHFFFAOYSA-N	O=C(OC(COCCCCCCCC)COP(=O)([O-])OCC[N+](C)(C)C)CCCCCCCCCCCCCCCC=CCCCCCCCC	420	FALSE	TRUE	TRUE	Normalized unit: Intensity; Annotation method: Msp20250805135626_NCDK_conventional_converted_dev_1	FALSE	FALSE	12666	0	0	0.96	0.666	0.628	0.845	2	1	1.761	34.58	Pos_Lipid_UC_PQC_it4	746.60358:2600 747.60824:1171 748.61291:0	59.43764:19 61.60032:18 88.11084:101 98.53258:21 102.12778:376 102.17361:11 128.40548:40 177.15392:5 181.25594:14 184.07299:1113 184.13530:23 184.22150:23 184.41203:50 184.50519:12 185.03716:24 206.52350:11 279.41279:8 286.27065:60 308.28709:61 310.30558:22 314.26684:82 355.06992:131 355.10606:22 356.06474:44 356.08347:13 369.04957:70 369.09252:7 398.58276:16 446.69054:11 460.90603:9 463.39322:39…
167	747.593	11.491	C47H80O5	O=C(OCC(OC(=O)CCCCCCCCCCCCCCCCC=CCC=CCC=CCC=CCC=CCC=CCC)CO)CCCCCCC	NA	DG 44:6	[M+Na]+	PosLipidUC	0.93	TRUE	12.805	747.59	C47H80O5	DG	POFTTXYZYWTJEQ-UHFFFAOYSA-N	O=C(OCC(OC(=O)CCCCCCCCCCCCCCCCC=CCC=CCC=CCC=CCC=CCC=CCC)CO)CCCCCCC	420	FALSE	TRUE	TRUE	Normalized unit: Intensity; Annotation method: Msp20250805135626_NCDK_conventional_converted_dev_1	FALSE	FALSE	12702	0	0	0.89	0.933	0.808	0.866	1	1	1.831	2396.96	Pos_Lipid_UC_PQC_it1	747.59344:18614 748.59811:8118 749.60278:2471	59.21900:27 97.10141:148 97.13985:7 102.12577:22 102.15076:9 107.41562:8 138.13693:105 147.73626:26 173.32687:18 236.29620:5 237.05327:17 396.90129:49 400.25960:68 400.30095:8 407.71200:29 445.33767:40 474.19395:18 568.44905:71 629.24489:41 656.23693:18 668.31383:8 712.30730:122 712.37484:18 712.43577:6 741.67446:15 742.83392:15 747.21528:97 747.59256:9389 747.81426:65 747.91479:65 747.97868:57 7…
168	753.615	20.344	C41H73D7NO8P	[C@](COP(=O)([O-])OCC[N+](C)(C)C)([H])(OC(CCCCCCC/C=C\CCCCCC([2H])([2H])C([2H])([2H])C([2H])([2H])[2H])=O)COC(CCCCCCCCCCCCCC)=O	NA	PC 33:1(d7)|PC 15:0_18:1(d7)	[M+H]+	PosLipidUC	1	TRUE	9.251	753.614	C41H73[2H]7NO8P	PC	ZEWLMKXMNQOCOQ-GCHPQBSENA-N	[C@](COP(=O)([O-])OCC[N+](C)(C)C)([H])(OC(CCCCCCC/C=C\CCCCCC([2H])([2H])C([2H])([2H])C([2H])([2H])[2H])=O)COC(CCCCCCCCCCCCCC)=O	430	FALSE	TRUE	TRUE	Normalized unit: Intensity; Annotation method: Msp20250805135626_NCDK_conventional_converted_dev_1	FALSE	FALSE	12861	0	0	1	0.942	0.91	0.906	2	0.5	1.606	4334.41	Pos_Lipid_UC_PQC_it2	753.61469:545490 754.61935:233054 755.62402:59620	59.05976:107 71.07164:120 71.11082:5 85.55380:42 184.07380:2950 184.12805:71 184.19616:15 184.21037:56 184.28538:14 184.35081:24 184.99021:13 239.58832:27 346.43241:8 362.23303:64 393.14051:81 401.07696:11 482.31968:116 529.39351:67 555.26296:122 564.86762:18 608.85847:118 666.61002:199 666.68788:17 666.76660:5 672.69298:36 736.37132:64 736.79574:57 746.77394:21 753.61208:2034 753.73257:57 753.84…
169	754.691	26.696	C46H88O6	O=C(OCC(OC(=O)CCCCCCCCCCCCCC)COC(=O)CCCCCCCCCCCCCCC)CCCCCCCCCCC	NA	TG 43:0|TG 12:0_15:0_16:0	[M+NH4]+	PosLipidUC	0.53	TRUE	13.894	754.692	C46H88O6	TG	IEKCDOQWZSTGGO-UHFFFAOYSA-N	O=C(OCC(OC(=O)CCCCCCCCCCCCCC)COC(=O)CCCCCCCCCCCCCCC)CCCCCCCCCCC	410	FALSE	TRUE	TRUE	Normalized unit: Intensity; Annotation method: Msp20250805135626_NCDK_conventional_converted_dev_1	FALSE	FALSE	12888	0	0	0.98	0.596	0.705	0.962	4	2	2.466	460.88	Pos_Lipid_UC_PQC_it2	754.69031:4381 755.69498:2540 756.69964:1955	54.04841:101 54.07591:6 59.05814:83 60.04269:106 60.07644:27 60.17036:40 88.11301:187 88.16145:5 98.09523:126 101.71267:10 102.12746:1307 102.19047:14 102.37841:54 102.40040:11 109.09682:80 111.11466:209 111.15483:19 124.99908:125 169.09267:13 169.35694:12 204.98577:6 207.63831:21 210.91118:82 294.94648:35 308.04801:46 360.07502:40 365.02681:10 406.38115:5 407.12519:21 430.31466:18 455.85022:54 4…
170	758.57	19.752	C42H80NO8P	O=C(OCC(OC(=O)CCCCCCCC=CCCCCCCC)COP(=O)([O-])OCC[N+](C)(C)C)CCCCCCCC=CCCCCCCC	NA	PC 34:2	[M+H]+	PosLipidUC	0.73	TRUE	9.15	758.569	C42H80NO8P	PC	RXPVDHQFHIMZPN-UHFFFAOYSA-N	O=C(OCC(OC(=O)CCCCCCCC=CCCCCCCC)COP(=O)([O-])OCC[N+](C)(C)C)CCCCCCCC=CCCCCCCC	420	FALSE	TRUE	TRUE	Normalized unit: Intensity; Annotation method: Msp20250805135626_NCDK_conventional_converted_dev_1	FALSE	FALSE	12972	0	0	0.99	0.902	0.865	0.854	2	1	1.883	512.41	Pos_Lipid_UC_PQC_it1	758.57043:82035 759.57510:37417 760.57977:10098	124.99909:195 125.03234:21 125.04952:9 182.94072:32 184.07327:8389 184.21158:42 184.26996:19 184.30561:49 184.35841:97 184.40554:15 184.44497:61 184.46140:50 184.56590:22 184.60474:8 184.63298:41 184.66035:39 184.69394:7 184.71393:51 184.82916:33 184.86791:12 184.92488:66 184.96193:5 185.07480:62 185.47027:33 185.64457:10 186.20906:27 187.27428:18 187.30204:29 282.28000:9 299.30822:81 534.04142:3…
171	759.639	23.919	C43H87N2O6P	O=C(NC(COP(=O)([O-])OCC[N+](C)(C)C)C(O)C=CCCCCCCC)CCCCCCCCCCCCCCCCCCCCCCCCC	NA	SM 38:1;O2	[M+H]+	PosLipidUC	0.53	TRUE	10.341	759.638	C43H87N2O6P	SM	GJBCRJRMBDUHKZ-UHFFFAOYSA-N	O=C(NC(COP(=O)([O-])OCC[N+](C)(C)C)C(O)C=CCCCCCCC)CCCCCCCCCCCCCCCCCCCCCCCCC	420	FALSE	TRUE	TRUE	Normalized unit: Intensity; Annotation method: Msp20250805135626_NCDK_conventional_converted_dev_1	FALSE	FALSE	13016	0	0	1	0.94	0.906	0.904	2	1	1.924	11463.3	Pos_Lipid_UC_PQC_it4	759.63818:10448 760.64285:5431 761.64752:1850	74.09633:47 88.11075:197 88.13582:17 104.10623:153 104.30572:48 109.29844:5 125.00245:45 131.06998:167 184.07379:1749 184.14191:26 184.15866:9 184.29477:27 184.31354:9 184.50609:16 185.74765:9 219.91909:11 239.15505:93 239.20232:7 279.88930:52 308.24746:16 329.19894:105 365.10921:103 372.04498:67 495.85727:6 510.97829:15 609.26685:100 609.33819:11 624.48031:42 669.53030:101 671.58148:86 671.61021…
172	760.585	21.997	C42H82NO8P	O=C(OCC(OC(=O)CCCCCCCCCCCCCCC=CCCCCCCCCCCCC)COP(=O)([O-])OCC[N+](C)(C)C)CCCC	NA	PC 34:1	[M+H]+	PosLipidUC	0.73	TRUE	9.776	760.585	C42H82NO8P	PC	LUVCJAYPIYFSQI-UHFFFAOYSA-N	O=C(OCC(OC(=O)CCCCCCCCCCCCCCC=CCCCCCCCCCCCC)COP(=O)([O-])OCC[N+](C)(C)C)CCCC	420	FALSE	TRUE	TRUE	Normalized unit: Intensity; Annotation method: Msp20250805135626_NCDK_conventional_converted_dev_1	FALSE	FALSE	13051	0	0	1	0.891	0.901	0.808	2	1	1.873	262.42	Pos_Lipid_UC_PQC_it2	760.58496:67890 761.58963:27095 762.59430:7661	153.88134:5 170.18610:12 184.07343:2695 184.14093:50 184.15933:16 184.22026:61 184.26069:24 184.27604:41 184.36061:19 184.45254:44 184.56259:11 184.62355:43 184.90988:31 184.92921:8 185.07974:8 186.06350:10 186.22400:23 187.09880:12 188.05351:25 212.83815:8 269.38247:5 334.63922:22 357.10179:5 409.84493:95 486.80343:71 503.14954:44 503.17824:16 566.83400:25 584.82408:200 587.56139:45 601.38160:8 …
173	768.555	22.057	C43H78NO8P	O=C(OCC(OC(=O)CCCCCCCC=CCC=CCCCCCC)COP(=O)(O)OCCN)CCCCCCCC=CCC=CCCCCCC	NA	PE 38:4	[M+H]+	PosLipidUC	0.73	TRUE	10.051	768.554	C43H78NO8P	PE	VASYAYHJSUUNNT-UHFFFAOYSA-N	O=C(OCC(OC(=O)CCCCCCCC=CCC=CCCCCCC)COP(=O)(O)OCCN)CCCCCCCC=CCC=CCCCCCC	420	FALSE	TRUE	TRUE	Normalized unit: Intensity; Annotation method: Msp20250805135626_NCDK_conventional_converted_dev_1	FALSE	FALSE	13250	0	0	0.95	0.918	0.814	0.851	2	1	1.855	146.33	Pos_Lipid_UC_PQC_it1	768.55615:10857 769.56082:5445 770.56549:1381	57.31578:54 86.09460:104 88.11058:96 91.05200:83 93.06934:97 93.08922:23 95.08728:165 95.12911:13 95.14264:6 117.49551:29 123.45363:16 160.21709:5 167.13791:115 184.07013:233 184.11209:8 184.13982:5 184.47319:33 187.14323:44 189.64630:16 203.17706:192 203.23271:12 204.01147:18 239.13373:73 239.49658:18 240.99442:103 267.26962:116 267.33161:10 269.22577:153 269.29041:6 287.24858:9 330.27964:181 33…
174	768.589	21.61	C44H82NO7P	O=C(OC(COCCCCCCCC)COP(=O)([O-])OCC[N+](C)(C)C)CCCCCCCCCCCCCCC=CCC=CCC=CCC=CCC	NA	PC O-36:4	[M+H]+	PosLipidUC	0.33	TRUE	9.912	768.59	C44H82NO7P	EtherPC	AMIRMXUBGHUMRM-UHFFFAOYSA-N	O=C(OC(COCCCCCCCC)COP(=O)([O-])OCC[N+](C)(C)C)CCCCCCCCCCCCCCC=CCC=CCC=CCC=CCC	420	FALSE	TRUE	TRUE	Normalized unit: Intensity; Annotation method: Msp20250805135626_NCDK_conventional_converted_dev_1	FALSE	FALSE	13259	0	0	0.99	0.89	0.828	0.851	2	1	1.873	665.41	Pos_Lipid_UC_PQC_it2	768.58936:3721 769.59402:2085 770.59869:610	60.07825:57 60.09249:10 88.11187:174 88.15825:7 125.00120:103 134.11648:57 152.14025:14 184.07265:1889 184.12572:64 184.27676:17 184.41645:34 184.44862:6 184.53234:27 185.12560:19 185.21019:69 185.23499:15 185.59807:30 185.78234:23 185.80489:7 186.28193:45 186.31621:6 233.38725:69 420.40009:5 456.12274:38 524.20924:5 551.37286:67 551.42737:8 562.43680:5 572.71121:32 585.50602:61 593.81550:14 723.…
175	780.709	26.793	C48H90O6	O=C(OCC(OC(=O)CCCCCCCCCCCCCC)COC(=O)CCCCCCCCCCCCC)CCCCCCCC=CCCCCCC	NA	TG 45:1|TG 14:0_15:0_16:1	[M+NH4]+	PosLipidUC	0.67	TRUE	13.934	780.708	C48H90O6	TG	WPZBPGLDPHSUSA-UHFFFAOYSA-N	O=C(OCC(OC(=O)CCCCCCCCCCCCCC)COC(=O)CCCCCCCCCCCCC)CCCCCCCC=CCCCCCC	410	FALSE	TRUE	TRUE	Normalized unit: Intensity; Annotation method: Msp20250805135626_NCDK_conventional_converted_dev_1	FALSE	FALSE	13612	0	0	0.99	0.578	0.664	0.939	4	2	2.449	2324.83	Pos_Lipid_UC_PQC_it2	780.70874:6323 781.71341:2908 782.71808:2178	57.06979:118 57.08319:26 59.05992:276 88.11186:852 88.16112:23 88.18740:5 102.12674:352 102.17835:12 115.07398:127 118.12149:403 118.19183:9 119.12634:50 132.13914:76 132.36200:21 132.65658:14 212.13262:58 244.57542:6 251.23124:82 251.87741:18 265.25503:87 271.23084:48 285.75522:8 294.95569:44 299.25153:34 309.19225:16 311.87402:50 371.09112:55 372.80422:26 413.77763:6 425.60765:16 435.92169:25 4…
176	782.577	19.329	C44H80NO8P	O=C(OCC(OC(=O)CCCCCCCC=CCC=CCCCCC)COP(=O)([O-])OCC[N+](C)(C)C)CCCCCCCC=CCC=CCCCCC	NA	PC 36:4	[M+H]+	PosLipidUC	0.93	TRUE	8.778	782.569	C44H80NO8P	PC	FVXDQWZBHIXIEJ-UHFFFAOYSA-N	O=C(OCC(OC(=O)CCCCCCCC=CCC=CCCCCC)COP(=O)([O-])OCC[N+](C)(C)C)CCCCCCCC=CCC=CCCCCC	420	FALSE	TRUE	TRUE	Normalized unit: Intensity; Annotation method: Msp20250805135626_NCDK_conventional_converted_dev_1	FALSE	FALSE	13650	0	0	1	0.921	0.901	0.85	2	1	1.897	6352.52	Pos_Lipid_UC_PQC_it2	782.56982:45482 783.57449:23194 784.57916:5987	102.12545:182 102.18700:6 106.40384:6 133.69864:75 133.72304:7 134.18655:5 182.83307:14 184.07313:2338 184.13222:52 184.15757:20 184.37962:26 184.56245:13 185.06553:45 185.18640:26 237.18379:23 242.12621:6 249.99931:9 257.06201:13 395.08202:105 415.65170:50 430.83675:19 437.12381:82 437.16806:10 487.14280:237 487.19840:25 487.52524:30 487.59209:10 487.70322:14 496.34611:22 644.97655:14 696.09669:…
177	782.722	27.181	C48H92O6	O=C(OCC(OC(=O)CCCCCCCCCCCCCC)COC(=O)CCCCCCCCCCCCCCC)CCCCCCCCCCCCC	NA	TG 45:0|TG 14:0_15:0_16:0	[M+NH4]+	PosLipidUC	0.47	TRUE	14.042	782.723	C48H92O6	TG	RIBSYLFDZQICKH-UHFFFAOYSA-N	O=C(OCC(OC(=O)CCCCCCCCCCCCCC)COC(=O)CCCCCCCCCCCCCCC)CCCCCCCCCCCCC	410	FALSE	TRUE	TRUE	Normalized unit: Intensity; Annotation method: Msp20250805135626_NCDK_conventional_converted_dev_1	FALSE	FALSE	13668	0	0	0.99	0.468	0.679	0.941	3	2	2.428	4255.12	Pos_Lipid_UC_PQC_it3	782.72449:6124 783.72916:3711 784.73382:1993	59.06078:246 59.08769:18 71.08501:176 75.76270:17 88.11155:832 88.15136:28 88.19076:6 88.68092:56 88.69161:23 102.12782:532 102.17983:21 102.29955:5 102.45993:20 103.79221:36 117.11521:173 119.01856:207 119.07364:8 149.12728:26 153.19148:6 219.17451:75 226.73024:14 239.10920:119 239.12982:41 241.36557:13 310.21453:63 310.25233:6 355.07337:44 355.59404:5 393.29794:23 493.92297:15 494.24733:51 494.…
178	788.297	20.354	C35H46O19	O=C(OC1C(OC(OCCC2=CC=C(O)C(O)=C2)C(OC3OC(C)C(O)C(O)C3O)C1OC4OC(C)C(O)C(O)C4O)CO)C=CC5=CC=C(O)C(O)=C5	NA	[(2R,3R,4S,5R,6R)-6-[2-(3,4-dihydroxyphenyl)ethoxy]-2-(hydroxymethyl)-5-[(2S,3R,4R,5R,6S)-3,4,5-trihydroxy-6-methyloxan-2-yl]oxy-4-[(3R,4R,5R,6S)-3,4,5-trihydroxy-6-methyloxan-2-yl]oxyoxan-3-yl] (E)-3-(3,4-dihydroxyphenyl)prop-2-enoate	[M+NH4]+	PosLipidUC	0.8	TRUE	2.501	788.297	C35H46O19	Oligosaccharides	IGQSSJMCEJLHAO-VSMQRMHTSA-N	O=C(OC1C(OC(OCCC2=CC=C(O)C(O)=C2)C(OC3OC(C)C(O)C(O)C3O)C1OC4OC(C)C(O)C(O)C4O)CO)C=CC5=CC=C(O)C(O)=C5	430	FALSE	TRUE	TRUE	Normalized unit: Intensity; Annotation method: MSMS-Public_all-pos-VS19_4	FALSE	FALSE	13810	0	0	0.99	0.358	0.894	0.641	1	0.03	1.058	938.9	Pos_Lipid_UC_PQC_it1	788.29816:210494 789.30282:67533 790.30749:13246	57.06774:34 62.02381:170 81.06848:176 81.09666:14 81.10952:9 97.10099:272 97.16580:11 97.27968:12 111.11666:125 123.11698:107 123.14623:21 156.18174:30 184.35530:33 184.42399:6 205.02536:6 223.08344:28 249.25796:55 266.28405:142 266.33088:12 266.37690:6 267.26894:82 269.84732:9 310.27178:142 311.27565:45 311.40929:14 314.38843:6 327.87965:15 328.28682:421 328.38356:8 329.14642:16 330.21290:15 330…
179	788.298	17.779	C35H46O19	O=C(OC1C(OC(OCCC2=CC=C(O)C(O)=C2)C(OC3OC(C)C(O)C(O)C3O)C1OC4OC(C)C(O)C(O)C4O)CO)C=CC5=CC=C(O)C(O)=C5	NA	[(2R,3R,4S,5R,6R)-6-[2-(3,4-dihydroxyphenyl)ethoxy]-2-(hydroxymethyl)-5-[(2S,3R,4R,5R,6S)-3,4,5-trihydroxy-6-methyloxan-2-yl]oxy-4-[(3R,4R,5R,6S)-3,4,5-trihydroxy-6-methyloxan-2-yl]oxyoxan-3-yl] (E)-3-(3,4-dihydroxyphenyl)prop-2-enoate	[M+NH4]+	PosLipidUC	1	TRUE	2.501	788.297	C35H46O19	Oligosaccharides	IGQSSJMCEJLHAO-VSMQRMHTSA-N	O=C(OC1C(OC(OCCC2=CC=C(O)C(O)=C2)C(OC3OC(C)C(O)C(O)C3O)C1OC4OC(C)C(O)C(O)C4O)CO)C=CC5=CC=C(O)C(O)=C5	430	FALSE	TRUE	TRUE	Normalized unit: Intensity; Annotation method: MSMS-Public_all-pos-VS19_4	FALSE	FALSE	13817	0	0	0.99	0.346	0.879	0.641	1	0.03	1.053	341.65	Pos_Lipid_UC_PQC_it1	788.29803:74225 789.30270:22563 790.30737:80256	59.05947:86 62.02239:271 62.09251:23 62.22755:9 62.28087:39 81.06988:110 81.09697:7 83.08352:59 97.10144:381 97.14033:12 97.30004:16 97.63123:32 98.05943:177 98.10334:15 98.12387:5 109.10121:336 109.20440:6 109.94329:52 114.05406:196 120.27856:36 151.15038:101 152.10826:203 152.17425:10 170.12685:36 247.23386:6 247.60904:34 249.25375:111 249.30874:9 253.24902:268 256.12571:24 265.92124:13 266.282…
180	788.617	24.935	C44H86NO8P	O=C(OCC(OC(=O)CCCCCCCCCCCCCCCCCCC=CCCCCCCCCCC)COP(=O)([O-])OCC[N+](C)(C)C)CCCC	NA	PC 36:1	[M+H]+	PosLipidUC	0.33	TRUE	10.628	788.616	C44H86NO8P	PC	BKACBHCGNYBKHD-UHFFFAOYSA-N	O=C(OCC(OC(=O)CCCCCCCCCCCCCCCCCCC=CCCCCCCCCCC)COP(=O)([O-])OCC[N+](C)(C)C)CCCC	420	FALSE	TRUE	TRUE	Normalized unit: Intensity; Annotation method: Msp20250805135626_NCDK_conventional_converted_dev_1	FALSE	FALSE	13838	0	0	1	0.742	0.742	0.806	2	1	1.804	142.91	Pos_Lipid_UC_PQC_it2	788.61713:17211 789.62179:9160 790.62646:3739	57.94846:27 65.05678:31 81.06964:123 88.11217:332 88.40938:21 89.33889:13 103.32622:18 103.64599:16 116.61155:7 133.07160:108 133.11096:11 142.92510:29 144.05615:11 156.90612:19 166.47532:6 184.07307:4562 184.13681:129 184.17677:8 184.21681:25 184.25348:27 184.30869:62 184.36937:68 184.42138:15 184.45426:17 184.47781:19 184.56066:23 184.73164:6 185.07600:100 186.30953:15 197.63071:11 198.57502:39…
181	792.709	26.659	C49H90O6	O=C(OCC(OC(=O)CCCCCCCC=CCCCCCC)COC(=O)CCCCCCCCCCCCC)CCCCCCCC=CCCCCCC	NA	TG 46:2|TG 14:0_16:1_16:1	[M+NH4]+	PosLipidUC	0.8	TRUE	13.784	792.708	C49H90O6	TG	XUEMVUXNOCIHLG-UHFFFAOYSA-N	O=C(OCC(OC(=O)CCCCCCCC=CCCCCCC)COC(=O)CCCCCCCCCCCCC)CCCCCCCC=CCCCCCC	410	FALSE	TRUE	TRUE	Normalized unit: Intensity; Annotation method: Msp20250805135626_NCDK_conventional_converted_dev_1	FALSE	FALSE	13954	0	0	1	0.59	0.676	0.942	3	2	2.461	3094.03	Pos_Lipid_UC_PQC_it1	792.70770:5031 793.71237:2947 794.71704:1471	88.11175:659 88.16072:14 88.23012:11 88.41537:54 102.12849:607 102.17639:19 102.29186:11 102.30847:20 102.46873:27 103.74765:6 107.96651:28 112.11755:77 121.35446:16 138.26399:269 138.34156:18 237.21898:61 237.53650:23 256.81875:29 263.05651:50 313.27397:106 313.32864:12 315.01433:17 315.30546:71 331.58446:6 332.83317:37 337.27177:109 367.08151:9 412.23542:65 464.83489:6 467.39144:89 481.54995:11…
182	793.475	7.247	C41H70O13	OCC1OC(OC2CC3(C)C(CC(O)C4C(CCC43C)C(O)(C)CCC=C(C)C)C5(C)CCC(O)C(C)(C)C25)C(OC6OCC(O)C(O)C6O)C(O)C1O	NA	20(R)-Notoginsenoside R2	[M+Na]+	PosLipidUC	1	TRUE	6.76	793.47	C41H70O13	Triterpenoids	FNIRVWPHRMMRQI-LAVSXTMOSA-N	OCC1OC(OC2CC3(C)C(CC(O)C4C(CCC43C)C(O)(C)CCC=C(C)C)C5(C)CCC(O)C(C)(C)C25)C(OC6OCC(O)C(O)C6O)C(O)C1O	430	FALSE	TRUE	TRUE	Normalized unit: Intensity; Annotation method: MSMS-Public_all-pos-VS19_4	FALSE	FALSE	13968	0	0	0.82	0.629	0.618	0.866	1	1	1.693	1318.63	Pos_Lipid_UC_PQC_it2	793.47491:5434 794.47958:3166 795.48425:725	54.75320:10 64.86938:17 77.18396:6 79.05184:108 107.66709:10 147.07629:212 147.12633:13 163.11120:85 163.14379:5 166.00797:22 170.11269:45 174.12653:71 181.08445:131 214.09125:74 219.17440:482 219.51729:26 220.38770:12 227.94763:10 254.49554:22 265.02956:58 431.16937:41 435.16456:104 435.21449:67 440.97043:43 446.14853:92 458.15217:218 514.23218:44 552.19886:2748 552.34502:33 552.42754:39 552.556…
183	801.553	13.839	null	null	NA	RIKEN P-VS1 ID-11326 from Mouse_Aorta_ApoEKO_N_F1EPA	[M+H]+	PosLipidUC	1	TRUE	8.1	801.547	null	Unknown	null	null	430	FALSE	TRUE	TRUE	Normalized unit: Intensity; Annotation method: Msp20250805135626_NCDK_conventional_converted_dev_1	FALSE	FALSE	14126	0	0	0.71	1	0.866	0.866	1	1	1.593	17405.1	Pos_Lipid_UC_PQC_it2	801.55316:83181 802.55783:44328 803.56250:11132	57.06953:162 57.09515:13 97.09978:39 97.39226:22 97.64156:26 160.67449:23 163.10595:29 178.99898:148 200.19149:25 209.17433:243 209.23063:21 217.33655:14 219.17462:10115 219.27914:68 219.32979:16 219.38077:17 219.42754:26 219.44493:28 219.47935:108 219.51922:59 219.64684:95 219.66222:82 219.68704:22 219.71575:5 219.78983:73 220.05242:33 220.07489:30 220.17814:637 220.27380:50 220.30423:9 220.3459…
184	801.691	27.462	C46H93N2O6P	O=C(NC(COP(=O)([O-])OCC[N+](C)(C)C)C(O)C=CCCCCCCC)CCCCCCCCCCCCCCCCCCCCCCCCCCCC	NA	SM 41:1;O2	[M+H]+	PosLipidUC	0.47	TRUE	12.823	801.684	C46H93N2O6P	SM	BLDDOFPGXMISDI-UHFFFAOYSA-N	O=C(NC(COP(=O)([O-])OCC[N+](C)(C)C)C(O)C=CCCCCCCC)CCCCCCCCCCCCCCCCCCCCCCCCCCCC	420	FALSE	TRUE	TRUE	Normalized unit: Intensity; Annotation method: Msp20250805135626_NCDK_conventional_converted_dev_1	FALSE	FALSE	14144	0	0	0.7	0.67	0.712	0.885	2	1	1.67	836.26	Pos_Lipid_UC_PQC_it3	801.69110:2831 802.69577:2044 803.70044:831	59.06003:196 59.09429:10 60.08107:167 64.01665:131 64.04631:9 88.11330:349 88.16321:10 102.12662:265 102.18012:9 113.95321:32 118.12520:22 133.98085:35 174.77271:15 184.07263:922 184.21046:8 184.43583:42 184.59557:24 184.63196:7 184.85468:49 185.07147:140 185.10236:20 186.52701:17 186.76135:18 187.73846:25 198.48914:20 240.25793:38 247.20238:91 247.24389:11 435.97864:59 440.66434:15 462.83765:60 …
185	803.544	11.674	null	null	NA	RIKEN P-VS1 ID-11405 from Cell_C2C12_WT_N_4h10DHA	[M+H]+	PosLipidUC	1	TRUE	7.37	803.537	null	Unknown	null	null	430	FALSE	TRUE	TRUE	Normalized unit: Intensity; Annotation method: Msp20250805135626_NCDK_conventional_converted_dev_1	FALSE	FALSE	14191	0	0	0.68	0.917	0.821	0.853	1	0.5	1.258	594.14	Pos_Lipid_UC_PQC_it2	803.54388:105553 804.54855:54648 805.55322:15404	59.05998:83 95.08588:66 97.10056:129 102.12622:261 102.16359:15 102.19080:7 102.27439:28 102.65318:59 123.11690:126 143.13939:30 147.02881:156 147.06487:14 156.14327:115 156.16781:19 205.09977:40 247.33731:10 277.01394:26 280.26668:117 281.26025:24 282.25295:76 282.28060:94 282.34586:8 282.43334:28 282.49918:29 287.23062:9 301.13375:89 302.28704:18 306.24042:158 307.24516:255 307.31152:13 307.946…
186	804.604	8.131	C47H83NO10	O=C(OCC1OC(OCC(NC(=O)C(O)CCCCCCCCCC)C(O)C=CCCC=CCCC)C(O)C(O)C1O)CCCCCCCC=CCC=CCCCC	NA	low score: AHexCer 41:4;O3|AHexCer (O-17:2)12:2;O2/12:0;O	[M+H-H2O]+	PosLipidUC	1	TRUE	9.974	804.598	C47H83NO10	AHexCer	AWQXPBKKXXDNPY-UHFFFAOYSA-N	O=C(OCC1OC(OCC(NC(=O)C(O)CCCCCCCCCC)C(O)C=CCCC=CCCC)C(O)C(O)C1O)CCCCCCCC=CCC=CCCCC	530	FALSE	TRUE	FALSE	Normalized unit: Intensity; Annotation method: Msp20250805135626_NCDK_conventional_converted_dev_1	FALSE	FALSE	14223	0	0	0.75	0.519	0.877	0.832	1	0.11	1.102	146.77	Pos_Lipid_UC_PQC_it1	804.60449:11011 805.60916:5866 806.61383:1529	51.22407:43 80.28380:62 80.83871:14 88.11115:179 88.14631:15 88.18087:5 89.05934:979 89.11415:153 89.14581:10 89.16092:13 89.44163:28 89.66164:48 92.57955:6 102.12570:92 117.09142:182 117.13219:8 132.06867:60 133.08587:901 133.14151:24 133.36645:8 133.48228:36 134.45510:41 135.11343:45 136.79117:32 175.09600:118 175.13723:10 177.11047:190 177.31522:63 205.14330:98 219.12374:71 221.13311:208 221.2…
187	806.573	18.757	C46H80NO8P	O=C(OCC(OC(=O)CCCCCCCCC=CCC=CCC=CCC)COP(=O)([O-])OCC[N+](C)(C)C)CCCCCCCCC=CCC=CCC=CCC	NA	PC 38:6	[M+H]+	PosLipidUC	0.8	TRUE	8.873	806.569	C46H80NO8P	PC	ZZCKHSDYCDDKIG-UHFFFAOYSA-N	O=C(OCC(OC(=O)CCCCCCCCC=CCC=CCC=CCC)COP(=O)([O-])OCC[N+](C)(C)C)CCCCCCCCC=CCC=CCC=CCC	420	FALSE	TRUE	TRUE	Normalized unit: Intensity; Annotation method: Msp20250805135626_NCDK_conventional_converted_dev_1	FALSE	FALSE	14278	0	0	1	0.853	0.847	0.849	2	1	1.871	8206.27	Pos_Lipid_UC_PQC_it2	806.56970:10905 807.57437:4877 808.57904:1946	57.06955:413 60.04469:80 86.09431:151 86.12769:8 96.09054:94 102.12788:150 102.17148:6 102.18357:7 179.46771:7 184.07229:2298 184.21031:21 184.25762:9 184.32893:23 184.34645:45 184.38871:32 184.42159:36 184.47994:31 184.74085:61 185.07578:158 185.10758:19 185.13616:10 185.51748:20 205.87305:6 268.35088:60 280.81362:10 299.80223:5 393.38345:187 393.45566:9 441.00961:94 441.05609:10 441.09967:7 441…
188	806.724	26.87	C50H92O6	O=C(OCC(OC(=O)CCCCCCCC=CCCCC)COC(=O)CCCCCCCCCCCCCCCC)CCCCCCCC=CCCCCCC	NA	TG 47:2|TG 17:0_14:1_16:1	[M+NH4]+	PosLipidUC	0.67	TRUE	13.928	806.723	C50H92O6	TG	VEVFTVYMSZDYEK-UHFFFAOYSA-N	O=C(OCC(OC(=O)CCCCCCCC=CCCCC)COC(=O)CCCCCCCCCCCCCCCC)CCCCCCCC=CCCCCCC	410	FALSE	TRUE	TRUE	Normalized unit: Intensity; Annotation method: Msp20250805135626_NCDK_conventional_converted_dev_1	FALSE	FALSE	14289	0	0	0.99	0.556	0.656	0.881	3	2	2.419	955.85	Pos_Lipid_UC_PQC_it2	806.72424:4973 807.72891:2296 808.73358:1697	59.05926:195 59.09478:8 60.08073:120 88.11151:604 88.14430:35 88.15496:25 102.12440:85 102.14803:9 102.50534:15 109.09712:120 132.13591:107 237.22203:73 285.53960:10 291.26742:121 291.30268:14 294.96507:14 299.25228:132 299.31104:37 311.66873:48 313.26735:121 313.84888:22 313.89280:17 313.96590:70 391.10971:7 413.26550:48 414.07981:81 446.47254:56 507.42489:94 507.92637:31 509.44592:74 519.44182:…
189	808.584	19.697	C46H82NO8P	O=C(OCC(OC(=O)CCCCCCCCCCCCCCCC=CCC=CCC=CCC=CCC=CCC)COP(=O)([O-])OCC[N+](C)(C)C)CCCCC	NA	PC 38:5	[M+H]+	PosLipidUC	0.47	TRUE	9.639	808.585	C46H82NO8P	PC	CANZVNSRAPPYKG-UHFFFAOYSA-N	O=C(OCC(OC(=O)CCCCCCCCCCCCCCCC=CCC=CCC=CCC=CCC=CCC)COP(=O)([O-])OCC[N+](C)(C)C)CCCCC	420	FALSE	TRUE	TRUE	Normalized unit: Intensity; Annotation method: Msp20250805135626_NCDK_conventional_converted_dev_1	FALSE	FALSE	14313	0	0	1	0.896	0.905	0.811	2	1	1.876	994.46	Pos_Lipid_UC_PQC_it2	808.58459:6241 809.58926:3106 810.59393:984	51.56571:16 101.81696:21 125.00144:154 125.03287:16 181.02324:30 182.77702:14 182.94546:17 184.07422:3384 184.15878:36 184.25077:46 184.32335:39 184.35005:41 184.44208:20 184.47124:32 184.54334:13 198.01331:114 285.25766:151 285.31721:14 285.74028:35 352.60083:24 352.66026:36 352.69145:11 425.46883:9 585.51272:83 643.66478:12 661.66431:12 675.97987:8 720.44942:18 749.06749:10 774.53455:11 804.420…
190	808.74	27.264	C50H94O6	O=C(OCC(OC(=O)CCCCCCCCCCCCCCC)COC(=O)CCCCCCCCCCCCCC)CCCCCCCC=CCCCCCC	NA	low score: TG 47:1|TG 15:0_16:0_16:1	[M+NH4]+	PosLipidUC	0.73	TRUE	14.265	808.739	C50H94O6	TG	RCYIETYFTUBXFK-UHFFFAOYSA-N	O=C(OCC(OC(=O)CCCCCCCCCCCCCCC)COC(=O)CCCCCCCCCCCCCC)CCCCCCCC=CCCCCCC	530	FALSE	TRUE	FALSE	Normalized unit: Intensity; Annotation method: Msp20250805135626_NCDK_conventional_converted_dev_1	FALSE	FALSE	14327	0	0	1	0.373	0.608	0.761	2	0.4	1.293	1593.43	Pos_Lipid_UC_PQC_it4	808.73914:9077 809.74380:4726 810.74847:2935	63.79091:10 88.11055:284 88.27117:17 102.12679:868 113.12976:123 128.10446:65 128.12071:10 146.15134:121 197.63399:27 236.20088:59 236.23384:7 295.54705:22 314.28218:74 338.08398:55 476.53154:7 509.15068:30 523.47140:99 523.54191:5 535.44929:41 537.48861:362 537.55951:15 537.59857:16 549.48310:152 613.40823:8 613.48522:26 707.59488:45 707.63032:44 721.62590:73 730.74405:37 746.67576:27 774.20904:…
191	810.754	27.705	C50H96O6	O=C(OCC(OC(=O)CCCCCCCCCCCCCCC)COC(=O)CCCCCCCCCCCCCCC)CCCCCCCCCCCCCC	NA	TG 47:0|TG 15:0_16:0_16:0	[M+NH4]+	PosLipidUC	0.87	TRUE	14.502	810.755	C50H96O6	TG	BLIGKERFCBUUQF-UHFFFAOYSA-N	O=C(OCC(OC(=O)CCCCCCCCCCCCCCC)COC(=O)CCCCCCCCCCCCCCC)CCCCCCCCCCCCCC	410	FALSE	TRUE	TRUE	Normalized unit: Intensity; Annotation method: Msp20250805135626_NCDK_conventional_converted_dev_1	FALSE	FALSE	14387	0	0	1	0.701	0.776	0.933	3	2	2.502	1202.36	Pos_Lipid_UC_PQC_it1	810.75464:9143 811.75931:5039 812.76397:2782	59.05973:61 59.85678:31 83.08471:128 83.10698:15 86.72559:9 88.11181:1020 88.16986:18 88.25562:23 89.11217:107 89.13506:14 102.12647:1010 102.18042:18 103.27759:21 112.86657:7 137.76339:48 139.33140:6 151.14918:69 184.07214:66 225.64948:12 229.10239:107 285.24391:22 316.12328:37 324.97296:36 327.28608:44 355.57087:15 366.86273:42 367.09405:102 367.19101:6 481.42816:36 481.67236:23 481.70127:9 481…
192	811.673	24.284	C47H91N2O6P	O=C(NC(COP(=O)([O-])OCC[N+](C)(C)C)C(O)C=CCCCCCCC)CCCCCCCCCCCCCCCCCC=CCC=CCCCCCCC	NA	SM 42:3;O2	[M+H]+	PosLipidUC	0.8	TRUE	10.722	811.669	C47H91N2O6P	SM	OSQDHYJRSISFIL-UHFFFAOYSA-N	O=C(NC(COP(=O)([O-])OCC[N+](C)(C)C)C(O)C=CCCCCCCC)CCCCCCCCCCCCCCCCCC=CCC=CCCCCCCC	420	FALSE	TRUE	TRUE	Normalized unit: Intensity; Annotation method: Msp20250805135626_NCDK_conventional_converted_dev_1	FALSE	FALSE	14406	0	0	1	0.98	0.92	0.91	2	1	1.94	10317.2	Pos_Lipid_UC_PQC_it2	811.66882:16397 812.67349:8620 813.67816:0	54.62927:34 59.06036:441 59.08904:20 99.53362:32 99.54340:16 135.11758:40 184.07356:5432 184.14012:122 184.15844:55 184.20566:68 184.28338:96 184.33763:16 184.39227:71 184.42643:38 184.47789:32 184.52651:37 184.61061:29 184.72692:5 184.74572:17 185.12453:57 185.66339:8 185.91212:15 186.08231:60 186.28127:27 187.12712:10 219.16707:106 219.19687:15 262.25256:101 283.67780:15 299.25788:45 308.07414:…
193	812.544	17.056	C44H78NO10P	O=C(OCC(OC(=O)CCCCCCCC=CCC=CCCCCCC)COP(=O)(O)OCC(N)C(=O)O)CCCCCCCC=CCC=CCCCCCC	NA	PS 38:4	[M+H]+	PosLipidUC	0.8	TRUE	8.813	812.544	C44H78NO10P	PS	XUVXVEINFBQTGC-UHFFFAOYSA-N	O=C(OCC(OC(=O)CCCCCCCC=CCC=CCCCCCC)COP(=O)(O)OCC(N)C(=O)O)CCCCCCCC=CCC=CCCCCCC	420	FALSE	TRUE	TRUE	Normalized unit: Intensity; Annotation method: Msp20250805135626_NCDK_conventional_converted_dev_1	FALSE	FALSE	14410	0	0	1	0.738	0.841	0.83	1	1	1.836	3075.21	Pos_Lipid_UC_PQC_it4	812.54297:9844 813.54764:4559 814.55230:1059	60.08141:181 60.10364:24 88.51888:21 97.10002:117 97.12964:7 109.10070:195 147.95153:12 178.81359:19 215.13848:106 215.21594:9 235.36388:213 235.40389:27 235.42888:12 269.22348:9 341.30535:96 352.31469:36 374.26335:31 441.24550:89 454.15765:71 457.99273:26 462.76394:8 508.30266:86 508.36010:7 510.17851:10 557.79840:28 627.53391:1588 627.66130:28 627.74277:34 627.84150:38 627.92040:9 628.04582:35 …
194	813.687	25.707	C47H93N2O6P	O=C(NC(COP(=O)([O-])OCC[N+](C)(C)C)C(O)C=CCCCCCCC)CCCCCCCCCCCCCCCCCCCC=CCCCCCCCC	NA	SM 42:2;O2	[M+H]+	PosLipidUC	0.87	TRUE	12.174	813.684	C47H93N2O6P	SM	OQOXDFBSXXNVGR-UHFFFAOYSA-N	O=C(NC(COP(=O)([O-])OCC[N+](C)(C)C)C(O)C=CCCCCCCC)CCCCCCCCCCCCCCCCCCCC=CCCCCCCCC	420	FALSE	TRUE	TRUE	Normalized unit: Intensity; Annotation method: Msp20250805135626_NCDK_conventional_converted_dev_1	FALSE	FALSE	14445	0	0	0.99	0.946	0.919	0.922	2	1	1.932	4594.67	Pos_Lipid_UC_PQC_it2	813.68567:22378 814.69034:13104 815.69500:3784	59.06000:185 86.09562:25 88.11209:68 102.12833:249 102.17043:6 102.19060:8 132.51717:36 139.11082:132 139.14214:20 139.15521:6 149.55361:10 184.07349:2011 184.12677:46 184.29014:16 184.34953:19 184.36056:21 184.49160:29 184.51086:15 184.54140:20 184.62273:16 184.70351:19 185.09059:9 185.15012:15 185.38621:23 187.21238:12 249.22164:79 314.28254:34 351.86695:8 389.91729:7 390.24521:43 440.35892:60 …
195	815.564	26.815	C47H79N2O7P	O=C(NC(COP(=O)([O-])OCC[N+](C)(C)C)C(O)C(O)C=CCCC=CCCC=CCC)CCCCCCC=CCC=CCC=CCC=CCC=CCC=CCC	NA	low score: SM 42:9;O3	[M+H]+	PosLipidUC	1	TRUE	8.123	815.57	C47H79N2O7P	SM	SSLSPHCMIZNMJK-UHFFFAOYSA-N	O=C(NC(COP(=O)([O-])OCC[N+](C)(C)C)C(O)C(O)C=CCCC=CCCC=CCC)CCCCCCC=CCC=CCC=CCC=CCC=CCC=CCC	530	FALSE	TRUE	FALSE	Normalized unit: Intensity; Annotation method: Msp20250805135626_NCDK_conventional_converted_dev_1	FALSE	FALSE	14485	0	0	1	0.629	0.789	0.734	2	0.67	1.547	665.71	Pos_Lipid_UC_PQC_it3	815.56970:4291 816.57437:2121 817.57904:0	59.05881:77 83.36708:35 88.11133:326 102.12945:84 116.82874:14 137.99906:36 155.86513:6 184.07070:255 184.09957:44 184.13967:9 184.57636:29 185.07632:62 185.12648:6 330.00460:121 330.08699:6 330.10587:7 338.04177:69 338.09088:68 392.07722:106 392.16002:8 489.19111:6 531.44281:83 534.18215:13 546.24442:121 565.22019:25 565.56304:136 565.60067:78 574.29213:11 617.48260:6 644.63283:75 661.59821:13 6…
196	815.701	27.748	C47H95N2O6P	O=C(NC(COP(=O)([O-])OCC[N+](C)(C)C)C(O)C=CCCCCCCC)CCCCCCCCCCCCCCCCCCCCCCCCCCCCC	NA	SM 42:1;O2	[M+H]+	PosLipidUC	0.47	TRUE	13.07	815.7	C47H95N2O6P	SM	SJKQWVPGRUTFNL-UHFFFAOYSA-N	O=C(NC(COP(=O)([O-])OCC[N+](C)(C)C)C(O)C=CCCCCCCC)CCCCCCCCCCCCCCCCCCCCCCCCCCCCC	420	FALSE	TRUE	TRUE	Normalized unit: Intensity; Annotation method: Msp20250805135626_NCDK_conventional_converted_dev_1	FALSE	FALSE	14502	0	0	0.97	0.882	0.891	0.904	2	1	1.897	1317.7	Pos_Lipid_UC_PQC_it2	815.70197:5299 816.70663:3463 817.71130:998	59.17375:13 88.11206:579 88.15495:26 88.55258:11 99.19265:20 102.12761:543 102.16257:35 102.17999:18 103.19630:10 123.11985:84 124.99931:26 125.38278:41 134.11832:181 134.13892:34 134.17057:12 134.19055:10 165.36522:38 178.98087:82 184.07327:3387 184.13910:83 184.22599:48 184.27035:6 184.36992:11 184.48004:116 184.55888:53 184.60948:24 185.07297:22 185.35264:22 206.55870:7 497.57230:5 502.85986:3…
197	816.643	11.141	C46H90NO8P	O=C(OCC(OC(=O)CCCCCCCCCCCCCCCCCCCCC=CCCCCCCCCCC)COP(=O)([O-])OCC[N+](C)(C)C)CCCC	NA	low score: PC 38:1|PC 5:0_33:1	[M+H]+	PosLipidUC	1	TRUE	12.001	816.648	C46H90NO8P	PC	IIVNVBKTUYAZNY-UHFFFAOYSA-N	O=C(OCC(OC(=O)CCCCCCCCCCCCCCCCCCCCC=CCCCCCCCCCC)COP(=O)([O-])OCC[N+](C)(C)C)CCCC	530	FALSE	TRUE	FALSE	Normalized unit: Intensity; Annotation method: Msp20250805135626_NCDK_conventional_converted_dev_1	FALSE	FALSE	14520	0	0	0.81	0.356	0.812	0.635	1	0.17	1.036	1475.2	Pos_Lipid_UC_PQC_it2	816.64246:6830 817.64712:4883 818.65179:1164	57.06961:450 57.10460:15 59.05776:47 69.28380:29 69.29063:18 71.08291:83 71.09665:15 71.11900:5 73.06327:257 79.34686:10 85.09956:200 85.12904:9 85.14871:10 89.05694:176 89.32762:23 89.42993:22 111.11533:100 111.60905:28 133.05015:8 133.08792:306 133.14680:10 133.23799:14 133.63462:54 141.23918:30 153.16495:72 153.24225:7 167.52325:25 177.11216:438 177.15188:43 177.51840:32 177.59601:22 179.12647…
198	824.773	27.985	C51H98O6	O=C(OCC(OC(=O)CCCCCCCCCCCCCCC)COC(=O)CCCCCCCCCCCCCCC)CCCCCCCCCCCCCCC	NA	TG 48:0|TG 16:0_16:0_16:0	[M+NH4]+	PosLipidUC	1	TRUE	14.64	824.77	C51H98O6	TG	PVNIQBQSYATKKL-UHFFFAOYSA-N	O=C(OCC(OC(=O)CCCCCCCCCCCCCCC)COC(=O)CCCCCCCCCCCCCCC)CCCCCCCCCCCCCCC	410	FALSE	TRUE	TRUE	Normalized unit: Intensity; Annotation method: Msp20250805135626_NCDK_conventional_converted_dev_1	FALSE	FALSE	14701	0	0	1	0.927	0.892	0.903	2	2	2.561	15745.1	Pos_Lipid_UC_PQC_it2	824.76965:71676 825.77432:41368 826.77899:13029	59.18255:50 59.56377:38 68.84831:17 71.08542:329 88.11248:408 88.16148:10 92.21395:6 102.12815:226 102.15976:15 109.09843:67 121.43847:37 184.07290:143 186.97680:204 187.01741:16 187.05011:9 239.23443:32 239.82319:30 399.32545:104 399.37216:12 458.25197:31 509.45108:56 523.46860:606 523.57600:11 523.61537:14 523.88462:19 524.22237:22 524.47380:208 524.54975:8 524.61187:17 537.48624:420 537.57173:…
199	829.799	27.462	C51H89D7O6	C(OC(=O)CCCCCCCCCCCCCC)[C@](OC(CCCCCCC/C=C\CCCCCC([2H])([2H])C([2H])([2H])C([2H])([2H])[2H])=O)COC(CCCCCCCCCCCCCC)=O	NA	TG 48:1(d7)|TG 15:0_18:1(d7)_15:0	[M+NH4]+	PosLipidUC	1	TRUE	14.216	829.799	C51H89[2H]7O6	TG	YUNYDLOKHYJQAT-OTEPLKBXSA-N	C(OC(=O)CCCCCCCCCCCCCC)[C@](OC(CCCCCCC/C=C\CCCCCC([2H])([2H])C([2H])([2H])C([2H])([2H])[2H])=O)COC(CCCCCCCCCCCCCC)=O	430	FALSE	TRUE	TRUE	Normalized unit: Intensity; Annotation method: Msp20250805135626_NCDK_conventional_converted_dev_1	FALSE	FALSE	14800	0	0	0.99	0.921	0.927	0.908	3	0.38	1.523	82261.9	Pos_Lipid_UC_PQC_it1	829.79974:393200 830.80441:217683 831.80908:64002	67.05339:211 67.08002:12 69.06941:95 69.10091:5 81.06833:42 85.35269:24 89.69344:21 98.10633:124 99.11453:55 102.12664:271 102.16588:18 109.09943:117 109.13574:7 117.15100:132 137.12824:223 158.79890:53 172.43108:10 225.21690:119 232.95119:113 233.00078:7 240.23777:18 253.27938:134 253.35944:7 270.45053:8 280.62229:7 299.56072:30 305.20863:124 305.25778:9 345.05615:15 347.32977:95 348.84380:8 472…
200	832.637	9.656	C49H87NO10	O=C(OCC1OC(OCC(NC(=O)C(O)CCCCCCC=CCCC)C(O)C=CCCC=CCCC)C(O)C(O)C1O)CCCCCCCC=CCCCCCCCC	NA	low score: AHexCer 43:4;O3|AHexCer (O-18:1)12:2;O2/13:1;O	[M+H-H2O]+	PosLipidUC	1	TRUE	10.949	832.63	C49H87NO10	AHexCer	IVAXUODWRSKSAX-UHFFFAOYSA-N	O=C(OCC1OC(OCC(NC(=O)C(O)CCCCCCC=CCCC)C(O)C=CCCC=CCCC)C(O)C(O)C1O)CCCCCCCC=CCCCCCCCC	530	FALSE	TRUE	FALSE	Normalized unit: Intensity; Annotation method: Msp20250805135626_NCDK_conventional_converted_dev_1	FALSE	FALSE	14862	0	0	0.82	0.603	0.89	0.834	1	0.11	1.157	924.44	Pos_Lipid_UC_PQC_it4	832.63501:4778 833.63968:2623 834.64435:707	50.97897:32 59.05864:186 59.08030:9 59.33515:14 71.08487:169 81.36192:19 87.04228:103 88.11144:111 89.05849:93 89.13772:60 89.57058:8 100.29868:38 133.29357:22 133.40778:5 159.64849:9 175.09329:49 177.11281:109 177.14379:6 183.20480:139 197.14721:164 221.13785:204 221.21219:6 238.14505:48 254.17969:98 265.16359:65 273.26618:27 294.23741:142 294.30073:7 295.22385:86 296.02286:29 309.19096:87 309.2…
201	834.6	21.858	C48H84NO8P	O=C(OCC(OC(=O)CCCCCCCCCC=CCC=CCC=CCC)COP(=O)([O-])OCC[N+](C)(C)C)CCCCCCCCCC=CCC=CCC=CCC	NA	PC 40:6	[M+H]+	PosLipidUC	0.33	TRUE	9.287	834.601	C48H84NO8P	PC	SUSAZHLUBGMSDJ-UHFFFAOYSA-N	O=C(OCC(OC(=O)CCCCCCCCCC=CCC=CCC=CCC)COP(=O)([O-])OCC[N+](C)(C)C)CCCCCCCCCC=CCC=CCC=CCC	420	FALSE	TRUE	TRUE	Normalized unit: Intensity; Annotation method: Msp20250805135626_NCDK_conventional_converted_dev_1	FALSE	FALSE	14896	0	0	0.99	0.924	0.891	0.875	2	1	1.903	42.18	Pos_Lipid_UC_PQC_it3	834.60168:3159 835.60635:1568 836.61102:983	87.23841:6 107.65230:7 151.71798:22 184.07338:1488 184.13511:39 184.29704:13 184.31165:16 466.27485:21 473.08742:12 474.30676:57 474.34302:17 532.54275:153 532.60479:12 567.21920:43 611.38077:63 616.25654:98 618.15609:50 630.55341:5 711.10661:57 759.54328:18 834.59640:842 834.72517:10 834.85527:30 834.93449:31 835.18428:5 835.62859:60 835.81630:8 836.02323:11
202	835.667	25.799	C47H93N2O6P	O=C(NC(COP(=O)([O-])OCC[N+](C)(C)C)C(O)C=CCCCCCCC)CCCCCCCCCCCCCCCCCCCC=CCCCCCCCC	NA	low score: SM 42:2;O2	[M+Na]+	PosLipidUC	0.4	TRUE	12.174	835.666	C47H93N2O6P	SM	OQOXDFBSXXNVGR-UHFFFAOYSA-N	O=C(NC(COP(=O)([O-])OCC[N+](C)(C)C)C(O)C=CCCCCCCC)CCCCCCCCCCCCCCCCCCCC=CCCCCCCCC	530	FALSE	TRUE	FALSE	Normalized unit: Intensity; Annotation method: Msp20250805135626_NCDK_conventional_converted_dev_1	FALSE	FALSE	14928	0	0	1	0.663	0.788	0.888	3	0.75	1.671	1284.2	Pos_Lipid_UC_PQC_it5	835.66553:2707 836.67020:1054 837.67486:0	59.05935:63 59.14846:30 102.12642:264 209.19270:204 209.24538:20 212.60088:7 296.12474:12 326.93729:7 341.29911:140 374.08970:75 424.92553:83 436.41386:52 436.52097:6 459.19975:9 498.29026:98 498.36664:18 511.06269:105 512.96299:7 533.54673:107 533.62541:9 581.46663:27 591.49877:82 595.62456:52 596.57496:32 615.86088:50 650.76427:49 652.60282:116 677.62916:62 729.74794:33 748.65610:29 749.58554:3…
203	846.442	2.899	null	null	NA	RIKEN P-VS1 ID-13211 from Mouse_Macrophage_WT_N_F1	[M+H]+	PosLipidUC	0.93	TRUE	4.03	846.438	null	Unknown	null	null	430	FALSE	TRUE	TRUE	Normalized unit: Intensity; Annotation method: Msp20250805135626_NCDK_conventional_converted_dev_1	FALSE	FALSE	15118	0	0	0.84	0.854	0.934	0.916	2	0.5	1.366	1529.4	Pos_Lipid_UC_PQC_it1	846.44342:6849 847.44809:2800 848.45276:1196	119.01754:8 119.08509:1626 119.16664:13 119.44426:33 120.09049:44 120.22794:37 120.29271:20 120.42804:20 135.07806:165 135.11334:10 135.13746:6 246.25446:24 246.27953:5 249.86634:15 263.97184:16 281.13215:179 281.17826:11 281.32948:23 281.36326:19 295.12036:206 397.19658:226 397.30457:7 413.76227:7 415.21149:4309 415.31374:65 415.34695:51 415.37420:29 415.42387:35 415.50414:13 415.52386:14 415.60…
204	848.775	27.554	C53H98O6	O=C(OCC(OC(=O)CCCCCCCC=CCCCCCC)COC(=O)CCCCCCCCCCCCCCC)CCCCCCCC=CCCCCCCCC	NA	TG 50:2|TG 16:0_16:1_18:1	[M+NH4]+	PosLipidUC	1	TRUE	14.446	848.77	C53H98O6	TG	TWJCMQZMAPGUSG-UHFFFAOYSA-N	O=C(OCC(OC(=O)CCCCCCCC=CCCCCCC)COC(=O)CCCCCCCCCCCCCCC)CCCCCCCC=CCCCCCCCC	410	FALSE	TRUE	TRUE	Normalized unit: Intensity; Annotation method: Msp20250805135626_NCDK_conventional_converted_dev_1	FALSE	FALSE	15161	0	0	0.99	0.735	0.77	0.901	4	2	2.491	23464.4	Pos_Lipid_UC_PQC_it2	848.77112:49996 849.77579:32741 850.78045:9649	59.05962:88 71.08666:257 71.13003:11 81.07039:99 88.11108:55 88.21987:11 88.38279:24 95.53770:71 102.12716:347 102.15850:24 177.28857:6 180.60448:12 219.20818:106 219.28466:6 236.02815:200 236.10486:13 237.21336:76 245.22259:151 263.23450:68 283.16966:187 283.20136:31 283.22958:5 311.25801:130 313.27099:99 313.65153:7 313.90924:17 314.38170:20 319.26506:119 341.30015:73 344.06055:94 344.10298:16 …
205	850.792	28.008	C53H100O6	O=C(OCC(OC(=O)CCCCCCCCCCCCCCC)COC(=O)CCCCCCCCCCCCCCC)CCCCCCCC=CCCCCCCCC	NA	TG 50:1|TG 16:0_16:0_18:1	[M+NH4]+	PosLipidUC	1	TRUE	14.656	850.786	C53H100O6	TG	YHMDGPZOSGBQRH-UHFFFAOYSA-N	O=C(OCC(OC(=O)CCCCCCCCCCCCCCC)COC(=O)CCCCCCCCCCCCCCC)CCCCCCCC=CCCCCCCCC	410	FALSE	TRUE	TRUE	Normalized unit: Intensity; Annotation method: Msp20250805135626_NCDK_conventional_converted_dev_1	FALSE	FALSE	15191	0	0	1	0.921	0.922	0.938	3	2	2.582	29089.5	Pos_Lipid_UC_PQC_it1	850.78613:106666 851.79080:61559 852.79547:18915	54.11269:8 69.06948:201 69.10387:11 69.11527:10 74.09488:92 86.18956:43 88.11098:67 93.06706:119 93.09620:12 97.10139:65 102.12614:549 103.13191:230 103.16165:20 103.17920:14 109.29111:12 118.12357:59 123.11473:186 123.15398:12 139.15080:181 139.19385:6 139.20813:6 161.09940:41 239.23807:195 239.28944:11 239.31907:5 265.25191:123 266.49381:24 276.80600:6 302.42454:5 304.42451:5 341.30192:46 371.8…
206	852.803	28.556	C53H102O6	O=C(OCC(OC(=O)CCCCCCCCCCCCCCC)COC(=O)CCCCCCCCCCCCCCCCC)CCCCCCCCCCCCCCC	NA	TG 50:0|TG 16:0_16:0_18:0	[M+NH4]+	PosLipidUC	1	TRUE	15.001	852.802	C53H102O6	TG	DQKMNCLZNGAXNX-UHFFFAOYSA-N	O=C(OCC(OC(=O)CCCCCCCCCCCCCCC)COC(=O)CCCCCCCCCCCCCCCCC)CCCCCCCCCCCCCCC	410	FALSE	TRUE	TRUE	Normalized unit: Intensity; Annotation method: Msp20250805135626_NCDK_conventional_converted_dev_1	FALSE	FALSE	15225	0	0	1	0.879	0.945	0.909	2	2	2.565	14166.1	Pos_Lipid_UC_PQC_it1	852.80212:65799 853.80679:35265 854.81146:10723	59.06007:141 74.09528:126 74.11318:16 88.11029:459 88.15178:10 88.20374:42 88.53585:16 97.10171:122 97.28316:14 102.12847:416 102.15771:28 102.17655:18 102.21594:16 192.03644:7 256.27253:17 276.64519:6 291.36566:14 371.09106:59 371.16097:6 374.04640:8 465.02937:15 470.57130:47 471.23165:16 522.87302:50 537.48230:148 547.86818:11 551.50322:1748 551.62355:13 551.92547:110 552.12875:33 552.25611:7 5…
207	853.727	27.555	C53H98O6	O=C(OCC(OC(=O)CCC=CCCC)COC(=O)CCCCCCCCCCCCCCCCCCCCCCCCCCCCCCCCC)CCC=CCCC	NA	low score: TG 50:2|TG 34:0_8:1_8:1	[M+Na]+	PosLipidUC	1	TRUE	13.896	853.726	C53H98O6	TG	YKYJFDIPTIJDOH-UHFFFAOYSA-N	O=C(OCC(OC(=O)CCC=CCCC)COC(=O)CCCCCCCCCCCCCCCCCCCCCCCCCCCCCCCCC)CCC=CCCC	530	FALSE	TRUE	FALSE	Normalized unit: Intensity; Annotation method: Msp20250805135626_NCDK_conventional_converted_dev_1	FALSE	FALSE	15236	0	0	0.96	0.86	0.819	0.84	1	0.33	1.413	1692.62	Pos_Lipid_UC_PQC_it2	853.72815:6099 854.73282:4198 855.73748:1209	60.30692:21 88.11272:196 88.13203:22 88.15833:6 91.31961:12 102.12838:502 125.29623:9 149.59651:13 275.47877:5 285.19564:101 319.91702:63 430.09304:7 445.12450:24 552.50926:67 585.46617:18 597.48088:120 597.54420:6 606.55439:62 610.79918:69 619.30392:107 625.50979:40 629.71200:28 704.93918:23 746.92511:13 766.60375:43 766.67048:9 795.62845:64 836.74463:37 848.22975:16 853.72424:3989 853.82915:159…
208	860.771	27.367	C54H98O6	O=C(OCC(OC(=O)CCCCCCCC=CCCCCCCCC)COC(=O)CCCCCCCCCCCCCC)CCCCCCCC=CCC=CCCCCC	NA	TG 51:3|TG 15:0_18:1_18:2	[M+NH4]+	PosLipidUC	0.8	TRUE	14.227	860.77	C54H98O6	TG	AFUGNQFGFOCTMS-UHFFFAOYSA-N	O=C(OCC(OC(=O)CCCCCCCC=CCCCCCCCC)COC(=O)CCCCCCCCCCCCCC)CCCCCCCC=CCC=CCCCCC	410	FALSE	TRUE	TRUE	Normalized unit: Intensity; Annotation method: Msp20250805135626_NCDK_conventional_converted_dev_1	FALSE	FALSE	15349	0	0	0.94	0.569	0.618	0.918	3	2	2.402	5102.81	Pos_Lipid_UC_PQC_it2	860.77332:3646 861.77798:1757 862.78265:1188	58.70632:27 67.68253:6 68.41836:7 88.11170:255 88.14196:16 102.13000:11 102.34085:26 102.35552:8 103.17520:30 154.33252:45 165.61069:6 176.97928:43 182.13664:125 182.20690:5 214.52949:35 225.21836:123 265.24485:81 265.26390:37 268.30088:80 277.91347:145 299.25949:243 313.26856:68 316.19304:99 339.28762:77 431.39147:41 509.43828:54 519.88265:60 519.95070:9 561.48415:297 561.67457:28 562.18347:40 5…
209	862.787	27.792	C54H100O6	O=C(OCC(OC(=O)CCCCCCCC=CCCCCCCC)COC(=O)CCCCCCCCCCCCCCC)CCCCCCCC=CCCCCCCCC	NA	TG 51:2|TG 16:0_17:1_18:1	[M+NH4]+	PosLipidUC	0.87	TRUE	14.598	862.786	C54H100O6	TG	QLIUVBJPQMDRHV-UHFFFAOYSA-N	O=C(OCC(OC(=O)CCCCCCCC=CCCCCCCC)COC(=O)CCCCCCCCCCCCCCC)CCCCCCCC=CCCCCCCCC	410	FALSE	TRUE	TRUE	Normalized unit: Intensity; Annotation method: Msp20250805135626_NCDK_conventional_converted_dev_1	FALSE	FALSE	15398	0	0	1	0.672	0.713	0.902	4	2	2.469	4447.25	Pos_Lipid_UC_PQC_it1	862.78546:6116 863.79013:3754 864.79480:1855	59.05970:175 59.08204:10 68.73338:5 81.06936:57 102.12680:175 118.12345:132 118.15439:14 144.37605:12 152.44239:11 165.04624:21 237.21967:116 237.26874:7 237.29249:6 264.23290:128 264.32061:6 265.25144:132 284.29550:24 295.60155:8 313.27158:31 319.07916:138 325.81613:9 327.28742:157 380.78322:23 381.25144:71 509.89339:38 521.44946:39 533.06257:46 533.08607:19 538.55929:85 538.79999:11 549.49248:1…
210	866.817	28.83	C54H104O6	O=C(OCC(OC(=O)CCCCCCCCCCCCCCCC)COC(=O)CCCCCCCCCCCCCCCCC)CCCCCCCCCCCCCCC	NA	TG 51:0|TG 16:0_17:0_18:0	[M+NH4]+	PosLipidUC	0.47	TRUE	15.325	866.817	C54H104O6	TG	YVLSJEQNDDKMQI-UHFFFAOYSA-N	O=C(OCC(OC(=O)CCCCCCCCCCCCCCCC)COC(=O)CCCCCCCCCCCCCCCCC)CCCCCCCCCCCCCCC	410	FALSE	TRUE	TRUE	Normalized unit: Intensity; Annotation method: Msp20250805135626_NCDK_conventional_converted_dev_1	FALSE	FALSE	15454	0	0	0.96	0.607	0.784	0.903	4	2	2.45	764.45	Pos_Lipid_UC_PQC_it2	866.81458:2054 867.81924:1339 868.82391:1242	59.05842:113 59.08344:5 59.32554:33 59.43477:66 59.59294:106 59.61358:9 60.22123:15 60.29372:37 88.11165:551 88.15098:56 88.16146:35 88.25580:16 88.48588:22 90.03850:11 102.12868:452 102.18349:13 103.47847:24 103.98120:10 109.68116:42 109.95046:38 112.91439:8 357.05879:59 359.16994:18 495.42677:125 543.09437:6 551.50026:151 551.98792:12 565.51486:233 566.52610:69 578.16930:10 578.66817:14 579.537…
211	878.819	28.575	C55H104O6	O=C(OCC(OC(=O)CCCCCCCCCCCCCCCCC)COC(=O)CCCCCCCCCCCCCCC)CCCCCCCC=CCCCCCCCC	NA	low score: TG 52:1|TG 16:0_18:0_18:1	[M+NH4]+	PosLipidUC	1	TRUE	15.047	878.817	C55H104O6	TG	NPCZZYPPTFKRQZ-UHFFFAOYSA-N	O=C(OCC(OC(=O)CCCCCCCCCCCCCCCCC)COC(=O)CCCCCCCCCCCCCCC)CCCCCCCC=CCCCCCCCC	530	FALSE	TRUE	FALSE	Normalized unit: Intensity; Annotation method: Msp20250805135626_NCDK_conventional_converted_dev_1	FALSE	FALSE	15680	0	0	0.99	0.475	0.655	0.731	3	0.6	1.438	8814.84	Pos_Lipid_UC_PQC_it3	878.81616:26072 879.82083:15955 880.82550:5969	60.05735:127 88.11118:239 88.28236:22 91.11461:5 101.18963:66 101.20886:21 102.12779:280 102.16464:16 102.17645:6 102.44315:33 102.54733:11 102.58602:50 103.13652:32 155.17555:72 155.22695:5 157.60579:28 165.12544:62 189.65429:19 233.54521:9 266.16246:22 310.86057:38 363.39043:19 421.02830:111 421.08216:19 421.14610:6 441.48476:8 529.66302:5 577.52214:177 577.60408:9 579.52851:369 581.79449:25 60…
212	880.834	29.128	C55H106O6	O=C(OCC(OC(=O)CCCCCCCCCCCCCCCCC)COC(=O)CCCCCCCCCCCCCCCCC)CCCCCCCCCCCCCCC	NA	TG 52:0|TG 16:0_18:0_18:0	[M+NH4]+	PosLipidUC	1	TRUE	15.412	880.833	C55H106O6	TG	SDNYRTVJOFMYIW-UHFFFAOYSA-N	O=C(OCC(OC(=O)CCCCCCCCCCCCCCCCC)COC(=O)CCCCCCCCCCCCCCCCC)CCCCCCCCCCCCCCC	410	FALSE	TRUE	TRUE	Normalized unit: Intensity; Annotation method: Msp20250805135626_NCDK_conventional_converted_dev_1	FALSE	FALSE	15730	0	0	1	0.844	0.9	0.94	3	2	2.562	79.18	Pos_Lipid_UC_PQC_it2	880.83282:43631 881.83749:28890 882.84216:8708	59.06101:107 71.08489:99 74.09787:393 74.14296:15 74.95465:17 81.06838:21 88.11099:452 95.08351:126 95.12255:8 97.10082:51 102.12804:317 102.16789:7 194.28592:14 235.57919:44 271.22484:8 304.00251:56 447.72463:21 449.64630:15 467.94990:23 468.24337:132 468.52107:39 481.44226:18 519.79280:47 551.49180:26 551.54945:7 579.53374:3064 579.67795:8 579.87259:27 579.89429:21 579.99470:64 580.03360:61 580…
213	883.774	28.587	C55H104O6	O=C(OCC(OC(=O)CCCCCCC)COC(=O)CCCCCCCCCCCCCCCCCCCCCCCC=CCCCCCCCCCC)CCCCCCC	NA	low score: TG 52:1|TG 8:0_8:0_36:1	[M+Na]+	PosLipidUC	1	TRUE	15.104	883.773	C55H104O6	TG	SQUKIHAMTAEABK-UHFFFAOYSA-N	O=C(OCC(OC(=O)CCCCCCC)COC(=O)CCCCCCCCCCCCCCCCCCCCCCCC=CCCCCCCCCCC)CCCCCCC	530	FALSE	TRUE	FALSE	Normalized unit: Intensity; Annotation method: Msp20250805135626_NCDK_conventional_converted_dev_1	FALSE	FALSE	15763	0	0	0.98	0.822	0.84	0.84	1	0.33	1.422	1132.03	Pos_Lipid_UC_PQC_it1	883.77417:4861 884.77884:2675 885.78351:921	75.10014:42 88.11151:234 88.16107:8 102.12500:200 102.45310:13 133.33453:5 206.40771:61 206.43457:12 308.85761:42 308.87584:21 309.08714:183 309.14154:19 389.07793:21 579.53823:110 580.53476:32 581.72225:33 581.78323:9 582.86076:55 583.20312:8 584.54149:98 584.59880:9 601.00116:36 603.00622:46 606.59165:10 606.83847:67 627.52740:132 627.56055:54 637.72171:18 702.10283:68 734.88983:48 786.89208:20…
214	885.788	29.136	C55H106O6	O=C(OCC(OC(=O)CCCCCCC)COC(=O)CCCCCCCCCCCCCCCCCCCCCCCCCCCCCCCCCCC)CCCCCCC	NA	low score: TG 52:0|TG 8:0_8:0_36:0	[M+Na]+	PosLipidUC	1	TRUE	15.344	885.788	C55H106O6	TG	BSJPVRXTJVRYDO-UHFFFAOYSA-N	O=C(OCC(OC(=O)CCCCCCC)COC(=O)CCCCCCCCCCCCCCCCCCCCCCCCCCCCCCCCCCC)CCCCCCC	530	FALSE	TRUE	FALSE	Normalized unit: Intensity; Annotation method: Msp20250805135626_NCDK_conventional_converted_dev_1	FALSE	FALSE	15790	0	0	0.99	0.823	0.813	0.841	1	0.33	1.419	2171	Pos_Lipid_UC_PQC_it1	885.78955:6724 886.79422:5215 887.79889:1864	59.05857:239 59.08548:12 59.09835:10 80.60864:24 88.11099:409 88.15760:8 88.28746:19 88.33592:27 102.12630:502 102.17936:17 103.21532:22 118.11507:144 118.16643:8 118.18147:8 275.76631:71 336.92070:5 355.13107:9 430.57370:6 470.24128:5 601.51808:28 601.55185:11 606.06674:17 625.85440:69 630.54754:41 638.92516:41 638.95050:30 639.07555:25 684.37713:14 784.50761:6 784.73194:58 784.84667:7 785.48624…
215	892.833	28.852	C56H106O6	O=C(OCC(OC(=O)CCCCCCCCCCCCCCCCC)COC(=O)CCCCCCCCCCCCCCCC)CCCCCCCC=CCCCCCCCC	NA	low score: TG 53:1|TG 17:0_18:0_18:1	[M+NH4]+	PosLipidUC	0.47	TRUE	15.252	892.833	C56H106O6	TG	CTYHEFNQFHZLTL-UHFFFAOYSA-N	O=C(OCC(OC(=O)CCCCCCCCCCCCCCCCC)COC(=O)CCCCCCCCCCCCCCCC)CCCCCCCC=CCCCCCCCC	530	FALSE	TRUE	FALSE	Normalized unit: Intensity; Annotation method: Msp20250805135626_NCDK_conventional_converted_dev_1	FALSE	FALSE	15940	0	0	1	0.421	0.653	0.682	3	0.6	1.408	623.22	Pos_Lipid_UC_PQC_it3	892.83282:2402 893.83749:1033 894.84216:1781	59.05979:242 59.08453:22 85.36864:27 88.10979:98 102.12648:286 102.18036:13 103.12850:171 103.15270:16 103.18126:11 130.80293:10 134.11386:101 137.43476:7 212.36894:33 328.95716:59 346.34121:7 358.55556:30 396.14142:47 478.01297:29 566.51233:70 577.51057:53 578.33547:14 579.51656:43 582.97951:48 591.52659:98 591.81970:12 592.58554:31 593.55028:156 594.14018:6 594.53219:53 595.15983:18 595.30790:5…
216	902.823	28.092	C57H104O6	O=C(OCC(OC(=O)CCCCCCCC=CCCCCCCCC)COC(=O)CCCCCCCC=CCCCCCCCC)CCCCCCCC=CCCCCCCCC	NA	TG 54:3|TG 18:1_18:1_18:1	[M+NH4]+	PosLipidUC	1	TRUE	14.708	902.817	C57H104O6	TG	PHYFQTYBJUILEZ-UHFFFAOYSA-N	O=C(OCC(OC(=O)CCCCCCCC=CCCCCCCCC)COC(=O)CCCCCCCC=CCCCCCCCC)CCCCCCCC=CCCCCCCCC	410	FALSE	TRUE	TRUE	Normalized unit: Intensity; Annotation method: Msp20250805135626_NCDK_conventional_converted_dev_1	FALSE	FALSE	16110	0	0	1	0.923	0.884	0.888	2	2	2.551	2071.3	Pos_Lipid_UC_PQC_it1	902.81793:39469 903.82260:27358 904.82727:9664	51.31746:87 51.34788:5 81.28767:14 90.90057:58 101.58562:19 102.12735:115 102.19150:5 123.11733:140 123.15572:9 163.14827:65 265.24766:150 299.01210:6 339.28547:252 339.33622:16 340.46743:49 340.55475:6 471.88730:100 471.95217:15 576.50701:80 576.67357:30 597.14015:31 598.94170:9 600.00392:12 601.52164:268 602.51875:59 603.53568:8713 603.65719:89 603.71781:67 603.76716:34 603.82054:87 603.88320:7…
217	904.835	28.609	C57H106O6	O=C(OCC(OC(=O)CCCCCCCC=CCCCCCCCC)COC(=O)CCCCCCCCCCCCCCCCC)CCCCCCCC=CCCCCCCCC	NA	TG 54:2|TG 18:0_18:1_18:1	[M+NH4]+	PosLipidUC	1	TRUE	15.048	904.833	C57H106O6	TG	RYNHWWNZNIGDAQ-UHFFFAOYSA-N	O=C(OCC(OC(=O)CCCCCCCC=CCCCCCCCC)COC(=O)CCCCCCCCCCCCCCCCC)CCCCCCCC=CCCCCCCCC	410	FALSE	TRUE	TRUE	Normalized unit: Intensity; Annotation method: Msp20250805135626_NCDK_conventional_converted_dev_1	FALSE	FALSE	16146	0	0	1	0.896	0.87	0.88	3	2	2.539	7706.13	Pos_Lipid_UC_PQC_it1	904.83374:15420 905.83841:8742 906.84308:3635	59.06037:245 59.09931:16 81.07003:55 101.25920:22 102.12974:207 102.15819:14 102.17417:10 109.10178:64 121.10505:38 133.53852:28 223.20332:15 249.77929:17 282.27145:69 294.95569:128 295.03700:6 298.75532:5 359.16725:29 376.99003:6 380.35486:28 529.75173:68 532.61183:21 561.15853:46 577.51944:271 578.51578:64 599.17837:18 603.53553:1629 603.65837:22 603.79302:29 604.02249:35 604.07527:13 604.13325…
218	908.864	29.607	C57H110O6	O=C(OCC(OC(=O)CCCCCCCCCCCCCCCCC)COC(=O)CCCCCCCCCCCCCCCCC)CCCCCCCCCCCCCCCCC	NA	TG 54:0|TG 18:0_18:0_18:0	[M+NH4]+	PosLipidUC	1	TRUE	15.88	908.864	C57H110O6	TG	DCXXMTOCNZCJGO-UHFFFAOYSA-N	O=C(OCC(OC(=O)CCCCCCCCCCCCCCCCC)COC(=O)CCCCCCCCCCCCCCCCC)CCCCCCCCCCCCCCCCC	410	FALSE	TRUE	TRUE	Normalized unit: Intensity; Annotation method: Msp20250805135626_NCDK_conventional_converted_dev_1	FALSE	FALSE	16200	0	0	1	0.431	0.622	0.856	2	2	2.378	3569.16	Pos_Lipid_UC_PQC_it4	908.86420:15829 909.86886:11041 910.87353:4283	59.05865:106 59.10739:11 59.21379:37 59.38423:16 59.93476:79 60.08100:383 60.11928:8 74.09560:54 88.11174:483 88.15512:13 100.49139:49 102.12830:1179 102.17373:40 102.20454:5 102.40503:96 102.57242:38 176.67115:17 284.45907:36 290.14635:88 290.18744:8 294.94203:28 320.30276:32 357.33548:50 470.90870:5 568.62544:11 569.01466:18 600.22903:27 607.56641:429 607.69108:7 608.25429:37 608.56658:106 644.…
219	932.866	29.196	C59H110O6	O=C(OCC(OC(=O)CCCCCCCC=CCCCCCCCC)COC(=O)CCCCCCCCCCCCCCCCCCC)CCCCCCCC=CCCCCCCCC	NA	TG 56:2|TG 20:0_18:1_18:1	[M+NH4]+	PosLipidUC	0.53	TRUE	15.071	932.864	C59H110O6	TG	JFKGKULDMWLHEK-UHFFFAOYSA-N	O=C(OCC(OC(=O)CCCCCCCC=CCCCCCCCC)COC(=O)CCCCCCCCCCCCCCCCCCC)CCCCCCCC=CCCCCCCCC	410	FALSE	TRUE	TRUE	Normalized unit: Intensity; Annotation method: Msp20250805135626_NCDK_conventional_converted_dev_1	FALSE	FALSE	16538	0	0	1	0.866	0.828	0.814	3	2	2.498	1287.71	Pos_Lipid_UC_PQC_it3	932.86401:2085 933.86868:1462 934.87335:914	60.16522:24 60.30865:35 102.12786:75 102.16252:5 102.24992:19 476.45763:32 551.49720:57 577.78719:52 593.57866:20 603.53358:125 603.82686:49 633.58534:332 635.92142:58 636.03658:5 653.85619:20 659.93217:15 659.99857:22 660.61198:21 803.98972:42 815.44598:22 831.72614:59 850.84094:6 873.71617:11 915.19075:27 915.78779:73 915.82896:57 932.69028:17 932.85662:297 932.93655:47 932.99777:7 933.61128:7
220	980.279	25.468	null	null	NA	RIKEN P-VS1 ID-17228 from Mouse_Macrophage_WT_N_F1AA	[M+H]+	PosLipidUC	1	TRUE	13.12	980.274	null	Unknown	null	null	430	FALSE	TRUE	TRUE	Normalized unit: Intensity; Annotation method: Msp20250805135626_NCDK_conventional_converted_dev_1	FALSE	FALSE	17114	0	0	0.9	0.635	0.659	0.73	7	0.28	1.1	23583.4	Pos_Lipid_UC_PQC_it1	980.27802:23736 981.28268:23697 982.28735:25522	51.55638:10 56.54648:14 66.61821:6 70.31417:11 73.04389:160 73.06212:26 73.07535:9 77.27819:5 84.12172:76 84.14607:5 88.11125:357 88.16074:13 88.21709:10 98.22335:5 102.50537:45 125.09234:15 141.16131:153 141.21666:7 148.06520:70 173.24497:6 182.14470:119 182.19505:11 207.03038:146 207.06648:12 207.10064:6 208.14763:7 221.08487:2307 221.18735:21 221.30532:7 221.57371:23 221.76012:25 221.79505:11 …
221	1233.82	19.491	C71H119O13P	O=C(OCC(OC(=O)CCCCCCC=CCC=CCC=CCC=CCC=CCC=CCC=CCC=CCC=CCC=CCC)COP(=O)(O)OC1C(O)C(O)C(O)C(O)C1O)CCCCCCCCCCCCCCCCCCCCCCC	NA	low score: PI 62:10	[M+Na]+	PosLipidUC	0.73	TRUE	12.594	1233.83	C71H119O13P	PI	WFTYYRWCWQMAEG-UHFFFAOYSA-N	O=C(OCC(OC(=O)CCCCCCC=CCC=CCC=CCC=CCC=CCC=CCC=CCC=CCC=CCC=CCC)COP(=O)(O)OC1C(O)C(O)C(O)C(O)C1O)CCCCCCCCCCCCCCCCCCCCCCC	530	FALSE	TRUE	FALSE	Normalized unit: Intensity; Annotation method: Msp20250805135626_NCDK_conventional_converted_dev_1	FALSE	FALSE	18739	0	0	0.96	0.298	0.641	0.761	1	0.25	1.17	2258.62	Pos_Lipid_UC_PQC_it5	1233.82483:6325 1234.82950:6773 1235.83416:2489	59.03021:61 59.05921:420 63.04463:12 315.31439:21 352.91858:29 353.84819:22 353.93600:71 481.75199:21 482.55349:61 525.07257:19 528.90002:292 529.89950:198 530.02113:9 530.90525:38 551.95516:5 704.85340:330 704.99327:12 705.85653:88 709.06775:46 791.53489:90 880.82000:185 880.96955:6 881.83722:54 882.22483:30 882.79760:5 883.94882:7 1008.42919:20 1145.99363:28 1198.28137:64 1198.33637:14 1233.823…
222	1235.85	19.924	null	null	NA	RIKEN P-VS1 ID-19130 from Mouse_Macrophage_WT_N_F1AA	[M+H]+	PosLipidUC	1	TRUE	9.28	1235.85	null	Unknown	null	null	430	FALSE	TRUE	TRUE	Normalized unit: Intensity; Annotation method: Msp20250805135626_NCDK_conventional_converted_dev_1	FALSE	FALSE	18750	0	0	0.99	0.67	0.785	0.866	1	1	1.637	39482.9	Pos_Lipid_UC_PQC_it1	1235.84521:127328 1236.84988:120992 1237.85455:51714	59.06023:3725 59.10811:59 59.16580:5 59.20034:12 59.23572:63 59.24417:61 59.26093:26 59.30150:36 59.49340:11 59.64582:55 60.08054:183 153.14428:74 258.99156:26 634.59014:24 659.17338:12 711.24870:21 986.47551:15 1234.23236:7 1235.29823:48 1235.84327:3494 1235.98477:106 1236.19063:42 1236.30898:52 1236.41705:24 1236.46593:35 1236.53722:80 1236.76021:55 1236.84503:575 1236.93843:134 1237.04330:48 1…
223	72.081	32.93	C4H9N	C1CCNC1	NA	Pyrrolidine; CE30; RWRDLPDLKQPQOW-UHFFFAOYSA-N	[M+H]+	PosLipidSECUF	0.33	TRUE	7.706	72.0808	C4H9N	Pyrrolidines	RWRDLPDLKQPQOW-UHFFFAOYSA-N	C1CCNC1	430	FALSE	TRUE	TRUE	Normalized unit: Intensity; Annotation method: MSMS-Public_all-pos-VS19_4	FALSE	FALSE	110	0	0	1	0.812	0.717	0.853	1	0.5	1.514	14.77	Pos_Lipid_SECUF_PQC_it3	72.08099:3849 73.08566:231 74.09033:5338	55.28916:22 55.33820:80 56.04633:54 57.05616:69 70.06600:162 71.66810:12 72.08019:344 72.18177:21 72.31955:53 72.44409:22
224	86.0965	24.354	C5H11N	C1CCNCC1	NA	Piperidine; LC-ESI-QTOF; MS2; CE	[M+H]+	PosLipidSECUF	0.27	TRUE	-1	86.0964	C5H11N	Piperidines	NQRYJNQNLNOLGT-UHFFFAOYSA-N	C1CCNCC1	430	FALSE	TRUE	TRUE	Normalized unit: Intensity; Annotation method: MSMS-Pos-MassBank (1)_3	FALSE	FALSE	171	0	0	1	0.632	0.633	0.84	1	0.5	1.453	6.83	Pos_Lipid_SECUF_PQC_it2	86.09641:19534 87.10108:1764 88.10575:2149618	56.04872:269 58.06519:485 58.24912:36 58.38517:18 69.03227:81 69.05828:5 71.07188:54 74.03689:20 75.77141:26 86.09560:577 86.14403:21
225	86.0965	22.911	C5H11N	C1CCNCC1	NA	Piperidine; LC-ESI-QTOF; MS2; CE	[M+H]+	PosLipidSECUF	0.27	TRUE	-1	86.0964	C5H11N	Piperidines	NQRYJNQNLNOLGT-UHFFFAOYSA-N	C1CCNCC1	430	FALSE	TRUE	TRUE	Normalized unit: Intensity; Annotation method: MSMS-Pos-MassBank (1)_3	FALSE	FALSE	172	0	0	1	0.618	0.62	0.84	1	0.5	1.446	10.4	Pos_Lipid_SECUF_PQC_it2	86.09656:21138 87.10123:2118 88.10589:875912	58.06349:216 58.10132:9 58.15978:33 58.17186:15 59.53353:25 86.09727:153 86.52586:32
226	100.112	20.709	C6H13N	NC1CCCCC1	NA	Cyclohexanamine	[M+H]+	PosLipidSECUF	0.07	TRUE	-1	100.112	C6H13N	Cyclohexylamines	PAFZNILMFXTMIY-UHFFFAOYSA-N	NC1CCCCC1	430	FALSE	TRUE	TRUE	Normalized unit: Intensity; Annotation method: MSMS-Pos-FiehnHILIC (1)_2	FALSE	FALSE	360	0	0	1	0.976	0.844	0.84	2	0.67	1.678	3.91	Pos_Lipid_SECUF_PQC_it1	100.11190:17071 101.11657:2613 102.12124:1649846	54.98366:44 55.05410:2884 55.10165:24 55.11398:7 55.12732:21 55.20458:68 55.21466:30 55.25574:54 55.42001:11 56.14731:10 57.07509:14 58.02804:152 58.05910:14 58.06505:72 70.06462:150 72.07998:145 72.10388:8 83.08544:826 83.12694:20 83.14186:11 83.26381:20 83.33590:23
227	100.112	23.07	C6H13N	NC1CCCCC1	NA	Cyclohexanamine	[M+H]+	PosLipidSECUF	0.47	TRUE	-1	100.112	C6H13N	Cyclohexylamines	PAFZNILMFXTMIY-UHFFFAOYSA-N	NC1CCCCC1	430	FALSE	TRUE	TRUE	Normalized unit: Intensity; Annotation method: MSMS-Pos-FiehnHILIC (1)_2	FALSE	FALSE	364	0	0	1	0.992	0.862	0.858	2	0.67	1.694	9.98	Pos_Lipid_SECUF_PQC_it2	100.11212:17217 101.11679:1834 102.12146:1777706	55.05414:2829 55.10169:21 55.20185:9 55.36640:5 58.06538:123 58.09493:8 66.68756:34 72.74341:6 83.08483:441 83.12995:10 83.22000:39 100.07529:124
228	100.112	1.296	C6H13N	NC1CCCCC1	NA	Cyclohexanamine	[M+H]+	PosLipidSECUF	1	TRUE	-1	100.112	C6H13N	Cyclohexylamines	PAFZNILMFXTMIY-UHFFFAOYSA-N	NC1CCCCC1	430	FALSE	TRUE	TRUE	Normalized unit: Intensity; Annotation method: MSMS-Pos-FiehnHILIC (1)_2	FALSE	FALSE	367	0	0	1	0.953	0.866	0.809	1	0.33	1.451	43.65	Pos_Lipid_SECUF_PQC_it2	100.11214:49815 101.11680:4610 102.12147:103213	55.05404:2648 55.09192:48 55.09956:12 55.13228:6 55.21040:51 55.41179:17 56.40209:26 72.04654:125 72.06675:15 83.08518:224 83.44641:23 100.17327:43 100.38062:12
229	100.112	11.824	C6H13N	NC1CCCCC1	NA	Cyclohexanamine	[M+H]+	PosLipidSECUF	0.13	TRUE	-1	100.112	C6H13N	Cyclohexylamines	PAFZNILMFXTMIY-UHFFFAOYSA-N	NC1CCCCC1	430	FALSE	TRUE	TRUE	Normalized unit: Intensity; Annotation method: MSMS-Pos-FiehnHILIC (1)_2	FALSE	FALSE	370	0	0	1	0.965	0.832	0.828	2	0.67	1.668	638.71	Pos_Lipid_SECUF_PQC_it2	100.11221:12169 101.11688:880 102.12155:1219771	54.80109:32 55.05531:1940 55.09385:35 55.31377:18 55.62374:28 55.66056:14 55.69002:47 71.07259:159 71.10314:8 79.26733:21 81.07092:168 81.10796:7 81.21700:12 81.97937:93 82.02761:6 83.08622:701 83.14188:6 83.20832:14 83.45119:9
230	100.112	11.245	C6H13N	NC1CCCCC1	NA	Cyclohexanamine	[M+H]+	PosLipidSECUF	0.53	TRUE	-1	100.112	C6H13N	Cyclohexylamines	PAFZNILMFXTMIY-UHFFFAOYSA-N	NC1CCCCC1	430	FALSE	TRUE	TRUE	Normalized unit: Intensity; Annotation method: MSMS-Pos-FiehnHILIC (1)_2	FALSE	FALSE	371	0	0	1	0.953	0.866	0.809	1	0.33	1.451	7.06	Pos_Lipid_SECUF_PQC_it1	100.11221:15093 101.11688:1425 102.12155:1095003	55.05404:2017 55.14857:15 55.18303:74 55.20418:8 55.28670:35 55.29956:30 58.06338:77 72.07982:98 72.12883:6 93.51697:28
231	106.086	4.956	C4H11NO2	OCCNCCO	NA	Diethanolamine; LC-ESI-QTOF; MS2; CE	[M+H]+	PosLipidSECUF	0.6	TRUE	-1	106.086	C4H11NO2	1,2-aminoalcohols	ZBCBWPMODOFKDW-UHFFFAOYSA-N	OCCNCCO	430	FALSE	TRUE	TRUE	Normalized unit: Intensity; Annotation method: MSMS-Pos-MassBank (1)_3	FALSE	FALSE	670	0	0	1	0.74	0.707	0.851	1	0.33	1.388	49.19	Pos_Lipid_SECUF_PQC_it2	106.08587:5252 107.09054:0 108.09520:0	70.06413:113 77.03768:56 78.30131:26 106.08376:149 106.11201:8
232	116.144	33.328	C7H17N	CCCCNC(C)C	NA	Butylisopropylamine	[M+H]+	PosLipidSECUF	0.93	TRUE	1.4	116.143	C7H17N	Dialkylamines	OKRJGUKZYSEUOY-UHFFFAOYSA-N	CCCCNC(C)C	430	FALSE	TRUE	TRUE	Normalized unit: Intensity; Annotation method: MSMS-Public_all-pos-VS19_4	FALSE	FALSE	744	0	0	1	0.663	0.97	0.623	1	0.2	1.245	17.35	Pos_Lipid_SECUF_PQC_it1	116.14340:49372 117.14807:3830 118.15274:0	53.03435:48 72.07602:65 72.57875:36 73.70827:12 74.09581:1485 74.13679:32 74.15163:11 74.19333:16 74.20559:14 74.31034:30 74.33362:31 74.36322:32 81.06933:110 116.14162:50 116.15494:9 117.14296:11
233	118.086	17.927	C5H11NO2	O=C(O)C(N)C(C)C	NA	Valine	[M+H]+	PosLipidSECUF	0.53	TRUE	-1	118.086	C5H11NO2	Valine and derivatives	KZSNJWFQEVHDMF-UHFFFAOYNA-N	O=C(O)C(N)C(C)C	430	FALSE	TRUE	TRUE	Normalized unit: Intensity; Annotation method: MSMS-Pos-FiehnHILIC (1)_2	FALSE	FALSE	784	0	0	1	0.608	0.627	0.709	4	0.5	1.39	4.34	Pos_Lipid_SECUF_PQC_it1	118.08631:36333 119.09098:1971 120.09565:535	56.04929:119 57.06844:129 58.06531:4431 58.11443:40 58.12242:11 58.14351:12 58.17954:22 58.19094:25 58.22860:47 58.24477:38 58.26489:43 58.28336:6 58.37545:9 58.43328:28 58.46476:11 58.71715:29 59.07316:4074 59.11409:89 59.18820:22 59.22528:72 59.25293:9 59.43483:29 59.67866:41 72.08086:2031 72.12592:45 72.24789:8 72.28079:19 72.30523:5 72.31916:24 72.42225:13 72.44930:6 72.48182:45 72.57871:15 7…
234	118.086	24.336	C5H11NO2	O=C(O)C(N)C(C)C	NA	Valine	[M+H]+	PosLipidSECUF	0.93	TRUE	-1	118.086	C5H11NO2	Valine and derivatives	KZSNJWFQEVHDMF-UHFFFAOYNA-N	O=C(O)C(N)C(C)C	430	FALSE	TRUE	TRUE	Normalized unit: Intensity; Annotation method: MSMS-Pos-FiehnHILIC (1)_2	FALSE	FALSE	790	0	0	1	0.636	0.663	0.685	4	0.5	1.393	11.32	Pos_Lipid_SECUF_PQC_it1	118.08647:40661 119.09114:2644 120.09581:0	55.05407:186 55.09206:12 57.07067:100 58.06535:4494 58.13110:36 58.16771:45 58.22271:11 58.25466:67 58.26729:12 58.37139:23 58.40493:9 58.59598:41 58.69336:62 58.79673:19 59.07294:2674 59.11216:73 59.12868:11 59.15860:25 59.17389:41 59.18565:22 59.24499:22 59.25639:17 59.30416:37 59.31302:28 59.33865:12 59.38157:18 59.40823:6 59.46708:65 59.55762:23 59.84054:12 59.93132:30 60.12744:32 60.63262:26…
235	118.086	22.857	C5H11NO2	O=C(O)C(N)C(C)C	NA	Valine	[M+H]+	PosLipidSECUF	0.73	TRUE	-1	118.086	C5H11NO2	Valine and derivatives	KZSNJWFQEVHDMF-UHFFFAOYNA-N	O=C(O)C(N)C(C)C	430	FALSE	TRUE	TRUE	Normalized unit: Intensity; Annotation method: MSMS-Pos-FiehnHILIC (1)_2	FALSE	FALSE	796	0	0	1	0.63	0.66	0.75	4	0.5	1.419	7.14	Pos_Lipid_SECUF_PQC_it2	118.08632:28801 119.09099:1660 120.09565:0	56.05023:253 57.97969:69 58.06519:4607 58.10636:115 58.12812:8 58.14158:18 58.15397:7 58.19826:42 58.20481:48 58.25930:22 58.29355:16 58.36391:14 58.47632:38 59.07273:3132 59.10950:84 59.12843:29 59.19769:18 59.24028:47 59.36279:21 59.90624:7 60.30170:11 61.26153:40 61.27684:7 71.63443:52 71.88817:11 72.08073:1548 72.12620:30 72.17284:13 72.20245:7 72.22283:21 72.25810:17 72.32818:32 72.48756:27 …
236	118.086	13.112	C5H11NO2	O=C(O)C(N)C(C)C	NA	Valine	[M+H]+	PosLipidSECUF	0.13	TRUE	-1	118.086	C5H11NO2	Valine and derivatives	KZSNJWFQEVHDMF-UHFFFAOYNA-N	O=C(O)C(N)C(C)C	430	FALSE	TRUE	TRUE	Normalized unit: Intensity; Annotation method: MSMS-Pos-FiehnHILIC (1)_2	FALSE	FALSE	802	0	0	1	0.672	0.706	0.732	4	0.5	1.43	3.47	Pos_Lipid_SECUF_PQC_it1	118.08640:40170 119.09107:1877 120.09574:247	57.06853:210 57.09350:12 58.06537:3682 58.11273:22 58.13507:56 58.19942:44 58.21591:60 58.23915:15 58.26225:18 58.29940:34 58.41017:19 59.00990:27 59.07286:4245 59.11282:73 59.17162:16 59.18715:20 59.19787:6 59.25369:25 59.26433:12 59.31492:25 59.38390:42 59.39368:28 59.50148:29 59.90248:10 72.08053:1424 72.12599:27 72.21662:36 72.44648:21 72.45527:13 72.52892:32 72.63999:35 72.67024:28 72.74113:…
237	150.113	1.103	C6H15NO3	OCCN(CCO)CCO	NA	Triethanolamine; LC-ESI-QTOF; MS2; CE	[M+H]+	PosLipidSECUF	0.93	TRUE	-1	150.112	C6H15NO3	1,2-aminoalcohols	GSEJCLTVZPLZKY-UHFFFAOYSA-N	OCCN(CCO)CCO	430	FALSE	TRUE	TRUE	Normalized unit: Intensity; Annotation method: MSMS-Pos-MassBank (1)_3	FALSE	FALSE	1099	0	0	1	0.689	0.923	0.656	3	0.6	1.511	1843.78	Pos_Lipid_SECUF_PQC_it1	150.11282:235136 151.11749:16957 152.12216:1977	58.06349:104 58.16777:12 70.06529:3790 70.11731:38 70.14260:16 70.17358:28 70.19185:49 70.22942:48 70.27258:56 70.33408:11 70.50419:9 70.82882:57 72.04254:152 84.08022:531 84.12670:25 84.13658:8 85.08340:17 85.70347:11 86.09645:149 88.07537:1446 88.12214:41 88.15816:48 88.21019:20 88.22338:22 88.28494:38 88.29489:28 88.35188:22 88.65574:12 105.06815:94 105.08797:18 106.08587:226 106.14069:11 114.…
238	167.034	23.039	C8H6O4	O=C(O)C=1C=CC=CC1C(=O)O	NA	Phthalic acid	[M+H]+	PosLipidSECUF	0.4	TRUE	-1	167.034	C8H6O4	Benzoic acids	XNGIFLGASWRNHJ-UHFFFAOYSA-N	O=C(O)C=1C=CC=CC1C(=O)O	430	FALSE	TRUE	TRUE	Normalized unit: Intensity; Annotation method: MSMS-Pos-FiehnHILIC (1)_2	FALSE	FALSE	1209	0	0	1	0.89	0.886	0.906	2	0.67	1.697	14.2	Pos_Lipid_SECUF_PQC_it2	167.03407:10524 168.03874:1834 169.04341:0	64.72445:35 65.03809:379 65.06745:11 65.86664:57 84.08000:154 84.10550:14 93.03303:923 93.08094:17 93.29652:18 118.07784:83 118.10655:13 121.02749:1077 121.07895:14 121.14522:29 121.39908:23 121.47417:29 122.64368:20 123.35194:15 125.70796:13 138.97576:7 149.02354:4032 149.10142:20 149.13334:33 149.21967:77 149.27032:32 149.37603:23 149.41678:25 150.41941:27
239	167.034	17.559	C8H6O4	O=C(O)C=1C=CC=CC1C(=O)O	NA	Phthalic acid	[M+H]+	PosLipidSECUF	0.53	TRUE	-1	167.034	C8H6O4	Benzoic acids	XNGIFLGASWRNHJ-UHFFFAOYSA-N	O=C(O)C=1C=CC=CC1C(=O)O	430	FALSE	TRUE	TRUE	Normalized unit: Intensity; Annotation method: MSMS-Pos-FiehnHILIC (1)_2	FALSE	FALSE	1210	0	0	1	0.816	0.842	0.904	2	0.67	1.669	8.27	Pos_Lipid_SECUF_PQC_it1	167.03345:10406 168.03812:1541 169.04278:0	65.03844:793 65.10701:24 93.03330:1979 93.08286:75 93.11286:34 93.17368:14 93.22640:46 93.27005:15 121.02806:1320 121.07544:40 121.18957:6 121.21473:34 121.25800:20 121.30577:40 121.47924:46 122.15075:24 139.68846:39 149.02300:5672 149.09768:38 149.14783:5 149.19136:61 149.21548:19 149.26618:13 149.28469:33 149.35914:16 149.37182:6 149.39300:31 149.43946:14 149.46561:19 149.51136:21 149.58487:16 …
240	167.034	20.593	C8H6O4	O=C(O)C=1C=CC=CC1C(=O)O	NA	Phthalic acid	[M+H]+	PosLipidSECUF	0.33	TRUE	-1	167.034	C8H6O4	Benzoic acids	XNGIFLGASWRNHJ-UHFFFAOYSA-N	O=C(O)C=1C=CC=CC1C(=O)O	430	FALSE	TRUE	TRUE	Normalized unit: Intensity; Annotation method: MSMS-Pos-FiehnHILIC (1)_2	FALSE	FALSE	1211	0	0	1	0.791	0.823	0.905	2	0.67	1.662	7.97	Pos_Lipid_SECUF_PQC_it2	167.03412:11022 168.03879:543 169.04345:0	60.07928:139 60.12746:6 65.03875:432 65.06241:26 65.08492:14 93.03355:1345 93.09292:9 93.12264:45 93.29587:6 93.42748:29 96.06593:10 121.02832:715 121.08385:87 121.22531:38 121.81094:20 149.02321:2916 149.08247:81 149.15642:15 149.18598:11 149.30005:37 149.32086:75 149.35785:60 149.71911:25 149.79001:48 164.93534:17 167.36493:29
241	167.034	24.403	C8H6O4	O=C(O)C=1C=CC=CC1C(=O)O	NA	Phthalic acid	[M+H]+	PosLipidSECUF	0.73	TRUE	-1	167.034	C8H6O4	Benzoic acids	XNGIFLGASWRNHJ-UHFFFAOYSA-N	O=C(O)C=1C=CC=CC1C(=O)O	430	FALSE	TRUE	TRUE	Normalized unit: Intensity; Annotation method: MSMS-Pos-FiehnHILIC (1)_2	FALSE	FALSE	1212	0	0	1	0.895	0.89	0.905	2	0.67	1.698	17.59	Pos_Lipid_SECUF_PQC_it3	167.03413:17565 168.03880:1657 169.04347:0	65.03725:80 65.30548:49 65.70548:35 82.02652:150 83.58540:22 93.03312:696 93.08612:24 96.06830:52 97.07598:92 107.04514:165 115.13376:6 121.02763:853 121.08658:16 147.89127:9 149.02317:3366 149.08849:59 149.18014:12 149.21199:25 149.24495:42 149.27019:18 149.29865:37 149.32928:45 149.35241:29 149.50255:10 149.58672:14 150.36770:15 154.93993:16 167.14640:43
242	167.035	11.68	C8H6O4	O=C(O)C=1C=CC=CC1C(=O)O	NA	Phthalic acid	[M+H]+	PosLipidSECUF	1	TRUE	-1	167.034	C8H6O4	Benzoic acids	XNGIFLGASWRNHJ-UHFFFAOYSA-N	O=C(O)C=1C=CC=CC1C(=O)O	430	FALSE	TRUE	TRUE	Normalized unit: Intensity; Annotation method: MSMS-Pos-FiehnHILIC (1)_2	FALSE	FALSE	1216	0	0	1	0.908	0.897	0.905	2	0.67	1.702	409.84	Pos_Lipid_SECUF_PQC_it4	167.03423:180027 168.03889:17499 169.04356:2321	83.08750:96 93.02992:16 93.89197:32 97.07587:216 97.11710:6 121.02724:323 121.07110:15 128.17821:7 149.02136:1330 149.07710:62 149.24512:46 149.29994:28 149.42786:25 149.62557:24 152.53186:7
243	198.185	4.022	C12H23NO	CCCCCCCCN1CCCC1=O	NA	N-Octyl-2-pyrrolidone	[M+H]+	PosLipidSECUF	0.93	TRUE	18.547	198.185	C12H23NO	N-alkylpyrrolidines	WPPOGHDFAVQKLN-UHFFFAOYSA-N	CCCCCCCCN1CCCC1=O	430	FALSE	TRUE	TRUE	Normalized unit: Intensity; Annotation method: MSMS-Public_all-pos-VS19_4	FALSE	FALSE	1495	0	0	1	0.845	0.795	0.812	2	1	1.842	101.4	Pos_Lipid_SECUF_PQC_it1	198.18526:9792 199.18992:1393 200.19459:229	57.06934:462 57.10760:7 57.26598:20 64.17261:9 71.08529:71 86.06063:1673 86.10660:39 86.15010:93 86.19172:18 86.21897:10 86.27695:43 86.28806:17 86.35226:28 86.43042:12 87.13395:10 98.31925:30 113.16060:14 126.20455:24 128.10805:107 196.77955:7 196.97423:43 198.03562:8 198.08847:54 198.18487:2270 198.25398:34 198.36062:22 198.38519:14 198.51652:8 198.78049:11 198.93624:17
244	211.11	5.408	C8H19O4P	CCCCOP(O)(=O)OCCCC	NA	Di-n-butyl phosphate	[M+H]+	PosLipidSECUF	0.87	TRUE	11.539	211.109	C8H19O4P	Dialkyl phosphates	JYFHYPJRHGVZDY-UHFFFAOYSA-N	CCCCOP(O)(=O)OCCCC	430	FALSE	TRUE	TRUE	Normalized unit: Intensity; Annotation method: MSMS-Public_all-pos-VS19_4	FALSE	FALSE	1618	0	0	0.78	0.787	0.715	0.866	1	1	1.726	63.67	Pos_Lipid_SECUF_PQC_it3	211.11290:3881 212.11757:332 213.12224:340	57.06976:250 57.09140:16 57.11166:13 68.83215:44 81.07009:411 81.11563:23 88.28905:21 93.06914:129 98.98366:1289 99.03687:22 99.06134:22 99.11639:5 99.15095:12 99.18528:34 99.25074:16 99.99284:15 100.07390:28 112.72326:5 118.06158:44 118.36945:9 125.44161:21 134.97113:66
245	216.1	1.989	C8H14ClN5	CCN=C1NC(NC(Cl)=N1)=NC(C)C	NA	Atrazine; LC-ESI-ITFT; MS2; CE	[M+H]+	PosLipidSECUF	0.87	TRUE	-1	216.101	C8H14ClN5	Chloro-s-triazines	MXWJVTOOROXGIU-UHFFFAOYSA-N	CCN=C1NC(NC(Cl)=N1)=NC(C)C	430	FALSE	TRUE	TRUE	Normalized unit: Intensity; Annotation method: MSMS-Pos-MassBank (1)_3	FALSE	FALSE	1671	0	0	1	0.811	0.763	0.826	2	0.4	1.448	53.35	Pos_Lipid_SECUF_PQC_it4	216.10121:1739 217.10588:1191 218.11055:814	59.15536:52 71.57938:19 81.06622:104 89.66460:7 96.05454:144 96.11649:7 100.07112:99 103.99920:48 112.89599:37 132.02926:193 132.07526:14 174.05340:593 174.11355:12 174.24070:81 174.26627:15 178.02488:6 216.13612:29 216.22181:38
246	219.174	2.148	C15H22O	CC1=C2CC(CCC2(CCC1=O)C)C(=C)C	NA	alpha-Cyperone	[M+H]+	PosLipidSECUF	1	TRUE	13.11	219.174	C15H22O	Eudesmane, isoeudesmane or cycloeudesmane sesquiterpenoids	KUFXJZXMWHNCEH-UHFFFAOYSA-N	CC1=C2CC(CCC2(CCC1=O)C)C(=C)C	430	FALSE	TRUE	TRUE	Normalized unit: Intensity; Annotation method: MSMS-Public_all-pos-VS19_4	FALSE	FALSE	1692	0	0	1	0.651	0.603	0.849	2	1	1.775	40.57	Pos_Lipid_SECUF_PQC_it3	219.17445:7052 220.17912:1883 221.18379:1057	57.06890:203 57.09749:10 57.86486:9 77.06843:8 79.05329:74 79.63603:30 81.24355:19 99.07869:104 118.08748:67 120.15329:46 133.09988:157 135.11589:14 145.09706:36 161.13427:144 163.11143:131 176.11972:129 190.11580:122 190.15259:14 201.13401:153 201.16054:75 203.14171:600 203.18660:22 203.35988:10 205.06924:9 219.17352:1082 219.24423:23 219.27850:19 219.36538:23 219.48187:30 219.55552:33 219.61647…
247	223.064	9.418	null	null	NA	RIKEN P-VS1 ID-488 from Cell_C2C12_WT_N_4h50DHA	[M+H]+	PosLipidSECUF	0.53	TRUE	4.2	223.061	null	Unknown	null	null	430	FALSE	TRUE	TRUE	Normalized unit: Intensity; Annotation method: Msp20250805135626_NCDK_conventional_converted_dev_1	FALSE	FALSE	1716	0	0	0.91	0.67	0.767	0.687	2	0.67	1.339	16.31	Pos_Lipid_SECUF_PQC_it5	223.06354:4499 224.06821:843 225.07287:0	58.16136:22 59.06636:57 73.04602:182 90.25506:6 92.94591:15 98.94414:14 107.14040:39 107.24008:33 120.28739:21 120.34556:14 120.53924:34 126.94381:29 191.00284:172 207.03216:1271 207.10257:28 207.18481:13 207.20305:30 207.30186:34 207.34427:26 223.33655:47 223.38394:26
248	225.196	22.873	C13H24N2O	C1CCC(CC1)NC(=O)NC2CCCCC2	NA	Dicyclohexylurea	[M+H]+	PosLipidSECUF	0.2	TRUE	-1	225.196	C13H24N2O	Ureas	ADFXKUOMJKEIND-UHFFFAOYSA-N	C1CCC(CC1)NC(=O)NC2CCCCC2	430	FALSE	TRUE	TRUE	Normalized unit: Intensity; Annotation method: MSMS-Public_all-pos-VS19_4	FALSE	FALSE	1791	0	0	1	0.655	0.694	0.826	3	0.75	1.625	4.2	Pos_Lipid_SECUF_PQC_it2	225.19604:4457 226.20071:877 227.20538:529	55.05394:84 55.07016:8 57.03143:127 57.06426:5 57.12281:55 59.05901:59 61.03969:102 67.05377:168 83.08484:29 94.06953:32 98.48394:8 100.11065:501 102.12779:255 102.15264:23 102.17831:6 104.20704:44 112.91531:50 130.38429:20 143.11728:159 166.05578:87 225.19741:200 225.27049:6
249	230.248	7.159	C14H31NO	CCCCCCCCCCCC[N+](C)(C)[O-]	NA	N,N-Dimethyldodecylamine N-oxide	[M+H]+	PosLipidSECUF	0.27	TRUE	10.848	230.248	C14H31NO	Long-chain alkyl amine oxides	SYELZBGXAIXKHU-UHFFFAOYSA-N	CCCCCCCCCCCC[N+](C)(C)[O-]	430	FALSE	TRUE	TRUE	Normalized unit: Intensity; Annotation method: MSMS-Public_all-pos-VS19_4	FALSE	FALSE	1861	0	0	1	0.731	0.689	0.859	3	0.5	1.493	8.44	Pos_Lipid_SECUF_PQC_it5	230.24821:1508 231.25288:459 232.25755:0	55.81824:48 55.82542:20 58.06390:267 58.11165:7 58.23680:38 62.05748:110 63.14057:13 69.06928:72 69.09494:9 79.05517:102 79.09022:5 107.68770:18 111.31687:19 124.08620:72 155.00271:22 177.09265:139 177.15748:9 191.68633:10 230.14250:75 230.21345:18 230.24718:132
250	254.137	1.531	C11H21NO4	COC(=O)C(NC(=O)C(O)C(C)C)C(C)C	NA	NCGC00380830-01!methyl 2-[(2-hydroxy-3-methylbutanoyl)amino]-3-methylbutanoate [IIN-based on: CCMSLIB00000845070]	[M+Na]+	PosLipidSECUF	1	TRUE	-1	254.136	C11H21NO4	N-acyl-alpha amino acids and derivatives	DYTVYDVNJBXBMW-UHFFFAOYSA-N	COC(=O)C(NC(=O)C(O)C(C)C)C(C)C	430	FALSE	TRUE	TRUE	Normalized unit: Intensity; Annotation method: MSMS-Public_all-pos-VS19_4	FALSE	FALSE	2160	0	0	0.99	0.6	0.61	0.866	1	1	1.77	110.88	Pos_Lipid_SECUF_PQC_it2	254.13681:12047 255.14148:1424 256.14615:765	90.51486:8 94.06402:74 96.08069:143 97.06279:187 102.47381:11 128.06850:173 129.05004:126 181.06492:6 194.11557:434 194.17158:22 194.19228:9 254.07071:46 254.13661:597 254.21994:13 254.50371:31 254.70530:14
251	261.131	1.126	C14H16N2O3	O=C(OCCN1C=NC=2C=CC=CC2C1=O)C(C)C	NA	2-(4-oxoquinazolin-3(4H)-yl)ethyl isobutyrate	[M+H]+	PosLipidSECUF	1	TRUE	3.98	261.13	C14H16N2O3	Quinazolines	DXZNCVRUZDRWLR-UHFFFAOYSA-N	O=C(OCCN1C=NC=2C=CC=CC2C1=O)C(C)C	430	FALSE	TRUE	TRUE	Normalized unit: Intensity; Annotation method: MSMS-Public_all-pos-VS19_4	FALSE	FALSE	2256	0	0	0.98	0.714	0.743	0.866	1	1	1.815	546.49	Pos_Lipid_SECUF_PQC_it2	261.13104:25660 262.13571:3434 263.14038:0	62.98006:193 63.01427:10 76.99657:109 77.01791:7 96.92112:2050 96.97279:46 97.16883:99 97.20451:6 97.30002:30 97.43996:16 97.57993:11 98.90647:29 100.07308:118 147.03909:86 157.03325:52 169.13220:76 202.88982:108 202.92445:13 260.57424:19 261.13023:2127 261.21559:34 261.24133:19 261.33247:22 261.51254:23 261.68475:23 261.93756:79 262.47986:44 262.54291:22
252	274.274	2.207	C16H35NO2	CCCCCCCCCCCCN(CCO)CCO	NA	Lauryldiethanolamine	[M+H]+	PosLipidSECUF	0.8	TRUE	17.298	274.274	C16H35NO2	1,2-aminoalcohols	NKFNBVMJTSYZDV-UHFFFAOYSA-N	CCCCCCCCCCCCN(CCO)CCO	430	FALSE	TRUE	TRUE	Normalized unit: Intensity; Annotation method: MSMS-Public_all-pos-VS19_4	FALSE	FALSE	2455	0	0	1	0.696	0.725	0.866	1	1	1.818	11.96	Pos_Lipid_SECUF_PQC_it3	274.27402:4264 275.27869:1176 276.28335:0	70.06455:94 88.07452:132 102.08841:203 106.08305:79 113.01712:12 115.74305:14 153.92221:103 153.98506:6 171.11786:72 189.10542:44 196.86823:5 196.90726:27 214.87945:75 250.89474:65 274.27162:411 274.57519:8 274.71011:48
253	274.274	24.356	C16H35NO2	CCCCCCCCCCCCN(CCO)CCO	NA	Lauryldiethanolamine	[M+H]+	PosLipidSECUF	0.67	TRUE	17.298	274.274	C16H35NO2	1,2-aminoalcohols	NKFNBVMJTSYZDV-UHFFFAOYSA-N	CCCCCCCCCCCCN(CCO)CCO	430	FALSE	TRUE	TRUE	Normalized unit: Intensity; Annotation method: MSMS-Public_all-pos-VS19_4	FALSE	FALSE	2456	0	0	1	0.753	0.719	0.866	1	1	1.829	9.69	Pos_Lipid_SECUF_PQC_it3	274.27429:4839 275.27896:1405 276.28363:0	70.06480:173 70.10063:6 71.08394:186 71.11325:8 81.53979:7 88.07614:142 88.10280:6 88.11914:5 94.22052:5 99.10081:7 102.08934:53 102.11878:6 106.08760:279 106.12415:18 125.09376:144 125.13325:10 152.92298:230 152.96866:16 174.18405:18 185.15427:200 185.19713:21 185.21158:14 185.34772:53 185.36368:16 185.50552:12 185.75760:19 196.90779:178 197.21286:11 202.15389:64 202.17942:8 214.88002:119 214.91…
254	274.274	20.529	C16H35NO2	CCCCCCCCCCCCN(CCO)CCO	NA	Lauryldiethanolamine	[M+H]+	PosLipidSECUF	0.13	TRUE	17.298	274.274	C16H35NO2	1,2-aminoalcohols	NKFNBVMJTSYZDV-UHFFFAOYSA-N	CCCCCCCCCCCCN(CCO)CCO	430	FALSE	TRUE	TRUE	Normalized unit: Intensity; Annotation method: MSMS-Public_all-pos-VS19_4	FALSE	FALSE	2457	0	0	1	0.707	0.694	0.866	1	1	1.813	7.05	Pos_Lipid_SECUF_PQC_it2	274.27371:5049 275.27838:1175 276.28305:0	55.12219:18 70.32829:32 71.08345:168 85.39759:19 88.07497:432 88.14069:11 106.08675:131 106.33241:14 115.22650:14 155.26354:6 157.07046:139 157.11121:5 161.02824:78 185.15419:107 185.21130:5 196.90787:527 196.98475:20 197.55990:51 197.62597:8 214.87974:97 214.91628:298 214.96237:21 214.98266:9 233.45396:24 256.26016:64 271.32481:37 274.16076:70 274.27340:1428 274.35900:18 274.52655:58 274.93926:9…
255	274.274	17.555	C16H35NO2	CCCCCCCCCCCCN(CCO)CCO	NA	Lauryldiethanolamine	[M+H]+	PosLipidSECUF	0.07	TRUE	17.298	274.274	C16H35NO2	1,2-aminoalcohols	NKFNBVMJTSYZDV-UHFFFAOYSA-N	CCCCCCCCCCCCN(CCO)CCO	430	FALSE	TRUE	TRUE	Normalized unit: Intensity; Annotation method: MSMS-Public_all-pos-VS19_4	FALSE	FALSE	2459	0	0	1	0.606	0.631	0.866	1	1	1.779	4.17	Pos_Lipid_SECUF_PQC_it5	274.27399:3856 275.27865:688 276.28332:0	57.06880:264 57.10787:18 70.06483:167 70.10798:6 81.06925:86 86.21401:6 88.37569:14 106.08376:222 106.13970:12 106.50933:41 106.54269:48 185.15362:92 185.21037:5 196.90734:213 196.99916:6 197.58742:33 214.87671:65 214.91735:136 214.99518:8 232.88839:47 238.94056:67 256.26517:163 256.33604:7 256.65182:48 257.04525:24 274.07787:71 274.12402:7 274.27371:675 274.35359:15 274.46914:20 274.50369:22 274…
256	274.274	23.026	C16H35NO2	CCCCCCCCCCCCN(CCO)CCO	NA	Lauryldiethanolamine	[M+H]+	PosLipidSECUF	0.13	TRUE	17.298	274.274	C16H35NO2	1,2-aminoalcohols	NKFNBVMJTSYZDV-UHFFFAOYSA-N	CCCCCCCCCCCCN(CCO)CCO	430	FALSE	TRUE	TRUE	Normalized unit: Intensity; Annotation method: MSMS-Public_all-pos-VS19_4	FALSE	FALSE	2461	0	0	1	0.749	0.694	0.866	1	1	1.822	7.42	Pos_Lipid_SECUF_PQC_it3	274.27441:4733 275.27908:1058 276.28375:0	57.06997:228 57.10374:14 75.55489:10 88.07325:51 95.04467:19 102.08784:125 105.06791:85 111.15379:37 151.57348:15 185.57948:42 185.61146:6 214.91940:207 214.95723:15 214.98756:10 215.17880:26 215.41882:27 230.24253:107 232.89175:281 232.94297:12 233.88962:15 256.26559:293 256.55353:13 258.57786:21 274.27328:1293 274.36032:42 274.52465:9 274.56083:27 274.58868:24 274.67053:7 274.77973:16
257	277.129	2.221	C12H20O7	CCOC(=O)CC(O)(CC(=O)OCC)C(=O)OCC	NA	Triethyl citrate; LC-ESI-ITFT; MS2; CE	[M+H]+	PosLipidSECUF	1	TRUE	-1	277.128	C12H20O7	Tricarboxylic acids and derivatives	DOOTYTYQINUNNV-UHFFFAOYSA-N	CCOC(=O)CC(O)(CC(=O)OCC)C(=O)OCC	430	FALSE	TRUE	TRUE	Normalized unit: Intensity; Annotation method: MSMS-Pos-MassBank (1)_3	FALSE	FALSE	2483	0	0	1	0.695	0.868	0.798	5	0.63	1.578	68.07	Pos_Lipid_SECUF_PQC_it3	277.12851:6624 278.13318:964 279.13785:0	57.06842:65 68.99756:116 87.41288:7 101.05848:216 101.11295:10 111.00612:129 111.06927:7 115.03918:995 115.09634:27 115.11322:10 115.14109:34 115.26917:5 125.22521:23 129.01669:296 129.04426:39 129.07218:13 129.17721:18 129.32393:9 134.11101:49 135.11706:127 139.00158:517 139.06417:9 139.07679:16 157.04825:493 157.12101:77 157.15017:45 157.29764:9 157.33069:94 157.37274:54 157.44948:10 157.49759:…
258	277.13	1.633	C12H20O7	CCOC(=O)CC(O)(CC(=O)OCC)C(=O)OCC	NA	Triethyl citrate; LC-ESI-ITFT; MS2; CE	[M+H]+	PosLipidSECUF	1	TRUE	-1	277.128	C12H20O7	Tricarboxylic acids and derivatives	DOOTYTYQINUNNV-UHFFFAOYSA-N	CCOC(=O)CC(O)(CC(=O)OCC)C(=O)OCC	430	FALSE	TRUE	TRUE	Normalized unit: Intensity; Annotation method: MSMS-Pos-MassBank (1)_3	FALSE	FALSE	2484	0	0	0.96	0.506	0.637	0.728	4	0.5	1.357	104.7	Pos_Lipid_SECUF_PQC_it4	277.12964:5670 278.13431:1472 279.13897:0	56.96022:5 68.99623:366 69.03483:15 87.04456:158 109.09624:89 109.45747:20 115.03854:157 115.20796:38 115.23020:25 115.49861:15 115.74936:27 129.01520:154 129.06452:10 134.05991:159 139.00304:186 157.04943:1071 157.11021:29 159.11870:26 159.15078:7 159.68170:32 167.68002:18 174.07152:124 174.11087:7 200.09410:13 201.06564:113 201.11245:5 204.06477:94 204.11029:11 204.13994:6 217.07802:63 220.3095…
259	279.159	17.542	C16H22O4	CCCCOC(=O)c1ccccc1C(=O)OCCCC	NA	Dibutylphthalate	[M+H]+	PosLipidSECUF	0.87	TRUE	6.087	279.159	C16H22O4	Benzoic acid esters	DOIRQSBPFJWKBE-UHFFFAOYSA-N	CCCCOC(=O)c1ccccc1C(=O)OCCCC	430	FALSE	TRUE	TRUE	Normalized unit: Intensity; Annotation method: MSMS-Public_all-pos-VS19_4	FALSE	FALSE	2506	0	0	1	0.942	0.938	0.883	1	0.5	1.603	15.33	Pos_Lipid_SECUF_PQC_it1	279.15924:23185 280.16391:3511 281.16858:917	57.06856:208 57.09112:13 57.29219:63 71.08451:140 96.53076:7 121.02621:41 132.13849:185 132.17321:19 149.02296:3725 149.10054:67 149.12116:23 149.21967:11 149.24935:36 149.30846:58 149.55453:30 149.82890:27 150.15056:16 150.36943:51 150.73194:41 151.29129:63 151.31689:9 151.34395:35 165.14849:21 167.06078:18 168.07767:23 219.17348:253 219.24699:5
260	279.159	20.049	C16H22O4	CCCCOC(=O)c1ccccc1C(=O)OCCCC	NA	Dibutylphthalate	[M+H]+	PosLipidSECUF	0.33	TRUE	6.087	279.159	C16H22O4	Benzoic acid esters	DOIRQSBPFJWKBE-UHFFFAOYSA-N	CCCCOC(=O)c1ccccc1C(=O)OCCCC	430	FALSE	TRUE	TRUE	Normalized unit: Intensity; Annotation method: MSMS-Public_all-pos-VS19_4	FALSE	FALSE	2513	0	0	1	0.942	0.938	0.883	1	0.5	1.603	7.75	Pos_Lipid_SECUF_PQC_it1	279.15924:19270 280.16391:2770 281.16858:537	57.06942:189 57.09141:11 71.08364:234 71.12791:10 121.02798:109 149.02340:4803 149.08211:93 149.10131:51 149.12626:20 149.14753:22 149.19851:23 149.21118:15 149.51549:52 149.75258:27 151.12356:92 151.15127:11 164.43877:88 201.04055:35 206.13755:86 279.27333:48
261	279.159	22.918	C16H22O4	CCCCOC(=O)C1=CC=CC=C1C(=O)OCCCC	NA	Di-n-butyl phthalate	[M+H]+	PosLipidSECUF	0.73	TRUE	14.2	279.159	C16H22O4	Benzoic acid esters	DOIRQSBPFJWKBE-UHFFFAOYSA-N	CCCCOC(=O)C1=CC=CC=C1C(=O)OCCCC	430	FALSE	TRUE	TRUE	Normalized unit: Intensity; Annotation method: MSMS-Public_all-pos-VS19_4	FALSE	FALSE	2516	0	0	1	0.945	0.842	0.862	2	1	1.894	18.29	Pos_Lipid_SECUF_PQC_it1	279.15948:23655 280.16415:3942 281.16882:375	55.21183:15 57.06945:448 67.05327:85 71.08524:407 71.12776:7 71.49886:5 74.09613:66 121.15590:17 121.48921:26 135.02520:6 136.60103:23 139.50220:6 143.83312:51 148.25480:27 149.02324:3776 149.08880:79 149.19985:14 149.23506:38 149.29503:10 149.49020:41 149.51959:40 149.55325:45 149.72689:46 196.96437:86
262	279.159	24.369	C16H22O4	CCCCOC(=O)c1ccccc1C(=O)OCCCC	NA	Dibutylphthalate	[M+H]+	PosLipidSECUF	0.8	TRUE	6.087	279.159	C16H22O4	Benzoic acid esters	DOIRQSBPFJWKBE-UHFFFAOYSA-N	CCCCOC(=O)c1ccccc1C(=O)OCCCC	430	FALSE	TRUE	TRUE	Normalized unit: Intensity; Annotation method: MSMS-Public_all-pos-VS19_4	FALSE	FALSE	2517	0	0	1	0.942	0.938	0.883	1	0.5	1.602	27.87	Pos_Lipid_SECUF_PQC_it1	279.15927:32536 280.16394:6551 281.16861:719	55.05330:125 57.06939:185 57.10265:6 71.08422:132 88.79911:5 93.03611:16 99.10250:28 103.12912:96 103.15653:7 121.02701:168 121.06766:9 148.38547:23 149.02342:4332 149.08873:106 149.12576:17 149.23693:31 149.33801:7 182.08558:17 269.07622:16 280.09753:101
263	279.159	5.531	C16H22O4	CCCCOC(=O)C1=CC=CC=C1C(=O)OCCCC	NA	Di-n-butyl phthalate	[M+H]+	PosLipidSECUF	1	TRUE	14.2	279.159	C16H22O4	Benzoic acid esters	DOIRQSBPFJWKBE-UHFFFAOYSA-N	CCCCOC(=O)C1=CC=CC=C1C(=O)OCCCC	430	FALSE	TRUE	TRUE	Normalized unit: Intensity; Annotation method: MSMS-Public_all-pos-VS19_4	FALSE	FALSE	2518	0	0	1	0.989	0.862	0.862	2	1	1.908	86.41	Pos_Lipid_SECUF_PQC_it4	279.15933:34228 280.16400:7028 281.16867:2027	57.06862:509 57.10293:9 57.19792:30 57.23169:7 57.25019:26 57.35235:16 57.53091:31 58.49925:25 62.15003:26 65.03703:104 65.06489:6 69.06792:323 80.16884:5 94.50528:107 94.53040:7 111.07786:140 111.10976:12 121.02849:138 121.07813:11 135.11505:167 142.07846:54 142.10413:11 148.15759:13 149.02247:4234 149.08573:80 149.16869:9 149.38233:5 150.02741:11 150.41276:54 150.43779:10 150.86428:45 151.42061…
264	279.16	11.681	C16H22O4	CCCCOC(=O)C1=CC=CC=C1C(=O)OCCCC	NA	Di-n-butyl phthalate	[M+H]+	PosLipidSECUF	1	TRUE	14.2	279.159	C16H22O4	Benzoic acid esters	DOIRQSBPFJWKBE-UHFFFAOYSA-N	CCCCOC(=O)C1=CC=CC=C1C(=O)OCCCC	430	FALSE	TRUE	TRUE	Normalized unit: Intensity; Annotation method: MSMS-Public_all-pos-VS19_4	FALSE	FALSE	2520	0	0	0.99	0.98	0.859	0.859	2	1	1.902	566.89	Pos_Lipid_SECUF_PQC_it2	279.15961:379310 280.16427:69203 281.16894:9863	57.07028:364 57.10697:6 57.30325:6 71.08539:151 71.14536:5 71.39684:24 71.41217:6 77.25084:6 111.11797:147 127.11120:21 127.16216:18 132.08855:125 132.11324:13 148.03520:15 149.02348:2160 149.08745:34 149.14775:6 149.29983:12 149.32126:12 150.09107:21 160.05971:119 160.10046:13 196.96223:69 197.00900:6 201.04565:51 231.35702:6 279.22795:15 279.28122:69
265	283.152	1.633	C13H24O5	O=C(OCC(OC(=O)CCCC)CO)CCCC	NA	DG 10:0	[M+Na]+	PosLipidSECUF	1	TRUE	2.81	283.152	C13H24O5	DG	OBVJSZHOANNPOP-UHFFFAOYSA-N	O=C(OCC(OC(=O)CCCC)CO)CCCC	420	FALSE	TRUE	TRUE	Normalized unit: Intensity; Annotation method: Msp20250805135626_NCDK_conventional_converted_dev_1	FALSE	FALSE	2593	0	0	1	0.598	0.629	0.866	1	1	1.776	349.01	Pos_Lipid_SECUF_PQC_it3	283.15189:19766 284.15655:2444 285.16122:0	58.59535:29 59.05941:152 59.31229:6 63.08177:6 63.16299:29 71.04632:42 81.29968:42 88.10773:78 88.13231:12 97.06410:223 97.09566:13 97.11270:13 97.21124:27 110.10466:160 110.17159:5 135.11642:133 135.16950:8 163.29414:47 164.26978:13 164.92665:25 177.08804:92 177.12200:15 185.97001:26 191.10114:86 209.03361:56 250.97250:86 282.86928:70 283.07426:45 283.10911:201 283.15369:485 283.22392:15 283.369…
266	283.175	1.101	C12H26O7	C(COCCOCCOCCOCCOCCO)O	NA	Hexaethylene glycol; CE30; IIRDTKBZINWQAW-UHFFFAOYSA-N	[M+H]+	PosLipidSECUF	0.93	TRUE	1.687	283.175	C12H26O7	Polyethylene glycols	IIRDTKBZINWQAW-UHFFFAOYSA-N	C(COCCOCCOCCOCCOCCO)O	430	FALSE	TRUE	TRUE	Normalized unit: Intensity; Annotation method: MSMS-Public_all-pos-VS19_4	FALSE	FALSE	2594	0	0	1	0.484	0.69	0.624	2	0.1	1.083	49.38	Pos_Lipid_SECUF_PQC_it2	283.17505:19187 284.17972:3086 285.18438:416	87.20292:8 89.05980:279 92.99931:41 93.01992:6 100.07514:236 100.12719:9 102.19392:8 102.36332:29 106.20042:5 133.08529:248 133.14694:16 133.50238:39 161.18594:6 164.92946:153 204.28818:5 265.19370:70 283.11318:7
267	284.295	11.155	null	null	NA	RIKEN P-VS1 ID-1009 from Mouse_Muscle_WT_CTX0_Ctr	[M+H]+	PosLipidSECUF	1	TRUE	7.1	284.298	null	Unknown	null	null	430	FALSE	TRUE	TRUE	Normalized unit: Intensity; Annotation method: Msp20250805135626_NCDK_conventional_converted_dev_1	FALSE	FALSE	2612	0	0	0.89	0.914	0.866	0.837	1	0.2	1.181	1223.08	Pos_Lipid_SECUF_PQC_it1	284.29535:157093 285.30002:36546 286.30468:3105	57.06935:243 57.10054:10 57.18207:14 57.40006:32 60.04440:136 60.06347:16 60.30449:6 60.44153:12 67.22795:10 69.06902:75 71.08545:467 71.12520:6 71.24172:22 73.06242:27 82.27275:35 85.77498:37 87.56634:8 88.07531:226 88.12492:10 88.27842:29 89.05822:82 97.10056:265 97.13352:21 97.15280:12 100.07330:79 102.08923:63 102.58471:100 109.10103:63 111.11680:162 111.14599:20 111.16464:6 144.30486:47 151.…
268	284.295	10.722	null	null	NA	RIKEN P-VS1 ID-1009 from Mouse_Muscle_WT_CTX0_Ctr	[M+H]+	PosLipidSECUF	1	TRUE	7.1	284.298	null	Unknown	null	null	430	FALSE	TRUE	TRUE	Normalized unit: Intensity; Annotation method: Msp20250805135626_NCDK_conventional_converted_dev_1	FALSE	FALSE	2613	0	0	0.89	0.759	0.828	0.837	1	0.2	1.143	2223.49	Pos_Lipid_SECUF_PQC_it1	284.29532:388148 285.29999:78358 286.30465:8365	57.06896:821 57.10456:13 57.13538:6 57.26332:44 57.28779:11 57.43148:59 57.52283:15 57.56210:23 60.04418:3721 60.08530:101 60.19164:47 60.20710:43 60.22654:18 60.29870:40 60.38766:22 60.54902:10 61.04052:134 61.06139:10 67.05271:103 71.08493:367 71.11956:12 71.27363:24 71.32905:22 73.21370:22 85.09936:552 85.14185:18 88.07548:138 92.90926:30 100.18145:8 102.08966:80 158.15326:82 172.17318:37 197.…
269	285.243	8.248	C17H34O4	CCCCCCCCCCCCCC(=O)OCC(CO)O	NA	GLYCEROL-MYRISTATE	[M-H2O+H]+	PosLipidSECUF	1	TRUE	-1	285.242	C17H34O4	1-monoacylglycerols	DCBSHORRWZKAKO-UHFFFAOYSA-N	CCCCCCCCCCCCCC(=O)OCC(CO)O	430	FALSE	TRUE	TRUE	Normalized unit: Intensity; Annotation method: MSMS-Public_all-pos-VS19_4	FALSE	FALSE	2638	0	0	0.99	0.698	0.695	0.785	9	0.39	1.383	137.62	Pos_Lipid_SECUF_PQC_it2	285.24301:15884 286.24768:2824 287.25235:0	57.03232:350 57.05169:27 57.06946:1204 57.09852:45 57.27707:22 57.31310:12 57.43470:24 57.45735:28 57.99574:27 59.06006:176 67.05287:192 67.07602:21 68.05847:40 69.06901:95 69.09507:5 69.45375:7 70.07403:198 70.11843:8 71.08548:1514 71.23556:7 71.33796:11 72.49406:19 81.06814:99 81.24341:21 83.08455:156 83.12100:8 85.10124:194 85.13571:6 85.34942:53 89.05899:304 89.59264:22 91.05454:106 91.08166:…
270	285.29	10.252	C17H36N2O	CCCCCCCCCCCC(=O)NCCCN(C)C	NA	N-[3-(Dimethylamino)propyl]dodecanamide	[M+H]+	PosLipidSECUF	1	TRUE	17.468	285.29	C17H36N2O	N-acyl amines	TWMFGCHRALXDAR-UHFFFAOYSA-N	CCCCCCCCCCCC(=O)NCCCN(C)C	430	FALSE	TRUE	TRUE	Normalized unit: Intensity; Annotation method: MSMS-Public_all-pos-VS19_4	FALSE	FALSE	2644	0	0	1	0.558	0.693	0.897	1	0.5	1.474	438.15	Pos_Lipid_SECUF_PQC_it4	285.29019:35314 286.29486:7130 287.29953:594	57.14558:6 61.03859:287 71.08435:136 83.07735:51 89.07798:246 89.14771:7 205.67964:6 225.88883:135 225.96020:7 242.88562:14 283.24340:13 285.22941:132 285.29178:495 285.35185:61 285.42782:5 285.54494:14 285.90805:27 285.98454:51
271	287.237	9.066	C20H32O2	CC(/CC[C@H]1C(=C)CCC2C(C)(C)CCC[C@]12C)=C\C(O)=O	NA	NCGC00384643-01_C20H32O2_(2E)-3-Methyl-5-[(1S,8aS)-5,5,8a-trimethyl-2-methylenedecahydro-1-naphthalenyl]-2-pentenoic acid	[M-H2O+H]+	PosLipidSECUF	1	TRUE	-1	287.237	C20H32O2	Diterpenoids	JFQBNOIJWROZGE-YSNLAMCCSA-N	CC(/CC[C@H]1C(=C)CCC2C(C)(C)CCC[C@]12C)=C\C(O)=O	430	FALSE	TRUE	TRUE	Normalized unit: Intensity; Annotation method: MSMS-Public_all-pos-VS19_4	FALSE	FALSE	2670	0	0	1	0.494	0.824	0.696	5	0.08	1.13	49.01	Pos_Lipid_SECUF_PQC_it3	287.23657:4964 288.24124:729 289.24591:0	77.03863:106 93.06968:210 109.10086:195 109.13569:11 109.91382:8 114.32616:6 137.09676:237 137.13143:7 147.08188:141 147.15249:18 147.27842:24 149.09549:262 149.15615:7 163.10755:33 163.23817:26 163.77233:21 165.12756:81 165.15462:15 199.15106:110 199.17601:21 199.41053:44 213.53982:30 227.18135:90 229.19992:61 231.17066:121 241.19598:6 245.18747:97 259.25274:45 260.43291:22 269.22539:106 269.258…
272	288.253	5.746	C16H33NO3	CCCCCCCCCCCC(=O)N(CCO)CCO	NA	Lauryl diethanolamide	[M+H]+	PosLipidSECUF	0.87	TRUE	12.948	288.253	C16H33NO3	N-acyl amines	AOMUHOFOVNGZAN-UHFFFAOYSA-N	CCCCCCCCCCCC(=O)N(CCO)CCO	430	FALSE	TRUE	TRUE	Normalized unit: Intensity; Annotation method: MSMS-Public_all-pos-VS19_4	FALSE	FALSE	2676	0	0	1	0.799	0.922	0.698	4	0.31	1.366	103.77	Pos_Lipid_SECUF_PQC_it1	288.25327:14061 289.25793:3188 290.26260:1236	57.06930:241 57.10387:13 70.06490:997 70.09718:24 71.46860:25 87.94729:70 88.07571:2760 88.12572:55 88.20217:26 88.25232:20 88.29945:18 88.32706:32 88.50591:13 95.08296:170 95.10615:26 95.12909:7 95.25515:18 95.33083:25 96.15446:40 102.05108:73 106.08672:1035 106.13727:44 106.19683:33 106.24599:24 106.35490:5 123.11627:34 137.13923:6 147.11889:45 160.11861:187 160.16899:13 225.72149:49 227.17557:…
273	288.289	7.337	null	null	NA	RIKEN P-VS1 ID-1062 from Mouse_Aorta_WT_N_Ctr	[M+H]+	PosLipidSECUF	0.6	TRUE	5.5	288.29	null	Unknown	null	null	430	FALSE	TRUE	TRUE	Normalized unit: Intensity; Annotation method: Msp20250805135626_NCDK_conventional_converted_dev_1	FALSE	FALSE	2679	0	0	1	0.666	0.92	0.818	4	0.36	1.282	36.31	Pos_Lipid_SECUF_PQC_it2	288.28989:5468 289.29455:696 290.29922:0	57.06854:395 57.10783:11 57.11809:7 71.08379:167 71.11905:20 83.08424:159 86.09593:119 86.11908:18 88.07463:151 88.11580:9 88.25869:18 89.76280:15 95.08249:65 106.08628:714 106.12552:26 106.15001:6 106.28839:15 106.72030:14 137.09371:149 146.10129:25 149.12033:39 164.67625:30 191.17888:37 194.88379:13 199.16943:52 199.18440:33 230.80494:8 253.75902:73 270.23396:101 270.27531:33 276.08164:6 288.28…
274	288.29	6.384	null	null	NA	RIKEN P-VS1 ID-1062 from Mouse_Aorta_WT_N_Ctr	[M+H]+	PosLipidSECUF	0.53	TRUE	5.5	288.29	null	Unknown	null	null	430	FALSE	TRUE	TRUE	Normalized unit: Intensity; Annotation method: Msp20250805135626_NCDK_conventional_converted_dev_1	FALSE	FALSE	2680	0	0	0.99	0.547	0.872	0.842	3	0.27	1.203	22.4	Pos_Lipid_SECUF_PQC_it3	288.28934:2624 289.29400:394 290.29867:0	57.06997:220 57.09273:13 58.13920:25 71.08534:210 71.11052:18 85.09074:40 86.25268:14 88.37336:26 95.08546:111 99.04556:96 121.41397:8 121.65080:19 124.11326:183 124.16934:6 129.06503:90 174.12410:52 206.11592:21 227.19601:27 236.45016:6 237.22187:37 270.14531:64 270.27748:226 288.25651:62 288.29018:761 288.35246:20 288.38004:6 288.47285:7 288.49751:11 288.53275:49 288.55108:15 288.96810:24 289.1…
275	293.098	33.007	C10H16N2O8	C(CN(CC(=O)O)CC(=O)O)N(CC(=O)O)CC(=O)O	NA	Ethylenediaminetetraacetic acid EDTA	[M+H]+	PosLipidSECUF	1	TRUE	-1	293.098	C10H16N2O8	Tetracarboxylic acids and derivatives	KCXVZYZYPLLWCC-UHFFFAOYSA-N	C(CN(CC(=O)O)CC(=O)O)N(CC(=O)O)CC(=O)O	430	FALSE	TRUE	TRUE	Normalized unit: Intensity; Annotation method: MSMS-Public_all-pos-VS19_4	FALSE	FALSE	2714	0	0	1	0.859	0.901	0.832	3	0.21	1.371	53.4	Pos_Lipid_SECUF_PQC_it2	293.09821:5651 294.10287:631 295.10754:467	60.04325:176 60.08433:14 74.05864:152 74.10502:6 74.15585:58 86.05755:92 86.09696:257 88.03855:173 96.04345:151 96.08640:10 102.04995:49 102.07517:6 105.70914:7 114.05531:332 114.09436:18 114.10885:6 114.22859:16 115.14480:28 116.10837:177 116.14571:12 116.16140:5 116.26085:27 132.06558:2484 132.12711:44 132.25454:11 132.27841:5 132.35561:41 154.11727:38 154.69316:10 159.80567:19 160.05928:1587 1…
276	298.311	10.738	null	null	NA	RIKEN P-VS1 ID-1145 from Mouse_Aorta_WT_N_Ctr	[M+H]+	PosLipidSECUF	1	TRUE	7.35	298.311	null	Unknown	null	null	430	FALSE	TRUE	TRUE	Normalized unit: Intensity; Annotation method: Msp20250805135626_NCDK_conventional_converted_dev_1	FALSE	FALSE	2813	0	0	1	1	0.866	0.866	1	1	1.722	97.37	Pos_Lipid_SECUF_PQC_it2	298.31061:7862 299.31528:1387 300.31994:0	57.06947:335 57.09878:12 60.07919:269 60.11024:9 71.08392:138 71.10492:10 71.11900:12 74.09517:186 74.12036:15 83.08252:199 83.11210:12 88.11191:201 88.14995:10 88.45355:49 106.86067:27 107.08574:93 109.06335:38 109.10162:99 109.12917:12 114.08876:74 125.09726:154 125.14999:10 128.10692:218 128.13439:31 128.17865:5 130.12382:99 131.12771:87 131.17490:7 153.07225:187 153.11071:8 158.15291:168 158.…
277	298.311	11.519	null	null	NA	RIKEN P-VS1 ID-1145 from Mouse_Aorta_WT_N_Ctr	[M+H]+	PosLipidSECUF	1	TRUE	7.35	298.311	null	Unknown	null	null	430	FALSE	TRUE	TRUE	Normalized unit: Intensity; Annotation method: Msp20250805135626_NCDK_conventional_converted_dev_1	FALSE	FALSE	2814	0	0	0.97	1	0.866	0.866	1	1	1.709	222.61	Pos_Lipid_SECUF_PQC_it1	298.31195:19842 299.31662:4297 300.32129:362	55.11947:35 57.06998:247 57.09796:14 57.10927:7 58.02879:257 58.05893:13 71.08406:107 71.11636:12 74.05706:47 74.07753:5 74.09515:57 81.06755:167 83.08306:151 88.07441:93 102.09048:424 102.12061:21 102.20749:52 109.10359:102 116.10393:70 130.12298:120 130.15925:13 130.18687:5 134.37104:13 144.59554:27 156.07701:45 156.90340:33 177.08425:52 200.19778:125 256.50267:16 280.29696:31 296.07457:22 296.…
278	299.175	4.096	C18H22N2O2	C[C@H]1CN([C@@H]2CC3=CNC4=CC=CC(=C34)[C@H]2[C@@H]1OC(=O)C)C	NA	Roquefortine A	[M+H]+	PosLipidSECUF	1	TRUE	2.46	299.175	C18H22N2O2	Clavines and derivatives	GJSSYQDXZLZOLR-QMHBMSAFSA-N	C[C@H]1CN([C@@H]2CC3=CNC4=CC=CC(=C34)[C@H]2[C@@H]1OC(=O)C)C	430	FALSE	TRUE	TRUE	Normalized unit: Intensity; Annotation method: MSMS-Public_all-pos-VS19_4	FALSE	FALSE	2830	0	0	1	0.546	0.616	0.876	1	0.5	1.445	335.14	Pos_Lipid_SECUF_PQC_it1	299.17572:17469 300.18039:3941 301.18506:399	55.01715:256 57.06980:119 57.09672:7 58.06339:130 64.13665:35 69.45769:6 83.08696:121 85.10078:445 85.14784:9 93.05786:97 94.06507:150 94.09534:11 107.08408:205 107.11805:18 111.58112:26 118.06058:71 142.06286:135 142.10787:11 142.12026:7 147.11525:60 159.09066:86 159.11589:8 162.05474:100 162.11371:6 170.05473:54 170.43053:17 176.96738:112 182.06220:169 182.13679:8 183.47483:5 186.65472:36 187.0…
279	300.992	5.597	null	null	NA	RIKEN P-VS1 ID-1164 from Mouse_Muscle_WT_CTX0_Ctr	[M+H]+	PosLipidSECUF	0.6	TRUE	4.93	300.992	null	Unknown	null	null	430	FALSE	TRUE	TRUE	Normalized unit: Intensity; Annotation method: Msp20250805135626_NCDK_conventional_converted_dev_1	FALSE	FALSE	2859	0	0	1	0.614	0.828	0.782	2	0.22	1.158	22.48	Pos_Lipid_SECUF_PQC_it5	300.99246:1783 301.99713:431 303.00180:0	57.06834:99 69.06643:35 83.08322:104 83.10977:5 85.06510:116 85.09338:17 89.00564:81 102.12467:132 102.16589:5 121.39821:10 157.00272:22 165.97718:458 166.03429:14 166.97988:59 173.12938:136 173.19013:9 178.07673:48 199.52903:6 201.29444:14 226.21514:103 226.25518:12 240.26231:31 240.28914:5 250.54969:11 284.28573:54 300.98910:768 301.07828:14 301.13273:39
280	304.3	5.041	C21H38N	C[N+](CCCCCCCCCCCC)(Cc1ccccc1)C	NA	Benzalkonium chloride (C12)	[M]+	PosLipidSECUF	0.73	TRUE	-1	304.3	C21H38N	Phenylmethylamines	CYDRXTMLKJDRQH-UHFFFAOYSA-N	C[N+](CCCCCCCCCCCC)(Cc1ccccc1)C	430	FALSE	TRUE	TRUE	Normalized unit: Intensity; Annotation method: MSMS-Public_all-pos-VS19_4	FALSE	FALSE	2902	0	0	1	0.623	0.647	0.824	3	0.5	1.446	45.54	Pos_Lipid_SECUF_PQC_it2	304.29956:4300 305.30423:1004 306.30890:0	58.06453:321 58.08775:29 58.10401:7 58.52287:91 72.04361:196 74.05936:109 74.08928:9 80.73568:30 80.74455:16 85.09984:104 88.11264:12 88.55050:17 91.05343:1173 91.11128:7 91.18064:30 91.38218:38 91.45160:10 111.07948:82 119.08569:51 132.07608:212 132.11983:9 144.08180:138 158.09671:78 161.08102:122 174.12864:379 174.16931:22 174.19287:13 175.01422:152 175.05927:12 212.23732:616 216.11559:90 216.1…
281	305.158	1.133	C12H26O7	C(COCCOCCOCCOCCOCCO)O	NA	Hexaethylene glycol	[M+Na]+	PosLipidSECUF	1	TRUE	5.416	305.157	C12H26O7	Polyethylene glycols	IIRDTKBZINWQAW-UHFFFAOYSA-N	C(COCCOCCOCCOCCOCCO)O	430	FALSE	TRUE	TRUE	Normalized unit: Intensity; Annotation method: MSMS-Public_all-pos-VS19_4	FALSE	FALSE	2909	0	0	1	1	0.866	0.866	1	1	1.913	694.19	Pos_Lipid_SECUF_PQC_it1	305.15741:41960 306.16208:5619 307.16675:857	71.08319:134 73.24167:30 104.11495:8 139.07444:78 139.12253:5 170.07939:131 170.14999:5 171.07702:29 196.86117:29 207.11672:162 213.08152:38 214.07004:113 214.14202:5 282.89816:8 303.29158:19 304.54656:25 305.15738:12941 305.24490:221 305.28834:28 305.31858:42 305.36122:56 305.39295:105 305.42933:65 305.46961:55 305.53013:17 305.56971:35 305.61857:72 305.69136:69 305.76100:12 305.79574:48 305.837…
282	313.143	5.168	C19H20O4	CCCCOC(=O)C1=C(C=CC=C1)C(=O)OCC1=CC=CC=C1	NA	Benzyl butyl phthalate (also known as chemical regent)	[M+H]+	PosLipidSECUF	1	TRUE	4.889	313.143	C19H20O4	Others	IRIAEXORFWYRCZ-UHFFFAOYSA-N	CCCCOC(=O)C1=C(C=CC=C1)C(=O)OCC1=CC=CC=C1	430	FALSE	TRUE	TRUE	Normalized unit: Intensity; Annotation method: Msp20250805135626_NCDK_conventional_converted_dev_1	FALSE	FALSE	3037	0	0	0.99	0.979	0.938	0.921	2	0.67	1.731	56.89	Pos_Lipid_SECUF_PQC_it2	313.14291:5901 314.14758:1342 315.15225:280	55.05328:225 55.09391:11 57.16128:15 61.08455:67 61.10193:8 64.36948:9 65.03907:156 65.08173:7 91.05400:3662 91.10425:96 91.11465:24 91.13844:56 91.15113:39 91.19717:12 91.21373:10 91.29310:59 91.33594:31 91.58917:16 91.97364:28 92.39328:17 95.78638:48 97.06514:107 100.11053:85 104.46126:7 105.04370:123 105.06505:18 108.24152:7 138.98166:13 148.02218:12 149.02306:1344 149.08744:15 149.18276:28 14…
283	314.306	13.567	C19H39NO2	O=C(NCCO)CCCCCCCCCCCCCCCC	NA	NAE 17:0	[M+H]+	PosLipidSECUF	1	TRUE	7.97	314.305	C19H39NO2	NAE	GCCFMSAXQJECNH-UHFFFAOYSA-N	O=C(NCCO)CCCCCCCCCCCCCCCC	410	FALSE	TRUE	TRUE	Normalized unit: Intensity; Annotation method: Msp20250805135626_NCDK_conventional_converted_dev_1	FALSE	FALSE	3069	0	0	1	0.66	0.77	0.866	1	2	2.462	474.96	Pos_Lipid_SECUF_PQC_it3	314.30576:52801 315.31042:10189 316.31509:1505	57.06970:945 57.11710:8 57.17445:30 57.48614:12 57.68034:29 62.02356:1863 62.04801:210 62.09544:18 62.19399:31 62.29181:35 62.34375:43 69.07074:394 69.11498:17 71.08588:1318 71.13081:38 71.13960:15 71.29136:9 74.02411:124 74.10721:21 74.18761:10 74.39328:11 83.08678:106 85.10043:287 85.13881:13 85.98669:36 96.08879:169 97.10115:255 104.07019:215 104.09689:19 105.04214:111 113.13040:74 116.02440:2…
284	316.262	8.001	C21H35NO2	CCC(C)CC(C)\\C=C\\CCC(O)C(CC1=CC=C(O)C=C1)NC	NA	NCGC00380664-01!4-[(E)-3-hydroxy-8,10-dimethyl-2-(methylamino)dodec-6-enyl]phenol [IIN-based on: CCMSLIB00000847532]	[M-H2O+H]+	PosLipidSECUF	0.47	TRUE	-1	316.263	C21H35NO2	Amphetamines and derivatives	RNCWKUCWPBNWOH-SOFGYWHQSA-N	CCC(C)CC(C)\\C=C\\CCC(O)C(CC1=CC=C(O)C=C1)NC	430	FALSE	TRUE	TRUE	Normalized unit: Intensity; Annotation method: MSMS-Public_all-pos-VS19_4	FALSE	FALSE	3095	0	0	1	0.514	0.819	0.8	1	0.04	1.156	43.52	Pos_Lipid_SECUF_PQC_it5	316.26376:3364 317.26843:437 318.27310:0	67.05414:229 67.09749:13 83.08576:93 83.11186:5 88.10628:9 88.30007:28 187.54842:20 214.91983:206 214.97262:9 216.89847:6 218.18992:317 218.24516:9 218.27070:5 218.43425:48 218.48916:44 218.89447:20 227.20107:45 227.23458:6 245.21940:23 263.95382:22 303.51007:5 307.06704:27 308.85366:18 316.26544:1016 316.33829:16 316.35974:13 316.57577:36 316.77143:39 317.08145:13 317.28428:27 317.44951:22 319.4…
285	316.321	9.36	null	null	NA	RIKEN P-VS1 ID-1378 from Mouse_Aorta_WT_N_Ctr	[M+H]+	PosLipidSECUF	0.8	TRUE	6.56	316.319	null	Unknown	null	null	430	FALSE	TRUE	TRUE	Normalized unit: Intensity; Annotation method: Msp20250805135626_NCDK_conventional_converted_dev_1	FALSE	FALSE	3101	0	0	0.98	0.759	0.927	0.863	3	0.3	1.273	70.05	Pos_Lipid_SECUF_PQC_it3	316.32047:5471 317.32513:1476 318.32980:253	52.99401:11 57.06904:313 58.30167:33 62.05801:68 62.07705:6 70.06565:114 70.08323:27 70.11053:5 71.08424:80 85.09768:84 88.07436:336 88.11259:7 89.11370:9 95.08454:171 95.12905:5 98.10322:220 98.15118:6 106.08688:1019 106.12927:32 106.17040:17 106.29722:12 107.62762:19 140.14162:143 140.18459:7 164.30931:5 175.38684:81 185.30059:5 196.90907:65 214.91716:339 215.30102:14 215.36863:23 215.49460:78 …
286	316.322	8.548	null	null	NA	RIKEN P-VS1 ID-1378 from Mouse_Aorta_WT_N_Ctr	[M+H]+	PosLipidSECUF	0.6	TRUE	6.56	316.319	null	Unknown	null	null	430	FALSE	TRUE	TRUE	Normalized unit: Intensity; Annotation method: Msp20250805135626_NCDK_conventional_converted_dev_1	FALSE	FALSE	3102	0	0	0.99	0.645	0.826	0.913	2	0.2	1.197	31.6	Pos_Lipid_SECUF_PQC_it5	316.32025:2188 317.32492:701 318.32959:0	71.13080:32 71.22671:23 83.08366:112 83.11506:6 83.49373:27 88.03641:94 88.07481:111 88.11814:10 88.17143:12 97.10296:105 97.12964:9 112.37828:20 159.11703:109 159.17041:6 161.13420:152 161.15621:30 198.93827:133 199.88331:14 214.91658:699 215.49507:12 227.19928:62 239.23122:22 239.97098:45 256.25909:37 259.87526:19 263.27100:101 272.29689:96 272.31375:33 272.33651:12 298.25318:32 298.31210:406 2…
287	324.327	12.987	null	null	NA	RIKEN P-VS1 ID-1456 from Mouse_Muscle_WT_CTX0_Ctr	[M+H]+	PosLipidSECUF	0.93	TRUE	7.55	324.326	null	Unknown	null	null	430	FALSE	TRUE	TRUE	Normalized unit: Intensity; Annotation method: Msp20250805135626_NCDK_conventional_converted_dev_1	FALSE	FALSE	3187	0	0	0.99	0.518	0.784	0.905	1	0.5	1.335	52.62	Pos_Lipid_SECUF_PQC_it5	324.32700:3303 325.33166:1167 326.33633:1244	55.01737:164 65.20494:15 69.07079:144 71.08698:109 71.12226:7 72.04405:1168 72.39052:20 74.09656:1900 74.13470:43 74.15825:7 74.20190:29 74.32567:5 74.36640:13 74.56638:13 74.62260:5 74.84744:29 74.92214:6 75.02466:233 75.06693:6 75.09880:119 75.13504:6 75.24843:51 78.75456:162 78.79656:8 138.62530:16 194.08920:57 196.30896:5 219.96010:5 242.24175:77 283.10151:6 304.89260:14 324.25730:37 324.3259…
288	325.235	8.246	C17H34O4	CCCCCCCCCCCCCC(=O)OCC(CO)O	NA	GLYCEROL-MYRISTATE	[M+Na]+	PosLipidSECUF	1	TRUE	-1	325.235	C17H34O4	1-monoacylglycerols	DCBSHORRWZKAKO-UHFFFAOYSA-N	CCCCCCCCCCCCCC(=O)OCC(CO)O	430	FALSE	TRUE	TRUE	Normalized unit: Intensity; Annotation method: MSMS-Public_all-pos-VS19_4	FALSE	FALSE	3202	0	0	1	0.608	0.688	0.843	1	0.33	1.353	126.47	Pos_Lipid_SECUF_PQC_it2	325.23517:7984 326.23984:1906 327.24450:279	57.06853:145 57.09894:8 57.11006:5 69.06865:96 70.35707:5 75.05769:25 83.08390:80 107.08411:217 107.12933:10 107.14353:8 131.08496:45 149.13116:65 185.13269:84 185.20475:5 193.09958:31 239.10702:105 239.18543:5 247.63388:23 264.27014:8 272.34704:22 324.79937:24 325.23508:299 325.28557:28 325.36369:42 325.38557:31 325.62656:13 325.85978:17
289	326.378	7.896	null	null	NA	RIKEN P-VS1 ID-1478 from Mouse_Aorta_WT_N_Ctr	[M+H]+	PosLipidSECUF	1	TRUE	6.31	326.377	null	Unknown	null	null	430	FALSE	TRUE	TRUE	Normalized unit: Intensity; Annotation method: Msp20250805135626_NCDK_conventional_converted_dev_1	FALSE	FALSE	3238	0	0	0.95	0.971	0.92	0.92	2	1	1.726	114.16	Pos_Lipid_SECUF_PQC_it2	326.37860:5809 327.38327:1878 328.38794:0	57.03313:115 57.06850:130 69.75556:12 72.08036:130 76.07424:172 81.06811:77 85.61479:5 88.11098:175 97.17729:17 102.12595:236 102.15270:21 109.15792:11 109.31276:43 121.10058:42 121.25797:37 121.30048:46 121.62369:31 125.13059:103 129.12263:49 133.08365:124 133.11313:13 161.13242:63 170.02185:135 186.22190:352 186.46063:17 207.17675:59 207.22682:14 231.82019:13 242.04566:35 242.07176:14 266.28229…
290	328.321	12.078	C20H41NO2	O=C(NCCO)CCCCCCCCCCCCCCCCC	NA	NAE 18:0	[M+H]+	PosLipidSECUF	1	TRUE	8.234	328.321	C20H41NO2	NAE	OTGQIQQTPXJQRG-UHFFFAOYSA-N	O=C(NCCO)CCCCCCCCCCCCCCCCC	410	FALSE	TRUE	TRUE	Normalized unit: Intensity; Annotation method: Msp20250805135626_NCDK_conventional_converted_dev_1	FALSE	FALSE	3287	0	0	0.97	0.72	0.746	0.866	1	2	2.455	79.46	Pos_Lipid_SECUF_PQC_it2	328.32230:6869 329.32696:1253 330.33163:420	53.68754:14 55.05324:68 57.06996:199 57.10414:11 69.28802:6 71.08515:297 71.34109:16 71.48429:10 72.04309:108 74.05857:54 76.03908:402 76.07614:13 76.08250:6 78.22846:27 85.09927:344 85.14530:5 88.11271:227 88.14490:9 89.05717:130 89.08372:12 95.08405:237 118.06151:14 118.08380:156 168.82067:27 184.46866:12 187.15201:14 195.43820:10 233.36575:7 237.11322:186 237.16967:8 268.29653:83 270.31090:415…
291	328.322	10.81	C20H41NO2	O=C(NCCO)CCCCCCCCCCCCCCCCC	NA	NAE 18:0	[M+H]+	PosLipidSECUF	1	TRUE	8.234	328.321	C20H41NO2	NAE	OTGQIQQTPXJQRG-UHFFFAOYSA-N	O=C(NCCO)CCCCCCCCCCCCCCCCC	410	FALSE	TRUE	TRUE	Normalized unit: Intensity; Annotation method: Msp20250805135626_NCDK_conventional_converted_dev_1	FALSE	FALSE	3290	0	0	1	0.716	0.76	0.866	1	2	2.472	1240.99	Pos_Lipid_SECUF_PQC_it2	328.32138:116003 329.32605:23545 330.33072:4525	55.05282:100 57.24211:14 62.06009:1383 62.10901:17 62.12535:5 62.30811:6 62.32995:30 62.58929:30 67.05289:101 71.08483:179 71.11035:12 72.04523:72 73.50119:56 73.51885:9 81.03476:35 84.08179:95 85.10119:248 85.32089:41 88.11214:382 89.05779:111 90.05196:92 90.06871:19 95.08454:205 97.24216:27 100.07481:215 100.11500:11 100.13768:5 109.10101:73 114.26456:33 123.11449:126 123.16949:5 128.10560:42 1…
292	328.322	14.141	C20H41NO2	O=C(NCCO)CCCCCCCCCCCCCCCCC	NA	NAE 18:0	[M+H]+	PosLipidSECUF	1	TRUE	8.234	328.321	C20H41NO2	NAE	OTGQIQQTPXJQRG-UHFFFAOYSA-N	O=C(NCCO)CCCCCCCCCCCCCCCCC	410	FALSE	TRUE	TRUE	Normalized unit: Intensity; Annotation method: Msp20250805135626_NCDK_conventional_converted_dev_1	FALSE	FALSE	3291	0	0	1	0.712	0.791	0.866	1	2	2.478	489.19	Pos_Lipid_SECUF_PQC_it3	328.32132:46020 329.32599:10417 330.33066:1161	57.06971:803 69.06944:76 70.93258:5 71.08542:421 71.11473:20 71.32632:11 76.03884:637 76.18166:76 76.20584:36 76.27519:9 84.07840:89 87.34180:5 88.04021:139 88.11224:72 88.31399:9 89.05786:74 89.08056:6 89.74053:88 125.14749:21 126.08966:87 141.27422:6 168.13934:186 168.18421:11 170.13822:20 217.45127:49 217.74475:16 250.98604:33 251.01022:7 254.08290:180 254.16898:6 305.03419:5 310.13853:116 310…
293	331.217	5.302	C23H26N2	CN(C)C1=CC=C(C=C1)C(C1=CC=CC=C1)C1=CC=C(C=C1)N(C)C	NA	Leucomalachite green	[M+H]+	PosLipidSECUF	1	TRUE	16.907	331.217	C23H26N2	Triphenyl compounds	WZKXBGJNNCGHIC-UHFFFAOYSA-N	CN(C)C1=CC=C(C=C1)C(C1=CC=CC=C1)C1=CC=C(C=C1)N(C)C	430	FALSE	TRUE	TRUE	Normalized unit: Intensity; Annotation method: MSMS-Public_all-pos-VS19_4	FALSE	FALSE	3326	0	0	1	1	0.866	0.866	1	1	1.913	570.77	Pos_Lipid_SECUF_PQC_it1	331.21713:59658 332.22180:13726 333.22647:1583	54.73033:10 57.07020:70 57.26337:27 57.31048:23 57.37419:53 57.45458:45 57.56734:45 59.28342:29 59.37818:6 71.04888:138 71.09573:6 84.49532:32 88.11218:180 88.16138:10 98.98274:134 109.09026:85 114.05357:167 114.08962:11 114.11179:10 117.05828:106 117.80216:28 123.11650:112 123.15598:7 134.11777:200 134.17959:8 137.37007:19 137.46619:27 139.07967:6 139.11045:87 139.14574:8 140.02541:41 155.05100:…
294	334.311	10.674	C22H39NO	OC(=NCC(C)C)C=CC=CCCCCCCC=CCCCCC	NA	(2E,4E,12Z)-N-(2-methylpropyl)octadeca-2,4,12-trienamide	[M+H]+	PosLipidSECUF	1	TRUE	7.415	334.31	C22H39NO	N-acyl amines	PCWWIOUZYOPZHT-VBUSEHTESA-N	OC(=NCC(C)C)C=CC=CCCCCCCC=CCCCCC	430	FALSE	TRUE	TRUE	Normalized unit: Intensity; Annotation method: MSMS-Public_all-pos-VS19_4	FALSE	FALSE	3359	0	0	1	0.698	0.67	0.805	11	0.52	1.474	119.5	Pos_Lipid_SECUF_PQC_it2	334.31006:7643 335.31473:1889 336.31939:1551	55.05338:220 55.17853:26 55.98613:26 56.07079:127 56.09315:15 57.06915:485 57.10102:26 59.84072:11 67.05377:259 68.24968:7 71.08415:141 71.10741:17 81.07074:1306 81.10270:69 81.13437:5 81.18110:9 81.63906:92 83.08410:285 83.11854:15 83.29310:59 83.33269:5 85.35591:99 85.37499:15 91.05285:220 91.10474:6 95.08605:332 95.14924:12 95.22686:23 95.31825:29 95.46344:17 96.17821:28 96.61949:10 97.10038:2…
295	338.341	20.427	null	null	NA	RIKEN P-VS1 ID-1635 from Mouse_Ear_WT_N_Ctr	[M+H]+	PosLipidSECUF	0.13	TRUE	7.46	338.344	null	Unknown	null	null	430	FALSE	TRUE	TRUE	Normalized unit: Intensity; Annotation method: Msp20250805135626_NCDK_conventional_converted_dev_1	FALSE	FALSE	3460	0	0	0.88	0.691	0.853	0.748	2	0.07	1.022	7.37	Pos_Lipid_SECUF_PQC_it2	338.34122:6896 339.34588:1942 340.35055:0	57.06856:61 57.08301:20 67.05320:105 81.07000:86 81.10977:6 83.08184:87 83.09991:15 88.11148:156 88.16121:8 101.11604:83 110.73124:11 111.11650:67 111.31442:36 113.09326:93 113.12767:5 113.14246:5 171.11245:76 178.81307:16 198.18051:60 205.15922:121 239.23007:106 239.26645:22 243.78339:28 251.55812:12 253.08543:31 256.26297:2552 256.39166:33 256.48579:46 256.56335:6 256.61962:16 256.74011:8 256.8…
296	338.342	22.951	null	null	NA	RIKEN P-VS1 ID-1635 from Mouse_Ear_WT_N_Ctr	[M+H]+	PosLipidSECUF	0.33	TRUE	7.46	338.344	null	Unknown	null	null	430	FALSE	TRUE	TRUE	Normalized unit: Intensity; Annotation method: Msp20250805135626_NCDK_conventional_converted_dev_1	FALSE	FALSE	3461	0	0	0.95	0.661	0.832	0.756	2	0.07	1.046	10.72	Pos_Lipid_SECUF_PQC_it2	338.34213:7054 339.34680:887 340.35147:403	59.05887:168 69.24288:10 71.08392:133 81.06951:80 88.11060:128 88.14020:12 88.23401:9 88.31073:13 99.04314:61 107.37603:5 126.09876:56 131.06545:219 131.10357:10 131.13781:5 137.97031:8 138.12679:26 184.16798:31 233.22377:35 251.83773:16 256.26219:1829 256.33691:76 256.54151:21 256.60065:43 257.05068:28 267.19589:43 277.15491:222 277.17332:123 277.21103:15 280.92170:62 280.96400:9 321.31199:64 33…
297	338.342	24.686	null	null	NA	RIKEN P-VS1 ID-1635 from Mouse_Ear_WT_N_Ctr	[M+H]+	PosLipidSECUF	0.33	TRUE	7.46	338.344	null	Unknown	null	null	430	FALSE	TRUE	TRUE	Normalized unit: Intensity; Annotation method: Msp20250805135626_NCDK_conventional_converted_dev_1	FALSE	FALSE	3462	0	0	0.93	0.527	0.71	0.723	5	0.18	1.04	15.89	Pos_Lipid_SECUF_PQC_it2	338.34195:10834 339.34662:2584 340.35128:0	54.71724:8 69.07013:212 70.17496:25 72.07932:45 83.08557:499 83.11632:28 84.24439:8 84.53667:25 85.09921:129 85.42032:12 88.07515:196 88.11196:2090 88.15918:22 88.21660:13 88.28808:30 88.36579:35 88.45366:22 88.64588:15 89.06167:115 89.07182:54 89.09537:13 89.11537:5 89.63909:19 95.08573:195 95.11536:10 97.10095:61 100.07350:232 100.11051:12 100.12780:11 102.20438:35 108.08999:128 111.29351:50 11…
298	340.357	15.155	null	null	NA	RIKEN P-VS1 ID-1666 from Mouse_Macrophage_WT_N_F1AA	[M+H]+	PosLipidSECUF	1	TRUE	8.23	340.357	null	Unknown	null	null	430	FALSE	TRUE	TRUE	Normalized unit: Intensity; Annotation method: Msp20250805135626_NCDK_conventional_converted_dev_1	FALSE	FALSE	3517	0	0	0.99	0.862	0.848	0.858	1	0.5	1.397	137.28	Pos_Lipid_SECUF_PQC_it1	340.35739:14882 341.36206:4133 342.36673:0	57.06956:845 57.10630:24 60.04436:915 71.08523:712 71.14248:5 71.33470:23 71.49925:16 92.92935:20 95.08167:84 115.31346:21 138.01927:30 142.09141:7 156.10052:200 258.26964:48 259.56324:12 270.28438:43 281.07708:70 285.90191:38 319.88810:27 320.05668:70 337.91198:36 340.29092:74 340.35794:7229 340.44885:97 340.54968:5 340.61415:16 340.66830:24 340.68901:19 340.72873:28 340.81669:11 340.84642:18 34…
299	340.357	13.94	null	null	NA	RIKEN P-VS1 ID-1666 from Mouse_Macrophage_WT_N_F1AA	[M+H]+	PosLipidSECUF	1	TRUE	8.23	340.357	null	Unknown	null	null	430	FALSE	TRUE	TRUE	Normalized unit: Intensity; Annotation method: Msp20250805135626_NCDK_conventional_converted_dev_1	FALSE	FALSE	3518	0	0	0.98	0.91	0.853	0.858	1	0.5	1.4	727.14	Pos_Lipid_SECUF_PQC_it1	340.35791:77059 341.36258:18031 342.36725:3097	54.53840:39 57.06859:163 69.06651:34 70.36001:10 71.08516:262 71.12786:10 72.04431:146 72.42290:49 83.08534:97 83.11168:10 84.69648:56 85.59249:24 88.01194:7 88.07553:1379 88.11552:52 88.14523:22 88.16147:24 88.26328:19 88.35965:30 89.06921:35 89.11292:78 89.12752:18 101.07931:141 101.10607:19 101.52733:17 115.09307:29 128.10702:94 128.13511:6 130.12009:109 130.17431:6 135.11618:114 143.12489:73 …
300	340.358	15.817	null	null	NA	RIKEN P-VS1 ID-1666 from Mouse_Macrophage_WT_N_F1AA	[M+H]+	PosLipidSECUF	1	TRUE	8.23	340.357	null	Unknown	null	null	430	FALSE	TRUE	TRUE	Normalized unit: Intensity; Annotation method: Msp20250805135626_NCDK_conventional_converted_dev_1	FALSE	FALSE	3520	0	0	0.97	0.916	0.859	0.858	1	0.5	1.399	221.44	Pos_Lipid_SECUF_PQC_it3	340.35806:23417 341.36273:4044 342.36740:897	52.90349:7 57.06953:540 57.21631:15 59.05787:109 62.57754:22 69.06944:191 69.10623:13 71.08500:149 74.13689:15 74.18984:12 88.07558:366 88.11373:11 89.05736:215 89.08408:19 102.09178:74 107.48044:29 107.49555:9 108.38188:5 114.09023:192 116.34269:6 133.09959:69 144.13892:71 150.09132:50 167.17597:91 167.20040:20 186.18519:88 200.19861:116 200.22791:19 234.60446:8 256.05912:20 283.42704:14 285.896…
301	342.338	9.782	C21H43NO2	O=C(NCCO)CCCCCCCCCCCCCCCCCC	NA	NAE 19:0	[M+H]+	PosLipidSECUF	1	TRUE	7.755	342.337	C21H43NO2	NAE	XTMXIPJCLYGTDK-UHFFFAOYSA-N	O=C(NCCO)CCCCCCCCCCCCCCCCCC	410	FALSE	TRUE	TRUE	Normalized unit: Intensity; Annotation method: Msp20250805135626_NCDK_conventional_converted_dev_1	FALSE	FALSE	3576	0	0	1	0.768	0.706	0.866	1	2	2.472	117.09	Pos_Lipid_SECUF_PQC_it3	342.33652:9479 343.34119:2294 344.34585:0	56.04819:123 56.08008:6 57.06978:348 57.10020:24 57.11130:13 69.36261:34 71.08491:191 71.42799:25 72.32230:9 87.04350:150 87.07066:18 88.07280:146 88.10903:12 90.05296:190 90.09414:13 116.05537:206 116.09911:10 123.11852:264 123.15039:25 161.06789:44 162.07484:121 162.13350:6 181.53494:16 256.51665:24 261.15886:148 278.51722:40 282.31623:1959 282.36850:117 282.46720:33 282.55893:20 282.60145:20 2…
302	343.295	2.148	C19H39N2O3	CCCCCCCCCCCC(=O)NCCC[N+](C)(C)CC(O)=O	NA	Lauramidopropyl betaine	[M]+	PosLipidSECUF	1	TRUE	12.514	343.296	C19H39N2O3	Alpha amino acids	MRUAUOIMASANKQ-UHFFFAOYSA-O	CCCCCCCCCCCC(=O)NCCC[N+](C)(C)CC(O)=O	430	FALSE	TRUE	TRUE	Normalized unit: Intensity; Annotation method: MSMS-Public_all-pos-VS19_4	FALSE	FALSE	3596	0	0	1	0.891	0.833	0.866	1	1	1.882	148.18	Pos_Lipid_SECUF_PQC_it1	343.29593:9312 344.30060:3430 345.30526:0	57.03171:101 57.04935:9 59.05971:509 59.09726:10 59.10990:5 60.08704:17 60.35433:18 67.05173:23 70.06426:76 71.19880:10 85.03922:296 85.08446:14 88.11154:579 88.16138:12 88.38859:26 89.11442:190 89.13821:24 89.16217:5 89.70729:39 95.08434:110 97.09979:92 97.10944:26 100.15801:90 101.05809:166 101.07761:37 109.10030:49 115.07236:60 115.31928:30 119.58425:15 120.04228:39 120.15598:21 120.27424:12 1…
303	343.296	3.402	C19H39N2O3	CCCCCCCCCCCC(=O)NCCC[N+](C)(C)CC(O)=O	NA	Lauramidopropyl betaine	[M]+	PosLipidSECUF	0.6	TRUE	12.514	343.296	C19H39N2O3	Alpha amino acids	MRUAUOIMASANKQ-UHFFFAOYSA-O	CCCCCCCCCCCC(=O)NCCC[N+](C)(C)CC(O)=O	430	FALSE	TRUE	TRUE	Normalized unit: Intensity; Annotation method: MSMS-Public_all-pos-VS19_4	FALSE	FALSE	3597	0	0	0.96	0.869	0.813	0.866	1	1	1.852	23.7	Pos_Lipid_SECUF_PQC_it3	343.29401:1849 344.29867:607 345.30334:0	59.06156:132 74.09564:143 74.11884:17 161.12679:90 161.17704:7 163.07301:141 163.13673:15 166.05094:38 166.07392:5 240.23152:1283 240.30464:23 240.77121:13 241.48693:19 303.24892:20 315.37815:21 343.50417:5 344.04639:32
304	347.249	9.414	null	null	NA	RIKEN P-VS1 ID-1764 from Mouse_Muscle_WT_CTX7_Ctr	[M+H]+	PosLipidSECUF	1	TRUE	5.6	347.246	null	Unknown	null	null	430	FALSE	TRUE	TRUE	Normalized unit: Intensity; Annotation method: Msp20250805135626_NCDK_conventional_converted_dev_1	FALSE	FALSE	3652	0	0	0.79	0.829	0.97	0.827	1	0.2	1.136	90.35	Pos_Lipid_SECUF_PQC_it3	347.24915:6309 348.25381:1395 349.25848:0	59.05972:211 85.10118:58 88.11002:104 88.13945:7 130.06369:42 132.07886:303 132.11529:15 132.13282:11 132.15962:5 132.19082:20 174.12761:7431 174.22388:45 174.31421:20 174.33137:53 174.40557:88 174.45310:27 174.50766:10 174.53314:34 174.64502:34 174.74923:22 174.79436:55 175.08146:32 175.12855:354 175.18521:74 175.21366:9 175.30832:10 176.09677:11 177.11245:7 347.20651:58 347.33885:72
305	350.248	5.773	C24H31NO	C1[C@@H](CC2[C@](C1)([C@]3([C@@](CC=2)([C@]4([C@](CC3)(C(=CC4)C5=CN=CC=C5)C)[H])[H])[H])C)O	NA	Abiraterone (CB-7598)	[M+H]+	PosLipidSECUF	1	TRUE	-1	350.248	C24H31NO	Androgens and derivatives	GZOSMCIZMLWJML-APXSMTNNSA-N	C1[C@@H](CC2[C@](C1)([C@]3([C@@](CC=2)([C@]4([C@](CC3)(C(=CC4)C5=CN=CC=C5)C)[H])[H])[H])C)O	430	FALSE	TRUE	TRUE	Normalized unit: Intensity; Annotation method: MSMS-Public_all-pos-VS19_4	FALSE	FALSE	3677	0	0	0.93	0.665	0.921	0.668	1	0.09	1.151	62.79	Pos_Lipid_SECUF_PQC_it2	350.24969:3253 351.25436:944 352.25903:0	81.06827:93 81.09078:9 81.56795:6 83.08180:81 91.05278:23 100.11192:412 100.26966:27 101.11080:56 101.19304:16 101.23431:13 101.24187:40 102.12733:112 102.29190:56 121.73793:7 151.09266:25 184.17412:176 208.09790:133 208.14567:16 216.19122:5 235.51589:20 243.46819:41 252.03568:61 258.21451:135 297.57891:37 298.90396:131 350.24843:3139 350.34622:45 350.38394:16 350.46350:28 350.51898:19 350.60486:…
306	356.352	9.812	C22H45NO2	O=C(NCCO)CCCCCCCCCCCCCCCCCCC	NA	NAE 20:0	[M+H]+	PosLipidSECUF	0.73	TRUE	7.467	356.352	C22H45NO2	NAE	AUJVQJHODMISJP-UHFFFAOYSA-N	O=C(NCCO)CCCCCCCCCCCCCCCCCCC	410	FALSE	TRUE	TRUE	Normalized unit: Intensity; Annotation method: Msp20250805135626_NCDK_conventional_converted_dev_1	FALSE	FALSE	3845	0	0	0.96	0.862	0.807	0.866	1	2	2.496	46.81	Pos_Lipid_SECUF_PQC_it5	356.35367:3924 357.35834:1149 358.36300:0	55.05354:255 55.09125:11 55.18706:10 55.24154:9 83.08389:20 85.10097:221 85.14849:12 88.07406:200 96.08780:203 96.13682:11 106.08599:113 106.11169:10 157.14635:50 166.12343:103 166.15357:15 177.97641:139 226.20823:57 246.18871:99 246.23467:10 264.43313:16 264.61867:23 287.89453:97 287.93383:9 296.33001:288 297.05403:34 300.88690:15 312.33328:86 314.91645:30 327.30973:119 338.34328:155 338.37114:1…
307	357.301	10.313	C21H40O4	CCCCCCCC/C=C\CCCCCCCC(=O)OCC(CO)O	NA	MAG	[M+H]+	PosLipidSECUF	0.93	TRUE	7.871	357.3	C21H40O4	1-monoacylglycerols	RZRNAYUHWVFMIP-KTKRTIGZSA-N	CCCCCCCC/C=C\CCCCCCCC(=O)OCC(CO)O	430	FALSE	TRUE	TRUE	Normalized unit: Intensity; Annotation method: MSMS-Public_all-pos-VS19_4	FALSE	FALSE	3867	0	0	0.99	0.564	0.726	0.656	17	0.33	1.269	108.01	Pos_Lipid_SECUF_PQC_it2	357.30054:7532 358.30520:2272 359.30987:1331	51.80737:28 55.18121:25 57.03433:172 57.06970:332 57.10481:10 57.12529:6 67.05410:300 67.09675:8 67.13355:15 69.06875:112 70.28777:24 71.08496:226 71.13033:10 73.08018:13 75.04225:53 81.06758:163 81.12760:29 81.73097:13 83.08560:234 83.10933:15 83.15596:13 85.10001:110 85.35697:27 93.07031:280 93.09559:14 95.08230:173 97.06463:178 97.11932:7 97.28837:8 107.08426:197 109.10021:785 111.20194:9 111.…
308	365.158	1.267	C19H26O8	CC1=CC2C(C(C1O)O)(C3(CC(C(C34CO4)O2)OC(=O)C)C)COC(=O)C	NA	7,8-Dihydroxy calonectrin	[M-H2O+H]+	PosLipidSECUF	1	TRUE	2.9	365.159	C19H26O8	Trichothecenes	JSKXQQKSUOVSKS-UHFFFAOYSA-N	CC1=CC2C(C(C1O)O)(C3(CC(C(C34CO4)O2)OC(=O)C)C)COC(=O)C	430	FALSE	TRUE	TRUE	Normalized unit: Intensity; Annotation method: MSMS-Public_all-pos-VS19_4	FALSE	FALSE	3985	0	0	0.92	0.938	0.821	0.866	1	1	1.852	1691.31	Pos_Lipid_SECUF_PQC_it3	365.15747:14597 366.16214:1953 367.16681:0	74.63198:9 80.83924:9 87.99458:50 113.55283:119 113.58773:6 137.01873:99 142.94852:106 142.99948:12 149.95559:8 185.04208:98 203.29690:51 204.87877:168 244.87006:138 283.15251:104 288.85872:130 304.85214:326 304.95010:6 307.15286:115 365.15663:2392 365.25081:118 365.30473:11 365.39835:16 365.56256:38 365.75570:38 365.83350:31 365.85312:14 366.12986:54 366.16398:76 366.23012:55 366.52594:18
309	366.338	12.789	C23H43NO2	O=C(NCCO)CCCCCCCCCC=CCC=CCCCCCC	NA	NAE 21:2	[M+H]+	PosLipidSECUF	1	TRUE	7.541	366.337	C23H43NO2	NAE	MEOHGYOFYYJDPV-UHFFFAOYSA-N	O=C(NCCO)CCCCCCCCCC=CCC=CCCCCCC	410	FALSE	TRUE	TRUE	Normalized unit: Intensity; Annotation method: Msp20250805135626_NCDK_conventional_converted_dev_1	FALSE	FALSE	4009	0	0	0.96	0.473	0.693	0.866	1	2	2.388	362.48	Pos_Lipid_SECUF_PQC_it5	366.33533:3758 367.33999:0 368.34466:589	57.07021:198 57.10521:10 59.06014:3490 59.12316:6 59.16915:62 59.24784:22 59.25898:50 59.39499:50 59.88236:8 70.26127:5 83.08478:188 97.02771:286 97.08183:5 97.20789:13 97.31027:30 98.07591:25 102.12431:93 102.16159:8 114.12366:14 117.10131:219 117.15990:14 118.97608:20 125.39755:42 131.32149:5 133.45392:60 133.47425:17 147.29510:6 202.83411:45 205.44631:30 252.71168:45 268.18284:68 268.74794:43 …
310	368.425	14.281	null	null	NA	RIKEN P-VS1 ID-2071 from Mouse_Macrophage_WT_N_F1DHA	[M+H]+	PosLipidSECUF	0.73	TRUE	7.89	368.422	null	Unknown	null	null	430	FALSE	TRUE	TRUE	Normalized unit: Intensity; Annotation method: Msp20250805135626_NCDK_conventional_converted_dev_1	FALSE	FALSE	4108	0	0	0.88	0.66	0.709	0.866	1	1	1.571	303	Pos_Lipid_SECUF_PQC_it4	368.42496:19168 369.42963:5111 370.43429:844	51.04331:102 51.06008:10 59.06026:607 59.09925:13 59.10725:11 59.19769:12 60.06406:947 60.09305:42 60.11394:12 82.46051:5 102.12694:80 102.16592:12 115.05760:8 116.63734:33 118.12271:731 118.17591:22 118.45998:36 118.70734:36 118.78007:23 119.12669:37 119.36060:5 120.29284:21 133.03518:6 176.97064:75 179.00144:105 179.01465:38 179.03695:6 254.99223:32 266.18195:28 286.31122:74 286.36344:5 286.779…
311	369.353	28.17	C27H46O	OC1CC2=CCC3C(CCC4(C)C(CCC34)C(C)CCCC(C)C)C2(C)CC1	NA	ST 27:1;O	[M+H-H2O]+	PosLipidSECUF	1	TRUE	8.638	369.352	C27H46O	ST	HVYWMOMLDIMFJA-UHFFFAOYSA-N	OC1CC2=CCC3C(CCC4(C)C(CCC34)C(C)CCCC(C)C)C2(C)CC1	410	FALSE	TRUE	TRUE	Normalized unit: Intensity; Annotation method: Msp20250805135626_NCDK_conventional_converted_dev_1	FALSE	FALSE	4139	0	0	1	0.754	0.937	0.772	23	2	2.477	1911.48	Pos_Lipid_SECUF_PQC_it1	369.35202:117525 370.35669:33729 371.36136:5140	51.63105:109 57.06773:143 57.08335:17 57.09372:8 57.31245:20 69.07009:258 69.11526:5 69.35978:20 69.46344:13 71.08483:27 81.07012:750 81.10961:32 81.12936:7 81.17180:20 81.51802:20 83.08515:723 83.14312:10 83.21914:5 83.38320:25 83.42747:15 88.11102:278 88.15820:10 91.05184:83 93.06658:105 93.54372:13 95.08539:963 95.32827:5 95.70079:15 97.10020:263 97.14328:5 103.05229:46 104.13397:59 105.06662:…
312	369.353	25.845	C27H46O	OC1CC2=CCC3C(CCC4(C)C(CCC34)C(C)CCCC(C)C)C2(C)CC1	NA	ST 27:1;O	[M+H-H2O]+	PosLipidSECUF	0.93	TRUE	8.638	369.352	C27H46O	ST	HVYWMOMLDIMFJA-UHFFFAOYSA-N	OC1CC2=CCC3C(CCC4(C)C(CCC34)C(C)CCCC(C)C)C2(C)CC1	410	FALSE	TRUE	TRUE	Normalized unit: Intensity; Annotation method: Msp20250805135626_NCDK_conventional_converted_dev_1	FALSE	FALSE	4141	0	0	1	0.566	0.807	0.668	17	2	2.366	409.81	Pos_Lipid_SECUF_PQC_it1	369.35129:14456 370.35596:3845 371.36062:1398	57.06866:318 57.10416:7 60.07989:112 60.22131:25 69.07081:178 69.08699:33 69.09811:13 69.11536:6 69.20752:68 69.21699:19 71.08333:96 71.11339:9 81.06900:185 81.20930:26 82.94341:39 83.08519:180 83.13089:7 83.46838:15 89.11332:81 89.13838:8 93.06981:91 95.08519:294 95.24897:7 95.25959:16 95.51427:19 97.09915:85 97.12117:13 97.22848:25 102.12595:171 102.15207:22 107.08579:143 107.12641:7 109.10117:…
313	369.353	28.476	C27H46O	OC1CC2=CCC3C(CCC4(C)C(CCC34)C(C)CCCC(C)C)C2(C)CC1	NA	ST 27:1;O	[M+H-H2O]+	PosLipidSECUF	1	TRUE	8.638	369.352	C27H46O	ST	HVYWMOMLDIMFJA-UHFFFAOYSA-N	OC1CC2=CCC3C(CCC4(C)C(CCC34)C(C)CCCC(C)C)C2(C)CC1	410	FALSE	TRUE	TRUE	Normalized unit: Intensity; Annotation method: Msp20250805135626_NCDK_conventional_converted_dev_1	FALSE	FALSE	4142	0	0	0.98	0.67	0.857	0.764	21	2	2.433	4383.69	Pos_Lipid_SECUF_PQC_it1	369.35248:377235 370.35715:109230 371.36181:17902	55.05358:146 55.08626:6 57.07022:244 57.09096:14 59.19489:21 67.05282:145 67.08116:8 71.08535:241 71.13080:6 71.27670:6 72.57599:7 73.83054:6 80.94727:128 80.98196:6 81.06968:295 81.11890:32 81.41817:35 85.10067:134 88.11087:231 88.15367:6 93.06992:299 93.11876:6 95.08616:385 95.13698:9 95.59141:30 98.93433:51 101.07914:115 102.12899:128 102.16657:5 107.08626:302 107.14035:13 107.16850:5 107.4095…
314	369.353	29.079	C27H46O	OC1CC2=CCC3C(CCC4(C)C(CCC34)C(C)CCCC(C)C)C2(C)CC1	NA	ST 27:1;O	[M+H-H2O]+	PosLipidSECUF	1	TRUE	8.638	369.352	C27H46O	ST	HVYWMOMLDIMFJA-UHFFFAOYSA-N	OC1CC2=CCC3C(CCC4(C)C(CCC34)C(C)CCCC(C)C)C2(C)CC1	410	FALSE	TRUE	TRUE	Normalized unit: Intensity; Annotation method: Msp20250805135626_NCDK_conventional_converted_dev_1	FALSE	FALSE	4143	0	0	0.99	0.751	0.893	0.778	29	2	2.465	4116.99	Pos_Lipid_SECUF_PQC_it1	369.35236:261694 370.35702:78455 371.36169:11369	51.21624:48 57.06896:261 57.10663:17 69.07035:126 69.08980:18 69.15571:61 71.08477:381 71.12459:9 71.14548:5 81.06938:772 81.11780:11 83.08556:498 83.13020:11 83.14042:8 85.10278:70 86.09545:111 86.12193:12 88.27246:7 88.44151:41 91.05072:73 91.47942:42 93.06967:213 93.09019:31 95.08465:786 95.13125:30 95.14617:17 95.96425:24 97.09899:24 97.22182:15 97.51811:37 104.48272:8 105.06797:210 109.10085…
315	371.326	5.611	C21H43N2O3	CCCCCCCCCCCCCC(=O)NCCC[N+](C)(C)CC(O)=O	NA	Myristamidopropyl betaine	[M]+	PosLipidSECUF	0.53	TRUE	13.661	371.327	C21H43N2O3	Alpha amino acids	QGCUAFIULMNFPJ-UHFFFAOYSA-O	CCCCCCCCCCCCCC(=O)NCCC[N+](C)(C)CC(O)=O	430	FALSE	TRUE	TRUE	Normalized unit: Intensity; Annotation method: MSMS-Public_all-pos-VS19_4	FALSE	FALSE	4200	0	0	0.99	0.668	0.682	0.866	1	1	1.796	375.11	Pos_Lipid_SECUF_PQC_it3	371.32764:4362 372.33230:810 373.33697:277	58.06485:172 58.09316:14 58.10120:10 67.34451:19 74.09518:122 74.13334:5 81.07081:86 81.09137:8 94.03974:21 94.43669:9 95.08670:309 95.12328:15 96.28492:5 96.66426:11 102.43347:12 120.98204:399 121.05035:2888 121.10940:56 121.13977:7 121.23719:20 121.29184:17 121.53230:14 121.57408:16 130.16723:24 163.10080:205 165.12660:50 176.97152:815 177.02976:30 177.97337:176 178.17266:11 178.97115:83 198.16…
316	376.343	11.454	C21H42O4	O=C(OCC(O)CO)CCCCCCCCCCCCCCCCC	NA	MG 18:0	[M+NH4]+	PosLipidSECUF	1	TRUE	7.745	376.342	C21H42O4	MG	VBICKXHEKHSIBG-UHFFFAOYSA-N	O=C(OCC(O)CO)CCCCCCCCCCCCCCCCC	410	FALSE	TRUE	TRUE	Normalized unit: Intensity; Annotation method: Msp20250805135626_NCDK_conventional_converted_dev_1	FALSE	FALSE	4295	0	0	0.97	0.459	0.648	0.87	1	2	2.38	2083.88	Pos_Lipid_SECUF_PQC_it2	376.34338:253075 377.34805:56333 378.35272:9505	57.03271:23 57.06915:1175 57.10931:37 57.13285:24 57.14916:35 57.17729:17 57.30026:49 57.34507:12 67.05427:304 67.08669:12 68.90045:5 69.06988:105 71.08445:306 71.13099:7 71.30114:10 72.08777:144 81.06893:357 81.10659:16 83.08568:129 83.67112:10 85.06621:19 85.08101:5 85.10065:108 85.13098:8 85.19070:27 85.23286:24 85.38672:20 85.77511:8 95.08487:350 95.13015:12 95.40954:43 95.66588:31 96.35093:7…
317	379.193	5.442	C22H28O4	O(C1=CC=C(C=C1OC)C2C3=CC(OC)=C(OC)C=C3CC(C)C2C)C	NA	galbulin	[M+Na]+	PosLipidSECUF	1	TRUE	7.7	379.19	C22H28O4	Aryltetralin lignans	WYBOVISLCPAJFV-QLEMLULZSA-N	O(C1=CC=C(C=C1OC)C2C3=CC(OC)=C(OC)C=C3CC(C)C2C)C	430	FALSE	TRUE	TRUE	Normalized unit: Intensity; Annotation method: MSMS-Public_all-pos-VS19_4	FALSE	FALSE	4324	0	0	0.78	0.979	0.866	0.853	1	0.5	1.472	210.12	Pos_Lipid_SECUF_PQC_it1	379.19354:8500 380.19821:2635 381.20288:0	60.06081:17 73.00900:153 73.03660:19 73.05702:6 102.67078:26 174.12963:122 183.11362:27 236.59828:13 266.41757:15 300.16383:144 300.20612:14 300.56797:6 313.17211:134 328.15559:58 328.19228:85 343.61894:13 344.28430:16 377.52956:46 379.14334:12 379.19342:6322 379.39536:26 379.44166:40 379.47113:70 379.50556:16 379.54786:56 379.58327:41 379.62806:64 379.70864:28 379.74813:28 379.83104:10 379.87639…
318	379.282	10.338	C21H40O4	CCCCCCCC/C=C\CCCCCCCC(=O)OCC(CO)O	NA	MAG	[M+Na]+	PosLipidSECUF	0.93	TRUE	7.888	379.282	C21H40O4	1-monoacylglycerols	RZRNAYUHWVFMIP-KTKRTIGZSA-N	CCCCCCCC/C=C\CCCCCCCC(=O)OCC(CO)O	430	FALSE	TRUE	TRUE	Normalized unit: Intensity; Annotation method: MSMS-Public_all-pos-VS19_4	FALSE	FALSE	4327	0	0	0.99	0.701	0.756	0.866	1	1	1.82	172.25	Pos_Lipid_SECUF_PQC_it2	379.28268:8533 380.28735:2340 381.29202:838	69.06940:38 83.08342:51 89.05660:22 95.08337:184 95.13496:7 102.12759:40 143.10793:125 167.17724:10 197.18400:71 319.29455:15 337.61286:23 379.17901:85 379.28382:298 379.42541:10 379.61309:31 379.99923:9 380.57723:19
319	381.298	11.451	C21H42O4	O=C(OCC(O)CO)CCCCCCCCCCCCCCCCC	NA	2,3-dihydroxypropyl stearate	[M+Na]+	PosLipidSECUF	1	TRUE	9.14	381.3	C21H42O4	1-monoacylglycerols	VBICKXHEKHSIBG-FQEVSTJZSA-N	O=C(OCC(O)CO)CCCCCCCCCCCCCCCCC	430	FALSE	TRUE	TRUE	Normalized unit: Intensity; Annotation method: MSMS-Public_all-pos-VS19_4	FALSE	FALSE	4350	0	0	0.97	0.675	0.684	0.796	1	0.17	1.223	3267.61	Pos_Lipid_SECUF_PQC_it1	381.29868:286831 382.30334:66762 383.30801:8979	59.06195:122 59.09687:7 105.70944:6 270.15860:88 270.21022:6 309.16700:110 321.31800:134 322.45788:6 328.13071:104 351.34294:35 351.39744:26 381.25683:22 381.30049:1013 381.38977:171 381.45103:17 382.22903:22 382.30675:131 382.79220:9 384.03627:34 384.21257:12 384.51767:19
320	384.384	12.372	C24H49NO2	O=C(NCCO)CCCCCCCCCCCCCCCCCCCCC	NA	NAE 22:0	[M+H]+	PosLipidSECUF	0.93	TRUE	8.231	384.384	C24H49NO2	NAE	XHFWUECSNJWBJU-UHFFFAOYSA-N	O=C(NCCO)CCCCCCCCCCCCCCCCCCCCC	410	FALSE	TRUE	TRUE	Normalized unit: Intensity; Annotation method: Msp20250805135626_NCDK_conventional_converted_dev_1	FALSE	FALSE	4426	0	0	1	0.745	0.742	0.866	1	2	2.474	41.28	Pos_Lipid_SECUF_PQC_it3	384.38321:4878 385.38788:2272 386.39254:1086	59.05915:42 60.06360:144 60.09831:5 63.00078:114 69.33684:12 69.51559:18 71.08394:92 71.10748:13 74.09517:182 74.13992:6 74.89046:22 76.07554:222 76.11823:5 88.07580:388 88.12574:8 89.07982:143 89.10982:9 90.09131:247 111.11746:85 111.14298:7 117.26649:98 121.05026:117 134.11687:102 158.04455:11 170.10987:37 181.09708:98 181.14472:5 189.12432:70 226.24656:120 270.31502:420 270.39959:14 271.55442:…
321	385.245	13.13	C23H32N2O3	CC1CCC2C(C)(C)C(O)CCC2(C)C13CC4=C(O3)C5=C(C=C4O)C(=N)NC5	NA	NCGC00386084-01_C23H32N2O3_	[M+H]+	PosLipidSECUF	1	TRUE	-1	385.249	C23H32N2O3	Isoindoles	YFEDMPPDOYSQSZ-UHFFFAOYSA-N	CC1CCC2C(C)(C)C(O)CCC2(C)C13CC4=C(O3)C5=C(C=C4O)C(=N)NC5	430	FALSE	TRUE	TRUE	Normalized unit: Intensity; Annotation method: MSMS-Public_all-pos-VS19_4	FALSE	FALSE	4439	0	0	0.91	0.488	0.858	0.712	1	0.08	1.102	161.65	Pos_Lipid_SECUF_PQC_it2	385.24640:8590 386.25107:2646 387.25573:785	59.06020:132 59.09595:7 65.07895:6 74.09657:147 83.08234:100 83.10871:5 88.11014:226 88.13733:19 88.17386:5 93.08604:17 102.01135:412 102.05818:19 102.07509:36 102.10663:34 104.10129:7 134.87235:27 135.43156:32 135.53168:13 160.99332:304 161.03673:14 161.05516:7 161.13068:185 161.18278:16 161.50374:36 162.66502:41 165.57534:5 191.13964:110 193.19559:162 245.94532:15 255.20517:22 271.16210:28 273.…
322	388.343	11.957	null	null	NA	RIKEN P-VS1 ID-2399 from Mouse_Brain_WT_N_F1	[M+H]+	PosLipidSECUF	1	TRUE	7.5	388.342	null	Unknown	null	null	430	FALSE	TRUE	TRUE	Normalized unit: Intensity; Annotation method: Msp20250805135626_NCDK_conventional_converted_dev_1	FALSE	FALSE	4521	0	0	0.99	0.853	0.936	0.863	4	0.33	1.315	61.07	Pos_Lipid_SECUF_PQC_it1	388.34268:12039 389.34735:3745 390.35202:830	55.86156:5 57.07043:481 57.27389:28 57.44474:14 64.67788:9 71.08531:1730 71.18338:6 71.35555:5 71.36577:23 71.63104:49 72.08027:109 72.09950:12 74.09736:198 74.13459:6 75.04362:181 75.08085:16 81.07038:142 83.04978:317 83.08272:146 84.93663:15 85.06474:84 89.05809:93 89.18867:27 89.55037:44 100.50195:24 101.05991:1400 101.11397:29 101.17918:43 101.21134:31 101.24128:47 101.42681:62 103.25596:49 1…
323	391.23	1.636	C15H30N6O6	COCN(COC)C1=NC(=NC(=N1)N(COC)COC)N(COC)COC	NA	Hexa-methoxymethyl-melamine	[M+H]+	PosLipidSECUF	1	TRUE	-1	391.23	C15H30N6O6	Dialkylarylamines	BNCADMBVWNPPIZ-UHFFFAOYSA-N	COCN(COC)C1=NC(=NC(=N1)N(COC)COC)N(COC)COC	430	FALSE	TRUE	TRUE	Normalized unit: Intensity; Annotation method: MSMS-Public_all-pos-VS19_4	FALSE	FALSE	4560	0	0	1	0.917	0.907	0.937	3	0.6	1.676	521.07	Pos_Lipid_SECUF_PQC_it3	391.23032:31159 392.23498:6530 393.23965:1898	57.20843:69 57.22931:7 57.26913:76 57.44928:33 59.06017:347 59.09777:10 69.04393:67 71.08321:208 88.10971:212 95.08589:83 95.11218:7 135.11775:144 149.02238:565 149.09276:5 149.49774:53 166.24564:34 167.03047:142 167.07529:10 175.80787:8 177.08782:4095 177.17310:25 177.30935:62 177.34341:64 177.37958:23 177.41958:45 177.45957:29 177.48672:38 177.50405:44 177.65144:12 177.84023:39 178.39046:39 178…
324	395.277	7.002	C21H40O5	O=C(OCC(OC(=O)CCCCCCC)CO)CCCCCCCCC	NA	DG 18:0	[M+Na]+	PosLipidSECUF	1	TRUE	6.966	395.277	C21H40O5	DG	XDYVDYBOLARYBO-UHFFFAOYSA-N	O=C(OCC(OC(=O)CCCCCCC)CO)CCCCCCCCC	420	FALSE	TRUE	TRUE	Normalized unit: Intensity; Annotation method: Msp20250805135626_NCDK_conventional_converted_dev_1	FALSE	FALSE	4676	0	0	1	0.401	0.615	0.866	1	1	1.73	186.85	Pos_Lipid_SECUF_PQC_it1	395.27634:13100 396.28100:3693 397.28567:2178	58.58020:11 59.06029:9660 59.10789:83 59.14582:19 59.16311:24 59.18886:11 59.22268:18 59.25686:53 59.27222:17 59.33229:31 59.35345:24 59.41046:40 59.45572:36 59.51342:6 59.54730:22 59.65090:21 59.76316:26 59.94774:18 87.09132:137 87.59082:44 88.11183:11052 88.15950:195 88.17887:73 88.19765:39 88.22813:54 88.25458:19 88.29824:100 88.31681:73 88.39635:18 88.44868:101 88.46122:71 88.50495:17 88.5318…
325	398.23	2.757	C22H33NO4	[O-][N+]1(CC)CC2(C)CCC(O)C34C2CC(C31)C56CC(C(=C)C5O)C(O)CC64	NA	(1S,3R,6S,6aR,6bR,8S,9S,11R,11aR,12R,12aR,14R)-1-ethyl-6,8,11-trihydroxy-3-methyl-10-methylenetetradecahydro-3,6a,12-(epiethane[1,1,2]triyl)-9,11a-methanoazuleno[2,1-b]azocine 1-oxide	[M+Na]+	PosLipidSECUF	0.33	TRUE	4.47	398.23	C22H33NO4	Kaurane diterpenoids	DEMQJEXKIJFBRD-HQOPBMQXSA-N	[O-][N+]1(CC)CC2(C)CCC(O)C34C2CC(C31)C56CC(C(=C)C5O)C(O)CC64	430	FALSE	TRUE	TRUE	Normalized unit: Intensity; Annotation method: MSMS-Public_all-pos-VS19_4	FALSE	FALSE	4784	0	0	1	0.551	0.646	0.861	1	0.5	1.445	25.14	Pos_Lipid_SECUF_PQC_it3	398.22961:2427 399.23428:1105 400.23895:326	59.05986:179 60.16199:39 60.59376:20 74.09521:48 88.10952:115 88.15147:6 90.11531:259 90.14988:18 96.64746:22 102.83689:20 106.90514:70 119.08160:31 130.75526:18 131.08439:196 161.09463:125 161.13121:80 185.58810:12 192.10009:130 265.50804:12 268.12106:208 268.16597:18 282.12524:44 285.89525:8 300.29544:58 314.02693:37 323.18053:56 324.18245:50 329.86960:70 340.93505:73 343.94595:64 348.19664:49 …
326	403.303	8.628	C22H42O6	CCCCC(CC)C(=O)OCCOCCOCCOC(=O)C(CC)CCCC	NA	Triethylene glycol bis(2-ethylhexanoate)	[M+H]+	PosLipidSECUF	1	TRUE	20.572	403.305	C22H42O6	Fatty acid esters	FRQDZJMEHSJOPU-UHFFFAOYSA-N	CCCCC(CC)C(=O)OCCOCCOCCOC(=O)C(CC)CCCC	430	FALSE	TRUE	TRUE	Normalized unit: Intensity; Annotation method: MSMS-Public_all-pos-VS19_4	FALSE	FALSE	4866	0	0	1	0.974	0.858	0.858	2	1	1.903	77.19	Pos_Lipid_SECUF_PQC_it3	403.30551:6167 404.31018:1556 405.31485:858	57.06942:381 57.09948:10 57.39808:18 57.45861:36 81.09396:31 108.08554:183 108.12814:5 108.27873:27 122.97843:118 129.01440:91 129.06831:7 131.05102:117 139.10968:188 139.14261:24 139.17206:7 144.06497:110 144.10145:10 147.11475:54 161.13213:54 169.15623:157 169.20325:8 171.13804:2888 171.20598:58 171.22054:19 171.30327:48 171.40161:23 171.44266:64 171.49895:28 171.86835:27 172.14050:77 173.13181…
327	403.361	7.708	C27H46O2	OC1C=C2CC(O)CCC2(C)C3CCC4(C)C(CCC4C13)C(C)CCCC(C)C	NA	5-Cholesten-3-beta-7-alpha-diol	[M+H]+	PosLipidSECUF	1	TRUE	-1	403.357	C27H46O2	Cholesterols and derivatives	OYXZMSRRJOYLLO-UHFFFAOYNA-N	OC1C=C2CC(O)CCC2(C)C3CCC4(C)C(CCC4C13)C(C)CCCC(C)C	430	FALSE	TRUE	TRUE	Normalized unit: Intensity; Annotation method: MSMS-Pos-FiehnHILIC (1)_2	FALSE	FALSE	4871	0	0	0.72	0.838	0.885	0.841	2	0.29	1.275	94.11	Pos_Lipid_SECUF_PQC_it2	403.36108:6753 404.36575:1798 405.37042:0	60.30055:6 60.41843:32 63.09814:116 63.25069:28 85.02815:2830 85.10119:177 85.12712:13 85.15148:30 85.20175:15 85.26640:7 85.38140:14 89.11213:11 93.28301:17 97.06237:73 102.12476:126 147.02856:197 147.07731:10 156.14293:98 212.16399:100 239.23912:163 239.71073:13 247.17293:129 257.24213:196 257.31165:5 284.26272:40 295.25962:48 299.14996:76 299.18586:12 327.73460:13 331.11914:106 331.16895:11 33…
328	408.309	9.56	C24H41NO4	O=C([O-])CC(OC(=O)CCCCCCC=CCC=CCC=CCC)C[N+](C)(C)C	NA	low score: CAR 17:3	[M+H]+	PosLipidSECUF	1	TRUE	5.054	408.311	C24H41NO4	CAR	ZELKYVPAKIMYJO-UHFFFAOYSA-N	O=C([O-])CC(OC(=O)CCCCCCC=CCC=CCC=CCC)C[N+](C)(C)C	530	FALSE	TRUE	FALSE	Normalized unit: Intensity; Annotation method: Msp20250805135626_NCDK_conventional_converted_dev_1	FALSE	FALSE	4925	0	0	0.84	0.368	0.67	0.868	1	0.5	1.337	98.24	Pos_Lipid_SECUF_PQC_it4	408.30786:6981 409.31253:2133 410.31720:516	55.75548:5 57.07027:105 57.08355:15 57.73727:42 59.05978:354 59.10999:18 59.52022:60 59.53375:15 69.07027:142 69.10641:8 71.08548:92 71.94395:40 71.95551:10 72.12279:5 85.10144:156 85.13846:8 87.04375:119 88.11037:156 88.14797:11 89.05910:1679 89.09306:68 89.10921:27 89.12826:5 89.20745:28 91.07321:83 102.12787:103 113.62671:26 125.09430:138 133.08590:900 133.13908:27 133.15866:12 149.02029:150 1…
329	408.31	11.687	null	null	NA	RIKEN P-VS1 ID-2699 from Mouse_Feces_WT_ABX_Ctr	[M+H]+	PosLipidSECUF	1	TRUE	7.38	408.312	null	Unknown	null	null	430	FALSE	TRUE	TRUE	Normalized unit: Intensity; Annotation method: Msp20250805135626_NCDK_conventional_converted_dev_1	FALSE	FALSE	4928	0	0	0.81	0.877	0.829	0.809	2	0.33	1.198	72.06	Pos_Lipid_SECUF_PQC_it3	408.31494:6268 409.31961:1986 410.32428:1438	57.06990:545 57.09266:32 57.10775:11 59.06106:134 71.04965:125 71.08502:450 71.11014:28 71.20895:16 71.36721:34 76.25871:76 76.53194:15 84.28251:5 89.05723:199 113.13169:184 113.17373:7 119.06944:276 119.09983:27 119.12526:16 125.05783:168 125.10370:8 133.24476:15 147.11529:129 147.18196:6 148.32986:28 148.98313:20 149.02303:4738 149.08114:81 149.09818:21 149.20689:50 149.23651:37 149.37095:31 14…
330	413.266	23.134	C24H38O4	CCCCCCCCOC(=O)C1=CC=CC=C1C(=O)OCCCCCCCC	NA	Dioctyl phthalate (also known as the production of plastic)	[M+Na]+	PosLipidSECUF	0.93	TRUE	7.435	413.266	C24H38O4	Others	MQIUGAXCHLFZKX-UHFFFAOYSA-N	CCCCCCCCOC(=O)C1=CC=CC=C1C(=O)OCCCCCCCC	430	FALSE	TRUE	TRUE	Normalized unit: Intensity; Annotation method: Msp20250805135626_NCDK_conventional_converted_dev_1	FALSE	FALSE	5084	0	0	0.99	0.878	0.976	0.886	3	0.6	1.66	26.77	Pos_Lipid_SECUF_PQC_it1	413.26678:27071 414.27145:6837 415.27612:1177	171.00497:256 171.03178:38 171.06225:11 236.90904:38 301.13856:634 301.22827:10 301.53622:17 301.91441:9 302.02173:9 353.93278:27 359.18302:57 377.38611:21 377.86440:5 378.91954:55 394.84958:43 395.24772:80 396.10844:34 412.85261:15 413.26614:1551 413.35384:70 413.39180:12 413.45982:22 413.55833:19 413.66554:7 413.72006:16 413.84195:34 413.88186:7 413.92105:16 414.52986:9 415.45227:14 417.36121:1…
331	413.266	20.072	C24H38O4	CCCCCCCCOC(=O)C1=CC=CC=C1C(=O)OCCCCCCCC	NA	Dioctyl phthalate (also known as the production of plastic)	[M+Na]+	PosLipidSECUF	0.6	TRUE	7.435	413.266	C24H38O4	Others	MQIUGAXCHLFZKX-UHFFFAOYSA-N	CCCCCCCCOC(=O)C1=CC=CC=C1C(=O)OCCCCCCCC	430	FALSE	TRUE	TRUE	Normalized unit: Intensity; Annotation method: Msp20250805135626_NCDK_conventional_converted_dev_1	FALSE	FALSE	5085	0	0	1	0.819	0.954	0.934	4	0.8	1.793	18.77	Pos_Lipid_SECUF_PQC_it2	413.26660:29942 414.27127:8900 415.27594:1293	59.06052:126 59.09485:7 81.24986:7 89.11710:181 89.14765:15 89.16782:6 90.09054:208 90.14033:12 91.01957:100 91.04789:8 108.04535:116 171.00038:164 171.02617:34 189.01733:256 214.91249:60 283.01439:42 301.13867:732 301.21713:16 301.67946:10 329.23339:6 376.83784:36 413.26724:741 413.36621:8 413.41089:12 413.56804:59 413.83957:17 413.93929:68 414.12120:9 414.19157:13 414.26927:60
332	413.267	24.468	C24H38O4	CCCCCCCCOC(=O)C1=CC=CC=C1C(=O)OCCCCCCCC	NA	Dioctyl phthalate (also known as the production of plastic)	[M+Na]+	PosLipidSECUF	0.67	TRUE	7.435	413.266	C24H38O4	Others	MQIUGAXCHLFZKX-UHFFFAOYSA-N	CCCCCCCCOC(=O)C1=CC=CC=C1C(=O)OCCCCCCCC	430	FALSE	TRUE	TRUE	Normalized unit: Intensity; Annotation method: Msp20250805135626_NCDK_conventional_converted_dev_1	FALSE	FALSE	5117	0	0	1	0.818	0.93	0.885	3	0.6	1.638	32.41	Pos_Lipid_SECUF_PQC_it1	413.26669:31232 414.27136:11140 415.27603:1387	59.26978:23 59.36565:29 59.84676:45 74.43315:6 86.74835:7 88.11254:135 88.37233:20 89.18371:10 146.09631:70 146.13168:5 153.40996:15 171.00758:139 171.04377:19 189.01632:407 189.04677:43 189.06901:9 264.88354:18 301.14098:977 301.22931:23 301.34337:7 301.55351:34 303.34989:20 316.02449:18 316.78479:8 321.20777:8 342.00569:51 396.62610:14 413.26548:1874 413.32354:360 413.40660:15 413.61713:27 413.…
333	413.267	11.638	C24H38O4	CCCCCCCCOC(=O)C1=CC=CC=C1C(=O)OCCCCCCCC	NA	Dioctyl phthalate (also known as the production of plastic)	[M+Na]+	PosLipidSECUF	1	TRUE	7.435	413.266	C24H38O4	Others	MQIUGAXCHLFZKX-UHFFFAOYSA-N	CCCCCCCCOC(=O)C1=CC=CC=C1C(=O)OCCCCCCCC	430	FALSE	TRUE	TRUE	Normalized unit: Intensity; Annotation method: Msp20250805135626_NCDK_conventional_converted_dev_1	FALSE	FALSE	5121	0	0	0.97	0.723	0.952	0.836	2	0.4	1.461	388.39	Pos_Lipid_SECUF_PQC_it1	413.26740:239277 414.27206:61599 415.27673:8755	59.05839:208 76.07341:97 81.06993:239 81.10332:22 81.12824:8 109.59510:5 124.34304:73 124.99936:48 189.07211:44 189.17171:29 189.40479:21 189.70005:22 216.29781:42 216.32639:15 245.13552:129 245.21504:5 280.30090:6 280.75064:29 295.18652:48 301.13941:584 322.40637:50 322.46303:10 376.85087:34 394.83590:26 412.12170:59 413.26618:1780 413.37099:135 413.43674:9 413.49520:32 413.52803:38 413.73721:22…
334	414.215	2.459	C20H31NO8	C/C=C(/C)\C(=O)O[C@@H]1CC[N+]2([C@@H]1C(=CC2)COC(=O)[C@@]([C@H](C)O)(C(C)(C)O)O)[O-]	NA	Echimidine N-oxide	[M+H]+	PosLipidSECUF	0.93	TRUE	6.587	414.212	C20H31NO8	Alkaloids and derivatives	KDJGEXAPDZNXSD-KCFAIRMISA-N	C/C=C(/C)\C(=O)O[C@@H]1CC[N+]2([C@@H]1C(=CC2)COC(=O)[C@@]([C@H](C)O)(C(C)(C)O)O)[O-]	430	FALSE	TRUE	TRUE	Normalized unit: Intensity; Annotation method: MSMS-Public_all-pos-VS19_4	FALSE	FALSE	5141	0	0	0.87	1	0.866	0.866	1	1	1.848	259.74	Pos_Lipid_SECUF_PQC_it1	414.21490:10499 415.21957:2726 416.22424:1887	72.92099:12 74.09574:139 74.64440:45 89.23452:13 123.07889:89 125.10746:11 145.65444:5 147.11888:40 219.17226:184 219.22367:13 219.24255:7 223.08026:160 223.15107:9 239.52626:115 267.12113:51 268.49188:5 275.73150:34 285.13481:157 285.20965:5 285.57417:16 323.18348:120 323.29896:10 328.91902:52 328.93954:20 368.13875:63 414.21614:5749 414.33367:94 414.38846:11 414.43217:139 414.47121:87 414.49822…
335	415.211	20.392	null	null	NA	RIKEN P-VS1 ID-2808 from Mouse_Macrophage_WT_N_F1AA	[M+H]+	PosLipidSECUF	0.27	TRUE	4.04	415.212	null	Unknown	null	null	430	FALSE	TRUE	TRUE	Normalized unit: Intensity; Annotation method: Msp20250805135626_NCDK_conventional_converted_dev_1	FALSE	FALSE	5164	0	0	0.98	0.65	0.647	0.817	1	0.25	1.15	6.81	Pos_Lipid_SECUF_PQC_it4	415.21274:2275 416.21741:771 417.22207:0	71.04609:70 73.96970:13 107.08441:136 107.10521:23 107.11883:9 107.13269:7 119.08431:420 130.96641:83 133.06673:66 135.32173:15 200.16698:50 215.02304:5 271.20832:5 341.14861:5 412.05557:7 415.26746:115 415.38362:82
336	415.212	22.928	null	null	NA	RIKEN P-VS1 ID-2808 from Mouse_Macrophage_WT_N_F1AA	[M+H]+	PosLipidSECUF	0.2	TRUE	4.04	415.212	null	Unknown	null	null	430	FALSE	TRUE	TRUE	Normalized unit: Intensity; Annotation method: Msp20250805135626_NCDK_conventional_converted_dev_1	FALSE	FALSE	5166	0	0	0.98	0.687	0.733	0.817	1	0.25	1.174	8.44	Pos_Lipid_SECUF_PQC_it5	415.21066:2722 416.21533:724 417.22000:0	69.03495:94 88.11071:181 88.13681:20 88.15595:10 119.08530:654 119.13548:10 120.14288:56 135.02716:67 135.07827:77 138.37304:5 223.98921:40 239.37887:32 239.40577:8 281.32388:41 281.49255:22 337.86165:33 415.15804:102 415.27667:75
337	415.212	2.899	null	null	NA	RIKEN P-VS1 ID-2808 from Mouse_Macrophage_WT_N_F1AA	[M+H]+	PosLipidSECUF	1	TRUE	4.04	415.212	null	Unknown	null	null	430	FALSE	TRUE	TRUE	Normalized unit: Intensity; Annotation method: Msp20250805135626_NCDK_conventional_converted_dev_1	FALSE	FALSE	5167	0	0	0.99	0.782	0.925	0.817	1	0.25	1.236	2496.11	Pos_Lipid_SECUF_PQC_it1	415.21228:417853 416.21695:107226 417.22162:19346	58.03608:91 69.26464:10 69.32246:26 95.08542:149 95.13583:8 100.11126:156 102.73570:79 111.04183:211 111.10612:8 119.08523:2010 119.13594:77 119.18749:14 119.22524:12 119.25854:36 119.28612:14 119.38291:21 119.44436:16 119.53278:18 120.08877:156 120.13612:11 120.14812:11 120.26595:12 127.03717:141 127.07497:10 128.04516:35 129.05286:78 129.09591:8 133.06466:114 133.08595:134 133.15089:6 133.31456…
338	420.332	8.627	null	null	NA	RIKEN P-VS1 ID-2880 from Mouse_Muscle_WT_CTX0_Ctr	[M+H]+	PosLipidSECUF	1	TRUE	6.23	420.335	null	Unknown	null	null	430	FALSE	TRUE	TRUE	Normalized unit: Intensity; Annotation method: Msp20250805135626_NCDK_conventional_converted_dev_1	FALSE	FALSE	5259	0	0	0.9	1	0.866	0.866	1	1	1.676	391.19	Pos_Lipid_SECUF_PQC_it5	420.33249:87201 421.33716:19931 422.34182:4637	57.03294:96 57.06926:109 57.08548:29 86.61980:36 88.11082:128 100.04866:89 102.12744:145 102.15487:13 155.08139:119 155.11014:13 161.12439:64 167.12279:16 171.13749:1869 171.19840:51 171.32039:31 171.34269:10 171.38911:30 171.40571:19 171.43685:6 171.49486:16 171.52819:44 171.79196:30 172.78346:30 185.09393:31 187.15338:75 231.21233:98 231.24199:11 272.24054:75 360.93243:83 363.25064:45 383.25731…
339	422.325	9.916	C26H40N5	N=1C=NC2=C(C1N)N(C=[N+]2C)CC=C(C)CCC=C(C)CCC3C(=C)CCCC3(C)C	NA	AgelasineE/F	[M]+	PosLipidSECUF	1	TRUE	-1	422.328	C26H40N5	Diterpenoids	PPCBHTAMQFLZHZ-NKVRVIBCSA-N	N=1C=NC2=C(C1N)N(C=[N+]2C)CC=C(C)CCC=C(C)CCC3C(=C)CCCC3(C)C	430	FALSE	TRUE	TRUE	Normalized unit: Intensity; Annotation method: MSMS-Public_all-pos-VS19_4	FALSE	FALSE	5287	0	0	0.89	0.521	0.955	0.699	2	0.11	1.128	50.79	Pos_Lipid_SECUF_PQC_it4	422.32541:5945 423.33008:2461 424.33474:0	59.05936:138 59.09887:5 72.04327:120 81.06905:112 83.04901:104 85.09948:164 85.13825:7 95.08581:366 95.14937:6 97.09840:132 97.14278:7 112.04836:20 149.02183:58 149.41395:16 152.10446:60 173.15033:8 219.13089:104 303.14085:79 303.17094:14 313.26957:114 313.32321:8 326.90308:5 369.30915:57 387.66025:5 422.32137:1255 422.51040:56 422.73014:15 422.96485:38 423.36321:21 423.53991:10 423.60563:34 423.…
340	422.361	13.564	C24H49NO3	O=C(NC(CO)C(O)CCCCCCCCC)CCCCCCCCCCC	NA	low score: Cer 24:0;O2|Cer 12:0;O2/12:0	[M+Na]+	PosLipidSECUF	1	TRUE	7.294	422.361	C24H49NO3	Cer_NDS	ANCMZXIAUMGSDQ-UHFFFAOYSA-N	O=C(NC(CO)C(O)CCCCCCCCC)CCCCCCCCCCC	530	FALSE	TRUE	FALSE	Normalized unit: Intensity; Annotation method: Msp20250805135626_NCDK_conventional_converted_dev_1	FALSE	FALSE	5293	0	0	1	0.976	0.866	0.857	1	0.5	1.582	71.64	Pos_Lipid_SECUF_PQC_it3	422.36093:4996 423.36560:1451 424.37027:857	88.11298:69 142.12366:108 151.02886:11 208.49626:5 215.38538:16 240.78275:8 336.78742:30 387.31314:26 422.36043:1314 422.43177:86 422.60263:10 422.68478:16 422.80131:20 422.92272:35 423.06193:13 423.37524:21
341	423.309	9.764	C23H44O5	O=C(OCC(OC(=O)CCCCCCC)CO)CCCCCCCCCCC	NA	DG 20:0	[M+Na]+	PosLipidSECUF	1	TRUE	7.461	423.308	C23H44O5	DG	PSEZJJPEDCDLIP-UHFFFAOYSA-N	O=C(OCC(OC(=O)CCCCCCC)CO)CCCCCCCCCCC	420	FALSE	TRUE	TRUE	Normalized unit: Intensity; Annotation method: Msp20250805135626_NCDK_conventional_converted_dev_1	FALSE	FALSE	5306	0	0	0.97	0.922	0.843	0.866	1	1	1.876	85.7	Pos_Lipid_SECUF_PQC_it3	423.30939:5148 424.31405:1214 425.31872:0	68.73332:13 83.02704:38 119.58038:11 130.08541:231 130.11749:17 130.13495:14 167.20330:5 224.43958:22 240.23978:40 304.13610:122 304.20718:9 305.13559:26 314.27329:54 318.15955:73 349.26983:79 349.30902:18 349.65798:11 387.36717:37 388.31175:39 388.34112:5 406.28211:34 406.31457:8 414.87421:21 423.30749:1309 423.40006:12 423.73306:11 423.88969:5 423.94665:25 424.06059:5 424.31166:20
342	427.304	9.344	C20H38N6O4	CC(C)C[C@H](N=C(C)O)C(O)=N[C@@H](CC(C)C)C(O)=N[C@H](CCCNC(N)=N)C=O	NA	Leupeptin; LC-ESI-QTOF; MS2; CE	[M+H]+	PosLipidSECUF	1	TRUE	-1	427.303	C20H38N6O4	Dipeptides	GDBQQVLCIARPGH-IKGGRYGDSA-N	CC(C)C[C@H](N=C(C)O)C(O)=N[C@@H](CC(C)C)C(O)=N[C@H](CCCNC(N)=N)C=O	430	FALSE	TRUE	TRUE	Normalized unit: Intensity; Annotation method: MSMS-Pos-MassBank (1)_3	FALSE	FALSE	5466	0	0	0.99	0.944	0.938	0.888	1	0.5	1.601	2204.58	Pos_Lipid_SECUF_PQC_it1	427.30338:141063 428.30804:37195 429.31271:6489	58.06515:134 59.05862:199 59.07704:34 65.87307:27 74.09651:236 83.08363:81 87.09918:71 88.11060:250 88.18357:31 88.25838:12 88.43426:23 89.11525:220 89.13884:16 89.15944:7 89.29570:47 89.37096:8 90.09018:153 104.13368:105 117.06999:110 117.10091:16 119.12530:33 119.13831:15 133.08402:75 133.11385:6 142.08577:121 162.64237:20 167.10084:123 167.12359:13 176.96557:48 293.17031:136 293.21525:12 312.9…
343	430.39	9.777	null	null	NA	RIKEN P-VS1 ID-3037 from Mouse_Eye_fads2KO_N_Ctr	[M+H]+	PosLipidSECUF	1	TRUE	7.16	430.39	null	Unknown	null	null	430	FALSE	TRUE	TRUE	Normalized unit: Intensity; Annotation method: Msp20250805135626_NCDK_conventional_converted_dev_1	FALSE	FALSE	5541	0	0	0.86	0.828	0.926	0.853	2	0.17	1.152	124.81	Pos_Lipid_SECUF_PQC_it2	430.38779:9712 431.39245:4804 432.39712:1349	64.10083:36 71.07036:241 71.10349:6 85.02598:97 95.08548:135 95.20675:45 97.10181:97 102.08986:80 115.44646:11 123.11484:159 123.15004:19 131.06900:150 177.11032:11 178.99538:23 180.17084:133 180.21895:6 233.19145:71 236.20260:48 254.95912:98 295.19610:189 295.24583:16 295.31024:5 296.20129:466 310.70178:13 311.29438:5248 311.39014:66 311.45141:31 311.50662:10 311.61736:34 311.68672:85 311.77438:…
344	431.179	13.504	null	null	NA	RIKEN P-VS1 ID-3047 from Cell_C2C12_WT_N_4h50AA	[M+H]+	PosLipidSECUF	1	TRUE	7.7	431.179	null	Unknown	null	null	430	FALSE	TRUE	TRUE	Normalized unit: Intensity; Annotation method: Msp20250805135626_NCDK_conventional_converted_dev_1	FALSE	FALSE	5550	0	0	1	0.708	0.985	0.714	1	0.17	1.147	645.71	Pos_Lipid_SECUF_PQC_it1	431.17920:27394 432.18387:7112 433.18853:1124	51.49435:10 53.94738:9 79.22293:40 80.36685:19 85.23190:29 101.06199:108 101.09612:33 135.12644:19 135.25994:41 135.27840:14 135.43536:24 171.73251:6 193.13280:64 274.89328:39 279.17516:43 281.38191:29 355.89394:29 372.87442:125 376.21153:43 380.79338:12 390.88656:200 391.10876:12 391.85913:33 393.66106:16 394.84771:54 401.13246:50 415.14660:345 416.15446:162 416.69233:32 423.54840:16 428.21588:1…
345	431.392	9.477	null	null	NA	RIKEN P-VS1 ID-3060 from Mouse_Brain_WT_N_F1AA	[M+H]+	PosLipidSECUF	1	TRUE	6.71	431.393	null	Unknown	null	null	430	FALSE	TRUE	TRUE	Normalized unit: Intensity; Annotation method: Msp20250805135626_NCDK_conventional_converted_dev_1	FALSE	FALSE	5565	0	0	0.98	0.789	0.835	0.825	2	0.29	1.239	139.75	Pos_Lipid_SECUF_PQC_it1	431.39227:13596 432.39694:3959 433.40161:0	60.07983:136 60.10316:7 63.09800:534 63.13234:32 63.20393:40 63.30845:37 63.38689:26 66.05029:26 67.05415:180 67.13923:9 79.00844:22 81.06793:82 83.16574:33 85.01110:8 85.02835:2895 85.08455:37 85.10997:5 85.13906:56 85.17086:16 85.38778:28 85.42089:29 85.76848:27 86.17255:25 86.86846:8 86.94147:19 88.11028:226 88.42785:40 121.35619:5 124.08448:128 124.12320:6 131.06960:152 131.13141:6 131.33774:…
346	432.239	2.897	null	null	NA	RIKEN P-VS1 ID-3065 from Mouse_Macrophage_WT_N_F1AA	[M+H]+	PosLipidSECUF	1	TRUE	4.05	432.239	null	Unknown	null	null	430	FALSE	TRUE	TRUE	Normalized unit: Intensity; Annotation method: Msp20250805135626_NCDK_conventional_converted_dev_1	FALSE	FALSE	5571	0	0	1	0.785	0.873	0.828	5	0.28	1.249	2848.09	Pos_Lipid_SECUF_PQC_it2	432.23868:500630 433.24335:132329 434.24801:20743	57.64677:52 61.71782:33 69.03404:95 81.03304:208 81.08146:10 81.09189:5 88.27861:49 91.03658:200 107.08525:165 119.08467:1626 119.13030:63 119.26318:19 119.82457:22 119.83822:12 120.30772:16 128.89036:23 129.05548:49 129.57579:23 133.06273:397 133.10506:13 134.06732:236 134.10132:12 134.13041:12 134.23337:23 134.31306:21 135.07960:765 135.16269:39 135.17933:10 135.21005:72 135.28330:12 135.37089:…
347	437.193	2.895	C24H30O6	CCC(C)\C=C(C)\C=C\C1=C\C/2=C/C(=O)C3(C)OC(C)(O)C(C3C2=C\O1)C(=O)OC	NA	NCGC00381156-01_C24H30O6_Methyl 3-[(1E,3E)-3,5-dimethyl-1,3-heptadien-1-yl]-8-hydroxy-6a,8-dimethyl-6-oxo-6a,8,9,9a-tetrahydro-6H-furo[2,3-h]isochromene-9-carboxylate	[M+Na]+	PosLipidSECUF	0.8	TRUE	-1	437.193	C24H30O6	Cyclohexenones	VYXBNIDRQOAAHX-RQADFKIXSA-N	CCC(C)\C=C(C)\C=C\C1=C\C/2=C/C(=O)C3(C)OC(C)(O)C(C3C2=C\O1)C(=O)OC	430	FALSE	TRUE	TRUE	Normalized unit: Intensity; Annotation method: MSMS-Public_all-pos-VS19_4	FALSE	FALSE	5641	0	0	0.98	0.883	0.938	0.83	1	0.14	1.328	47.57	Pos_Lipid_SECUF_PQC_it1	437.19244:6626 438.19711:2337 439.20178:0	62.39852:50 108.88657:5 118.70100:22 152.67391:40 201.17661:19 212.45239:19 269.18879:93 331.80187:20 340.82250:21 376.88608:203 408.81110:17 433.85332:15 437.19458:4639 437.37460:18 437.39557:12 437.52663:44 437.58738:49 437.67844:16 437.74366:45 437.80118:25 437.82315:15 437.90976:51 438.01827:11 438.14160:6 438.19170:215 438.27505:58 438.45293:11 438.61966:43 439.33795:48 439.64858:16
348	447.347	15.888	C28H46O4	CC(C)CCCCCCCOC(=O)C1=C(C=CC=C1)C(=O)OCCCCCCCC(C)C	NA	Diisodecyl phthalate (also known as the production of plastic)	[M+H]+	PosLipidSECUF	1	TRUE	8.234	447.347	C28H46O4	Others	ZVFDTKUVRCTHQE-UHFFFAOYSA-N	CC(C)CCCCCCCOC(=O)C1=C(C=CC=C1)C(=O)OCCCCCCCC(C)C	430	FALSE	TRUE	TRUE	Normalized unit: Intensity; Annotation method: Msp20250805135626_NCDK_conventional_converted_dev_1	FALSE	FALSE	5888	0	0	0.94	0.841	0.96	0.866	2	0.5	1.549	44.64	Pos_Lipid_SECUF_PQC_it2	447.34863:7555 448.35330:2571 449.35797:0	54.47970:43 57.33425:19 57.38389:17 71.08532:341 71.11625:17 71.17755:27 71.28558:11 71.41975:20 71.45563:12 85.10138:728 85.41382:20 88.11140:245 88.16519:7 149.02323:3498 149.08130:66 149.12257:6 149.27071:40 149.30146:15 149.40116:7 149.46597:16 149.61732:33 150.02462:83 150.48082:20 150.62555:18 167.03322:338 167.45423:47 212.16097:166 212.23829:7 237.14934:212 249.44012:6 405.85341:93 405.90…
349	468.441	17.777	C29H59NO4	O=C(NC(CO)C(O)CCCCCCCCC)C(O)CCCCCCCCCCCCCCC	NA	low score: Cer 29:0;O3|Cer 12:0;O2/17:0;O	[M+H-H2O]+	PosLipidSECUF	0.8	TRUE	7.863	468.441	C29H59NO4	Cer_HDS	GWOYPGAFRAIZAB-UHFFFAOYSA-N	O=C(NC(CO)C(O)CCCCCCCCC)C(O)CCCCCCCCCCCCCCC	530	FALSE	TRUE	FALSE	Normalized unit: Intensity; Annotation method: Msp20250805135626_NCDK_conventional_converted_dev_1	FALSE	FALSE	6361	0	0	0.99	0.48	0.835	0.772	1	0.25	1.269	30.15	Pos_Lipid_SECUF_PQC_it4	468.44177:4038 469.44644:1722 470.45111:0	55.25057:38 88.02178:6 89.05802:332 89.09547:15 132.41574:14 133.08704:48 133.17354:11 133.27462:15 133.95019:10 177.35758:8 179.52807:36 283.46665:8 311.29196:203 311.34212:10 311.36662:6 328.32097:38 349.37984:12 368.35458:560 368.67996:13 369.35483:109 378.33329:59 394.35836:65 412.36916:16 412.57407:10 415.95779:10 468.43947:1630 468.58879:7 468.78254:13 468.90721:29 469.33588:48 469.37833:8 …
350	471.131	1.76	C22H24O10	O=C1C2=C(O)C=C(OC3OC(CO)C(O)C(O)C3O)C=C2OC(C4=CC=C(OC)C=C4)C1	NA	Isosakuranin	[M+Na]+	PosLipidSECUF	1	TRUE	4.72	471.13	C22H24O10	Flavonoid-7-O-glycosides	KEEWIHDTSNESJZ-ZJHVPRRPSA-N	O=C1C2=C(O)C=C(OC3OC(CO)C(O)C(O)C3O)C=C2OC(C4=CC=C(OC)C=C4)C1	430	FALSE	TRUE	TRUE	Normalized unit: Intensity; Annotation method: MSMS-Public_all-pos-VS19_4	FALSE	FALSE	6415	0	0	0.98	0.639	0.711	0.866	1	1	1.795	996.12	Pos_Lipid_SECUF_PQC_it4	471.13092:7004 472.13559:949 473.14026:394	53.91178:5 59.06099:70 59.26682:14 61.03868:192 61.07213:16 61.08835:10 66.32629:7 89.06079:256 89.09969:15 89.13215:5 102.12886:235 102.17217:6 116.05094:39 117.11488:136 117.13140:29 117.14613:16 122.07078:202 134.11717:2328 134.18902:12 134.29069:18 134.34815:26 134.40008:20 134.51106:18 135.17230:12 135.46397:62 135.71702:36 163.08047:47 189.10489:13 224.52774:8 261.15390:51 294.94767:29 339.…
351	482.325	9.587	C23H48NO7P	O=C(OCC(O)COP(=O)(O)OCCN)CCCCCCCCCCCCCCCCC	NA	LPE 18:0	[M+H]+	PosLipidSECUF	0.93	TRUE	6.828	482.324	C23H48NO7P	LPE	BBYWOYAFBUOUFP-UHFFFAOYSA-N	O=C(OCC(O)COP(=O)(O)OCCN)CCCCCCCCCCCCCCCCC	410	FALSE	TRUE	TRUE	Normalized unit: Intensity; Annotation method: Msp20250805135626_NCDK_conventional_converted_dev_1	FALSE	FALSE	6717	0	0	0.98	0.828	0.742	0.86	1	2	2.483	543.46	Pos_Lipid_SECUF_PQC_it3	482.32501:6147 483.32968:2100 484.33435:0	57.07075:102 62.05825:137 62.07509:19 70.61152:38 85.06486:105 85.08432:17 89.05809:119 89.10875:10 89.19359:28 89.20441:9 95.16614:13 95.36718:33 130.53405:6 133.08655:234 133.13359:17 133.20672:19 134.11830:85 134.16703:5 155.00801:95 155.05886:7 163.52571:10 164.14035:84 164.16758:12 176.31079:33 176.32567:19 216.67428:6 224.05863:133 224.10617:8 224.13932:9 239.27771:12 281.20843:69 282.31140…
352	502.294	6.772	C25H44NO7P	O=C(OCC(O)COP(=O)(O)OCCN)CCCCCCC=CCC=CCC=CCC=CCC	NA	LPE 20:4	[M+H]+	PosLipidSECUF	0.93	TRUE	5.813	502.293	C25H44NO7P	LPE	JPNPIRVRGLGTRE-UHFFFAOYSA-N	O=C(OCC(O)COP(=O)(O)OCCN)CCCCCCC=CCC=CCC=CCC=CCC	410	FALSE	TRUE	TRUE	Normalized unit: Intensity; Annotation method: Msp20250805135626_NCDK_conventional_converted_dev_1	FALSE	FALSE	7127	0	0	0.99	0.948	0.855	0.86	1	2	2.535	4579.02	Pos_Lipid_SECUF_PQC_it1	502.29355:20577 503.29822:5907 504.30288:1331	57.03309:270 57.05992:22 58.81518:16 59.06008:93 59.08864:7 69.06755:192 69.41159:37 72.13077:46 79.05235:249 79.09761:6 81.06721:66 82.46051:14 83.08495:208 83.12762:5 85.10124:165 88.07748:241 88.11066:447 88.16138:10 89.05859:285 89.10883:8 91.05167:77 93.06838:192 93.10282:15 93.12940:10 95.08451:491 95.14596:10 97.06271:68 98.06654:22 100.11041:107 105.06966:100 107.08555:135 107.12003:13 10…
353	510.357	8.692	C25H52NO7P	O=C(OCC(O)COP(=O)([O-])OCC[N+](C)(C)C)CCCCCCCCCCCCCCCC	NA	LPC 17:0/0:0	[M+H]+	PosLipidSECUF	0.93	TRUE	6.464	510.355	C25H52NO7P	LPC	SRRQPVVYXBTRQK-UHFFFAOYSA-N	O=C(OCC(O)COP(=O)([O-])OCC[N+](C)(C)C)CCCCCCCCCCCCCCCC	410	FALSE	TRUE	TRUE	Normalized unit: Intensity; Annotation method: Msp20250805135626_NCDK_conventional_converted_dev_1	FALSE	FALSE	7269	0	0	0.8	0.691	0.807	0.966	3	2	2.42	816.08	Pos_Lipid_SECUF_PQC_it4	510.35883:3801 511.36349:1409 512.36816:0	95.08358:95 100.37701:17 104.10636:1674 104.15955:48 104.23806:25 122.99111:59 126.08797:52 126.46106:21 140.75458:24 145.70437:5 164.51770:7 169.78553:34 184.07172:1069 184.13626:20 184.16307:11 195.37674:49 255.20571:260 255.29051:15 255.31154:6 267.16970:8 282.27548:159 285.66146:21 295.20556:123 295.26237:8 340.23493:28 343.09944:62 361.29929:71 381.17256:84 381.21278:12 389.28206:12 434.0172…
354	516.426	16.529	C29H54O6	O=C(OCC(OC(=O)CCCCCCC)COC(=O)CCCCCCCCC)CCCCCCC	NA	TG 26:0|TG 8:0_8:0_10:0	[M+NH4]+	PosLipidSECUF	0.73	TRUE	8.395	516.426	C29H54O6	TG	OXBFEJBBKCRANO-UHFFFAOYSA-N	O=C(OCC(OC(=O)CCCCCCC)COC(=O)CCCCCCCCC)CCCCCCC	410	FALSE	TRUE	TRUE	Normalized unit: Intensity; Annotation method: Msp20250805135626_NCDK_conventional_converted_dev_1	FALSE	FALSE	7347	0	0	0.81	0.776	0.84	0.881	2	2	2.417	29.77	Pos_Lipid_SECUF_PQC_it5	516.42920:1159 517.43387:737 518.43853:327	57.14573:76 57.16663:7 59.16677:9 59.33095:54 64.14774:5 64.54166:45 88.10876:62 89.11332:116 101.46807:5 102.41052:48 103.13027:185 103.17888:10 107.76717:13 127.07522:41 127.10868:73 127.50110:51 127.66969:27 134.11570:66 157.61880:14 257.19516:6 290.83450:5 314.90022:216 315.20459:32 327.25324:279 327.64775:12 328.25519:6 355.28438:965 355.38522:26 355.42760:12 355.45088:46 355.49630:45 355.54…
355	520.341	6.952	C26H50NO7P	O=C(OCC(O)COP(=O)([O-])OCC[N+](C)(C)C)CCCCCCCC=CCC=CCCCCC	NA	LPC 18:2/0:0	[M+H]+	PosLipidSECUF	0.8	TRUE	5.779	520.34	C26H50NO7P	LPC	SPJFYYJXNPEZDW-UHFFFAOYSA-N	O=C(OCC(O)COP(=O)([O-])OCC[N+](C)(C)C)CCCCCCCC=CCC=CCCCCC	410	FALSE	TRUE	TRUE	Normalized unit: Intensity; Annotation method: Msp20250805135626_NCDK_conventional_converted_dev_1	FALSE	FALSE	7399	0	0	0.98	0.644	0.685	0.862	2	2	2.428	4841.06	Pos_Lipid_SECUF_PQC_it3	520.34088:14119 521.34555:3349 522.35022:593	71.08414:103 83.08378:106 104.02188:118 104.10582:567 104.14326:21 104.16634:8 146.69961:9 175.24871:8 184.07330:894 184.13056:35 184.20271:20 184.23418:16 184.26865:32 185.44649:22 245.81114:45 264.26417:26 367.26201:63 375.23976:52 416.23485:62 434.92571:21 485.33984:45 502.33639:78 502.37466:55 520.20211:33 520.34596:133 520.46943:231 520.52544:32 520.58872:11 520.72969:13 520.97526:12 521.151…
356	522.357	8.183	C26H52NO7P	O=C(OCC(O)COP(=O)([O-])OCC[N+](C)(C)C)CCCCCCCC=CCCCCCCCC	NA	LPC 18:1/0:0	[M+H]+	PosLipidSECUF	0.93	TRUE	6.299	522.355	C26H52NO7P	LPC	YAMUFBLWGFFICM-UHFFFAOYSA-N	O=C(OCC(O)COP(=O)([O-])OCC[N+](C)(C)C)CCCCCCCC=CCCCCCCCC	410	FALSE	TRUE	TRUE	Normalized unit: Intensity; Annotation method: Msp20250805135626_NCDK_conventional_converted_dev_1	FALSE	FALSE	7423	0	0	1	0.721	0.817	0.942	3	2	2.519	5516.06	Pos_Lipid_SECUF_PQC_it4	522.35559:22332 523.36026:6114 524.36493:1474	57.06801:118 60.08062:176 60.11553:9 60.12200:9 67.79902:8 71.07290:149 71.10451:8 75.55202:6 85.10007:107 85.14189:9 88.11235:153 88.16150:9 88.22360:63 89.11052:142 89.13497:19 89.16109:12 96.42249:64 102.00572:25 102.12598:335 102.17779:43 102.22190:33 102.29266:37 102.33377:40 102.54591:18 102.98904:66 104.10659:623 104.14810:26 104.16815:13 104.38602:18 104.41180:24 104.42952:19 104.49731:11…
357	524.372	9.17	C26H54NO7P	O=C(OCC(O)COP(=O)([O-])OCC[N+](C)(C)C)CCCCCCCCCCCCCCCCC	NA	LPC 18:0	[M+H]+	PosLipidSECUF	0.87	TRUE	6.748	524.371	C26H54NO7P	LPC	IHNKQIMGVNPMTC-UHFFFAOYSA-N	O=C(OCC(O)COP(=O)([O-])OCC[N+](C)(C)C)CCCCCCCCCCCCCCCCC	410	FALSE	TRUE	TRUE	Normalized unit: Intensity; Annotation method: Msp20250805135626_NCDK_conventional_converted_dev_1	FALSE	FALSE	7455	0	0	1	0.803	0.97	0.607	1	2	2.425	1070.28	Pos_Lipid_SECUF_PQC_it2	524.37146:9749 525.37613:3524 526.38080:623	59.13128:13 85.10064:145 85.13334:11 86.09520:363 86.14441:14 86.49068:10 88.07620:131 88.09642:15 102.05488:148 102.07749:10 102.10310:6 106.36448:9 124.99962:172 139.48986:14 149.04379:72 170.18850:86 181.01870:125 181.04719:17 184.07332:5765 184.15864:27 184.17586:69 184.24514:56 184.27602:38 184.29515:71 184.32295:28 184.37599:42 184.41686:23 184.46476:42 184.49214:6 184.56118:15 184.58282:21…
358	524.373	9.464	C26H54NO7P	O=C(OCC(O)COP(=O)([O-])OCC[N+](C)(C)C)CCCCCCCCCCCCCCCCC	NA	LPC 18:0/0:0	[M+H]+	PosLipidSECUF	0.93	TRUE	6.748	524.371	C26H54NO7P	LPC	IHNKQIMGVNPMTC-UHFFFAOYSA-N	O=C(OCC(O)COP(=O)([O-])OCC[N+](C)(C)C)CCCCCCCCCCCCCCCCC	410	FALSE	TRUE	TRUE	Normalized unit: Intensity; Annotation method: Msp20250805135626_NCDK_conventional_converted_dev_1	FALSE	FALSE	7458	0	0	0.99	0.843	0.907	0.951	3	2	2.562	8603.49	Pos_Lipid_SECUF_PQC_it1	524.37195:115855 525.37662:34755 526.38128:7673	57.06949:280 59.20062:61 61.08305:61 86.09486:289 86.12475:20 86.13957:14 88.11019:162 88.12884:37 88.14477:8 95.08301:97 95.10348:11 99.04272:81 103.39998:7 104.10694:5067 104.15576:99 104.18923:43 104.20580:46 104.22470:74 104.23703:33 104.27781:33 104.29210:51 104.30784:18 104.33422:35 104.35162:22 104.37954:21 104.41917:60 104.50131:13 104.68042:5 104.76715:16 105.19451:8 105.21541:8 108.8814…
359	530.478	20.541	C31H60O5	O=C(OCC(OC(=O)CCCCCCCCCCCCCCC)CO)CCCCCCCCCCC	NA	DG 28:0|DG 12:0_16:0	[M+NH4]+	PosLipidSECUF	0.8	TRUE	9.333	530.478	C31H60O5	DG	PMJWTCJLKHWHHE-UHFFFAOYSA-N	O=C(OCC(OC(=O)CCCCCCCCCCCCCCC)CO)CCCCCCCCCCC	410	FALSE	TRUE	TRUE	Normalized unit: Intensity; Annotation method: Msp20250805135626_NCDK_conventional_converted_dev_1	FALSE	FALSE	7575	0	0	0.97	0.627	0.664	0.951	3	2	2.453	93.61	Pos_Lipid_SECUF_PQC_it2	530.47931:6224 531.48398:2193 532.48864:386	71.27959:23 78.67897:27 80.48465:8 85.10062:119 95.08435:59 95.13250:5 99.80487:8 103.55489:9 133.08347:71 158.96218:65 158.98391:14 161.13077:76 161.15839:11 176.97149:1482 177.02321:39 177.03899:32 177.08500:8 177.15864:6 177.22561:39 177.31940:31 177.36451:45 177.69761:10 177.87782:16 177.97409:594 178.02509:26 178.05737:23 178.15891:10 178.32050:9 178.97588:389 179.05091:6 179.17982:112 179.2…
360	538.526	24.155	null	null	NA	RIKEN P-VS1 ID-4822 from Mouse_Muscle_WT_N_F1AA	[M+H]+	PosLipidSECUF	0.93	TRUE	10.7	538.521	null	Unknown	null	null	430	FALSE	TRUE	TRUE	Normalized unit: Intensity; Annotation method: Msp20250805135626_NCDK_conventional_converted_dev_1	FALSE	FALSE	7717	0	0	0.87	0.943	0.925	0.937	2	1	1.693	439.3	Pos_Lipid_SECUF_PQC_it2	538.52393:7195 539.52859:2873 540.53326:1109	53.04444:33 53.05450:12 57.06780:99 59.06036:151 59.08381:10 59.11751:5 60.65204:21 60.66432:12 62.06004:623 62.08993:27 62.17443:27 62.39657:18 62.79204:7 95.13919:46 102.09206:142 102.13197:5 134.11818:77 134.13889:6 154.85717:62 227.19532:283 227.25678:12 239.23689:163 239.33084:7 254.24795:63 280.45340:60 280.47265:15 282.20631:9 282.27969:3767 282.40705:7 282.43584:15 282.48673:51 282.52894:…
361	544.341	6.527	C28H50NO7P	O=C(OCC(O)COP(=O)([O-])OCC[N+](C)(C)C)CCCCCCC=CCC=CCC=CCC=CCC	NA	LPC 20:4	[M+H]+	PosLipidSECUF	0.93	TRUE	5.79	544.34	C28H50NO7P	LPC	GOMVPVRDBLLHQC-UHFFFAOYSA-N	O=C(OCC(O)COP(=O)([O-])OCC[N+](C)(C)C)CCCCCCC=CCC=CCC=CCC=CCC	410	FALSE	TRUE	TRUE	Normalized unit: Intensity; Annotation method: Msp20250805135626_NCDK_conventional_converted_dev_1	FALSE	FALSE	7782	0	0	0.99	0.919	0.918	0.839	2	2	2.535	2106.42	Pos_Lipid_SECUF_PQC_it1	544.34045:67068 545.34512:19982 546.34979:3861	86.09790:283 86.14044:20 86.15975:36 86.45996:21 101.07622:42 102.12762:675 104.10514:183 104.14874:5 118.03164:13 118.11840:50 125.53785:23 139.07519:129 139.12661:8 145.20818:18 182.56205:25 184.03193:24 184.07316:12460 184.14409:199 184.21493:49 184.23371:26 184.27428:25 184.29507:14 184.34313:82 184.38875:50 184.43124:20 184.44974:16 184.50524:83 184.55775:39 184.61751:60 184.67030:33 184.708…
362	548.334	6.995	C27H50NO8P	O=C(OCC(OC(=O)CCC=CCCCC=CCCCC)COP(=O)([O-])OCC[N+](C)(C)C)CCCC	NA	PC 19:2	[M+H]+	PosLipidSECUF	0.93	TRUE	5.795	548.335	C27H50NO8P	PC	RIBLOTQNUGZDLE-UHFFFAOYSA-N	O=C(OCC(OC(=O)CCC=CCCCC=CCCCC)COP(=O)([O-])OCC[N+](C)(C)C)CCCC	420	FALSE	TRUE	TRUE	Normalized unit: Intensity; Annotation method: Msp20250805135626_NCDK_conventional_converted_dev_1	FALSE	FALSE	7852	0	0	1	0.923	0.925	0.835	2	1	1.896	345.96	Pos_Lipid_SECUF_PQC_it2	548.33496:5671 549.33963:1410 550.34430:863	81.06892:54 86.09440:66 86.11441:9 88.11249:106 88.61978:25 99.07897:60 104.51086:19 123.11545:146 133.34676:6 184.07321:4594 184.13269:216 184.36040:5 184.38224:12 184.41028:15 184.49257:16 184.53237:47 184.60657:75 184.92294:15 185.49469:29 186.20058:51 186.45634:18 188.83908:28 257.10276:112 273.73626:32 281.25085:148 281.29321:11 286.10304:93 298.18969:61 316.18310:55 325.91918:6 375.24588:28…
363	550.628	25.786	null	null	NA	RIKEN P-VS1 ID-4994 from Mouse_Muscle_WT_CTX0_Ctr	[M+H]+	PosLipidSECUF	0.73	TRUE	10.91	550.63	null	Unknown	null	null	430	FALSE	TRUE	TRUE	Normalized unit: Intensity; Annotation method: Msp20250805135626_NCDK_conventional_converted_dev_1	FALSE	FALSE	7916	0	0	0.99	0.866	0.817	0.848	1	0.5	1.384	555.19	Pos_Lipid_SECUF_PQC_it4	550.62854:4851 551.63321:1281 552.63788:0	55.95459:18 59.06308:50 85.06529:19 88.11117:291 88.13863:19 95.08859:11 97.10124:116 115.05855:190 115.10766:14 150.02425:101 221.23232:27 256.25368:23 256.55204:12 256.66287:19 264.49491:20 265.12923:28 284.28801:159 284.91570:10 330.85409:26 330.87343:12 372.07633:9 464.14456:209 490.25312:16 516.51989:38 533.81764:48 533.83912:25 535.69751:33 546.51903:34 550.36382:48 550.50231:51 550.62617:2…
364	558.51	23.518	C33H64O5	O=C(OCC(OC(=O)CCCCCCCCCCCCCCC)CO)CCCCCCCCCCCCC	NA	DG 30:0|DG 14:0_16:0	[M+NH4]+	PosLipidSECUF	0.87	TRUE	10.281	558.509	C33H64O5	DG	NYNQTTOUQMCOEM-UHFFFAOYSA-N	O=C(OCC(OC(=O)CCCCCCCCCCCCCCC)CO)CCCCCCCCCCCCC	410	FALSE	TRUE	TRUE	Normalized unit: Intensity; Annotation method: Msp20250805135626_NCDK_conventional_converted_dev_1	FALSE	FALSE	8072	0	0	1	0.741	0.765	0.826	3	2	2.461	698.69	Pos_Lipid_SECUF_PQC_it5	558.50958:8189 559.51425:3603 560.51892:501	59.58959:23 91.05367:177 91.08140:12 107.08454:180 177.44423:17 178.11439:105 178.14283:5 183.17292:107 183.20553:12 183.24467:5 193.19310:36 213.17731:72 229.18070:85 257.53875:39 257.62118:18 267.26350:151 267.31756:13 267.34338:7 285.24017:439 313.27515:260 314.27573:118 319.90668:11 341.31227:107 358.06483:56 369.35120:61 381.90100:58 382.89432:58 384.39194:40 441.37970:6 453.79070:8 472.4333…
365	563.466	23.695	C33H64O5	O=C(OCC(OC(=O)CCCCCCC)CO)CCCCCCCCCCCCCCCCCCCCC	NA	DG 30:0	[M+Na]+	PosLipidSECUF	0.33	TRUE	10.213	563.465	C33H64O5	DG	CSPQFUGHYJVYJM-UHFFFAOYSA-N	O=C(OCC(OC(=O)CCCCCCC)CO)CCCCCCCCCCCCCCCCCCCCC	420	FALSE	TRUE	TRUE	Normalized unit: Intensity; Annotation method: Msp20250805135626_NCDK_conventional_converted_dev_1	FALSE	FALSE	8145	0	0	0.99	0.611	0.632	0.866	1	1	1.777	23.23	Pos_Lipid_SECUF_PQC_it5	563.46393:1697 564.46860:558 565.47326:0	88.11200:335 88.14350:18 118.12260:189 122.81696:24 176.61147:6 180.01533:8 200.63230:6 280.25864:46 280.79737:14 282.27367:168 299.29752:112 299.84444:9 299.94628:21 307.30831:92 308.29020:89 325.61670:17 325.75427:37 326.21587:12 478.28958:17 522.55903:37 529.48857:38 529.88782:35 535.88191:13 545.45651:88 559.30885:27 562.87890:76 563.46598:712 563.55746:273 563.63303:42 563.66842:15 563.75874…
366	567.582	10.722	null	null	NA	RIKEN P-VS1 ID-5265 from Mouse_Feces_WT_ABX_Ctr	[M+H]+	PosLipidSECUF	1	TRUE	7.08	567.58	null	Unknown	null	null	430	FALSE	TRUE	TRUE	Normalized unit: Intensity; Annotation method: Msp20250805135626_NCDK_conventional_converted_dev_1	FALSE	FALSE	8229	0	0	0.87	0.727	0.605	0.866	1	1	1.561	923.85	Pos_Lipid_SECUF_PQC_it3	567.58276:6532 568.58743:2616 569.59210:834	57.41851:47 59.29887:14 59.58596:22 60.06315:103 88.11016:128 115.06004:53 129.06450:20 134.63249:15 211.16282:191 211.19831:23 214.92322:65 224.20263:61 237.67498:17 241.85178:7 253.26064:110 253.30084:10 256.74947:27 256.81288:18 256.83528:9 282.19905:24 282.28000:981 282.36090:22 282.46774:19 282.64782:13 283.04865:11 283.19542:15 283.23694:166 283.31097:8 283.39246:21 284.21849:553 284.29430:…
367	572.335	6.85	C29H50NO8P	O=C(OCC(OC(=O)CCC=CCC=CCC=CCC=CCC)COP(=O)([O-])OCC[N+](C)(C)C)CCCC	NA	PC 21:4	[M+H]+	PosLipidSECUF	0.93	TRUE	5.79	572.335	C29H50NO8P	PC	JZUVIGQLRPARPS-UHFFFAOYSA-N	O=C(OCC(OC(=O)CCC=CCC=CCC=CCC=CCC)COP(=O)([O-])OCC[N+](C)(C)C)CCCC	420	FALSE	TRUE	TRUE	Normalized unit: Intensity; Annotation method: Msp20250805135626_NCDK_conventional_converted_dev_1	FALSE	FALSE	8308	0	0	0.98	0.918	0.916	0.827	2	1	1.879	2184.82	Pos_Lipid_SECUF_PQC_it2	572.33594:12615 573.34061:4177 574.34527:1164	59.04741:218 59.06787:14 88.11349:270 88.35963:29 109.10086:88 123.07771:66 125.00083:199 125.04828:5 182.68879:24 183.99520:73 184.03960:50 184.07293:8307 184.15861:55 184.19528:157 184.24687:19 184.26970:33 184.30881:22 184.36045:7 184.37845:5 184.39724:16 184.42151:11 184.44987:11 184.51044:21 184.55836:63 184.57656:64 184.64691:20 184.68168:32 184.71750:5 184.91777:37 185.03678:12 185.07865:1…
368	577.52	24.801	null	null	NA	RIKEN P-VS1 ID-5423 from Mouse_Plasma_ApoEKO_N_F1DHA	[M+H]+	PosLipidSECUF	1	TRUE	13.05	577.516	null	Unknown	null	null	430	FALSE	TRUE	TRUE	Normalized unit: Intensity; Annotation method: Msp20250805135626_NCDK_conventional_converted_dev_1	FALSE	FALSE	8403	0	0	0.79	0.867	0.913	0.869	1	0.5	1.322	334.97	Pos_Lipid_SECUF_PQC_it1	577.51965:26807 578.52432:10521 579.52899:2961	57.35771:11 59.37900:17 67.05334:142 71.08542:475 71.60997:27 74.09662:139 74.14291:7 76.65326:13 79.08233:6 81.06852:10 81.22515:39 81.33910:11 81.65238:13 83.08545:201 83.12772:8 95.63942:58 97.09917:146 103.12303:129 111.11525:61 113.09324:244 121.10001:62 123.26978:14 135.11501:114 135.52818:29 135.63666:8 135.68919:20 137.13246:127 150.09322:13 165.16626:7 239.23234:679 239.31458:24 239.3294…
369	577.521	28.026	null	null	NA	RIKEN P-VS1 ID-5423 from Mouse_Plasma_ApoEKO_N_F1DHA	[M+H]+	PosLipidSECUF	0.93	TRUE	13.05	577.516	null	Unknown	null	null	430	FALSE	TRUE	TRUE	Normalized unit: Intensity; Annotation method: Msp20250805135626_NCDK_conventional_converted_dev_1	FALSE	FALSE	8404	0	0	0.8	0.829	0.874	0.869	1	0.5	1.315	133.02	Pos_Lipid_SECUF_PQC_it2	577.51947:12537 578.52414:5838 579.52881:1796	55.05204:119 55.45641:10 57.06824:207 67.05290:205 67.08922:8 69.07035:320 71.08443:71 71.36681:38 81.07026:170 81.10666:8 85.10078:384 85.15788:10 85.17698:6 93.07051:151 93.11272:9 95.08276:31 95.57528:11 97.06358:182 97.10093:492 97.13827:28 97.15005:14 97.16368:8 97.20139:15 97.33422:28 98.18390:42 108.56563:6 109.10129:489 109.15601:14 111.07892:52 111.44194:13 113.36367:36 121.38805:5 122.2…
370	584.525	23.91	C35H66O5	O=C(OCC(OC(=O)CCCCCCCC=CCCCCCCCC)CO)CCCCCCCCCCCCC	NA	DG 32:1|DG 14:0_18:1	[M+NH4]+	PosLipidSECUF	0.93	TRUE	10.444	584.525	C35H66O5	DG	XEQQGHISHUGMIP-UHFFFAOYSA-N	O=C(OCC(OC(=O)CCCCCCCC=CCCCCCCCC)CO)CCCCCCCCCCCCC	410	FALSE	TRUE	TRUE	Normalized unit: Intensity; Annotation method: Msp20250805135626_NCDK_conventional_converted_dev_1	FALSE	FALSE	8553	0	0	1	0.611	0.669	0.837	3	2	2.419	166.75	Pos_Lipid_SECUF_PQC_it4	584.52490:7734 585.52957:3379 586.53424:978	59.05777:139 89.05830:369 112.08373:24 124.40442:15 133.08674:196 147.03168:94 177.56289:16 195.45177:21 195.54083:12 221.31097:13 235.41888:45 236.41862:43 237.23520:11 247.16462:90 247.19744:16 248.16989:116 248.21096:14 265.25022:141 283.22727:270 285.24128:567 285.33057:18 285.40439:9 285.75497:39 285.77849:8 311.26057:505 311.34792:17 311.38445:8 313.27422:280 313.39197:21 313.45695:17 313.4…
371	598.541	24.506	C36H68O5	O=C(OCC(OC(=O)CCCCCCCC=CCCCCCCCC)CO)CCCCCCCCCCCCCC	NA	DG 33:1|DG 15:0_18:1	[M+NH4]+	PosLipidSECUF	0.93	TRUE	11.179	598.541	C36H68O5	DG	GWAPRYUVSHVZHN-UHFFFAOYSA-N	O=C(OCC(OC(=O)CCCCCCCC=CCCCCCCCC)CO)CCCCCCCCCCCCCC	410	FALSE	TRUE	TRUE	Normalized unit: Intensity; Annotation method: Msp20250805135626_NCDK_conventional_converted_dev_1	FALSE	FALSE	8777	0	0	0.99	0.649	0.735	0.841	3	2	2.44	76.01	Pos_Lipid_SECUF_PQC_it5	598.54120:3930 599.54587:2119 600.55053:0	57.06817:216 57.08838:24 57.11760:8 69.07139:47 81.06767:111 88.11259:52 88.92022:17 89.11224:185 102.12858:190 102.39698:14 109.08131:199 109.10113:87 109.13213:14 123.11589:260 123.17128:10 129.98950:6 134.11760:119 144.45267:9 176.87344:12 177.70229:30 180.02735:43 201.65516:25 202.79470:44 242.11017:88 251.23969:178 251.29702:15 251.48807:25 255.23575:43 255.38485:27 255.47881:41 285.24244:76…
372	601.52	27.613	null	null	NA	RIKEN P-VS1 ID-5826 from Mouse_Feces_WT_N_Ctr	[M+H]+	PosLipidSECUF	0.93	TRUE	12.88	601.515	null	Unknown	null	null	430	FALSE	TRUE	TRUE	Normalized unit: Intensity; Annotation method: Msp20250805135626_NCDK_conventional_converted_dev_1	FALSE	FALSE	8820	0	0	0.76	0.945	0.938	0.927	1	0.5	1.351	65.05	Pos_Lipid_SECUF_PQC_it3	601.51984:5555 602.52450:2634 603.52917:1260	57.28962:11 81.06913:225 81.09452:18 81.11885:6 102.39273:5 137.12908:206 137.16399:15 138.32656:196 138.38919:13 147.11759:108 149.12769:141 150.78672:8 161.13383:62 165.12613:106 165.16253:87 212.47494:16 247.24287:101 247.29233:9 265.24625:121 319.26070:49 337.05414:65 372.22680:73 380.66924:5 392.90732:21 416.25488:153 431.38814:14 431.41328:8 438.00356:6 447.72069:32 545.48460:159 600.46598:…
373	603.535	24.859	null	null	NA	RIKEN P-VS1 ID-5858 from Mouse_Plasma_ApoEKO_N_F1DHA	[M+H]+	PosLipidSECUF	1	TRUE	13.1	603.53	null	Unknown	null	null	430	FALSE	TRUE	TRUE	Normalized unit: Intensity; Annotation method: Msp20250805135626_NCDK_conventional_converted_dev_1	FALSE	FALSE	8851	0	0	0.64	0.95	0.862	0.866	1	1	1.548	317.79	Pos_Lipid_SECUF_PQC_it2	603.53595:15862 604.54062:5565 605.54529:2804	55.05312:48 57.07032:115 57.22952:5 59.06035:485 59.08348:47 59.18189:35 59.29900:11 71.08552:270 74.02384:12 79.05420:58 81.07094:265 85.10178:253 85.14357:18 88.11079:451 88.16010:10 88.31639:24 94.63262:28 95.08495:283 95.11812:15 97.10225:110 119.08963:193 121.10046:212 121.14002:8 123.11531:14 132.13738:173 135.11491:111 139.14839:198 139.21238:6 141.09090:171 141.14088:10 142.02413:120 142.…
374	605.585	24.482	C36H61D7O5	OC[C@]([H])(OC(CCCCCCC/C=C\CCCCCC([2H])([2H])C([2H])([2H])C([2H])([2H])[2H])=O)COC(CCCCCCCCCCCCCC)=O	NA	DG 33:1(d7)|DG 15:0_18:1(d7)	[M+NH4]+	PosLipidSECUF	1	TRUE	10.911	605.584	C36H61[2H]7O5	DG	GWAPRYUVSHVZHN-ZYYJJESQNA-N	OC[C@]([H])(OC(CCCCCCC/C=C\CCCCCC([2H])([2H])C([2H])([2H])C([2H])([2H])[2H])=O)COC(CCCCCCCCCCCCCC)=O	430	FALSE	TRUE	TRUE	Normalized unit: Intensity; Annotation method: Msp20250805135626_NCDK_conventional_converted_dev_1	FALSE	FALSE	8895	0	0	1	0.641	0.789	0.911	3	0.13	1.278	5273.74	Pos_Lipid_SECUF_PQC_it3	605.58472:48382 606.58938:19180 607.59405:3940	59.06102:133 59.08423:13 71.04724:118 71.06555:10 71.08124:5 88.11102:230 88.15174:9 88.16148:8 88.35641:16 89.11687:104 102.12764:858 102.16953:20 102.19049:8 112.01586:6 169.15646:82 169.18021:23 169.19772:8 177.16498:106 177.23231:6 180.20038:7 196.12558:97 196.83918:28 206.16585:12 255.61685:15 256.17612:8 266.11736:26 270.31016:92 270.34252:21 298.28333:42 299.25769:449 299.74399:8 299.84404…
375	608.525	22.204	C37H66O5	O=C(OCC(OC(=O)CCCCCCCC=CCC=CCCCCC)CO)CCCCCCCC=CCCCCCC	NA	DG 34:3|DG 16:1_18:2	[M+NH4]+	PosLipidSECUF	0.67	TRUE	9.888	608.525	C37H66O5	DG	BHGPPCIWDXQOMA-UHFFFAOYSA-N	O=C(OCC(OC(=O)CCCCCCCC=CCC=CCCCCC)CO)CCCCCCCC=CCCCCCC	410	FALSE	TRUE	TRUE	Normalized unit: Intensity; Annotation method: Msp20250805135626_NCDK_conventional_converted_dev_1	FALSE	FALSE	8954	0	0	1	0.987	0.967	0.952	3	2	2.612	92.53	Pos_Lipid_SECUF_PQC_it2	608.52502:4260 609.52969:1661 610.53436:758	55.05293:195 55.09390:9 59.05866:181 59.21693:6 59.44817:26 69.06970:92 71.08479:185 71.11030:16 81.07092:220 81.08812:31 81.10418:14 88.11006:100 95.08334:161 111.11718:101 111.13609:42 119.04773:163 135.11362:47 135.45534:11 149.13085:80 237.65021:14 256.56398:20 256.79036:21 263.23319:107 267.12228:150 311.25725:2518 311.33059:55 311.49189:10 311.59542:6 311.65341:12 311.78001:37 311.96485:32 …
376	610.541	24.301	C37H68O5	O=C(OCC(OC(=O)CCCCCCCC=CCC=CCCCCC)CO)CCCCCCCCCCCCCCC	NA	DG 34:2|DG 16:0_18:2	[M+NH4]+	PosLipidSECUF	1	TRUE	10.756	610.541	C37H68O5	DG	SVXWJFFKLMLOHO-UHFFFAOYSA-N	O=C(OCC(OC(=O)CCCCCCCC=CCC=CCCCCC)CO)CCCCCCCCCCCCCCC	410	FALSE	TRUE	TRUE	Normalized unit: Intensity; Annotation method: Msp20250805135626_NCDK_conventional_converted_dev_1	FALSE	FALSE	8995	0	0	0.98	0.917	0.883	0.903	3	2	2.547	3457.77	Pos_Lipid_SECUF_PQC_it1	610.54187:192809 611.54654:78813 612.55121:16300	57.55714:14 59.06088:194 59.08892:13 66.20451:54 71.08309:80 71.10182:11 79.05202:61 79.06161:25 81.06982:421 81.10690:17 83.08469:138 83.13051:5 85.10162:256 85.14846:14 88.10906:51 97.06261:92 97.09930:182 109.09960:160 109.29972:10 121.10036:102 123.26185:17 155.14393:127 167.03563:122 175.38203:5 195.17050:53 219.20895:180 219.27225:13 230.13467:64 239.24136:148 245.22372:364 246.64065:29 251…
377	612.557	24.776	C37H70O5	O=C(OCC(OC(=O)CCCCCCCC=CCCCCCCCC)CO)CCCCCCCCCCCCCCC	NA	DG 34:1|DG 16:0_18:1	[M+NH4]+	PosLipidSECUF	1	TRUE	11.748	612.556	C37H70O5	DG	YEJYLHKQOBOSCP-UHFFFAOYSA-N	O=C(OCC(OC(=O)CCCCCCCC=CCCCCCCCC)CO)CCCCCCCCCCCCCCC	410	FALSE	TRUE	TRUE	Normalized unit: Intensity; Annotation method: Msp20250805135626_NCDK_conventional_converted_dev_1	FALSE	FALSE	9038	0	0	0.97	0.924	0.914	0.904	3	2	2.55	4915.58	Pos_Lipid_SECUF_PQC_it1	612.55786:290131 613.56253:125448 614.56720:27404	69.06725:18 81.13753:10 85.10247:145 85.12961:13 85.15822:8 85.92638:28 88.11024:118 89.05773:97 95.08604:88 97.09954:274 97.14455:10 102.12699:445 102.17436:11 107.08297:87 121.09659:76 127.11130:70 127.14077:6 135.11106:130 135.15777:10 177.16030:76 182.73000:13 239.23348:12 239.82591:8 262.25033:72 262.29217:5 265.25468:90 265.71441:6 265.89179:35 277.84285:18 283.07187:42 311.25703:123 311.36…
378	614.573	25.13	C37H72O5	O=C(OCC(OC(=O)CCCCCCCCCCCCCCCCC)CO)CCCCCCCCCCCCCCC	NA	DG 34:0|DG 16:0_18:0	[M+NH4]+	PosLipidSECUF	1	TRUE	12.896	614.572	C37H72O5	DG	ONCLVQFEAFTXMN-UHFFFAOYSA-N	O=C(OCC(OC(=O)CCCCCCCCCCCCCCCCC)CO)CCCCCCCCCCCCCCC	410	FALSE	TRUE	TRUE	Normalized unit: Intensity; Annotation method: Msp20250805135626_NCDK_conventional_converted_dev_1	FALSE	FALSE	9066	0	0	0.99	0.898	0.894	0.884	3	2	2.542	19656	Pos_Lipid_SECUF_PQC_it2	614.57275:1397972 615.57742:581455 616.58209:133997	59.67091:11 71.08570:465 71.14805:7 73.96884:6 88.11053:56 89.05811:129 95.08392:44 95.10717:7 97.10102:269 97.15312:20 97.16378:12 99.07751:116 99.11999:6 125.12546:66 125.38230:8 133.08444:265 133.14638:7 133.19082:16 189.07851:35 221.22474:79 278.10155:76 311.19631:12 311.38917:45 312.64330:17 313.27309:1651 313.36890:13 313.44132:24 313.47419:17 313.55364:26 313.83655:17 314.27284:58 323.2928…
379	615.289	1.529	null	null	NA	RIKEN P-VS1 ID-6108 from Cell_C2C12_WT_N_24h50AA	[M+H]+	PosLipidSECUF	0.73	TRUE	6.85	615.29	null	Unknown	null	null	430	FALSE	TRUE	TRUE	Normalized unit: Intensity; Annotation method: Msp20250805135626_NCDK_conventional_converted_dev_1	FALSE	FALSE	9070	0	0	1	1	0.866	0.866	1	1	1.722	34.52	Pos_Lipid_SECUF_PQC_it4	615.28949:4768 616.29416:2119 617.29883:543	62.98017:131 63.00062:16 72.87380:6 100.17080:12 135.13809:80 182.18364:21 207.09779:152 207.14048:6 220.93537:209 221.00187:18 232.87985:6 234.18521:5 283.14904:44 286.87538:174 286.96095:6 390.84724:107 390.89460:15 421.15386:118 450.88647:87 451.46681:43 610.91039:30 614.77358:119 615.28856:2909 615.52572:34 615.59472:40 615.65683:82 615.68893:33 615.80519:24 615.91189:25 615.97301:27 616.0440…
380	615.497	24.327	C37H68O5	O=C(OCC(OC(=O)CCCCCCCCCCCCCC=CCC=CCCCCCCC)CO)CCCCCCC	NA	DG 34:2	[M+Na]+	PosLipidSECUF	1	TRUE	11.009	615.496	C37H68O5	DG	DPWHHRVJHABNSH-UHFFFAOYSA-N	O=C(OCC(OC(=O)CCCCCCCCCCCCCC=CCC=CCCCCCCC)CO)CCCCCCC	420	FALSE	TRUE	TRUE	Normalized unit: Intensity; Annotation method: Msp20250805135626_NCDK_conventional_converted_dev_1	FALSE	FALSE	9078	0	0	1	1	0.866	0.866	1	1	1.913	216.45	Pos_Lipid_SECUF_PQC_it1	615.49634:41623 616.50101:14521 617.50567:3607	59.05972:167 59.10200:12 60.08027:33 77.83253:6 88.11282:73 102.12535:246 102.16599:17 102.17559:12 122.58774:78 134.11716:179 139.11102:10 151.14347:184 225.19722:25 266.44035:26 270.95632:100 285.11787:11 293.30143:91 312.88386:154 313.64242:8 339.27539:52 358.29888:93 359.25392:126 360.16272:13 398.23887:99 398.32071:5 410.76274:11 415.23944:112 415.28247:24 415.34809:8 425.18694:10 533.21085:…
381	617.512	24.783	C37H70O5	O=C(OCC(OC(=O)CCCCCCCCCCCCCCCC=CCCCCCCCC)CO)CCCCCCC	NA	DG 34:1	[M+Na]+	PosLipidSECUF	1	TRUE	12.398	617.511	C37H70O5	DG	ZTJQGDNZDSMGID-UHFFFAOYSA-N	O=C(OCC(OC(=O)CCCCCCCCCCCCCCCC=CCCCCCCCC)CO)CCCCCCC	420	FALSE	TRUE	TRUE	Normalized unit: Intensity; Annotation method: Msp20250805135626_NCDK_conventional_converted_dev_1	FALSE	FALSE	9103	0	0	0.98	1	0.866	0.866	1	1	1.902	198.57	Pos_Lipid_SECUF_PQC_it2	617.51282:14784 618.51749:5745 619.52215:1404	52.23894:10 59.34142:15 69.06630:38 71.08535:205 71.13070:13 88.11168:799 88.15388:51 102.12549:278 102.17637:6 110.56257:53 110.58241:15 163.02112:83 177.16070:129 177.19864:9 202.59124:5 220.88417:5 253.03712:31 254.20565:82 282.31123:22 309.76978:19 313.27616:151 313.31144:24 320.01714:107 320.06115:12 320.08877:8 335.78256:19 341.30496:158 343.28276:113 361.26707:69 367.37017:81 472.41205:23 …
382	618.619	25.438	C41H81NO3	O=C(NC(CO)C(O)C=CCCCCCCCCCCCCC)CCCCCCCCCCCCCCCCCCCCCC	NA	Cer 41:1;O2|Cer 18:1;O2/23:0	[M+H-H2O]+	PosLipidSECUF	0.93	TRUE	13.142	618.618	C41H81NO3	Cer_NS	NAJHAHQNQCNWOP-UHFFFAOYSA-N	O=C(NC(CO)C(O)C=CCCCCCCCCCCCCC)CCCCCCCCCCCCCCCCCCCCCC	410	FALSE	TRUE	TRUE	Normalized unit: Intensity; Annotation method: Msp20250805135626_NCDK_conventional_converted_dev_1	FALSE	FALSE	9133	0	0	1	0.676	0.77	0.845	4	2	2.456	2553.86	Pos_Lipid_SECUF_PQC_it2	618.61890:11151 619.62356:5791 620.62823:1696	59.06032:267 74.20537:18 75.09675:48 88.11128:789 88.15876:15 89.17413:22 95.08533:40 95.10884:9 102.12494:221 109.09731:106 133.07254:94 164.97510:24 197.87072:31 211.01070:27 216.01778:114 216.07404:13 225.66161:7 235.20350:52 246.27688:18 247.24128:92 250.25363:717 250.31027:23 250.35297:17 250.80187:34 252.27173:102 252.47509:32 252.51354:6 252.82688:31 253.16331:11 253.32811:19 253.97745:17 …
383	620.599	24.926	C40H77NO3	O=C(NC(CO)C(O)C=CCCC=CCCCCCCCCC)CCCCCCCCCCCCCCCCCCCCC	NA	Cer 40:2;O2|Cer 18:2;O2/22:0	[M+H]+	PosLipidSECUF	0.93	TRUE	12.496	620.598	C40H77NO3	Cer_NS	AWTNSRHUZXWBCO-UHFFFAOYSA-N	O=C(NC(CO)C(O)C=CCCC=CCCCCCCCCC)CCCCCCCCCCCCCCCCCCCCC	410	FALSE	TRUE	TRUE	Normalized unit: Intensity; Annotation method: Msp20250805135626_NCDK_conventional_converted_dev_1	FALSE	FALSE	9166	0	0	0.99	0.65	0.785	0.787	4	2	2.424	4528.17	Pos_Lipid_SECUF_PQC_it1	620.59863:17446 621.60330:7785 622.60797:3048	51.33081:6 59.05933:133 59.08086:9 59.09415:9 59.17658:12 60.11225:15 67.05272:91 82.37594:6 88.11178:949 88.14437:46 88.16489:38 88.18072:12 102.12734:444 121.09815:12 135.48374:47 135.49982:12 141.25592:44 168.14035:94 173.13129:30 173.16712:57 182.18783:94 185.89456:21 190.75899:7 221.05946:75 236.23746:417 238.21655:412 238.30472:7 238.49686:43 238.51789:11 239.37911:58 239.41649:35 243.20437…
384	622.615	25.242	C40H79NO3	O=C(NC(CO)C(O)C=CCCCCCCCCCCCCC)CCCCCCCCCCCCCCCCCCCCC	NA	Cer 40:1;O2|Cer 18:1;O2/22:0	[M+H]+	PosLipidSECUF	0.93	TRUE	12.988	622.613	C40H79NO3	Cer_NS	KEPQASGDXIEOIL-UHFFFAOYSA-N	O=C(NC(CO)C(O)C=CCCCCCCCCCCCCC)CCCCCCCCCCCCCCCCCCCCC	410	FALSE	TRUE	TRUE	Normalized unit: Intensity; Annotation method: Msp20250805135626_NCDK_conventional_converted_dev_1	FALSE	FALSE	9197	0	0	0.97	0.757	0.881	0.8	4	2	2.462	12169.6	Pos_Lipid_SECUF_PQC_it1	622.61493:61382 623.61960:30280 624.62426:0	59.05971:481 59.24261:35 60.04285:220 71.08604:140 71.10543:15 71.12547:10 73.27591:5 87.05632:102 88.11195:5153 88.15760:123 88.18103:44 88.20781:12 88.23618:26 88.25566:13 88.32390:29 88.36963:14 88.43566:32 88.48973:21 88.59061:16 88.90663:16 89.11718:660 89.16487:16 89.28593:15 93.07078:425 93.11599:23 93.13082:11 95.08485:240 95.12318:6 96.07946:134 96.10988:11 102.12674:614 102.15693:25 102…
385	628.588	25.318	C38H74O5	O=C(OCC(OC(=O)CCCCCCCCCCCCCCCCC)CO)CCCCCCCCCCCCCCCC	NA	DG 35:0|DG 17:0_18:0	[M+NH4]+	PosLipidSECUF	0.8	TRUE	13.143	628.588	C38H74O5	DG	KHHQEYAUOGWLFS-UHFFFAOYSA-N	O=C(OCC(OC(=O)CCCCCCCCCCCCCCCCC)CO)CCCCCCCCCCCCCCCC	410	FALSE	TRUE	TRUE	Normalized unit: Intensity; Annotation method: Msp20250805135626_NCDK_conventional_converted_dev_1	FALSE	FALSE	9309	0	0	0.99	0.896	0.906	0.901	3	2	2.554	103.07	Pos_Lipid_SECUF_PQC_it3	628.58832:6365 629.59299:2612 630.59765:0	57.06734:16 71.80057:13 74.09617:192 78.71676:8 85.89991:29 88.11140:669 88.16095:29 89.11369:220 89.28818:18 99.11699:51 103.13220:69 103.88953:30 107.52175:37 118.12057:105 123.11715:90 173.15077:80 185.07412:69 185.11730:7 198.00090:145 198.02971:29 205.87625:5 239.30422:15 257.22340:54 267.20195:46 281.27915:48 299.35934:5 305.92444:9 313.27439:256 327.28906:1461 327.38582:18 327.71434:13 327…
386	630.567	24.254	null	null	NA	RIKEN P-VS1 ID-6410 from Mouse_Aorta_ApoEKO_N_F1EPA	[M+H]+	PosLipidSECUF	0.93	TRUE	11.02	630.567	null	Unknown	null	null	430	FALSE	TRUE	TRUE	Normalized unit: Intensity; Annotation method: Msp20250805135626_NCDK_conventional_converted_dev_1	FALSE	FALSE	9355	0	0	0.99	0.982	0.917	0.917	2	1	1.746	233.66	Pos_Lipid_SECUF_PQC_it4	630.56726:4952 631.57193:2350 632.57660:420	51.31326:5 71.08477:262 71.12124:12 88.11126:125 99.51273:10 102.27774:7 109.10126:122 109.13212:6 134.11880:131 134.17849:9 184.07190:174 184.10378:23 219.20571:133 220.21131:9 234.22792:74 239.23699:131 257.23985:61 261.24022:39 265.16462:27 268.26278:173 293.24679:76 296.62482:5 309.19019:77 311.52198:10 336.49516:5 341.75757:20 355.36531:34 357.06349:94 357.12443:7 357.29930:3599 357.39933:79…
387	634.542	22.95	C39H68O5	O=C(OCC(OC(=O)CCCCCCCC=CCC=CCC=CCC)CO)CCCCCCCC=CCCCCCCCC	NA	DG 36:4|DG 18:1_18:3	[M+NH4]+	PosLipidSECUF	0.93	TRUE	10.417	634.541	C39H68O5	DG	YAKOEWASAGCYLB-UHFFFAOYSA-N	O=C(OCC(OC(=O)CCCCCCCC=CCC=CCC=CCC)CO)CCCCCCCC=CCCCCCCCC	410	FALSE	TRUE	TRUE	Normalized unit: Intensity; Annotation method: Msp20250805135626_NCDK_conventional_converted_dev_1	FALSE	FALSE	9436	0	0	0.98	0.641	0.732	0.939	4	2	2.474	1817.44	Pos_Lipid_SECUF_PQC_it2	634.54169:101688 635.54635:45114 636.55102:9962	71.08726:95 81.07021:266 97.06335:253 97.09918:247 97.14675:5 103.53763:53 107.08265:27 107.26880:5 109.65294:33 110.10438:160 110.16794:11 121.84604:6 123.11931:162 131.70235:5 142.63198:5 147.11518:87 149.13298:119 149.19851:5 156.09561:122 156.13839:6 163.14612:109 164.80640:13 177.16227:192 177.22787:9 199.13270:217 199.18478:17 201.57338:7 247.07501:29 261.22254:160 261.28760:7 265.25154:44 …
388	636.557	24.43	C39H70O5	O=C(OCC(OC(=O)CCCCCCCC=CCC=CCCCCC)CO)CCCCCCCC=CCCCCCCCC	NA	DG 36:3|DG 18:1_18:2	[M+NH4]+	PosLipidSECUF	1	TRUE	10.934	636.556	C39H70O5	DG	BLZVZPYMHLXLHG-UHFFFAOYSA-N	O=C(OCC(OC(=O)CCCCCCCC=CCC=CCCCCC)CO)CCCCCCCC=CCCCCCCCC	410	FALSE	TRUE	TRUE	Normalized unit: Intensity; Annotation method: Msp20250805135626_NCDK_conventional_converted_dev_1	FALSE	FALSE	9473	0	0	0.99	0.959	0.946	0.946	3	2	2.593	8975.91	Pos_Lipid_SECUF_PQC_it1	636.55725:365698 637.56192:164031 638.56659:36289	57.06954:92 67.05392:120 67.08068:6 69.07145:313 69.11550:12 69.14462:23 71.04675:132 71.08469:62 79.05195:84 79.07638:6 81.06931:134 81.10418:8 83.08493:247 95.08435:153 95.11905:12 101.09602:112 101.12386:6 102.24280:25 103.12989:53 107.08559:102 123.11537:102 127.10913:47 127.90055:15 151.14263:10 157.12005:34 157.15050:8 161.13009:170 163.14560:71 163.16953:13 164.37737:15 164.54892:54 164.56…
389	636.63	25.437	C41H81NO3	O=C(NC(CO)C(O)C=CCCCCCCCCCCCCC)CCCCCCCCCCCCCCCCCCCCCC	NA	Cer 41:1;O2|Cer 18:1;O2/23:0	[M+H]+	PosLipidSECUF	0.93	TRUE	13.142	636.629	C41H81NO3	Cer_NS	NAJHAHQNQCNWOP-UHFFFAOYSA-N	O=C(NC(CO)C(O)C=CCCCCCCCCCCCCC)CCCCCCCCCCCCCCCCCCCCCC	410	FALSE	TRUE	TRUE	Normalized unit: Intensity; Annotation method: Msp20250805135626_NCDK_conventional_converted_dev_1	FALSE	FALSE	9475	0	0	0.99	0.706	0.797	0.763	4	2	2.429	11176.1	Pos_Lipid_SECUF_PQC_it1	636.62988:54550 637.63455:57641 638.63922:21267	60.04291:270 60.08076:15 74.09671:249 88.47009:117 88.51566:9 100.11233:190 100.15557:6 102.12679:453 102.17300:8 102.20453:18 102.24643:18 102.44978:49 102.46037:12 102.60053:26 111.11754:85 111.15004:5 123.11240:62 151.14188:73 163.14704:47 238.25102:282 238.31921:20 238.35800:5 250.25240:1221 250.35841:34 250.39143:12 250.50072:6 250.59927:12 252.26866:201 252.37750:14 254.24252:83 264.26841:3…
390	637.306	9.013	null	null	NA	RIKEN P-VS1 ID-6529 from Mouse_Macrophage_WT_N_F1EPA	[M+H]+	PosLipidSECUF	1	TRUE	6.52	637.306	null	Unknown	null	null	430	FALSE	TRUE	TRUE	Normalized unit: Intensity; Annotation method: Msp20250805135626_NCDK_conventional_converted_dev_1	FALSE	FALSE	9484	0	0	1	0.43	0.792	0.71	2	0.11	1.024	28619.8	Pos_Lipid_SECUF_PQC_it3	637.30591:443249 638.31058:159478 639.31524:31165	57.06772:70 60.48450:7 82.94301:40 100.54700:15 115.81004:6 130.99922:106 131.01269:32 212.23486:116 238.21624:663 238.27948:17 256.22152:159 256.26969:11 271.19093:76 271.22269:12 334.19669:58 398.31287:85 398.35706:7 508.12600:24 525.61148:21 556.35905:17 562.24103:17 581.24267:616 581.33724:43 581.56631:22 582.56946:11 582.61869:13 602.22580:154 602.78999:5 620.23860:45 621.25125:58 637.30949:…
391	643.529	24.844	C39H72O5	O=C(OCC(OC(=O)CCCCCCCCCCCCCCCC=CCC=CCCCCCCC)CO)CCCCCCC	NA	DG 36:2	[M+Na]+	PosLipidSECUF	1	TRUE	12.343	643.527	C39H72O5	DG	LWKIYUMZYBCPGM-UHFFFAOYSA-N	O=C(OCC(OC(=O)CCCCCCCCCCCCCCCC=CCC=CCCCCCCC)CO)CCCCCCC	420	FALSE	TRUE	TRUE	Normalized unit: Intensity; Annotation method: Msp20250805135626_NCDK_conventional_converted_dev_1	FALSE	FALSE	9610	0	0	0.95	0.952	0.825	0.866	1	1	1.867	248.65	Pos_Lipid_SECUF_PQC_it2	643.52936:16100 644.53403:6419 645.53869:0	55.05355:179 55.07967:10 81.12264:12 88.11253:191 89.11508:159 89.25207:25 102.12701:246 102.15595:14 103.13056:69 119.06895:144 119.10071:18 133.40665:15 134.11436:32 134.67558:13 138.85346:54 149.62547:7 184.07512:63 189.12726:44 197.02366:8 235.20273:48 235.23866:5 269.54214:17 280.22286:50 282.30586:51 283.30617:123 305.24761:136 305.29382:11 305.32311:8 313.26928:80 340.29246:86 340.78450:42…
392	647.462	25.557	C40H64O5	O=C(OCC(OC(=O)CCCCCC=CCC=CCC=CCC=CCC=CCC=CCC=CCC)CO)CCCCCCCC	NA	DG 37:7	[M+Na]+	PosLipidSECUF	1	TRUE	9.244	647.465	C40H64O5	DG	HWGDKLDOTMWARD-UHFFFAOYSA-N	O=C(OCC(OC(=O)CCCCCC=CCC=CCC=CCC=CCC=CCC=CCC=CCC)CO)CCCCCCCC	420	FALSE	TRUE	TRUE	Normalized unit: Intensity; Annotation method: Msp20250805135626_NCDK_conventional_converted_dev_1	FALSE	FALSE	9683	0	0	0.88	0.862	0.747	0.866	1	1	1.797	42575.6	Pos_Lipid_SECUF_PQC_it1	647.46130:3942233 648.46597:1944278 649.47064:445408	57.06926:650 57.14574:8 88.11269:183 88.14766:6 96.36434:31 102.12893:211 119.39154:28 123.11484:142 123.14216:18 146.65458:111 147.11587:78 147.18170:7 151.44766:54 161.13771:10 189.16223:122 194.86304:14 235.05050:344 235.13346:15 238.51195:41 264.47260:25 266.27138:176 266.31536:16 291.11729:414 291.17245:19 294.27062:27 329.16113:60 329.18406:19 332.33439:31 337.61317:122 337.66996:8 344.3107…
393	647.513	13.006	C35H71N2O6P	O=C(NC(COP(=O)([O-])OCC[N+](C)(C)C)C(O)C=CCCCCCCC)CCCCCCCCCCCCCCCCC	NA	SM 30:1;O2	[M+H]+	PosLipidSECUF	0.87	TRUE	7.911	647.512	C35H71N2O6P	SM	CJMIWZVSZIRNGB-UHFFFAOYSA-N	O=C(NC(COP(=O)([O-])OCC[N+](C)(C)C)C(O)C=CCCCCCCC)CCCCCCCCCCCCCCCCC	420	FALSE	TRUE	TRUE	Normalized unit: Intensity; Annotation method: Msp20250805135626_NCDK_conventional_converted_dev_1	FALSE	FALSE	9684	0	0	0.99	0.921	0.904	0.921	2	1	1.923	541.01	Pos_Lipid_SECUF_PQC_it2	647.51141:8200 648.51608:3788 649.52075:715	60.07875:132 60.11551:6 60.48730:35 83.08626:132 86.09721:235 86.14356:7 88.11226:1264 88.16155:36 88.39876:17 88.80212:29 90.33485:15 104.50862:37 125.00193:128 173.70992:12 183.51422:12 184.07301:7308 184.16071:89 184.20633:73 184.22581:41 184.26756:43 184.30893:53 184.36015:22 184.37383:94 184.42073:55 184.47305:63 184.50254:73 184.56723:42 184.58994:28 184.61441:56 184.70296:33 184.96230:14 1…
394	648.63	25.239	C42H81NO3	O=C(NC(CO)C(O)C=CCCC=CCCCCCCCCC)CCCCCCCCCCCCCCCCCCCCCCC	NA	low score: Cer 42:2;O2|Cer 18:2;O2/24:0	[M+H]+	PosLipidSECUF	0.93	TRUE	13.041	648.629	C42H81NO3	Cer_NS	ZCUCZYYSYGKQQV-UHFFFAOYSA-N	O=C(NC(CO)C(O)C=CCCC=CCCCCCCCCC)CCCCCCCCCCCCCCCCCCCCCCC	530	FALSE	TRUE	FALSE	Normalized unit: Intensity; Annotation method: Msp20250805135626_NCDK_conventional_converted_dev_1	FALSE	FALSE	9735	0	0	1	0.498	0.68	0.702	3	0.43	1.328	16417.4	Pos_Lipid_SECUF_PQC_it2	648.62921:44280 649.63388:21998 650.63855:5608	59.05983:431 59.08337:38 71.08256:56 86.58393:46 87.69741:11 88.11160:1310 88.15634:40 90.09108:169 102.12675:634 102.17124:13 102.32678:16 102.33674:5 102.36229:15 121.10035:120 137.24028:13 189.40495:12 193.19420:33 193.35654:14 193.77514:28 212.95928:5 233.22663:183 233.30755:8 247.24393:78 247.25766:37 252.26843:226 262.25374:1765 262.38864:45 262.65922:11 262.79140:68 262.84516:10 262.89467:…
395	650.646	25.636	C42H83NO3	O=C(NC(CO)C(O)C=CCCCCCCCCCCCCC)CCCCCCCCCCCCCCCCCCCCCCC	NA	Cer 42:1;O2|Cer 18:1;O2/24:0	[M+H]+	PosLipidSECUF	0.93	TRUE	13.276	650.645	C42H83NO3	Cer_NS	ZJVVOYPTFQEGPH-UHFFFAOYSA-N	O=C(NC(CO)C(O)C=CCCCCCCCCCCCCC)CCCCCCCCCCCCCCCCCCCCCCC	410	FALSE	TRUE	TRUE	Normalized unit: Intensity; Annotation method: Msp20250805135626_NCDK_conventional_converted_dev_1	FALSE	FALSE	9768	0	0	0.99	0.597	0.67	0.823	4	2	2.404	25792.3	Pos_Lipid_SECUF_PQC_it3	650.64557:113924 651.65024:56009 652.65490:0	58.06433:24 60.12542:14 71.20951:6 72.04310:74 72.05535:26 83.08434:192 88.11203:834 88.16139:24 88.29210:29 88.64263:17 95.08538:46 102.12800:721 102.17643:12 102.28133:19 102.29708:13 102.49829:17 102.52471:6 102.70322:11 103.33721:68 112.11259:117 116.14159:42 116.31714:8 117.53583:32 128.71110:41 128.88385:16 135.11724:93 137.27267:17 139.14861:105 139.17458:12 148.11975:150 148.18637:5 213.1…
396	654.333	9.014	null	null	NA	RIKEN P-VS1 ID-6897 from Cell_C2C12_WT_N_4h50AA	[M+H]+	PosLipidSECUF	1	TRUE	6.51	654.331	null	Unknown	null	null	430	FALSE	TRUE	TRUE	Normalized unit: Intensity; Annotation method: Msp20250805135626_NCDK_conventional_converted_dev_1	FALSE	FALSE	9841	0	0	0.94	0.689	0.906	0.742	2	0.2	1.131	32503	Pos_Lipid_SECUF_PQC_it1	654.33325:2371356 655.33792:865317 656.34259:181003	57.06907:227 57.20448:43 57.89620:31 58.78059:8 61.25603:8 88.11237:214 88.14885:10 102.36900:11 118.12178:73 137.84942:29 175.13280:138 189.15919:50 189.59971:33 242.27964:32 253.19262:27 259.16908:483 259.25001:11 259.48935:24 274.15716:129 274.24550:5 283.27890:173 283.36898:12 283.39223:10 283.68925:15 294.28233:155 294.36574:11 318.01636:12 331.11816:11 339.79866:56 345.08163:31 393.07803:18…
397	656.587	25.372	C39H74O6	O=C(OCC(OC(=O)CCCCCCCCC)COC(=O)CCCCCCCCCCCCCCC)CCCCCCCCC	NA	low score: TG 36:0|TG 10:0_10:0_16:0	[M+NH4]+	PosLipidSECUF	0.8	TRUE	13.207	656.582	C39H74O6	TG	HZURJEUKAAVJQN-UHFFFAOYSA-N	O=C(OCC(OC(=O)CCCCCCCCC)COC(=O)CCCCCCCCCCCCCCC)CCCCCCCCC	530	FALSE	TRUE	FALSE	Normalized unit: Intensity; Annotation method: Msp20250805135626_NCDK_conventional_converted_dev_1	FALSE	FALSE	9898	0	0	0.79	0.456	0.66	0.616	1	0.25	1.058	57.79	Pos_Lipid_SECUF_PQC_it4	656.58691:4005 657.59158:2043 658.59625:2278	57.44100:23 60.08024:97 60.10048:16 60.29903:13 88.11153:629 88.27724:23 88.28483:19 88.33357:34 88.55808:9 89.48375:15 102.12831:298 102.16768:5 103.13084:142 109.30590:29 109.40317:19 118.12383:69 119.12468:86 126.04145:5 133.09501:6 136.45226:20 210.18293:115 285.38023:36 313.27576:211 315.26831:192 315.33940:14 340.57956:66 340.65848:13 341.32299:284 341.43599:5 341.48713:21 341.51249:6 341.6…
398	658.541	22.477	C41H68O5	O=C(OCC(OC(=O)CCCCCCC=CCC=CCC=CCC=CCC)CO)CCCCCCCC=CCC=CCCCCC	NA	DG 38:6|DG 18:2_20:4	[M+NH4]+	PosLipidSECUF	0.87	TRUE	9.992	658.541	C41H68O5	DG	XQKXAZZSUMABAU-UHFFFAOYSA-N	O=C(OCC(OC(=O)CCCCCCC=CCC=CCC=CCC=CCC)CO)CCCCCCCC=CCC=CCCCCC	410	FALSE	TRUE	TRUE	Normalized unit: Intensity; Annotation method: Msp20250805135626_NCDK_conventional_converted_dev_1	FALSE	FALSE	9951	0	0	1	0.644	0.677	0.885	4	2	2.446	354.58	Pos_Lipid_SECUF_PQC_it2	658.54114:19550 659.54581:8136 660.55047:1775	66.65409:20 71.08418:70 81.06850:219 81.10124:17 81.11336:7 81.13124:9 89.05716:22 89.28016:18 89.34520:27 95.08334:90 95.11222:5 117.06759:30 121.06443:114 121.10004:133 121.13947:12 133.09887:133 133.15030:7 141.12757:5 141.38314:24 145.09897:119 151.14949:133 151.19465:13 159.11513:105 159.16379:5 163.29142:20 165.16170:78 165.46500:22 165.69763:17 167.14436:100 167.19906:5 175.11172:26 175.14…
399	660.558	24.274	C41H70O5	O=C(OCC(OC(=O)CCCCCCC=CCC=CCC=CCC=CCC)CO)CCCCCCCC=CCCCCCCCC	NA	DG 38:5|DG 18:1_20:4	[M+NH4]+	PosLipidSECUF	0.93	TRUE	10.84	660.556	C41H70O5	DG	CDIDDLXSXXDECX-UHFFFAOYSA-N	O=C(OCC(OC(=O)CCCCCCC=CCC=CCC=CCC=CCC)CO)CCCCCCCC=CCCCCCCCC	410	FALSE	TRUE	TRUE	Normalized unit: Intensity; Annotation method: Msp20250805135626_NCDK_conventional_converted_dev_1	FALSE	FALSE	9997	0	0	0.9	0.561	0.646	0.934	3	2	2.393	4253.39	Pos_Lipid_SECUF_PQC_it3	660.55927:55109 661.56393:24854 662.56860:6258	57.07103:60 59.06040:307 59.08073:23 59.09697:8 71.14247:20 83.08555:160 85.09962:145 85.13561:5 86.10541:208 86.15651:11 102.12617:379 102.15494:34 103.07477:89 104.83998:6 106.06539:137 111.11465:186 121.10041:51 123.11498:150 123.15454:9 127.11348:113 127.14529:15 129.04946:105 129.07253:54 134.74013:10 135.23536:74 139.11047:106 150.05306:42 163.04440:208 163.10668:11 171.11841:119 175.11076:…
400	662.573	24.742	C41H72O5	O=C(OCC(OC(=O)CCCCCCCCCC=CCC=CCC=CCC)CO)CCCCCCCC=CCCCCCCCC	NA	DG 38:4|DG 18:1_20:3	[M+NH4]+	PosLipidSECUF	0.47	TRUE	11.292	662.572	C41H72O5	DG	ZXWSLQAQQZOXNU-UHFFFAOYSA-N	O=C(OCC(OC(=O)CCCCCCCCCC=CCC=CCC=CCC)CO)CCCCCCCC=CCCCCCCCC	410	FALSE	TRUE	TRUE	Normalized unit: Intensity; Annotation method: Msp20250805135626_NCDK_conventional_converted_dev_1	FALSE	FALSE	10044	0	0	1	0.671	0.614	0.942	3	2	2.465	1800.73	Pos_Lipid_SECUF_PQC_it3	662.57202:12447 663.57669:5402 664.58136:0	81.06738:205 81.22814:24 81.32549:38 91.05406:261 91.08814:10 93.06880:223 97.62095:17 102.12553:99 113.34827:10 118.11907:67 121.10323:102 132.13690:163 146.23513:5 147.11744:142 149.12916:63 151.14487:56 165.16283:141 179.17431:19 179.30416:16 191.17498:8 201.16155:23 247.95317:21 249.14637:51 257.21934:84 257.29601:6 263.79237:8 265.76010:10 271.20163:32 271.23932:166 273.20489:31 281.20191:35…
401	664.603	27.944	C45H74O2	O=C(OC1CC2=CCC3C(CCC4(C)C(CCC34)C(C)CCCC(C)C)C2(C)CC1)CCCCCCCC=CCC=CCC=CCC	NA	CE 18:3	[M+NH4]+	PosLipidSECUF	0.93	TRUE	14.293	664.603	C45H74O2	CE	FYMCIBHUFSIWCE-UHFFFAOYSA-N	O=C(OC1CC2=CCC3C(CCC4(C)C(CCC34)C(C)CCCC(C)C)C2(C)CC1)CCCCCCCC=CCC=CCC=CCC	410	FALSE	TRUE	TRUE	Normalized unit: Intensity; Annotation method: Msp20250805135626_NCDK_conventional_converted_dev_1	FALSE	FALSE	10106	0	0	0.99	0.838	0.913	0.833	1	2	2.513	337.26	Pos_Lipid_SECUF_PQC_it5	664.60370:2990 665.60837:1613 666.61303:0	74.09654:156 74.12796:11 88.11131:471 88.14522:22 88.16143:10 102.12798:73 121.09937:174 133.08469:182 133.11993:21 133.14293:7 135.11494:168 138.96954:131 163.14968:29 177.16232:67 206.40428:5 217.41938:5 219.20713:47 219.25253:6 221.22735:34 233.22208:64 233.25998:7 243.20979:155 247.23884:29 247.26921:10 259.23970:34 259.32240:8 260.15978:14 260.23689:123 260.28266:15 263.80376:47 290.62814:24…
402	665.533	23.974	null	null	NA	RIKEN P-VS1 ID-7141 from Mouse_Feces_WT_N_Ctr	[M+H]+	PosLipidSECUF	1	TRUE	9.49	665.532	null	Unknown	null	null	430	FALSE	TRUE	TRUE	Normalized unit: Intensity; Annotation method: Msp20250805135626_NCDK_conventional_converted_dev_1	FALSE	FALSE	10130	0	0	0.99	0.941	0.825	0.861	1	0.5	1.408	1355.7	Pos_Lipid_SECUF_PQC_it1	665.53290:19645 666.53757:7224 667.54223:2013	59.06069:245 59.09008:9 59.10991:7 64.66114:6 74.09846:187 74.14260:13 75.31771:5 88.11130:398 88.15805:8 88.16950:10 102.12693:155 102.34778:16 102.55209:80 103.63933:18 134.11641:195 210.11172:108 227.58769:55 228.45989:8 311.13614:29 327.23091:128 327.30339:8 361.26543:42 381.26728:75 409.28639:33 437.01272:30 487.18605:140 487.25053:22 492.38624:8 497.27120:14 538.69488:11 552.33222:177 553.3…
403	666.607	25.238	C41H76O5	O=C(OCC(OC(=O)CCCCCCCC=CCC=CCCCCC)CO)CCCCCCCCCCCCCCCCCCC	NA	DG 38:2|DG 20:0_18:2	[M+NH4]+	PosLipidSECUF	0.93	TRUE	12.243	666.603	C41H76O5	DG	PAZSROGSZMWHFZ-UHFFFAOYSA-N	O=C(OCC(OC(=O)CCCCCCCC=CCC=CCCCCC)CO)CCCCCCCCCCCCCCCCCCC	410	FALSE	TRUE	TRUE	Normalized unit: Intensity; Annotation method: Msp20250805135626_NCDK_conventional_converted_dev_1	FALSE	FALSE	10151	0	0	0.91	0.648	0.809	0.932	3	2	2.45	571.26	Pos_Lipid_SECUF_PQC_it4	666.60608:7846 667.61075:3242 668.61541:2165	59.06071:497 59.09143:10 59.18965:33 59.20178:7 60.00929:17 60.06098:78 74.09620:1947 74.14236:59 74.17254:5 74.31261:28 74.35732:13 74.70963:7 74.72579:48 74.75798:15 83.08643:128 88.11161:956 88.14655:34 88.19580:14 88.20963:23 88.22947:5 88.26985:20 88.28413:6 88.36266:6 88.40547:51 88.42781:35 88.59372:61 102.12799:3096 102.17801:83 102.19034:38 102.21831:6 102.29880:5 102.34459:22 102.41323:…
404	666.619	28.479	C45H76O2	O=C(OC1CC2=CCC3C(CCC4(C)C(CCC34)C(C)CCCC(C)C)C2(C)CC1)CCCCCCCC=CCC=CCCCCC	NA	CE 18:2	[M+NH4]+	PosLipidSECUF	1	TRUE	14.505	666.618	C45H76O2	CE	NAACPBBQTFFYQB-UHFFFAOYSA-N	O=C(OC1CC2=CCC3C(CCC4(C)C(CCC34)C(C)CCCC(C)C)C2(C)CC1)CCCCCCCC=CCC=CCCCCC	410	FALSE	TRUE	TRUE	Normalized unit: Intensity; Annotation method: Msp20250805135626_NCDK_conventional_converted_dev_1	FALSE	FALSE	10153	0	0	1	0.878	0.922	0.833	1	2	2.528	4183.04	Pos_Lipid_SECUF_PQC_it5	666.61859:39439 667.62326:19738 668.62793:5112	60.30492:34 102.12591:260 102.18011:12 102.21284:14 102.23438:17 102.32380:16 121.09879:56 129.39886:7 135.11365:14 136.20119:11 147.11526:23 177.16056:95 179.18213:110 179.21307:14 179.24090:8 215.18080:52 215.21360:11 233.22013:135 233.29863:10 242.53018:19 257.22880:158 369.35215:2016 369.44102:23 369.48709:20 369.51372:10 369.56691:15 369.71992:28 369.94597:25 369.99896:28 370.08714:26 370.63…
405	668.635	29.081	C45H78O2	O=C(OC1CC2=CCC3C(CCC4(C)C(CCC34)C(C)CCCC(C)C)C2(C)CC1)CCCCCCCC=CCCCCCCCC	NA	CE 18:1	[M+NH4]+	PosLipidSECUF	0.87	TRUE	14.908	668.634	C45H78O2	CE	RJECHNNFRHZQKU-UHFFFAOYSA-N	O=C(OC1CC2=CCC3C(CCC4(C)C(CCC34)C(C)CCCC(C)C)C2(C)CC1)CCCCCCCC=CCCCCCCCC	410	FALSE	TRUE	TRUE	Normalized unit: Intensity; Annotation method: Msp20250805135626_NCDK_conventional_converted_dev_1	FALSE	FALSE	10212	0	0	0.96	0.596	0.733	0.833	1	2	2.406	259.55	Pos_Lipid_SECUF_PQC_it3	668.63593:2763 669.64059:1034 670.64526:0	59.04791:171 88.11180:71 91.05356:197 91.10122:7 102.12471:88 102.16944:5 134.41512:56 140.62355:8 145.50126:76 147.11641:78 147.13752:23 161.13153:168 161.18005:11 167.07159:105 192.02191:122 192.06988:8 219.99669:75 220.03198:18 226.47020:8 233.23006:25 233.48188:13 272.00557:16 273.95972:25 309.22326:44 309.31972:6 346.02073:27 352.69792:11 363.37120:43 369.35080:623 369.45399:11 369.65345:62 …
406	673.529	13.39	C37H73N2O6P	O=C(NC(COP(=O)([O-])OCC[N+](C)(C)C)C(O)C=CCCCCCCC)CCCCCCCCCC=CCCCCCCCC	NA	SM 32:2;O2	[M+H]+	PosLipidSECUF	0.87	TRUE	7.942	673.528	C37H73N2O6P	SM	FXGRPALUCIOGRO-UHFFFAOYSA-N	O=C(NC(COP(=O)([O-])OCC[N+](C)(C)C)C(O)C=CCCCCCCC)CCCCCCCCCC=CCCCCCCCC	420	FALSE	TRUE	TRUE	Normalized unit: Intensity; Annotation method: Msp20250805135626_NCDK_conventional_converted_dev_1	FALSE	FALSE	10349	0	0	0.99	0.851	0.779	0.927	2	1	1.882	354.99	Pos_Lipid_SECUF_PQC_it2	673.52905:7051 674.53372:3743 675.53839:813	57.61603:17 59.16589:37 69.06922:107 71.08573:332 82.40099:10 83.08339:74 83.29811:36 84.92038:7 85.10065:197 85.12579:27 85.13709:13 86.09589:79 86.11818:6 86.48431:13 88.11020:235 88.13594:16 97.10008:106 98.05923:59 102.12557:134 109.37788:21 111.46042:73 111.48591:6 115.05966:131 118.79171:30 123.11547:114 132.04585:78 133.67570:87 154.12041:163 154.17749:6 166.28196:17 169.24450:35 184.07294…
407	675.546	15.21	C37H75N2O6P	O=C(NC(COP(=O)([O-])OCC[N+](C)(C)C)C(O)C=CCCCCCCC)CCCCCCCCCCCCCCCCCCC	NA	SM 32:1;O2	[M+H]+	PosLipidSECUF	0.93	TRUE	8.381	675.544	C37H75N2O6P	SM	WVZYDPLIGWKWEU-UHFFFAOYSA-N	O=C(NC(COP(=O)([O-])OCC[N+](C)(C)C)C(O)C=CCCCCCCC)CCCCCCCCCCCCCCCCCCC	420	FALSE	TRUE	TRUE	Normalized unit: Intensity; Annotation method: Msp20250805135626_NCDK_conventional_converted_dev_1	FALSE	FALSE	10401	0	0	0.97	0.993	0.937	0.927	2	1	1.938	8222.79	Pos_Lipid_SECUF_PQC_it1	675.54529:195981 676.54996:76559 677.55462:17703	69.06698:78 83.08435:154 83.11097:12 86.09319:39 86.21106:16 86.22748:25 124.99972:213 182.53984:33 182.83750:36 183.06678:44 183.41348:16 183.94624:22 184.07390:16973 184.17027:86 184.26952:116 184.28964:85 184.34827:32 184.40761:66 184.44099:67 184.46403:76 184.50398:58 184.52336:69 184.56698:27 184.61133:21 184.62391:19 184.65163:18 184.68703:19 184.74584:56 184.76622:25 184.79739:27 184.82560…
408	684.615	25.718	C41H78O6	O=C(OCC(OC(=O)CCCCCCCCCCC)COC(=O)CCCCCCCCCCCCC)CCCCCCCCCCC	NA	TG 38:0|TG 12:0_12:0_14:0	[M+NH4]+	PosLipidSECUF	0.93	TRUE	13.345	684.614	C41H78O6	TG	SMUUMIRCIBXLGI-UHFFFAOYSA-N	O=C(OCC(OC(=O)CCCCCCCCCCC)COC(=O)CCCCCCCCCCCCC)CCCCCCCCCCC	410	FALSE	TRUE	TRUE	Normalized unit: Intensity; Annotation method: Msp20250805135626_NCDK_conventional_converted_dev_1	FALSE	FALSE	10627	0	0	0.79	0.546	0.657	0.904	2	2	2.324	71.52	Pos_Lipid_SECUF_PQC_it4	684.61847:5890 685.62314:2912 686.62780:1994	59.05912:80 60.08120:68 88.11095:962 88.20358:20 88.71415:36 102.12728:691 102.19738:18 102.31924:21 102.33390:7 102.44867:18 103.13222:190 103.16623:14 103.19608:7 116.14130:44 117.07518:88 117.10861:5 118.12270:454 119.12491:435 119.16848:24 119.38376:7 187.82292:12 198.66406:105 212.20556:54 229.17803:203 229.60846:9 235.15419:61 239.03968:59 311.02131:80 311.05614:10 315.30836:145 322.28700:6…
409	684.65	25.141	C42H85NO5	O=C(NC(CO)C(O)C(O)CCCCCCCC)C(O)CCCCCCCCCCCCCCCCCCCCCCCCCCCC	NA	low score: Cer 42:0;O4|Cer 12:0;O3/30:0(2OH)	[M+H]+	PosLipidSECUF	1	TRUE	12.301	684.65	C42H85NO5	Cer_AP	OKSAIGIQXDCTFM-UHFFFAOYSA-N	O=C(NC(CO)C(O)C(O)CCCCCCCC)C(O)CCCCCCCCCCCCCCCCCCCCCCCCCCCC	530	FALSE	TRUE	FALSE	Normalized unit: Intensity; Annotation method: Msp20250805135626_NCDK_conventional_converted_dev_1	FALSE	FALSE	10631	0	0	0.99	0.265	0.662	0.741	2	0.25	1.17	115.02	Pos_Lipid_SECUF_PQC_it3	684.64893:8522 685.65359:0 686.65826:0	57.04106:10 59.06044:1297 59.10149:33 59.25864:18 59.40013:20 59.50911:13 60.06083:123 60.08005:252 60.10379:14 60.47728:8 72.81482:28 72.82704:9 88.11233:715 88.15120:18 88.33062:59 89.11356:214 89.39743:67 89.42420:7 102.12775:433 102.16250:18 118.12555:115 132.13670:61 137.12870:75 147.11660:213 147.17776:12 148.09687:158 211.20244:112 211.25632:12 219.13626:36 265.25183:204 265.30448:17 273.2…
410	685.436	23.361	C37H63N2O6P	O=C(NC(COP(=O)([O-])OCC[N+](C)(C)C)C(O)C=CCCC=CCCC)CCCC=CCC=CCC=CCC=CCC=CCC	NA	low score: SM 32:7;O2	[M+Na]+	PosLipidSECUF	0.8	TRUE	6.3	685.432	C37H63N2O6P	SM	XKTXCUCZGOGZTL-UHFFFAOYSA-N	O=C(NC(COP(=O)([O-])OCC[N+](C)(C)C)C(O)C=CCCC=CCCC)CCCC=CCC=CCC=CCC=CCC=CCC	530	FALSE	TRUE	FALSE	Normalized unit: Intensity; Annotation method: Msp20250805135626_NCDK_conventional_converted_dev_1	FALSE	FALSE	10639	0	0	0.74	0.539	0.919	0.611	1	0.25	1.105	12770	Pos_Lipid_SECUF_PQC_it3	685.43689:123507 686.44156:58049 687.44623:15212	68.22061:29 81.43054:9 88.10969:53 144.62254:80 144.64199:27 146.06150:7 149.13082:35 154.39638:5 172.11886:28 172.67736:80 179.55432:38 179.57874:12 185.13194:110 185.17824:8 201.16221:106 201.19669:7 236.01856:6 258.83434:21 295.25235:10 313.24540:175 330.03199:95 337.27152:202 337.33297:17 338.89368:14 339.29118:272 339.36469:7 340.29065:116 341.31488:49 356.12939:70 668.44186:61 669.11558:60 …
411	689.561	16.444	C38H77N2O6P	O=C(NC(COP(=O)([O-])OCC[N+](C)(C)C)C(O)C=CCCCCCCC)CCCCCCCCCCCCCCCCCCCC	NA	SM 33:1;O2	[M+H]+	PosLipidSECUF	0.93	TRUE	8.656	689.559	C38H77N2O6P	SM	REEYJRIAQSUMNO-UHFFFAOYSA-N	O=C(NC(COP(=O)([O-])OCC[N+](C)(C)C)C(O)C=CCCCCCCC)CCCCCCCCCCCCCCCCCCCC	420	FALSE	TRUE	TRUE	Normalized unit: Intensity; Annotation method: Msp20250805135626_NCDK_conventional_converted_dev_1	FALSE	FALSE	10744	0	0	1	0.907	0.938	0.702	1	1	1.837	12881.5	Pos_Lipid_SECUF_PQC_it4	689.55988:104960 690.56454:43690 691.56921:10470	86.09699:205 86.14495:10 86.24958:14 88.21430:8 102.12652:90 102.27084:6 102.52981:34 104.10678:158 104.14693:10 111.80838:10 114.21526:8 137.36575:37 141.09310:128 182.95572:9 184.07248:2596 184.13083:52 184.42953:32 184.50072:17 184.55533:11 186.63693:34 194.14642:52 197.02947:65 205.85672:37 212.16271:232 242.11616:20 268.18985:102 268.24288:6 280.26382:22 283.45446:5 298.77307:31 308.25730:67…
412	692.635	28.576	C47H78O2	O=C(OC1CC2=CCC3C(CCC4(C)C(CCC34)C(C)CCCC(C)C)C2(C)CC1)CCCCCCCCCC=CCC=CCC=CCC	NA	CE 20:3	[M+NH4]+	PosLipidSECUF	0.93	TRUE	14.56	692.634	C47H78O2	CE	ARRNWLFGLUXSFU-UHFFFAOYSA-N	O=C(OC1CC2=CCC3C(CCC4(C)C(CCC34)C(C)CCCC(C)C)C2(C)CC1)CCCCCCCCCC=CCC=CCC=CCC	410	FALSE	TRUE	TRUE	Normalized unit: Intensity; Annotation method: Msp20250805135626_NCDK_conventional_converted_dev_1	FALSE	FALSE	10834	0	0	1	0.877	0.913	0.829	1	2	2.522	1207.89	Pos_Lipid_SECUF_PQC_it3	692.63330:4759 693.63797:1820 694.64264:584	82.06544:30 86.04048:5 95.08470:68 102.12623:139 102.15378:13 109.47552:48 118.12321:203 118.16285:15 118.18163:5 120.27065:52 135.11702:107 147.11440:199 147.15279:17 161.13242:385 161.18758:13 163.14633:97 163.21217:6 171.68617:51 175.14459:63 175.66130:19 189.16159:84 189.37014:26 203.17494:168 203.23430:6 215.17693:95 215.22444:9 215.25664:9 219.20627:30 229.19305:130 233.22235:58 233.38680:1…
413	701.563	15.675	C39H77N2O6P	O=C(NC(COP(=O)([O-])OCC[N+](C)(C)C)C(O)C=CCCCCCCC)CCCCCCCCCCCC=CCCCCCCCC	NA	SM 34:2;O2	[M+H]+	PosLipidSECUF	0.93	TRUE	8.555	701.559	C39H77N2O6P	SM	VYDHYGBBAHKWKG-UHFFFAOYSA-N	O=C(NC(COP(=O)([O-])OCC[N+](C)(C)C)C(O)C=CCCCCCCC)CCCCCCCCCCCC=CCCCCCCCC	420	FALSE	TRUE	TRUE	Normalized unit: Intensity; Annotation method: Msp20250805135626_NCDK_conventional_converted_dev_1	FALSE	FALSE	11042	0	0	1	0.991	0.934	0.924	2	1	1.949	42567.8	Pos_Lipid_SECUF_PQC_it3	701.55981:262613 702.56448:113546 703.56915:28004	59.05965:30 59.51749:20 71.60920:7 88.11180:99 89.11479:17 113.13091:86 167.33319:16 183.36156:13 184.07350:3287 184.14414:64 184.20098:42 184.22694:24 184.24300:18 184.53392:58 184.62815:31 184.78890:6 184.82084:20 185.00894:7 185.07814:181 262.25542:95 262.33180:7 295.30296:100 305.60824:39 317.52003:14 333.56017:55 334.10152:10 347.04417:20 381.72303:213 381.82623:10 397.26467:77 429.36121:6 6…
414	703.574	19.687	C39H79N2O6P	O=C(NC(COP(=O)([O-])OCC[N+](C)(C)C)C(O)C=CCCCCCCC)CCCCCCCCCCCCCCCCCCCCC	NA	SM 34:1;O2	[M+H]+	PosLipidSECUF	0.13	TRUE	8.929	703.575	C39H79N2O6P	SM	ASWNCHFNKSPKBK-UHFFFAOYSA-N	O=C(NC(COP(=O)([O-])OCC[N+](C)(C)C)C(O)C=CCCCCCCC)CCCCCCCCCCCCCCCCCCCCC	420	FALSE	TRUE	TRUE	Normalized unit: Intensity; Annotation method: Msp20250805135626_NCDK_conventional_converted_dev_1	FALSE	FALSE	11087	0	0	1	0.742	0.768	0.928	2	1	1.864	12.01	Pos_Lipid_SECUF_PQC_it2	703.57495:2861 704.57962:2242 705.58429:1288	83.90589:28 86.09241:29 86.31607:21 86.54006:24 101.11692:44 117.31107:6 118.12239:2992 118.19831:39 118.25219:58 118.27010:15 118.31025:48 118.33378:51 118.36462:13 118.38855:21 118.45441:6 118.48640:19 118.53345:69 118.55911:19 118.58925:28 118.62196:20 118.65964:27 118.73036:31 119.04871:28 119.08534:21 119.32357:21 121.76494:28 176.97090:134 177.01858:6 184.07308:3996 184.14356:56 184.18212:3…
415	710.249	9.773	C38H41NO11	O=C(OC1=CC=C(C=C1)CC(NC(=O)OC(C)(C)C)C(=O)OC2=CC=C3C(=O)C(C=4C=CC=5OCCCOC5C4)=C(OC3=C2)C)OC(C)(C)C	NA	(S)-3-(3,4-dihydro-2H-benzo[b][1,4]dioxepin-7-yl)-2-methyl-4-oxo-4H-chromen-7-yl 2-((tert-butoxycarbonyl)amino)-3-(4-((tert-butoxycarbonyl)oxy)phenyl)propanoate	[M+Na]+	PosLipidSECUF	1	TRUE	8	710.25	C38H41NO11	Isoflavones	WORGEWUXYJGAQP-NDEPHWFRSA-N	O=C(OC1=CC=C(C=C1)CC(NC(=O)OC(C)(C)C)C(=O)OC2=CC=C3C(=O)C(C=4C=CC=5OCCCOC5C4)=C(OC3=C2)C)OC(C)(C)C	430	FALSE	TRUE	TRUE	Normalized unit: Intensity; Annotation method: MSMS-Public_all-pos-VS19_4	FALSE	FALSE	11297	0	0	1	0.796	0.801	0.773	1	0.13	1.252	1885.49	Pos_Lipid_SECUF_PQC_it5	710.24945:10360 711.25412:3801 712.25879:4239	66.99246:26 89.05858:85 89.07910:16 130.08584:47 174.12816:119 184.07144:83 196.13134:35 209.72558:10 221.16458:117 221.23384:6 225.06704:7 251.24551:15 251.51409:11 267.28221:17 310.26459:70 310.30861:10 311.27301:139 311.30545:31 311.34206:8 358.94160:291 359.00594:10 364.25169:122 364.33319:9 377.06365:20 395.22765:85 402.38229:17 417.14017:87 417.18530:15 417.21633:5 441.23406:96 469.34796:67…
416	714.62	27.877	C49H76O2	O=C(OC1CC2=CCC3C(CCC4(C)C(CCC34)C(C)CCCC(C)C)C2(C)CC1)CCC=CCC=CCC=CCC=CCC=CCC=CCC	NA	CE 22:6	[M+NH4]+	PosLipidSECUF	1	TRUE	14.179	714.618	C49H76O2	CE	VOEVEGPMRIYYKC-UHFFFAOYSA-N	O=C(OC1CC2=CCC3C(CCC4(C)C(CCC34)C(C)CCCC(C)C)C2(C)CC1)CCC=CCC=CCC=CCC=CCC=CCC=CCC	410	FALSE	TRUE	TRUE	Normalized unit: Intensity; Annotation method: Msp20250805135626_NCDK_conventional_converted_dev_1	FALSE	FALSE	11411	0	0	1	0.932	0.938	0.827	1	2	2.54	3892.57	Pos_Lipid_SECUF_PQC_it1	714.61804:29657 715.62271:15099 716.62738:4162	67.05280:123 67.07485:17 67.09223:7 71.08542:390 71.11691:17 71.13856:11 71.26248:21 71.27635:22 71.50462:7 74.09505:69 83.08586:357 85.09824:63 86.75558:14 95.08543:115 95.11226:15 95.12587:6 95.85678:32 97.10034:106 97.11974:19 97.15266:6 97.30010:9 109.10064:317 109.13572:17 109.15011:10 120.41013:5 120.45946:34 121.09888:334 123.11469:148 123.15407:6 131.08193:24 135.11544:117 135.14937:7 135…
417	716.552	8.348	C40H78NO7P	O=C(OCC(O)COP(=O)([O-])OCC[N+](C)(C)C)CCCCCCCCCCCCCCCCCCCC=CCC=CCCCCCCC	NA	low score: LPC 32:2	[M+H]+	PosLipidSECUF	1	TRUE	8.994	716.559	C40H78NO7P	LPC	MMXJDMZIMZZFEB-UHFFFAOYSA-N	O=C(OCC(O)COP(=O)([O-])OCC[N+](C)(C)C)CCCCCCCCCCCCCCCCCCCC=CCC=CCCCCCCC	530	FALSE	TRUE	FALSE	Normalized unit: Intensity; Annotation method: Msp20250805135626_NCDK_conventional_converted_dev_1	FALSE	FALSE	11446	0	0	0.67	0.337	0.758	0.684	1	0.33	1.079	221.82	Pos_Lipid_SECUF_PQC_it2	716.55249:25666 717.55716:11072 718.56183:3420	59.05937:119 59.11798:8 59.41551:21 73.27028:81 75.05477:126 89.05932:391 89.09589:13 89.10895:6 97.09938:70 104.33065:10 113.13193:127 113.15498:16 117.08139:48 118.09385:70 118.11778:18 131.06924:148 133.08489:415 133.14331:11 133.51441:6 135.10261:193 135.13453:24 141.16527:74 161.11800:121 177.11391:131 180.19636:71 184.06847:104 219.11982:138 219.19151:7 221.13999:22 223.15168:29 273.38906:1…
418	717.592	19.171	C40H81N2O6P	O=C(NC(COP(=O)([O-])OCC[N+](C)(C)C)C(O)C=CCCCCCCC)CCCCCCCCCCCCCCCCCCCCCC	NA	SM 35:1;O2	[M+H]+	PosLipidSECUF	0.93	TRUE	9.35	717.591	C40H81N2O6P	SM	ASVIEZNRHGUMIU-UHFFFAOYSA-N	O=C(NC(COP(=O)([O-])OCC[N+](C)(C)C)C(O)C=CCCCCCCC)CCCCCCCCCCCCCCCCCCCCCC	420	FALSE	TRUE	TRUE	Normalized unit: Intensity; Annotation method: Msp20250805135626_NCDK_conventional_converted_dev_1	FALSE	FALSE	11474	0	0	1	0.693	0.61	0.92	2	1	1.816	2708.06	Pos_Lipid_SECUF_PQC_it3	717.59052:32614 718.59518:14094 719.59985:4860	59.06115:265 71.07256:245 71.10221:19 71.11860:13 86.09623:16 127.14352:87 132.13792:2073 132.19806:45 133.10721:16 133.14222:133 157.14915:88 182.72135:64 182.87012:27 184.07316:2907 184.14018:47 184.16784:16 184.20107:25 184.38006:70 184.40448:10 184.50121:18 184.76671:11 196.70824:20 259.23913:69 259.25735:15 317.15191:125 341.29557:24 341.32868:18 356.54651:14 375.80226:12 394.35482:29 396.90…
419	718.576	23.549	C40H80NO7P	O=C(OC(COCCCCCCCC)COP(=O)([O-])OCC[N+](C)(C)C)CCCCCCCCCCCCCC=CCCCCCCCC	NA	PC O-32:1	[M+H]+	PosLipidSECUF	0.4	TRUE	9.876	718.575	C40H80NO7P	EtherPC	JSCQQTZMIJRPQQ-UHFFFAOYSA-N	O=C(OC(COCCCCCCCC)COP(=O)([O-])OCC[N+](C)(C)C)CCCCCCCCCCCCCC=CCCCCCCCC	420	FALSE	TRUE	TRUE	Normalized unit: Intensity; Annotation method: Msp20250805135626_NCDK_conventional_converted_dev_1	FALSE	FALSE	11505	0	0	0.99	0.914	0.844	0.87	2	1	1.888	49.01	Pos_Lipid_SECUF_PQC_it2	718.57544:8032 719.58011:2728 720.58477:794	85.17744:93 85.20211:13 86.09662:115 86.12446:6 184.07380:3714 184.14164:56 184.22066:38 184.31960:16 184.39329:7 184.49540:7 184.58717:24 184.64699:24 184.86057:33 185.07602:129 185.32899:31 185.37717:35 186.28594:7 186.93316:12 187.56729:8 235.29253:13 292.57684:5 453.15112:10 478.33132:69 478.83653:21 478.98042:42 662.90692:6 712.79294:7 718.10216:48 718.12976:29 718.57406:2682 718.71782:19 71…
420	721.586	16.31	C39H81N2O7P	O=C(NC(COP(=O)([O-])OCC[N+](C)(C)C)C(O)C(O)CCCCCCCC)CCCCCCCCCCCCCCCCCCCCC	NA	SM 34:0;O3	[M+H]+	PosLipidSECUF	0.73	TRUE	8.604	721.585	C39H81N2O7P	SM	KCEDXANCLAIXNJ-UHFFFAOYSA-N	O=C(NC(COP(=O)([O-])OCC[N+](C)(C)C)C(O)C(O)CCCCCCCC)CCCCCCCCCCCCCCCCCCCCC	420	FALSE	TRUE	TRUE	Normalized unit: Intensity; Annotation method: Msp20250805135626_NCDK_conventional_converted_dev_1	FALSE	FALSE	11585	0	0	0.99	0.752	0.832	0.766	2	2	2.45	536.34	Pos_Lipid_SECUF_PQC_it3	721.58618:3894 722.59085:1601 723.59552:642	52.18142:22 66.13667:14 84.07994:36 99.07921:185 99.13347:12 125.08714:20 125.20511:24 132.13546:125 132.19089:8 184.07234:1697 184.13609:24 184.17715:8 184.23512:30 184.27142:24 184.33676:20 184.35555:47 184.39780:40 184.46057:40 184.52483:22 184.61526:18 185.43645:75 198.00992:63 226.17762:55 257.16900:77 296.28903:87 352.93425:453 353.30170:17 353.34723:11 356.87805:58 379.78137:22 511.40006:5…
421	724.528	20.731	C41H74NO7P	O=C(OC(COC=CCCCCCCCCCCCCCC)COP(=O)(O)OCCN)CCCCCCC=CCC=CCC=CCC=CCC	NA	PE P-36:4|PE P-16:0_20:4	[M+H]+	PosLipidSECUF	0.93	TRUE	9.534	724.528	C41H74NO7P	EtherPE	YITZQGLIICATLN-UHFFFAOYSA-N	O=C(OC(COC=CCCCCCCCCCCCCCC)COP(=O)(O)OCCN)CCCCCCC=CCC=CCC=CCC=CCC	410	FALSE	TRUE	TRUE	Normalized unit: Intensity; Annotation method: Msp20250805135626_NCDK_conventional_converted_dev_1	FALSE	FALSE	11651	0	0	0.99	0.948	0.999	0.964	4	2	2.612	753.36	Pos_Lipid_SECUF_PQC_it1	724.52850:23440 725.53317:11005 726.53784:2493	53.93982:20 57.06857:145 71.08460:66 81.06931:139 81.09263:65 81.11929:11 91.05351:170 91.09641:6 93.05482:244 93.08560:18 95.08389:132 95.10589:16 97.09968:80 99.07878:257 99.12964:12 109.10070:143 109.12946:10 117.06705:125 119.08272:54 121.09862:136 123.11356:177 123.16567:9 123.64204:5 124.42484:58 124.43799:18 129.05490:77 135.08240:75 137.12790:103 137.17147:7 142.95996:14 171.11996:41 187.…
422	729.592	18.367	C41H81N2O6P	O=C(NC(COP(=O)([O-])OCC[N+](C)(C)C)C(O)C=CCCCCCCC)CCCCCCCCCCCCCC=CCCCCCCCC	NA	SM 36:2;O2	[M+H]+	PosLipidSECUF	0.93	TRUE	9.012	729.591	C41H81N2O6P	SM	KZQWICJJTVELAN-UHFFFAOYSA-N	O=C(NC(COP(=O)([O-])OCC[N+](C)(C)C)C(O)C=CCCCCCCC)CCCCCCCCCCCCCC=CCCCCCCCC	420	FALSE	TRUE	TRUE	Normalized unit: Intensity; Annotation method: Msp20250805135626_NCDK_conventional_converted_dev_1	FALSE	FALSE	11797	0	0	1	0.993	0.937	0.927	2	1	1.952	13072.6	Pos_Lipid_SECUF_PQC_it2	729.59106:109356 730.59573:48590 731.60040:12589	56.64222:13 83.38018:5 88.11239:160 88.15365:8 89.08610:6 102.55793:34 104.10594:236 104.14307:12 139.51596:32 166.06394:64 166.09628:9 166.11860:6 177.97340:60 183.97660:45 184.07269:3187 184.13358:54 184.15487:30 184.18212:9 184.23037:24 184.28686:30 184.32445:31 184.34173:18 184.38554:41 184.46156:56 184.50179:16 184.70215:11 186.68711:42 188.70106:8 277.81968:12 375.95680:14 417.06496:26 458.…
423	731.608	20.645	C41H83N2O6P	O=C(NC(COP(=O)([O-])OCC[N+](C)(C)C)C(O)C=CCCCCCCC)CCCCCCCCCCCCCCCCCCCCCCC	NA	SM 36:1;O2	[M+H]+	PosLipidSECUF	0.93	TRUE	9.598	731.606	C41H83N2O6P	SM	IMSJPGOHOORVQA-UHFFFAOYSA-N	O=C(NC(COP(=O)([O-])OCC[N+](C)(C)C)C(O)C=CCCCCCCC)CCCCCCCCCCCCCCCCCCCCCCC	420	FALSE	TRUE	TRUE	Normalized unit: Intensity; Annotation method: Msp20250805135626_NCDK_conventional_converted_dev_1	FALSE	FALSE	11833	0	0	0.99	0.993	0.938	0.928	2	1	1.948	6562.12	Pos_Lipid_SECUF_PQC_it4	731.60736:167057 732.61203:75887 733.61670:17447	86.09541:118 86.13146:6 110.64911:33 182.99177:27 183.01517:49 184.07323:2619 184.34183:24 184.59051:17 184.87677:38 192.74206:21 218.58758:45 218.60258:28 325.73477:5 327.32822:6 501.16365:98 501.22745:11 630.48401:13 697.83112:10 713.60508:26 714.90365:10 727.09141:10 731.60309:457 731.69514:18 731.77394:43 731.82742:23 731.87320:38 732.05558:39 732.10764:25 732.19345:5 732.55316:37 732.58494:15
424	732.555	18.968	C40H78NO8P	O=C(OCC(OC(=O)CCCCCCCCCCCCCCC=CCCCCCCCCCC)COP(=O)([O-])OCC[N+](C)(C)C)CCCC	NA	PC 32:1	[M+H]+	PosLipidSECUF	0.87	TRUE	9.089	732.554	C40H78NO8P	PC	KXKFHTLYVUKVHF-UHFFFAOYSA-N	O=C(OCC(OC(=O)CCCCCCCCCCCCCCC=CCCCCCCCCCC)COP(=O)([O-])OCC[N+](C)(C)C)CCCC	420	FALSE	TRUE	TRUE	Normalized unit: Intensity; Annotation method: Msp20250805135626_NCDK_conventional_converted_dev_1	FALSE	FALSE	11866	0	0	1	0.891	0.901	0.809	2	1	1.873	2630.78	Pos_Lipid_SECUF_PQC_it1	732.55420:71344 733.55887:32957 734.56353:9004	63.57296:5 71.07396:142 86.09654:151 86.13967:7 86.19827:7 125.02746:33 125.36140:25 125.37467:15 182.24422:28 182.27234:42 182.91713:14 184.07368:7622 184.14038:133 184.16493:75 184.21303:60 184.23477:21 184.27200:44 184.28806:35 184.31359:31 184.35585:6 184.37432:14 184.46387:28 184.50835:58 184.52408:47 184.57113:66 184.70058:17 184.74452:23 184.84922:38 184.87357:5 185.07587:45 185.30558:25 1…
425	734.571	21.531	C40H80NO8P	O=C(OCC(OC(=O)CCCCCCCCCCCCCCC)COP(=O)([O-])OCC[N+](C)(C)C)CCCCCCCCCCCCCCC	NA	PC 32:0	[M+H]+	PosLipidSECUF	0.93	TRUE	9.788	734.569	C40H80NO8P	PC	KILNVBDSWZSGLL-UHFFFAOYSA-N	O=C(OCC(OC(=O)CCCCCCCCCCCCCCC)COP(=O)([O-])OCC[N+](C)(C)C)CCCCCCCCCCCCCCC	420	FALSE	TRUE	TRUE	Normalized unit: Intensity; Annotation method: Msp20250805135626_NCDK_conventional_converted_dev_1	FALSE	FALSE	11912	0	0	0.99	0.953	0.927	0.875	2	1	1.917	3754.85	Pos_Lipid_SECUF_PQC_it3	734.57031:131198 735.57498:57972 736.57965:14355	54.33930:11 87.04153:69 88.10804:109 88.13532:9 89.48147:43 100.10962:150 100.16057:12 165.77562:30 169.83426:6 182.83551:23 184.07278:4476 184.26080:22 184.30405:42 184.33317:25 184.56711:15 184.72047:9 185.08028:261 185.12382:19 185.14986:10 186.21833:10 187.02860:24 191.99523:28 222.53203:5 225.75714:31 234.09344:79 401.68194:24 558.85199:14 586.13188:66 592.46685:36 615.52511:11 667.05461:9 6…
426	738.542	22.249	C42H76NO7P	O=C(OC(COC=CCCCCCCCCCCCCCCC)COP(=O)(O)OCCN)CCCCCCC=CCC=CCC=CCC=CCC	NA	low score: PE P-37:4|PE P-17:0_20:4	[M+H]+	PosLipidSECUF	0.53	TRUE	10.394	738.543	C42H76NO7P	EtherPE	SUCZWPZZJOWHRI-UHFFFAOYSA-N	O=C(OC(COC=CCCCCCCCCCCCCCCC)COP(=O)(O)OCCN)CCCCCCC=CCC=CCC=CCC=CCC	530	FALSE	TRUE	FALSE	Normalized unit: Intensity; Annotation method: Msp20250805135626_NCDK_conventional_converted_dev_1	FALSE	FALSE	12006	0	0	0.83	0.824	0.922	0.814	3	0.6	1.526	222.13	Pos_Lipid_SECUF_PQC_it5	738.54767:1808 739.55234:538 740.55700:0	88.11291:33 88.24914:15 173.50562:30 194.69038:30 257.07865:26 257.35043:30 361.27341:343 361.74544:16 361.98073:8 378.27456:864 378.34746:42 378.38110:11 379.27460:36 433.45582:15 434.28704:46 441.23624:23 441.58783:6 484.26465:36 486.27386:40 517.25662:10 546.58963:34 562.89054:80 579.50588:62 623.25404:7 635.99267:11 651.32026:22 714.16456:20 714.21202:11 738.54350:215 738.61866:14 738.69165:1…
427	738.648	18.187	C41H72D9N2O6P	[C@](COP(=O)([O-])OCC[N+](C)(C)C)([H])(NC(CCCCCCC/C=C\CCCCC([2H])([2H])C([2H])([2H])C([2H])([2H])C([2H])([2H])[2H])=O)[C@]([H])(O)/C=C/CCCCCCCCCCCCC	NA	SM 36:2;O2(d9)|SM 18:1;O2/18:1(d9)	[M+H]+	PosLipidSECUF	1	TRUE	8.926	738.647	C41H72[2H]9N2O6P	SM	NBEADXWAAWCCDG-KYPZZJCONA-N	[C@](COP(=O)([O-])OCC[N+](C)(C)C)([H])(NC(CCCCCCC/C=C\CCCCC([2H])([2H])C([2H])([2H])C([2H])([2H])C([2H])([2H])[2H])=O)[C@]([H])(O)/C=C/CCCCCCCCCCCCC	430	FALSE	TRUE	TRUE	Normalized unit: Intensity; Annotation method: Msp20250805135626_NCDK_conventional_converted_dev_1	FALSE	FALSE	12015	0	0	1	0.939	0.806	0.804	2	0.67	1.646	1497.41	Pos_Lipid_SECUF_PQC_it3	738.64758:107578 739.65225:45535 740.65692:11882	59.06005:152 59.09934:22 59.13212:34 59.20841:13 59.26008:11 72.55245:25 88.10972:142 102.12718:344 102.17997:14 182.85326:5 182.98250:22 184.07312:5015 184.14428:84 184.22436:31 184.44269:5 184.50961:57 184.57657:15 184.62374:50 184.85858:37 184.98374:15 185.07621:124 186.00869:20 186.63075:8 187.05153:23 187.27590:18 187.58105:9 188.34730:6 191.28500:19 214.21325:79 259.99263:9 295.75019:8 310.…
428	743.606	19.859	C42H83N2O6P	O=C(NC(COP(=O)([O-])OCC[N+](C)(C)C)C(O)C=CCCCCCCC)CCCCCCCCCCCCC=CCCCCCCCCCC	NA	SM 37:2;O2	[M+H]+	PosLipidSECUF	0.53	TRUE	9.729	743.606	C42H83N2O6P	SM	FUOVMKBDNOYXQP-UHFFFAOYSA-N	O=C(NC(COP(=O)([O-])OCC[N+](C)(C)C)C(O)C=CCCCCCCC)CCCCCCCCCCCCC=CCCCCCCCCCC	420	FALSE	TRUE	TRUE	Normalized unit: Intensity; Annotation method: Msp20250805135626_NCDK_conventional_converted_dev_1	FALSE	FALSE	12110	0	0	0.97	0.658	0.613	0.876	2	1	1.775	841.88	Pos_Lipid_SECUF_PQC_it4	743.60437:2396 744.60904:600 745.61371:307	82.03826:47 88.10980:103 88.23366:77 118.12315:196 118.15209:15 119.58560:26 123.82063:6 134.11474:116 134.46300:14 134.75197:40 135.12011:77 137.25641:5 137.39255:5 184.07405:805 184.13972:12 184.20543:18 184.42756:21 192.83220:35 210.20947:20 214.92519:120 263.24064:22 329.06364:25 350.29846:6 375.00437:61 390.88165:49 398.28656:20 398.67919:17 403.08497:18 421.25850:62 462.51869:37 479.87351:1…
429	744.558	22.356	C41H78NO8P	O=C(OCC(OC(=O)CCCCCCCC=CCCCCCCCC)COP(=O)(O)OCCN)CCCCCCCC=CCCCCCCCC	NA	PE 36:2	[M+H]+	PosLipidSECUF	0.93	TRUE	10.094	744.554	C41H78NO8P	PE	MWRBNPKJOOWZPW-UHFFFAOYSA-N	O=C(OCC(OC(=O)CCCCCCCC=CCCCCCCCC)COP(=O)(O)OCCN)CCCCCCCC=CCCCCCCCC	420	FALSE	TRUE	TRUE	Normalized unit: Intensity; Annotation method: Msp20250805135626_NCDK_conventional_converted_dev_1	FALSE	FALSE	12130	0	0	0.89	0.899	0.806	0.832	1	1	1.812	3329.28	Pos_Lipid_SECUF_PQC_it1	744.55731:42166 745.56198:22119 746.56665:5831	67.05240:98 69.07088:87 69.08895:12 81.06956:199 81.09827:13 86.09602:42 86.11814:9 95.08562:193 95.12931:12 104.10862:67 109.09759:111 120.44248:28 123.11589:35 161.13579:62 184.07348:1148 184.13886:44 184.15776:6 184.18765:5 184.38415:17 184.57198:13 184.64716:31 184.87283:66 184.88732:22 306.28137:60 306.34048:24 306.66759:34 310.09314:34 337.27514:85 392.88662:36 460.26584:37 460.30493:11 464…
430	744.589	23.872	C42H82NO7P	O=C(OC(COCCCCCCCC)COP(=O)([O-])OCC[N+](C)(C)C)CCCCCCCCCCCCCC=CCC=CCCCCCCC	NA	PC O-34:2	[M+H]+	PosLipidSECUF	0.47	TRUE	9.905	744.59	C42H82NO7P	EtherPC	WBAZRZTVRJLENP-UHFFFAOYSA-N	O=C(OC(COCCCCCCCC)COP(=O)([O-])OCC[N+](C)(C)C)CCCCCCCCCCCCCC=CCC=CCCCCCCC	420	FALSE	TRUE	TRUE	Normalized unit: Intensity; Annotation method: Msp20250805135626_NCDK_conventional_converted_dev_1	FALSE	FALSE	12134	0	0	1	0.9	0.841	0.852	2	1	1.88	57.57	Pos_Lipid_SECUF_PQC_it1	744.58966:9469 745.59433:4472 746.59900:1774	59.06022:127 59.08036:16 65.25772:5 86.05991:166 86.09298:55 86.23682:9 86.43577:34 88.11045:148 88.14181:15 88.16080:6 98.98276:63 126.29797:40 149.25535:12 182.78194:21 184.07291:4664 184.20266:7 184.26664:15 184.32764:10 184.36523:16 184.37932:34 184.40976:28 184.43828:32 184.49831:46 184.53087:63 184.54680:36 184.59455:15 184.67063:38 184.79745:15 184.86699:36 185.07194:292 185.13598:10 186.3…
431	745.622	21.548	C42H85N2O6P	O=C(NC(COP(=O)([O-])OCC[N+](C)(C)C)C(O)C=CCCCCCCC)CCCCCCCCCCCCCCCCCCCCCCCC	NA	SM 37:1;O2	[M+H]+	PosLipidSECUF	0.53	TRUE	10.06	745.622	C42H85N2O6P	SM	AWIFGOBWPWIAOU-UHFFFAOYSA-N	O=C(NC(COP(=O)([O-])OCC[N+](C)(C)C)C(O)C=CCCCCCCC)CCCCCCCCCCCCCCCCCCCCCCCC	420	FALSE	TRUE	TRUE	Normalized unit: Intensity; Annotation method: Msp20250805135626_NCDK_conventional_converted_dev_1	FALSE	FALSE	12165	0	0	0.99	0.992	0.936	0.926	2	1	1.946	1343.96	Pos_Lipid_SECUF_PQC_it3	745.62305:4509 746.62771:0 747.63238:0	53.31624:89 53.33064:16 59.05930:207 59.08598:11 59.10102:10 60.07974:175 121.05075:101 125.48295:15 147.02903:81 161.84663:5 184.07316:2700 184.13535:68 184.17366:42 184.20113:19 184.28980:80 184.39798:60 184.46363:11 184.49613:34 184.61867:30 184.64687:9 185.07227:157 185.13121:18 185.33829:38 185.40826:14 186.51719:26 552.82755:69 568.85229:24 604.51831:126 727.60346:99 727.67901:9 727.72595:6…
432	746.571	20.398	C41H80NO8P	O=C(OCC(OC(=O)CCCCCCCCCCCCCCCCCC=CCCCCCCCC)COP(=O)([O-])OCC[N+](C)(C)C)CCCC	NA	PC 33:1	[M+H]+	PosLipidSECUF	0.8	TRUE	9.177	746.569	C41H80NO8P	PC	PFPFBBPLRKUCAB-UHFFFAOYSA-N	O=C(OCC(OC(=O)CCCCCCCCCCCCCCCCCC=CCCCCCCCC)COP(=O)([O-])OCC[N+](C)(C)C)CCCC	420	FALSE	TRUE	TRUE	Normalized unit: Intensity; Annotation method: Msp20250805135626_NCDK_conventional_converted_dev_1	FALSE	FALSE	12201	0	0	1	0.893	0.902	0.81	2	1	1.873	891.52	Pos_Lipid_SECUF_PQC_it2	746.56873:29595 747.57339:13555 748.57806:3656	55.81238:7 98.42898:23 124.99904:240 148.69610:5 183.86292:17 184.07347:2674 184.13672:46 184.18196:6 184.20570:35 184.33687:6 184.35562:5 184.43675:23 184.50414:31 185.07449:108 186.18060:16 286.27376:206 434.91176:86 563.49445:48 563.52824:19 570.83377:38 580.77491:36 605.47642:21 703.46404:40 739.60149:32 746.28226:260 746.37860:8 746.46771:48 746.56655:2690 746.70199:126 746.76265:53 746.8827…
433	746.577	24.199	C41H80NO8P	O=C(OCC(OC(=O)CCCCCCCCCCCCCCCCCCC=CCCCCCCCCCC)COP(=O)(O)OCCN)CCCC	NA	PE 36:1	[M+H]+	PosLipidSECUF	0.73	TRUE	11.179	746.569	C41H80NO8P	PE	SKTBDTXIWASXOF-UHFFFAOYSA-N	O=C(OCC(OC(=O)CCCCCCCCCCCCCCCCCCC=CCCCCCCCCCC)COP(=O)(O)OCCN)CCCC	420	FALSE	TRUE	TRUE	Normalized unit: Intensity; Annotation method: Msp20250805135626_NCDK_conventional_converted_dev_1	FALSE	FALSE	12202	0	0	0.78	0.822	0.792	0.824	1	1	1.73	711.26	Pos_Lipid_SECUF_PQC_it1	746.57471:96125 747.57937:44879 748.58404:9944	67.05502:75 67.07217:13 67.40807:34 71.08539:92 85.10114:160 85.14518:9 86.09534:160 86.12256:14 86.51976:18 97.09878:21 99.23376:11 104.11037:20 125.16892:31 134.11602:150 134.15760:7 184.07344:2468 184.14357:37 184.18227:46 184.25473:33 184.29508:21 184.37425:21 184.79681:5 185.39043:23 198.37077:45 205.35264:21 308.29612:262 308.36538:6 310.31105:314 310.39705:7 310.40944:8 341.30320:90 446.29…
434	747.593	11.488	C47H80O5	O=C(OCC(OC(=O)CCCCCCCCCCCCCCCCC=CCC=CCC=CCC=CCC=CCC=CCC)CO)CCCCCCC	NA	DG 44:6	[M+Na]+	PosLipidSECUF	0.8	TRUE	12.805	747.59	C47H80O5	DG	POFTTXYZYWTJEQ-UHFFFAOYSA-N	O=C(OCC(OC(=O)CCCCCCCCCCCCCCCCC=CCC=CCC=CCC=CCC=CCC=CCC)CO)CCCCCCC	420	FALSE	TRUE	TRUE	Normalized unit: Intensity; Annotation method: Msp20250805135626_NCDK_conventional_converted_dev_1	FALSE	FALSE	12239	0	0	0.93	1	0.866	0.866	1	1	1.877	1492.84	Pos_Lipid_SECUF_PQC_it1	747.59271:17377 748.59738:6614 749.60205:2125	59.06069:67 59.07033:29 59.09579:5 69.06837:45 74.09625:423 74.22635:10 74.27431:70 88.11070:175 88.15824:5 88.18749:7 111.11716:61 133.08949:76 271.31592:42 297.46502:30 297.76386:11 333.64053:5 388.27018:88 397.71366:43 407.70650:27 422.33298:26 456.94365:57 481.32374:97 575.32229:35 575.40387:9 630.31216:25 658.27936:140 698.32164:79 713.56296:116 713.63340:15 714.28950:32 741.91775:22 744.481…
435	753.614	20.34	C41H73D7NO8P	[C@](COP(=O)([O-])OCC[N+](C)(C)C)([H])(OC(CCCCCCC/C=C\CCCCCC([2H])([2H])C([2H])([2H])C([2H])([2H])[2H])=O)COC(CCCCCCCCCCCCCC)=O	NA	PC 33:1(d7)|PC 15:0_18:1(d7)	[M+H]+	PosLipidSECUF	1	TRUE	9.251	753.614	C41H73[2H]7NO8P	PC	ZEWLMKXMNQOCOQ-GCHPQBSENA-N	[C@](COP(=O)([O-])OCC[N+](C)(C)C)([H])(OC(CCCCCCC/C=C\CCCCCC([2H])([2H])C([2H])([2H])C([2H])([2H])[2H])=O)COC(CCCCCCCCCCCCCC)=O	430	FALSE	TRUE	TRUE	Normalized unit: Intensity; Annotation method: Msp20250805135626_NCDK_conventional_converted_dev_1	FALSE	FALSE	12402	0	0	1	0.926	0.897	0.893	2	0.5	1.595	3285.28	Pos_Lipid_SECUF_PQC_it1	753.61420:416008 754.61886:185235 755.62353:44212	85.10006:73 93.52713:11 127.36909:10 134.11219:106 181.94506:13 182.76175:34 184.07364:4402 184.29378:25 184.32776:21 184.37573:19 184.60541:26 184.76005:41 184.92712:67 185.03272:15 185.05714:18 185.28617:33 191.52403:12 282.28189:42 330.82930:13 354.54487:9 396.89619:228 396.97747:9 397.00359:8 457.41616:17 464.30887:81 464.36606:8 511.38672:83 612.52956:402 612.90830:9 613.07409:12 613.55851:1…
436	754.575	24.387	C43H80NO7P	O=C(OC(COC=CCCCCCCCCCCCCCCCC)COP(=O)(O)OCCN)CCCCCCCCCC=CCC=CCC=CCC	NA	PE P-38:3|PE P-18:0_20:3	[M+H]+	PosLipidSECUF	0.93	TRUE	12.089	754.575	C43H80NO7P	EtherPE	ADYILQKXUHGAJF-UHFFFAOYSA-N	O=C(OC(COC=CCCCCCCCCCCCCCCCC)COP(=O)(O)OCCN)CCCCCCCCCC=CCC=CCC=CCC	410	FALSE	TRUE	TRUE	Normalized unit: Intensity; Annotation method: Msp20250805135626_NCDK_conventional_converted_dev_1	FALSE	FALSE	12421	0	0	0.94	0.7	0.781	0.881	4	2	2.449	938.4	Pos_Lipid_SECUF_PQC_it3	754.57727:5786 755.58194:2557 756.58661:1266	57.12491:7 59.05979:215 59.09968:5 74.94899:9 88.11164:190 88.14448:10 88.15747:12 88.25963:31 101.77814:12 102.12936:15 111.11804:124 123.11361:128 123.16163:5 124.50124:28 140.55503:22 149.13095:110 149.16036:15 151.10984:47 184.07047:332 184.10931:28 184.15377:5 184.21951:20 184.45983:27 185.93393:20 269.22008:41 294.95001:80 299.27590:72 307.30359:139 307.38832:8 307.41253:6 307.46712:12 327.…
437	755.606	18.74	C43H83N2O6P	O=C(NC(COP(=O)([O-])OCC[N+](C)(C)C)C(O)C=CCCCCCCC)CCCCCCCCCCCCCC=CCC=CCCCCCCC	NA	SM 38:3;O2	[M+H]+	PosLipidSECUF	0.27	TRUE	9.194	755.606	C43H83N2O6P	SM	MIRYBJRBVJWQBP-UHFFFAOYSA-N	O=C(NC(COP(=O)([O-])OCC[N+](C)(C)C)C(O)C=CCCCCCCC)CCCCCCCCCCCCCC=CCC=CCCCCCCC	420	FALSE	TRUE	TRUE	Normalized unit: Intensity; Annotation method: Msp20250805135626_NCDK_conventional_converted_dev_1	FALSE	FALSE	12444	0	0	1	0.847	0.673	0.926	2	1	1.865	159.63	Pos_Lipid_SECUF_PQC_it4	755.60632:3321 756.61099:1998 757.61566:876	52.38507:14 67.25058:18 88.11132:27 88.60919:34 94.99765:7 134.11660:103 142.15759:45 184.07247:2089 184.13548:27 184.19710:30 184.22014:16 184.24789:36 184.33726:45 184.38870:16 184.42206:44 184.73873:21 184.76069:14 203.06741:105 269.29748:60 281.10399:125 355.45690:72 355.49681:9 403.91463:72 425.07253:45 425.09488:16 443.09763:57 443.13650:7 471.90006:5 579.84255:28 608.14337:10 663.80695:43 …
438	759.639	23.951	C43H87N2O6P	O=C(NC(COP(=O)([O-])OCC[N+](C)(C)C)C(O)C=CCCCCCCC)CCCCCCCCCCCCCCCCCCCCCCCCC	NA	SM 38:1;O2	[M+H]+	PosLipidSECUF	0.93	TRUE	10.341	759.638	C43H87N2O6P	SM	GJBCRJRMBDUHKZ-UHFFFAOYSA-N	O=C(NC(COP(=O)([O-])OCC[N+](C)(C)C)C(O)C=CCCCCCCC)CCCCCCCCCCCCCCCCCCCCCCCCC	420	FALSE	TRUE	TRUE	Normalized unit: Intensity; Annotation method: Msp20250805135626_NCDK_conventional_converted_dev_1	FALSE	FALSE	12551	0	0	0.99	0.991	0.934	0.924	2	1	1.944	4092.58	Pos_Lipid_SECUF_PQC_it1	759.63885:117180 760.64352:59766 761.64819:16806	60.30700:15 86.09683:476 86.13844:21 104.10640:266 104.14082:18 104.15390:8 104.42136:22 108.78903:11 124.99761:68 125.02648:15 182.82819:6 183.59103:25 184.07330:16765 184.16969:138 184.22270:59 184.25038:54 184.26815:58 184.29730:111 184.32913:65 184.34602:53 184.37821:10 184.40727:46 184.46910:60 184.51188:53 184.52759:51 184.57968:34 184.63810:41 184.69830:22 184.78786:17 184.83276:37 185.033…
439	760.586	21.891	C42H82NO8P	O=C(OCC(OC(=O)CCCCCCCCCCCCCCC=CCCCCCCCCCCCC)COP(=O)([O-])OCC[N+](C)(C)C)CCCC	NA	PC 34:1	[M+H]+	PosLipidSECUF	0.73	TRUE	9.776	760.585	C42H82NO8P	PC	LUVCJAYPIYFSQI-UHFFFAOYSA-N	O=C(OCC(OC(=O)CCCCCCCCCCCCCCC=CCCCCCCCCCCCC)COP(=O)([O-])OCC[N+](C)(C)C)CCCC	420	FALSE	TRUE	TRUE	Normalized unit: Intensity; Annotation method: Msp20250805135626_NCDK_conventional_converted_dev_1	FALSE	FALSE	12584	0	0	0.99	0.908	0.914	0.82	2	1	1.88	8344.56	Pos_Lipid_SECUF_PQC_it5	760.58618:1880170 761.59085:855940 762.59552:215375	54.26228:11 60.08010:116 86.09484:109 86.31389:18 86.79136:19 149.53655:34 182.89908:22 184.07330:7687 184.17702:8 184.22045:24 184.27293:27 184.29016:29 184.33711:30 184.37232:56 184.42636:26 184.44708:23 184.52497:20 184.53808:22 184.59544:14 184.61574:29 184.69883:21 184.84457:9 184.88872:46 184.97602:14 185.07748:69 185.10320:10 185.31066:78 187.56748:22 314.34166:99 408.61459:24 496.33901:15…
440	762.603	24.608	C42H84NO8P	O=C(OCC(OC(=O)CCCCCCCCCCCCCCCC)COP(=O)([O-])OCC[N+](C)(C)C)CCCCCCCCCCCCCCCC	NA	PC 34:0	[M+H]+	PosLipidSECUF	0.6	TRUE	10.438	762.601	C42H84NO8P	PC	RTWAYAIMWLNAJW-UHFFFAOYSA-N	O=C(OCC(OC(=O)CCCCCCCCCCCCCCCC)COP(=O)([O-])OCC[N+](C)(C)C)CCCCCCCCCCCCCCCC	420	FALSE	TRUE	TRUE	Normalized unit: Intensity; Annotation method: Msp20250805135626_NCDK_conventional_converted_dev_1	FALSE	FALSE	12663	0	0	0.97	0.653	0.695	0.845	2	1	1.78	192.59	Pos_Lipid_SECUF_PQC_it3	762.60254:31995 763.60721:12591 764.61187:0	55.05472:244 55.09135:10 100.11240:1341 100.15900:43 100.19354:9 100.21725:28 100.24201:24 100.28010:24 100.31129:50 100.43254:24 100.49503:31 100.54348:40 101.11283:96 101.13384:14 127.34155:9 184.07209:1969 184.14064:24 184.22866:10 184.26646:23 184.38619:7 184.42270:16 184.46809:41 184.55344:74 184.68577:25 185.07589:927 185.11264:56 185.14537:12 185.25308:18 185.29062:36 185.56378:68 185.5882…
441	766.531	6.142	C41H78NO8P	O=C(OCC(OC(=O)CCCCCCCCCCCCCCCC=CCC=CCCCCCCC)COP(=O)([O-])OCC[N+](C)(C)C)CCCC	NA	low score: PC 33:2	[M+Na]+	PosLipidSECUF	1	TRUE	8.871	766.536	C41H78NO8P	PC	CPIDWQSKVHOULA-UHFFFAOYSA-N	O=C(OCC(OC(=O)CCCCCCCCCCCCCCCC=CCC=CCCCCCCC)COP(=O)([O-])OCC[N+](C)(C)C)CCCC	530	FALSE	TRUE	FALSE	Normalized unit: Intensity; Annotation method: Msp20250805135626_NCDK_conventional_converted_dev_1	FALSE	FALSE	12746	0	0	0.89	0.5	0.928	0.659	1	0.17	1.141	375.2	Pos_Lipid_SECUF_PQC_it2	766.53204:6223 767.53671:2779 768.54138:387	60.06091:46 72.82952:5 87.04308:103 89.05763:108 89.81537:16 131.06976:131 133.08461:238 133.56927:21 133.90618:32 149.09448:91 170.11985:99 177.11041:235 177.16324:8 178.04354:10 211.66417:10 239.10583:196 244.41327:10 268.90442:37 276.05743:23 291.23098:219 291.31831:9 291.60170:19 323.18391:87 323.21892:13 335.25582:83 357.53414:22 407.70708:22 411.88223:22 529.36328:49 543.43318:32 560.07743:…
442	766.656	25.033	C46H89NO8	O=C(NC(COC1OC(CO)C(O)C(O)C1O)C(O)C=CCCCCCCCCCCC)CCCCCCCCCCCCCCCCCCCCCCC	NA	low score: HexCer 40:1;O2|HexCer 16:1;O2/24:0	[M+H-H2O]+	PosLipidSECUF	0.93	TRUE	12.466	766.656	C46H89NO8	HexCer_NS	QMYGQSYNQBLKGY-UHFFFAOYSA-N	O=C(NC(COC1OC(CO)C(O)C(O)C1O)C(O)C=CCCCCCCCCCCC)CCCCCCCCCCCCCCCCCCCCCCC	530	FALSE	TRUE	FALSE	Normalized unit: Intensity; Annotation method: Msp20250805135626_NCDK_conventional_converted_dev_1	FALSE	FALSE	12764	0	0	1	0.221	0.649	0.772	1	0.13	1.098	4116.2	Pos_Lipid_SECUF_PQC_it4	766.65540:33339 767.66006:15519 768.66473:5029	60.17193:15 73.04416:183 73.06020:28 73.08086:9 74.69794:56 88.11068:229 88.13557:16 88.16154:6 88.38672:20 97.10222:66 102.12741:4315 102.21503:10 102.23330:33 102.28152:20 102.32161:14 102.35255:16 102.49210:25 102.53358:37 102.61751:29 102.73355:32 102.84887:28 103.13153:1372 103.16578:67 103.19374:15 103.24400:49 103.35862:28 104.10495:34 104.24462:92 105.03201:26 109.09820:198 116.31687:6 12…
443	768.554	24.199	C43H78NO8P	O=C(OCC(OC(=O)CCCCCCCCCCCCCCCCC=CCC=CCC=CCC=CCC)COP(=O)([O-])OCC[N+](C)(C)C)CCCC	NA	PC 35:4	[M+H]+	PosLipidSECUF	0.73	TRUE	8.956	768.554	C43H78NO8P	PC	LEFPUVUUDGPPNJ-UHFFFAOYSA-N	O=C(OCC(OC(=O)CCCCCCCCCCCCCCCCC=CCC=CCC=CCC=CCC)COP(=O)([O-])OCC[N+](C)(C)C)CCCC	420	FALSE	TRUE	TRUE	Normalized unit: Intensity; Annotation method: Msp20250805135626_NCDK_conventional_converted_dev_1	FALSE	FALSE	12791	0	0	0.96	0.578	0.687	0.715	2	1	1.699	62.58	Pos_Lipid_SECUF_PQC_it2	768.55603:8695 769.56070:3778 770.56537:0	72.88621:174 72.91752:11 88.11047:159 88.28166:6 89.11219:38 120.96354:149 121.02575:13 129.88308:17 133.10265:188 146.98564:102 147.00700:21 164.00806:664 164.05857:19 164.30917:44 164.32623:17 179.98230:53 184.07268:533 184.11946:17 184.29495:53 184.37259:33 184.76456:16 185.07261:58 185.10039:14 198.95779:81 264.44632:10 267.26452:108 308.25529:18 310.27560:62 341.30122:45 401.57900:32 408.007…
444	768.555	17.912	C43H78NO8P	O=C(OCC(OC(=O)CCCCCCCCCCCCCCCCC=CCC=CCC=CCC=CCC)COP(=O)([O-])OCC[N+](C)(C)C)CCCC	NA	PC 35:4	[M+H]+	PosLipidSECUF	0.93	TRUE	8.956	768.554	C43H78NO8P	PC	LEFPUVUUDGPPNJ-UHFFFAOYSA-N	O=C(OCC(OC(=O)CCCCCCCCCCCCCCCCC=CCC=CCC=CCC=CCC)COP(=O)([O-])OCC[N+](C)(C)C)CCCC	420	FALSE	TRUE	TRUE	Normalized unit: Intensity; Annotation method: Msp20250805135626_NCDK_conventional_converted_dev_1	FALSE	FALSE	12793	0	0	0.99	0.817	0.871	0.81	2	1	1.847	859.33	Pos_Lipid_SECUF_PQC_it4	768.55487:10605 769.55954:4410 770.56421:1084	59.06047:82 59.74971:29 129.18232:5 182.76261:10 184.07348:538 184.11623:48 184.59190:83 185.07756:211 189.20959:15 208.13828:26 226.93866:5 279.06610:27 282.64777:30 309.22653:30 311.04316:6 314.31140:16 501.24849:25 559.80703:5 592.79799:32 703.24955:35 730.17264:23 730.20060:10 736.62970:41 750.31056:27 750.69221:21 750.98986:35 754.02321:48 764.82682:14 768.48718:13 768.55257:535 768.63775:15…
445	768.586	24.362	C44H82NO7P	O=C(OC(COCCCCCCCC)COP(=O)([O-])OCC[N+](C)(C)C)CCCCCCCCCCCCCCC=CCC=CCC=CCC=CCC	NA	PC O-36:4	[M+H]+	PosLipidSECUF	0.73	TRUE	9.912	768.59	C44H82NO7P	EtherPC	AMIRMXUBGHUMRM-UHFFFAOYSA-N	O=C(OC(COCCCCCCCC)COP(=O)([O-])OCC[N+](C)(C)C)CCCCCCCCCCCCCCC=CCC=CCC=CCC=CCC	420	FALSE	TRUE	TRUE	Normalized unit: Intensity; Annotation method: Msp20250805135626_NCDK_conventional_converted_dev_1	FALSE	FALSE	12803	0	0	0.96	0.686	0.745	0.725	2	1	1.738	22.49	Pos_Lipid_SECUF_PQC_it5	768.58789:2525 769.59256:1076 770.59723:5089	59.06020:188 59.09399:7 60.06452:81 83.80061:6 88.11018:150 88.14193:11 95.03454:45 102.33381:21 102.47381:21 104.13582:77 111.79268:34 111.81153:5 141.16355:159 147.07542:104 147.12316:13 147.13154:5 164.00727:109 164.21550:79 184.07245:310 184.12804:10 184.39900:11 294.94778:41 295.66678:43 297.28526:98 297.39168:5 367.61006:18 368.21166:29 390.36713:44 516.53285:35 518.50783:18 563.53648:32 60…
446	768.709	26.993	C47H90O6	O=C(OCC(OC(=O)CCCCCCCCCCCCC)COC(=O)CCCCCCCCCCCCCCC)CCCCCCCCCCCCC	NA	TG 44:0|TG 14:0_14:0_16:0	[M+NH4]+	PosLipidSECUF	1	TRUE	14.024	768.708	C47H90O6	TG	AMXRERGJDVUTMF-UHFFFAOYSA-N	O=C(OCC(OC(=O)CCCCCCCCCCCCC)COC(=O)CCCCCCCCCCCCCCC)CCCCCCCCCCCCC	410	FALSE	TRUE	TRUE	Normalized unit: Intensity; Annotation method: Msp20250805135626_NCDK_conventional_converted_dev_1	FALSE	FALSE	12810	0	0	1	0.854	0.852	0.894	2	2	2.533	5510.7	Pos_Lipid_SECUF_PQC_it1	768.70801:40169 769.71268:23924 770.71734:8259	57.06981:165 61.67173:13 71.08427:8 81.06602:118 85.09980:164 85.12923:9 85.14838:7 86.17304:9 88.11247:510 88.16121:19 93.06806:223 93.08674:37 93.10799:8 102.12742:390 102.15902:30 102.17118:8 102.21558:70 102.29380:17 102.31765:23 102.48818:59 118.90810:11 138.13578:278 160.49724:28 184.07433:150 184.11171:10 195.10678:83 204.17963:33 211.20783:31 237.22227:42 239.23046:73 256.14409:180 256.20…
447	770.57	19.087	C43H80NO8P	O=C(OCC(OC(=O)CCCCCCCCCCCCCCC=CCC=CCC=CCCCCCCC)COP(=O)([O-])OCC[N+](C)(C)C)CCCC	NA	PC 35:3	[M+H]+	PosLipidSECUF	0.53	TRUE	9.312	770.569	C43H80NO8P	PC	WVQVDOAAOZLSNO-UHFFFAOYSA-N	O=C(OCC(OC(=O)CCCCCCCCCCCCCCC=CCC=CCC=CCCCCCCC)COP(=O)([O-])OCC[N+](C)(C)C)CCCC	420	FALSE	TRUE	TRUE	Normalized unit: Intensity; Annotation method: Msp20250805135626_NCDK_conventional_converted_dev_1	FALSE	FALSE	12858	0	0	1	0.802	0.801	0.811	2	1	1.832	1451.38	Pos_Lipid_SECUF_PQC_it3	770.57007:3659 771.57474:1816 772.57940:936	55.41267:5 74.09578:172 86.09541:87 102.12768:102 102.15121:13 133.85018:20 139.69293:10 175.48710:6 184.07248:1906 184.13297:37 184.51085:34 241.10110:111 247.45079:36 248.41690:31 271.18060:7 307.22481:14 385.26786:105 418.88031:418 418.94902:22 418.99147:12 425.45088:5 473.39757:48 560.48681:42 594.84093:301 597.83416:19 651.15716:207 651.27884:7 673.25433:45 682.99330:18 693.26690:53 732.1518…
448	770.604	22.231	C44H84NO7P	O=C(OC(COCCCCCCCC)COP(=O)([O-])OCC[N+](C)(C)C)CCCCCCCCCCCCC=CCC=CCC=CCCCCCCC	NA	PC O-36:3	[M+H]+	PosLipidSECUF	0.73	TRUE	10.485	770.606	C44H84NO7P	EtherPC	GDJAIASCRXEGBE-UHFFFAOYSA-N	O=C(OC(COCCCCCCCC)COP(=O)([O-])OCC[N+](C)(C)C)CCCCCCCCCCCCC=CCC=CCC=CCCCCCCC	420	FALSE	TRUE	TRUE	Normalized unit: Intensity; Annotation method: Msp20250805135626_NCDK_conventional_converted_dev_1	FALSE	FALSE	12862	0	0	0.94	0.72	0.65	0.853	2	1	1.774	248.37	Pos_Lipid_SECUF_PQC_it2	770.60315:7875 771.60782:0 772.61248:0	91.05381:130 91.08836:9 95.57836:5 163.14442:112 184.07326:3120 184.13170:111 184.15864:29 184.22435:5 184.30695:31 184.39895:39 184.46867:8 184.62864:22 184.65010:5 185.07839:169 185.12699:12 186.07726:260 194.99780:188 195.07147:5 202.33292:14 231.65449:12 311.31461:65 325.11517:116 342.30370:97 355.20255:5 415.82056:15 418.88205:969 418.95305:35 418.99042:15 419.07694:15 419.15241:55 419.38680…
449	770.615	24.558	C44H85NO10	O=C(OCC1OC(OCC(NC(=O)C(O)CCCCCCCCCC)C(O)CCCCCCCCC)C(O)C(O)C1O)CCCCCCCCCCCCC	NA	low score: AHexCer 38:0;O3|AHexCer (O-14:0)12:0;O2/12:0;O	[M+H-H2O]+	PosLipidSECUF	0.2	TRUE	10.553	770.614	C44H85NO10	AHexCer	WDKSUJKTPFGUTQ-UHFFFAOYSA-N	O=C(OCC1OC(OCC(NC(=O)C(O)CCCCCCCCCC)C(O)CCCCCCCCC)C(O)C(O)C1O)CCCCCCCCCCCCC	530	FALSE	TRUE	FALSE	Normalized unit: Intensity; Annotation method: Msp20250805135626_NCDK_conventional_converted_dev_1	FALSE	FALSE	12867	0	0	0.86	0.483	0.864	0.828	1	0.11	1.145	60.66	Pos_Lipid_SECUF_PQC_it3	770.61829:5477 771.62295:2598 772.62762:6282	59.17017:11 86.09440:93 88.11030:255 100.11210:141 100.16586:6 114.35242:18 183.46695:36 184.07266:2617 184.14051:40 184.24305:43 184.34164:13 184.48745:30 184.56721:26 185.83574:56 195.14487:37 264.26862:102 321.00790:32 346.04743:47 361.27102:69 396.30952:146 410.84731:74 441.18218:94 459.10608:100 469.35003:29 495.44472:33 497.39508:87 497.73393:19 502.33679:56 502.36560:18 563.50672:81 563.59…
450	772.586	21.274	C43H82NO8P	O=C(OCC(OC(=O)CCCCCCCCCCCCCCCCCC=CCC=CCCCCCCC)COP(=O)([O-])OCC[N+](C)(C)C)CCCC	NA	PC 35:2	[M+H]+	PosLipidSECUF	0.93	TRUE	9.456	772.585	C43H82NO8P	PC	HJLYXMFZEJDPNP-UHFFFAOYSA-N	O=C(OCC(OC(=O)CCCCCCCCCCCCCCCCCC=CCC=CCCCCCCC)COP(=O)([O-])OCC[N+](C)(C)C)CCCC	420	FALSE	TRUE	TRUE	Normalized unit: Intensity; Annotation method: Msp20250805135626_NCDK_conventional_converted_dev_1	FALSE	FALSE	12921	0	0	1	0.878	0.877	0.818	2	1	1.869	2141.18	Pos_Lipid_SECUF_PQC_it3	772.58545:42363 773.59012:17292 774.59478:4850	88.11277:68 88.51570:9 114.12350:5 125.21240:30 184.07358:2897 184.12780:76 184.14512:37 184.27823:28 184.55461:28 184.59523:28 184.63753:32 184.69850:43 184.95956:12 185.07506:254 185.15936:8 185.52006:16 188.55844:32 188.57269:18 189.10019:43 253.32785:60 268.30123:106 268.36160:5 272.54211:6 306.87918:9 420.86910:24 442.31324:26 484.70394:9 489.38213:104 492.33984:48 492.38851:10 504.83629:20 …
451	773.654	24.832	C44H89N2O6P	O=C(NC(COP(=O)([O-])OCC[N+](C)(C)C)C(O)C=CCCCCCCC)CCCCCCCCCCCCCCCCCCCCCCCCCC	NA	SM 39:1;O2	[M+H]+	PosLipidSECUF	0.87	TRUE	11.11	773.653	C44H89N2O6P	SM	LBBHHYRFVVPTSY-UHFFFAOYSA-N	O=C(NC(COP(=O)([O-])OCC[N+](C)(C)C)C(O)C=CCCCCCCC)CCCCCCCCCCCCCCCCCCCCCCCCCC	420	FALSE	TRUE	TRUE	Normalized unit: Intensity; Annotation method: Msp20250805135626_NCDK_conventional_converted_dev_1	FALSE	FALSE	12961	0	0	1	0.889	0.832	0.902	2	1	1.898	2753.37	Pos_Lipid_SECUF_PQC_it4	773.65326:56173 774.65793:25590 775.66259:8632	74.09504:48 88.11030:144 88.13843:14 89.11358:124 89.13816:15 102.32179:20 103.13395:214 104.10502:119 109.08032:87 133.83008:14 134.05422:33 183.31936:44 184.07302:2429 184.14155:47 184.16446:124 184.21504:30 184.24810:84 184.30925:23 184.33635:34 184.42597:39 184.45002:51 184.46364:41 184.49520:16 184.71267:6 184.80714:75 184.84899:9 184.88680:17 184.97597:10 185.07637:396 185.13614:14 185.6142…
452	778.586	23.407	C45H76O9	O=C(OC(COCCCCCCCCC=CCCCC)COC1OC(CO)C(O)C(O)C1O)CCCCCC=CCC=CCC=CCC=CCC=CCC	NA	low score: MGDG O-36:6|MGDG O-14:1_22:5	[M+NH4]+	PosLipidSECUF	0.87	TRUE	10.615	778.583	C45H76O9	EtherMGDG	CBKOEQUUJNJTCU-UHFFFAOYSA-N	O=C(OC(COCCCCCCCCC=CCCCC)COC1OC(CO)C(O)C(O)C1O)CCCCCC=CCC=CCC=CCC=CCC=CCC	530	FALSE	TRUE	FALSE	Normalized unit: Intensity; Annotation method: Msp20250805135626_NCDK_conventional_converted_dev_1	FALSE	FALSE	13105	0	0	0.7	0.532	0.688	0.733	2	0.67	1.356	277.14	Pos_Lipid_SECUF_PQC_it2	778.58936:24813 779.59402:13427 780.59869:0	71.08419:101 71.10170:11 79.09150:28 93.06770:156 93.10950:9 95.08428:259 95.12283:13 97.26235:17 109.09862:43 111.11476:345 111.15355:10 111.17260:11 116.10804:159 116.14188:942 116.19607:16 116.44382:51 116.45541:19 117.17565:47 117.21369:6 133.09968:147 176.96702:113 177.01139:5 186.07880:25 203.17521:88 213.16109:33 294.78190:24 305.28532:161 305.34661:10 328.21733:10 339.17431:109 361.27358:…
453	778.591	24.219	C45H76O9	O=C(OC(COCCCCCCCCC=CCCCC)COC1OC(CO)C(O)C(O)C1O)CCCCCC=CCC=CCC=CCC=CCC=CCC	NA	low score: MGDG O-36:6|MGDG O-14:1_22:5	[M+NH4]+	PosLipidSECUF	0.6	TRUE	10.615	778.583	C45H76O9	EtherMGDG	CBKOEQUUJNJTCU-UHFFFAOYSA-N	O=C(OC(COCCCCCCCCC=CCCCC)COC1OC(CO)C(O)C(O)C1O)CCCCCC=CCC=CCC=CCC=CCC=CCC	530	FALSE	TRUE	FALSE	Normalized unit: Intensity; Annotation method: Msp20250805135626_NCDK_conventional_converted_dev_1	FALSE	FALSE	13106	0	0	0.85	0.536	0.717	0.694	2	0.67	1.421	46.24	Pos_Lipid_SECUF_PQC_it3	778.58722:2838 779.59189:1270 780.59655:0	59.05858:137 59.15270:8 60.08071:228 60.11680:12 69.28815:17 69.75586:10 70.51185:13 71.09281:14 77.28775:44 88.10942:25 89.40286:40 95.15268:10 102.12616:223 102.15949:16 102.28385:37 102.44104:34 109.10187:161 116.14270:330 116.19625:10 116.26129:16 134.11721:273 134.17141:14 142.68552:5 159.27069:19 184.06978:97 186.08113:97 186.11599:12 229.15794:107 229.19539:14 231.13656:89 241.94996:70 283…
454	780.555	16.964	C44H78NO8P	O=C(OCC(OC(=O)CCCCCCCCCCCCCC=CCC=CCC=CCC=CCC=CCC)COP(=O)([O-])OCC[N+](C)(C)C)CCCCC	NA	PC 36:5	[M+H]+	PosLipidSECUF	0.67	TRUE	8.721	780.554	C44H78NO8P	PC	CQFURSURYXJXCF-UHFFFAOYSA-N	O=C(OCC(OC(=O)CCCCCCCCCCCCCC=CCC=CCC=CCC=CCC=CCC)COP(=O)([O-])OCC[N+](C)(C)C)CCCCC	420	FALSE	TRUE	TRUE	Normalized unit: Intensity; Annotation method: Msp20250805135626_NCDK_conventional_converted_dev_1	FALSE	FALSE	13141	0	0	1	0.88	0.893	0.801	2	1	1.864	287.12	Pos_Lipid_SECUF_PQC_it2	780.55444:7982 781.55911:4282 782.56378:1897	56.20311:7 88.11024:67 97.52135:11 118.12227:184 121.05112:116 136.85161:7 159.60486:42 182.84684:17 184.07371:2726 184.13682:67 184.19955:30 184.30879:7 184.57031:29 184.76380:15 185.68698:41 205.07024:49 292.26362:11 308.70200:57 628.13576:5 630.26671:30 692.06268:29 774.88848:8 780.26430:64 780.55235:3309 780.78178:39 780.81094:30 780.88791:24 780.95342:22 781.00447:27 781.08120:9 781.20077:15…
455	780.555	17.564	C44H78NO8P	O=C(OCC(OC(=O)CCCCCCCCCCCCCC=CCC=CCC=CCC=CCC=CCC)COP(=O)([O-])OCC[N+](C)(C)C)CCCCC	NA	PC 36:5	[M+H]+	PosLipidSECUF	0.93	TRUE	8.721	780.554	C44H78NO8P	PC	CQFURSURYXJXCF-UHFFFAOYSA-N	O=C(OCC(OC(=O)CCCCCCCCCCCCCC=CCC=CCC=CCC=CCC=CCC)COP(=O)([O-])OCC[N+](C)(C)C)CCCCC	420	FALSE	TRUE	TRUE	Normalized unit: Intensity; Annotation method: Msp20250805135626_NCDK_conventional_converted_dev_1	FALSE	FALSE	13142	0	0	1	0.905	0.912	0.818	2	1	1.882	2425.37	Pos_Lipid_SECUF_PQC_it1	780.55414:88686 781.55881:37655 782.56347:9418	59.05978:130 71.07226:78 86.09604:117 104.10530:83 182.91260:12 183.03049:39 184.07388:8397 184.13719:152 184.15882:44 184.19202:12 184.21637:48 184.26910:35 184.29489:10 184.31408:16 184.35625:58 184.40892:64 184.43414:27 184.47035:18 184.49211:34 184.53910:56 184.56821:30 184.82125:34 184.88695:41 184.93867:15 184.95581:22 184.99982:15 185.07807:193 185.56406:19 185.65893:7 188.13743:143 236.86…
456	780.709	26.775	C48H90O6	O=C(OCC(OC(=O)CCCCCCCCCCCCCC)COC(=O)CCCCCCCCCCCCC)CCCCCCCC=CCCCCCC	NA	TG 45:1|TG 14:0_15:0_16:1	[M+NH4]+	PosLipidSECUF	0.93	TRUE	13.934	780.708	C48H90O6	TG	WPZBPGLDPHSUSA-UHFFFAOYSA-N	O=C(OCC(OC(=O)CCCCCCCCCCCCCC)COC(=O)CCCCCCCCCCCCC)CCCCCCCC=CCCCCCC	410	FALSE	TRUE	TRUE	Normalized unit: Intensity; Annotation method: Msp20250805135626_NCDK_conventional_converted_dev_1	FALSE	FALSE	13155	0	0	1	0.569	0.623	0.941	4	2	2.444	1216.29	Pos_Lipid_SECUF_PQC_it3	780.70789:7862 781.71255:4436 782.71722:1799	71.08450:75 74.09598:117 88.11084:112 97.10321:131 102.12718:651 102.17999:16 116.14244:156 137.12861:66 208.21290:34 211.20188:69 211.68446:13 243.33334:5 271.22697:24 327.29301:68 412.37813:21 462.17713:5 467.39198:83 479.40747:83 481.42958:530 481.51188:11 481.55022:7 482.41056:142 495.44617:377 495.76915:25 496.44045:103 507.44293:593 507.53214:21 507.61265:10 507.74522:41 507.78542:44 507.85…
457	782.577	19.29	C44H80NO8P	O=C(OCC(OC(=O)CCCCCCCC=CCC=CCCCCC)COP(=O)([O-])OCC[N+](C)(C)C)CCCCCCCC=CCC=CCCCCC	NA	PC 36:4	[M+H]+	PosLipidSECUF	0.93	TRUE	8.778	782.569	C44H80NO8P	PC	FVXDQWZBHIXIEJ-UHFFFAOYSA-N	O=C(OCC(OC(=O)CCCCCCCC=CCC=CCCCCC)COP(=O)([O-])OCC[N+](C)(C)C)CCCCCCCC=CCC=CCCCCC	420	FALSE	TRUE	TRUE	Normalized unit: Intensity; Annotation method: Msp20250805135626_NCDK_conventional_converted_dev_1	FALSE	FALSE	13188	0	0	0.98	0.921	0.9	0.85	2	1	1.889	14646	Pos_Lipid_SECUF_PQC_it1	782.57086:1690984 783.57553:812563 784.58020:210497	60.07923:163 60.11665:8 86.09645:93 86.24648:21 98.98092:134 125.00061:218 125.04153:8 183.17925:22 184.07341:17753 184.13825:604 184.19470:101 184.25569:89 184.30381:72 184.32007:59 184.40124:68 184.45292:81 184.47135:91 184.52398:33 184.58166:88 184.61446:45 184.68944:20 184.75196:20 184.80222:23 184.85397:28 184.87696:41 184.93770:20 184.95741:19 184.99998:19 185.01387:13 185.07595:260 185.146…
458	782.723	27.168	C48H92O6	O=C(OCC(OC(=O)CCCCCCCCCCCCCC)COC(=O)CCCCCCCCCCCCCCC)CCCCCCCCCCCCC	NA	TG 45:0|TG 14:0_15:0_16:0	[M+NH4]+	PosLipidSECUF	0.53	TRUE	14.042	782.723	C48H92O6	TG	RIBSYLFDZQICKH-UHFFFAOYSA-N	O=C(OCC(OC(=O)CCCCCCCCCCCCCC)COC(=O)CCCCCCCCCCCCCCC)CCCCCCCCCCCCC	410	FALSE	TRUE	TRUE	Normalized unit: Intensity; Annotation method: Msp20250805135626_NCDK_conventional_converted_dev_1	FALSE	FALSE	13207	0	0	1	0.641	0.711	0.95	3	2	2.482	1028.09	Pos_Lipid_SECUF_PQC_it4	782.72351:4950 783.72818:3005 784.73285:1949	59.05965:87 62.42013:5 81.07030:92 86.09638:156 86.12855:8 88.11122:1026 88.16098:33 88.17121:14 88.20345:6 88.28003:22 95.92010:6 100.11008:151 100.15211:5 102.12662:287 104.29175:18 105.31492:24 184.07192:330 184.13859:12 284.29373:18 285.95626:33 309.26118:43 393.29279:25 393.31152:17 418.97814:88 421.54224:5 495.43963:520 495.52963:65 496.58484:21 509.45333:1055 509.57597:12 509.65524:18 509.…
459	784.591	20.542	C44H82NO8P	O=C(OCC(OC(=O)CCCCCCCCCCCCCCC=CCC=CCC=CCCCCCCC)COP(=O)([O-])OCC[N+](C)(C)C)CCCCC	NA	PC 36:3	[M+H]+	PosLipidSECUF	0.93	TRUE	9.689	784.585	C44H82NO8P	PC	WSXZDAPARWPHLV-UHFFFAOYSA-N	O=C(OCC(OC(=O)CCCCCCCCCCCCCCC=CCC=CCC=CCCCCCCC)COP(=O)([O-])OCC[N+](C)(C)C)CCCCC	420	FALSE	TRUE	TRUE	Normalized unit: Intensity; Annotation method: Msp20250805135626_NCDK_conventional_converted_dev_1	FALSE	FALSE	13241	0	0	1	0.883	0.926	0.837	2	1	1.887	9315.67	Pos_Lipid_SECUF_PQC_it3	784.58575:508405 785.59042:239142 786.59509:65625	59.06018:391 59.08478:30 59.09414:17 60.65369:5 124.99884:101 127.50762:9 151.10617:96 175.13096:69 184.07264:2605 184.12111:88 184.36055:7 184.57194:13 184.85051:17 185.07459:142 198.95572:60 394.40066:159 601.51033:64 624.14366:68 624.17678:16 697.59551:126 705.00308:7 706.57432:22 784.58498:1147 784.71010:47 784.81304:27 784.86481:78 784.99355:38 785.03948:16 785.09096:51 785.18483:26 785.3495…
460	785.655	24.298	C45H89N2O6P	O=C(NC(COP(=O)([O-])OCC[N+](C)(C)C)C(O)C=CCCCCCCC)CCCCCCCCCCCCCCCCCC=CCCCCCCCC	NA	SM 40:2;O2	[M+H]+	PosLipidSECUF	0.93	TRUE	10.853	785.653	C45H89N2O6P	SM	ZHZLSBZCLWXQLV-UHFFFAOYSA-N	O=C(NC(COP(=O)([O-])OCC[N+](C)(C)C)C(O)C=CCCCCCCC)CCCCCCCCCCCCCCCCCC=CCCCCCCCC	420	FALSE	TRUE	TRUE	Normalized unit: Intensity; Annotation method: Msp20250805135626_NCDK_conventional_converted_dev_1	FALSE	FALSE	13265	0	0	0.99	0.988	0.93	0.92	2	1	1.942	6204.54	Pos_Lipid_SECUF_PQC_it1	785.65430:202392 786.65896:108814 787.66363:0	86.09473:441 86.13076:21 86.15255:6 86.21723:7 86.56781:12 87.58136:49 98.98157:125 183.79622:24 184.07306:19340 184.15779:159 184.20516:47 184.24320:86 184.25604:105 184.27604:74 184.31522:129 184.34276:72 184.36826:19 184.38391:22 184.41733:114 184.44497:41 184.46814:28 184.49718:17 184.52479:13 184.56106:9 184.59772:6 184.61607:39 184.66053:47 184.68013:38 184.72353:8 184.75217:35 184.82557:14…
461	787.67	25.739	C45H91N2O6P	O=C(NC(COP(=O)([O-])OCC[N+](C)(C)C)C(O)C=CCCCCCCC)CCCCCCCCCCCCCCCCCCCCCCCCCCC	NA	SM 40:1;O2	[M+H]+	PosLipidSECUF	0.73	TRUE	12.194	787.669	C45H91N2O6P	SM	QHMKUNDEIJYLPC-UHFFFAOYSA-N	O=C(NC(COP(=O)([O-])OCC[N+](C)(C)C)C(O)C=CCCCCCCC)CCCCCCCCCCCCCCCCCCCCCCCCCCC	420	FALSE	TRUE	TRUE	Normalized unit: Intensity; Annotation method: Msp20250805135626_NCDK_conventional_converted_dev_1	FALSE	FALSE	13326	0	0	0.98	0.991	0.934	0.923	2	1	1.942	1545.51	Pos_Lipid_SECUF_PQC_it4	787.67035:206311 788.67502:116069 789.67968:30381	60.08167:208 60.10861:14 88.11128:61 102.12699:143 102.16347:6 103.34364:51 104.10596:175 173.03079:22 183.13024:24 184.07327:10908 184.17711:20 184.21467:16 184.25613:9 184.27569:23 184.30488:16 184.33042:42 184.36377:34 184.40270:29 184.44871:39 184.49783:19 184.55063:72 184.58689:59 184.61409:13 184.68277:46 184.72359:9 184.93910:38 185.02357:16 185.22286:19 185.30061:44 185.43707:19 185.65510…
462	788.545	17.194	C42H78NO10P	O=C(OCC(OC(=O)CCCCCCCC=CCCCCCCCC)COP(=O)(O)OCC(N)C(=O)O)CCCCCCCC=CCCCCCCCC	NA	PS 36:2	[M+H]+	PosLipidSECUF	0.73	TRUE	8.486	788.544	C42H78NO10P	PS	WTBFLCSPLLEDEM-UHFFFAOYSA-N	O=C(OCC(OC(=O)CCCCCCCC=CCCCCCCCC)COP(=O)(O)OCC(N)C(=O)O)CCCCCCCC=CCCCCCCCC	420	FALSE	TRUE	TRUE	Normalized unit: Intensity; Annotation method: Msp20250805135626_NCDK_conventional_converted_dev_1	FALSE	FALSE	13350	0	0	1	0.601	0.66	0.83	1	1	1.769	677.38	Pos_Lipid_SECUF_PQC_it5	788.54352:2740 789.54819:1457 790.55285:543	69.18788:24 71.08461:166 71.11423:9 71.14244:5 81.06937:149 81.11259:9 81.34333:35 83.03489:21 86.21427:16 95.21686:18 113.05900:143 141.80727:20 147.95069:14 167.07386:5 184.07289:709 184.14449:13 184.16354:10 195.48778:5 220.76605:6 267.26959:274 267.66639:6 267.73596:30 267.88600:10 268.95685:11 281.09756:5 310.27580:626 310.34758:35 310.37836:10 310.75657:17 311.28667:15 311.85787:13 312.2862…
463	790.589	7.385	C46H81NO10	O=C(OCC1OC(OCC(NC(=O)C(O)CCCCCCCCCC)C(O)C=CCCC=CCCC)C(O)C(O)C1O)CCCCCCCC=CCC=CCCC	NA	low score: AHexCer 40:4;O3|AHexCer (O-16:2)12:2;O2/12:0;O	[M+H-H2O]+	PosLipidSECUF	1	TRUE	10.621	790.583	C46H81NO10	AHexCer	LCLAWAJBIVSBAS-UHFFFAOYSA-N	O=C(OCC1OC(OCC(NC(=O)C(O)CCCCCCCCCC)C(O)C=CCCC=CCCC)C(O)C(O)C1O)CCCCCCCC=CCC=CCCC	530	FALSE	TRUE	FALSE	Normalized unit: Intensity; Annotation method: Msp20250805135626_NCDK_conventional_converted_dev_1	FALSE	FALSE	13432	0	0	0.78	0.433	0.822	0.831	1	0.11	1.086	227.78	Pos_Lipid_SECUF_PQC_it4	790.58844:20700 791.59311:8622 792.59778:2512	58.59758:21 88.11097:302 88.28800:19 88.72085:14 89.23284:18 89.38991:7 101.05755:143 101.08712:16 101.10885:5 102.12616:242 102.19030:5 102.22176:14 103.29456:55 103.44424:8 113.13217:104 117.09096:79 117.12737:8 125.13025:111 133.08307:43 161.11598:44 186.28809:9 223.14959:72 238.12861:27 265.16442:27 267.18064:71 284.01189:67 309.18608:94 343.17422:47 477.98887:5 516.23469:59 591.35891:101 591…
464	790.689	26.274	C49H88O6	O=C(OCC(OC(=O)CCCCCCCC=CCCCCCC)COC(=O)CCCCCCCCCCC)CCCCCCCC=CCC=CCCCCC	NA	TG 46:3|TG 12:0_16:1_18:2	[M+NH4]+	PosLipidSECUF	0.93	TRUE	13.604	790.692	C49H88O6	TG	YCZHBUHPOJGNKX-UHFFFAOYSA-N	O=C(OCC(OC(=O)CCCCCCCC=CCCCCCC)COC(=O)CCCCCCCCCCC)CCCCCCCC=CCC=CCCCCC	410	FALSE	TRUE	TRUE	Normalized unit: Intensity; Annotation method: Msp20250805135626_NCDK_conventional_converted_dev_1	FALSE	FALSE	13438	0	0	0.97	0.614	0.655	0.863	5	2	2.415	532.03	Pos_Lipid_SECUF_PQC_it1	790.69012:23155 791.69479:10565 792.69946:3181	55.05468:169 59.06001:53 69.06983:255 69.10429:9 71.73241:17 88.11258:405 88.14464:24 95.08304:135 96.20912:72 96.28960:59 97.06268:139 102.12864:266 102.27841:30 102.35861:14 121.10086:205 121.14937:14 132.13391:70 132.15573:13 135.11501:13 138.40563:6 161.12922:88 161.14934:23 175.14921:181 175.19825:7 184.07328:2499 184.14426:46 184.29184:44 184.32806:34 184.36045:5 184.44819:19 184.61454:23 1…
465	792.554	17.351	C45H78NO8P	O=C(OCC(OC(=O)CCCCCCCCCCCCC=CCC=CCC=CCC=CCC=CCC=CCC)COP(=O)([O-])OCC[N+](C)(C)C)CCCC	NA	PC 37:6	[M+H]+	PosLipidSECUF	0.53	TRUE	8.904	792.554	C45H78NO8P	PC	FQRXPLSTXVPNPO-UHFFFAOYSA-N	O=C(OCC(OC(=O)CCCCCCCCCCCCC=CCC=CCC=CCC=CCC=CCC=CCC)COP(=O)([O-])OCC[N+](C)(C)C)CCCC	420	FALSE	TRUE	TRUE	Normalized unit: Intensity; Annotation method: Msp20250805135626_NCDK_conventional_converted_dev_1	FALSE	FALSE	13463	0	0	0.96	0.805	0.781	0.825	2	1	1.815	995.99	Pos_Lipid_SECUF_PQC_it5	792.55609:3526 793.56076:1688 794.56543:404	69.06868:160 69.10084:12 95.08189:42 125.00066:53 125.02621:14 146.77776:17 184.07239:1742 184.14089:34 184.37914:18 186.30536:10 209.11583:17 249.10672:6 265.03049:78 268.30195:259 282.15477:17 295.79762:18 322.84712:23 371.10148:62 372.09151:90 440.83141:59 448.97576:37 476.93890:15 505.11368:37 537.16177:35 557.07157:19 566.09866:23 599.79291:27 603.53096:249 603.64090:5 604.37949:51 604.55463…
466	792.591	20.779	C46H82NO7P	O=C(OC(COCCCCCCCCCC)COP(=O)([O-])OCC[N+](C)(C)C)CCCCCCCCC=CCC=CCC=CCC=CCC=CCC=CCC	NA	PC O-38:6	[M+H]+	PosLipidSECUF	0.67	TRUE	10.05	792.59	C46H82NO7P	EtherPC	LYVCXQZOQYYLAM-UHFFFAOYSA-N	O=C(OC(COCCCCCCCCCC)COP(=O)([O-])OCC[N+](C)(C)C)CCCCCCCCC=CCC=CCC=CCC=CCC=CCC=CCC	420	FALSE	TRUE	TRUE	Normalized unit: Intensity; Annotation method: Msp20250805135626_NCDK_conventional_converted_dev_1	FALSE	FALSE	13470	0	0	0.99	0.906	0.837	0.864	2	1	1.883	583.68	Pos_Lipid_SECUF_PQC_it3	792.58929:9931 793.59396:3787 794.59863:1593	53.75987:7 61.73895:14 83.94637:5 86.09549:113 88.10975:47 104.10418:109 125.28462:45 144.98995:22 179.25922:14 184.07361:3441 184.15405:32 184.18677:6 184.24771:19 184.29486:6 184.34641:19 184.77794:33 184.79742:25 184.90562:8 185.46088:13 205.99906:131 265.03704:76 515.52750:5 609.52837:82 651.53139:173 736.66245:11 742.51113:10 792.43895:16 792.51784:25 792.58904:2715 792.73126:48 792.77190:70…
[truncated: 1,280 more rows]
