# Supplementary material for: Integrated Multiomics Enabled by Sequential Extraction for Comprehensive Molecular Profiling of Small Extracellular Vesicles
Source: Anal Chem. 2026 Jun 22;98(26):19603–14. doi: 10.1021/acs.analchem.6c01280 (PMC13347708; doi:10.1021/acs.analchem.6c01280)
Supplement: Supplementary file 18 [file ac6c01280_si_018.xlsx]

## Sheet: Sheet1
Table S24. Plasma Derived sEVs Lipidomics Negative Ion Mode Local Database.
	mz	rt	formula	smiles	inchi	name	adduct	comment	Fill %	MS/MS assigned	Reference RT	Reference m/z	Formula	Ontology	INCHIKEY	SMILES	Annotation tag (VS1.0)	RT matched	m/z matched	MS/MS matched	Comment	Manually modified for quantification	Manually modified for annotation	Isotope tracking parent ID	Isotope tracking weight number	RT similarity	m/z similarity	Simple dot product	Weighted dot product	Reverse dot product	Matched peaks count	Matched peaks percentage	Total score	S/N average	Spectrum reference file name	MS1 isotopic spectrum	MS/MS spectrum
1	59.0141	1.208	C2H4O2	O=C(O)C	NA	FA 2:0	[M-H]-	NegLipidUC	1	TRUE	1.093	59.0139	C2H4O2	FA	QTBSBXVTEAMEQO-UHFFFAOYSA-N	O=C(O)C	410	FALSE	TRUE	TRUE	Normalized unit: Intensity; Annotation method: Msp20250805135626_NCDK_conventional_converted_dev_1	FALSE	FALSE	55	0	0	1	1	0.866	0.866	1	2	2.556	107.89	Neg_Lipid_UC_PQC_it1	59.01420:2005881 60.01887:44985 61.02353:9590	50.64459:17 51.10817:36 51.24660:47 52.04826:91 52.10926:53 52.19898:11 52.20706:160 52.22924:6 52.69040:84 52.69763:38 53.10987:10 53.59763:58 53.80259:14 53.88827:51 54.45388:20 54.94235:19 55.73440:23 55.98016:16 56.25993:14 56.37010:12 56.38656:60 56.53520:40 56.62104:17 57.03146:36 57.61308:124 57.64825:7 57.67435:21 57.76632:41 58.01313:28 58.28821:22 58.36724:32 58.55232:26 58.63967:16 58.…
2	121.03	1.378	C7H6O2	O=CC=1C=CC=CC1O	NA	2-Hydroxybenzaldehyde	[M-H]-	NegLipidUC	1	TRUE	-1	121.029	C7H6O2	Hydroxybenzaldehydes	SMQUZDBALVYZAC-UHFFFAOYSA-N	O=CC=1C=CC=CC1O	430	FALSE	TRUE	TRUE	Normalized unit: Intensity; Annotation method: MSMS-Neg-FiehnHILIC (1)_2	FALSE	FALSE	664	0	0	1	0.696	0.625	0.699	3	1	1.724	42.51	Neg_Lipid_UC_PQC_it2	121.02995:12944 122.03462:1556 123.03929:774	50.31769:90 50.39844:19 50.49178:60 50.63645:11 50.89557:19 51.07703:30 51.29598:57 51.46243:71 51.68803:22 51.84517:43 52.05122:10 52.10618:21 52.45981:35 52.49084:119 52.51243:16 52.96172:47 53.20904:103 53.61902:15 53.79246:23 54.12131:29 54.13021:5 54.16439:28 54.51251:25 54.83959:122 55.07921:157 55.10084:16 55.21948:20 55.43155:14 55.81204:19 56.08574:27 56.24781:13 56.47931:107 56.53531:47…
3	132.923	13.531	null	null	NA	RIKEN N-VS1 ID-45 from Mouse_Muscle_WT_CTX0_Ctr	[M-H]-	NegLipidUC	0.73	TRUE	14.65	132.924	null	Unknown	null	null	430	FALSE	TRUE	TRUE	Normalized unit: Intensity; Annotation method: Msp20250805135626_NCDK_conventional_converted_dev_1	FALSE	FALSE	766	0	0	0.98	0.822	0.875	0.819	3	0.75	1.518	8.83	Neg_Lipid_UC_PQC_it1	132.92340:31466 133.92807:3157 134.93274:846	50.17807:32 51.50232:68 51.89138:161 52.00596:81 52.18225:38 52.34011:13 52.52397:22 52.70239:14 53.25106:23 53.90916:21 54.14776:13 54.36841:18 54.40041:68 54.42197:15 54.54090:8 54.83659:55 55.55150:52 55.75346:160 55.78885:11 55.90257:5 56.15964:222 56.19162:12 56.20028:14 56.57939:13 57.39150:111 57.46127:11 57.72703:47 58.66085:21 58.80214:33 60.17676:41 62.59789:38 63.30787:51 63.32134:7 63…
4	132.923	11.714	null	null	NA	RIKEN N-VS1 ID-45 from Mouse_Muscle_WT_CTX0_Ctr	[M-H]-	NegLipidUC	0.8	TRUE	14.65	132.924	null	Unknown	null	null	430	FALSE	TRUE	TRUE	Normalized unit: Intensity; Annotation method: Msp20250805135626_NCDK_conventional_converted_dev_1	FALSE	FALSE	774	0	0	0.98	0.763	0.811	0.779	3	0.75	1.48	11.85	Neg_Lipid_UC_PQC_it1	132.92345:37912 133.92811:3735 134.93278:0	50.10167:33 50.51498:131 50.53514:7 50.55618:33 50.63412:137 50.98942:43 51.54403:12 51.89875:14 52.00111:97 52.09914:38 52.39163:88 52.41547:6 52.53936:18 52.67981:12 53.34050:29 53.42269:16 54.13553:21 54.17156:138 54.75032:10 55.16045:32 55.69614:16 56.29310:61 56.30923:7 57.47412:37 57.74322:20 57.85849:32 57.88480:17 58.61465:37 58.63439:19 58.81193:38 58.96177:136 59.66328:135 59.72606:65 5…
5	132.923	16.807	null	null	NA	RIKEN N-VS1 ID-37 from Mouse_Muscle_WT_CTX0_Ctr	[M-H]-	NegLipidUC	0.73	TRUE	10.11	132.923	null	Unknown	null	null	430	FALSE	TRUE	TRUE	Normalized unit: Intensity; Annotation method: Msp20250805135626_NCDK_conventional_converted_dev_1	FALSE	FALSE	781	0	0	0.99	0.916	0.903	0.903	4	1	1.724	9.11	Neg_Lipid_UC_PQC_it1	132.92342:48782 133.92808:4938 134.93275:2024	51.20439:43 51.21674:9 52.09368:151 52.11630:16 52.13149:9 52.84591:147 52.86669:12 53.19535:47 53.67828:15 54.21064:119 54.22699:12 54.34595:9 54.88622:126 55.84025:12 55.96498:15 56.29618:28 56.52875:7 56.59235:21 56.79801:22 56.83711:14 57.19432:11 57.66259:22 57.69529:10 57.76636:35 57.93577:10 58.01382:29 58.02157:18 58.03765:174 58.05846:20 58.07954:8 58.67928:5 58.90288:13 59.04582:73 59.2…
6	141.018	1.204	C6H6O4	O=C1C=C(OC=C1O)CO	NA	Kojic Acid	[M-H]-	NegLipidUC	1	TRUE	-1	141.019	C6H6O4	Pyranones and derivatives	BEJNERDRQOWKJM-UHFFFAOYSA-N	O=C1C=C(OC=C1O)CO	430	FALSE	TRUE	TRUE	Normalized unit: Intensity; Annotation method: MSMS-Public_all-neg-VS19_4	FALSE	FALSE	920	0	0	0.97	0.637	0.82	0.67	1	0.06	1.127	5866.3	Neg_Lipid_UC_PQC_it1	141.01820:8452446 142.02287:368391 143.02754:82584	50.06348:217 50.22048:198 50.44061:71 50.61644:68 50.86698:125 51.22924:24 51.33389:41 51.60729:47 51.62850:8 51.97545:113 51.99688:21 52.07424:23 52.19751:17 52.26549:127 52.30403:9 52.47678:52 52.69189:23 52.76521:42 52.79037:26 52.86129:22 53.10485:22 53.28382:49 53.32493:65 53.38494:48 53.55096:47 53.57459:9 53.65180:73 53.66070:22 54.09044:29 54.37563:87 54.42383:124 54.46338:9 54.50819:16 5…
7	158.975	24.617	null	null	NA	RIKEN N-VS1 ID-104 from Mouse_Macrophage_WT_N_F1	[M-H]-	NegLipidUC	0.53	TRUE	13.05	158.975	null	Unknown	null	null	430	FALSE	TRUE	TRUE	Normalized unit: Intensity; Annotation method: Msp20250805135626_NCDK_conventional_converted_dev_1	FALSE	FALSE	1118	0	0	1	0.803	0.88	0.795	2	0.5	1.37	10.46	Neg_Lipid_UC_PQC_it1	158.97527:75002 159.97993:9792 160.98460:2957	50.09254:6 50.39106:23 50.80947:16 50.91306:41 51.09964:59 52.87410:169 52.89390:10 52.91087:6 53.26896:73 53.38737:27 53.39997:10 55.96221:50 55.97481:9 56.31951:11 57.21836:7 57.22622:6 57.41007:27 57.51958:14 57.72778:85 58.53001:53 59.01307:142 59.72714:15 60.46211:21 60.56701:13 60.80580:142 60.82117:19 60.83913:9 61.50922:56 61.64889:96 61.66248:52 61.76336:13 61.99402:56 62.01534:31 64.143…
8	193.087	2.193	C11H14O3	CCCCOC(=O)C1=CC=C(O)C=C1	NA	Butylparaben	[M-H]-	NegLipidUC	1	TRUE	24.575	193.087	C11H14O3	p-Hydroxybenzoic acid alkyl esters	QFOHBWFCKVYLES-UHFFFAOYSA-N	CCCCOC(=O)C1=CC=C(O)C=C1	430	FALSE	TRUE	TRUE	Normalized unit: Intensity; Annotation method: MSMS-Public_all-neg-VS19_4	FALSE	FALSE	1508	0	0	1	0.91	0.808	0.853	1	0.5	1.555	68.3	Neg_Lipid_UC_PQC_it1	193.08688:15682 194.09155:1738 195.09622:551	50.13379:27 50.35184:13 50.92642:12 51.17457:11 51.38375:80 51.99525:30 52.14655:38 52.17894:25 52.45412:15 52.80867:85 52.95174:52 53.00403:64 53.29459:13 53.50464:101 54.24507:28 54.33142:7 54.46424:27 54.65629:32 55.84050:12 56.17485:76 56.33814:11 56.39417:14 56.50672:37 56.63925:28 57.25855:12 57.48070:18 57.73188:61 57.75119:43 57.76624:7 57.87695:32 58.19825:35 58.25269:14 58.53191:20 58.6…
9	205.16	6.987	C14H22O	CCC(C)C1=CC=CC(C(C)CC)=C1O	NA	2,6-Di(butan-2-yl)phenol	[M-H]-	NegLipidUC	1	TRUE	19.674	205.16	C14H22O	Phenylpropanes	FHTGJZOULSYEOB-UHFFFAOYSA-N	CCC(C)C1=CC=CC(C(C)CC)=C1O	430	FALSE	TRUE	TRUE	Normalized unit: Intensity; Annotation method: MSMS-Public_all-neg-VS19_4	FALSE	FALSE	1647	0	0	1	1	0.866	0.866	1	1	1.914	206.72	Neg_Lipid_UC_PQC_it1	205.15971:28657 206.16438:5275 207.16905:659	50.14837:8 51.46224:35 51.84978:23 51.92450:24 52.05976:104 52.09408:28 52.26507:6 52.82566:74 52.86402:69 54.35690:15 54.56360:18 54.67170:36 54.68794:18 55.90240:45 56.11731:28 56.42628:17 56.68700:99 57.70978:249 57.75356:14 58.44175:206 58.92870:17 59.26208:86 59.32284:58 59.82142:115 59.83138:45 59.92590:41 60.28324:227 60.30188:28 61.05416:26 61.15133:21 61.22817:27 61.81130:19 61.92987:11 …
10	221.155	6.138	C14H22O2	OC1=CC(CCCCCCCCO)=CC=C1	NA	3-(8-hydroxyoctyl)phenol	[M-H]-	NegLipidUC	1	TRUE	-1	221.155	C14H22O2	Fatty alcohols	SLVFVSVYCYGPJP-UHFFFAOYSA-N	OC1=CC(CCCCCCCCO)=CC=C1	430	FALSE	TRUE	TRUE	Normalized unit: Intensity; Annotation method: MSMS-Public_all-neg-VS19_4	FALSE	FALSE	1827	0	0	1	0.837	0.938	0.789	1	0.2	1.347	65.72	Neg_Lipid_UC_PQC_it1	221.15488:11455 222.15954:2383 223.16421:544	50.14388:5 50.18949:31 50.36900:39 50.75989:46 51.17721:9 51.87321:256 51.89961:18 51.91705:9 51.93571:40 52.10163:63 52.54934:26 52.86119:54 53.05582:62 53.06525:32 53.09470:7 53.16780:11 53.20758:6 53.47385:24 54.24480:16 54.53808:18 54.58482:219 54.62494:16 54.96315:33 55.01941:29 55.17122:101 55.19379:8 55.20664:8 55.32636:34 55.50823:88 55.61737:29 55.81144:81 55.89219:16 56.00850:110 56.291…
11	233.155	4.811	C15H22O2	O=C(O)CC=CCC=CCC=CCC=CCC	NA	FA 15:4	[M-H]-	NegLipidUC	1	TRUE	4.172	233.155	C15H22O2	FA	VYNPFWKAZJBFBM-UHFFFAOYSA-N	O=C(O)CC=CCC=CCC=CCC=CCC	410	FALSE	TRUE	TRUE	Normalized unit: Intensity; Annotation method: Msp20250805135626_NCDK_conventional_converted_dev_1	FALSE	FALSE	1968	0	0	1	1	0.866	0.866	1	2	2.557	66.62	Neg_Lipid_UC_PQC_it1	233.15475:12345 234.15942:1982 235.16409:293	50.20233:19 50.52380:35 50.57289:12 50.73147:89 50.78140:21 50.82906:30 50.87868:10 51.30892:118 51.36807:34 51.66822:17 51.92227:63 51.93733:8 52.05422:22 52.06839:20 52.38698:20 52.67064:61 52.81051:28 52.87187:37 52.88497:68 52.91475:5 53.02230:33 53.15098:21 53.36253:42 53.42281:17 53.46413:148 53.69106:42 53.82290:83 54.08710:20 54.10250:23 54.44961:24 54.59318:110 54.61267:5 54.99178:109 55…
12	239.06	24.888	null	null	NA	RIKEN N-VS1 ID-248 from Mouse_Liver_WT_N_F1AA	[M-H]-	NegLipidUC	0.6	TRUE	9.67	239.061	null	Unknown	null	null	430	FALSE	TRUE	TRUE	Normalized unit: Intensity; Annotation method: Msp20250805135626_NCDK_conventional_converted_dev_1	FALSE	FALSE	2107	0	0	0.98	0.549	0.773	0.84	2	0.5	1.311	39.18	Neg_Lipid_UC_PQC_it4	239.06000:31437 240.06467:7395 241.06933:0	50.14580:31 50.15316:12 50.53839:36 50.67352:26 50.80915:24 51.29881:53 51.52150:34 51.53627:23 52.84045:8 53.39594:62 53.53610:43 53.60885:16 54.63189:109 54.65036:14 55.00911:148 55.04310:27 55.46115:20 55.51635:126 55.53590:11 55.66404:78 55.90756:12 56.09704:20 56.29940:116 56.32980:8 56.63928:20 56.67551:38 57.03555:89 58.22420:61 58.52571:76 58.65103:227 58.67497:11 58.69245:11 58.76665:17 …
13	255.233	17.546	C16H32O2	O=C(O)CCCCCCCCCCCCCCC	NA	FA 16:0	[M-H]-	NegLipidUC	0.8	TRUE	6.529	255.233	C16H32O2	FA	IPCSVZSSVZVIGE-UHFFFAOYSA-N	O=C(O)CCCCCCCCCCCCCCC	410	FALSE	TRUE	TRUE	Normalized unit: Intensity; Annotation method: Msp20250805135626_NCDK_conventional_converted_dev_1	FALSE	FALSE	2362	0	0	1	0.748	0.722	0.866	1	2	2.472	31.42	Neg_Lipid_UC_PQC_it1	255.23311:118872 256.23778:20094 257.24244:2143	50.44514:13 50.84627:25 50.92137:60 52.02243:7 52.21648:51 52.82915:13 53.12930:14 54.99357:6 55.46544:205 55.66417:60 56.11860:106 56.13961:9 56.21510:31 56.74595:19 57.73747:52 57.88378:181 57.92618:14 57.94264:49 58.74706:51 58.77499:8 58.97650:33 59.54739:30 60.30092:16 60.44346:43 60.46483:5 60.56707:41 61.07047:100 61.56959:22 63.80911:18 64.10778:27 65.30672:42 65.65926:20 66.18706:21 66.2…
14	265.148	3.587	null	null	NA	RIKEN N-VS1 ID-431 from Mouse_AdrenalGlands_fads2KO_N_Ctr	[M-H]-	NegLipidUC	1	TRUE	4.55	265.148	null	Unknown	null	null	430	FALSE	TRUE	TRUE	Normalized unit: Intensity; Annotation method: Msp20250805135626_NCDK_conventional_converted_dev_1	FALSE	FALSE	2574	0	0	0.99	0.902	0.911	0.876	2	0.5	1.423	564.36	Neg_Lipid_UC_PQC_it1	265.14777:91991 266.15243:13800 267.15710:0	50.00379:23 50.04311:11 50.66858:107 50.87675:245 50.90646:12 51.08079:10 51.27323:68 51.86979:46 51.89215:32 52.13914:17 52.42505:44 52.64212:6 52.76405:41 54.31728:70 54.84257:42 54.93717:30 56.21589:49 57.03559:30 57.29585:33 57.55898:31 57.56685:20 58.12282:29 58.43062:39 58.56265:29 59.30620:51 59.61028:25 59.66230:34 59.67189:13 59.79889:37 59.88340:57 59.90141:6 59.98449:16 60.29100:107 60…
15	271.228	2.203	C16H32O3	O=C(O)CCCCCCC(O)CCCCCCCC	NA	FA 16:0(2OH)	[M-H]-	NegLipidUC	0.93	TRUE	6.476	271.228	C16H32O3	OxFA	KMEKMXBMYZGGDT-UHFFFAOYSA-N	O=C(O)CCCCCCC(O)CCCCCCCC	410	FALSE	TRUE	TRUE	Normalized unit: Intensity; Annotation method: Msp20250805135626_NCDK_conventional_converted_dev_1	FALSE	FALSE	2680	0	0	0.99	0.84	0.757	0.866	1	2	2.496	44.42	Neg_Lipid_UC_PQC_it1	271.22733:10429 272.23199:2154 273.23666:0	50.11919:44 50.46967:18 50.65350:22 50.67180:34 51.09992:7 51.56775:23 51.57945:9 51.68559:17 52.03885:221 52.06149:24 52.13656:35 52.94162:85 53.02671:13 53.18192:17 53.22075:25 53.47079:23 54.05650:22 54.18027:12 54.63480:5 54.64794:5 54.75792:19 54.84508:21 55.64985:92 55.72781:30 55.73701:7 55.79655:18 55.88396:32 55.96298:198 56.09120:166 56.11540:7 56.17952:9 56.41582:108 56.67836:17 57.048…
16	281.249	10.297	C18H34O2	O=C(O)CCCCCCCC=CCCCCCCCC	NA	FA 18:1	[M-H]-	NegLipidUC	1	TRUE	6.833	281.249	C18H34O2	FA	ZQPPMHVWECSIRJ-UHFFFAOYSA-N	O=C(O)CCCCCCCC=CCCCCCCCC	410	FALSE	TRUE	TRUE	Normalized unit: Intensity; Annotation method: Msp20250805135626_NCDK_conventional_converted_dev_1	FALSE	FALSE	2930	0	0	1	0.635	0.69	0.866	1	2	2.44	130.63	Neg_Lipid_UC_PQC_it1	281.24881:110034 282.25348:23423 283.25815:1444821	50.97201:8 51.55631:13 52.33550:174 52.35983:14 52.97365:48 53.18498:21 53.42251:18 53.46566:11 53.72660:88 53.76697:6 53.80674:29 54.09493:21 55.57840:87 55.83783:35 56.47842:59 56.95707:43 57.87423:51 59.10387:28 59.15571:15 60.99968:6 61.13090:90 61.38799:39 62.35371:47 62.75750:161 62.77963:15 62.99126:22 63.00580:8 63.26604:45 63.70212:15 63.71239:8 64.37222:125 64.38766:23 64.43257:11 64.88…
17	283.267	18.003	C18H36O2	O=C(O)CCCCCCCCCCCCCCCCC	NA	FA 18:0	[M-H]-	NegLipidUC	0.47	TRUE	7.094	283.264	C18H36O2	FA	QIQXTHQIDYTFRH-UHFFFAOYSA-N	O=C(O)CCCCCCCCCCCCCCCCC	410	FALSE	TRUE	TRUE	Normalized unit: Intensity; Annotation method: Msp20250805135626_NCDK_conventional_converted_dev_1	FALSE	FALSE	3040	0	0	0.79	1	0.866	0.866	1	2	2.45	4.94	Neg_Lipid_UC_PQC_it1	283.26776:41121 284.27243:24706 285.27710:0	50.48354:34 50.70084:24 50.79451:44 50.80205:50 50.83924:155 50.87090:8 51.05998:27 52.58919:31 54.10062:55 54.54048:10 54.72525:191 54.78603:5 55.62760:78 56.17170:23 56.23825:137 56.45455:24 56.54293:35 56.63116:59 57.66917:7 57.74969:23 57.81369:28 57.91891:15 58.03288:57 58.05057:29 58.09880:39 58.22738:83 58.27571:12 59.41535:22 59.54069:31 59.55137:8 59.95432:61 60.63701:41 61.27914:25 61.3…
18	291.196	6.373	C18H30O4	null	NA	Unknown (carbon number 18); PlaSMA ID-538	[M-H-H2O]-	NegLipidUC	1	TRUE	9.36	291.198	C18H30O4	Unknown	null	null	430	FALSE	TRUE	TRUE	Normalized unit: Intensity; Annotation method: MSMS-Public_all-neg-VS19_4	FALSE	FALSE	3148	0	0	0.95	0.522	0.67	0.866	1	1	1.571	158.21	Neg_Lipid_UC_PQC_it1	291.19653:18746 292.20120:3680 293.20587:0	50.08244:99 50.36926:20 50.48442:6 50.59062:46 50.92271:36 51.02560:56 51.24401:19 51.31604:45 51.37281:16 51.46456:42 51.51173:16 51.53510:15 51.60197:54 51.61151:15 51.68299:31 51.78934:34 52.27143:5 52.30142:74 52.42656:11 52.79704:33 52.82039:8 52.85088:82 52.86816:5 52.96374:9 53.00905:15 53.12229:8 53.56070:12 53.89139:8 54.63525:76 54.79406:14 54.88945:211 54.91922:5 55.02007:6 55.19919:54…
19	293.175	23.332	null	null	NA	RIKEN N-VS1 ID-763 from Mouse_Macrophage_WT_N_F1AA	[M-H]-	NegLipidUC	1	TRUE	1.63	293.174	null	Unknown	null	null	430	FALSE	TRUE	TRUE	Normalized unit: Intensity; Annotation method: Msp20250805135626_NCDK_conventional_converted_dev_1	FALSE	FALSE	3163	0	0	0.91	0.454	0.621	0.694	6	0.29	1.049	17.99	Neg_Lipid_UC_PQC_it2	293.17590:45894 294.18057:8539 295.18524:1604	50.63934:42 51.35037:19 51.69791:12 51.84376:41 52.11379:51 52.14642:9 52.48186:14 52.79266:20 53.17025:52 53.55206:10 53.59610:83 53.60985:14 53.91368:36 53.94704:140 54.00844:75 54.13559:140 54.28545:20 54.41941:36 54.71945:63 54.73095:38 54.86534:23 55.60973:13 55.64676:38 55.86882:27 56.46249:19 56.57741:149 56.95545:101 56.99357:5 57.49408:107 57.53271:12 57.96904:7 58.23772:14 58.33544:29 5…
20	293.175	20.43	null	null	NA	RIKEN N-VS1 ID-763 from Mouse_Macrophage_WT_N_F1AA	[M-H]-	NegLipidUC	1	TRUE	1.63	293.174	null	Unknown	null	null	430	FALSE	TRUE	TRUE	Normalized unit: Intensity; Annotation method: Msp20250805135626_NCDK_conventional_converted_dev_1	FALSE	FALSE	3165	0	0	0.89	0.586	0.718	0.736	6	0.29	1.103	40.69	Neg_Lipid_UC_PQC_it1	293.17609:50890 294.18075:8660 295.18542:0	50.94495:9 51.22667:29 51.23653:13 51.38245:26 51.54889:40 52.05653:9 52.49599:125 52.51409:12 52.75185:24 52.81311:33 53.02411:9 53.68838:170 53.71328:14 54.41474:38 54.47577:65 54.90772:7 56.34426:45 56.56161:112 56.58186:39 56.59961:6 57.16606:18 58.29645:60 58.72084:29 60.97369:37 60.98752:59 61.61330:27 61.75277:96 61.97721:17 61.98538:7 62.91589:19 62.95297:19 63.78707:17 65.85546:31 66.600…
21	293.176	11.697	null	null	NA	RIKEN N-VS1 ID-763 from Mouse_Macrophage_WT_N_F1AA	[M-H]-	NegLipidUC	0.73	TRUE	1.63	293.174	null	Unknown	null	null	430	FALSE	TRUE	TRUE	Normalized unit: Intensity; Annotation method: Msp20250805135626_NCDK_conventional_converted_dev_1	FALSE	FALSE	3168	0	0	0.92	0.547	0.704	0.647	6	0.29	1.07	17.58	Neg_Lipid_UC_PQC_it1	293.17575:19981 294.18042:3012 295.18509:707	50.26108:51 50.39601:16 50.61976:11 50.97818:52 51.19379:57 51.29744:16 51.50008:33 51.56134:21 51.73813:34 52.00178:26 52.47362:16 52.86312:9 52.88240:59 53.07250:18 53.09216:22 53.68572:29 53.77006:33 53.97775:17 54.13533:42 54.16267:41 54.32593:36 55.08199:21 55.26359:80 55.28574:6 55.76766:28 55.86010:16 55.94393:35 56.04481:40 56.09401:50 57.11199:28 57.35292:36 57.60357:13 57.80847:23 57.83…
22	293.176	22.906	null	null	NA	RIKEN N-VS1 ID-763 from Mouse_Macrophage_WT_N_F1AA	[M-H]-	NegLipidUC	0.73	TRUE	1.63	293.174	null	Unknown	null	null	430	FALSE	TRUE	TRUE	Normalized unit: Intensity; Annotation method: Msp20250805135626_NCDK_conventional_converted_dev_1	FALSE	FALSE	3169	0	0	0.93	0.516	0.662	0.703	6	0.29	1.082	28.05	Neg_Lipid_UC_PQC_it1	293.17563:36622 294.18030:5798 295.18496:0	50.47903:64 50.49677:8 50.79532:68 50.80208:29 50.89638:10 51.18715:38 51.35874:9 51.68887:27 51.91698:20 51.95448:51 52.48099:70 52.49335:75 52.54765:133 52.99439:80 53.39999:33 53.83575:91 54.08284:12 54.17873:19 54.63843:31 54.71449:20 54.78582:24 55.02398:10 55.17815:40 55.21440:15 55.78890:7 55.88908:24 56.72640:8 57.81598:10 57.89033:49 58.31972:16 58.79369:17 59.36303:59 59.77584:21 59.916…
23	293.176	17.56	null	null	NA	RIKEN N-VS1 ID-763 from Mouse_Macrophage_WT_N_F1AA	[M-H]-	NegLipidUC	1	TRUE	1.63	293.174	null	Unknown	null	null	430	FALSE	TRUE	TRUE	Normalized unit: Intensity; Annotation method: Msp20250805135626_NCDK_conventional_converted_dev_1	FALSE	FALSE	3176	0	0	0.9	0.612	0.771	0.687	6	0.29	1.104	40.28	Neg_Lipid_UC_PQC_it1	293.17596:44733 294.18063:8181 295.18530:1664	50.05042:34 50.67970:26 50.74845:100 51.82752:33 51.99424:33 52.03913:20 52.11649:8 53.67292:24 53.98882:16 54.52070:30 55.82377:103 55.84332:22 55.86885:5 57.00538:25 57.61157:12 57.70817:18 58.10610:20 58.21455:19 58.31135:58 58.87158:14 60.25476:48 60.34902:28 60.47725:51 61.86038:50 62.06449:98 62.45531:146 63.14370:190 63.17585:6 63.77612:11 64.01777:14 64.16665:17 64.33150:23 64.34834:20 64…
24	293.176	20.014	null	null	NA	RIKEN N-VS1 ID-763 from Mouse_Macrophage_WT_N_F1AA	[M-H]-	NegLipidUC	0.6	TRUE	1.63	293.174	null	Unknown	null	null	430	FALSE	TRUE	TRUE	Normalized unit: Intensity; Annotation method: Msp20250805135626_NCDK_conventional_converted_dev_1	FALSE	FALSE	3182	0	0	0.9	0.527	0.695	0.695	6	0.29	1.076	21.75	Neg_Lipid_UC_PQC_it1	293.17596:22666 294.18063:4684 295.18530:0	50.00205:12 50.11993:140 50.14547:10 50.28862:122 50.31008:7 50.52264:87 50.58762:18 50.93994:12 51.01202:18 51.50589:127 51.59127:46 51.73278:22 52.03166:8 52.09536:81 52.26067:82 52.34711:48 52.98432:20 53.02663:8 53.04429:34 53.44292:8 53.52096:64 53.74397:29 54.16129:20 54.47930:21 54.69647:6 54.73388:18 54.93105:11 55.58233:18 55.81992:87 56.20279:19 56.37661:12 56.57350:39 56.76414:6 57.006…
25	297.153	3.888	null	null	NA	RIKEN N-VS1 ID-787 from Mouse_Macrophage_WT_N_F1AA	[M-H]-	NegLipidUC	1	TRUE	4.61	297.154	null	Unknown	null	null	430	FALSE	TRUE	TRUE	Normalized unit: Intensity; Annotation method: Msp20250805135626_NCDK_conventional_converted_dev_1	FALSE	FALSE	3291	0	0	0.97	0.752	0.79	0.755	2	0.67	1.413	418.71	Neg_Lipid_UC_PQC_it3	297.15323:91365 298.15790:17306 299.16256:0	50.32753:63 52.02139:36 52.35403:34 52.53938:46 52.70330:218 52.73072:9 53.72893:44 53.96401:41 54.97256:45 56.00349:124 56.49377:43 56.55596:6 56.88250:69 57.02359:18 57.06020:215 57.19527:72 57.42642:83 57.51824:114 57.60467:20 58.04020:45 58.15077:24 58.81718:13 59.37296:42 59.38739:20 59.59523:50 59.66354:40 60.07065:82 60.08270:162 60.10667:19 61.04979:21 61.77356:71 61.80045:6 61.95556:17 6…
26	297.28	11.329	C19H38O2	O=C(O)CCCCCCCCCCCCCCCCCC	NA	FA 19:0	[M-H]-	NegLipidUC	1	TRUE	7.338	297.28	C19H38O2	FA	ISYWECDDZWTKFF-UHFFFAOYSA-N	O=C(O)CCCCCCCCCCCCCCCCCC	410	FALSE	TRUE	TRUE	Normalized unit: Intensity; Annotation method: Msp20250805135626_NCDK_conventional_converted_dev_1	FALSE	FALSE	3311	0	0	1	0.952	0.824	0.866	1	2	2.537	53.18	Neg_Lipid_UC_PQC_it1	297.27966:19743 298.28433:4967 299.28900:0	50.07004:17 50.13155:30 50.17829:79 50.21207:43 50.26355:10 50.34628:17 50.36903:10 50.41339:33 50.56555:10 50.59725:13 50.88079:16 50.92521:42 50.99074:10 51.08822:5 51.51171:17 51.52892:96 51.60109:35 51.66502:12 52.05502:24 52.21897:25 52.24471:18 52.41247:22 52.63539:111 52.89834:30 53.11757:23 53.13013:73 53.23849:12 53.51632:22 53.90914:19 54.06404:47 54.07938:9 54.24742:70 54.43853:39 54.4…
27	299.259	4.83	null	null	NA	RIKEN N-VS1 ID-805 from Cell_C2C12_WT_N_4h10AA	[M-H]-	NegLipidUC	0.6	TRUE	4.86	299.261	null	Unknown	null	null	430	FALSE	TRUE	TRUE	Normalized unit: Intensity; Annotation method: Msp20250805135626_NCDK_conventional_converted_dev_1	FALSE	FALSE	3373	0	0	0.83	0.599	0.755	0.869	1	0.33	1.162	11.97	Neg_Lipid_UC_PQC_it3	299.25812:5307 300.26279:1022 301.26745:318	50.05053:44 50.12136:88 50.20272:110 50.74696:27 50.82878:19 50.97849:33 50.98564:14 51.23415:10 51.81995:12 51.85225:29 52.18427:25 52.52987:47 52.85311:48 52.89802:18 52.93934:9 52.96779:123 53.81377:21 53.89905:37 54.86804:39 55.02749:31 55.31042:14 55.33793:174 55.50508:13 55.66777:17 55.71398:26 55.75049:20 55.93709:46 56.26771:6 56.39227:51 56.41856:49 56.53597:35 56.66523:8 56.99886:16 57.…
28	301.218	8.809	C20H30O2	O=C(O)CCCC=CCC=CCC=CCC=CCC=CCC	NA	FA 20:5	[M-H]-	NegLipidUC	1	TRUE	5.931	301.217	C20H30O2	FA	JAZBEHYOTPTENJ-UHFFFAOYSA-N	O=C(O)CCCC=CCC=CCC=CCC=CCC=CCC	410	FALSE	TRUE	TRUE	Normalized unit: Intensity; Annotation method: Msp20250805135626_NCDK_conventional_converted_dev_1	FALSE	FALSE	3422	0	0	0.97	0.882	0.788	0.866	1	2	2.499	68.89	Neg_Lipid_UC_PQC_it3	301.21854:8822 302.22320:2291 303.22787:725	50.16892:122 51.33670:89 51.41001:17 51.46954:23 51.59841:27 52.07920:16 52.61258:133 52.67240:34 52.84847:42 53.09711:51 53.25986:261 53.27913:41 53.29893:20 53.36271:131 53.62508:28 53.78381:45 54.17253:7 54.28555:12 54.35944:34 54.37475:13 54.45233:11 54.58808:121 54.77284:20 55.31195:6 55.61721:19 55.65739:32 55.66751:17 55.71370:12 55.82670:80 56.15194:156 56.17342:18 56.19248:12 56.24304:13…
29	303.233	9.834	C20H32O2	O=C(O)CCCCCCC=CCC=CCC=CCC=CCC	NA	FA 20:4	[M-H]-	NegLipidUC	1	TRUE	6.108	303.233	C20H32O2	FA	HQPCSDADVLFHHO-UHFFFAOYSA-N	O=C(O)CCCCCCC=CCC=CCC=CCC=CCC	410	FALSE	TRUE	TRUE	Normalized unit: Intensity; Annotation method: Msp20250805135626_NCDK_conventional_converted_dev_1	FALSE	FALSE	3461	0	0	1	1	0.866	0.866	1	2	2.556	130.7	Neg_Lipid_UC_PQC_it1	303.23325:23967 304.23791:5294 305.24258:0	50.37573:16 50.71830:109 50.76589:33 50.94780:19 51.13539:24 51.80208:10 51.98934:22 52.02981:14 52.24138:63 52.40665:184 52.55450:15 52.61955:29 52.65251:24 52.99145:5 53.39668:125 53.41965:14 53.85492:11 53.88634:37 54.13626:27 54.31191:222 54.33913:11 54.69226:53 55.01059:47 55.98797:53 56.00906:49 56.07649:26 56.32083:76 56.33759:10 56.39486:29 56.41803:29 56.56881:29 57.02507:42 58.14178:32 …
30	309.174	4.518	C14H30O5S	O=S(O)(=O)OCCOCCCCCCCCCCCC	NA	C12-AE1S (TENTATIVE)	[M-H]-	NegLipidUC	1	TRUE	-1	309.174	C14H30O5S	Sulfuric acid monoesters	QTDIEDOANJISNP-UHFFFAOYSA-N	O=S(O)(=O)OCCOCCCCCCCCCCCC	430	FALSE	TRUE	TRUE	Normalized unit: Intensity; Annotation method: MSMS-Public_all-neg-VS19_4	FALSE	FALSE	3560	0	0	0.99	0.988	0.935	0.933	2	0.67	1.735	26.3	Neg_Lipid_UC_PQC_it1	309.17340:18285 310.17807:2670 311.18274:0	50.18919:25 50.31232:29 50.32745:33 50.39116:24 50.60998:21 50.73971:7 51.42718:48 51.70695:264 51.86704:56 53.08466:39 53.37657:41 53.54066:33 53.59313:196 53.73718:15 53.95489:6 53.98557:192 54.04645:21 54.12648:18 54.13333:6 54.39013:19 54.91958:62 55.10130:45 55.12463:76 55.13995:13 55.18837:34 55.26371:18 55.41012:12 55.77079:15 55.86897:21 55.94395:11 56.40269:38 56.41307:8 57.02246:7 57.15…
31	309.28	10.64	C20H38O2	O=C(O)CCCCCCCCCC=CCCCCCCCC	NA	FA 20:1	[M-H]-	NegLipidUC	1	TRUE	7.439	309.28	C20H38O2	FA	BITHHVVYSMSWAG-UHFFFAOYSA-N	O=C(O)CCCCCCCCCC=CCCCCCCCC	410	FALSE	TRUE	TRUE	Normalized unit: Intensity; Annotation method: Msp20250805135626_NCDK_conventional_converted_dev_1	FALSE	FALSE	3563	0	0	1	1	0.866	0.866	1	2	2.557	349.17	Neg_Lipid_UC_PQC_it4	309.27997:6721 310.28464:1237 311.28930:620	50.12020:40 50.27566:32 50.28310:65 50.72441:23 50.94569:86 51.38765:46 51.43879:13 51.63082:5 51.74620:58 52.00172:14 52.30388:16 52.39649:129 52.42403:5 52.88414:50 53.08705:29 53.09549:71 53.10973:13 53.37915:32 53.46987:22 53.68859:18 53.81515:13 53.87188:13 54.12811:24 54.48775:22 54.65943:131 54.81885:5 54.84958:12 54.98837:15 55.02941:15 55.09729:39 55.23536:33 55.34368:10 55.37315:222 55.…
32	311.169	9.904	null	null	NA	RIKEN N-VS1 ID-884 from Mouse_Macrophage_WT_N_F1AA	[M-H]-	NegLipidUC	0.33	TRUE	4.97	311.169	null	Unknown	null	null	430	FALSE	TRUE	TRUE	Normalized unit: Intensity; Annotation method: Msp20250805135626_NCDK_conventional_converted_dev_1	FALSE	FALSE	3618	0	0	0.99	0.743	0.778	0.732	2	0.29	1.185	10.99	Neg_Lipid_UC_PQC_it4	311.16971:5697 312.17438:1714 313.17904:0	50.08476:26 50.76034:39 50.82902:29 50.96499:28 51.13765:11 51.16458:18 51.27685:48 51.45002:10 51.89352:34 51.95404:10 52.00838:96 52.13818:25 52.34869:210 52.38771:7 52.80346:64 53.08673:35 53.20876:73 53.28639:48 53.70391:26 53.76747:27 53.80796:62 53.90243:96 53.93462:42 54.07921:18 54.16544:46 54.20924:28 54.31876:79 54.32651:26 54.38761:41 54.44746:54 54.65654:21 54.70016:41 54.92205:33 55.…
33	311.202	7.301	C21H28O2	CC[C@]12CC[C@H]3[C@@H](CCC4=CC(=O)CC[C@H]34)[C@@H]1CC[C@@]2(O)C#C	NA	Norgestrel	[M-H]-	NegLipidUC	0.93	TRUE	19.849	311.202	C21H28O2	Estrogens and derivatives	WWYNJERNGUHSAO-XUDSTZEESA-N	CC[C@]12CC[C@H]3[C@@H](CCC4=CC(=O)CC[C@H]34)[C@@H]1CC[C@@]2(O)C#C	430	FALSE	TRUE	TRUE	Normalized unit: Intensity; Annotation method: MSMS-Public_all-neg-VS19_4	FALSE	FALSE	3622	0	0	1	0.981	0.92	0.92	2	1	1.945	2247.75	Neg_Lipid_UC_PQC_it1	311.20166:15300 312.20633:3211 313.21100:583	50.02112:25 50.32941:52 50.34197:15 50.50445:40 50.61468:15 51.04802:130 51.08073:18 51.19199:22 51.38515:26 51.52944:7 51.67147:23 51.70556:51 52.09451:33 52.36343:11 52.90834:51 52.91498:25 52.93266:165 53.04838:56 53.41258:30 53.48747:60 53.50317:10 53.54408:10 53.62002:9 53.71375:18 53.88642:38 53.90882:43 54.01666:25 54.02592:24 54.17358:25 54.50516:67 54.53546:30 54.70283:80 54.72813:169 54…
34	311.296	12.384	C20H40O2	O=C(O)CCCCCCCCCCCCCCCCCCC	NA	FA 20:0	[M-H]-	NegLipidUC	1	TRUE	7.923	311.296	C20H40O2	FA	VKOBVWXKNCXXDE-UHFFFAOYSA-N	O=C(O)CCCCCCCCCCCCCCCCCCC	410	FALSE	TRUE	TRUE	Normalized unit: Intensity; Annotation method: Msp20250805135626_NCDK_conventional_converted_dev_1	FALSE	FALSE	3628	0	0	1	1	0.866	0.866	1	2	2.557	641.86	Neg_Lipid_UC_PQC_it2	311.29547:185333 312.30014:38856 313.30481:4850	50.06657:23 50.57018:8 50.59750:8 50.62958:8 50.75134:8 50.91487:11 51.00917:19 51.35790:85 51.45462:16 51.52189:28 51.88468:47 52.50099:10 52.94375:9 53.18542:25 53.49586:11 53.64920:123 53.67308:7 53.72393:41 53.78629:42 53.79999:9 53.92430:42 54.04138:12 54.20913:20 54.30585:26 54.42830:41 54.61990:14 54.75964:39 55.60820:66 55.84366:32 55.89994:30 56.01425:21 56.30372:23 56.54068:13 56.61047:…
35	311.296	13.542	C20H40O2	O=C(O)CCCCCCCCCCCCCCCCCCC	NA	FA 20:0	[M-H]-	NegLipidUC	1	TRUE	7.923	311.296	C20H40O2	FA	VKOBVWXKNCXXDE-UHFFFAOYSA-N	O=C(O)CCCCCCCCCCCCCCCCCCC	410	FALSE	TRUE	TRUE	Normalized unit: Intensity; Annotation method: Msp20250805135626_NCDK_conventional_converted_dev_1	FALSE	FALSE	3629	0	0	1	0.891	0.8	0.866	1	2	2.519	244.42	Neg_Lipid_UC_PQC_it4	311.29575:91054 312.30041:24074 313.30508:3366	50.00329:87 50.48504:6 50.54842:141 50.56804:21 50.58030:9 50.89169:24 50.93158:20 51.01503:19 51.25393:47 51.44313:27 51.81246:13 51.92070:7 52.70824:27 52.76137:32 52.82597:24 53.47422:13 53.53136:10 53.54209:24 53.60429:46 53.67835:45 53.70782:68 53.91637:51 53.95836:17 55.03206:36 55.03967:18 55.06542:33 55.33573:26 55.56945:17 55.85455:52 55.95223:27 56.03744:50 56.10179:41 56.13096:38 56.52…
36	335.051	2.201	C15H10F6O2	OC1=CC=C(C=C1)C(C1=CC=C(O)C=C1)(C(F)(F)F)C(F)(F)F	NA	Bisphenol AF	[M-H]-	NegLipidUC	0.93	TRUE	17.625	335.051	C15H10F6O2	Bisphenols	ZFVMWEVVKGLCIJ-UHFFFAOYSA-N	OC1=CC=C(C=C1)C(C1=CC=C(O)C=C1)(C(F)(F)F)C(F)(F)F	430	FALSE	TRUE	TRUE	Normalized unit: Intensity; Annotation method: MSMS-Public_all-neg-VS19_4	FALSE	FALSE	4041	0	0	1	0.91	0.938	0.86	1	0.2	1.392	149.39	Neg_Lipid_UC_PQC_it2	335.05157:17619 336.05624:2717 337.06091:819	50.01157:126 50.37882:10 50.70088:58 50.88723:57 51.60184:143 51.70297:12 51.84707:11 51.85630:18 52.14689:36 52.24938:48 52.70085:21 52.76487:32 52.77516:9 53.30047:134 53.33175:5 54.68062:95 54.69697:9 54.96099:110 55.34287:12 55.75010:16 56.15617:45 56.34288:27 56.96479:69 57.28095:164 57.41042:29 57.41956:5 57.76639:27 57.95025:78 59.09328:30 59.79208:30 60.62625:12 60.87152:17 60.89774:50 60…
37	337.206	6.523	null	null	NA	RIKEN N-VS1 ID-1027 from Mouse_AdrenalGlands_fads2KO_N_Ctr	[M-H]-	NegLipidUC	1	TRUE	5.53	337.206	null	Unknown	null	null	430	FALSE	TRUE	TRUE	Normalized unit: Intensity; Annotation method: Msp20250805135626_NCDK_conventional_converted_dev_1	FALSE	FALSE	4066	0	0	0.98	0.714	0.933	0.802	2	0.33	1.259	99.84	Neg_Lipid_UC_PQC_it1	337.20499:12451 338.20965:2166 339.21432:0	50.59589:79 50.61475:9 50.72567:7 50.85462:125 50.87357:6 50.90053:10 51.10279:21 51.14138:77 51.50425:21 51.55517:16 51.65398:22 51.68811:40 51.82072:19 52.02148:47 52.50702:63 52.69240:60 52.72663:106 52.76515:50 52.79862:46 52.81288:32 53.09724:7 53.66990:55 54.05736:21 54.44601:134 54.46345:62 54.61479:64 54.67621:17 54.85941:48 55.28632:34 55.39483:29 55.63801:197 55.82686:39 56.65487:22 57.…
38	337.236	24.864	null	null	NA	RIKEN N-VS1 ID-1030 from Mouse_Eye_fads2KO_N_Ctr	[M-H]-	NegLipidUC	0.33	TRUE	6.3	337.236	null	Unknown	null	null	430	FALSE	TRUE	TRUE	Normalized unit: Intensity; Annotation method: Msp20250805135626_NCDK_conventional_converted_dev_1	FALSE	FALSE	4077	0	0	1	0.921	0.849	0.866	1	1	1.704	10.97	Neg_Lipid_UC_PQC_it5	337.23633:13257 338.24100:2921 339.24566:0	50.24786:37 50.62075:15 50.73797:14 50.75506:25 50.76662:66 51.02999:15 51.16614:267 51.20003:15 51.62582:37 51.80227:63 51.88677:44 51.95874:13 51.97926:22 52.49179:17 52.63198:13 52.65187:7 52.73894:29 52.92838:28 53.01205:32 53.04682:64 53.32446:7 53.75291:55 53.98521:31 53.99630:30 54.26249:37 54.41307:49 54.52763:40 54.53539:11 55.11734:29 55.14888:16 55.26759:35 55.57346:58 55.65778:28 55.7…
39	337.236	8.713	null	null	NA	RIKEN N-VS1 ID-1030 from Mouse_Eye_fads2KO_N_Ctr	[M-H]-	NegLipidUC	1	TRUE	6.3	337.236	null	Unknown	null	null	430	FALSE	TRUE	TRUE	Normalized unit: Intensity; Annotation method: Msp20250805135626_NCDK_conventional_converted_dev_1	FALSE	FALSE	4079	0	0	1	0.875	0.802	0.866	1	1	1.686	620.04	Neg_Lipid_UC_PQC_it1	337.23630:151582 338.24097:32995 339.24563:3927	50.92563:134 50.94484:9 51.25610:15 51.34059:8 51.65227:28 51.91446:24 52.00170:36 52.10165:103 52.53166:27 52.83239:30 53.25108:46 53.47829:11 53.74936:41 54.21669:23 54.40273:6 54.42968:127 54.44937:17 54.46778:8 54.91098:35 55.10911:51 55.12206:13 55.20094:265 55.23995:16 55.40456:31 55.81095:67 55.83223:5 55.95857:49 56.91270:30 57.59808:68 57.65085:14 58.25435:29 58.34597:34 59.01260:676 59.…
40	337.311	12.532	C22H42O2	O=C(O)CCCCCCCCCCCC=CCCCCCCCC	NA	FA 22:1	[M-H]-	NegLipidUC	1	TRUE	8.255	337.311	C22H42O2	FA	DPUOLQHDNGRHBS-UHFFFAOYSA-N	O=C(O)CCCCCCCCCCCC=CCCCCCCCC	410	FALSE	TRUE	TRUE	Normalized unit: Intensity; Annotation method: Msp20250805135626_NCDK_conventional_converted_dev_1	FALSE	FALSE	4082	0	0	1	0.897	0.797	0.866	1	2	2.518	137.31	Neg_Lipid_UC_PQC_it2	337.31158:13232 338.31625:2745 339.32092:446	50.64926:36 50.88895:244 50.94595:44 51.09286:7 51.17214:32 52.31888:13 52.34930:40 52.46165:28 52.58728:34 52.65856:16 53.17093:33 53.36161:51 53.39245:21 53.74411:11 53.83881:77 53.96236:7 54.41432:33 54.56861:32 54.64270:10 54.68322:19 54.89362:29 55.02604:39 55.30724:54 55.51303:88 55.54796:12 55.71972:74 55.74273:6 55.97742:17 55.99556:8 56.01887:25 56.17551:25 56.34541:22 56.43221:28 56.588…
41	339.327	14.908	C22H44O2	O=C(O)CCCCCCCCCCCCCCCCCCCCC	NA	FA 22:0	[M-H]-	NegLipidUC	1	TRUE	8.49	339.327	C22H44O2	FA	UKMSUNONTOPOIO-UHFFFAOYSA-N	O=C(O)CCCCCCCCCCCCCCCCCCCCC	410	FALSE	TRUE	TRUE	Normalized unit: Intensity; Annotation method: Msp20250805135626_NCDK_conventional_converted_dev_1	FALSE	FALSE	4121	0	0	1	1	0.866	0.866	1	2	2.557	192.69	Neg_Lipid_UC_PQC_it2	339.32697:16487 340.33163:4567 341.33630:328	50.06034:65 50.19241:21 50.34945:13 50.70081:12 50.80945:68 50.94969:42 50.95720:28 51.21680:74 51.22463:26 51.48434:12 51.55752:102 51.58477:42 52.00086:23 52.34676:15 52.58440:76 52.82341:212 52.84445:13 52.88666:108 53.07881:11 53.19037:48 54.24218:18 54.42892:55 54.68675:95 55.13936:76 55.22198:26 55.45296:6 55.81907:37 55.94140:29 57.00667:11 57.07458:34 57.22767:28 57.97679:20 58.01900:31 5…
42	343.286	10.398	null	null	NA	RIKEN N-VS1 ID-1064 from Mouse_Macrophage_WT_N_F1AA	[M-H]-	NegLipidUC	1	TRUE	6.97	343.284	null	Unknown	null	null	430	FALSE	TRUE	TRUE	Normalized unit: Intensity; Annotation method: Msp20250805135626_NCDK_conventional_converted_dev_1	FALSE	FALSE	4224	0	0	0.98	0.969	0.866	0.843	1	0.33	1.314	78.98	Neg_Lipid_UC_PQC_it5	343.28543:8919 344.29010:2880 345.29477:0	50.41192:150 50.50673:119 52.48636:114 54.32172:150 54.67009:232 56.75139:111 59.01370:31369 59.05364:713 59.13770:114 59.17351:164 59.21626:114 59.23766:151 59.35931:122 60.03322:181 60.09634:171 61.26101:231 64.83088:123 66.01425:119 69.70718:133 75.00599:129 76.14034:202 77.98610:116 84.25457:115 85.14929:162 85.77484:179 87.25793:108 89.65497:181 94.10603:128 95.17146:213 99.58748:120 100.282…
43	353.2	4.891	null	null	NA	RIKEN N-VS1 ID-1096 from Mouse_AdrenalGlands_fads2KO_N_Ctr	[M-H]-	NegLipidUC	1	TRUE	4.98	353.201	null	Unknown	null	null	430	FALSE	TRUE	TRUE	Normalized unit: Intensity; Annotation method: Msp20250805135626_NCDK_conventional_converted_dev_1	FALSE	FALSE	4409	0	0	0.97	0.651	0.774	0.938	2	0.67	1.461	66.06	Neg_Lipid_UC_PQC_it3	353.20026:10172 354.20492:1710 355.20959:453	50.04071:23 50.08283:6 50.24085:17 50.34444:25 50.56214:14 50.59255:23 50.63784:47 50.90540:37 50.93751:35 50.97948:16 51.26173:33 51.69051:21 51.84477:8 51.98293:36 52.00031:119 52.04023:85 52.98981:81 53.00485:11 53.12237:32 53.19726:63 53.35280:219 53.38283:6 53.70345:28 53.81242:67 54.49310:152 54.52949:12 55.09359:27 55.18090:57 55.57488:56 55.71729:66 56.12790:106 56.14277:23 56.31763:113 5…
44	365.267	32.37	null	null	NA	RIKEN N-VS1 ID-1159 from Cell_C2C12_WT_N_12h50AA	[M-H]-	NegLipidUC	0.13	TRUE	6.97	365.268	null	Unknown	null	null	430	FALSE	TRUE	TRUE	Normalized unit: Intensity; Annotation method: Msp20250805135626_NCDK_conventional_converted_dev_1	FALSE	FALSE	4605	0	0	0.96	0.925	0.837	0.866	1	1	1.683	17.14	Neg_Lipid_UC_PQC_it1	365.26672:14713 366.27139:3548 367.27606:1164	50.21788:24 50.38389:84 50.47762:62 50.66755:14 50.80965:179 50.82889:23 50.97001:55 51.78852:137 51.87344:42 51.96167:48 52.18019:261 52.21885:9 52.26094:22 52.59050:28 52.60601:61 53.07098:14 53.15240:40 53.53644:17 53.90741:27 53.93856:18 54.90568:148 54.93418:60 55.12712:15 55.19543:37 55.27111:28 55.36594:9 55.43800:6 55.52696:93 55.54104:8 55.60033:6 55.75416:69 55.89035:26 56.15349:26 56.1…
45	365.267	24.754	null	null	NA	RIKEN N-VS1 ID-1159 from Cell_C2C12_WT_N_12h50AA	[M-H]-	NegLipidUC	0.87	TRUE	6.97	365.268	null	Unknown	null	null	430	FALSE	TRUE	TRUE	Normalized unit: Intensity; Annotation method: Msp20250805135626_NCDK_conventional_converted_dev_1	FALSE	FALSE	4607	0	0	0.97	0.936	0.854	0.866	1	1	1.695	26.14	Neg_Lipid_UC_PQC_it3	365.26700:25384 366.27167:6392 367.27633:0	50.88594:38 50.92178:79 50.93522:71 51.17711:15 51.42509:79 51.44463:8 52.03914:41 52.38205:7 52.49159:46 52.76313:34 52.78065:78 53.89470:55 55.27336:29 56.12341:182 56.16387:13 56.26501:38 56.59952:43 56.61310:8 57.02232:27 57.27776:29 57.37538:12 58.14040:19 59.01394:1206 59.05067:41 59.08532:16 59.18082:10 59.24497:13 59.53304:66 59.72756:39 60.62937:17 61.24976:29 61.31157:125 61.33638:11 61…
46	365.268	10.408	null	null	NA	RIKEN N-VS1 ID-1159 from Cell_C2C12_WT_N_12h50AA	[M-H]-	NegLipidUC	1	TRUE	6.97	365.268	null	Unknown	null	null	430	FALSE	TRUE	TRUE	Normalized unit: Intensity; Annotation method: Msp20250805135626_NCDK_conventional_converted_dev_1	FALSE	FALSE	4611	0	0	0.99	1	0.866	0.866	1	1	1.719	707.39	Neg_Lipid_UC_PQC_it1	365.26755:168173 366.27222:37429 367.27688:0	50.77350:33 50.87347:40 50.99242:52 51.35291:26 51.36531:84 51.47850:233 51.51041:6 51.53645:5 53.18284:20 53.45551:91 53.47325:10 53.48335:7 53.58735:110 53.60352:13 53.82810:17 55.01310:176 55.66483:17 56.03198:80 56.04518:13 56.06302:14 56.38464:12 57.13329:110 58.23531:13 59.01395:326 59.03899:18 59.06930:8 59.20289:29 59.21582:42 59.23693:15 59.27028:7 59.52731:19 60.30890:10 60.49498:141 60…
47	367.358	17.917	C24H48O2	O=C(O)CCCCCCCCCCCCCCCCCCCCCCC	NA	FA 24:0	[M-H]-	NegLipidUC	1	TRUE	8.816	367.358	C24H48O2	FA	QZZGJDVWLFXDLK-UHFFFAOYSA-N	O=C(O)CCCCCCCCCCCCCCCCCCCCCCC	410	FALSE	TRUE	TRUE	Normalized unit: Intensity; Annotation method: Msp20250805135626_NCDK_conventional_converted_dev_1	FALSE	FALSE	4630	0	0	0.99	1	0.866	0.866	1	2	2.551	185.01	Neg_Lipid_UC_PQC_it2	367.35742:19140 368.36209:4356 369.36676:987	50.19986:17 50.71762:41 50.73787:50 50.76264:46 50.85136:31 50.86180:45 51.03637:17 51.62915:40 52.04440:14 52.15596:19 52.44907:15 52.54686:30 52.58107:51 52.58939:21 52.64640:45 52.67182:32 52.98417:8 53.07726:6 53.29887:40 53.76207:21 54.05650:20 54.11799:38 54.16281:16 55.15154:85 55.16737:18 55.43301:17 56.35334:39 56.45463:21 56.54885:47 56.71995:28 56.73028:32 56.97923:43 56.99887:120 57.5…
48	381.232	6.807	C22H30N4O2	CC1=NC=C(C=N1)[C@@H](CCCCCCC1=NC2=C(CCCN2)C=C1)CC(O)=O	NA	(3S)-3-(2-methylpyrimidin-5-yl)-9-(5,6,7,8-tetrahydro-1,8-naphthyridin-2-yl)nonanoic acid	[M-H]-	NegLipidUC	1	TRUE	13.608	381.23	C22H30N4O2	Naphthyridines	NJDBZBVQIMZWPP-SFHVURJKSA-N	CC1=NC=C(C=N1)[C@@H](CCCCCCC1=NC2=C(CCCN2)C=C1)CC(O)=O	430	FALSE	TRUE	TRUE	Normalized unit: Intensity; Annotation method: MSMS-Public_all-neg-VS19_4	FALSE	FALSE	4869	0	0	0.97	0.937	0.854	0.856	1	0.5	1.558	63.37	Neg_Lipid_UC_PQC_it2	381.23080:7792 382.23547:2678 383.24014:0	50.16209:31 50.86939:89 50.89307:6 51.11530:25 51.25415:49 51.31159:70 51.33808:7 51.72678:16 51.84249:178 51.87645:9 51.91951:35 51.99901:131 52.03666:23 52.04192:8 52.16248:11 52.19111:26 52.21034:151 52.23641:10 52.28288:137 52.45407:33 52.61735:24 52.62577:11 52.68125:15 52.78839:9 52.82950:79 52.92668:47 53.20390:129 53.25350:21 53.26865:6 53.58766:38 53.66972:98 53.91688:14 54.06423:30 54.0…
49	395.389	21.28	C26H52O2	O=C(O)CCCCCCCCCCCCCCCCCCCCCCCCC	NA	FA 26:0	[M-H]-	NegLipidUC	1	TRUE	9.442	395.389	C26H52O2	FA	XMHIUKTWLZUKEX-UHFFFAOYSA-N	O=C(O)CCCCCCCCCCCCCCCCCCCCCCCCC	410	FALSE	TRUE	TRUE	Normalized unit: Intensity; Annotation method: Msp20250805135626_NCDK_conventional_converted_dev_1	FALSE	FALSE	5191	0	0	1	0.564	0.627	0.866	1	2	2.412	103.89	Neg_Lipid_UC_PQC_it5	395.38968:9484 396.39435:2143 397.39901:434	50.07040:36 50.18359:20 50.26662:66 50.47746:6 50.53830:10 50.57800:45 50.59163:13 50.73158:16 50.78827:119 50.82170:42 50.90598:21 50.94985:22 51.29564:18 51.33557:19 51.34507:10 51.39544:21 51.55420:56 51.60356:6 51.90231:48 52.20389:36 52.21745:23 52.42547:179 52.66957:74 52.69057:114 52.99549:31 53.08590:34 53.31405:45 53.41763:14 53.45919:33 53.47209:72 53.79503:79 53.85584:33 53.87028:22 54…
50	409.227	7.167	C22H34O7	CC(=O)O[C@H]1[C@@H](O)[C@H]2C(C)(C)CC[C@H](O)[C@]2(C)[C@@]2(O)C(=O)C[C@@](C)(O[C@]12C)C=C	NA	Forskolin; LC-ESI-QTOF; MS2; [M-H]-; CE	[M-H]-	NegLipidUC	1	TRUE	-1	409.223	C22H34O7	Triterpenoids	OHCQJHSOBUTRHG-KGGHGJDLSA-N	CC(=O)O[C@H]1[C@@H](O)[C@H]2C(C)(C)CC[C@H](O)[C@]2(C)[C@@]2(O)C(=O)C[C@@](C)(O[C@]12C)C=C	430	FALSE	TRUE	TRUE	Normalized unit: Intensity; Annotation method: MSMS-Neg-MassBank (1)_3	FALSE	FALSE	5417	0	0	0.76	0.495	0.632	0.839	1	0.13	1.06	76	Neg_Lipid_UC_PQC_it2	409.22690:7657 410.23157:1483 411.23623:760	50.10776:24 50.32240:129 50.34398:12 50.53628:32 50.59502:30 50.73016:53 50.80677:31 50.81954:76 51.68803:30 52.01671:14 52.04166:28 52.13899:39 52.29667:53 52.55442:43 52.63289:13 52.66281:32 52.82571:23 52.83601:6 52.91849:29 53.35997:33 53.59316:44 53.96734:91 53.98305:10 54.19383:14 54.34159:10 54.46408:79 54.53549:7 54.69645:8 55.13334:60 55.24023:153 55.48443:39 55.72012:58 55.91311:39 55.9…
51	412.966	1.79	C8HF15O2	OC(=O)C(F)(F)C(F)(F)C(F)(F)C(F)(F)C(F)(F)C(F)(F)C(F)(F)F	NA	Perfluorooctanoic acid; LC-ESI-ITFT; MS2; CE	[M-H]-	NegLipidUC	1	TRUE	-1	412.966	C8HF15O2	Perfluoroalkyl carboxylic acid and derivatives	SNGREZUHAYWORS-UHFFFAOYSA-N	OC(=O)C(F)(F)C(F)(F)C(F)(F)C(F)(F)C(F)(F)C(F)(F)C(F)(F)F	430	FALSE	TRUE	TRUE	Normalized unit: Intensity; Annotation method: MSMS-Neg-MassBank (1)_3	FALSE	FALSE	5475	0	0	1	0.896	0.748	0.866	1	1	1.866	733.92	Neg_Lipid_UC_PQC_it1	412.96652:25433 413.97119:3014 414.97586:0	50.10677:25 50.21229:22 50.64186:45 50.92912:25 50.96473:20 53.01415:15 53.33001:32 54.16593:19 54.47942:15 54.53814:8 55.17130:20 55.18100:7 56.30924:15 56.87878:171 56.91807:12 57.94796:16 58.52588:22 58.86832:15 59.01244:105 59.02713:20 59.12303:11 59.18473:89 61.11155:20 61.27389:245 61.82500:15 62.30705:59 62.63878:135 62.65705:17 62.73615:150 62.87896:19 62.98319:63 63.08106:35 63.22753:20 …
52	421.226	5.447	null	null	NA	RIKEN N-VS1 ID-1637 from Mouse_AdrenalGlands_WT_N_Ctr	[M-H]-	NegLipidUC	1	TRUE	5.13	421.223	null	Unknown	null	null	430	FALSE	TRUE	TRUE	Normalized unit: Intensity; Annotation method: Msp20250805135626_NCDK_conventional_converted_dev_1	FALSE	FALSE	5662	0	0	0.8	0.958	0.931	0.881	2	0.67	1.45	122.38	Neg_Lipid_UC_PQC_it1	421.22592:13302 422.23059:2557 423.23526:1432	50.02365:159 50.04554:14 50.57646:41 50.61326:125 50.75012:13 50.97209:29 51.04645:186 51.07459:33 51.26294:33 51.49430:22 51.55845:59 51.58611:5 51.60358:14 51.66320:21 51.75782:17 51.88213:48 52.14858:22 52.62939:7 52.83293:26 52.93101:42 54.03105:56 54.29784:21 54.31515:259 54.34735:47 54.52029:28 54.64351:81 54.69499:14 55.13802:8 55.35516:19 55.58259:47 55.61643:33 55.84445:6 55.95897:67 55.…
53	421.298	10.408	null	null	NA	RIKEN N-VS1 ID-1643 from Mouse_Macrophage_WT_N_F1AA	[M-H]-	NegLipidUC	1	TRUE	6.93	421.296	null	Unknown	null	null	430	FALSE	TRUE	TRUE	Normalized unit: Intensity; Annotation method: Msp20250805135626_NCDK_conventional_converted_dev_1	FALSE	FALSE	5667	0	0	0.76	1	0.866	0.866	1	1	1.614	78.19	Neg_Lipid_UC_PQC_it4	421.29962:10485 422.30429:3868 423.30896:0	50.25757:102 50.30554:5 50.69834:6 50.75991:16 50.97400:28 51.15291:32 51.19427:28 51.26170:17 51.40000:44 52.11920:44 52.13191:5 52.22730:87 52.24912:18 52.53171:32 52.61050:80 52.65768:229 52.75752:13 52.83206:82 52.89284:84 53.14766:38 53.27381:58 53.56938:48 53.96493:22 54.01440:26 54.36704:29 54.53186:156 54.67885:23 54.78600:12 54.81145:188 54.97129:23 55.08073:12 55.19774:270 55.22454:16 5…
54	426.968	1.75	C8H5F13O3S	[H]C([H])(C([H])([H])S(O)(=O)=O)C(F)(F)C(F)(F)C(F)(F)C(F)(F)C(F)(F)C(F)(F)F	NA	6:2 Fluorotelomer sulfonic acid	[M-H]-	NegLipidUC	0.8	TRUE	14.761	426.968	C8H5F13O3S	Organosulfonic acids	VIONGDJUYAYOPU-UHFFFAOYSA-N	[H]C([H])(C([H])([H])S(O)(=O)=O)C(F)(F)C(F)(F)C(F)(F)C(F)(F)C(F)(F)C(F)(F)F	430	FALSE	TRUE	TRUE	Normalized unit: Intensity; Annotation method: MSMS-Public_all-neg-VS19_4	FALSE	FALSE	5747	0	0	0.98	0.758	0.813	0.921	2	1	1.864	824.08	Neg_Lipid_UC_PQC_it1	426.96890:14322 427.97357:1179 428.97824:0	50.24187:87 50.39607:5 50.41982:204 50.44763:14 50.54873:46 50.60495:33 50.67385:20 50.76950:11 51.25837:58 51.27340:5 51.29779:43 52.53468:47 52.54437:14 52.56192:8 52.70974:11 52.78857:79 53.07494:14 53.47338:14 53.66324:28 53.70569:16 54.08732:41 54.15980:33 54.52567:13 54.63267:29 54.86882:26 55.02271:23 55.64620:110 55.68575:28 55.69344:12 55.82247:22 56.41885:12 56.46764:11 56.54299:13 56.6…
55	435.315	8.724	null	null	NA	RIKEN N-VS1 ID-1722 from Mouse_Muscle_WT_CTX0_Ctr	[M-H]-	NegLipidUC	1	TRUE	6.28	435.313	null	Unknown	null	null	430	FALSE	TRUE	TRUE	Normalized unit: Intensity; Annotation method: Msp20250805135626_NCDK_conventional_converted_dev_1	FALSE	FALSE	5919	0	0	0.93	1	0.866	0.866	1	1	1.691	102.62	Neg_Lipid_UC_PQC_it1	435.31519:16872 436.31985:4371 437.32452:1912	50.11656:56 50.45242:50 50.52859:7 50.72890:99 50.77595:153 51.13516:38 51.19197:23 51.38513:11 51.59365:82 51.76063:94 51.96432:8 52.08426:62 52.22247:27 52.28712:125 52.43741:21 52.81095:67 53.92137:28 54.49971:57 54.85512:16 54.97056:130 55.01735:188 55.37947:36 55.51050:187 55.53076:22 55.63134:45 55.70936:45 56.01452:66 56.02921:12 56.13332:109 56.15032:21 56.55257:44 56.57929:25 56.60265:22…
56	462.963	2.143	C9HF17O2	OC(=O)C(F)(F)C(F)(F)C(F)(F)C(F)(F)C(F)(F)C(F)(F)C(F)(F)C(F)(F)F	NA	Perfluorononanoic acid; LC-ESI-ITFT; MS2; CE	[M-H]-	NegLipidUC	1	TRUE	-1	462.963	C9HF17O2	Perfluorooctanoic acid and derivatives	UZUFPBIDKMEQEQ-UHFFFAOYSA-N	OC(=O)C(F)(F)C(F)(F)C(F)(F)C(F)(F)C(F)(F)C(F)(F)C(F)(F)C(F)(F)F	430	FALSE	TRUE	TRUE	Normalized unit: Intensity; Annotation method: MSMS-Neg-MassBank (1)_3	FALSE	FALSE	6454	0	0	1	0.645	0.637	0.893	4	1	1.8	249.36	Neg_Lipid_UC_PQC_it1	462.96301:16101 463.96768:1260 464.97235:0	50.54169:91 50.60314:46 50.70828:19 51.02714:82 51.04619:9 51.67698:32 51.73042:34 51.82998:35 52.21702:157 52.24527:10 52.27647:24 52.54936:13 52.56438:8 52.63711:8 52.85365:12 52.90000:72 53.23935:42 53.24754:16 53.87147:32 54.29769:229 54.33073:9 54.34425:6 54.43372:10 54.45159:24 54.46652:12 54.70683:8 55.54204:158 55.83684:47 55.93891:17 56.05049:54 56.22196:44 56.39324:60 56.41041:8 56.5544…
57	489.277	8.469	null	null	NA	RIKEN N-VS1 ID-2112 from Mouse_BAT_fads2KO_N_Ctr	[M-H]-	NegLipidUC	1	TRUE	6.23	489.279	null	Unknown	null	null	430	FALSE	TRUE	TRUE	Normalized unit: Intensity; Annotation method: Msp20250805135626_NCDK_conventional_converted_dev_1	FALSE	FALSE	6961	0	0	0.97	0.793	0.693	0.775	1	0.25	1.165	612.53	Neg_Lipid_UC_PQC_it3	489.27750:77274 490.28216:26385 491.28683:3421	50.28649:30 50.32729:21 50.41565:41 50.58493:44 50.60457:95 50.62903:6 50.81358:67 51.20194:13 51.21553:6 51.35298:12 51.93006:28 51.94558:23 51.98462:23 52.15552:9 52.23612:13 52.25463:57 52.60649:39 52.87834:79 52.98530:41 53.33936:16 53.38097:20 53.43788:20 54.04884:17 54.76557:41 54.92377:103 55.34022:22 55.48187:27 55.49713:61 55.58752:16 55.80172:27 56.61576:42 56.66003:80 56.68083:9 56.811…
58	527.447	25	null	null	NA	RIKEN N-VS1 ID-2436 from Mouse_Muscle_WT_CTX0_Ctr	[M-H]-	NegLipidUC	1	TRUE	11.95	527.443	null	Unknown	null	null	430	FALSE	TRUE	TRUE	Normalized unit: Intensity; Annotation method: Msp20250805135626_NCDK_conventional_converted_dev_1	FALSE	FALSE	7634	0	0	0.79	0.954	0.866	0.846	1	0.5	1.322	10429	Neg_Lipid_UC_PQC_it1	527.44678:46444 528.45145:15524 529.45611:33231	52.20019:23 52.27481:27 52.32644:16 52.53927:45 52.74968:28 52.85556:20 54.07891:30 54.78372:16 55.04742:10 55.21759:26 55.51535:7 56.01915:8 56.42619:36 56.84757:13 57.16187:37 57.87138:255 57.91021:13 58.61323:75 59.77056:111 60.57311:136 60.84185:58 61.10129:28 61.28558:36 61.65624:14 62.31537:30 62.67526:37 63.15452:24 63.16482:5 64.18107:61 64.44079:13 64.54041:34 64.65433:13 64.96429:21 65.…
59	529.463	24.802	null	null	NA	RIKEN N-VS1 ID-2457 from Cell_HeLa_WT_N_Ctr	[M-H]-	NegLipidUC	1	TRUE	11.62	529.462	null	Unknown	null	null	430	FALSE	TRUE	TRUE	Normalized unit: Intensity; Annotation method: Msp20250805135626_NCDK_conventional_converted_dev_1	FALSE	FALSE	7690	0	0	0.99	0.971	0.866	0.853	1	0.5	1.417	7205.05	Neg_Lipid_UC_PQC_it5	529.46307:631385 530.46774:244781 531.47241:50160	50.02075:15 50.38116:10 50.46704:137 50.49867:10 50.53667:13 50.79528:138 50.83377:17 50.89295:50 51.13252:14 51.15287:60 51.30328:8 51.51278:40 51.57354:42 51.69039:23 52.02282:40 52.45566:8 52.47935:61 52.72362:91 53.21776:61 53.83721:64 54.07177:12 54.36181:86 54.51770:119 54.52612:30 54.69143:45 55.35596:117 55.39454:25 55.81028:133 56.03806:21 56.15116:40 56.45302:122 56.47977:6 57.30987:5 5…
60	535.52	22.84	null	null	NA	RIKEN N-VS1 ID-2517 from Mouse_Feces_WT_N_Ctr	[M-H]-	NegLipidUC	1	TRUE	9.01	535.518	null	Unknown	null	null	430	FALSE	TRUE	TRUE	Normalized unit: Intensity; Annotation method: Msp20250805135626_NCDK_conventional_converted_dev_1	FALSE	FALSE	7777	0	0	0.86	0.873	0.908	0.901	1	0.2	1.193	8356.24	Neg_Lipid_UC_PQC_it1	535.52094:86775 536.52560:35345 537.53027:7285	50.49182:45 50.50466:14 50.57539:36 50.79450:16 51.06893:235 51.08820:28 51.64111:35 52.88989:27 53.32281:176 53.44187:32 53.45383:8 54.41084:98 54.99116:31 55.00129:12 56.92064:11 57.23152:35 57.76117:31 58.02955:14 58.59994:28 58.61043:12 58.86266:20 59.88965:71 60.39228:13 60.49578:16 60.77448:38 61.67357:28 62.52431:11 62.57491:23 62.81741:77 63.32109:51 63.47292:74 63.49458:5 63.74209:48 64.…
61	540.255	11.464	C23H44NO11P	O=C(OCC(OC(=O)CCCC(O)CCCC)COP(=O)(O)OCC(N)C(=O)O)CCCCCCC	NA	low score: PS 17:0;O|PS 8:0_9:0;O	[M-H]-	NegLipidUC	1	TRUE	5.665	540.258	C23H44NO11P	OxPS	ZBPRAGITBJYYOU-UHFFFAOYSA-N	O=C(OCC(OC(=O)CCCC(O)CCCC)COP(=O)(O)OCC(N)C(=O)O)CCCCCCC	530	FALSE	TRUE	FALSE	Normalized unit: Intensity; Annotation method: Msp20250805135626_NCDK_conventional_converted_dev_1	FALSE	FALSE	7850	0	0	0.81	0.281	0.689	0.613	1	0.2	1.003	6071.9	Neg_Lipid_UC_PQC_it5	540.25433:32318 541.25900:133908 542.26367:31811	50.10971:174 50.68375:10 50.80692:43 51.84492:15 52.05940:30 52.08937:67 52.15163:13 52.68076:178 52.70033:14 52.71376:11 53.13617:10 54.35500:23 55.21965:14 55.73542:75 55.84416:66 55.96988:15 56.36623:43 56.89596:16 57.39656:12 58.31474:41 59.68288:45 59.75139:5 60.11859:9 60.39396:36 60.47036:79 61.03073:16 61.14207:30 61.23001:112 62.03724:38 62.22537:36 62.55878:61 62.69816:58 62.71182:29 63…
62	551.479	9.986	C38H64O2	O=C(O)CCCCCCCCCCCCCCCCCCC=CCC=CCC=CCC=CCC=CCC=CCC	NA	FA 38:6	[M-H]-	NegLipidUC	1	TRUE	12.443	551.483	C38H64O2	FA	FOBIQODNODEPKT-UHFFFAOYSA-N	O=C(O)CCCCCCCCCCCCCCCCCCC=CCC=CCC=CCC=CCC=CCC=CCC	410	FALSE	TRUE	TRUE	Normalized unit: Intensity; Annotation method: Msp20250805135626_NCDK_conventional_converted_dev_1	FALSE	FALSE	8050	0	0	0.72	1	0.866	0.866	1	2	2.416	2953.32	Neg_Lipid_UC_PQC_it1	551.47888:31062 552.48355:11801 553.48822:2424	51.21239:107 51.24896:7 51.27834:19 51.72290:46 51.96544:8 53.09860:201 53.57919:28 53.76116:11 54.11658:48 54.44108:7 54.87886:37 54.92656:18 55.06863:75 55.13377:46 55.49789:71 56.37978:58 56.47796:10 56.95454:26 57.75625:13 57.93150:26 57.95580:12 58.00939:256 58.04270:12 59.01403:353 59.70361:11 60.28948:111 60.30374:23 60.74035:28 60.81235:25 60.85631:208 60.88773:12 61.03908:36 61.09009:76 …
63	551.48	10.44	C38H64O2	O=C(O)CCCCCCCCCCCCCCCCCCC=CCC=CCC=CCC=CCC=CCC=CCC	NA	FA 38:6	[M-H]-	NegLipidUC	1	TRUE	12.443	551.483	C38H64O2	FA	FOBIQODNODEPKT-UHFFFAOYSA-N	O=C(O)CCCCCCCCCCCCCCCCCCC=CCC=CCC=CCC=CCC=CCC=CCC	410	FALSE	TRUE	TRUE	Normalized unit: Intensity; Annotation method: Msp20250805135626_NCDK_conventional_converted_dev_1	FALSE	FALSE	8051	0	0	0.71	1	0.866	0.866	1	2	2.413	1242.23	Neg_Lipid_UC_PQC_it2	551.47888:15141 552.48355:4888 553.48822:0	50.35183:32 50.71906:73 51.12521:36 51.15987:9 51.46703:16 51.62841:26 51.65823:6 52.47914:54 52.48600:24 53.09450:28 53.37222:16 53.52793:60 53.58969:16 53.67579:78 53.70961:228 54.12277:39 54.31357:17 54.55084:21 54.76819:24 55.06033:31 55.14241:18 55.26351:74 55.74761:76 56.50739:195 56.54555:8 56.70707:69 56.75458:30 56.86519:128 56.88409:17 56.89402:12 57.70372:55 57.91698:52 58.02626:13 58.…
64	567.536	10.408	null	null	NA	RIKEN N-VS1 ID-2804 from Mouse_Macrophage_WT_N_F1AA	[M-H]-	NegLipidUC	1	TRUE	6.95	567.536	null	Unknown	null	null	430	FALSE	TRUE	TRUE	Normalized unit: Intensity; Annotation method: Msp20250805135626_NCDK_conventional_converted_dev_1	FALSE	FALSE	8289	0	0	1	0.945	0.82	0.866	1	1	1.703	54518.2	Neg_Lipid_UC_PQC_it3	567.53625:886490 568.54092:354826 569.54559:73047	50.07837:130 50.10422:12 50.14553:65 50.34690:18 50.62693:45 50.87118:34 50.96954:24 51.30829:17 51.52294:132 51.54801:36 51.83476:8 51.84472:15 51.86464:11 52.22136:5 52.25885:13 52.28386:16 52.48858:151 52.52240:135 52.56522:179 52.59132:7 52.94389:141 53.52690:209 53.56176:10 53.71987:28 53.82305:17 53.85744:30 53.86578:17 54.10488:90 54.23961:9 54.32712:13 54.35172:6 54.59978:143 54.62740:12 …
65	580.339	8.208	C58H102N2O21	O=C(O)C1(OC2C(O)C(OC(CO)C2O)OC3C(O)C(O)C(OCC(NC(=O)CCCCCCCC=CCC=CCCCCCC)C(O)C=CCCCCCCCCCCC)OC3CO)OC(C(O)C(O)CO)C(N=C(O)C)C(O)C1	NA	low score: GM3 35:3;O2	[M-2H]2-	NegLipidUC	0.8	TRUE	7.298	580.341	C58H102N2O21	GM3	SDWMWNMHGZUSOF-UHFFFAOYSA-N	O=C(O)C1(OC2C(O)C(OC(CO)C2O)OC3C(O)C(O)C(OCC(NC(=O)CCCCCCCC=CCC=CCCCCCC)C(O)C=CCCCCCCCCCCC)OC3CO)OC(C(O)C(O)CO)C(N=C(O)C)C(O)C1	530	FALSE	TRUE	FALSE	Normalized unit: Intensity; Annotation method: Msp20250805135626_NCDK_conventional_converted_dev_1	FALSE	FALSE	8562	0	0	0.99	0.739	0.763	0.915	1	0.33	1.425	862.79	Neg_Lipid_UC_PQC_it2	580.34082:9493 581.34549:2733 582.35016:0	50.04185:34 50.38506:25 50.43979:85 50.63402:26 50.75868:6 50.79478:96 50.82152:9 50.94468:55 51.01610:20 51.26127:35 51.35704:32 51.44723:49 51.46168:40 51.58363:16 51.59858:27 51.67049:91 51.88209:9 52.03538:61 52.04912:37 52.23638:23 52.26387:18 52.29138:23 52.81279:8 53.49140:42 53.86446:172 54.00854:76 54.02845:31 54.08986:45 54.09979:10 54.23962:38 54.26509:5 54.29123:77 54.30771:16 54.3172…
66	613.387	11.143	C35H54N2O7	O=C(OC(CCC)CCCC(=O)NCC(=O)NC(C(=O)O)CO)CCC=CCC=CCC=CCC=CCC=CCC=CCC	NA	low score: NAGlySer 30:7;O2|NAGlySer 8:0;O(FA 22:6)	[M-H]-	NegLipidUC	1	TRUE	6.449	613.386	C35H54N2O7	NAGlySer	VXSJXEWZGAZHAC-UHFFFAOYSA-N	O=C(OC(CCC)CCCC(=O)NCC(=O)NC(C(=O)O)CO)CCC=CCC=CCC=CCC=CCC=CCC=CCC	530	FALSE	TRUE	FALSE	Normalized unit: Intensity; Annotation method: Msp20250805135626_NCDK_conventional_converted_dev_1	FALSE	FALSE	9271	0	0	0.92	0.406	0.896	0.649	1	0.2	1.143	418.89	Neg_Lipid_UC_PQC_it3	613.38837:5552 614.39303:2488 615.39770:863	50.08472:6 50.16298:18 50.18300:37 50.26504:16 50.31984:21 50.52250:40 50.64455:27 50.84164:20 51.01753:93 51.28105:12 51.35356:53 51.42496:85 52.00668:47 52.52669:53 52.78789:58 52.84822:63 53.17961:40 53.59475:92 53.69244:17 53.70341:7 53.72892:38 53.73700:48 53.74920:32 54.30000:126 54.37049:29 54.53287:20 54.65364:24 54.74271:130 54.78853:5 54.85862:153 54.87415:17 54.89571:18 55.06531:20 55.…
67	613.541	11.443	null	null	NA	RIKEN N-VS1 ID-3250 from Mouse_Macrophage_WT_N_F1AA	[M-H]-	NegLipidUC	0.87	TRUE	7.38	613.537	null	Unknown	null	null	430	FALSE	TRUE	TRUE	Normalized unit: Intensity; Annotation method: Msp20250805135626_NCDK_conventional_converted_dev_1	FALSE	FALSE	9283	0	0	0.86	1	0.866	0.866	1	1	1.659	123.87	Neg_Lipid_UC_PQC_it5	613.54034:12549 614.54501:5359 615.54968:0	50.21725:60 50.48227:51 50.49909:20 50.51877:43 50.55476:13 50.62059:127 50.64890:22 50.67130:11 51.00734:30 51.07577:23 51.24565:53 51.25687:38 51.30150:46 51.32813:17 51.63881:80 52.30177:67 52.33639:45 52.47909:12 53.20129:86 53.21641:104 53.28681:25 53.39533:62 53.42916:72 53.45771:69 53.50088:6 53.61493:9 53.63886:16 53.83501:179 53.85842:11 53.89637:36 53.97508:19 54.14131:256 54.17844:18 5…
68	639.557	10.383	null	null	NA	RIKEN N-VS1 ID-3573 from Cell_HeLa_WT_N_Ctr	[M-H]-	NegLipidUC	1	TRUE	6.97	639.555	null	Unknown	null	null	430	FALSE	TRUE	TRUE	Normalized unit: Intensity; Annotation method: Msp20250805135626_NCDK_conventional_converted_dev_1	FALSE	FALSE	9831	0	0	0.95	0.945	0.841	0.861	1	0.5	1.394	28884.5	Neg_Lipid_UC_PQC_it1	639.55731:386191 640.56198:170486 641.56665:39545	50.57635:44 52.25139:42 52.28334:6 52.29421:89 55.35088:44 55.86884:17 56.55281:144 56.57809:6 56.59229:11 57.25426:16 58.22703:15 59.83991:32 61.15777:18 63.61306:23 63.80186:51 63.88815:26 64.12991:27 64.59363:242 64.61983:13 65.07678:74 65.19754:35 65.82349:31 68.38057:29 69.40378:18 72.79009:37 73.23369:82 73.32730:110 78.63112:22 79.08547:145 79.55041:49 81.32801:33 83.79727:26 85.28054:56 8…
69	641.572	11.444	null	null	NA	RIKEN N-VS1 ID-3604 from Mouse_Macrophage_WT_N_F1AA	[M-H]-	NegLipidUC	1	TRUE	7.37	641.573	null	Unknown	null	null	430	FALSE	TRUE	TRUE	Normalized unit: Intensity; Annotation method: Msp20250805135626_NCDK_conventional_converted_dev_1	FALSE	FALSE	9905	0	0	1	1	0.866	0.866	1	1	1.722	1915.56	Neg_Lipid_UC_PQC_it1	641.57288:42154 642.57754:18226 643.58221:4630	50.21980:51 50.58751:42 50.96440:69 50.97940:16 51.51156:79 51.62593:32 52.02401:23 52.06416:52 52.48031:264 52.50663:20 52.60191:28 52.75499:23 52.79012:65 52.83539:27 53.52381:24 53.54423:12 53.56194:27 53.86044:50 53.87350:12 54.52578:52 54.59674:22 54.86559:34 55.12692:27 55.44550:17 55.59465:57 56.45449:21 56.66310:75 56.68597:9 56.87413:6 57.24449:25 57.28766:66 57.69536:59 58.79673:126 58.…
70	667.533	9.821	C43H72O5	O=C(O)CCC(C)C1CCC2C3CCC4CC(OC(=O)CCCCCCCC=CCC=CCCCCCC)CCC4(C)C3CC(O)C12C	NA	low score: SE 24:1;O4/19:2	[M-H]-	NegLipidUC	1	TRUE	8.829	667.531	C43H72O5	DCAE	WLBPGENTLPVERV-UHFFFAOYSA-N	O=C(O)CCC(C)C1CCC2C3CCC4CC(OC(=O)CCCCCCCC=CCC=CCCCCCC)CCC4(C)C3CC(O)C12C	530	FALSE	TRUE	FALSE	Normalized unit: Intensity; Annotation method: Msp20250805135626_NCDK_conventional_converted_dev_1	FALSE	FALSE	10594	0	0	0.9	0.637	0.7	0.845	1	0.33	1.311	15449.2	Neg_Lipid_UC_PQC_it1	667.53381:184286 668.53848:80543 669.54315:17682	50.08914:48 50.09945:21 50.10927:16 50.51072:140 50.71841:10 51.77836:50 52.54935:11 53.23096:108 53.37480:25 53.53152:11 53.70304:50 55.37894:33 55.64188:65 55.98920:56 56.28173:68 56.45249:24 56.66802:15 56.69923:71 57.47591:75 57.51391:12 57.70470:243 57.73490:20 59.00316:14 59.07207:12 59.37278:65 60.61914:93 62.02094:16 62.50404:23 62.70143:92 63.59663:13 64.21861:9 66.06390:121 67.30589:44 …
71	744.555	24.217	C41H80NO8P	O=C(OCC(OC(=O)CCCCCCCC=CCCCCCCCC)COP(=O)(O)OCCN)CCCCCCCCCCCCCCCCC	NA	PE 36:1|PE 18:0_18:1	[M-H]-	NegLipidUC	0.93	TRUE	11.091	744.555	C41H80NO8P	PE	JQKOHRZNEOQNJE-UHFFFAOYSA-N	O=C(OCC(OC(=O)CCCCCCCC=CCCCCCCCC)COP(=O)(O)OCCN)CCCCCCCCCCCCCCCCC	410	FALSE	TRUE	TRUE	Normalized unit: Intensity; Annotation method: Msp20250805135626_NCDK_conventional_converted_dev_1	FALSE	FALSE	13013	0	0	1	0.776	0.815	0.849	3	2	2.49	2231.16	Neg_Lipid_UC_PQC_it4	744.55463:10034 745.55929:4669 746.56396:1854	50.00914:85 50.05041:21 50.05831:10 51.01646:11 51.08811:13 51.32765:15 51.33801:24 51.65881:79 51.71278:29 51.91629:52 52.10689:7 52.29535:39 52.35891:13 52.54479:8 52.64455:21 52.85803:10 52.88066:14 53.18789:12 53.22078:33 53.59814:32 53.61046:95 53.62798:17 53.69286:33 53.77458:14 53.85576:15 54.06193:72 54.10476:17 54.91849:24 54.93938:9 55.48804:37 55.58824:40 55.74229:35 55.76808:15 55.799…
72	761.583	17.736	C39H79N2O6P	CCCCCCCCCCCCCCCC(=O)NC(COP([O-])(=O)OCC[N+](C)(C)C)C(O)\C=C\CCCCCCCCCCCCC	NA	SM d34:1	[M+CH3COO]-	NegLipidUC	0.93	TRUE	9.016	761.581	C39H79N2O6P	Phosphosphingolipids	RWKUXQNLWDTSLO-NHQGMKOOSA-N	CCCCCCCCCCCCCCCC(=O)NC(COP([O-])(=O)OCC[N+](C)(C)C)C(O)\C=C\CCCCCCCCCCCCC	430	FALSE	TRUE	TRUE	Normalized unit: Intensity; Annotation method: MSMS-Public_all-neg-VS19_4	FALSE	FALSE	13536	0	0	0.99	0.882	0.809	0.844	2	0.5	1.541	9217.04	Neg_Lipid_UC_PQC_it1	761.58038:34169 762.58505:16219 763.58972:3995	51.06210:33 51.51520:77 51.77513:15 51.98185:13 52.64213:8 53.15155:50 53.31927:54 53.66315:19 53.86484:36 53.87614:32 53.99071:69 55.00562:198 55.04676:45 55.57504:85 55.64443:256 55.66285:29 55.67774:12 56.32717:41 56.56894:27 56.78020:44 56.78786:47 57.44099:41 57.99794:49 58.00847:6 58.75092:46 58.76416:10 58.77746:63 59.01210:108 59.04822:6 59.12945:44 59.15181:12 59.64727:36 59.90448:59 59.…
73	766.539	22.08	C43H78NO8P	[H][C@@](COC(=O)CCCCCCCCCCCCCCCCC)(COP(O)(=O)OCCN)OC(=O)CCC\C=C/C\C=C/C\C=C/C\C=C/CCCCC	NA	(2-aminoethoxy)[2-[icosa-5.8.11.14-tetraenoyloxy]-3-(octadecanoyloxy)propoxy]phosphinic acid	[M-H]-	NegLipidUC	0.93	TRUE	-1	766.539	C43H78NO8P	Phosphatidylethanolamines	ANRKEHNWXKCXDB-BHFWLYLHSA-N	[H][C@@](COC(=O)CCCCCCCCCCCCCCCCC)(COP(O)(=O)OCCN)OC(=O)CCC\C=C/C\C=C/C\C=C/C\C=C/CCCCC	430	FALSE	TRUE	TRUE	Normalized unit: Intensity; Annotation method: MSMS-Public_all-neg-VS19_4	FALSE	FALSE	13671	0	0	1	0.705	0.941	0.736	4	0.13	1.253	1702.79	Neg_Lipid_UC_PQC_it4	766.53900:7988 767.54367:3638 768.54834:1211	50.06017:8 50.27341:17 50.33290:63 50.83386:16 50.86373:44 50.90044:9 51.24859:15 51.45458:9 51.48320:28 51.66756:27 51.81487:27 51.82681:27 51.85213:9 52.01578:199 52.05367:7 52.09642:45 52.16393:29 52.18051:50 52.27138:33 52.29226:97 52.30222:146 52.36143:25 52.53947:13 52.68011:7 53.05587:75 53.07822:5 53.25449:68 53.48342:43 53.90935:38 53.92093:45 53.98145:25 54.23803:190 54.33149:18 54.4169…
74	776.615	25.135	C48H79NO3	O=C(NC(CO)C(O)C=CCCC=CCCC=CCCCCCCCCCCCCC)CCC=CCC=CCC=CCC=CCC=CCC=CCC	NA	low score: Cer 48:9;O2|Cer 26:3;O2/22:6	[M+CH3COO]-	NegLipidUC	0.6	TRUE	12.116	776.62	C48H79NO3	Cer_NS	OSCCBXLXMLFRJS-UHFFFAOYSA-N	O=C(NC(CO)C(O)C=CCCC=CCCC=CCCCCCCCCCCCCC)CCC=CCC=CCC=CCC=CCC=CCC=CCC	530	FALSE	TRUE	FALSE	Normalized unit: Intensity; Annotation method: Msp20250805135626_NCDK_conventional_converted_dev_1	FALSE	FALSE	13945	0	0	0.81	0.392	0.97	0.61	1	0.09	1.018	113.19	Neg_Lipid_UC_PQC_it1	776.61481:42321 777.61947:19763 778.62414:0	50.17493:45 50.72296:31 51.71789:36 52.67467:29 52.83136:6 53.93191:19 54.54826:26 54.60604:64 54.71947:22 54.74215:19 54.75017:7 54.76296:35 55.43032:38 55.93737:54 57.38423:15 57.51443:80 57.75862:43 58.12236:97 58.15597:5 58.46282:19 59.01378:3531 59.06931:40 59.08732:16 59.10386:9 59.14161:47 59.15620:41 59.19349:73 59.26706:42 59.48488:45 60.01736:278 60.05398:6 60.09552:57 60.38062:223 60.4…
75	788.545	18.852	C42H80NO10P	O=C(OCC(OC(=O)CCCCCCCC=CCCCCCCCC)COP(=O)(O)OCC(N)C(=O)O)CCCCCCCCCCCCCCCCC	NA	PS 36:1	[M-H]-	NegLipidUC	0.93	TRUE	9.017	788.545	C42H80NO10P	PS	AJFWREUFUPEYII-UHFFFAOYSA-N	O=C(OCC(OC(=O)CCCCCCCC=CCCCCCCCC)COP(=O)(O)OCC(N)C(=O)O)CCCCCCCCCCCCCCCCC	420	FALSE	TRUE	TRUE	Normalized unit: Intensity; Annotation method: Msp20250805135626_NCDK_conventional_converted_dev_1	FALSE	FALSE	14232	0	0	0.98	0.464	0.737	0.788	4	1	1.727	896.31	Neg_Lipid_UC_PQC_it5	788.54303:5199 789.54770:3009 790.55237:1088	50.05612:169 50.10195:38 50.23480:20 50.34941:42 50.49838:128 50.53216:58 50.64174:12 50.65188:66 50.78218:23 50.97332:74 50.98930:9 51.00177:53 51.20931:22 51.29350:52 51.40994:34 51.45956:17 51.83234:29 51.99528:53 52.07689:137 52.10401:5 52.54532:103 52.57247:6 52.77494:27 52.78767:17 52.82254:56 52.95287:182 52.96569:167 52.98867:21 53.00377:6 53.04424:12 53.10547:77 53.17531:8 53.19363:16 53…
76	793.598	24.961	C50H82O7	O=C(O)CCC(C)C1CCC2C3C(=O)CC4CC(OC(=O)CCCCCCCC(O)CCCCC=CCC=CCC=CCCCCC)CCC4(C)C3CC(O)C12C	NA	low score: SE 24:2;O5/26:3;O	[M-H]-	NegLipidUC	1	TRUE	9.465	793.599	C50H82O7	KDCAE	BUNCILSZVKVTFU-UHFFFAOYSA-N	O=C(O)CCC(C)C1CCC2C3C(=O)CC4CC(OC(=O)CCCCCCCC(O)CCCCC=CCC=CCC=CCCCCC)CCC4(C)C3CC(O)C12C	530	FALSE	TRUE	FALSE	Normalized unit: Intensity; Annotation method: Msp20250805135626_NCDK_conventional_converted_dev_1	FALSE	FALSE	14364	0	0	1	0.865	0.934	0.895	1	0.25	1.429	2252.49	Neg_Lipid_UC_PQC_it4	793.59845:24702 794.60312:11968 795.60779:11679	50.45450:11 50.69097:41 50.91279:16 51.11631:17 51.54451:21 51.87415:70 52.54801:16 52.93098:16 52.95022:173 52.97643:7 52.99194:74 53.41037:37 53.44797:22 55.64167:46 55.65583:9 57.96196:78 58.80062:47 58.97986:20 59.01322:488 59.05246:11 59.37085:14 59.78427:52 59.85519:26 60.19082:19 60.28119:41 61.09017:76 61.45884:23 61.62949:92 63.11407:8 63.37785:47 63.46975:13 63.51944:49 64.35145:20 64.6…
77	796.653	18.205	C41H72D9N2O6P	[C@](COP(=O)([O-])OCC[N+](C)(C)C)([H])(NC(CCCCCCC/C=C\CCCCC([2H])([2H])C([2H])([2H])C([2H])([2H])C([2H])([2H])[2H])=O)[C@]([H])(O)/C=C/CCCCCCCCCCCCC	NA	SM 36:2;O2(d9)|SM 18:1;O2/18:1(d9)	[M+CH3COO]-	NegLipidUC	1	TRUE	8.934	796.655	C41H72[2H]9N2O6P	SM	NBEADXWAAWCCDG-KYPZZJCONA-N	[C@](COP(=O)([O-])OCC[N+](C)(C)C)([H])(NC(CCCCCCC/C=C\CCCCC([2H])([2H])C([2H])([2H])C([2H])([2H])C([2H])([2H])[2H])=O)[C@]([H])(O)/C=C/CCCCCCCCCCCCC	430	FALSE	TRUE	TRUE	Normalized unit: Intensity; Annotation method: Msp20250805135626_NCDK_conventional_converted_dev_1	FALSE	FALSE	14482	0	0	0.97	0.642	0.877	0.894	2	0.5	1.516	1452.87	Neg_Lipid_UC_PQC_it3	796.65283:33414 797.65750:16154 798.66217:4730	50.29801:10 50.34480:43 50.38921:86 50.42795:7 50.52089:35 50.53097:14 50.68366:42 50.84150:49 50.94931:40 50.95556:17 51.09762:45 51.21185:28 51.35656:28 51.73293:20 51.88731:27 52.55706:16 53.70130:35 54.14646:14 54.43102:18 54.87098:87 55.05269:38 55.08339:39 55.22721:7 55.68676:59 55.99328:84 56.21089:33 57.62969:40 57.64822:5 58.18984:16 58.66668:112 58.67905:25 59.01373:6128 59.13307:29 59.…
78	811.62	20.395	C41H73D7NO8P	[C@](COP(=O)([O-])OCC[N+](C)(C)C)([H])(OC(CCCCCCC/C=C\CCCCCC([2H])([2H])C([2H])([2H])C([2H])([2H])[2H])=O)COC(CCCCCCCCCCCCCC)=O	NA	PC 33:1(d7)|PC 15:0_18:1(d7)	[M+CH3COO]-	NegLipidUC	1	TRUE	9.259	811.621	C41H73[2H]7NO8P	PC	ZEWLMKXMNQOCOQ-GCHPQBSENA-N	[C@](COP(=O)([O-])OCC[N+](C)(C)C)([H])(OC(CCCCCCC/C=C\CCCCCC([2H])([2H])C([2H])([2H])C([2H])([2H])[2H])=O)COC(CCCCCCCCCCCCCC)=O	430	FALSE	TRUE	TRUE	Normalized unit: Intensity; Annotation method: Msp20250805135626_NCDK_conventional_converted_dev_1	FALSE	FALSE	14898	0	0	0.99	0.81	0.842	0.856	4	0.5	1.538	36643.9	Neg_Lipid_UC_PQC_it2	811.61987:306828 812.62454:145615 813.62921:40267	50.83714:65 50.87888:77 50.98157:15 51.08320:23 51.48560:256 51.50985:17 51.51911:20 51.53152:13 51.64577:15 53.02413:16 53.05455:69 53.32392:8 53.67925:30 53.84611:12 53.95735:21 54.14039:30 54.30849:35 54.63512:10 55.45731:108 56.27023:8 56.40060:60 56.86829:72 57.35229:23 57.46147:10 57.48325:167 57.93730:8 57.94996:118 57.96884:18 58.24049:9 58.28500:44 58.29849:7 58.31717:54 59.01261:68 59.0…
79	816.576	20.006	C42H80NO8P	O=C(OCC(OC(=O)CCCCCCCC=CCC=CCCCCC)COP(=O)([O-])OCC[N+](C)(C)C)CCCCCCCCCCCCCCC	NA	PC 34:2	[M+CH3COO]-	NegLipidUC	0.93	TRUE	9.333	816.576	C42H80NO8P	PC	JLPULHDHAOZNQI-UHFFFAOYSA-N	O=C(OCC(OC(=O)CCCCCCCC=CCC=CCCCCC)COP(=O)([O-])OCC[N+](C)(C)C)CCCCCCCCCCCCCCC	420	FALSE	TRUE	TRUE	Normalized unit: Intensity; Annotation method: Msp20250805135626_NCDK_conventional_converted_dev_1	FALSE	FALSE	15058	0	0	1	0.622	0.942	0.872	3	1	1.852	981.42	Neg_Lipid_UC_PQC_it4	816.57623:29122 817.58090:17767 818.58557:4447	50.09936:35 50.10919:27 50.14471:9 50.21462:25 50.28228:12 50.52040:53 51.02378:73 51.04118:12 51.16136:29 51.30679:80 51.32935:6 51.76923:50 51.96742:46 53.14000:20 53.26821:82 53.29951:28 53.41703:8 54.30596:25 54.33391:13 54.58663:160 54.60827:15 54.63251:5 54.65555:32 54.67856:11 54.70549:17 54.99993:6 55.02951:79 55.32441:21 55.37364:23 56.19853:20 56.90753:7 56.92801:55 57.16871:16 57.85069…
80	818.591	22.115	C42H82NO8P	O=C(OCC(OC(=O)CCCCCCCC=CCCCCCCCC)COP(=O)([O-])OCC[N+](C)(C)C)CCCCCCCCCCCCCCC	NA	PC 34:1	[M+CH3COO]-	NegLipidUC	0.73	TRUE	9.682	818.592	C42H82NO8P	PC	WTJKGGKOPKCXLL-UHFFFAOYSA-N	O=C(OCC(OC(=O)CCCCCCCC=CCCCCCCCC)COP(=O)([O-])OCC[N+](C)(C)C)CCCCCCCCCCCCCCC	420	FALSE	TRUE	TRUE	Normalized unit: Intensity; Annotation method: Msp20250805135626_NCDK_conventional_converted_dev_1	FALSE	FALSE	15124	0	0	0.99	0.573	0.897	0.886	3	1	1.834	124.45	Neg_Lipid_UC_PQC_it5	818.59076:11865 819.59543:5875 820.60009:2271	50.08017:86 50.09654:9 50.17523:19 50.26102:10 50.36725:22 50.51924:57 50.59452:135 50.62507:27 51.01891:35 51.14143:48 51.21433:22 51.32782:148 51.35285:22 51.38759:5 51.47742:12 51.51161:44 51.72776:26 51.91781:11 52.33893:47 52.34880:12 52.41711:57 52.55097:41 52.57180:6 52.70604:260 52.73740:16 52.95359:14 53.32162:56 53.35697:39 53.46817:29 53.51647:42 53.58148:105 53.68070:42 53.95245:17 54…
81	845.674	25.997	C45H91N2O6P	CCCCCCCCCCCCCCCCCCCCCC(=O)NC(COP([O-])(=O)OCC[N+](C)(C)C)C(O)\C=C\CCCCCCCCCCCCC	NA	SM d40:1	[M+CH3COO]-	NegLipidUC	0.67	TRUE	12.217	845.675	C45H91N2O6P	Phosphosphingolipids	FJJANLYCZUNFSE-BSKJHSHCSA-N	CCCCCCCCCCCCCCCCCCCCCC(=O)NC(COP([O-])(=O)OCC[N+](C)(C)C)C(O)\C=C\CCCCCCCCCCCCC	430	FALSE	TRUE	TRUE	Normalized unit: Intensity; Annotation method: MSMS-Public_all-neg-VS19_4	FALSE	FALSE	15844	0	0	0.99	0.86	0.764	0.851	1	0.33	1.422	8237.98	Neg_Lipid_UC_PQC_it3	845.67413:22271 846.67880:13582 847.68347:0	50.06871:5 50.37429:250 50.40145:18 50.41798:11 50.71995:18 51.06210:20 51.81924:65 51.83783:127 51.85962:21 52.20411:45 52.49155:23 52.89828:56 53.00801:39 53.03267:26 53.71406:14 53.86342:43 54.17337:13 55.07274:166 55.22259:83 55.83889:87 56.74843:19 57.07190:13 57.24118:48 57.46967:12 57.53725:20 57.55460:15 57.58507:32 57.63117:87 57.78467:27 58.60139:9 58.77453:51 59.01300:628 59.04387:51 5…
82	846.631	25.148	C44H86NO8P	O=C(OCC(OC(=O)CCCCCCCC=CCCCCCCCC)COP(=O)([O-])OCC[N+](C)(C)C)CCCCCCCCCCCCCCCCC	NA	PC 36:1	[M+CH3COO]-	NegLipidUC	0.53	TRUE	10.735	846.623	C44H86NO8P	PC	ATHVAWFAEPLPPQ-UHFFFAOYSA-N	O=C(OCC(OC(=O)CCCCCCCC=CCCCCCCCC)COP(=O)([O-])OCC[N+](C)(C)C)CCCCCCCCCCCCCCCCC	420	FALSE	TRUE	TRUE	Normalized unit: Intensity; Annotation method: Msp20250805135626_NCDK_conventional_converted_dev_1	FALSE	FALSE	15897	0	0	0.98	0.658	0.917	0.876	3	1	1.848	4898.59	Neg_Lipid_UC_PQC_it4	846.62445:22704 847.62912:12407 848.63379:4769	50.17029:29 50.44405:15 50.46462:28 50.61110:15 50.75143:40 50.81332:46 51.09260:37 51.29090:12 51.33050:24 51.36089:102 51.65010:47 52.17883:38 52.37402:52 52.39616:17 53.00804:22 53.32913:6 53.37898:46 53.81634:11 53.86941:64 54.08057:75 54.20681:45 54.55359:104 54.57158:10 54.71122:18 54.93069:44 54.97558:13 55.11201:53 55.14545:76 55.25281:12 55.48606:136 55.72153:46 56.21327:18 56.47632:130 …
83	869.674	24.364	C47H91N2O6P	CCCCCCCCCCCCC\C=C\C(O)C(COP([O-])(=O)OCC[N+](C)(C)C)NC(=O)CCCCCCCCCCCCCCCC\C=C/C\C=C/CC	NA	SM d42:3	[M+CH3COO]-	NegLipidUC	0.73	TRUE	11.076	869.675	C47H91N2O6P	Phosphosphingolipids	SAFPQDBNJOKZOV-CBMSYKLZSA-N	CCCCCCCCCCCCC\C=C\C(O)C(COP([O-])(=O)OCC[N+](C)(C)C)NC(=O)CCCCCCCCCCCCCCCC\C=C/C\C=C/CC	430	FALSE	TRUE	TRUE	Normalized unit: Intensity; Annotation method: MSMS-Public_all-neg-VS19_4	FALSE	FALSE	16451	0	0	0.99	0.9	0.797	0.847	2	0.5	1.545	3083.49	Neg_Lipid_UC_PQC_it3	869.67438:14697 870.67905:8050 871.68371:3688	50.06438:33 50.13058:49 50.22495:52 50.60295:81 50.61006:67 50.70676:26 51.12036:32 51.14002:35 51.56827:98 51.78748:22 51.81450:66 51.99423:15 52.33428:66 52.45913:33 52.50915:11 52.65236:53 53.33697:16 54.01912:81 54.18615:19 54.19440:92 54.22434:6 54.53129:144 54.56609:16 54.61517:99 54.74504:49 55.30940:24 55.32737:5 55.64160:22 55.92572:45 55.96710:12 55.98306:52 56.07062:18 56.28421:83 56.3…
84	871.691	25.871	C47H93N2O6P	CCCCCCCCCCCCC\C=C\C(O)C(COP([O-])(=O)OCC[N+](C)(C)C)NC(=O)CCCCCCCCC\C=C/CCCCCCCCCCCC	NA	SM d42:2	[M+CH3COO]-	NegLipidUC	0.87	TRUE	12.223	871.691	C47H93N2O6P	Phosphosphingolipids	SUTDVWUQTJGTCQ-IMMYYDDQSA-N	CCCCCCCCCCCCC\C=C\C(O)C(COP([O-])(=O)OCC[N+](C)(C)C)NC(=O)CCCCCCCCC\C=C/CCCCCCCCCCCC	430	FALSE	TRUE	TRUE	Normalized unit: Intensity; Annotation method: MSMS-Public_all-neg-VS19_4	FALSE	FALSE	16495	0	0	1	0.975	0.857	0.854	2	0.67	1.685	6929.25	Neg_Lipid_UC_PQC_it2	871.69019:23207 872.69485:13816 873.69952:4400	50.08042:69 50.59356:24 51.32090:79 51.35541:21 51.36830:42 51.62560:8 51.75515:12 52.54938:23 52.69252:129 52.72827:5 52.73746:5 53.14571:217 53.29835:12 53.32444:25 53.85578:35 54.21232:26 54.22421:13 55.01916:41 55.16176:22 55.59015:52 55.62382:171 56.07064:26 57.89256:6 58.74815:5 59.16005:9 59.18098:12 59.24292:47 59.25728:9 59.27413:22 59.38826:23 59.61929:6 60.56698:15 60.89845:43 61.48815…
85	873.707	28.333	C47H95N2O6P	CCCCCCCCCCCCCCCCCCCCCCCC(=O)NC(COP([O-])(=O)OCC[N+](C)(C)C)C(O)\C=C\CCCCCCCCCCCCC	NA	SM d42:1	[M+CH3COO]-	NegLipidUC	0.4	TRUE	13.074	873.707	C47H95N2O6P	Phosphosphingolipids	QEDPUVGSSDPBMD-OGSMZCTISA-N	CCCCCCCCCCCCCCCCCCCCCCCC(=O)NC(COP([O-])(=O)OCC[N+](C)(C)C)C(O)\C=C\CCCCCCCCCCCCC	430	FALSE	TRUE	TRUE	Normalized unit: Intensity; Annotation method: MSMS-Public_all-neg-VS19_4	FALSE	FALSE	16539	0	0	0.98	0.635	0.648	0.849	2	0.67	1.559	1715.03	Neg_Lipid_UC_PQC_it3	873.70502:4990 874.70968:2313 875.71435:510	50.06000:208 50.24389:39 50.73284:15 50.96074:72 51.14452:35 51.34313:58 51.41249:36 51.49213:164 51.52282:13 51.79977:35 51.97801:63 52.01919:32 52.09939:126 52.15175:40 52.23410:86 52.33184:15 52.38396:27 52.42601:40 52.54195:59 52.59190:22 52.70274:63 52.72257:32 52.81912:18 52.96625:16 53.00649:20 53.15541:30 53.32188:28 53.38985:10 53.41756:12 53.56136:35 54.23332:82 54.59791:57 54.61201:6 5…
86	915.598	12.866	C49H89O13P	O=C(OCC(OC(=O)CCCCCCCCCCCCCCCCCCC=CCC=CCC=CCCCCCCC)COP(=O)(O)OC1C(O)C(O)C(O)C(O)C1O)CCCCC	NA	low score: PI 40:3|PI 6:0_34:3	[M-H]-	NegLipidUC	1	TRUE	9.324	915.597	C49H89O13P	PI	REHLFJHXVUOPTA-UHFFFAOYSA-N	O=C(OCC(OC(=O)CCCCCCCCCCCCCCCCCCC=CCC=CCC=CCCCCCCC)COP(=O)(O)OC1C(O)C(O)C(O)C(O)C1O)CCCCC	530	FALSE	TRUE	FALSE	Normalized unit: Intensity; Annotation method: Msp20250805135626_NCDK_conventional_converted_dev_1	FALSE	FALSE	17504	0	0	0.99	0.62	0.92	0.811	1	0.11	1.242	6730.73	Neg_Lipid_UC_PQC_it3	915.59839:94045 916.60306:60433 917.60772:18543	50.39819:181 50.69014:238 50.72240:16 51.10541:16 51.25284:35 51.96011:15 51.97772:10 52.12173:93 52.34355:24 52.73240:32 52.95369:25 53.02322:47 53.21210:37 53.43529:13 53.72980:134 53.76697:8 54.45850:14 54.71062:39 54.81298:14 55.06506:175 55.08497:11 55.56185:7 55.61841:14 55.76611:22 55.87918:32 56.07019:15 56.61053:25 56.77502:33 58.65818:57 58.92927:77 59.01096:27 59.79173:24 60.11570:19 6…
87	915.598	17.271	C49H89O13P	O=C(OCC(OC(=O)CCCCCCCCC=CCC=CCC=CCCCCC)COP(=O)(O)OC1C(O)C(O)C(O)C(O)C1O)CCCCCCCCCCCCCCCCC	NA	low score: PI 40:3|PI 18:0_22:3	[M-H]-	NegLipidUC	1	TRUE	9.462	915.597	C49H89O13P	PI	FPMGZGDSFLCJRN-UHFFFAOYSA-N	O=C(OCC(OC(=O)CCCCCCCCC=CCC=CCC=CCCCCC)COP(=O)(O)OC1C(O)C(O)C(O)C(O)C1O)CCCCCCCCCCCCCCCCC	530	FALSE	TRUE	FALSE	Normalized unit: Intensity; Annotation method: Msp20250805135626_NCDK_conventional_converted_dev_1	FALSE	FALSE	17505	0	0	1	0.6	0.877	0.835	2	0.22	1.315	3999.05	Neg_Lipid_UC_PQC_it3	915.59766:46268 916.60232:28235 917.60699:10375	50.05522:24 50.16056:15 50.27566:96 50.48198:36 50.64171:22 50.74542:14 50.76508:62 50.98647:20 51.36049:54 51.68218:22 51.96432:25 52.62521:129 52.80022:13 53.16875:22 53.41262:18 53.54413:96 53.82277:34 54.01566:12 54.07483:101 54.37900:10 55.22445:6 55.25817:235 55.29777:13 55.35825:23 55.56845:48 55.59530:165 55.90762:10 56.11215:73 56.57816:71 56.69603:30 56.99190:18 57.48183:23 57.49879:98 …
88	968.681	27.63	C55H91NO9	O=C(NC(COC1OC(CO)C(O)C(O)C1O)C(O)C=CCCC=CCCC=CCCCCCCCC)C(O)CCCCCCCC=CCC=CCC=CCC=CCC=CCC=CCC	NA	low score: HexCer 49:9;O3|HexCer 21:3;O2/28:6;O	[M+CH3COO]-	NegLipidUC	0.6	TRUE	11.369	968.683	C55H91NO9	HexCer_HS	AQSBGHNDEAADDC-UHFFFAOYSA-N	O=C(NC(COC1OC(CO)C(O)C(O)C1O)C(O)C=CCCC=CCCC=CCCCCCCCC)C(O)CCCCCCCC=CCC=CCC=CCC=CCC=CCC=CCC	530	FALSE	TRUE	FALSE	Normalized unit: Intensity; Annotation method: Msp20250805135626_NCDK_conventional_converted_dev_1	FALSE	FALSE	18667	0	0	0.92	0.742	0.939	0.839	1	0.17	1.288	82.66	Neg_Lipid_UC_PQC_it5	968.67932:5996 969.68399:3055 970.68866:1925	50.12697:26 50.24786:27 50.34686:20 50.38605:39 50.39656:15 50.58784:20 50.70957:11 50.84122:8 50.92087:111 50.93745:9 51.10998:14 51.15786:180 51.17961:12 51.24650:24 51.37584:8 51.47455:60 51.52446:51 51.56182:43 51.57096:54 51.61344:6 51.74796:36 51.82064:22 51.91182:36 51.93280:37 52.00529:26 52.22617:35 52.30147:26 52.34427:53 52.42653:54 52.51131:69 52.52419:8 52.56056:48 52.78614:130 52.80…
89	987.62	12.205	C56H92O12S	O=C(OC(COCCCCCCCCC=CCC=CCCCCCC)COC1OC(CO)C(O)C(OS(=O)(=O)O)C1O)CCCCCC=CCC=CCC=CCC=CCC=CCC=CCC=CCC	NA	low score: SMGDG O-47:9|SMGDG O-19:2_28:7	[M-H]-	NegLipidUC	1	TRUE	10.619	987.624	C56H92O12S	EtherSMGDG	CSHALBFQHGLRJE-UHFFFAOYSA-N	O=C(OC(COCCCCCCCCC=CCC=CCCCCCC)COC1OC(CO)C(O)C(OS(=O)(=O)O)C1O)CCCCCC=CCC=CCC=CCC=CCC=CCC=CCC=CCC	530	FALSE	TRUE	FALSE	Normalized unit: Intensity; Annotation method: Msp20250805135626_NCDK_conventional_converted_dev_1	FALSE	FALSE	18979	0	0	0.87	0.794	0.694	0.866	1	1	1.767	1830.04	Neg_Lipid_UC_PQC_it1	987.61847:13300 988.62314:10998 989.62780:2969	50.20550:75 50.22436:7 50.61477:46 50.73046:25 50.87128:19 51.05508:108 51.07721:6 51.10962:23 51.49438:15 51.72712:21 51.81499:56 51.99577:28 52.05093:98 52.45415:19 52.50356:7 52.84054:16 52.88128:24 52.90393:106 53.31866:25 53.70844:60 54.41890:35 54.66076:6 55.22767:65 55.25806:37 55.42606:118 55.57068:32 55.67823:156 55.87412:38 55.89799:48 55.98116:59 56.14855:17 56.31022:18 57.23616:25 57.…
90	1030.74	24.477	C54H101NO13	O=C(NC(COC1OC(CO)C(OC2OC(CO)C(O)C(O)C2O)C(O)C1O)C(O)C=CCCCCCCCCCCC)CCCCCCCCCCCCCCCC=CCCCCCCCC	NA	low score: Hex2Cer 42:2;O2	[M+CH3COO]-	NegLipidUC	0.93	TRUE	12.092	1030.74	C54H101NO13	Hex2Cer	HMASACBCOPKUDY-UHFFFAOYSA-N	O=C(NC(COC1OC(CO)C(OC2OC(CO)C(O)C(O)C2O)C(O)C1O)C(O)C=CCCCCCCCCCCC)CCCCCCCCCCCCCCCC=CCCCCCCCC	530	FALSE	TRUE	FALSE	Normalized unit: Intensity; Annotation method: Msp20250805135626_NCDK_conventional_converted_dev_1	FALSE	FALSE	19551	0	0	0.97	0.777	0.899	0.897	1	0.17	1.338	545.67	Neg_Lipid_UC_PQC_it4	1030.73877:9287 1031.74344:5891 1032.74811:2931	50.14840:14 50.20224:6 50.33744:13 50.41341:13 50.63352:234 50.65430:30 50.66394:8 50.90189:25 51.08359:16 51.12524:15 51.27864:42 51.29473:6 51.39748:21 51.40748:17 51.44529:15 51.57656:86 51.59384:8 51.71787:14 51.74371:17 51.77540:27 51.98821:63 52.03168:39 52.15647:39 52.37146:7 52.40653:17 52.43154:13 52.45480:80 52.47662:6 52.49791:28 52.56099:41 52.61248:65 52.84942:11 52.96542:58 52.98222…
91	1105.55	25.727	C53H86O24	CC1(C)C[C@H]2C3=CCC4[C@@]5(C)CC[C@H](OC6OC(C(O)C(O)C6OC7OC(CO)C(O)C(O)C7O)C(O)=O)[C@](C)(CO)C5CC[C@@]4(C)C3(C)CC[C@@]2(C)[C@H](OC8OCC(O)C(OC9OC(CO)C(O)C(O)C9O)C8O)[C@@H]1O	NA	NCGC00180022-02!6-[[(3S,4S,6aR,8aR,9S,10R,12aS,14bR)-9-[3,5-dihydroxy-4-[3,4,5-trihydroxy-6-(hydroxymethyl)oxan-2-yl]oxyoxan-2-yl]oxy-10-hydroxy-4-(hydroxymethyl)-4,6a,6b,8a,11,11,14b-heptamethyl-1,2,3,4a,5,6,7,8,9,10,12,12a,14,14a-tetradecahydropicen-3-yl]oxy]-3,4-dihydroxy-5-[3,4,5-trihydroxy-6-(hydroxymethyl)oxan-2-yl]oxyoxane-2-carboxylic acid	[M-H]-	NegLipidUC	1	TRUE	-1	1105.54	C53H86O24	Triterpene saponins	QSWYVJWAKZGGIL-BQHOWTECSA-N	CC1(C)C[C@H]2C3=CCC4[C@@]5(C)CC[C@H](OC6OC(C(O)C(O)C6OC7OC(CO)C(O)C(O)C7O)C(O)=O)[C@](C)(CO)C5CC[C@@]4(C)C3(C)CC[C@@]2(C)[C@H](OC8OCC(O)C(OC9OC(CO)C(O)C(O)C9O)C8O)[C@@H]1O	430	FALSE	TRUE	TRUE	Normalized unit: Intensity; Annotation method: MSMS-Public_all-neg-VS19_4	FALSE	FALSE	20345	0	0	0.98	0.482	0.931	0.717	2	0.06	1.14	7810.15	Neg_Lipid_UC_PQC_it1	1105.54565:62572 1106.55032:35694 1107.55499:30504	50.23728:62 50.25251:12 50.36435:8 50.98247:49 51.14278:44 51.19461:56 52.20216:73 52.67090:232 53.96754:14 53.99749:58 54.51254:16 54.61969:40 54.75326:24 55.10647:30 56.11077:21 58.50784:13 58.77555:64 58.90731:114 60.79055:8 61.44224:12 62.47395:75 62.88410:17 64.34836:66 64.53576:51 64.70258:72 66.28903:60 66.48561:10 68.23140:153 68.26573:5 68.92395:21 69.03025:80 69.37183:60 70.82008:5 71.4…
92	1173.76	19.439	null	null	NA	RIKEN N-VS1 ID-8768 from Mouse_Macrophage_WT_N_F1	[M-H]-	NegLipidUC	1	TRUE	9.12	1173.77	null	Unknown	null	null	430	FALSE	TRUE	TRUE	Normalized unit: Intensity; Annotation method: Msp20250805135626_NCDK_conventional_converted_dev_1	FALSE	FALSE	20947	0	0	0.88	0.933	0.808	0.866	1	1	1.646	936.25	Neg_Lipid_UC_PQC_it1	1173.75952:30698 1174.76419:25171 1175.76886:10512	50.11644:24 50.92387:61 51.39031:7 52.06142:17 54.20917:45 54.22355:32 54.62689:12 55.41233:19 55.63135:12 55.75676:20 56.05163:13 56.13094:15 56.36816:23 56.57235:98 56.59511:7 56.84310:49 57.98472:6 58.70393:103 59.31677:18 59.52735:14 59.78445:96 59.95322:39 59.96847:9 61.13910:32 61.29022:29 61.96905:5 62.33437:20 62.88709:18 63.78288:38 63.81750:52 63.83965:7 64.15206:17 64.18556:17 64.26056…
93	1175.78	19.947	C73H108O12	CC(C)(C)C1=CC(CCC(=O)OCC(COC(=O)CCC2=CC(=C(O)C(=C2)C(C)(C)C)C(C)(C)C)(COC(=O)CCC2=CC(=C(O)C(=C2)C(C)(C)C)C(C)(C)C)COC(=O)CCC2=CC(=C(O)C(=C2)C(C)(C)C)C(C)(C)C)=CC(=C1O)C(C)(C)C	NA	Pentaerythritol tetrakis(3,5-di-tert-butyl-4-hydroxyhydrocinnamate)	[M-H]-	NegLipidUC	1	TRUE	9.259	1175.78	C73H108O12	Others	BGYHLZZASRKEJE-UHFFFAOYSA-N	CC(C)(C)C1=CC(CCC(=O)OCC(COC(=O)CCC2=CC(=C(O)C(=C2)C(C)(C)C)C(C)(C)C)(COC(=O)CCC2=CC(=C(O)C(=C2)C(C)(C)C)C(C)(C)C)COC(=O)CCC2=CC(=C(O)C(=C2)C(C)(C)C)C(C)(C)C)=CC(=C1O)C(C)(C)C	430	FALSE	TRUE	TRUE	Normalized unit: Intensity; Annotation method: Msp20250805135626_NCDK_conventional_converted_dev_1	FALSE	FALSE	20967	0	0	1	0.788	0.874	0.834	1	0.14	1.305	50591	Neg_Lipid_UC_PQC_it1	1175.77759:491081 1176.78226:427577 1177.78692:176387	50.03046:29 50.28495:48 50.51631:66 51.02139:30 51.07873:26 51.19692:52 51.93929:71 51.95251:9 52.16906:74 52.18538:11 52.21672:127 52.27637:26 52.76117:76 52.83183:22 53.03426:33 53.42749:57 53.43783:15 54.29858:20 55.84605:29 56.09648:22 56.98744:26 57.02264:29 57.32860:16 59.01516:74 60.14521:13 61.73731:28 61.87653:20 62.67177:46 62.89933:188 62.92574:12 62.94738:6 63.17531:9 63.48381:22 63.7…
94	96.9687	9.821	H3O4P	O=P(O)(O)O	NA	Phosphoric acid	[M-H]-	NegLipidSECUF	1	TRUE	-1	96.9696	H3O4P	Non-metal phosphates	NBIIXXVUZAFLBC-UHFFFAOYSA-N	O=P(O)(O)O	430	FALSE	TRUE	TRUE	Normalized unit: Intensity; Annotation method: MSMS-Neg-FiehnHILIC (1)_2	FALSE	FALSE	371	0	0	0.97	0.841	0.8	0.8	3	1	1.821	47.39	Neg_Lipid_SECUF_PQC_it2	96.96833:81243 97.97300:0 98.97767:0	50.03468:23 50.23159:20 50.96490:82 51.47190:15 51.60522:21 52.23137:25 52.27136:23 52.49075:68 52.71002:120 52.82707:19 52.90328:16 52.92847:19 53.41256:11 53.47590:63 54.09454:8 54.19010:6 54.67646:30 54.76700:111 54.79622:43 54.97798:10 55.73689:65 56.00374:65 57.68910:7 57.95192:83 58.01627:38 58.24581:22 58.28260:21 58.49968:19 58.62466:84 58.68986:7 58.85710:114 59.97914:23 60.20740:61 60.5…
95	121.03	1.379	C7H6O2	O=CC1=CC=C(O)C=C1	NA	4-Hydroxybenzaldehyde	[M-H]-	NegLipidSECUF	1	TRUE	-1	121.029	C7H6O2	Hydroxybenzaldehydes	RGHHSNMVTDWUBI-UHFFFAOYSA-N	O=CC1=CC=C(O)C=C1	430	FALSE	TRUE	TRUE	Normalized unit: Intensity; Annotation method: MSMS-Neg-FiehnHILIC (1)_2	FALSE	FALSE	668	0	0	1	0.607	0.632	0.974	5	0.83	1.719	33.56	Neg_Lipid_SECUF_PQC_it2	121.02945:12781 122.03412:1140 123.03878:502	50.14836:27 50.16034:16 50.27823:10 50.50995:109 50.64670:20 50.85852:26 50.89308:13 51.16483:17 51.20454:7 51.46484:73 51.82388:17 51.91956:14 52.01563:17 52.11964:15 52.17457:54 52.91090:148 52.92111:187 52.99918:77 53.30653:10 53.31985:9 53.37193:54 53.38710:8 53.41009:11 53.50356:22 53.61752:28 53.64317:100 53.65890:34 53.71632:12 53.75688:42 54.28552:25 54.37047:110 54.39255:8 54.41554:10 54…
96	132.923	20.071	null	null	NA	RIKEN N-VS1 ID-45 from Mouse_Muscle_WT_CTX0_Ctr	[M-H]-	NegLipidSECUF	0.8	TRUE	14.65	132.924	null	Unknown	null	null	430	FALSE	TRUE	TRUE	Normalized unit: Intensity; Annotation method: Msp20250805135626_NCDK_conventional_converted_dev_1	FALSE	FALSE	769	0	0	0.97	0.835	0.891	0.834	3	0.75	1.525	7.56	Neg_Lipid_SECUF_PQC_it1	132.92317:62142 133.92784:6621 134.93251:1914	50.16555:40 50.57675:26 51.37448:32 51.52066:55 51.92204:18 53.10796:16 53.55048:28 54.04633:14 54.63023:33 54.70822:24 54.75153:9 55.07321:36 55.09108:5 55.21039:39 57.92981:48 58.98219:17 60.76565:8 60.95081:28 61.04689:37 61.17877:38 61.53630:31 62.60670:15 62.62201:12 63.35142:11 63.49247:211 63.50616:41 64.62018:80 64.79910:24 65.42715:29 65.96792:12 66.75378:10 66.86547:59 67.48917:42 68.26…
97	132.923	11.713	null	null	NA	RIKEN N-VS1 ID-37 from Mouse_Muscle_WT_CTX0_Ctr	[M-H]-	NegLipidSECUF	0.87	TRUE	10.11	132.923	null	Unknown	null	null	430	FALSE	TRUE	TRUE	Normalized unit: Intensity; Annotation method: Msp20250805135626_NCDK_conventional_converted_dev_1	FALSE	FALSE	783	0	0	1	0.762	0.804	0.762	3	0.75	1.478	10.26	Neg_Lipid_SECUF_PQC_it1	132.92329:39210 133.92796:4094 134.93263:1448	50.04068:25 50.12798:35 50.19001:20 50.28323:46 50.53887:21 50.80024:19 50.96713:42 50.97700:15 51.19323:7 51.23926:63 51.41742:22 51.66578:156 52.00527:34 52.10406:50 52.12996:84 52.13839:28 52.38900:36 53.04192:40 53.05103:7 53.56028:14 53.60505:19 54.23474:63 54.39752:39 55.09207:38 55.28078:27 55.79600:53 55.81259:6 55.86375:10 57.68494:36 57.74436:15 57.99569:64 58.00609:16 58.06934:14 58.11…
98	132.923	13.529	null	null	NA	RIKEN N-VS1 ID-45 from Mouse_Muscle_WT_CTX0_Ctr	[M-H]-	NegLipidSECUF	0.67	TRUE	14.65	132.924	null	Unknown	null	null	430	FALSE	TRUE	TRUE	Normalized unit: Intensity; Annotation method: Msp20250805135626_NCDK_conventional_converted_dev_1	FALSE	FALSE	784	0	0	0.98	0.799	0.851	0.797	3	0.75	1.501	8	Neg_Lipid_SECUF_PQC_it2	132.92342:27152 133.92808:3729 134.93275:1667	50.02356:7 50.06515:40 50.09756:15 50.46879:13 50.66653:50 50.95732:19 51.12823:32 51.38707:21 51.48711:19 51.50756:169 52.23482:34 53.52138:20 53.70922:83 53.72871:15 53.93324:11 54.08030:67 54.33141:23 54.62733:30 54.63536:15 54.80056:41 55.23534:56 56.07721:54 56.39279:133 56.43639:11 57.61669:20 58.12197:79 58.17639:61 58.23026:44 58.49188:116 58.95249:9 59.10197:56 59.66243:21 59.86764:131 6…
99	158.975	22.801	null	null	NA	RIKEN N-VS1 ID-104 from Mouse_Macrophage_WT_N_F1	[M-H]-	NegLipidSECUF	0.67	TRUE	13.05	158.975	null	Unknown	null	null	430	FALSE	TRUE	TRUE	Normalized unit: Intensity; Annotation method: Msp20250805135626_NCDK_conventional_converted_dev_1	FALSE	FALSE	1108	0	0	1	0.787	0.839	0.822	3	0.75	1.514	11.25	Neg_Lipid_SECUF_PQC_it1	158.97536:36278 159.98002:4910 160.98469:1743	50.11602:53 50.40726:20 50.65162:33 50.77728:9 50.80942:63 51.09093:69 51.10547:15 51.20934:19 51.93072:8 52.11334:51 52.43917:27 52.61227:55 54.01828:245 54.04101:21 54.08190:47 54.20658:26 54.48444:29 54.56615:23 55.57838:37 55.87676:61 56.01009:20 56.22980:22 56.29677:20 56.38963:21 57.40260:14 57.76902:20 58.24836:10 58.29851:12 58.48881:34 59.51938:10 59.56325:36 59.57271:18 59.62135:54 59.6…
100	158.975	17.844	null	null	NA	RIKEN N-VS1 ID-104 from Mouse_Macrophage_WT_N_F1	[M-H]-	NegLipidSECUF	0.73	TRUE	13.05	158.975	null	Unknown	null	null	430	FALSE	TRUE	TRUE	Normalized unit: Intensity; Annotation method: Msp20250805135626_NCDK_conventional_converted_dev_1	FALSE	FALSE	1111	0	0	1	0.777	0.851	0.77	2	0.5	1.35	6.81	Neg_Lipid_SECUF_PQC_it3	158.97539:27363 159.98006:4291 160.98472:1695	50.75014:14 50.82462:162 50.84619:17 50.85652:5 51.03628:15 51.10845:78 51.12495:9 51.51035:40 51.78572:106 52.67225:21 53.05963:69 53.91421:19 54.03367:30 54.05395:6 54.90387:44 55.02179:22 55.07695:6 55.18351:12 55.20149:12 55.36604:8 56.22052:37 56.45999:113 57.09010:66 57.11347:208 57.15530:13 57.66921:9 57.69405:29 57.78218:9 57.99529:8 58.08282:77 58.28227:5 58.56583:42 59.43200:74 59.50234…
101	158.976	32.673	null	null	NA	RIKEN N-VS1 ID-104 from Mouse_Macrophage_WT_N_F1	[M-H]-	NegLipidSECUF	1	TRUE	13.05	158.975	null	Unknown	null	null	430	FALSE	TRUE	TRUE	Normalized unit: Intensity; Annotation method: Msp20250805135626_NCDK_conventional_converted_dev_1	FALSE	FALSE	1136	0	0	1	0.828	0.875	0.827	3	0.75	1.53	66.44	Neg_Lipid_SECUF_PQC_it1	158.97548:127008 159.98015:14141 160.98481:2891	50.61588:9 50.98199:137 51.37016:9 51.38058:227 51.40576:19 52.97624:7 53.20805:26 54.14731:15 54.74186:33 54.97042:49 55.11152:9 55.61619:35 55.74234:9 56.00696:67 56.02143:6 56.45000:56 57.02509:61 57.14814:41 57.57213:150 57.70064:14 57.71918:21 57.84357:135 58.20609:18 58.36800:24 58.62895:97 59.01389:250 59.33302:72 59.66073:35 61.43233:21 61.45884:7 61.93205:208 61.97219:11 62.06437:35 62.5…
102	193.087	2.195	C11H14O3	CCCCOC(=O)C1=CC=C(O)C=C1	NA	Butylparaben	[M-H]-	NegLipidSECUF	1	TRUE	24.575	193.087	C11H14O3	p-Hydroxybenzoic acid alkyl esters	QFOHBWFCKVYLES-UHFFFAOYSA-N	CCCCOC(=O)C1=CC=C(O)C=C1	430	FALSE	TRUE	TRUE	Normalized unit: Intensity; Annotation method: MSMS-Public_all-neg-VS19_4	FALSE	FALSE	1492	0	0	1	0.712	0.669	0.853	1	0.5	1.483	84.77	Neg_Lipid_SECUF_PQC_it1	193.08699:22963 194.09166:2662 195.09633:0	50.34534:134 50.51224:160 50.54101:9 50.68335:129 50.69967:26 50.71121:6 50.96100:118 50.97381:52 51.25778:21 51.28541:27 51.39026:34 52.00608:59 52.25046:248 52.28722:9 52.40960:123 52.69717:30 52.72098:38 53.08519:6 53.54434:30 53.90863:19 54.43935:87 54.45406:13 54.62789:91 54.65567:5 55.04237:10 55.36641:64 55.85347:16 55.90100:33 55.93197:11 56.11738:10 56.18269:30 56.31443:6 56.61544:25 56.…
103	205.16	6.993	C14H22O	CCC(C)C1=CC=CC(C(C)CC)=C1O	NA	2,6-Di(butan-2-yl)phenol	[M-H]-	NegLipidSECUF	1	TRUE	19.674	205.16	C14H22O	Phenylpropanes	FHTGJZOULSYEOB-UHFFFAOYSA-N	CCC(C)C1=CC=CC(C(C)CC)=C1O	430	FALSE	TRUE	TRUE	Normalized unit: Intensity; Annotation method: MSMS-Public_all-neg-VS19_4	FALSE	FALSE	1628	0	0	1	1	0.866	0.866	1	1	1.913	145.84	Neg_Lipid_SECUF_PQC_it1	205.15947:15803 206.16414:2037 207.16881:552	50.15085:48 50.30048:56 50.54832:48 50.76613:31 51.48687:29 51.50181:17 51.64130:21 51.66732:53 52.27055:42 52.28390:69 52.37119:14 52.66617:55 52.90084:35 53.00454:32 53.04946:40 53.07105:49 53.35250:25 54.22779:175 54.43630:34 54.71961:19 54.84208:148 54.85687:29 54.86991:10 54.95255:41 55.02435:41 55.03377:15 55.48473:20 55.64807:57 55.87449:78 55.90510:25 56.21008:14 56.25483:18 56.44170:39 5…
104	233.155	4.808	C15H22O2	O=C(O)CC=CCC=CCC=CCC=CCC	NA	FA 15:4	[M-H]-	NegLipidSECUF	1	TRUE	4.172	233.155	C15H22O2	FA	VYNPFWKAZJBFBM-UHFFFAOYSA-N	O=C(O)CC=CCC=CCC=CCC=CCC	410	FALSE	TRUE	TRUE	Normalized unit: Intensity; Annotation method: Msp20250805135626_NCDK_conventional_converted_dev_1	FALSE	FALSE	1931	0	0	1	0.953	0.848	0.866	1	2	2.543	60.1	Neg_Lipid_SECUF_PQC_it1	233.15463:9956 234.15930:2191 235.16397:0	50.19499:38 50.39618:33 50.58274:12 50.63234:10 50.64925:10 50.66600:59 50.69609:15 50.75467:21 50.78963:46 50.82098:9 51.11507:30 51.57351:49 51.66638:8 51.75644:146 51.82072:28 51.88472:8 51.99374:77 52.81285:12 53.54330:38 53.83313:34 53.87818:12 54.29338:33 54.37993:17 54.51261:11 54.59509:196 54.60302:121 54.73301:76 54.76317:48 55.00464:88 55.04239:5 55.11681:12 55.16560:22 55.24011:10 55.6…
105	239.06	9.421	null	null	NA	RIKEN N-VS1 ID-248 from Mouse_Liver_WT_N_F1AA	[M-H]-	NegLipidSECUF	1	TRUE	9.67	239.061	null	Unknown	null	null	430	FALSE	TRUE	TRUE	Normalized unit: Intensity; Annotation method: Msp20250805135626_NCDK_conventional_converted_dev_1	FALSE	FALSE	2066	0	0	0.98	0.85	0.972	0.861	3	0.75	1.56	97.44	Neg_Lipid_SECUF_PQC_it1	239.06000:220311 240.06467:47112 241.06933:0	51.35137:143 51.38519:5 54.67092:18 55.00156:34 56.78775:46 58.72172:25 58.93025:14 59.01380:403 59.04883:15 59.06275:6 59.26020:47 59.96732:205 60.00853:8 60.08160:31 60.40030:28 61.57228:29 62.50376:20 63.27985:23 63.32154:11 64.48387:37 65.43774:28 65.79129:68 65.82744:6 66.30818:110 66.33060:17 68.33489:19 69.02102:85 69.70392:18 70.48119:27 71.34889:25 71.36236:33 71.69137:10 71.77804:13 72.…
106	239.06	8.122	null	null	NA	RIKEN N-VS1 ID-248 from Mouse_Liver_WT_N_F1AA	[M-H]-	NegLipidSECUF	0.93	TRUE	9.67	239.061	null	Unknown	null	null	430	FALSE	TRUE	TRUE	Normalized unit: Intensity; Annotation method: Msp20250805135626_NCDK_conventional_converted_dev_1	FALSE	FALSE	2071	0	0	0.98	0.74	0.985	0.816	2	0.5	1.377	73.68	Neg_Lipid_SECUF_PQC_it1	239.05988:145082 240.06454:28117 241.06921:0	50.44950:85 50.47216:20 50.48444:69 50.52116:6 50.72606:12 50.87571:40 50.88318:24 51.34371:23 51.43980:27 51.70621:8 51.76021:14 51.87027:13 52.46628:127 52.67908:109 52.70237:18 52.94489:26 53.41278:26 54.57648:48 55.43564:110 55.70363:41 56.26250:15 56.69115:36 56.76863:10 57.05667:48 57.16399:146 57.17665:32 57.78746:8 57.85847:7 58.56871:73 58.88656:17 59.01277:273 59.04814:16 59.06099:10 59…
107	239.06	24.836	null	null	NA	RIKEN N-VS1 ID-248 from Mouse_Liver_WT_N_F1AA	[M-H]-	NegLipidSECUF	0.6	TRUE	9.67	239.061	null	Unknown	null	null	430	FALSE	TRUE	TRUE	Normalized unit: Intensity; Annotation method: Msp20250805135626_NCDK_conventional_converted_dev_1	FALSE	FALSE	2077	0	0	0.98	0.783	0.947	0.859	3	0.75	1.539	48.79	Neg_Lipid_SECUF_PQC_it1	239.05984:123314 240.06451:27426 241.06918:0	50.36404:9 50.38294:10 50.84645:35 50.85618:11 51.73554:28 56.31002:144 58.05102:16 58.84670:48 59.01379:1027 59.05272:25 59.10367:8 59.13608:12 59.14659:6 59.39711:9 59.47123:110 59.49273:7 61.10976:137 61.14977:9 63.53310:19 64.80014:25 67.08624:19 68.14405:82 68.19669:8 69.11172:34 70.38143:34 70.39336:9 71.87883:152 71.95847:156 72.82457:8 73.23553:14 73.45454:57 74.99126:561 75.02468:15 77.3…
108	239.06	13.666	null	null	NA	RIKEN N-VS1 ID-248 from Mouse_Liver_WT_N_F1AA	[M-H]-	NegLipidSECUF	0.8	TRUE	9.67	239.061	null	Unknown	null	null	430	FALSE	TRUE	TRUE	Normalized unit: Intensity; Annotation method: Msp20250805135626_NCDK_conventional_converted_dev_1	FALSE	FALSE	2080	0	0	0.98	0.853	0.975	0.863	3	0.75	1.559	65.64	Neg_Lipid_SECUF_PQC_it1	239.05983:99051 240.06450:20536 241.06917:0	50.04138:28 50.16565:40 50.57595:22 50.88584:18 52.72429:147 52.73812:26 52.75318:6 53.23175:175 55.12714:34 55.26332:29 55.58285:29 56.01648:5 56.41514:30 56.91033:37 57.31302:54 57.94146:18 58.03496:61 58.96955:30 59.01366:660 59.05397:22 59.11737:16 60.95819:65 62.30725:12 63.30917:18 63.38164:39 64.72406:21 64.82425:18 66.06522:129 67.37075:187 67.49942:101 67.51660:6 68.19392:26 68.98441:18 …
109	255.233	17.54	C16H32O2	O=C(O)CCCCCCCCCCCCCCC	NA	FA 16:0	[M-H]-	NegLipidSECUF	0.8	TRUE	6.529	255.233	C16H32O2	FA	IPCSVZSSVZVIGE-UHFFFAOYSA-N	O=C(O)CCCCCCCCCCCCCCC	410	FALSE	TRUE	TRUE	Normalized unit: Intensity; Annotation method: Msp20250805135626_NCDK_conventional_converted_dev_1	FALSE	FALSE	2326	0	0	1	1	0.866	0.866	1	2	2.557	31.75	Neg_Lipid_SECUF_PQC_it1	255.23309:119746 256.23776:23510 257.24243:2680	50.22471:56 50.39198:13 51.08325:49 51.48948:56 51.50426:11 51.58842:46 52.24392:8 52.66167:24 53.15267:5 53.61542:37 54.38398:16 54.46147:18 54.72236:52 54.73554:11 55.00969:18 56.23147:105 56.25236:5 56.27546:5 57.07587:24 57.60621:38 58.03203:62 60.03280:9 61.30000:14 61.43516:44 61.44782:8 61.59131:11 62.44094:28 62.60499:14 63.09578:9 63.35142:16 64.37110:14 65.59481:12 67.37037:20 68.21673:…
110	265.148	3.592	null	null	NA	RIKEN N-VS1 ID-431 from Mouse_AdrenalGlands_fads2KO_N_Ctr	[M-H]-	NegLipidSECUF	1	TRUE	4.55	265.148	null	Unknown	null	null	430	FALSE	TRUE	TRUE	Normalized unit: Intensity; Annotation method: Msp20250805135626_NCDK_conventional_converted_dev_1	FALSE	FALSE	2524	0	0	1	0.789	0.817	0.898	2	0.5	1.395	566.6	Neg_Lipid_SECUF_PQC_it2	265.14813:107128 266.15280:15199 267.15747:5428	50.03111:23 50.05283:12 50.10183:69 50.22186:38 50.29558:132 50.33466:177 50.34984:36 50.52518:258 50.55835:13 50.57066:10 50.86835:29 51.60596:18 51.72115:57 52.12108:25 52.22602:18 52.34148:85 52.64661:31 52.82436:217 52.84091:28 52.93176:107 53.13275:21 53.25595:31 53.38669:57 53.40244:7 54.14796:29 54.20395:32 54.22949:60 54.25998:44 54.28291:53 54.36932:130 54.40824:5 54.41547:6 54.96181:17 …
111	269.249	9.576	C17H34O2	O=C(O)CCCCCCCCCCCCCCCC	NA	FA 17:0	[M-H]-	NegLipidSECUF	1	TRUE	6.768	269.249	C17H34O2	FA	KEMQGTRYUADPNZ-UHFFFAOYSA-N	O=C(O)CCCCCCCCCCCCCCCC	410	FALSE	TRUE	TRUE	Normalized unit: Intensity; Annotation method: Msp20250805135626_NCDK_conventional_converted_dev_1	FALSE	FALSE	2607	0	0	1	0.541	0.673	0.866	1	2	2.416	609.71	Neg_Lipid_SECUF_PQC_it1	269.24896:171999 270.25363:32684 271.25830:3132	50.34942:27 50.39418:27 50.42432:26 50.51518:16 50.55329:31 50.88576:12 51.57877:48 52.18427:25 52.26060:170 52.85311:37 52.95613:39 53.16278:17 53.20406:79 53.32679:22 53.53912:41 53.98129:132 54.00061:8 54.10902:58 54.72981:28 54.94829:20 55.06117:23 55.13989:7 55.18869:18 55.30661:40 55.35662:22 56.36378:13 56.38009:10 57.25770:17 57.34914:7 57.37285:254 57.39390:28 57.73051:87 57.75068:20 57.…
112	283.266	18.01	C18H36O2	O=C(O)CCCCCCCCCCCCCCCCC	NA	FA 18:0	[M-H]-	NegLipidSECUF	0.33	TRUE	7.094	283.264	C18H36O2	FA	QIQXTHQIDYTFRH-UHFFFAOYSA-N	O=C(O)CCCCCCCCCCCCCCCCC	410	FALSE	TRUE	TRUE	Normalized unit: Intensity; Annotation method: Msp20250805135626_NCDK_conventional_converted_dev_1	FALSE	FALSE	2975	0	0	0.89	1	0.866	0.866	1	2	2.502	4.69	Neg_Lipid_SECUF_PQC_it1	283.26672:44622 284.27139:15943 285.27606:0	50.17629:76 50.19247:8 50.33109:10 51.31043:21 51.93878:47 52.11938:46 52.58947:16 52.65565:145 52.67476:15 52.68767:9 52.90340:42 53.06797:31 53.25854:27 53.38827:44 56.33685:11 56.63708:15 57.37468:132 58.41479:10 58.91019:26 59.01305:267 59.04298:13 59.65795:49 60.36554:27 60.39336:120 60.41917:8 61.09030:42 61.50181:30 62.04424:59 62.34968:87 62.39448:5 62.75285:11 63.30258:14 63.38720:18 63.…
113	289.181	6.784	C18H26O3	null	NA	C18H26O3; PlaSMA ID-533	[M-H]-	NegLipidSECUF	1	TRUE	7.44	289.18	C18H26O3	Formula predicted	null	null	430	FALSE	TRUE	TRUE	Normalized unit: Intensity; Annotation method: MSMS-Public_all-neg-VS19_4	FALSE	FALSE	3082	0	0	1	0.814	0.938	0.763	1	0.5	1.37	59.79	Neg_Lipid_SECUF_PQC_it3	289.18066:3619 290.18533:1015 291.19000:0	50.15377:38 50.20277:85 50.52597:94 50.65171:9 50.76192:35 50.80189:5 50.95996:29 50.96712:50 51.06277:23 51.11947:67 51.48686:152 51.50424:37 51.51913:45 51.55937:51 51.60855:16 51.72822:53 51.74537:113 51.75187:56 51.78511:27 51.86215:23 51.94218:29 52.03926:9 52.05009:43 52.15149:9 52.47689:89 52.52763:19 52.60354:264 52.62451:25 52.66468:25 52.69479:40 52.92112:26 53.21331:35 53.22138:13 53.2…
114	293.176	23.336	null	null	NA	RIKEN N-VS1 ID-763 from Mouse_Macrophage_WT_N_F1AA	[M-H]-	NegLipidSECUF	0.93	TRUE	1.63	293.174	null	Unknown	null	null	430	FALSE	TRUE	TRUE	Normalized unit: Intensity; Annotation method: Msp20250805135626_NCDK_conventional_converted_dev_1	FALSE	FALSE	3114	0	0	0.91	0.518	0.685	0.666	6	0.29	1.062	15.42	Neg_Lipid_SECUF_PQC_it1	293.17590:24265 294.18057:4641 295.18524:804	50.24149:46 50.25007:6 50.73195:38 50.87093:20 50.96222:12 51.36839:19 52.23896:11 52.31993:150 52.69988:34 52.76660:21 52.99324:9 53.13086:5 53.37196:20 53.75954:71 53.82840:68 54.11318:25 54.37222:30 54.46223:27 54.52787:12 54.71175:82 54.83277:118 54.94488:34 55.19383:34 55.51281:17 55.55564:81 55.75965:81 56.24585:104 56.42378:43 56.54842:62 56.66262:10 56.78378:227 56.82433:35 56.94219:16 57…
115	293.176	20.41	null	null	NA	RIKEN N-VS1 ID-763 from Mouse_Macrophage_WT_N_F1AA	[M-H]-	NegLipidSECUF	1	TRUE	1.63	293.174	null	Unknown	null	null	430	FALSE	TRUE	TRUE	Normalized unit: Intensity; Annotation method: Msp20250805135626_NCDK_conventional_converted_dev_1	FALSE	FALSE	3116	0	0	0.9	0.535	0.714	0.743	6	0.29	1.097	34.04	Neg_Lipid_SECUF_PQC_it2	293.17599:47801 294.18066:10951 295.18533:1779	50.33828:6 52.59690:27 53.75697:25 54.92686:25 54.96531:23 55.01738:174 55.09069:46 55.10640:7 55.11926:24 55.40225:44 55.74726:58 55.81486:20 55.83520:52 56.02404:33 57.25696:175 57.53529:20 57.66946:18 57.82944:34 57.84113:6 58.77524:36 59.01391:174 59.08526:29 59.11722:24 59.29010:28 59.61006:29 60.22675:106 60.65218:13 61.94733:43 62.27728:25 62.30127:195 62.37745:64 62.56251:164 62.59124:11 …
116	293.176	24.366	null	null	NA	RIKEN N-VS1 ID-763 from Mouse_Macrophage_WT_N_F1AA	[M-H]-	NegLipidSECUF	0.47	TRUE	1.63	293.174	null	Unknown	null	null	430	FALSE	TRUE	TRUE	Normalized unit: Intensity; Annotation method: Msp20250805135626_NCDK_conventional_converted_dev_1	FALSE	FALSE	3117	0	0	0.89	0.504	0.658	0.723	6	0.29	1.071	6.56	Neg_Lipid_SECUF_PQC_it4	293.17606:23741 294.18072:6171 295.18539:1050	50.35805:56 50.41575:52 50.65403:20 50.93254:51 51.81759:33 52.19576:41 52.44401:20 52.69870:8 52.87591:83 52.95617:32 53.06311:5 53.28938:24 53.34939:22 53.45553:34 53.92111:13 54.03098:33 54.14978:45 54.28847:61 54.41034:8 54.93749:5 55.12178:17 55.50498:16 55.72160:42 55.91882:71 56.02705:119 56.31947:6 56.32987:22 56.39174:5 56.50680:29 56.84788:20 57.68763:62 57.70282:9 57.76101:31 57.86638:…
117	293.176	22.897	null	null	NA	RIKEN N-VS1 ID-763 from Mouse_Macrophage_WT_N_F1AA	[M-H]-	NegLipidSECUF	0.67	TRUE	1.63	293.174	null	Unknown	null	null	430	FALSE	TRUE	TRUE	Normalized unit: Intensity; Annotation method: Msp20250805135626_NCDK_conventional_converted_dev_1	FALSE	FALSE	3119	0	0	0.92	0.453	0.616	0.676	6	0.29	1.045	22.19	Neg_Lipid_SECUF_PQC_it1	293.17578:21402 294.18045:4703 295.18512:0	50.04309:40 50.63928:25 50.88098:20 50.89059:9 51.21107:16 52.27667:69 52.82947:39 53.55884:43 54.07172:8 54.36704:46 54.76902:183 54.80815:6 54.87283:66 54.88588:17 54.99866:8 55.42546:223 55.48184:30 56.22874:27 56.40290:86 56.50145:18 56.57868:55 56.77982:30 56.97500:103 56.99102:12 57.18191:15 57.25770:29 57.86749:34 57.90583:101 58.19557:15 58.68450:32 59.05339:18 59.10677:42 59.42160:174 59…
118	293.176	17.553	null	null	NA	RIKEN N-VS1 ID-763 from Mouse_Macrophage_WT_N_F1AA	[M-H]-	NegLipidSECUF	1	TRUE	1.63	293.174	null	Unknown	null	null	430	FALSE	TRUE	TRUE	Normalized unit: Intensity; Annotation method: Msp20250805135626_NCDK_conventional_converted_dev_1	FALSE	FALSE	3134	0	0	0.89	0.584	0.779	0.712	5	0.24	1.076	36.94	Neg_Lipid_SECUF_PQC_it1	293.17612:43299 294.18078:9249 295.18545:1381	50.84378:10 50.96253:52 51.44223:20 51.72693:274 51.76515:9 52.09658:12 52.69518:36 53.72901:12 53.99291:63 54.17988:15 54.45383:28 54.90792:18 56.45217:97 56.94557:28 57.20643:103 57.27243:10 57.51980:9 58.01584:15 58.03373:50 58.16663:18 58.71921:34 58.89941:10 59.13985:142 59.17037:29 59.24718:19 59.41027:71 60.03812:36 60.08694:65 60.91004:52 61.83903:14 63.05192:15 63.37433:34 63.45944:114 6…
119	297.153	3.896	null	null	NA	RIKEN N-VS1 ID-787 from Mouse_Macrophage_WT_N_F1AA	[M-H]-	NegLipidSECUF	1	TRUE	4.61	297.154	null	Unknown	null	null	430	FALSE	TRUE	TRUE	Normalized unit: Intensity; Annotation method: Msp20250805135626_NCDK_conventional_converted_dev_1	FALSE	FALSE	3241	0	0	0.97	0.743	0.783	0.749	2	0.67	1.405	446.43	Neg_Lipid_SECUF_PQC_it2	297.15314:84661 298.15780:17333 299.16247:5231	50.00778:22 50.35197:51 50.41997:30 50.69392:22 50.72027:20 51.25538:14 51.31684:36 51.45886:147 51.46630:68 51.51219:14 52.20407:28 52.42991:53 52.63496:12 52.67979:32 52.81690:27 52.93711:15 53.09718:136 53.33467:58 53.37375:69 53.65054:37 54.27547:17 54.28497:37 54.29831:27 54.31658:42 54.40675:20 55.06818:17 55.47661:34 55.57421:24 55.75524:19 55.80920:25 55.93371:40 56.10112:54 56.33537:39 5…
120	301.218	8.81	C20H30O2	O=C(O)CCCC=CCC=CCC=CCC=CCC=CCC	NA	FA 20:5	[M-H]-	NegLipidSECUF	1	TRUE	5.931	301.217	C20H30O2	FA	JAZBEHYOTPTENJ-UHFFFAOYSA-N	O=C(O)CCCC=CCC=CCC=CCC=CCC=CCC	410	FALSE	TRUE	TRUE	Normalized unit: Intensity; Annotation method: Msp20250805135626_NCDK_conventional_converted_dev_1	FALSE	FALSE	3366	0	0	0.9	0.764	0.695	0.866	1	2	2.418	56.27	Neg_Lipid_SECUF_PQC_it4	301.21964:5900 302.22430:1248 303.22897:0	50.16298:17 50.46719:25 50.62402:12 50.75006:39 50.80424:32 51.23624:81 51.25629:6 51.36716:104 51.39007:19 51.42354:10 51.56616:8 51.59851:11 51.74961:53 51.93198:27 51.96029:92 52.34690:85 52.49925:40 52.59375:13 52.99723:19 53.09459:34 53.16887:71 53.51872:19 53.67823:13 53.86842:18 53.91265:26 53.94735:54 53.96490:13 54.06222:24 54.19447:159 54.22814:12 54.24764:27 54.32218:40 54.49985:6 54.6…
121	309.174	4.514	C14H30O5S	O=S(O)(=O)OCCOCCCCCCCCCCCC	NA	C12-AE1S (TENTATIVE)	[M-H]-	NegLipidSECUF	1	TRUE	-1	309.174	C14H30O5S	Sulfuric acid monoesters	QTDIEDOANJISNP-UHFFFAOYSA-N	O=S(O)(=O)OCCOCCCCCCCCCCCC	430	FALSE	TRUE	TRUE	Normalized unit: Intensity; Annotation method: MSMS-Public_all-neg-VS19_4	FALSE	FALSE	3495	0	0	1	0.981	0.932	0.931	2	0.67	1.737	24.3	Neg_Lipid_SECUF_PQC_it1	309.17407:12322 310.17874:1859 311.18341:0	50.06275:29 50.23879:19 50.27544:27 50.30559:255 50.32399:22 50.33500:15 50.35679:45 50.41593:35 50.42593:50 50.46326:30 50.81681:56 51.15665:30 51.19254:65 51.47205:9 51.60207:109 51.93439:30 52.25838:21 52.34545:95 52.35670:28 52.41680:16 52.43508:44 52.47212:63 52.59632:70 52.68482:26 53.24350:40 53.36468:22 53.45178:6 53.50322:66 53.89098:45 53.97013:7 53.99807:10 54.36993:22 54.44623:7 54.98…
122	309.28	10.639	C20H38O2	O=C(O)CCCCCCCCCC=CCCCCCCCC	NA	FA 20:1	[M-H]-	NegLipidSECUF	1	TRUE	7.439	309.28	C20H38O2	FA	BITHHVVYSMSWAG-UHFFFAOYSA-N	O=C(O)CCCCCCCCCC=CCCCCCCCC	410	FALSE	TRUE	TRUE	Normalized unit: Intensity; Annotation method: Msp20250805135626_NCDK_conventional_converted_dev_1	FALSE	FALSE	3499	0	0	1	0.944	0.847	0.866	1	2	2.539	364.69	Neg_Lipid_SECUF_PQC_it4	309.27954:10211 310.28421:2880 311.28888:538	50.18757:48 50.37771:21 50.82862:35 50.83589:11 51.44685:8 51.50168:39 52.01779:58 52.16398:67 52.18138:8 52.24355:32 52.26135:6 52.33887:11 52.68626:78 52.70727:11 52.90160:66 52.91117:32 53.32112:62 53.37297:148 53.41254:7 53.80245:12 54.05766:17 54.12617:49 54.13933:63 54.36955:7 54.64804:9 54.86535:10 54.90376:17 54.97297:34 55.05761:29 55.09836:18 55.11150:6 55.14213:7 55.22984:42 55.40430:2…
123	311.168	11.534	null	null	NA	RIKEN N-VS1 ID-884 from Mouse_Macrophage_WT_N_F1AA	[M-H]-	NegLipidSECUF	0.47	TRUE	4.97	311.169	null	Unknown	null	null	430	FALSE	TRUE	TRUE	Normalized unit: Intensity; Annotation method: Msp20250805135626_NCDK_conventional_converted_dev_1	FALSE	FALSE	3540	0	0	1	0.501	0.6	0.726	2	0.29	1.106	10	Neg_Lipid_SECUF_PQC_it5	311.16931:5577 312.17398:0 313.17865:0	50.29110:11 50.66248:202 50.69213:5 51.07339:10 51.13250:11 51.16736:20 51.22667:73 51.27178:13 51.65298:85 51.69650:93 51.79285:30 51.90709:36 51.96566:6 52.00974:88 52.12157:13 52.16653:5 52.45228:56 52.51923:55 52.56154:22 52.84430:20 53.16389:163 53.24986:79 53.33152:38 53.55681:12 53.77296:14 53.81525:9 53.85257:18 53.88884:6 54.15437:50 54.17629:78 54.29541:67 54.37605:19 54.52277:14 54.645…
124	311.296	13.54	C20H40O2	O=C(O)CCCCCCCCCCCCCCCCCCC	NA	FA 20:0	[M-H]-	NegLipidSECUF	1	TRUE	7.923	311.296	C20H40O2	FA	VKOBVWXKNCXXDE-UHFFFAOYSA-N	O=C(O)CCCCCCCCCCCCCCCCCCC	410	FALSE	TRUE	TRUE	Normalized unit: Intensity; Annotation method: Msp20250805135626_NCDK_conventional_converted_dev_1	FALSE	FALSE	3559	0	0	1	0.876	0.759	0.866	1	2	2.506	271.24	Neg_Lipid_SECUF_PQC_it4	311.29593:75599 312.30060:20712 313.30526:2566	50.01625:31 50.19372:21 50.32804:28 50.54073:38 50.55080:47 51.06347:31 51.11805:79 51.18953:28 51.19875:8 52.53856:89 52.55756:9 52.93405:36 53.15267:38 53.37241:7 53.60666:16 53.64189:33 53.92085:17 54.22443:17 54.23717:11 54.30084:10 54.40546:80 54.42978:40 54.47183:73 55.52248:7 55.57558:59 55.64688:30 55.77679:50 56.15635:60 56.23404:60 56.27806:22 56.86039:41 56.87773:6 56.89075:44 57.48555…
125	311.296	12.384	C20H40O2	O=C(O)CCCCCCCCCCCCCCCCCCC	NA	FA 20:0	[M-H]-	NegLipidSECUF	1	TRUE	7.923	311.296	C20H40O2	FA	VKOBVWXKNCXXDE-UHFFFAOYSA-N	O=C(O)CCCCCCCCCCCCCCCCCCC	410	FALSE	TRUE	TRUE	Normalized unit: Intensity; Annotation method: Msp20250805135626_NCDK_conventional_converted_dev_1	FALSE	FALSE	3560	0	0	1	1	0.866	0.866	1	2	2.557	649.7	Neg_Lipid_SECUF_PQC_it3	311.29556:157524 312.30023:37727 313.30490:5443	50.00022:146 50.02723:5 50.04313:25 50.21622:18 50.25690:25 50.30286:20 50.62783:62 50.68744:85 50.84624:49 50.86647:44 50.91298:25 51.24649:46 51.27703:77 51.46542:45 51.80017:54 52.82080:36 53.14004:12 53.18299:35 53.34307:140 54.04782:65 54.07255:11 55.18687:8 55.48674:23 55.80985:40 56.67674:15 56.83748:142 56.95207:35 57.33617:14 57.61224:31 58.08274:57 58.36199:42 58.82511:19 58.89807:5 58.…
126	337.236	8.712	null	null	NA	RIKEN N-VS1 ID-1030 from Mouse_Eye_fads2KO_N_Ctr	[M-H]-	NegLipidSECUF	1	TRUE	6.3	337.236	null	Unknown	null	null	430	FALSE	TRUE	TRUE	Normalized unit: Intensity; Annotation method: Msp20250805135626_NCDK_conventional_converted_dev_1	FALSE	FALSE	3990	0	0	1	0.806	0.76	0.866	1	1	1.664	597.9	Neg_Lipid_SECUF_PQC_it2	337.23624:146807 338.24090:29310 339.24557:4838	50.11648:41 50.48329:87 50.72555:73 50.75207:5 50.82447:28 51.02505:78 51.16038:20 51.24923:53 51.29386:28 51.32070:39 51.67370:115 51.70041:5 51.75296:64 51.82100:148 51.98517:97 52.06047:130 52.08153:18 52.57439:9 52.84545:23 53.19292:9 53.50636:40 53.86499:27 53.96798:13 54.12258:36 54.18875:33 54.31352:16 54.32130:6 54.55339:100 54.83718:14 55.62871:36 56.35475:5 56.88995:17 57.96369:52 58.40…
127	337.237	27.546	null	null	NA	RIKEN N-VS1 ID-1030 from Mouse_Eye_fads2KO_N_Ctr	[M-H]-	NegLipidSECUF	0.13	TRUE	6.3	337.236	null	Unknown	null	null	430	FALSE	TRUE	TRUE	Normalized unit: Intensity; Annotation method: Msp20250805135626_NCDK_conventional_converted_dev_1	FALSE	FALSE	3994	0	0	1	1	0.866	0.866	1	1	1.721	14.06	Neg_Lipid_SECUF_PQC_it5	337.23596:11302 338.24063:1258 339.24530:1051	50.03344:16 50.16523:13 50.21647:10 50.72968:28 50.77262:30 51.15618:207 51.19292:35 51.28352:16 51.34704:86 51.37310:46 51.66661:8 52.15640:32 52.76290:11 52.85791:18 53.00158:14 53.39139:14 53.53062:18 53.56478:23 53.70613:8 53.73390:6 54.14488:50 54.42382:26 54.51470:56 54.76293:44 54.84739:36 54.85957:28 54.90691:61 54.93570:45 54.95245:51 55.22397:54 55.23395:21 55.68803:20 55.78716:114 55.8…
128	339.327	14.908	C22H44O2	O=C(O)CCCCCCCCCCCCCCCCCCCCC	NA	FA 22:0	[M-H]-	NegLipidSECUF	1	TRUE	8.49	339.327	C22H44O2	FA	UKMSUNONTOPOIO-UHFFFAOYSA-N	O=C(O)CCCCCCCCCCCCCCCCCCCCC	410	FALSE	TRUE	TRUE	Normalized unit: Intensity; Annotation method: Msp20250805135626_NCDK_conventional_converted_dev_1	FALSE	FALSE	4039	0	0	0.96	1	0.866	0.866	1	2	2.537	205.65	Neg_Lipid_SECUF_PQC_it2	339.32550:17258 340.33017:4113 341.33484:958	50.21985:130 50.61002:11 50.64924:54 50.93009:23 51.15461:34 51.24906:40 51.44216:16 51.45212:13 51.72540:94 51.91311:22 51.96684:16 52.45407:22 52.54718:135 52.56780:14 52.92850:43 52.98134:12 53.06536:92 53.08320:94 53.79745:44 53.88801:10 54.34656:68 54.43913:160 54.47458:7 55.01698:83 55.23074:209 55.25686:11 55.80077:86 56.18466:14 56.39475:48 56.46240:48 56.81106:26 56.94937:12 57.00946:33 …
129	343.286	10.398	null	null	NA	RIKEN N-VS1 ID-1064 from Mouse_Macrophage_WT_N_F1AA	[M+CH3COO]-	NegLipidSECUF	0.93	TRUE	6.97	343.284	null	Unknown	null	null	430	FALSE	TRUE	TRUE	Normalized unit: Intensity; Annotation method: Msp20250805135626_NCDK_conventional_converted_dev_1	FALSE	FALSE	4139	0	0	0.82	0.969	0.866	0.843	1	0.33	1.243	85.6	Neg_Lipid_SECUF_PQC_it4	343.28760:2663 344.29227:1841 345.29693:0	50.15138:215 53.78647:158 56.63521:197 58.30367:233 58.80381:149 59.01368:36726 59.13389:137 59.14407:112 59.15529:125 59.17603:130 60.37934:135 60.59108:117 63.87402:127 64.27867:114 65.61281:152 66.70350:138 69.25812:127 69.95904:157 70.67246:160 72.12787:155 78.00746:153 78.84187:222 80.15147:189 83.09964:176 85.30577:132 85.54817:153 88.21628:244 88.38574:133 89.11800:117 91.21524:222 100.455…
130	353.2	4.888	null	null	NA	RIKEN N-VS1 ID-1096 from Mouse_AdrenalGlands_fads2KO_N_Ctr	[M-H]-	NegLipidSECUF	1	TRUE	4.98	353.201	null	Unknown	null	null	430	FALSE	TRUE	TRUE	Normalized unit: Intensity; Annotation method: Msp20250805135626_NCDK_conventional_converted_dev_1	FALSE	FALSE	4311	0	0	0.95	0.434	0.696	0.885	1	0.33	1.178	56.71	Neg_Lipid_SECUF_PQC_it3	353.19974:9207 354.20441:2114 355.20907:646	50.07265:41 50.32562:79 50.35431:36 51.15485:35 51.86210:21 51.87794:7 51.90703:21 52.13606:29 52.40580:36 52.47067:50 52.48408:15 52.54424:13 52.70740:26 52.90568:27 53.10218:114 53.14753:9 53.23216:85 53.25616:9 53.41774:20 53.43478:13 53.50308:22 54.08946:23 54.24980:29 54.27368:240 54.29572:13 54.30801:10 54.42313:24 54.44612:21 54.69387:16 54.73499:120 55.29907:12 55.31583:32 55.49472:96 55.…
131	365.267	24.738	null	null	NA	RIKEN N-VS1 ID-1159 from Cell_C2C12_WT_N_12h50AA	[M-H]-	NegLipidSECUF	0.67	TRUE	6.97	365.268	null	Unknown	null	null	430	FALSE	TRUE	TRUE	Normalized unit: Intensity; Annotation method: Msp20250805135626_NCDK_conventional_converted_dev_1	FALSE	FALSE	4507	0	0	0.93	0.917	0.85	0.866	1	1	1.672	17.18	Neg_Lipid_SECUF_PQC_it5	365.26630:13585 366.27096:2927 367.27563:0	50.18900:24 50.33703:8 51.00701:28 51.01399:23 51.05212:20 51.29881:99 51.57865:19 51.75065:164 51.77237:14 51.78517:119 51.80926:26 52.43900:41 52.54172:28 52.78987:30 52.89558:151 53.00745:39 53.01676:28 53.41825:44 53.43695:5 53.54968:103 53.95129:14 53.96237:16 54.34677:57 54.65040:8 54.67967:110 54.94944:22 55.34276:32 55.37110:9 55.73252:35 55.81640:46 56.10328:176 56.12500:22 56.13537:13 5…
132	365.267	10.409	null	null	NA	RIKEN N-VS1 ID-1159 from Cell_C2C12_WT_N_12h50AA	[M-H]-	NegLipidSECUF	1	TRUE	6.97	365.268	null	Unknown	null	null	430	FALSE	TRUE	TRUE	Normalized unit: Intensity; Annotation method: Msp20250805135626_NCDK_conventional_converted_dev_1	FALSE	FALSE	4512	0	0	0.98	1	0.866	0.866	1	1	1.712	680.39	Neg_Lipid_SECUF_PQC_it1	365.26712:161445 366.27179:38518 367.27646:0	50.10437:27 50.29547:34 50.41353:64 50.84261:140 50.87343:5 50.92545:144 52.59936:19 52.72049:58 53.32423:39 53.33418:11 53.35964:9 53.40265:29 53.68632:84 53.71007:8 53.81543:54 53.93525:108 53.97494:199 53.99566:27 54.00879:13 54.16666:46 54.30195:21 54.75332:86 54.86599:6 55.92327:14 56.08141:74 56.65629:148 56.77730:54 56.79291:6 56.81376:38 56.82422:44 56.87503:15 57.41627:35 57.49872:12 58.…
133	367.358	17.913	C24H48O2	O=C(O)CCCCCCCCCCCCCCCCCCCCCCC	NA	FA 24:0	[M-H]-	NegLipidSECUF	1	TRUE	8.816	367.358	C24H48O2	FA	QZZGJDVWLFXDLK-UHFFFAOYSA-N	O=C(O)CCCCCCCCCCCCCCCCCCCCCCC	410	FALSE	TRUE	TRUE	Normalized unit: Intensity; Annotation method: Msp20250805135626_NCDK_conventional_converted_dev_1	FALSE	FALSE	4537	0	0	1	1	0.866	0.866	1	2	2.555	205.36	Neg_Lipid_SECUF_PQC_it1	367.35858:20216 368.36325:5330 369.36792:333	50.30766:23 50.41048:28 50.73291:40 50.76982:41 50.82173:15 50.89309:26 51.17145:8 51.25266:85 51.49187:18 52.34197:90 52.84619:32 53.03925:32 53.46732:28 53.67569:47 53.68845:11 53.80506:20 53.83807:8 54.02596:25 54.34470:27 55.32718:27 55.73999:34 55.84305:47 55.88317:60 56.13125:101 56.16394:6 56.42599:24 57.82421:12 58.18254:63 58.20494:6 59.01253:209 59.05076:13 59.46891:14 59.71160:13 59.84…
134	381.231	6.812	C22H30N4O2	CC1=NC=C(C=N1)[C@@H](CCCCCCC1=NC2=C(CCCN2)C=C1)CC(O)=O	NA	(3S)-3-(2-methylpyrimidin-5-yl)-9-(5,6,7,8-tetrahydro-1,8-naphthyridin-2-yl)nonanoic acid	[M-H]-	NegLipidSECUF	1	TRUE	13.608	381.23	C22H30N4O2	Naphthyridines	NJDBZBVQIMZWPP-SFHVURJKSA-N	CC1=NC=C(C=N1)[C@@H](CCCCCCC1=NC2=C(CCCN2)C=C1)CC(O)=O	430	FALSE	TRUE	TRUE	Normalized unit: Intensity; Annotation method: MSMS-Public_all-neg-VS19_4	FALSE	FALSE	4771	0	0	0.85	0.556	0.658	0.856	1	0.5	1.372	53.07	Neg_Lipid_SECUF_PQC_it3	381.23251:5962 382.23718:1778 383.24185:0	50.04062:5 50.07243:10 50.09305:27 50.44735:17 50.80010:112 50.89057:46 51.19183:17 51.24943:136 51.46455:17 51.55695:235 51.57859:14 51.62384:19 51.81751:26 51.86715:7 52.55032:22 52.55677:24 52.62699:35 52.66715:18 52.94931:51 52.99924:8 53.24284:130 53.26609:10 53.28771:16 53.45815:19 53.49335:244 53.53060:14 53.61000:66 53.72360:71 53.94777:65 54.07380:35 54.22439:64 54.25831:28 54.54824:27 5…
135	412.966	1.791	C8HF15O2	OC(=O)C(F)(F)C(F)(F)C(F)(F)C(F)(F)C(F)(F)C(F)(F)C(F)(F)F	NA	Perfluorooctanoic acid; LC-ESI-ITFT; MS2; CE	[M-H]-	NegLipidSECUF	0.87	TRUE	-1	412.966	C8HF15O2	Perfluoroalkyl carboxylic acid and derivatives	SNGREZUHAYWORS-UHFFFAOYSA-N	OC(=O)C(F)(F)C(F)(F)C(F)(F)C(F)(F)C(F)(F)C(F)(F)C(F)(F)F	430	FALSE	TRUE	TRUE	Normalized unit: Intensity; Annotation method: MSMS-Neg-MassBank (1)_3	FALSE	FALSE	5370	0	0	1	0.946	0.833	0.866	1	1	1.895	285.96	Neg_Lipid_SECUF_PQC_it1	412.96643:29329 413.97110:2231 414.97577:0	50.25051:22 50.39800:12 50.71948:20 50.99684:24 51.17225:34 51.63839:5 51.64649:62 51.69793:49 52.45829:56 52.46517:25 52.79336:38 53.36976:16 53.67587:6 53.90919:31 54.06675:62 54.78733:62 55.23728:16 55.73159:10 56.53872:59 57.54722:51 57.57793:237 57.92173:16 58.00360:78 58.01671:12 60.04303:20 61.39805:86 61.43137:5 62.59136:33 63.04616:22 63.12330:47 63.60193:166 63.67702:29 65.42697:62 65.4…
136	421.299	10.405	null	null	NA	RIKEN N-VS1 ID-1643 from Mouse_Macrophage_WT_N_F1AA	[M-H]-	NegLipidSECUF	1	TRUE	6.93	421.296	null	Unknown	null	null	430	FALSE	TRUE	TRUE	Normalized unit: Intensity; Annotation method: Msp20250805135626_NCDK_conventional_converted_dev_1	FALSE	FALSE	5557	0	0	0.81	1	0.866	0.866	1	1	1.637	75.03	Neg_Lipid_SECUF_PQC_it3	421.29913:12209 422.30380:3002 423.30847:0	50.17968:11 50.25369:37 50.58337:69 50.67192:71 50.68578:12 50.70540:26 50.75924:11 50.80921:18 51.10709:160 51.11719:45 51.14499:14 51.50898:33 51.89207:41 52.18892:10 52.54676:25 52.56437:42 52.59488:181 52.69438:50 52.80526:16 53.03865:6 53.06982:44 53.21366:48 54.00814:19 54.03101:9 54.05897:26 54.14829:37 55.04511:78 55.20170:85 55.96186:6 56.11157:44 56.14058:6 56.41169:33 56.56155:12 56.64…
137	435.315	8.713	null	null	NA	RIKEN N-VS1 ID-1722 from Mouse_Muscle_WT_CTX0_Ctr	[M-H]-	NegLipidSECUF	1	TRUE	6.28	435.313	null	Unknown	null	null	430	FALSE	TRUE	TRUE	Normalized unit: Intensity; Annotation method: Msp20250805135626_NCDK_conventional_converted_dev_1	FALSE	FALSE	5794	0	0	0.98	1	0.866	0.866	1	1	1.713	105.17	Neg_Lipid_SECUF_PQC_it1	435.31430:15301 436.31897:4661 437.32364:0	50.23814:13 50.93262:19 51.08725:83 51.10080:16 51.35623:50 51.49466:18 51.53899:29 51.65430:22 51.66184:7 51.75695:8 51.81504:10 52.42224:22 52.85648:12 53.59981:9 53.84820:20 53.92510:36 54.41565:19 55.10389:27 55.37632:25 55.54113:16 56.27803:42 56.29616:8 56.54034:22 56.71027:29 56.86319:34 56.87365:19 57.48552:33 57.50385:45 57.56568:28 58.06912:24 58.27209:10 58.33473:24 58.34597:6 58.58258…
138	489.277	8.462	null	null	NA	RIKEN N-VS1 ID-2112 from Mouse_BAT_fads2KO_N_Ctr	[M-H]-	NegLipidSECUF	1	TRUE	6.23	489.279	null	Unknown	null	null	430	FALSE	TRUE	TRUE	Normalized unit: Intensity; Annotation method: Msp20250805135626_NCDK_conventional_converted_dev_1	FALSE	FALSE	6810	0	0	0.97	0.931	0.844	0.803	2	0.5	1.379	632.77	Neg_Lipid_SECUF_PQC_it2	489.27765:60662 490.28232:19305 491.28698:2045	50.01998:6 50.02868:34 50.20036:50 50.34447:17 50.46975:29 50.50068:153 50.51687:61 50.53357:11 50.65901:38 50.68117:49 51.01894:22 51.56483:133 51.58760:11 52.18914:77 52.62203:17 52.74519:14 52.85983:14 53.01919:84 53.03212:9 53.19077:99 53.21249:16 53.39349:100 53.49899:19 53.60488:40 53.89483:15 54.29554:72 54.31611:32 54.55599:40 54.62807:73 54.65364:24 55.05292:30 55.23345:36 55.48907:30 55…
139	500.277	6.827	C25H44NO7P	O=C(OCC(O)COP(=O)(O)OCCN)CCCCCCC=CCC=CCC=CCC=CCC	NA	LPE 20:4	[M-H]-	NegLipidSECUF	0.67	TRUE	5.813	500.278	C25H44NO7P	LPE	JPNPIRVRGLGTRE-UHFFFAOYSA-N	O=C(OCC(O)COP(=O)(O)OCCN)CCCCCCC=CCC=CCC=CCC=CCC	410	FALSE	TRUE	TRUE	Normalized unit: Intensity; Annotation method: Msp20250805135626_NCDK_conventional_converted_dev_1	FALSE	FALSE	6995	0	0	0.99	0.914	0.963	0.957	3	2	2.591	150.81	Neg_Lipid_SECUF_PQC_it2	500.27914:4326 501.28381:1149 502.28848:658	50.00267:31 50.06527:119 50.51782:12 50.55324:92 50.57819:48 50.65906:20 50.68145:37 50.87415:134 50.89277:14 50.91780:27 51.35549:36 51.61765:117 51.63854:6 51.67829:22 52.00430:13 52.49203:34 52.62240:48 53.02143:34 53.70369:14 53.71891:19 53.74590:69 53.86404:24 54.41558:40 54.45092:26 54.71188:24 54.93207:36 55.18318:12 55.23426:35 55.50509:14 55.52567:211 55.56365:7 55.80962:48 55.98516:53 5…
140	523.448	9.145	C36H60O2	O=C(O)CCCCCCCCCCCCCCCCC=CCC=CCC=CCC=CCC=CCC=CCC	NA	FA 36:6	[M-H]-	NegLipidSECUF	1	TRUE	10.515	523.452	C36H60O2	FA	XTVQYBHOOSVJTF-UHFFFAOYSA-N	O=C(O)CCCCCCCCCCCCCCCCC=CCC=CCC=CCC=CCC=CCC=CCC	410	FALSE	TRUE	TRUE	Normalized unit: Intensity; Annotation method: Msp20250805135626_NCDK_conventional_converted_dev_1	FALSE	FALSE	7375	0	0	0.75	0.913	0.79	0.866	1	2	2.396	131.23	Neg_Lipid_SECUF_PQC_it1	523.44812:10642 524.45279:3780 525.45746:959	50.36166:18 51.96449:70 52.31496:19 52.32397:11 52.46044:76 52.76136:30 52.93457:91 52.98895:25 53.06771:112 53.57597:24 53.73440:25 53.77466:40 54.01838:50 54.51765:15 54.79102:6 55.01422:14 55.22848:35 55.44684:35 55.62911:18 55.71929:21 55.72720:22 55.73735:18 55.99694:34 56.29048:13 56.74074:37 56.92925:108 56.99427:37 57.04320:42 57.34405:23 57.37540:105 57.65609:11 58.04523:22 58.79865:31 5…
141	540.255	11.481	C23H44NO11P	O=C(OCC(OC(=O)CCCC(O)CCCC)COP(=O)(O)OCC(N)C(=O)O)CCCCCCC	NA	low score: PS 17:0;O|PS 8:0_9:0;O	[M-H]-	NegLipidSECUF	0.93	TRUE	5.665	540.258	C23H44NO11P	OxPS	ZBPRAGITBJYYOU-UHFFFAOYSA-N	O=C(OCC(OC(=O)CCCC(O)CCCC)COP(=O)(O)OCC(N)C(=O)O)CCCCCCC	530	FALSE	TRUE	FALSE	Normalized unit: Intensity; Annotation method: Msp20250805135626_NCDK_conventional_converted_dev_1	FALSE	FALSE	7691	0	0	0.87	0.262	0.634	0.613	1	0.2	1.016	6622.9	Neg_Lipid_SECUF_PQC_it5	540.25494:28696 541.25961:131767 542.26428:0	50.88109:50 51.03661:87 51.26127:22 51.35552:225 51.38266:10 51.63746:87 52.17017:12 53.54232:48 54.94593:39 55.28623:24 55.63829:200 55.66742:8 56.25724:35 57.15721:15 57.40159:31 57.47235:21 57.63317:29 57.65075:18 57.72166:8 58.31429:11 58.46699:13 58.89695:13 59.03399:60 59.05604:5 59.53131:7 60.04590:113 62.39714:16 63.35208:62 63.36829:5 63.59424:22 64.45659:147 64.69899:47 65.04712:17 65.9…
142	554.347	7.88	C24H50NO7P	O=C(OCC(O)COP(=O)([O-])OCC[N+](C)(C)C)CCCCCCCCCCCCCCC	NA	LPC 16:0	[M+CH3COO]-	NegLipidSECUF	1	TRUE	6.131	554.346	C24H50NO7P	LPC	ASWBNKHCZGQVJV-UHFFFAOYSA-N	O=C(OCC(O)COP(=O)([O-])OCC[N+](C)(C)C)CCCCCCCCCCCCCCC	410	FALSE	TRUE	TRUE	Normalized unit: Intensity; Annotation method: Msp20250805135626_NCDK_conventional_converted_dev_1	FALSE	FALSE	7915	0	0	1	0.918	0.925	0.897	2	2	2.563	3032.01	Neg_Lipid_SECUF_PQC_it1	554.34680:9388 555.35147:2674 556.35614:0	50.50214:164 50.52494:13 50.53649:6 50.57826:49 50.77000:71 50.93579:86 51.15281:26 51.64465:117 51.67292:7 51.92031:51 52.31146:14 52.36228:12 53.43080:48 53.44545:9 53.61231:46 53.65481:29 53.77373:22 53.90032:32 54.23404:31 54.27642:147 54.52182:50 54.54568:6 54.70924:12 55.04739:11 55.17506:23 55.52532:20 55.76342:61 55.85852:44 55.94643:15 55.95677:11 56.16391:28 56.17167:8 56.36830:14 56.58…
143	564.344	13.815	null	null	NA	RIKEN N-VS1 ID-2765 from Mouse_Aorta_WT_N_Ctr	[M-H]-	NegLipidSECUF	1	TRUE	8.13	564.345	null	Unknown	null	null	430	FALSE	TRUE	TRUE	Normalized unit: Intensity; Annotation method: Msp20250805135626_NCDK_conventional_converted_dev_1	FALSE	FALSE	8064	0	0	0.99	0.939	0.82	0.859	1	0.5	1.405	441	Neg_Lipid_SECUF_PQC_it1	564.34399:31937 565.34866:13435 566.35333:2345	50.02916:38 50.48644:49 50.55579:11 51.67820:64 51.77018:36 53.43846:46 54.11531:85 54.37701:39 54.56372:24 54.85777:52 54.94505:11 56.49415:53 56.50570:13 57.22750:19 58.13017:36 60.01079:13 60.36280:37 60.63137:66 61.00391:25 61.08232:39 62.03829:61 62.33178:10 63.52885:45 63.61458:18 64.04979:135 64.68243:34 65.01646:20 65.06946:22 65.09839:100 65.26485:29 65.60075:67 66.17894:136 66.78365:55 …
144	579.511	11.373	C40H68O2	O=C(O)CCCCCCCCCCCCCCCCCCCCC=CCC=CCC=CCC=CCC=CCC=CCC	NA	FA 40:6	[M-H]-	NegLipidSECUF	1	TRUE	13.076	579.515	C40H68O2	FA	MTFKNULUZHJPFJ-UHFFFAOYSA-N	O=C(O)CCCCCCCCCCCCCCCCCCCCC=CCC=CCC=CCC=CCC=CCC=CCC	410	FALSE	TRUE	TRUE	Normalized unit: Intensity; Annotation method: Msp20250805135626_NCDK_conventional_converted_dev_1	FALSE	FALSE	8357	0	0	0.77	0.819	0.791	0.866	1	2	2.388	116.32	Neg_Lipid_SECUF_PQC_it2	579.51056:9100 580.51523:3204 581.51989:0	50.03887:14 50.10608:24 50.13372:33 50.57294:39 50.74656:39 50.88538:9 51.30585:15 51.49366:11 51.52742:25 51.95095:72 52.37652:17 52.51937:54 52.59361:35 52.62708:29 53.19807:25 53.24928:48 53.27145:18 53.28638:11 53.38992:19 53.44805:35 53.50750:52 53.67629:46 54.21491:22 54.22742:123 54.24277:15 54.93222:96 55.15752:13 55.21623:120 55.23749:13 55.27347:25 55.38681:56 55.66308:90 56.04592:76 56…
145	587.406	8.17	C26H45D7NO7P	C(COP(=O)([O-])OCC[N+](C)(C)C)([H])(O)COC(CCCCCCC/C=C\CCCCCC([2H])([2H])C([2H])([2H])C([2H])([2H])[2H])=O	NA	LPC 18:1(d7)	[M+CH3COO]-	NegLipidSECUF	1	TRUE	6.267	587.406	C26H45[2H]7NO7P	LPC	YAMUFBLWGFFICM-HNNXNMBSNA-N	C(COP(=O)([O-])OCC[N+](C)(C)C)([H])(O)COC(CCCCCCC/C=C\CCCCCC([2H])([2H])C([2H])([2H])C([2H])([2H])[2H])=O	430	FALSE	TRUE	TRUE	Normalized unit: Intensity; Annotation method: Msp20250805135626_NCDK_conventional_converted_dev_1	FALSE	FALSE	8529	0	0	1	0.744	0.759	0.732	2	0.29	1.319	1801.64	Neg_Lipid_SECUF_PQC_it1	587.40588:24978 588.41055:6733 589.41522:1005	50.09550:44 50.21400:20 50.26849:8 50.28594:16 51.55409:38 51.89221:27 51.97221:20 52.24154:30 52.49177:16 53.32439:12 53.47896:199 53.89590:8 54.46397:77 54.60440:28 54.92681:29 54.93455:17 54.99367:34 55.89994:42 56.41312:260 56.45385:14 56.63976:29 56.76024:67 57.01486:60 57.09826:24 57.16492:150 57.39908:79 57.91902:111 57.93994:10 57.96115:21 58.15150:22 58.23506:262 58.26010:26 58.65567:51 …
146	613.386	11.141	C35H54N2O7	O=C(OC(CCC)CCCC(=O)NCC(=O)NC(C(=O)O)CO)CCC=CCC=CCC=CCC=CCC=CCC=CCC	NA	low score: NAGlySer 30:7;O2|NAGlySer 8:0;O(FA 22:6)	[M-H]-	NegLipidSECUF	1	TRUE	6.449	613.386	C35H54N2O7	NAGlySer	VXSJXEWZGAZHAC-UHFFFAOYSA-N	O=C(OC(CCC)CCCC(=O)NCC(=O)NC(C(=O)O)CO)CCC=CCC=CCC=CCC=CCC=CCC=CCC	530	FALSE	TRUE	FALSE	Normalized unit: Intensity; Annotation method: Msp20250805135626_NCDK_conventional_converted_dev_1	FALSE	FALSE	9077	0	0	0.91	0.228	0.607	0.649	1	0.2	1.039	593.24	Neg_Lipid_SECUF_PQC_it4	613.38849:5206 614.39316:1858 615.39782:679	50.02121:36 50.09662:90 50.23945:102 50.26075:8 50.62012:23 50.73032:33 50.73771:14 50.79684:9 50.87081:21 51.25753:38 51.49671:7 51.56870:39 51.58103:9 51.80363:13 51.84882:23 52.01233:108 52.03904:23 52.39333:13 52.79373:236 52.81810:94 52.82809:30 52.92140:137 52.93557:25 52.95107:95 53.19281:36 53.75933:36 54.01571:10 54.21757:26 54.29563:21 54.36450:14 54.46712:6 54.55586:19 54.62227:11 54.7…
147	613.541	11.438	null	null	NA	RIKEN N-VS1 ID-3250 from Mouse_Macrophage_WT_N_F1AA	[M-H]-	NegLipidSECUF	1	TRUE	7.38	613.537	null	Unknown	null	null	430	FALSE	TRUE	TRUE	Normalized unit: Intensity; Annotation method: Msp20250805135626_NCDK_conventional_converted_dev_1	FALSE	FALSE	9088	0	0	0.79	1	0.866	0.866	1	1	1.628	118.59	Neg_Lipid_SECUF_PQC_it1	613.54114:13114 614.54581:5028 615.55047:0	50.62960:6 51.19316:33 51.27934:31 51.46985:62 52.35458:28 52.50473:63 52.52930:30 52.54434:5 52.84901:11 52.90175:44 52.91372:38 53.29901:23 53.45084:114 53.47385:7 53.48347:5 54.05456:96 54.17018:63 54.63554:9 54.64657:41 54.68361:33 55.07570:34 55.15785:26 55.18049:21 55.19428:47 55.63563:29 55.75536:52 55.80255:61 56.21609:66 56.36890:16 56.43173:18 56.61308:13 56.69636:52 56.95772:13 56.9710…
148	613.541	10.396	null	null	NA	RIKEN N-VS1 ID-3253 from Mouse_Macrophage_WT_N_F1AA	[M-H]-	NegLipidSECUF	1	TRUE	6.91	613.54	null	Unknown	null	null	430	FALSE	TRUE	TRUE	Normalized unit: Intensity; Annotation method: Msp20250805135626_NCDK_conventional_converted_dev_1	FALSE	FALSE	9091	0	0	0.98	0.982	0.866	0.85	1	0.5	1.414	1355.95	Neg_Lipid_SECUF_PQC_it5	613.54150:138337 614.54617:52397 615.55084:12847	50.03346:71 50.08992:22 50.15988:29 50.27620:33 50.29738:62 50.32236:12 50.51388:17 50.53813:63 51.03882:87 51.71041:13 52.42745:247 52.58188:24 52.69501:13 52.83867:8 52.94868:22 52.99897:132 53.05437:68 53.06215:18 53.24091:7 53.27622:76 53.32751:191 53.39997:11 53.54411:36 53.64581:81 53.79610:183 53.92002:10 53.99802:16 54.37496:41 54.57641:64 54.68125:39 54.69302:52 54.71125:6 54.73997:27 54…
149	639.557	10.384	null	null	NA	RIKEN N-VS1 ID-3573 from Cell_HeLa_WT_N_Ctr	[M-H]-	NegLipidSECUF	1	TRUE	6.97	639.555	null	Unknown	null	null	430	FALSE	TRUE	TRUE	Normalized unit: Intensity; Annotation method: Msp20250805135626_NCDK_conventional_converted_dev_1	FALSE	FALSE	9667	0	0	0.94	0.994	0.866	0.861	1	0.5	1.405	4806.58	Neg_Lipid_SECUF_PQC_it4	639.55750:391707 640.56216:168035 641.56683:41024	50.39603:39 50.40339:17 50.49613:173 50.51207:19 50.52370:8 50.72307:24 50.76726:12 50.87357:27 50.91040:63 51.19694:13 51.20932:14 51.28528:18 51.34055:49 51.35542:5 51.36781:34 51.59588:25 51.71794:18 52.11844:80 52.13898:5 52.53424:14 52.99894:10 53.55860:43 53.91035:6 54.06152:14 54.14907:23 54.26837:55 54.31126:30 54.37698:47 54.52270:11 54.81326:27 55.07049:14 55.10649:16 55.70521:137 55.72…
150	641.572	11.443	null	null	NA	RIKEN N-VS1 ID-3604 from Mouse_Macrophage_WT_N_F1AA	[M-H]-	NegLipidSECUF	1	TRUE	7.37	641.573	null	Unknown	null	null	430	FALSE	TRUE	TRUE	Normalized unit: Intensity; Annotation method: Msp20250805135626_NCDK_conventional_converted_dev_1	FALSE	FALSE	9735	0	0	1	1	0.866	0.866	1	1	1.722	457.37	Neg_Lipid_SECUF_PQC_it5	641.57233:36084 642.57699:17510 643.58166:3521	50.06672:12 50.60491:39 50.71077:13 50.76531:49 50.97519:66 51.13438:84 51.48239:35 51.67241:130 51.70021:8 51.73763:7 52.26145:20 52.36670:126 52.39386:14 52.42080:10 52.50697:88 52.92093:19 52.95456:39 53.11233:25 53.11989:17 53.44048:25 53.65047:16 53.66567:42 53.90662:17 54.09250:30 54.13982:30 54.25904:19 54.42549:33 54.55059:27 54.60911:23 54.76407:65 54.87970:197 54.91924:10 54.92943:17 55…
151	661.439	11.848	C35H67O9P	O=C(OC(COCCCCCCCCCCC=CCC=CCCCCCC)COP(=O)(O)OCC(O)CO)CCCCCCC	NA	low score: PG O-29:2|PG O-21:2_8:0	[M-H]-	NegLipidSECUF	1	TRUE	8.444	661.445	C35H67O9P	EtherPG	RUZGOAPZXVMYJY-UHFFFAOYSA-N	O=C(OC(COCCCCCCCCCCC=CCC=CCCCCCC)COP(=O)(O)OCC(O)CO)CCCCCCC	530	FALSE	TRUE	FALSE	Normalized unit: Intensity; Annotation method: Msp20250805135626_NCDK_conventional_converted_dev_1	FALSE	FALSE	10280	0	0	0.65	0.674	0.97	0.841	1	0.25	1.198	377.51	Neg_Lipid_SECUF_PQC_it4	661.43884:6269 662.44351:2578 663.44818:1057	50.30033:7 51.16237:44 51.17043:9 51.57913:37 51.90209:6 52.07799:72 52.24371:8 52.49672:29 52.79042:30 53.08966:31 53.14509:62 53.17283:9 53.18546:32 53.20112:13 53.46068:39 53.48773:78 53.50446:10 53.63275:23 53.73981:43 53.82726:36 54.14679:18 54.29073:83 54.33599:13 54.60013:8 54.85264:9 54.94562:78 55.32272:50 55.44584:12 55.52604:93 55.99203:198 56.02331:21 56.40249:64 56.57423:25 57.01023:…
152	667.533	9.819	C43H72O5	O=C(O)CCC(C)C1CCC2C3CCC4CC(OC(=O)CCCCCCCC=CCC=CCCCCCC)CCC4(C)C3CC(O)C12C	NA	low score: SE 24:1;O4/19:2	[M-H]-	NegLipidSECUF	1	TRUE	8.829	667.531	C43H72O5	DCAE	WLBPGENTLPVERV-UHFFFAOYSA-N	O=C(O)CCC(C)C1CCC2C3CCC4CC(OC(=O)CCCCCCCC=CCC=CCCCCCC)CCC4(C)C3CC(O)C12C	530	FALSE	TRUE	FALSE	Normalized unit: Intensity; Annotation method: Msp20250805135626_NCDK_conventional_converted_dev_1	FALSE	FALSE	10445	0	0	0.92	0.695	0.737	0.845	1	0.33	1.342	13068.6	Neg_Lipid_SECUF_PQC_it1	667.53351:203399 668.53818:87222 669.54284:20980	51.23689:20 51.63603:22 52.35952:137 52.48924:16 52.59200:32 52.84802:51 53.09703:98 53.80926:15 54.09978:22 54.12914:40 55.33411:41 55.50012:41 55.73466:5 55.92588:52 56.12904:32 57.27605:37 58.24105:50 58.44920:43 59.77049:27 59.88817:28 60.18620:46 60.19999:5 60.35210:19 60.67022:16 60.68019:5 62.08090:51 62.10268:65 62.11898:11 62.21587:114 62.81621:17 63.10950:11 63.61597:11 64.47180:18 64.6…
153	678.605	24.916	C40H77NO3	CCCCCCCCCCCCCCCCCCCCCC(=O)NC(CO)C(O)\C=C\CC\C=C\CCCCCCCCC	NA	Cer[NS] d40:2	[M+CH3COO]-	NegLipidSECUF	0.93	TRUE	12.561	678.604	C40H77NO3	Secondary alcohols	AWTNSRHUZXWBCO-MXBGQREFSA-N	CCCCCCCCCCCCCCCCCCCCCC(=O)NC(CO)C(O)\C=C\CC\C=C\CCCCCCCCC	430	FALSE	TRUE	TRUE	Normalized unit: Intensity; Annotation method: MSMS-Public_all-neg-VS19_4	FALSE	FALSE	10792	0	0	1	0.479	0.901	0.729	1	0.06	1.148	12085.8	Neg_Lipid_SECUF_PQC_it4	678.60431:39573 679.60898:0 680.61364:0	50.08221:27 50.69593:74 52.51669:28 53.27871:7 54.20428:31 54.30355:32 54.51757:15 55.29651:66 55.40516:14 56.23158:28 57.42504:75 57.54052:34 58.24386:22 58.83093:27 59.01339:3393 59.05223:99 59.12246:35 59.21556:22 59.25546:36 59.27526:26 59.29533:35 59.34737:11 59.36894:74 59.44490:49 59.54141:27 59.65936:54 59.66890:17 60.08703:17 60.33745:123 60.93894:12 61.12891:16 61.26759:81 61.48814:10 6…
154	680.62	25.234	C40H79NO3	CCCCCCCCCCCCCCCCCCCCCC(=O)NC(CO)C(O)\C=C\CCCCCCCCCCCCC	NA	Cer[NS] d40:1	[M+CH3COO]-	NegLipidSECUF	1	TRUE	13.073	680.62	C40H79NO3	Ceramides	KEPQASGDXIEOIL-LAPDZXRHSA-N	CCCCCCCCCCCCCCCCCCCCCC(=O)NC(CO)C(O)\C=C\CCCCCCCCCCCCC	430	FALSE	TRUE	TRUE	Normalized unit: Intensity; Annotation method: MSMS-Public_all-neg-VS19_4	FALSE	FALSE	10846	0	0	1	0.615	0.884	0.746	1	0.04	1.168	31112.5	Neg_Lipid_SECUF_PQC_it1	680.61975:155811 681.62442:77078 682.62909:0	51.25938:13 55.91381:22 56.12144:42 58.01404:23 58.43184:86 58.45443:8 59.01399:3255 59.05300:89 59.10909:79 59.19434:6 59.23705:24 59.31158:27 59.39247:21 59.63948:22 60.01711:69 60.03804:11 60.10907:19 61.70804:23 62.34539:12 62.39490:57 63.89225:38 65.93976:68 66.07748:70 67.78919:74 68.39958:21 71.58455:25 72.81568:34 72.90159:10 73.01289:266 74.14528:52 74.96770:27 76.87547:94 79.59646:10 81…
155	692.621	25.117	C41H79NO3	CCCCCCCCCCCCCCCCCCCCCCC(=O)NC(CO)C(O)\C=C\CC\C=C\CCCCCCCCC	NA	Cer[NS] d41:2	[M+CH3COO]-	NegLipidSECUF	0.93	TRUE	12.983	692.62	C41H79NO3	Secondary alcohols	YVMFSKMDQVDKIS-QCVIXQMPSA-N	CCCCCCCCCCCCCCCCCCCCCCC(=O)NC(CO)C(O)\C=C\CC\C=C\CCCCCCCCC	430	FALSE	TRUE	TRUE	Normalized unit: Intensity; Annotation method: MSMS-Public_all-neg-VS19_4	FALSE	FALSE	11182	0	0	0.99	0.597	0.88	0.728	1	0.06	1.162	7590.9	Neg_Lipid_SECUF_PQC_it1	692.61896:40009 693.62363:22931 694.62829:6707	50.13818:33 50.78810:71 50.80404:13 50.89498:8 51.26875:51 51.32141:117 51.56311:143 51.58359:13 51.64390:17 51.96455:7 52.57566:6 52.83998:47 55.20159:56 55.33579:29 55.58055:32 55.76074:96 55.88970:48 56.51971:14 57.20798:18 58.36748:8 58.48881:7 59.01366:1312 59.04814:40 59.21566:21 59.86150:10 60.01596:206 60.03826:21 60.35197:43 61.01768:45 61.46384:6 62.49905:31 63.37895:14 63.58582:52 63.8…
156	694.636	25.427	C41H81NO3	CCCCCCCCCCCCCCCCCCCCCCC(=O)NC(CO)C(O)\C=C\CCCCCCCCCCCCC	NA	Cer[NS] d41:1	[M+CH3COO]-	NegLipidSECUF	1	TRUE	13.203	694.635	C41H81NO3	Ceramides	NAJHAHQNQCNWOP-JMUUFCRMSA-N	CCCCCCCCCCCCCCCCCCCCCCC(=O)NC(CO)C(O)\C=C\CCCCCCCCCCCCC	430	FALSE	TRUE	TRUE	Normalized unit: Intensity; Annotation method: MSMS-Public_all-neg-VS19_4	FALSE	FALSE	11255	0	0	1	0.602	0.991	0.739	1	0.07	1.2	15103.3	Neg_Lipid_SECUF_PQC_it1	694.63519:158356 695.63986:81313 696.64453:27142	53.38679:42 56.37164:18 57.51682:8 59.01402:2197 59.04915:58 59.06150:22 59.07752:27 59.14073:16 59.18115:35 59.25571:29 59.66212:48 60.49720:26 61.98841:156 62.01821:9 62.07291:199 62.10216:12 62.11628:6 63.49746:48 63.78251:29 64.10271:27 65.97628:25 69.26958:13 69.82284:37 71.05464:12 71.16107:12 71.33132:88 74.30162:33 75.98624:10 76.35776:24 77.35482:20 78.29286:12 81.72816:197 81.75289:13 8…
157	704.62	24.924	C42H79NO3	CCCCCCCCCCCCC\C=C\C(O)C(CO)NC(=O)CCCCCCCCCCCCCCCC\C=C/C\C=C/CC	NA	Cer[NS] d42:3	[M+CH3COO]-	NegLipidSECUF	0.93	TRUE	12.684	704.62	C42H79NO3	Secondary alcohols	VMOXUICDIMVPPG-UZRIYOBRSA-N	CCCCCCCCCCCCC\C=C\C(O)C(CO)NC(=O)CCCCCCCCCCCCCCCC\C=C/C\C=C/CC	430	FALSE	TRUE	TRUE	Normalized unit: Intensity; Annotation method: MSMS-Public_all-neg-VS19_4	FALSE	FALSE	11665	0	0	0.99	0.586	0.882	0.719	1	0.05	1.151	3003.66	Neg_Lipid_SECUF_PQC_it1	704.61908:50869 705.62375:30688 706.62842:8509	50.31628:56 50.32469:25 50.58769:53 51.63094:32 51.69088:88 52.93133:22 53.41555:23 53.52681:100 53.56444:55 53.60583:28 53.76453:30 55.21952:25 55.89737:22 57.30741:12 58.26423:13 58.96049:16 58.97818:82 59.01373:2377 59.06244:29 59.09864:17 59.11354:22 59.36043:62 59.44373:16 60.14321:27 60.15394:6 60.26878:30 61.04555:98 61.95914:10 62.89262:10 63.65179:10 63.69318:43 63.76499:42 64.31009:23 6…
158	706.636	25.233	C42H81NO3	CCCCCCCCCCCCC\C=C\C(O)C(CO)NC(=O)CCCCCCCCC\C=C/CCCCCCCCCCCC	NA	Cer[NS] d42:2	[M+CH3COO]-	NegLipidSECUF	0.93	TRUE	13.072	706.635	C42H81NO3	Secondary alcohols	FUWLDBVRSLAFFJ-DBOQMASJSA-N	CCCCCCCCCCCCC\C=C\C(O)C(CO)NC(=O)CCCCCCCCC\C=C/CCCCCCCCCCCC	430	FALSE	TRUE	TRUE	Normalized unit: Intensity; Annotation method: MSMS-Public_all-neg-VS19_4	FALSE	FALSE	11700	0	0	1	0.69	0.97	0.744	1	0.06	1.212	38499.9	Neg_Lipid_SECUF_PQC_it5	706.63525:129995 707.63992:63471 708.64459:17438	50.06162:24 50.09204:11 50.33708:7 50.58239:143 50.61716:5 51.72533:38 51.93076:90 52.02285:25 52.20586:267 52.23580:13 52.24559:11 52.76590:95 52.80927:19 53.02912:85 53.16145:11 53.25351:24 54.13275:25 54.25834:13 54.45124:18 54.50740:11 54.53034:5 54.88077:41 54.88804:21 55.09472:94 55.42005:7 55.79653:47 55.82367:70 55.88956:19 56.10956:20 56.38961:21 57.15557:21 57.37889:71 57.60312:24 57.76…
159	708.445	9.005	C33H64NO9P	O=C(OCC(OC(=O)CCCCCCC(O)C=CCCCCCCC)COP(=O)([O-])OCC[N+](C)(C)C)CCCCCCC	NA	low score: PC 25:1;O|PC 8:0_17:1;O	[M+CH3COO]-	NegLipidSECUF	1	TRUE	6.959	708.446	C33H64NO9P	OxPC	WFTIWASFSZPVSR-UHFFFAOYSA-N	O=C(OCC(OC(=O)CCCCCCC(O)C=CCCCCCCC)COP(=O)([O-])OCC[N+](C)(C)C)CCCCCCC	530	FALSE	TRUE	FALSE	Normalized unit: Intensity; Annotation method: Msp20250805135626_NCDK_conventional_converted_dev_1	FALSE	FALSE	11744	0	0	1	0.539	0.88	0.822	1	0.17	1.263	1103.03	Neg_Lipid_SECUF_PQC_it3	708.44580:7601 709.45047:2916 710.45514:682	50.70335:29 51.46704:32 51.83162:36 52.02953:41 52.30419:111 52.31282:39 52.42407:14 52.49949:32 52.55677:18 52.67725:46 52.78225:24 52.87324:43 52.92085:13 52.98502:74 53.22509:9 53.63275:21 53.65186:50 53.71942:35 53.81319:61 54.88063:21 55.14579:20 55.35189:23 55.44578:28 55.51280:8 55.60349:12 55.76300:12 55.94469:257 55.98529:14 56.05895:94 56.17443:58 56.28067:43 56.32217:20 56.45798:31 56.…
160	709.551	20.014	C38H67D7NO8P	[C@](COP(=O)(O)OCCN)([H])(OC(CCCCCCC/C=C\CCCCCC([2H])([2H])C([2H])([2H])C([2H])([2H])[2H])=O)COC(CCCCCCCCCCCCCC)=O	NA	PE 33:1(d7)|PE 15:0_18:1(d7)	[M-H]-	NegLipidSECUF	1	TRUE	9.389	709.553	C38H67[2H]7NO8P	PE	ADCNXGARWPJRBV-RGLIIYCRNA-N	[C@](COP(=O)(O)OCCN)([H])(OC(CCCCCCC/C=C\CCCCCC([2H])([2H])C([2H])([2H])C([2H])([2H])[2H])=O)COC(CCCCCCCCCCCCCC)=O	430	FALSE	TRUE	TRUE	Normalized unit: Intensity; Annotation method: Msp20250805135626_NCDK_conventional_converted_dev_1	FALSE	FALSE	11765	0	0	0.99	0.791	0.78	0.793	3	0.38	1.414	1007.66	Neg_Lipid_SECUF_PQC_it3	709.55206:13234 710.55673:3823 711.56140:1088	50.03304:77 50.46230:6 50.97700:34 50.99675:18 51.27378:86 51.29104:10 51.42518:13 51.83512:14 52.09991:49 52.39607:59 52.40854:6 53.33545:40 53.66308:29 53.90087:60 53.92943:21 54.09973:43 54.64322:22 54.93250:29 55.28629:21 55.66889:45 55.76169:19 55.86954:23 56.06989:68 56.28581:7 56.32482:42 56.45993:55 56.51238:129 56.53310:8 56.57889:53 56.64457:21 56.75799:13 56.82662:11 57.27480:33 57.355…
161	722.514	20.732	C41H74NO7P	[H][C@@](CO\C=C/CCCCCCCCCCCCCC)(COP(O)(=O)OCCN)OC(=O)CCC\C=C/C\C=C/C\C=C/C\C=C/CCCCC	NA	(2-aminoethoxy)[3-[hexadec-1-en-1-yloxy]-2-[icosa-5.8.11.14-tetraenoyloxy]propoxy]phosphinic acid	[M-H]-	NegLipidSECUF	0.93	TRUE	-1	722.513	C41H74NO7P	1-(1Z-alkenyl),2-acylglycerophosphoethanolamines	UUYSKERSKRMYME-MAIXUNBTSA-N	[H][C@@](CO\C=C/CCCCCCCCCCCCCC)(COP(O)(=O)OCCN)OC(=O)CCC\C=C/C\C=C/C\C=C/C\C=C/CCCCC	430	FALSE	TRUE	TRUE	Normalized unit: Intensity; Annotation method: MSMS-Public_all-neg-VS19_4	FALSE	FALSE	12171	0	0	1	0.762	0.945	0.781	3	0.16	1.302	2028.71	Neg_Lipid_SECUF_PQC_it1	722.51282:24572 723.51749:13076 724.52215:3886	50.63015:35 50.96463:26 51.99433:9 52.05163:12 52.26822:12 52.36513:54 52.70732:29 52.71568:6 52.76848:13 53.44546:6 53.62257:17 53.95734:24 54.00225:39 54.09412:33 54.68880:8 54.82058:6 54.82716:41 55.37639:80 55.38983:9 56.69122:21 56.85276:7 57.08773:41 57.18438:36 57.76971:48 58.46454:5 58.52842:24 58.88626:47 59.01346:219 59.05340:6 59.43934:27 59.79806:16 59.84741:36 59.87746:29 60.01799:26…
162	722.667	25.756	C43H85NO3	CCCCCCCCCCCCCCCCCCCCCCCCC(=O)NC(CO)C(O)\C=C\CCCCCCCCCCCCC	NA	Cer[NS] d43:1	[M+CH3COO]-	NegLipidSECUF	1	TRUE	13.418	722.667	C43H85NO3	Secondary alcohols	QHPYSHVSWAOLHS-BSKJHSHCSA-N	CCCCCCCCCCCCCCCCCCCCCCCCC(=O)NC(CO)C(O)\C=C\CCCCCCCCCCCCC	430	FALSE	TRUE	TRUE	Normalized unit: Intensity; Annotation method: MSMS-Public_all-neg-VS19_4	FALSE	FALSE	12178	0	0	1	0.481	0.923	0.654	1	0.07	1.127	6874.66	Neg_Lipid_SECUF_PQC_it1	722.66663:24352 723.67129:12272 724.67596:4545	50.40412:81 50.58313:50 51.78234:41 51.92534:67 52.41210:49 52.96626:7 53.00948:5 53.30151:26 53.75690:31 54.61982:30 54.77118:223 54.80142:21 54.83850:97 54.85318:13 55.22273:25 55.46366:22 56.25984:22 56.51646:12 56.81370:12 56.87628:23 56.98073:27 57.31585:36 57.35847:155 57.39643:8 58.22192:23 58.82565:86 58.83998:65 59.01317:1009 59.04547:31 59.06142:9 59.12514:36 59.15884:5 59.16732:5 59.28…
163	724.646	25.383	C42H83NO4	CCCCCCCCCCCCCCCCCCCCCCC(O)C(=O)NC(CO)C(O)\C=C\CCCCCCCCCCCCC	NA	Cer[AS] d42:1	[M+CH3COO]-	NegLipidSECUF	0.93	TRUE	13.194	724.646	C42H83NO4	Ceramides	WAYLDHLWVYQNSQ-JMUUFCRMSA-N	CCCCCCCCCCCCCCCCCCCCCCC(O)C(=O)NC(CO)C(O)\C=C\CCCCCCCCCCCCC	430	FALSE	TRUE	TRUE	Normalized unit: Intensity; Annotation method: MSMS-Public_all-neg-VS19_4	FALSE	FALSE	12228	0	0	1	0.694	0.851	0.745	1	0.05	1.184	1426.05	Neg_Lipid_SECUF_PQC_it5	724.64618:11480 725.65085:7855 726.65551:13933	50.59922:14 50.61931:262 50.65156:18 50.76730:30 50.99537:16 51.02122:21 51.25272:102 51.74021:8 51.78515:34 51.95720:42 51.98702:18 52.71607:11 52.90329:23 53.02713:213 53.04304:40 53.07697:5 53.62506:12 53.76950:48 54.06162:61 54.14301:29 54.20397:7 54.21451:114 54.77199:121 54.81158:34 54.91920:15 54.96929:261 55.00893:10 55.08515:101 55.24337:38 55.25523:35 55.36675:10 55.38505:11 55.71538:81…
164	738.507	19.218	C41H74NO8P	O=C(OCC(OC(=O)CCCCCCC=CCC=CCC=CCC=CCC)COP(=O)(O)OCCN)CCCCCCCCCCCCCCC	NA	PE 36:4|PE 16:0_20:4	[M-H]-	NegLipidSECUF	0.93	TRUE	9.243	738.508	C41H74NO8P	PE	NQIMLWFRWGTTOZ-UHFFFAOYSA-N	O=C(OCC(OC(=O)CCCCCCC=CCC=CCC=CCC=CCC)COP(=O)(O)OCCN)CCCCCCCCCCCCCCC	410	FALSE	TRUE	TRUE	Normalized unit: Intensity; Annotation method: Msp20250805135626_NCDK_conventional_converted_dev_1	FALSE	FALSE	12695	0	0	1	0.879	0.913	0.913	3	2	2.561	845.29	Neg_Lipid_SECUF_PQC_it2	738.50769:10540 739.51236:5120 740.51703:1307	50.01394:15 50.05120:35 50.40271:30 50.44517:11 50.65884:39 50.76753:15 51.37529:16 51.74055:155 51.92452:52 52.01006:20 52.35774:13 52.44682:56 52.57537:140 52.63105:46 52.71540:86 53.08467:33 53.09973:5 53.20566:50 53.58712:22 53.60995:35 53.79978:19 53.87359:23 53.99676:19 54.78351:59 55.09876:31 55.22462:34 55.24520:26 55.74996:27 55.86647:21 56.11494:31 56.12283:17 56.16367:81 56.25480:54 56…
165	740.522	20.342	C41H76NO8P	O=C(OCC(OC(=O)CCCCCCCCCC=CCC=CCC=CCC)COP(=O)(O)OCCN)CCCCCCCCCCCCCCC	NA	PE 36:3|PE 16:0_20:3	[M-H]-	NegLipidSECUF	0.93	TRUE	9.616	740.524	C41H76NO8P	PE	IQLKOURRKVPATH-UHFFFAOYSA-N	O=C(OCC(OC(=O)CCCCCCCCCC=CCC=CCC=CCC)COP(=O)(O)OCCN)CCCCCCCCCCCCCCC	410	FALSE	TRUE	TRUE	Normalized unit: Intensity; Annotation method: Msp20250805135626_NCDK_conventional_converted_dev_1	FALSE	FALSE	12743	0	0	0.99	0.525	0.63	0.878	3	2	2.404	869.16	Neg_Lipid_SECUF_PQC_it5	740.52252:6775 741.52719:2830 742.53186:1155	50.06025:10 50.21216:49 50.31746:8 50.87625:17 51.07085:67 51.25876:12 51.33345:53 51.43730:29 51.97904:29 52.25641:15 52.62702:31 52.63960:8 52.79777:47 52.87884:32 53.07702:32 53.17034:25 53.30908:10 53.43467:23 53.63763:33 54.07337:42 54.15816:37 54.22152:50 54.24618:155 54.27130:89 54.27967:33 54.60190:35 54.69557:5 54.86028:32 54.90139:46 54.92950:18 55.03972:29 55.38487:51 55.77329:14 56.03…
166	742.539	22.366	C41H78NO8P	O=C(OCC(OC(=O)CCCCCCCC=CCC=CCCCCC)COP(=O)(O)OCCN)CCCCCCCCCCCCCCCCC	NA	PE 36:2|PE 18:0_18:2	[M-H]-	NegLipidSECUF	0.93	TRUE	10.121	742.539	C41H78NO8P	PE	YDTWOEYVDRKKCR-UHFFFAOYSA-N	O=C(OCC(OC(=O)CCCCCCCC=CCC=CCCCCC)COP(=O)(O)OCCN)CCCCCCCCCCCCCCCCC	410	FALSE	TRUE	TRUE	Normalized unit: Intensity; Annotation method: Msp20250805135626_NCDK_conventional_converted_dev_1	FALSE	FALSE	12787	0	0	0.99	0.826	0.874	0.893	3	2	2.526	737.95	Neg_Lipid_SECUF_PQC_it2	742.53796:37255 743.54263:17321 744.54730:4612	50.07981:40 50.31746:36 50.45285:37 50.49927:119 51.14028:15 51.17717:22 52.36158:24 52.79410:41 52.91104:34 53.14329:43 53.52640:26 53.71933:85 53.74657:7 53.84014:7 53.98541:36 54.37991:12 54.73032:48 55.28163:133 55.32063:197 55.53908:13 55.61927:32 55.81208:11 55.82237:16 55.93417:59 55.94507:46 56.41825:64 56.43474:10 56.44938:30 56.56624:56 56.58069:6 56.61018:9 56.85859:116 56.88668:13 56.…
167	744.555	24.214	C41H80NO8P	O=C(OCC(OC(=O)CCCCCCCC=CCCCCCCCC)COP(=O)(O)OCCN)CCCCCCCCCCCCCCCCC	NA	PE 36:1|PE 18:0_18:1	[M-H]-	NegLipidSECUF	0.93	TRUE	11.091	744.555	C41H80NO8P	PE	JQKOHRZNEOQNJE-UHFFFAOYSA-N	O=C(OCC(OC(=O)CCCCCCCC=CCCCCCCCC)COP(=O)(O)OCCN)CCCCCCCCCCCCCCCCC	410	FALSE	TRUE	TRUE	Normalized unit: Intensity; Annotation method: Msp20250805135626_NCDK_conventional_converted_dev_1	FALSE	FALSE	12852	0	0	1	0.849	0.874	0.885	3	2	2.534	2773.41	Neg_Lipid_SECUF_PQC_it2	744.55493:193080 745.55960:92735 746.56427:23171	50.02838:6 51.95918:20 52.31263:7 52.34764:8 52.82739:44 53.12199:9 55.26755:46 55.40168:12 55.72506:12 56.27100:116 56.28368:23 56.52207:26 58.00837:6 58.06218:39 58.58923:37 58.86293:14 59.01323:250 59.05335:11 59.06398:5 59.18126:10 59.40632:27 59.79172:25 60.66120:12 60.72855:43 61.41224:14 61.98761:67 62.70344:18 63.20003:37 66.20127:95 66.22020:11 66.54475:10 66.79604:26 67.03604:35 67.2947…
168	750.545	23.714	C43H78NO7P	[H][C@@](CO\C=C/CCCCCCCCCCCCCCCC)(COP(O)(=O)OCCN)OC(=O)CCC\C=C/C\C=C/C\C=C/C\C=C/CCCCC	NA	(2-aminoethoxy)[2-[icosa-5.8.11.14-tetraenoyloxy]-3-[octadec-1-en-1-yloxy]propoxy]phosphinic acid	[M-H]-	NegLipidSECUF	0.93	TRUE	-1	750.544	C43H78NO7P	1-(1Z-alkenyl),2-acylglycerophosphoethanolamines	URPXXNCTXCOATD-FXMFQVEGSA-N	[H][C@@](CO\C=C/CCCCCCCCCCCCCCCC)(COP(O)(=O)OCCN)OC(=O)CCC\C=C/C\C=C/C\C=C/C\C=C/CCCCC	430	FALSE	TRUE	TRUE	Normalized unit: Intensity; Annotation method: MSMS-Public_all-neg-VS19_4	FALSE	FALSE	13091	0	0	1	0.794	0.943	0.817	3	0.2	1.351	5210.22	Neg_Lipid_SECUF_PQC_it1	750.54443:33407 751.54910:13926 752.55377:4778	50.75023:45 50.95232:15 51.00220:27 51.26141:15 52.83832:56 53.14114:66 53.14711:55 53.72741:69 53.74180:10 54.92229:41 54.97323:37 55.50058:74 56.63658:30 56.70414:61 57.21428:53 57.64802:50 57.84042:47 58.24054:15 58.64621:18 58.68255:26 59.01197:119 59.20507:32 59.33358:47 59.51812:10 59.55489:78 59.95778:29 60.04622:29 60.10395:60 60.12348:43 60.38498:16 60.64307:19 60.68882:72 61.09304:33 61…
169	759.566	15.705	C39H77N2O6P	CCCCCCCCCCCCCCCC(=O)NC(COP([O-])(=O)OCC[N+](C)(C)C)C(O)\C=C\CC\C=C\CCCCCCCCC	NA	SM d34:2	[M+CH3COO]-	NegLipidSECUF	0.93	TRUE	8.534	759.566	C39H77N2O6P	Phosphosphingolipids	RYPRHPLEPBYJJE-CUCSTAJMSA-N	CCCCCCCCCCCCCCCC(=O)NC(COP([O-])(=O)OCC[N+](C)(C)C)C(O)\C=C\CC\C=C\CCCCCCCCC	430	FALSE	TRUE	TRUE	Normalized unit: Intensity; Annotation method: MSMS-Public_all-neg-VS19_4	FALSE	FALSE	13339	0	0	0.99	0.951	0.866	0.856	1	0.33	1.466	1901.43	Neg_Lipid_SECUF_PQC_it1	759.56482:24474 760.56949:11482 761.57415:3376	50.05290:8 50.13735:56 50.61963:16 50.81418:14 50.98543:43 51.40057:236 51.43849:8 51.89980:45 51.92707:38 52.45663:19 52.63386:54 53.00597:35 53.01496:24 53.23329:14 53.57453:65 53.61753:8 53.87903:55 53.89070:28 54.08504:6 54.22694:35 54.38893:93 55.04539:6 55.56690:28 56.97018:19 57.03620:79 57.20341:73 57.22148:5 57.28883:96 57.31563:5 58.09264:51 58.43864:74 58.56643:27 59.17213:23 59.53014:…
170	761.583	17.71	C39H79N2O6P	CCCCCCCCCCCCCCCC(=O)NC(COP([O-])(=O)OCC[N+](C)(C)C)C(O)\C=C\CCCCCCCCCCCCC	NA	SM d34:1	[M+CH3COO]-	NegLipidSECUF	1	TRUE	9.016	761.581	C39H79N2O6P	Phosphosphingolipids	RWKUXQNLWDTSLO-NHQGMKOOSA-N	CCCCCCCCCCCCCCCC(=O)NC(COP([O-])(=O)OCC[N+](C)(C)C)C(O)\C=C\CCCCCCCCCCCCC	430	FALSE	TRUE	TRUE	Normalized unit: Intensity; Annotation method: MSMS-Public_all-neg-VS19_4	FALSE	FALSE	13387	0	0	1	0.95	0.866	0.852	1	0.25	1.414	11780.1	Neg_Lipid_SECUF_PQC_it1	761.58197:344317 762.58664:155369 763.59131:39574	53.33149:8 58.67273:24 61.91823:37 61.92559:15 63.54147:11 64.00861:50 65.78821:55 67.76630:28 70.25990:117 72.22169:22 77.13590:31 77.16712:47 78.60670:11 79.49214:36 79.61564:33 79.78395:34 82.91028:15 87.33658:24 87.61616:22 89.59562:76 91.76203:8 92.09026:34 93.17859:55 94.28574:31 100.38592:15 101.70109:53 103.43230:46 112.24369:8 120.50515:9 120.70247:97 122.98022:265 123.03660:15 123.04655…
171	764.524	20.39	C43H76NO8P	O=C(OCC(OC(=O)CCCCCC=CCC=CCC=CCC=CCC=CCC)COP(=O)(O)OCCN)CCCCCCCCCCCCCCC	NA	PE 38:5|PE 16:0_22:5	[M-H]-	NegLipidSECUF	0.93	TRUE	9.6	764.524	C43H76NO8P	PE	BXSFSSDQHFBPDQ-UHFFFAOYSA-N	O=C(OCC(OC(=O)CCCCCC=CCC=CCC=CCC=CCC=CCC)COP(=O)(O)OCCN)CCCCCCCCCCCCCCC	410	FALSE	TRUE	TRUE	Normalized unit: Intensity; Annotation method: Msp20250805135626_NCDK_conventional_converted_dev_1	FALSE	FALSE	13476	0	0	1	0.821	0.869	0.862	3	2	2.517	526.06	Neg_Lipid_SECUF_PQC_it2	764.52386:18317 765.52853:10471 766.53320:2963	50.00346:8 50.06636:26 50.50177:22 50.73865:17 50.93009:38 51.07860:48 52.16350:48 52.17149:20 52.35700:13 52.64177:35 53.06107:67 53.22326:34 54.02107:29 54.16630:22 54.36978:10 54.57129:36 54.70974:256 55.29212:47 55.39692:16 55.99100:30 56.26248:8 56.31897:38 56.33268:35 56.40142:144 56.42545:6 56.49502:54 56.68078:29 56.81143:41 56.94072:84 56.98631:68 57.01457:5 57.08220:16 57.34252:8 57.541…
172	766.539	22.085	C43H78NO8P	O=C(OCC(OC(=O)CCCCCCC=CCC=CCC=CCC=CCC)COP(=O)(O)OCCN)CCCCCCCCCCCCCCCCC	NA	PE 38:4|PE 18:0_20:4	[M-H]-	NegLipidSECUF	0.93	TRUE	10.325	766.539	C43H78NO8P	PE	YEHAZLUVAZKVRO-UHFFFAOYSA-N	O=C(OCC(OC(=O)CCCCCCC=CCC=CCC=CCC=CCC)COP(=O)(O)OCCN)CCCCCCCCCCCCCCCCC	410	FALSE	TRUE	TRUE	Normalized unit: Intensity; Annotation method: Msp20250805135626_NCDK_conventional_converted_dev_1	FALSE	FALSE	13537	0	0	1	0.832	0.862	0.877	3	2	2.525	9040.51	Neg_Lipid_SECUF_PQC_it1	766.53912:67923 767.54379:36255 768.54846:9781	50.22772:5 50.25720:17 50.33732:90 50.62871:35 50.93054:15 51.47275:34 51.74693:18 52.39543:12 52.57824:17 52.68781:42 53.66333:24 53.69362:18 53.97017:7 54.05911:24 54.06801:8 54.44371:19 55.21758:25 55.63820:16 55.86258:27 56.45511:28 56.52129:44 57.34579:21 57.88020:43 57.89537:5 58.67796:80 58.85884:11 59.39214:26 59.40215:48 59.41961:12 59.59964:70 59.60779:21 61.75691:131 62.09174:42 62.610…
173	774.544	23.034	C45H78NO7P	[H][C@@](CO\C=C/CCCCCCCCCCCCCCCC)(COP(O)(=O)OCCN)OC(=O)CC\C=C/C\C=C/C\C=C/C\C=C/C\C=C/C\C=C/CC	NA	(2-aminoethoxy)[2-[docosa-4.7.10.13.16.19-hexaenoyloxy]-3-[octadec-1-en-1-yloxy]propoxy]phosphinic acid	[M-H]-	NegLipidSECUF	0.93	TRUE	-1	774.544	C45H78NO7P	1-(1Z-alkenyl),2-acylglycerophosphoethanolamines	FIJFPUAJUDAZEY-MNDXXDKYSA-N	[H][C@@](CO\C=C/CCCCCCCCCCCCCCCC)(COP(O)(=O)OCCN)OC(=O)CC\C=C/C\C=C/C\C=C/C\C=C/C\C=C/C\C=C/CC	430	FALSE	TRUE	TRUE	Normalized unit: Intensity; Annotation method: MSMS-Public_all-neg-VS19_4	FALSE	FALSE	13739	0	0	1	0.402	0.822	0.629	3	0.13	1.115	1096.7	Neg_Lipid_SECUF_PQC_it5	774.54376:5833 775.54843:3009 776.55310:857	50.04069:43 50.12793:25 50.28070:18 50.29296:8 50.48197:11 50.65440:33 50.93707:77 51.21752:16 51.25655:62 51.27184:41 51.48799:36 51.59656:126 51.61071:17 51.95007:136 51.96978:12 52.28926:52 52.31395:10 52.39395:27 52.43282:33 52.46851:34 52.70056:71 52.76864:77 52.78580:25 52.81034:42 52.83211:5 52.86451:79 53.21625:90 53.48654:136 53.72751:21 53.85077:13 53.91221:31 54.22200:54 54.61986:18 54…
174	776.614	25.456	C48H79NO3	O=C(NC(CO)C(O)C=CCCC=CCCC=CCCCCCCCCCCCCC)CCC=CCC=CCC=CCC=CCC=CCC=CCC	NA	low score: Cer 48:9;O2|Cer 26:3;O2/22:6	[M+CH3COO]-	NegLipidSECUF	0.33	TRUE	12.116	776.62	C48H79NO3	Cer_NS	OSCCBXLXMLFRJS-UHFFFAOYSA-N	O=C(NC(CO)C(O)C=CCCC=CCCC=CCCCCCCCCCCCCC)CCC=CCC=CCC=CCC=CCC=CCC=CCC	530	FALSE	TRUE	FALSE	Normalized unit: Intensity; Annotation method: Msp20250805135626_NCDK_conventional_converted_dev_1	FALSE	FALSE	13811	0	0	0.84	0.351	0.896	0.61	1	0.09	1.005	63.14	Neg_Lipid_SECUF_PQC_it4	776.61517:44376 777.61984:20495 778.62451:0	50.33210:16 50.67872:48 51.05595:15 51.26960:42 51.53417:36 51.65951:44 51.78993:7 51.84262:15 52.31197:15 52.41538:42 52.76363:39 53.68334:43 53.78227:46 53.99687:8 54.38229:14 54.92681:8 55.39938:19 56.04283:39 56.61756:64 56.85790:68 57.10157:26 57.50661:42 57.70304:29 57.75271:104 57.77150:11 58.12692:30 58.61567:6 58.87486:13 59.01361:3482 59.06148:63 59.13142:16 59.16498:13 59.18417:70 59.2…
175	778.515	13.622	C40H77NO11S	O=C(NC(COC1OC(CO)C(O)C(OS(=O)(=O)O)C1O)C(O)C=CCCCCCCC)CCCCCCCCCCCCCCCCCCCCC	NA	low score: SHexCer 34:1;O2	[M-H]-	NegLipidSECUF	0.93	TRUE	8.162	778.515	C40H77NO11S	SHexCer	GNEPXEXPDFPEGA-UHFFFAOYSA-N	O=C(NC(COC1OC(CO)C(O)C(OS(=O)(=O)O)C1O)C(O)C=CCCCCCCC)CCCCCCCCCCCCCCCCCCCCC	530	FALSE	TRUE	FALSE	Normalized unit: Intensity; Annotation method: Msp20250805135626_NCDK_conventional_converted_dev_1	FALSE	FALSE	13839	0	0	0.99	0.941	0.819	0.865	1	0.5	1.566	2960.69	Neg_Lipid_SECUF_PQC_it2	778.51361:10537 779.51828:4640 780.52295:1437	50.40170:10 50.64018:26 50.93495:44 50.94274:17 51.03383:13 51.44966:11 51.77758:34 51.94754:38 52.32543:8 52.56158:74 52.73556:164 52.77138:6 53.30303:38 54.12054:121 54.23970:18 54.49210:11 54.82498:13 55.22956:35 55.38156:47 55.51536:11 55.61717:14 55.71916:25 55.75265:28 56.00426:183 56.02325:45 56.04997:40 56.18376:13 56.20396:5 56.42339:55 56.54195:14 57.03545:11 57.54113:13 57.71911:27 57.…
176	788.545	18.842	C42H80NO10P	O=C(OCC(OC(=O)CCCCCCCC=CCCCCCCCC)COP(=O)(O)OCC(N)C(=O)O)CCCCCCCCCCCCCCCCC	NA	PS 36:1|PS 18:0_18:1	[M-H]-	NegLipidSECUF	0.93	TRUE	9.017	788.545	C42H80NO10P	PS	AJFWREUFUPEYII-UHFFFAOYSA-N	O=C(OCC(OC(=O)CCCCCCCC=CCCCCCCCC)COP(=O)(O)OCC(N)C(=O)O)CCCCCCCCCCCCCCCCC	410	FALSE	TRUE	TRUE	Normalized unit: Intensity; Annotation method: Msp20250805135626_NCDK_conventional_converted_dev_1	FALSE	FALSE	14111	0	0	1	0.808	0.889	0.844	6	2	2.511	515.85	Neg_Lipid_SECUF_PQC_it1	788.54437:17383 789.54904:9549 790.55371:4954	50.57859:106 50.63652:42 50.73528:24 50.76004:13 50.78897:107 51.04126:13 51.22423:15 51.51696:62 51.66324:33 51.70550:27 51.88213:33 52.12124:32 52.35191:116 52.53400:102 52.58020:10 53.13133:16 53.47107:13 53.85840:36 54.05907:15 54.77584:101 55.04261:8 55.05443:49 55.18896:42 55.29920:19 55.52831:12 55.71089:39 56.45410:29 56.74111:46 57.15461:24 57.58828:21 57.84338:23 57.85103:10 57.97953:54…
177	789.613	20.654	C41H83N2O6P	CCCCCCCCCCCCCCCCCC(=O)NC(COP([O-])(=O)OCC[N+](C)(C)C)C(O)\C=C\CCCCCCCCCCCCC	NA	SM d36:1	[M+CH3COO]-	NegLipidSECUF	0.93	TRUE	9.73	789.613	C41H83N2O6P	Phosphosphingolipids	LKQLRGMMMAHREN-NWBJSICCSA-N	CCCCCCCCCCCCCCCCCC(=O)NC(COP([O-])(=O)OCC[N+](C)(C)C)C(O)\C=C\CCCCCCCCCCCCC	430	FALSE	TRUE	TRUE	Normalized unit: Intensity; Annotation method: MSMS-Public_all-neg-VS19_4	FALSE	FALSE	14131	0	0	1	0.951	0.854	0.847	2	0.5	1.571	3670.46	Neg_Lipid_SECUF_PQC_it2	789.61255:84352 790.61722:39246 791.62188:11645	50.03820:39 50.36161:25 50.41329:56 50.45498:12 50.50404:39 50.93520:36 51.26904:10 51.36845:88 51.47055:89 51.66813:10 51.82338:198 51.90694:78 51.92475:36 52.06657:10 52.33397:35 52.35394:8 52.59948:48 52.61214:12 52.72992:34 52.74752:29 52.76269:35 53.05812:14 53.39744:16 53.51880:7 53.60751:18 53.75017:14 53.92686:32 54.05838:58 54.10776:40 54.54584:47 54.73740:14 55.08076:13 55.19631:41 55.2…
178	792.574	21.657	C40H80NO8P	O=C(OCC(OC(=O)CCCCCCCCCCCCCCC)COP(=O)([O-])OCC[N+](C)(C)C)CCCCCCCCCCCCCCC	NA	PC 32:0|PC 16:0_16:0	[M+CH3COO]-	NegLipidSECUF	0.73	TRUE	9.788	792.576	C40H80NO8P	PC	KILNVBDSWZSGLL-UHFFFAOYSA-N	O=C(OCC(OC(=O)CCCCCCCCCCCCCCC)COP(=O)([O-])OCC[N+](C)(C)C)CCCCCCCCCCCCCCC	410	FALSE	TRUE	TRUE	Normalized unit: Intensity; Annotation method: Msp20250805135626_NCDK_conventional_converted_dev_1	FALSE	FALSE	14229	0	0	1	0.906	0.936	0.949	3	2	2.587	302.82	Neg_Lipid_SECUF_PQC_it1	792.57581:19303 793.58047:6717 794.58514:0	50.00125:25 50.17384:102 50.19245:11 50.40682:87 50.43582:12 50.63264:66 50.64670:15 50.66726:110 50.69823:7 50.72433:57 50.88087:24 51.08069:14 51.32323:45 51.54146:26 51.72037:45 52.84978:26 53.11176:15 53.21316:28 53.25353:15 53.43790:7 53.45722:46 53.50373:69 53.53398:12 54.67229:59 54.79740:61 55.01408:25 55.19804:264 55.20653:179 55.22294:30 55.23492:19 55.50505:29 55.64442:120 55.70107:85 …
179	793.599	24.96	C50H82O7	O=C(O)CCC(C)C1CCC2C3C(=O)CC4CC(OC(=O)CCCCCCCC(O)CCCCC=CCC=CCC=CCCCCC)CCC4(C)C3CC(O)C12C	NA	low score: SE 24:2;O5/26:3;O	[M-H]-	NegLipidSECUF	1	TRUE	9.465	793.599	C50H82O7	KDCAE	BUNCILSZVKVTFU-UHFFFAOYSA-N	O=C(O)CCC(C)C1CCC2C3C(=O)CC4CC(OC(=O)CCCCCCCC(O)CCCCC=CCC=CCC=CCCCCC)CCC4(C)C3CC(O)C12C	530	FALSE	TRUE	FALSE	Normalized unit: Intensity; Annotation method: Msp20250805135626_NCDK_conventional_converted_dev_1	FALSE	FALSE	14253	0	0	1	0.729	0.877	0.895	1	0.25	1.388	1753.17	Neg_Lipid_SECUF_PQC_it4	793.59900:28928 794.60367:14865 795.60833:0	50.37630:20 51.42753:32 51.66382:9 52.58082:51 52.81364:29 52.90329:10 52.98378:28 53.77014:7 53.86590:19 54.13541:41 55.33766:15 55.37625:31 55.61558:19 55.70612:22 56.27025:19 56.48310:32 56.83447:35 56.94924:33 57.21105:252 57.24182:13 57.82874:29 57.87948:14 57.95788:41 58.44712:67 58.86226:47 59.01318:1714 59.05380:42 59.07187:6 59.24097:26 59.27678:6 59.32094:12 59.35135:20 59.62484:247 59.…
180	794.51	13.164	C40H77NO12S	O=C(NC(COC1OC(CO)C(O)C(OS(=O)(=O)O)C1O)C(O)C=CCCCCCCC)C(O)CCCCCCCCCCCCCCCCCCCC	NA	low score: SHexCer 34:1;O3	[M-H]-	NegLipidSECUF	0.93	TRUE	8.148	794.509	C40H77NO12S	SHexCer	VOZNCDKOTKJKJM-UHFFFAOYSA-N	O=C(NC(COC1OC(CO)C(O)C(OS(=O)(=O)O)C1O)C(O)C=CCCCCCCC)C(O)CCCCCCCCCCCCCCCCCCCC	530	FALSE	TRUE	FALSE	Normalized unit: Intensity; Annotation method: Msp20250805135626_NCDK_conventional_converted_dev_1	FALSE	FALSE	14284	0	0	0.99	0.931	0.808	0.866	1	1	1.884	4333.17	Neg_Lipid_SECUF_PQC_it2	794.50848:13018 795.51315:6730 796.51782:2105	50.10989:21 50.20778:76 50.51153:36 50.79675:28 50.91274:43 51.37348:232 51.40221:8 51.61220:60 51.71503:32 51.97492:67 52.19635:36 52.24883:51 52.27136:34 52.80326:47 52.85927:12 53.26124:13 53.38066:143 53.39741:20 53.45737:79 54.03857:10 54.20746:79 54.25507:116 54.28797:7 54.38994:23 54.94419:72 55.27080:173 55.70092:9 55.84554:12 55.96008:10 56.05932:36 56.48044:5 56.73318:21 56.85507:16 56.…
181	796.653	18.209	C41H72D9N2O6P	[C@](COP(=O)([O-])OCC[N+](C)(C)C)([H])(NC(CCCCCCC/C=C\CCCCC([2H])([2H])C([2H])([2H])C([2H])([2H])C([2H])([2H])[2H])=O)[C@]([H])(O)/C=C/CCCCCCCCCCCCC	NA	SM 36:2;O2(d9)|SM 18:1;O2/18:1(d9)	[M+CH3COO]-	NegLipidSECUF	1	TRUE	8.934	796.655	C41H72[2H]9N2O6P	SM	NBEADXWAAWCCDG-KYPZZJCONA-N	[C@](COP(=O)([O-])OCC[N+](C)(C)C)([H])(NC(CCCCCCC/C=C\CCCCC([2H])([2H])C([2H])([2H])C([2H])([2H])C([2H])([2H])[2H])=O)[C@]([H])(O)/C=C/CCCCCCCCCCCCC	430	FALSE	TRUE	TRUE	Normalized unit: Intensity; Annotation method: Msp20250805135626_NCDK_conventional_converted_dev_1	FALSE	FALSE	14370	0	0	0.97	0.489	0.814	0.868	2	0.5	1.457	1273.95	Neg_Lipid_SECUF_PQC_it5	796.65271:17548 797.65738:6849 798.66205:2952	50.05287:12 50.14779:12 50.33720:51 50.54699:206 50.58034:8 50.62206:26 51.04858:38 51.08998:120 51.11532:9 51.16718:47 51.37232:25 51.57891:27 51.61887:12 51.63262:12 51.89783:39 51.91524:10 52.51826:27 53.27449:65 53.64333:21 53.71629:51 53.74037:68 54.31098:44 54.59238:114 54.60719:25 54.78344:21 55.25293:69 55.30877:47 55.50508:49 55.51808:7 56.38250:23 56.94665:15 56.98319:24 57.00146:29 58.…
182	810.529	16.919	C44H78NO10P	O=C(OCC(OC(=O)CCCCCCCC=CCC=CCCCCCC)COP(=O)(O)OCC(N)C(=O)O)CCCCCCCC=CCC=CCCCCCC	NA	PS 38:4	[M-H]-	NegLipidSECUF	0.93	TRUE	8.813	810.529	C44H78NO10P	PS	XUVXVEINFBQTGC-UHFFFAOYSA-N	O=C(OCC(OC(=O)CCCCCCCC=CCC=CCCCCCC)COP(=O)(O)OCC(N)C(=O)O)CCCCCCCC=CCC=CCCCCCC	420	FALSE	TRUE	TRUE	Normalized unit: Intensity; Annotation method: Msp20250805135626_NCDK_conventional_converted_dev_1	FALSE	FALSE	14780	0	0	1	0.591	0.903	0.776	2	1	1.796	983.51	Neg_Lipid_SECUF_PQC_it2	810.52911:15961 811.53378:9779 812.53845:1620	50.35725:45 50.37911:49 50.63439:16 50.75281:60 50.82897:13 50.95223:8 51.01898:18 51.15072:19 51.55256:74 51.82804:91 52.03652:9 52.67242:98 52.68791:67 53.60765:63 53.64539:12 53.87520:45 54.25241:42 54.25942:22 54.47937:58 54.55357:16 54.71806:40 54.93252:30 54.99101:50 55.35026:80 55.90176:25 56.07877:14 56.30964:60 56.41381:83 56.45050:27 56.66521:10 56.88390:76 57.79269:50 57.80337:7 58.033…
183	811.62	20.381	C41H73D7NO8P	[C@](COP(=O)([O-])OCC[N+](C)(C)C)([H])(OC(CCCCCCC/C=C\CCCCCC([2H])([2H])C([2H])([2H])C([2H])([2H])[2H])=O)COC(CCCCCCCCCCCCCC)=O	NA	PC 33:1(d7)|PC 15:0_18:1(d7)	[M+CH3COO]-	NegLipidSECUF	1	TRUE	9.259	811.621	C41H73[2H]7NO8P	PC	ZEWLMKXMNQOCOQ-GCHPQBSENA-N	[C@](COP(=O)([O-])OCC[N+](C)(C)C)([H])(OC(CCCCCCC/C=C\CCCCCC([2H])([2H])C([2H])([2H])C([2H])([2H])[2H])=O)COC(CCCCCCCCCCCCCC)=O	430	FALSE	TRUE	TRUE	Normalized unit: Intensity; Annotation method: Msp20250805135626_NCDK_conventional_converted_dev_1	FALSE	FALSE	14807	0	0	0.99	0.796	0.829	0.864	4	0.5	1.534	2735.83	Neg_Lipid_SECUF_PQC_it2	811.61975:188198 812.62442:89375 813.62909:24634	50.04556:24 50.18022:8 51.23752:31 51.45691:64 51.75761:20 51.77259:20 51.86724:13 52.38752:23 52.44768:31 52.84296:41 53.15775:65 53.73391:109 55.19164:116 55.68553:26 56.17119:57 56.43896:38 57.79478:6 58.10857:24 58.98945:43 59.01316:404 59.05113:16 59.06138:8 59.15183:37 59.36520:57 59.61810:10 60.04452:74 60.18019:34 60.26886:77 61.05189:162 61.09487:53 61.26275:16 61.39273:12 61.51281:70 61…
184	816.576	19.985	C42H80NO8P	O=C(OCC(OC(=O)CCCCCCCC=CCC=CCCCCC)COP(=O)([O-])OCC[N+](C)(C)C)CCCCCCCCCCCCCCC	NA	PC 34:2|PC 16:0_18:2	[M+CH3COO]-	NegLipidSECUF	0.93	TRUE	9.333	816.576	C42H80NO8P	PC	JLPULHDHAOZNQI-UHFFFAOYSA-N	O=C(OCC(OC(=O)CCCCCCCC=CCC=CCCCCC)COP(=O)([O-])OCC[N+](C)(C)C)CCCCCCCCCCCCCCC	410	FALSE	TRUE	TRUE	Normalized unit: Intensity; Annotation method: Msp20250805135626_NCDK_conventional_converted_dev_1	FALSE	FALSE	14962	0	0	0.99	0.791	0.919	0.929	4	2	2.544	3575.96	Neg_Lipid_SECUF_PQC_it1	816.57733:503545 817.58200:251731 818.58667:74024	50.52049:49 55.05769:36 55.06600:14 55.75242:19 55.81701:29 59.01374:3897 59.05270:114 59.06139:78 59.07314:18 59.12979:37 59.14189:63 59.18401:31 59.19168:32 59.29372:9 59.44730:18 59.56702:59 59.88543:10 60.01582:299 60.03809:29 60.17745:13 60.35740:24 60.60776:10 61.01674:240 61.04472:18 61.98802:404 62.03121:17 62.07916:152 62.11066:13 62.12453:7 62.29678:78 62.30769:16 66.19830:14 70.77756:6…
185	816.577	20.319	C42H80NO8P	O=C(OCC(OC(=O)CCCCCCCC=CCC=CCCCCC)COP(=O)([O-])OCC[N+](C)(C)C)CCCCCCCCCCCCCCC	NA	PC 34:2	[M+CH3COO]-	NegLipidSECUF	0.73	TRUE	9.333	816.576	C42H80NO8P	PC	JLPULHDHAOZNQI-UHFFFAOYSA-N	O=C(OCC(OC(=O)CCCCCCCC=CCC=CCCCCC)COP(=O)([O-])OCC[N+](C)(C)C)CCCCCCCCCCCCCCC	420	FALSE	TRUE	TRUE	Normalized unit: Intensity; Annotation method: Msp20250805135626_NCDK_conventional_converted_dev_1	FALSE	FALSE	14963	0	0	1	0.759	0.932	0.88	3	1	1.881	1949.94	Neg_Lipid_SECUF_PQC_it1	816.57544:222909 817.58011:105828 818.58477:29162	51.13269:29 52.53179:19 53.18040:6 56.17714:33 56.82168:46 56.87414:44 59.01363:708 60.01804:211 60.05656:8 61.33975:13 61.76672:80 61.98700:169 62.02353:8 65.72884:88 68.01113:21 70.92338:175 70.95875:12 74.59715:19 75.99519:46 76.17353:27 76.18644:145 76.20333:13 76.38456:32 78.45162:98 78.95813:129 79.01897:159 79.04374:5 79.06110:10 82.15658:101 82.16617:33 84.45769:75 84.47617:14 84.56424:17…
186	817.645	24.042	C43H87N2O6P	CCCCCCCCCCCCCCCCCCCC(=O)NC(COP([O-])(=O)OCC[N+](C)(C)C)C(O)\C=C\CCCCCCCCCCCCC	NA	SM d38:1	[M+CH3COO]-	NegLipidSECUF	0.93	TRUE	10.804	817.644	C43H87N2O6P	Phosphosphingolipids	AADLTHQNYQJHQV-JMUUFCRMSA-N	CCCCCCCCCCCCCCCCCCCC(=O)NC(COP([O-])(=O)OCC[N+](C)(C)C)C(O)\C=C\CCCCCCCCCCCCC	430	FALSE	TRUE	TRUE	Normalized unit: Intensity; Annotation method: MSMS-Public_all-neg-VS19_4	FALSE	FALSE	14993	0	0	1	0.961	0.866	0.849	1	0.25	1.415	5372.44	Neg_Lipid_SECUF_PQC_it1	817.64355:42136 818.64822:0 819.65289:0	50.66649:32 52.10964:53 52.11970:18 52.25989:22 53.65574:118 53.66989:24 54.72983:40 55.13379:15 55.55924:17 56.13376:101 56.15688:17 57.59399:106 58.55341:189 58.57404:25 58.79873:9 58.91010:62 58.92865:5 58.95818:46 59.01247:121 60.72869:6 61.14201:13 61.55066:19 61.98809:721 62.02915:10 62.25986:10 62.32545:41 62.34073:18 62.70365:25 65.64804:27 66.35966:9 66.45362:46 67.13581:46 67.63822:79 6…
187	818.592	22	C42H82NO8P	O=C(OCC(OC(=O)CCCCCCCC=CCCCCCCCC)COP(=O)([O-])OCC[N+](C)(C)C)CCCCCCCCCCCCCCC	NA	PC 34:1	[M+CH3COO]-	NegLipidSECUF	0.73	TRUE	9.682	818.592	C42H82NO8P	PC	WTJKGGKOPKCXLL-UHFFFAOYSA-N	O=C(OCC(OC(=O)CCCCCCCC=CCCCCCCCC)COP(=O)([O-])OCC[N+](C)(C)C)CCCCCCCCCCCCCCC	420	FALSE	TRUE	TRUE	Normalized unit: Intensity; Annotation method: Msp20250805135626_NCDK_conventional_converted_dev_1	FALSE	FALSE	15031	0	0	1	0.798	0.988	0.883	3	1	1.904	2466.73	Neg_Lipid_SECUF_PQC_it1	818.59174:245429 819.59640:123028 820.60107:36463	50.67941:30 54.74792:22 55.79059:72 56.34943:30 56.99379:7 58.06131:62 58.32799:11 59.01392:646 59.05220:19 59.10670:26 66.07468:6 74.55520:34 74.61117:22 75.40699:32 76.42982:10 78.95777:130 80.15901:134 82.76881:18 87.58730:24 88.30279:38 89.89478:15 91.38984:32 91.84827:19 94.73213:47 95.55361:17 96.02756:45 96.69656:70 101.65016:16 103.84190:53 103.98691:80 104.01455:5 107.20920:48 114.84887:…
188	824.581	20.983	C44H80NO7P	O=C(OC(COCCCCCCCCC=CCCCCCC)COP(=O)([O-])OCC[N+](C)(C)C)CCCCCCC=CCC=CCC=CCC=CCC	NA	low score: PC O-36:5|PC O-16:1_20:4	[M+CH3COO]-	NegLipidSECUF	0.87	TRUE	9.667	824.581	C44H80NO7P	EtherPC	VXQMCPDKMGAOGH-UHFFFAOYSA-N	O=C(OC(COCCCCCCCCC=CCCCCCC)COP(=O)([O-])OCC[N+](C)(C)C)CCCCCCC=CCC=CCC=CCC=CCC	530	FALSE	TRUE	FALSE	Normalized unit: Intensity; Annotation method: Msp20250805135626_NCDK_conventional_converted_dev_1	FALSE	FALSE	15196	0	0	0.9	0.568	0.763	0.766	2	0.33	1.279	2197.1	Neg_Lipid_SECUF_PQC_it4	824.57739:7612 825.58206:4259 826.58673:1284	50.62070:29 50.84357:11 51.17222:14 51.37771:39 51.39118:197 51.42081:33 51.44225:11 51.45826:35 51.48277:238 51.50911:14 51.53898:11 52.08056:43 52.32219:142 52.61993:5 52.73999:10 52.79776:31 52.88323:46 52.97953:71 53.10053:186 53.19300:30 53.42923:45 53.60496:62 53.88748:207 53.91232:10 54.82421:76 55.01935:10 55.18880:59 55.44066:13 55.75524:29 55.94905:25 56.12550:99 56.19267:39 56.42079:13…
189	826.595	21.633	C44H82NO7P	O=C(OC(COCCCCCCCCCCCCCCCC)COP(=O)([O-])OCC[N+](C)(C)C)CCCCCCC=CCC=CCC=CCC=CCC	NA	low score: PC O-36:4|PC O-16:0_20:4	[M+CH3COO]-	NegLipidSECUF	0.67	TRUE	9.783	826.597	C44H82NO7P	EtherPC	SOUZQPFUXRVDGK-UHFFFAOYSA-N	O=C(OC(COCCCCCCCCCCCCCCCC)COP(=O)([O-])OCC[N+](C)(C)C)CCCCCCC=CCC=CCC=CCC=CCC	530	FALSE	TRUE	FALSE	Normalized unit: Intensity; Annotation method: Msp20250805135626_NCDK_conventional_converted_dev_1	FALSE	FALSE	15236	0	0	1	0.803	0.935	0.862	3	0.5	1.562	2060.88	Neg_Lipid_SECUF_PQC_it2	826.59717:12444 827.60184:7010 828.60650:3135	50.11168:42 50.39849:19 50.59028:51 50.69669:194 50.72395:14 51.25934:45 51.27052:17 51.33546:11 51.71551:23 51.81438:20 52.09476:36 52.30397:5 52.36383:26 52.77320:97 52.78942:16 52.86308:58 52.89808:63 53.12106:119 53.15268:9 53.21320:14 53.98535:28 54.14553:21 54.41559:18 54.61297:26 55.36354:21 55.65239:71 55.81473:83 56.23997:19 56.78506:13 57.63777:29 57.85620:20 58.09560:89 58.44027:38 58.…
190	828.561	14.934	C42H72D7O13P	[C@]([H])(OC(CCCCCCC/C=C\CCCCCC([2H])([2H])C([2H])([2H])C([2H])([2H])[2H])=O)(COP(=O)(O)O[C@@H]1C(O)[C@H](O)C(O)C(O)C1O)COC(CCCCCCCCCCCCCC)=O	NA	PI 33:1(d7)|PI 15:0_18:1(d7)	[M-H]-	NegLipidSECUF	1	TRUE	8.331	828.563	C42H72[2H]7O13P	PI	XCKYASHMOHAUQB-OAFUKSMZNA-N	[C@]([H])(OC(CCCCCCC/C=C\CCCCCC([2H])([2H])C([2H])([2H])C([2H])([2H])[2H])=O)(COP(=O)(O)O[C@@H]1C(O)[C@H](O)C(O)C(O)C1O)COC(CCCCCCCCCCCCCC)=O	430	FALSE	TRUE	TRUE	Normalized unit: Intensity; Annotation method: Msp20250805135626_NCDK_conventional_converted_dev_1	FALSE	FALSE	15299	0	0	0.99	0.73	0.9	0.901	2	0.18	1.347	258.13	Neg_Lipid_SECUF_PQC_it3	828.56213:14885 829.56680:8148 830.57147:2208	50.14344:26 50.47210:13 50.52370:53 50.63093:17 50.64946:63 50.86081:27 50.89553:17 50.92403:151 50.95458:7 50.99919:13 51.01008:8 51.49396:23 51.78002:18 51.88263:63 52.71507:48 52.72699:50 53.59427:157 53.94209:6 54.23110:13 54.99870:43 55.72175:64 56.14812:77 56.18983:17 56.27021:41 56.73548:18 56.79063:5 56.99290:24 57.05277:29 57.17919:25 57.18595:17 57.32828:27 57.49152:48 57.81762:6 57.884…
191	833.518	14.555	C43H79O13P	CCCCCCCCCCCCCCCC(=O)OCC(COP(O)(=O)OC1C(O)C(O)C(O)C(O)C1O)OC(=O)CCCCCCC\C=C/C\C=C/CCCCC	NA	PI 34:2	[M-H]-	NegLipidSECUF	0.93	TRUE	8.299	833.519	C43H79O13P	Phosphatidylinositols	BSNJSZUDOMPYIR-BCTRXSSUSA-N	CCCCCCCCCCCCCCCC(=O)OCC(COP(O)(=O)OC1C(O)C(O)C(O)C(O)C1O)OC(=O)CCCCCCC\C=C/C\C=C/CCCCC	430	FALSE	TRUE	TRUE	Normalized unit: Intensity; Annotation method: MSMS-Public_all-neg-VS19_4	FALSE	FALSE	15466	0	0	0.95	0.537	0.802	0.865	1	0.08	1.188	1226.64	Neg_Lipid_SECUF_PQC_it5	833.51599:5366 834.52066:1590 835.52533:892	50.30293:41 50.38607:75 50.67904:75 51.15983:21 51.35825:196 51.38500:19 51.39755:19 51.43485:50 51.44217:54 51.45956:42 51.47544:59 51.56309:278 51.69801:207 51.72338:11 51.73983:23 51.99754:51 52.15316:21 52.23265:16 52.86450:26 53.27691:155 53.51707:28 53.53914:57 53.56432:5 53.58711:12 53.84308:12 54.58655:13 54.75780:28 55.33969:73 55.47830:32 55.80192:17 55.82812:35 55.88081:30 56.20581:15 …
192	838.561	17.567	C44H78NO8P	O=C(OCC(OC(=O)CCCC=CCC=CCC=CCC=CCC=CCC)COP(=O)([O-])OCC[N+](C)(C)C)CCCCCCCCCCCCCCC	NA	PC 36:5|PC 16:0_20:5	[M+CH3COO]-	NegLipidSECUF	0.93	TRUE	8.937	838.56	C44H78NO8P	PC	KLTHQSWIRFFBRI-UHFFFAOYSA-N	O=C(OCC(OC(=O)CCCC=CCC=CCC=CCC=CCC=CCC)COP(=O)([O-])OCC[N+](C)(C)C)CCCCCCCCCCCCCCC	410	FALSE	TRUE	TRUE	Normalized unit: Intensity; Annotation method: Msp20250805135626_NCDK_conventional_converted_dev_1	FALSE	FALSE	15589	0	0	0.99	0.894	0.969	0.926	4	2	2.579	4591.74	Neg_Lipid_SECUF_PQC_it1	838.55957:53422 839.56424:26347 840.56891:8970	50.05931:150 50.09695:10 50.15819:36 50.16551:23 50.58642:10 51.42093:241 51.44826:6 51.85392:114 51.90830:9 51.92144:11 52.18646:24 52.20157:10 52.66719:23 53.18014:40 53.45812:20 53.54918:11 53.93973:46 53.99639:14 54.13649:115 57.01218:93 57.77160:38 58.09538:15 58.20421:91 58.42002:20 58.57636:68 58.59408:7 58.82060:29 58.86246:57 59.13941:177 59.16425:14 59.18249:37 60.40857:57 60.46751:22 6…
193	840.575	18.15	C44H80NO8P	O=C(OCC(OC(=O)CCCCCCCC=CCC=CCCCCC)COP(=O)([O-])OCC[N+](C)(C)C)CCCCCCCC=CCC=CCCCCC	NA	PC 36:4|PC 18:2_18:2	[M+CH3COO]-	NegLipidSECUF	0.87	TRUE	8.778	840.576	C44H80NO8P	PC	FVXDQWZBHIXIEJ-UHFFFAOYSA-N	O=C(OCC(OC(=O)CCCCCCCC=CCC=CCCCCC)COP(=O)([O-])OCC[N+](C)(C)C)CCCCCCCC=CCC=CCCCCC	410	FALSE	TRUE	TRUE	Normalized unit: Intensity; Annotation method: Msp20250805135626_NCDK_conventional_converted_dev_1	FALSE	FALSE	15634	0	0	0.99	0.892	0.923	0.948	3	2	2.576	97.81	Neg_Lipid_SECUF_PQC_it4	840.57477:7501 841.57944:3232 842.58410:1550	50.00310:70 50.02469:22 50.27346:62 50.79506:23 51.09082:73 51.47324:31 52.00917:27 52.37607:37 52.44153:55 52.45413:247 52.49321:10 52.58559:24 52.81779:24 52.97452:39 53.04613:214 53.06973:24 53.27929:13 53.29185:32 53.35557:128 53.38143:45 53.42774:61 54.02843:34 54.18525:60 54.20905:9 54.45456:11 54.92301:8 54.96913:20 55.05635:17 55.07118:35 55.09167:194 55.83739:11 55.94356:32 55.98787:12 5…
194	840.576	20.002	C44H80NO8P	O=C(OCC(OC(=O)CCCCCCC=CCC=CCC=CCC=CCC)COP(=O)([O-])OCC[N+](C)(C)C)CCCCCCCCCCCCCCC	NA	PC 36:4	[M+CH3COO]-	NegLipidSECUF	0.67	TRUE	9.339	840.576	C44H80NO8P	PC	JAVWFBAAZSHHAD-UHFFFAOYSA-N	O=C(OCC(OC(=O)CCCCCCC=CCC=CCC=CCC=CCC)COP(=O)([O-])OCC[N+](C)(C)C)CCCCCCCCCCCCCCC	420	FALSE	TRUE	TRUE	Normalized unit: Intensity; Annotation method: Msp20250805135626_NCDK_conventional_converted_dev_1	FALSE	FALSE	15635	0	0	1	0.76	0.992	0.819	2	1	1.868	399.15	Neg_Lipid_SECUF_PQC_it1	840.57532:36223 841.57999:18655 842.58465:31171	50.53354:37 50.54329:23 50.96518:219 50.99392:12 51.52259:94 51.58666:74 51.60325:11 52.12655:20 53.95544:62 54.15937:20 55.02500:49 55.11152:31 56.20720:164 56.24244:8 56.37692:202 56.41561:12 57.56442:133 57.81441:170 57.84306:10 57.87151:92 58.09542:29 59.01372:545 59.14321:48 59.18901:45 59.42624:19 59.48173:83 59.49068:27 59.51415:24 60.25276:53 60.43255:23 60.64342:48 60.89916:36 61.18966:3…
195	840.576	20.34	C44H80NO8P	O=C(OCC(OC(=O)CCCCCCC=CCC=CCC=CCC=CCC)COP(=O)([O-])OCC[N+](C)(C)C)CCCCCCCCCCCCCCC	NA	PC 36:4	[M+CH3COO]-	NegLipidSECUF	0.8	TRUE	9.339	840.576	C44H80NO8P	PC	JAVWFBAAZSHHAD-UHFFFAOYSA-N	O=C(OCC(OC(=O)CCCCCCC=CCC=CCC=CCC=CCC)COP(=O)([O-])OCC[N+](C)(C)C)CCCCCCCCCCCCCCC	420	FALSE	TRUE	TRUE	Normalized unit: Intensity; Annotation method: Msp20250805135626_NCDK_conventional_converted_dev_1	FALSE	FALSE	15636	0	0	1	0.793	0.984	0.881	3	1	1.901	282.1	Neg_Lipid_SECUF_PQC_it3	840.57550:22336 841.58017:10840 842.58484:78140	50.40034:14 50.46537:78 50.58273:35 50.61487:6 51.53155:12 51.72546:37 51.80745:37 52.06413:31 52.35394:33 52.47162:11 52.49168:22 52.60199:23 52.70031:87 52.71310:34 53.27469:56 53.59281:43 53.74780:18 54.04651:31 54.28546:36 54.67969:130 54.70883:197 54.73501:11 54.74761:11 54.88319:24 54.93463:31 55.12660:23 55.77862:53 55.92590:32 56.00600:38 56.18129:53 56.28526:13 56.35587:41 56.38183:18 56…
196	840.576	19.391	C44H80NO8P	O=C(OCC(OC(=O)CCCCCCC=CCC=CCC=CCC=CCC)COP(=O)([O-])OCC[N+](C)(C)C)CCCCCCCCCCCCCCC	NA	PC 36:4	[M+CH3COO]-	NegLipidSECUF	0.73	TRUE	9.339	840.576	C44H80NO8P	PC	JAVWFBAAZSHHAD-UHFFFAOYSA-N	O=C(OCC(OC(=O)CCCCCCC=CCC=CCC=CCC=CCC)COP(=O)([O-])OCC[N+](C)(C)C)CCCCCCCCCCCCCCC	420	FALSE	TRUE	TRUE	Normalized unit: Intensity; Annotation method: Msp20250805135626_NCDK_conventional_converted_dev_1	FALSE	FALSE	15637	0	0	1	0.774	0.95	0.888	3	1	1.893	2220.28	Neg_Lipid_SECUF_PQC_it1	840.57593:174790 841.58060:86267 842.58526:29584	52.14581:36 56.16140:46 56.17215:8 58.48349:144 58.84361:7 59.01385:277 59.05037:6 60.68502:112 62.03300:8 62.69895:24 63.75928:24 66.35806:49 66.37279:7 67.16890:7 67.91704:27 68.02537:23 69.35379:22 72.13564:20 72.86361:29 73.61746:26 73.70271:61 73.71225:27 73.88192:79 73.90256:8 74.20273:70 78.85319:148 78.88872:7 83.13389:37 84.35216:8 84.89278:13 86.15246:40 87.50688:29 92.83804:51 99.23196…
197	842.592	20.555	C44H82NO8P	O=C(OCC(OC(=O)CCCCCCCCCC=CCC=CCC=CCC)COP(=O)([O-])OCC[N+](C)(C)C)CCCCCCCCCCCCCCC	NA	PC 36:3	[M+CH3COO]-	NegLipidSECUF	0.93	TRUE	9.575	842.592	C44H82NO8P	PC	FHYXYDNOQOCPNC-UHFFFAOYSA-N	O=C(OCC(OC(=O)CCCCCCCCCC=CCC=CCC=CCC)COP(=O)([O-])OCC[N+](C)(C)C)CCCCCCCCCCCCCCC	420	FALSE	TRUE	TRUE	Normalized unit: Intensity; Annotation method: Msp20250805135626_NCDK_conventional_converted_dev_1	FALSE	FALSE	15686	0	0	1	0.773	0.945	0.89	3	1	1.893	4850.79	Neg_Lipid_SECUF_PQC_it1	842.59161:140963 843.59628:74053 844.60095:23701	50.64235:45 50.97944:24 51.80964:42 51.82236:6 52.60695:38 53.65002:52 55.82177:20 57.02642:68 57.05380:6 57.61141:17 57.91356:47 59.01340:217 59.04808:15 59.23699:22 61.40541:102 61.42135:12 62.29456:71 63.08468:12 63.24057:124 63.26673:12 63.83175:32 64.10643:23 65.29051:20 65.87793:8 68.25451:48 68.49540:10 70.87841:18 71.30593:44 71.60404:51 72.02714:31 72.30612:58 72.53324:49 72.79236:29 74.…
198	842.673	24.77	C46H89NO8	O=C(NC(COC1OC(CO)C(O)C(O)C1O)C(O)CCCCCCCCCCCCCCCCCCC)CCCCCCCC=CCCCCCCCC	NA	low score: HexCer 40:1;O2|HexCer 22:0;O2/18:1	[M+CH3COO]-	NegLipidSECUF	1	TRUE	12.128	842.673	C46H89NO8	HexCer_NDS	MCUJFNXLBGRVNQ-UHFFFAOYSA-N	O=C(NC(COC1OC(CO)C(O)C(O)C1O)C(O)CCCCCCCCCCCCCCCCCCC)CCCCCCCC=CCCCCCCCC	530	FALSE	TRUE	FALSE	Normalized unit: Intensity; Annotation method: Msp20250805135626_NCDK_conventional_converted_dev_1	FALSE	FALSE	15691	0	0	0.99	0.593	0.902	0.773	1	0.14	1.24	9554.78	Neg_Lipid_SECUF_PQC_it2	842.67181:59773 843.67648:52349 844.68115:0	50.24486:78 50.57722:46 51.17468:39 51.86966:77 52.30390:51 52.58688:13 52.71282:16 55.97490:21 56.71072:11 57.27604:30 58.51787:15 59.01402:277 59.16764:26 59.40499:70 59.70088:12 60.67441:43 60.95516:7 63.03492:18 63.52218:37 63.58825:8 64.99787:6 65.23955:29 66.30064:13 66.31081:11 68.01765:26 69.45985:44 71.01334:81 71.40616:27 75.14741:24 76.61987:58 77.64995:18 78.03436:15 78.20609:117 78.2…
199	843.66	24.337	C45H89N2O6P	CCCCCCCCCCCCCCCCCCCCCC(=O)NC(COP([O-])(=O)OCC[N+](C)(C)C)C(O)\C=C\CC\C=C\CCCCCCCCC	NA	SM d40:2	[M+CH3COO]-	NegLipidSECUF	0.93	TRUE	11.021	843.66	C45H89N2O6P	Phosphosphingolipids	UCLWWTCDZKLHGY-INARCNGISA-N	CCCCCCCCCCCCCCCCCCCCCC(=O)NC(COP([O-])(=O)OCC[N+](C)(C)C)C(O)\C=C\CC\C=C\CCCCCCCCC	430	FALSE	TRUE	TRUE	Normalized unit: Intensity; Annotation method: MSMS-Public_all-neg-VS19_4	FALSE	FALSE	15708	0	0	1	0.898	0.813	0.827	2	0.4	1.476	11875.5	Neg_Lipid_SECUF_PQC_it1	843.65894:122329 844.66360:71173 845.66827:0	50.06040:56 50.07246:12 50.10917:35 50.32577:46 51.02998:106 52.72233:17 53.95480:26 54.88553:18 58.72435:44 59.01386:340 59.04638:11 59.74107:6 62.58854:31 64.93770:51 65.08633:114 66.77128:25 68.47394:20 69.93815:15 70.07414:18 73.09033:18 73.64921:123 73.70061:8 75.01563:11 76.12474:23 76.30058:37 76.34560:15 76.92601:110 78.95828:232 78.98740:9 79.15825:129 79.21070:5 79.50770:94 80.56561:28 …
200	844.608	22.914	C44H84NO8P	O=C(OCC(OC(=O)CCCCCCCC=CCCCCCCCC)COP(=O)([O-])OCC[N+](C)(C)C)CCCCCCCC=CCCCCCCCC	NA	PC 36:2|PC 18:1_18:1	[M+CH3COO]-	NegLipidSECUF	0.93	TRUE	9.829	844.607	C44H84NO8P	PC	SNKAWJBJQDLSFF-UHFFFAOYSA-N	O=C(OCC(OC(=O)CCCCCCCC=CCCCCCCCC)COP(=O)([O-])OCC[N+](C)(C)C)CCCCCCCC=CCCCCCCCC	410	FALSE	TRUE	TRUE	Normalized unit: Intensity; Annotation method: Msp20250805135626_NCDK_conventional_converted_dev_1	FALSE	FALSE	15741	0	0	1	0.829	0.869	0.952	3	2	2.558	8639.34	Neg_Lipid_SECUF_PQC_it2	844.60718:280562 845.61185:140586 846.61651:43326	50.14765:191 50.16369:71 50.18368:12 50.21207:8 50.22554:9 50.37637:30 50.39206:22 50.53949:146 50.56850:6 50.74871:87 50.76888:178 50.80299:27 51.48320:76 52.22895:19 52.54105:79 52.92403:79 53.29889:21 53.31154:38 53.40427:19 53.65047:41 53.66315:5 54.69215:137 54.70457:22 55.14503:15 55.38157:16 55.61557:57 56.15359:37 56.17712:159 56.62459:100 56.86592:196 56.87445:75 57.35385:28 57.48555:15 …
201	844.614	24.128	C44H84NO8P	O=C(OCC(OC(=O)CCCCCCCC=CCCCCCCCC)COP(=O)([O-])OCC[N+](C)(C)C)CCCCCCCC=CCCCCCCCC	NA	PC 36:2	[M+CH3COO]-	NegLipidSECUF	0.33	TRUE	9.829	844.607	C44H84NO8P	PC	SNKAWJBJQDLSFF-UHFFFAOYSA-N	O=C(OCC(OC(=O)CCCCCCCC=CCCCCCCCC)COP(=O)([O-])OCC[N+](C)(C)C)CCCCCCCC=CCCCCCCCC	420	FALSE	TRUE	TRUE	Normalized unit: Intensity; Annotation method: Msp20250805135626_NCDK_conventional_converted_dev_1	FALSE	FALSE	15747	0	0	0.86	0.573	0.729	0.877	2	1	1.726	342.09	Neg_Lipid_SECUF_PQC_it1	844.61200:33695 845.61667:17138 846.62134:0	50.79456:80 50.89192:64 50.90563:11 50.92270:6 51.06341:140 51.09630:8 51.11761:112 51.14441:6 52.24393:8 52.25397:75 53.15816:97 53.52708:139 53.57955:12 54.09779:47 54.20652:169 54.22202:18 54.24241:7 54.27339:97 54.58051:56 54.67604:33 54.73231:15 54.81711:24 56.08104:43 56.41605:46 56.88934:14 57.30216:17 57.65349:105 58.15076:5 58.80684:49 58.97910:20 59.01520:203 59.27942:12 59.29819:35 59.…
202	845.675	25.903	C45H91N2O6P	CCCCCCCCCCCCCCCCCCCCCC(=O)NC(COP([O-])(=O)OCC[N+](C)(C)C)C(O)\C=C\CCCCCCCCCCCCC	NA	SM d40:1	[M+CH3COO]-	NegLipidSECUF	0.73	TRUE	12.217	845.675	C45H91N2O6P	Phosphosphingolipids	FJJANLYCZUNFSE-BSKJHSHCSA-N	CCCCCCCCCCCCCCCCCCCCCC(=O)NC(COP([O-])(=O)OCC[N+](C)(C)C)C(O)\C=C\CCCCCCCCCCCCC	430	FALSE	TRUE	TRUE	Normalized unit: Intensity; Annotation method: MSMS-Public_all-neg-VS19_4	FALSE	FALSE	15780	0	0	1	0.91	0.804	0.843	2	0.67	1.657	28326	Neg_Lipid_SECUF_PQC_it1	845.67505:151221 846.67972:0 847.68438:0	50.47995:132 50.50344:7 50.83218:202 50.86103:11 51.86970:12 52.36148:10 54.29391:23 55.39847:77 55.86644:36 56.53596:70 60.32504:90 60.33895:11 64.81775:93 65.67122:62 65.68173:19 66.74733:37 67.77325:63 67.80194:25 67.94623:72 68.67441:23 68.80629:32 72.53345:100 73.23757:80 73.71192:24 74.48817:8 74.56107:17 78.73827:16 78.95920:551 79.00164:22 79.05495:53 79.09298:78 79.12489:32 79.13181:12 7…
203	846.624	24.997	C44H86NO8P	O=C(OCC(OC(=O)CCCCCCCC=CCCCCCCCC)COP(=O)([O-])OCC[N+](C)(C)C)CCCCCCCCCCCCCCCCC	NA	PC 36:1	[M+CH3COO]-	NegLipidSECUF	0.73	TRUE	10.735	846.623	C44H86NO8P	PC	ATHVAWFAEPLPPQ-UHFFFAOYSA-N	O=C(OCC(OC(=O)CCCCCCCC=CCCCCCCCC)COP(=O)([O-])OCC[N+](C)(C)C)CCCCCCCCCCCCCCCCC	420	FALSE	TRUE	TRUE	Normalized unit: Intensity; Annotation method: Msp20250805135626_NCDK_conventional_converted_dev_1	FALSE	FALSE	15834	0	0	1	0.745	0.913	0.882	3	1	1.875	3533.54	Neg_Lipid_SECUF_PQC_it2	846.62347:382575 847.62814:200847 848.63281:58662	52.31643:42 53.25629:25 57.49917:84 57.51566:9 58.65919:34 58.87064:10 59.01358:291 59.05042:8 59.59541:10 60.97718:74 60.99701:11 65.47886:72 66.57877:145 66.60692:11 67.79478:26 68.29606:33 69.31191:25 70.35780:16 71.64030:18 73.02985:191 76.30217:35 82.57394:25 82.98910:69 83.39411:244 85.91240:7 90.61944:43 94.33094:69 102.77043:18 107.48596:18 114.20449:60 115.36665:81 117.56241:29 118.20818…
204	852.612	24.202	C46H84NO7P	O=C(OC(COCCCCCCCCC=CCCCCCCCC)COP(=O)([O-])OCC[N+](C)(C)C)CCCCCCC=CCC=CCC=CCC=CCC	NA	low score: PC O-38:5|PC O-18:1_20:4	[M+CH3COO]-	NegLipidSECUF	0.73	TRUE	9.902	852.612	C46H84NO7P	EtherPC	YPEVVVCDYBKGNI-UHFFFAOYSA-N	O=C(OC(COCCCCCCCCC=CCCCCCCCC)COP(=O)([O-])OCC[N+](C)(C)C)CCCCCCC=CCC=CCC=CCC=CCC	530	FALSE	TRUE	FALSE	Normalized unit: Intensity; Annotation method: Msp20250805135626_NCDK_conventional_converted_dev_1	FALSE	FALSE	16005	0	0	0.99	0.794	0.9	0.881	3	0.5	1.555	2210.99	Neg_Lipid_SECUF_PQC_it5	852.61102:8228 853.61569:4582 854.62036:4027	50.03175:21 50.14198:17 50.17195:13 50.24879:14 50.36472:63 50.37459:19 50.39609:10 50.44203:190 50.47455:17 50.50634:143 50.52161:21 50.55080:20 50.95740:106 50.97494:17 51.18688:18 51.20188:7 51.21426:30 51.37029:28 51.43959:16 51.69767:30 51.73012:21 51.75080:156 51.85621:117 51.91257:65 51.98622:18 52.26642:34 52.36187:10 52.52864:68 52.54421:22 52.66283:9 52.67971:31 53.12198:25 53.43295:39 …
205	854.592	20.443	C45H82NO8P	O=C(OCC(OC(=O)CCCCCCC=CCC=CCC=CCC=CCC)COP(=O)([O-])OCC[N+](C)(C)C)CCCCCCCCCCCCCCCC	NA	PC 37:4	[M+CH3COO]-	NegLipidSECUF	0.93	TRUE	9.482	854.592	C45H82NO8P	PC	HTEFXTFZCGTMAC-UHFFFAOYSA-N	O=C(OCC(OC(=O)CCCCCCC=CCC=CCC=CCC=CCC)COP(=O)([O-])OCC[N+](C)(C)C)CCCCCCCCCCCCCCCC	420	FALSE	TRUE	TRUE	Normalized unit: Intensity; Annotation method: Msp20250805135626_NCDK_conventional_converted_dev_1	FALSE	FALSE	16041	0	0	0.98	0.799	0.986	0.881	3	1	1.895	1307.19	Neg_Lipid_SECUF_PQC_it4	854.59015:7840 855.59482:5151 856.59948:1425	50.12455:32 50.30793:45 50.38130:26 50.71540:32 50.81174:143 50.85119:6 50.92541:31 51.20746:74 51.25732:133 51.27334:63 51.29602:9 51.31581:28 51.42255:115 51.53619:9 51.56136:14 51.89728:46 52.11147:58 52.37151:32 52.64463:19 52.76430:50 52.92026:139 52.95471:8 53.05314:36 53.08462:10 53.20826:33 53.65840:59 53.84315:20 53.87172:101 53.88841:15 53.95057:20 54.16870:12 54.62239:8 54.63602:186 54…
206	854.628	24.68	C46H86NO7P	O=C(OC(COCCCCCCCCCCCCCCCCCC)COP(=O)([O-])OCC[N+](C)(C)C)CCCCCCC=CCC=CCC=CCC=CCC	NA	low score: PC O-38:4|PC O-18:0_20:4	[M+CH3COO]-	NegLipidSECUF	0.73	TRUE	10.804	854.628	C46H86NO7P	EtherPC	PTKWWHCMNOQBSL-UHFFFAOYSA-N	O=C(OC(COCCCCCCCCCCCCCCCCCC)COP(=O)([O-])OCC[N+](C)(C)C)CCCCCCC=CCC=CCC=CCC=CCC	530	FALSE	TRUE	FALSE	Normalized unit: Intensity; Annotation method: Msp20250805135626_NCDK_conventional_converted_dev_1	FALSE	FALSE	16046	0	0	1	0.645	0.753	0.853	3	0.5	1.486	14749	Neg_Lipid_SECUF_PQC_it3	854.62762:44595 855.63229:23802 856.63696:0	50.51274:29 50.83988:20 50.99421:29 51.04608:37 51.07822:5 51.49780:44 51.78498:16 52.06687:65 52.13644:13 52.70425:29 53.65671:20 53.70807:25 53.82600:146 54.06149:12 54.14841:51 54.15814:11 54.34662:37 54.81669:46 54.82565:17 55.67772:20 57.19935:15 57.22623:28 57.25757:24 58.11121:35 58.15859:8 58.70048:8 58.91525:10 59.01385:545 59.05335:22 59.13311:10 59.18780:35 59.63844:56 60.25788:19 60.9…
207	857.675	25.324	C46H91N2O6P	CCCCCCCCCCCCC\C=C\C(O)C(COP([O-])(=O)OCC[N+](C)(C)C)NC(=O)CCCCCCCCC\C=C/CCCCCCCCCCC	NA	SM d41:2	[M+CH3COO]-	NegLipidSECUF	0.73	TRUE	11.409	857.675	C46H91N2O6P	Phosphosphingolipids	MNOXGTBPCAFFCM-SJWJHEOESA-N	CCCCCCCCCCCCC\C=C\C(O)C(COP([O-])(=O)OCC[N+](C)(C)C)NC(=O)CCCCCCCCC\C=C/CCCCCCCCCCC	430	FALSE	TRUE	TRUE	Normalized unit: Intensity; Annotation method: MSMS-Public_all-neg-VS19_4	FALSE	FALSE	16098	0	0	0.99	0.73	0.695	0.809	2	0.33	1.363	13756.3	Neg_Lipid_SECUF_PQC_it4	857.67432:52166 858.67898:26834 859.68365:9729	50.05780:42 50.09469:16 50.16329:73 50.48351:22 50.87624:112 50.95230:12 51.01233:15 51.04095:42 51.08776:64 51.12522:19 51.17221:18 51.24839:269 51.28129:14 51.30588:8 51.36641:106 51.42732:20 51.47242:48 51.49670:5 51.79064:43 51.85259:23 51.93512:54 51.94757:146 51.96934:11 52.08409:10 52.20143:45 52.23735:31 52.58751:15 52.67878:138 52.76026:102 52.92239:22 53.14024:28 53.21363:110 53.72757:1…
208	859.69	27.106	C46H93N2O6P	CCCCCCCCCCCCCCCCCCCCCCC(=O)NC(COP([O-])(=O)OCC[N+](C)(C)C)C(O)\C=C\CCCCCCCCCCCCC	NA	SM d41:1	[M+CH3COO]-	NegLipidSECUF	0.53	TRUE	12.885	859.691	C46H93N2O6P	Phosphosphingolipids	SXZWBNWTCVLZJN-NHFVQZBWSA-N	CCCCCCCCCCCCCCCCCCCCCCC(=O)NC(COP([O-])(=O)OCC[N+](C)(C)C)C(O)\C=C\CCCCCCCCCCCCC	430	FALSE	TRUE	TRUE	Normalized unit: Intensity; Annotation method: MSMS-Public_all-neg-VS19_4	FALSE	FALSE	16151	0	0	1	0.93	0.818	0.857	2	0.67	1.67	9574.77	Neg_Lipid_SECUF_PQC_it2	859.69092:41332 860.69559:21646 861.70025:8390	50.30643:29 50.32923:47 50.58460:58 51.63458:184 51.67310:5 52.65213:5 52.74040:129 52.81517:17 53.03166:9 53.06172:42 53.19187:79 53.41195:10 53.47593:33 53.58711:25 53.64173:46 53.81912:33 54.34831:60 54.63765:101 54.66887:13 54.72972:43 54.76049:45 54.77704:11 54.94988:52 55.01150:80 55.02422:21 55.61549:40 56.04297:20 56.86582:8 56.91795:42 57.09333:29 57.32565:48 57.43437:5 57.94084:79 57.96…
209	861.55	16.777	C45H83O13P	CCCCCCCCCCCCCCCCCC(=O)OCC(COP(O)(=O)OC1C(O)C(O)C(O)C(O)C1O)OC(=O)CCCCCCC\C=C/C\C=C/CCCCC	NA	PI 36:2	[M-H]-	NegLipidSECUF	0.93	TRUE	8.773	861.55	C45H83O13P	Phosphatidylinositols	KZVRAFHIKMDULK-MLWYYCKJSA-N	CCCCCCCCCCCCCCCCCC(=O)OCC(COP(O)(=O)OC1C(O)C(O)C(O)C(O)C1O)OC(=O)CCCCCCC\C=C/C\C=C/CCCCC	430	FALSE	TRUE	TRUE	Normalized unit: Intensity; Annotation method: MSMS-Public_all-neg-VS19_4	FALSE	FALSE	16195	0	0	0.98	0.747	0.889	0.886	1	0.09	1.278	2332.99	Neg_Lipid_SECUF_PQC_it1	861.54810:17477 862.55276:8197 863.55743:2870	50.05539:22 50.13860:28 50.35441:24 50.39360:20 50.48698:15 51.48194:29 51.58178:30 51.74762:156 51.91960:30 51.92951:16 52.13948:29 52.16457:69 52.40948:15 52.46282:7 52.85838:24 53.08796:84 53.11490:5 53.15542:34 53.31666:20 53.34882:12 53.40042:30 53.59992:26 53.93309:194 53.95497:18 53.98788:5 54.03871:30 54.32073:18 54.38242:16 54.87316:33 55.11903:34 55.15031:72 55.16280:14 55.34547:7 55.61…
210	864.575	18.834	C46H80NO8P	O=C(OCC(OC(=O)CCCCCCCCC=CCC=CCC=CCC)COP(=O)([O-])OCC[N+](C)(C)C)CCCCCCCCC=CCC=CCC=CCC	NA	PC 38:6	[M+CH3COO]-	NegLipidSECUF	0.73	TRUE	8.873	864.576	C46H80NO8P	PC	ZZCKHSDYCDDKIG-UHFFFAOYSA-N	O=C(OCC(OC(=O)CCCCCCCCC=CCC=CCC=CCC)COP(=O)([O-])OCC[N+](C)(C)C)CCCCCCCCC=CCC=CCC=CCC	420	FALSE	TRUE	TRUE	Normalized unit: Intensity; Annotation method: Msp20250805135626_NCDK_conventional_converted_dev_1	FALSE	FALSE	16294	0	0	1	0.481	0.845	0.878	2	1	1.802	7429.95	Neg_Lipid_SECUF_PQC_it1	864.57532:48687 865.57999:24420 866.58465:8583	50.80366:16 50.83160:144 51.42030:16 52.19585:8 52.67473:12 52.74257:43 52.88498:29 54.18369:30 55.21135:80 55.98528:13 57.15828:49 59.01367:385 59.05061:10 59.07113:12 59.63338:8 60.97215:17 61.04665:27 61.05529:10 61.09703:32 61.26608:11 61.33099:21 61.98544:24 62.28249:33 62.52010:9 62.97764:7 63.13050:21 63.26061:18 64.05593:55 64.35447:21 64.50741:102 65.06656:22 66.57242:160 66.59314:22 66.…
211	866.591	19.678	C46H82NO8P	O=C(OCC(OC(=O)CCCCCC=CCC=CCC=CCC=CCC=CCC)COP(=O)([O-])OCC[N+](C)(C)C)CCCCCCCCCCCCCCC	NA	PC 38:5	[M+CH3COO]-	NegLipidSECUF	0.73	TRUE	9.487	866.592	C46H82NO8P	PC	ARDJUHDXABDVFH-UHFFFAOYSA-N	O=C(OCC(OC(=O)CCCCCC=CCC=CCC=CCC=CCC=CCC)COP(=O)([O-])OCC[N+](C)(C)C)CCCCCCCCCCCCCCC	420	FALSE	TRUE	TRUE	Normalized unit: Intensity; Annotation method: Msp20250805135626_NCDK_conventional_converted_dev_1	FALSE	FALSE	16354	0	0	0.99	0.644	0.902	0.87	3	1	1.842	1788.56	Neg_Lipid_SECUF_PQC_it2	866.59045:22641 867.59512:12507 868.59979:3738	50.05450:48 50.54830:10 50.84397:15 51.09309:32 52.52777:101 52.56183:6 54.16445:37 54.79756:13 54.80906:10 54.86313:64 54.87309:24 55.48526:61 55.51277:27 55.65270:17 55.98785:31 56.53264:27 56.74940:31 56.75791:54 57.69051:23 58.11383:40 58.71773:25 58.77293:152 59.01383:1580 59.04842:43 59.09042:25 59.10959:45 59.22892:15 59.35407:40 59.60209:22 59.63356:16 60.13387:8 60.18355:9 60.67742:12 61…
212	866.593	20.53	C46H82NO8P	O=C(OCC(OC(=O)CCCC=CCC=CCC=CCC=CCC=CCC)COP(=O)([O-])OCC[N+](C)(C)C)CCCCCCCCCCCCCCCCC	NA	PC 38:5	[M+CH3COO]-	NegLipidSECUF	0.93	TRUE	9.621	866.592	C46H82NO8P	PC	ZMNDHWFRGYCJKG-UHFFFAOYSA-N	O=C(OCC(OC(=O)CCCC=CCC=CCC=CCC=CCC=CCC)COP(=O)([O-])OCC[N+](C)(C)C)CCCCCCCCCCCCCCCCC	420	FALSE	TRUE	TRUE	Normalized unit: Intensity; Annotation method: Msp20250805135626_NCDK_conventional_converted_dev_1	FALSE	FALSE	16355	0	0	1	0.681	0.911	0.875	3	1	1.859	3381.89	Neg_Lipid_SECUF_PQC_it1	866.59180:40480 867.59646:23153 868.60113:8966	50.26599:17 50.27933:35 50.72548:14 51.34556:28 51.83354:15 51.84373:61 51.85604:11 53.13216:57 53.21593:19 53.89896:10 54.51543:76 54.91988:27 55.24516:22 55.80689:42 55.94443:26 56.10954:34 56.32836:19 56.37993:16 56.45779:159 57.07594:16 57.43370:14 57.67748:20 57.99528:17 58.03053:14 58.67781:52 58.77473:25 58.88618:184 58.90009:33 58.92594:12 59.01327:1611 59.05317:40 59.06140:22 59.07734:5 …
213	868.607	22.511	C46H84NO8P	O=C(OCC(OC(=O)CCCCCCC=CCC=CCC=CCC=CCC)COP(=O)([O-])OCC[N+](C)(C)C)CCCCCCCCCCCCCCCCC	NA	PC 38:4	[M+CH3COO]-	NegLipidSECUF	0.73	TRUE	9.917	868.607	C46H84NO8P	PC	HAKKEJDMTIQLJH-UHFFFAOYSA-N	O=C(OCC(OC(=O)CCCCCCC=CCC=CCC=CCC=CCC)COP(=O)([O-])OCC[N+](C)(C)C)CCCCCCCCCCCCCCCCC	420	FALSE	TRUE	TRUE	Normalized unit: Intensity; Annotation method: Msp20250805135626_NCDK_conventional_converted_dev_1	FALSE	FALSE	16404	0	0	1	0.765	0.944	0.878	3	1	1.885	1314.29	Neg_Lipid_SECUF_PQC_it1	868.60675:122729 869.61142:65965 870.61609:20950	50.17779:38 50.27581:8 50.31014:8 50.65176:38 50.76774:90 50.94524:17 51.09313:9 54.48916:24 54.72978:10 55.32243:46 56.82455:11 58.65295:25 59.01292:76 59.27496:9 59.41754:20 59.83997:37 62.51748:40 63.59455:255 63.62828:17 64.27108:14 64.95753:64 65.37345:96 65.40272:13 65.74360:26 66.43791:50 66.77857:24 68.33329:11 69.23725:40 69.53474:17 70.14076:32 71.03271:18 73.30559:28 73.44949:38 74.939…
214	868.689	24.763	C48H91NO8	O=C(NC(COC1OC(CO)C(O)C(O)C1O)C(O)CCCCCCCCCCCCCCCCCCC)CCCCCCCCCC=CCC=CCCCCC	NA	low score: HexCer 42:2;O2|HexCer 22:0;O2/20:2	[M+CH3COO]-	NegLipidSECUF	0.93	TRUE	11.538	868.688	C48H91NO8	HexCer_NDS	AAPLYUDFFFLURL-UHFFFAOYSA-N	O=C(NC(COC1OC(CO)C(O)C(O)C1O)C(O)CCCCCCCCCCCCCCCCCCC)CCCCCCCCCC=CCC=CCCCCC	530	FALSE	TRUE	FALSE	Normalized unit: Intensity; Annotation method: Msp20250805135626_NCDK_conventional_converted_dev_1	FALSE	FALSE	16411	0	0	0.99	0.587	0.893	0.771	1	0.14	1.235	10273.9	Neg_Lipid_SECUF_PQC_it2	868.68719:52432 869.69186:56830 870.69653:0	50.43040:54 50.53622:58 50.55969:5 51.79997:55 54.15092:33 54.60447:34 56.85806:42 58.23777:18 58.72527:164 59.01296:234 59.05604:9 59.92033:63 59.93088:12 61.10103:22 61.41813:11 62.04278:50 62.17611:9 62.40514:38 62.42175:15 63.59667:62 67.81737:28 67.95243:27 67.96553:7 70.21334:99 72.86595:29 73.22696:13 73.43606:135 73.56419:15 74.70798:36 75.18610:19 75.25547:84 75.28086:6 75.42753:25 75.84…
215	869.676	24.303	C47H91N2O6P	CCCCCCCCCCCCC\C=C\C(O)C(COP([O-])(=O)OCC[N+](C)(C)C)NC(=O)CCCCCCCCCCCCCCCC\C=C/C\C=C/CC	NA	SM d42:3	[M+CH3COO]-	NegLipidSECUF	0.93	TRUE	11.076	869.675	C47H91N2O6P	Phosphosphingolipids	SAFPQDBNJOKZOV-CBMSYKLZSA-N	CCCCCCCCCCCCC\C=C\C(O)C(COP([O-])(=O)OCC[N+](C)(C)C)NC(=O)CCCCCCCCCCCCCCCC\C=C/C\C=C/CC	430	FALSE	TRUE	TRUE	Normalized unit: Intensity; Annotation method: MSMS-Public_all-neg-VS19_4	FALSE	FALSE	16424	0	0	1	0.914	0.809	0.841	2	0.5	1.551	8168.75	Neg_Lipid_SECUF_PQC_it1	869.67505:198878 870.67972:120413 871.68438:0	50.13859:20 50.24434:62 52.35136:101 54.25488:9 55.47693:73 56.50700:53 56.59756:17 58.95363:159 58.98436:14 59.01476:108 59.04329:5 59.86955:62 59.89077:6 60.09497:57 60.56071:37 60.92874:40 60.93900:15 61.98685:9 64.96164:76 66.77638:15 67.88862:6 70.84597:8 73.77076:29 74.40310:28 74.43279:14 74.92280:19 76.26369:11 76.31676:52 78.02830:42 78.79014:45 78.91008:14 78.95913:379 78.99018:23 79.99…
216	870.622	24.064	C46H86NO8P	O=C(OCC(OC(=O)CCCCCCCCCC=CCC=CCC=CCC)COP(=O)([O-])OCC[N+](C)(C)C)CCCCCCCCCCCCCCCCC	NA	PC 38:3	[M+CH3COO]-	NegLipidSECUF	0.73	TRUE	10.59	870.623	C46H86NO8P	PC	LLUINWFQEIMZRU-UHFFFAOYSA-N	O=C(OCC(OC(=O)CCCCCCCCCC=CCC=CCC=CCC)COP(=O)([O-])OCC[N+](C)(C)C)CCCCCCCCCCCCCCCCC	420	FALSE	TRUE	TRUE	Normalized unit: Intensity; Annotation method: Msp20250805135626_NCDK_conventional_converted_dev_1	FALSE	FALSE	16435	0	0	1	0.757	0.932	0.88	3	1	1.881	680.17	Neg_Lipid_SECUF_PQC_it1	870.62238:65174 871.62704:33208 872.63171:11024	50.58351:27 50.67138:19 51.49461:28 55.50820:76 55.51814:21 55.79767:127 55.81653:13 55.84497:25 55.86247:6 56.05522:15 57.21569:14 59.01405:455 59.04072:21 59.06678:8 59.07737:5 59.30887:23 62.58873:20 63.97778:12 64.19636:22 64.33812:8 64.39334:15 66.40678:31 67.98232:14 69.97369:46 70.41666:128 70.75659:27 70.80864:31 70.82160:5 72.75782:52 74.71174:48 74.80225:43 74.94999:22 75.31099:24 75.52…
217	870.704	25.12	C48H93NO8	O=C(NC(COC1OC(CO)C(O)C(O)C1O)C(O)CCCCCCCCCCCCCCCCCCC)CCCCCCCCCC=CCCCCCCCC	NA	low score: HexCer 42:1;O2|HexCer 22:0;O2/20:1	[M+CH3COO]-	NegLipidSECUF	0.87	TRUE	12.668	870.704	C48H93NO8	HexCer_NDS	LCQFYPGRPFIUNQ-UHFFFAOYSA-N	O=C(NC(COC1OC(CO)C(O)C(O)C1O)C(O)CCCCCCCCCCCCCCCCCCC)CCCCCCCCCC=CCCCCCCCC	530	FALSE	TRUE	FALSE	Normalized unit: Intensity; Annotation method: Msp20250805135626_NCDK_conventional_converted_dev_1	FALSE	FALSE	16442	0	0	0.97	0.626	0.951	0.771	1	0.14	1.244	6493.58	Neg_Lipid_SECUF_PQC_it1	870.70172:80045 871.70639:47904 872.71106:16236	50.49430:38 51.49433:13 51.55139:18 53.43312:30 56.20207:110 56.23652:14 57.12152:14 58.58400:15 59.01279:333 59.05607:11 59.50438:84 59.52101:14 59.55443:20 59.67152:28 61.98844:277 63.20669:69 63.37697:52 63.95978:132 63.97494:19 64.14850:41 65.50994:212 65.55232:5 66.30243:34 66.38694:12 67.32889:61 67.34289:16 67.56151:46 67.84309:19 68.42184:30 69.89633:33 71.01078:385 71.04921:12 72.24499:2…
218	871.691	25.787	C47H93N2O6P	CCCCCCCCCCCCC\C=C\C(O)C(COP([O-])(=O)OCC[N+](C)(C)C)NC(=O)CCCCCCCCC\C=C/CCCCCCCCCCCC	NA	SM d42:2	[M+CH3COO]-	NegLipidSECUF	0.93	TRUE	12.223	871.691	C47H93N2O6P	Phosphosphingolipids	SUTDVWUQTJGTCQ-IMMYYDDQSA-N	CCCCCCCCCCCCC\C=C\C(O)C(COP([O-])(=O)OCC[N+](C)(C)C)NC(=O)CCCCCCCCC\C=C/CCCCCCCCCCCC	430	FALSE	TRUE	TRUE	Normalized unit: Intensity; Annotation method: MSMS-Public_all-neg-VS19_4	FALSE	FALSE	16464	0	0	1	0.968	0.85	0.847	2	0.67	1.681	7316.44	Neg_Lipid_SECUF_PQC_it1	871.69135:250118 872.69601:148080 873.70068:47946	51.08862:50 52.70495:55 53.15769:18 54.89617:12 63.99248:169 64.02197:12 64.72125:16 64.85263:53 69.31810:87 70.08002:119 70.70662:15 72.03880:20 72.67702:51 73.86100:10 74.22684:64 77.27564:28 78.69561:18 78.95853:289 79.00265:10 83.07103:19 84.15545:26 85.64659:54 89.29772:24 89.53643:23 89.54624:13 90.19051:61 92.74533:104 107.90836:18 108.55955:9 109.16649:18 110.46660:25 121.97121:59 125.136…
219	873.707	28.331	C47H95N2O6P	CCCCCCCCCCCCCCCCCCCCCCCC(=O)NC(COP([O-])(=O)OCC[N+](C)(C)C)C(O)\C=C\CCCCCCCCCCCCC	NA	SM d42:1	[M+CH3COO]-	NegLipidSECUF	0.33	TRUE	13.074	873.707	C47H95N2O6P	Phosphosphingolipids	QEDPUVGSSDPBMD-OGSMZCTISA-N	CCCCCCCCCCCCCCCCCCCCCCCC(=O)NC(COP([O-])(=O)OCC[N+](C)(C)C)C(O)\C=C\CCCCCCCCCCCCC	430	FALSE	TRUE	TRUE	Normalized unit: Intensity; Annotation method: MSMS-Public_all-neg-VS19_4	FALSE	FALSE	16516	0	0	0.99	0.925	0.814	0.844	2	0.67	1.656	1275.6	Neg_Lipid_SECUF_PQC_it3	873.70508:39753 874.70975:21614 875.71441:6438	50.40769:94 50.42304:79 50.47451:23 50.50644:31 50.96777:18 51.78734:57 52.66179:39 53.10743:56 53.12231:10 53.28630:22 54.01067:101 54.15341:26 54.44714:29 54.57813:127 54.72613:18 55.16030:64 55.16898:14 55.40526:34 56.68342:26 58.10848:13 61.28762:39 61.81220:14 62.87879:22 62.92540:14 62.95228:93 62.97753:8 63.57716:44 63.61311:44 63.83387:38 63.84492:13 64.43794:42 64.79315:67 65.35559:36 65…
220	873.707	28.056	C47H95N2O6P	CCCCCCCCCCCCCCCCCCCCCCCC(=O)NC(COP([O-])(=O)OCC[N+](C)(C)C)C(O)\C=C\CCCCCCCCCCCCC	NA	SM d42:1	[M+CH3COO]-	NegLipidSECUF	0.8	TRUE	13.074	873.707	C47H95N2O6P	Phosphosphingolipids	QEDPUVGSSDPBMD-OGSMZCTISA-N	CCCCCCCCCCCCCCCCCCCCCCCC(=O)NC(COP([O-])(=O)OCC[N+](C)(C)C)C(O)\C=C\CCCCCCCCCCCCC	430	FALSE	TRUE	TRUE	Normalized unit: Intensity; Annotation method: MSMS-Public_all-neg-VS19_4	FALSE	FALSE	16519	0	0	0.99	0.907	0.798	0.848	2	0.67	1.654	671.03	Neg_Lipid_SECUF_PQC_it1	873.70563:39174 874.71030:21593 875.71496:7410	50.29295:15 50.41873:31 50.61250:49 50.77384:19 50.93549:57 51.02423:41 51.47972:34 51.60550:27 51.93416:17 54.15314:38 55.22975:17 55.92613:60 56.14054:31 56.60290:25 57.83736:25 58.32678:24 60.13504:98 60.38449:14 60.49978:23 60.79077:22 61.10648:40 62.47565:18 62.84323:17 62.88760:12 63.47445:19 65.16820:30 65.43275:48 65.55559:7 66.17654:104 66.27429:15 66.99961:16 67.46778:67 67.65046:218 67…
221	885.55	16.628	null	null	NA	RIKEN N-VS1 ID-7420 from Mouse_Feces_WT_ABX_Ctr	[M-H]-	NegLipidSECUF	0.93	TRUE	12.49	885.552	null	Unknown	null	null	430	FALSE	TRUE	TRUE	Normalized unit: Intensity; Annotation method: Msp20250805135626_NCDK_conventional_converted_dev_1	FALSE	FALSE	16792	0	0	0.95	0.94	0.814	0.866	1	1	1.678	3668.84	Neg_Lipid_SECUF_PQC_it1	885.54895:61858 886.55362:32069 887.55829:10211	50.34096:14 50.85072:44 50.95232:34 51.14540:45 51.23898:12 51.64573:18 51.72991:66 51.73791:25 51.89454:10 52.56930:10 52.63465:18 53.68602:33 53.71626:18 53.88623:229 53.93190:8 54.20112:25 54.29054:52 54.37038:20 54.55261:5 55.13977:31 55.76860:61 56.17261:65 56.32395:52 56.40515:20 56.51413:11 56.61643:102 56.66822:12 56.80320:31 56.88865:26 58.06633:17 58.65278:12 58.81907:29 59.15497:20 59.…
222	885.704	26.492	C48H95N2O6P	CCCCCCCCCCCCC\C=C/CCCCCCCCCC(=O)NC(COP([O-])(=O)OCC[N+](C)(C)C)C(O)\C=C\CCCCCCCCCCCCC	NA	SM d43:2	[M+CH3COO]-	NegLipidSECUF	0.4	TRUE	12.852	885.707	C48H95N2O6P	Phosphosphingolipids	PUPRMEGREMBBOX-CQKYAMJZSA-N	CCCCCCCCCCCCC\C=C/CCCCCCCCCC(=O)NC(COP([O-])(=O)OCC[N+](C)(C)C)C(O)\C=C\CCCCCCCCCCCCC	430	FALSE	TRUE	TRUE	Normalized unit: Intensity; Annotation method: MSMS-Public_all-neg-VS19_4	FALSE	FALSE	16799	0	0	0.98	0.744	0.839	0.824	2	0.22	1.324	1193.39	Neg_Lipid_SECUF_PQC_it5	885.70471:7945 886.70938:3713 887.71405:1345	50.00400:12 50.08303:97 50.22885:44 50.45551:186 50.49934:58 50.60836:218 50.62912:32 50.68606:21 50.71470:11 50.96515:50 51.20082:51 51.21415:12 51.27962:13 51.30087:34 51.31581:56 51.40816:71 51.57396:44 51.63571:20 51.90445:31 51.91445:15 51.95109:69 51.95845:85 52.24141:14 52.31418:65 52.34638:10 52.38892:24 52.52458:42 52.57766:12 52.77345:55 52.87326:30 52.97781:104 53.09460:14 53.32130:48 …
223	892.606	21.819	C48H84NO8P	O=C(OCC(OC(=O)CCCCCCCCCC=CCC=CCC=CCC)COP(=O)([O-])OCC[N+](C)(C)C)CCCCCCCCCC=CCC=CCC=CCC	NA	PC 40:6	[M+CH3COO]-	NegLipidSECUF	0.73	TRUE	9.287	892.607	C48H84NO8P	PC	SUSAZHLUBGMSDJ-UHFFFAOYSA-N	O=C(OCC(OC(=O)CCCCCCCCCC=CCC=CCC=CCC)COP(=O)([O-])OCC[N+](C)(C)C)CCCCCCCCCC=CCC=CCC=CCC	420	FALSE	TRUE	TRUE	Normalized unit: Intensity; Annotation method: Msp20250805135626_NCDK_conventional_converted_dev_1	FALSE	FALSE	16983	0	0	0.99	0.734	0.934	0.872	2	1	1.871	271.13	Neg_Lipid_SECUF_PQC_it2	892.60638:25149 893.61105:15296 894.61572:4509	50.01862:7 50.35650:25 50.69342:20 50.91081:38 50.96903:30 51.00041:7 51.05116:14 51.15240:22 51.19997:34 51.30265:10 51.40013:151 51.42729:10 51.43473:7 51.64535:42 51.82046:8 51.89208:10 52.13544:19 52.24197:77 52.26048:5 52.42115:26 52.78336:42 53.25464:8 53.66886:33 53.78744:39 53.83548:20 53.88174:6 54.35015:64 54.35900:35 55.99824:12 56.03739:91 56.68459:44 57.07721:50 57.47844:114 57.49496…
224	896.639	24.601	C48H88NO8P	O=C(OCC(OC(=O)CCCCCCCCC=CCC=CCC=CCC=CCC)COP(=O)([O-])OCC[N+](C)(C)C)CCCCCCCCCCCCCCCCC	NA	PC 40:4	[M+CH3COO]-	NegLipidSECUF	0.67	TRUE	10.991	896.639	C48H88NO8P	PC	WUIUYHXOIXOMHN-UHFFFAOYSA-N	O=C(OCC(OC(=O)CCCCCCCCC=CCC=CCC=CCC=CCC)COP(=O)([O-])OCC[N+](C)(C)C)CCCCCCCCCCCCCCCCC	420	FALSE	TRUE	TRUE	Normalized unit: Intensity; Annotation method: Msp20250805135626_NCDK_conventional_converted_dev_1	FALSE	FALSE	17111	0	0	0.99	0.754	0.932	0.877	3	1	1.877	2746.27	Neg_Lipid_SECUF_PQC_it3	896.63770:25809 897.64236:14018 898.64703:4869	50.37883:14 50.70829:17 51.50153:25 51.51915:44 52.05753:72 52.65718:22 53.34948:24 53.39433:15 53.95230:29 54.06700:9 54.58918:22 55.91076:24 56.43188:150 56.45839:8 56.46756:5 56.90228:8 57.06287:100 57.45755:38 57.76663:65 58.06378:22 58.33652:8 58.36910:39 58.54102:20 58.57855:144 58.62109:14 58.67759:90 58.70282:7 59.01344:507 59.04696:27 59.20766:11 59.22586:16 59.32766:43 59.74636:15 60.55…
225	913.582	12.584	C49H87O13P	CCCCCCCCCCCCCCCCCC(=O)OCC(COP(O)(=O)OC1C(O)C(O)C(O)C(O)C1O)OC(=O)CCCCCCCC\C=C/C\C=C/C\C=C/C\C=C/CC	NA	PI 40:4	[M-H]-	NegLipidSECUF	1	TRUE	9.142	913.581	C49H87O13P	Phosphatidylinositols	VTYLJIRGLIZEIC-PYQGTGCGSA-N	CCCCCCCCCCCCCCCCCC(=O)OCC(COP(O)(=O)OC1C(O)C(O)C(O)C(O)C1O)OC(=O)CCCCCCCC\C=C/C\C=C/C\C=C/C\C=C/CC	430	FALSE	TRUE	TRUE	Normalized unit: Intensity; Annotation method: MSMS-Public_all-neg-VS19_4	FALSE	FALSE	17480	0	0	1	0.818	0.804	0.821	1	0.13	1.279	614.33	Neg_Lipid_SECUF_PQC_it1	913.58051:11321 914.58517:7497 915.58984:3069	50.01729:109 50.10230:10 50.21747:92 50.23264:7 50.26613:10 50.33482:5 50.38411:20 50.68158:20 50.69632:68 50.82876:125 50.91545:29 51.50937:12 51.69085:26 51.70412:28 51.89838:59 51.90831:83 52.08877:22 52.27924:60 52.52783:28 52.74530:24 53.13523:40 53.17410:17 53.41351:119 53.55461:47 53.60184:29 53.82395:90 54.17110:35 54.59708:25 55.37613:55 56.38236:22 56.46508:45 56.55197:22 56.60032:17 56…
226	915.598	17.264	C49H89O13P	O=C(OCC(OC(=O)CCCCCCCCC=CCC=CCC=CCCCCC)COP(=O)(O)OC1C(O)C(O)C(O)C(O)C1O)CCCCCCCCCCCCCCCCC	NA	low score: PI 40:3|PI 18:0_22:3	[M-H]-	NegLipidSECUF	1	TRUE	9.462	915.597	C49H89O13P	PI	FPMGZGDSFLCJRN-UHFFFAOYSA-N	O=C(OCC(OC(=O)CCCCCCCCC=CCC=CCC=CCCCCC)COP(=O)(O)OC1C(O)C(O)C(O)C(O)C1O)CCCCCCCCCCCCCCCCC	530	FALSE	TRUE	FALSE	Normalized unit: Intensity; Annotation method: Msp20250805135626_NCDK_conventional_converted_dev_1	FALSE	FALSE	17547	0	0	0.97	0.63	0.916	0.834	2	0.22	1.319	367.83	Neg_Lipid_SECUF_PQC_it5	915.59894:37957 916.60361:23353 917.60827:9310	50.13040:44 50.15320:39 50.44750:22 50.59170:11 50.61713:12 50.65103:29 50.68369:181 50.71557:21 50.79074:147 50.82974:5 51.00363:226 51.04281:10 51.86440:16 51.90879:171 52.06406:15 52.26160:6 52.29387:18 52.93951:123 53.08257:68 53.67126:146 53.69852:6 53.79993:43 53.83798:18 54.45978:60 54.49714:10 54.53548:32 54.94781:99 55.03285:35 55.08755:28 55.24954:129 56.27684:146 56.30909:13 56.33504:4…
227	915.599	12.863	C49H89O13P	O=C(OCC(OC(=O)CCCCCCCCCCCCCCCCCCC=CCC=CCC=CCCCCCCC)COP(=O)(O)OC1C(O)C(O)C(O)C(O)C1O)CCCCC	NA	low score: PI 40:3|PI 6:0_34:3	[M-H]-	NegLipidSECUF	1	TRUE	9.324	915.597	C49H89O13P	PI	REHLFJHXVUOPTA-UHFFFAOYSA-N	O=C(OCC(OC(=O)CCCCCCCCCCCCCCCCCCC=CCC=CCC=CCCCCCCC)COP(=O)(O)OC1C(O)C(O)C(O)C(O)C1O)CCCCC	530	FALSE	TRUE	FALSE	Normalized unit: Intensity; Annotation method: Msp20250805135626_NCDK_conventional_converted_dev_1	FALSE	FALSE	17548	0	0	0.98	0.618	0.916	0.811	1	0.11	1.239	878.15	Neg_Lipid_SECUF_PQC_it3	915.59845:85803 916.60312:52333 917.60779:17993	50.09317:27 50.10926:11 50.96552:29 51.02662:23 51.34339:36 51.45964:39 51.48668:21 51.55886:22 52.02676:10 52.62029:9 52.63478:229 52.86271:12 53.25599:14 53.83303:21 54.02603:20 54.47179:26 54.54905:55 54.79898:44 54.89366:33 55.00415:61 55.59016:20 55.62627:20 55.77385:100 55.81470:5 56.20890:11 56.49101:27 56.83002:144 56.85339:12 56.93328:10 57.12956:15 57.20100:31 57.32875:75 57.53881:206 5…
228	920.631	17.202	C46H87NO13	O=C(NC(COC1OC(CO)C(OC2OC(CO)C(O)C(O)C2O)C(O)C1O)C(O)C=CCCCCCCCCCCC)CCCCCCCCCCCCCCCCC	NA	low score: Hex2Cer 34:1;O2	[M+CH3COO]-	NegLipidSECUF	0.93	TRUE	8.727	920.632	C46H87NO13	Hex2Cer	PCOYXPGDIRMBSD-UHFFFAOYSA-N	O=C(NC(COC1OC(CO)C(OC2OC(CO)C(O)C(O)C2O)C(O)C1O)C(O)C=CCCCCCCCCCCC)CCCCCCCCCCCCCCCCC	530	FALSE	TRUE	FALSE	Normalized unit: Intensity; Annotation method: Msp20250805135626_NCDK_conventional_converted_dev_1	FALSE	FALSE	17670	0	0	1	0.754	0.906	0.898	1	0.17	1.347	388.8	Neg_Lipid_SECUF_PQC_it4	920.63202:6803 921.63669:2892 922.64135:901	50.09451:31 50.39623:47 50.65756:19 50.82971:52 51.18129:42 51.29352:9 51.59207:15 51.60604:5 51.66772:17 51.71796:50 51.78777:22 51.96706:16 52.17898:68 52.25613:115 52.64238:44 52.77960:89 52.78743:60 52.81996:131 53.01004:66 53.03926:30 53.08938:13 53.46572:29 53.67447:151 53.70619:6 53.78478:30 54.17951:24 54.29373:33 54.49720:17 54.55872:22 54.61662:33 54.96784:9 55.11942:21 55.17202:45 55.4…
229	927.677	26.02	null	null	NA	RIKEN N-VS1 ID-7893 from Mouse_Liver_WT_N_Ctr	[M-H]-	NegLipidSECUF	0.33	TRUE	11.83	927.671	null	Unknown	null	null	430	FALSE	TRUE	TRUE	Normalized unit: Intensity; Annotation method: Msp20250805135626_NCDK_conventional_converted_dev_1	FALSE	FALSE	17816	0	0	0.79	0.829	0.991	0.709	4	0.67	1.366	7722.9	Neg_Lipid_SECUF_PQC_it4	927.67773:10611 928.68240:0 929.68707:0	50.21512:109 50.35965:26 50.53572:20 50.69096:19 50.69943:60 50.94868:135 51.06603:92 51.07825:19 51.11599:51 51.12503:31 51.24940:42 51.31964:47 51.38612:66 51.40614:95 51.70352:36 51.78581:39 51.97929:21 52.01928:33 52.12647:37 52.27390:43 52.34867:31 52.37189:12 52.41504:44 52.43152:100 52.49666:63 52.50421:18 52.66389:78 52.71734:6 53.02599:15 53.24735:123 53.26180:16 53.58346:181 53.60740:13…
230	953.693	25.981	null	null	NA	RIKEN N-VS1 ID-8113 from Mouse_Plasma_ApoEKO_N_F1DHA	[M-H]-	NegLipidSECUF	0.27	TRUE	12.16	953.692	null	Unknown	null	null	430	FALSE	TRUE	TRUE	Normalized unit: Intensity; Annotation method: Msp20250805135626_NCDK_conventional_converted_dev_1	FALSE	FALSE	18422	0	0	0.98	0.691	0.698	0.662	2	0.33	1.157	276.93	Neg_Lipid_SECUF_PQC_it4	953.69342:14018 954.69809:9230 955.70276:4132	50.01861:29 50.05777:72 50.36403:12 50.45225:122 50.47163:61 50.51719:12 50.67126:26 51.08256:222 51.31177:200 51.34600:8 51.46036:15 51.66574:37 51.69023:12 51.90955:29 51.92942:7 51.97983:207 52.01434:7 52.04412:10 52.13334:158 52.20979:191 52.23090:16 52.40917:92 52.44151:5 52.59968:91 52.88779:40 53.01381:57 53.22782:79 53.63227:23 53.83772:16 53.98525:30 54.03708:141 54.16244:29 54.24976:73 …
231	953.695	25.771	null	null	NA	RIKEN N-VS1 ID-8113 from Mouse_Plasma_ApoEKO_N_F1DHA	[M-H]-	NegLipidSECUF	0.6	TRUE	12.16	953.692	null	Unknown	null	null	430	FALSE	TRUE	TRUE	Normalized unit: Intensity; Annotation method: Msp20250805135626_NCDK_conventional_converted_dev_1	FALSE	FALSE	18426	0	0	0.98	0.717	0.88	0.792	3	0.5	1.345	1953.07	Neg_Lipid_SECUF_PQC_it3	953.69330:16005 954.69797:7977 955.70263:0	50.07229:6 50.08229:16 50.25647:52 50.27855:64 50.31516:42 50.42785:69 50.59983:110 50.71077:43 51.29598:10 51.38993:21 51.87456:49 51.88221:13 52.06813:15 52.84798:9 53.26852:74 53.71628:17 53.95540:8 55.74228:38 56.27278:17 56.28513:80 56.42854:19 56.94648:96 57.00747:39 57.21517:30 57.49858:12 58.24303:13 58.63004:20 58.88930:11 59.01422:1728 59.04743:74 59.08748:32 59.15825:155 59.26883:48 59…
232	971.625	14.698	C52H93O14P	O=C(OCC(OC(=O)CCC(O)C=CCC=CCC(O)C=CC=CC=CC(O)C(O)C)COP(=O)(O)OCC(O)CO)CCCCCCCCCCCCCCCCCCCCCCCCC	NA	low score: PG 46:5;O4|PG 26:0_20:5;O4	[M-H]-	NegLipidSECUF	1	TRUE	8.967	971.623	C52H93O14P	OxPG	WVUWORDDFNFYLA-UHFFFAOYSA-N	O=C(OCC(OC(=O)CCC(O)C=CCC=CCC(O)C=CC=CC=CC(O)C(O)C)COP(=O)(O)OCC(O)CO)CCCCCCCCCCCCCCCCCCCCCCCCC	530	FALSE	TRUE	FALSE	Normalized unit: Intensity; Annotation method: Msp20250805135626_NCDK_conventional_converted_dev_1	FALSE	FALSE	18819	0	0	0.99	0.49	0.929	0.702	1	0.2	1.228	307.14	Neg_Lipid_SECUF_PQC_it1	971.62451:21934 972.62918:14517 973.63385:4307	50.35918:7 50.50419:10 50.53632:23 51.79486:59 52.31070:83 52.36030:179 52.37991:14 53.23335:44 53.36952:88 54.16870:64 54.26739:26 54.41552:18 55.31808:147 55.54458:120 55.62189:141 55.63652:19 55.66979:12 56.12249:23 56.26256:20 56.32743:12 56.68248:18 56.90235:34 57.61483:173 57.63613:49 57.65344:18 58.65861:62 58.71018:50 58.83131:96 59.01416:178 59.03048:44 59.90415:14 60.66460:109 60.68476:…
233	987.618	12.211	C56H92O12S	O=C(OC(COCCCCCCCCC=CCC=CCCCCCC)COC1OC(CO)C(O)C(OS(=O)(=O)O)C1O)CCCCCC=CCC=CCC=CCC=CCC=CCC=CCC=CCC	NA	low score: SMGDG O-47:9|SMGDG O-19:2_28:7	[M-H]-	NegLipidSECUF	1	TRUE	10.619	987.624	C56H92O12S	EtherSMGDG	CSHALBFQHGLRJE-UHFFFAOYSA-N	O=C(OC(COCCCCCCCCC=CCC=CCCCCCC)COC1OC(CO)C(O)C(OS(=O)(=O)O)C1O)CCCCCC=CCC=CCC=CCC=CCC=CCC=CCC=CCC	530	FALSE	TRUE	FALSE	Normalized unit: Intensity; Annotation method: Msp20250805135626_NCDK_conventional_converted_dev_1	FALSE	FALSE	19094	0	0	0.91	0.765	0.669	0.866	1	1	1.774	150.72	Neg_Lipid_SECUF_PQC_it1	987.61932:10518 988.62399:6815 989.62866:2676	50.49220:69 50.50005:16 50.56771:25 50.75517:50 50.94287:32 50.96534:22 51.25402:44 51.33127:73 51.54943:59 51.56533:87 51.58172:10 51.74824:71 51.89547:45 52.46279:24 52.62257:36 52.64222:15 53.00159:35 53.53134:17 53.64296:12 53.78497:15 53.99304:8 54.64625:26 55.02677:27 55.11977:50 55.41634:114 55.91813:20 55.93339:42 56.26074:132 56.36377:25 56.39234:23 56.75969:85 57.18983:18 57.56790:125 5…
234	1007.6	24.285	C51H94O15P2	O=C(OCC(O)COP(=O)(O)OCC(O)COP(=O)(O)OCC(O)COC(=O)CCCCCCCCCC=CCC=CCCCCCC)CCCCCCCCCC=CCC=CCCCCCC	NA	low score: DLCL 42:4|DLCL 21:2_21:2	[M-H]-	NegLipidSECUF	0.73	TRUE	8.923	1007.6	C51H94O15P2	DLCL	DMLFRIXEJJFXSG-UHFFFAOYSA-N	O=C(OCC(O)COP(=O)(O)OCC(O)COP(=O)(O)OCC(O)COC(=O)CCCCCCCCCC=CCC=CCCCCCC)CCCCCCCCCC=CCC=CCCCCCC	530	FALSE	TRUE	FALSE	Normalized unit: Intensity; Annotation method: Msp20250805135626_NCDK_conventional_converted_dev_1	FALSE	FALSE	19371	0	0	0.99	0.548	0.76	0.881	1	0.25	1.316	982.12	Neg_Lipid_SECUF_PQC_it4	1007.60052:12945 1008.60519:6733 1009.60986:0	50.06193:9 50.07485:39 50.35763:20 50.40937:132 50.43433:10 50.44748:8 50.95560:14 51.15484:42 51.31081:63 51.56444:172 51.58652:32 51.63185:24 51.86225:107 51.88206:16 51.91192:25 51.91694:15 51.93102:214 51.96119:6 52.32136:12 52.65239:65 52.68014:228 52.71299:15 53.35191:13 53.39991:10 53.70375:54 53.98104:5 54.04117:10 54.07784:49 54.12516:28 54.51537:225 54.53797:25 54.55329:11 54.59260:43 5…
235	1030.74	24.478	C54H101NO13	O=C(NC(COC1OC(CO)C(OC2OC(CO)C(O)C(O)C2O)C(O)C1O)C(O)C=CCCCCCCCCCCC)CCCCCCCCCCCCCCCC=CCCCCCCCC	NA	low score: Hex2Cer 42:2;O2	[M+CH3COO]-	NegLipidSECUF	0.93	TRUE	12.092	1030.74	C54H101NO13	Hex2Cer	HMASACBCOPKUDY-UHFFFAOYSA-N	O=C(NC(COC1OC(CO)C(OC2OC(CO)C(O)C(O)C2O)C(O)C1O)C(O)C=CCCCCCCCCCCC)CCCCCCCCCCCCCCCC=CCCCCCCCC	530	FALSE	TRUE	FALSE	Normalized unit: Intensity; Annotation method: Msp20250805135626_NCDK_conventional_converted_dev_1	FALSE	FALSE	19698	0	0	0.99	0.801	0.927	0.897	1	0.17	1.356	785.68	Neg_Lipid_SECUF_PQC_it1	1030.73962:35865 1031.74429:22447 1032.74896:9253	50.21140:37 51.72367:22 52.82480:14 52.99393:28 54.10026:175 54.13103:61 54.64790:36 55.08196:115 55.15778:25 55.74624:227 55.77014:15 56.70961:220 56.74577:11 56.90248:7 57.45190:103 58.53394:26 59.33008:6 59.36738:26 59.64744:24 60.62738:24 60.87756:20 60.96327:7 61.51789:73 61.75373:94 61.82824:54 61.98532:89 62.48999:21 62.81608:84 63.04328:19 63.53591:16 63.98042:47 64.42872:19 66.68027:23 6…
236	1032.76	24.9	C54H103NO13	O=C(NC(COC1OC(CO)C(OC2OC(CO)C(O)C(O)C2O)C(O)C1O)C(O)C=CCCCCCCCCCCC)CCCCCCCCCCCCCCCCCCCCCCCCC	NA	low score: Hex2Cer 42:1;O2	[M+CH3COO]-	NegLipidSECUF	0.93	TRUE	13.015	1032.76	C54H103NO13	Hex2Cer	IXNRDFJONBIEKE-UHFFFAOYSA-N	O=C(NC(COC1OC(CO)C(OC2OC(CO)C(O)C(O)C2O)C(O)C1O)C(O)C=CCCCCCCCCCCC)CCCCCCCCCCCCCCCCCCCCCCCCC	530	FALSE	TRUE	FALSE	Normalized unit: Intensity; Annotation method: Msp20250805135626_NCDK_conventional_converted_dev_1	FALSE	FALSE	19726	0	0	0.99	0.597	0.885	0.897	1	0.17	1.303	301.16	Neg_Lipid_SECUF_PQC_it4	1032.75525:21536 1033.75992:14000 1034.76458:5033	50.63557:11 50.94744:10 51.96835:160 52.03604:113 52.09915:32 52.64787:121 52.67502:9 52.80118:17 52.87816:22 52.90779:36 53.43780:22 53.72985:26 54.15390:33 54.45618:10 54.52279:34 54.64275:25 55.56322:59 55.70177:128 55.77111:27 55.96188:17 55.97301:10 56.12331:64 57.00406:17 57.53659:22 58.03950:190 58.07951:15 59.01280:1099 59.04587:41 59.09533:24 59.27454:50 59.54606:42 59.87000:46 60.68579:…
237	1105.55	25.73	C53H86O24	CC1(C)C[C@H]2C3=CCC4[C@@]5(C)CC[C@H](OC6OC(C(O)C(O)C6OC7OC(CO)C(O)C(O)C7O)C(O)=O)[C@](C)(CO)C5CC[C@@]4(C)C3(C)CC[C@@]2(C)[C@H](OC8OCC(O)C(OC9OC(CO)C(O)C(O)C9O)C8O)[C@@H]1O	NA	NCGC00180022-02!6-[[(3S,4S,6aR,8aR,9S,10R,12aS,14bR)-9-[3,5-dihydroxy-4-[3,4,5-trihydroxy-6-(hydroxymethyl)oxan-2-yl]oxyoxan-2-yl]oxy-10-hydroxy-4-(hydroxymethyl)-4,6a,6b,8a,11,11,14b-heptamethyl-1,2,3,4a,5,6,7,8,9,10,12,12a,14,14a-tetradecahydropicen-3-yl]oxy]-3,4-dihydroxy-5-[3,4,5-trihydroxy-6-(hydroxymethyl)oxan-2-yl]oxyoxane-2-carboxylic acid	[M-H]-	NegLipidSECUF	1	TRUE	-1	1105.54	C53H86O24	Triterpene saponins	QSWYVJWAKZGGIL-BQHOWTECSA-N	CC1(C)C[C@H]2C3=CCC4[C@@]5(C)CC[C@H](OC6OC(C(O)C(O)C6OC7OC(CO)C(O)C(O)C7O)C(O)=O)[C@](C)(CO)C5CC[C@@]4(C)C3(C)CC[C@@]2(C)[C@H](OC8OCC(O)C(OC9OC(CO)C(O)C(O)C9O)C8O)[C@@H]1O	430	FALSE	TRUE	TRUE	Normalized unit: Intensity; Annotation method: MSMS-Public_all-neg-VS19_4	FALSE	FALSE	20560	0	0	0.98	0.439	1	0.602	1	0.03	1.077	6308.47	Neg_Lipid_SECUF_PQC_it2	1105.54565:39258 1106.55032:18642 1107.55499:16384	50.28800:23 51.17516:64 51.25948:86 51.64187:116 51.66563:12 51.68925:11 51.84475:8 51.92530:46 51.95436:34 53.11436:31 53.27873:14 53.52139:91 53.54155:7 53.55421:14 53.88217:96 54.15902:23 54.32441:25 54.39255:5 54.54585:19 56.40498:62 56.54030:16 57.66318:7 57.70602:17 57.80614:55 58.40307:162 58.41990:31 58.43320:11 60.12694:51 60.20693:42 60.41459:139 60.52684:23 60.77623:7 60.81782:26 61.20…
238	1135.71	15.515	C59H110O16P2	O=C(OCC(O)COP(=O)(O)OCC(O)COP(=O)(O)OCC(OC(=O)CCCCCCCC=CCCCCCCCC)COC(=O)CCCCCCCC=CCCCCCCCC)CCCCCCCC=CCCCC	NA	low score: MLCL 50:3|MLCL 18:1_14:1_18:1	[M-H]-	NegLipidSECUF	1	TRUE	8.815	1135.72	C59H110O16P2	MLCL	PXXGYRFPXBSPBL-UHFFFAOYSA-N	O=C(OCC(O)COP(=O)(O)OCC(O)COP(=O)(O)OCC(OC(=O)CCCCCCCC=CCCCCCCCC)COC(=O)CCCCCCCC=CCCCCCCCC)CCCCCCCC=CCCCC	530	FALSE	TRUE	FALSE	Normalized unit: Intensity; Annotation method: Msp20250805135626_NCDK_conventional_converted_dev_1	FALSE	FALSE	20877	0	0	0.81	0.619	0.925	0.854	1	0.17	1.21	1191.31	Neg_Lipid_SECUF_PQC_it5	1135.71228:6281 1136.71695:4064 1137.72162:0	50.00223:76 50.01867:8 50.08777:97 50.16000:36 50.78977:50 50.82755:24 51.17736:14 51.19454:16 51.45268:16 51.74784:77 51.85579:141 51.88301:20 52.01963:27 52.32767:23 52.59317:65 53.23346:43 53.25170:44 53.29645:11 53.38084:165 53.41589:8 53.65548:15 53.67580:18 53.77128:69 53.89391:74 54.26886:75 54.59970:61 54.61245:10 55.25544:31 55.27566:7 55.31354:107 55.37909:32 55.46127:10 55.66748:17 55.…
239	1173.76	19.981	null	null	NA	RIKEN N-VS1 ID-8768 from Mouse_Macrophage_WT_N_F1	[M-H]-	NegLipidSECUF	0.93	TRUE	9.12	1173.77	null	Unknown	null	null	430	FALSE	TRUE	TRUE	Normalized unit: Intensity; Annotation method: Msp20250805135626_NCDK_conventional_converted_dev_1	FALSE	FALSE	21271	0	0	0.91	0.898	0.777	0.866	1	1	1.645	147.52	Neg_Lipid_SECUF_PQC_it4	1173.76025:9543 1174.76492:7514 1175.76959:332887	50.25733:63 50.47933:16 50.92187:30 51.00650:24 51.13512:76 51.45004:53 51.84005:11 51.85137:127 52.02416:17 52.36678:107 52.38894:9 52.44152:20 53.04329:149 53.18822:50 53.21563:19 53.35652:33 53.57588:11 53.66841:18 53.91229:53 53.95686:106 53.98229:5 54.05641:6 54.10756:109 54.13271:6 54.16671:18 54.70413:47 54.75369:55 54.78087:7 54.91708:100 54.99352:5 55.02205:107 55.08714:37 55.13943:75 55…
240	1173.76	19.441	null	null	NA	RIKEN N-VS1 ID-8768 from Mouse_Macrophage_WT_N_F1	[M-H]-	NegLipidSECUF	1	TRUE	9.12	1173.77	null	Unknown	null	null	430	FALSE	TRUE	TRUE	Normalized unit: Intensity; Annotation method: Msp20250805135626_NCDK_conventional_converted_dev_1	FALSE	FALSE	21273	0	0	0.89	0.92	0.797	0.866	1	1	1.643	1308.23	Neg_Lipid_SECUF_PQC_it3	1173.75964:58636 1174.76431:45748 1175.76898:21616	50.01654:74 50.16332:21 50.35928:210 50.38617:30 50.39996:10 50.47271:24 50.52736:36 50.62949:13 50.71648:13 50.91036:38 51.27372:18 51.58371:21 52.22155:29 52.24118:8 52.87380:101 53.10849:239 53.49232:27 53.50907:58 53.77298:37 54.17223:14 54.22103:21 54.24559:37 54.27115:25 54.54282:27 54.62238:28 54.67101:43 54.73744:39 54.91326:13 55.06847:25 55.22984:30 55.25566:20 55.34031:13 55.41838:24 5…
241	1175.78	19.935	C73H108O12	CC(C)(C)C1=CC(CCC(=O)OCC(COC(=O)CCC2=CC(=C(O)C(=C2)C(C)(C)C)C(C)(C)C)(COC(=O)CCC2=CC(=C(O)C(=C2)C(C)(C)C)C(C)(C)C)COC(=O)CCC2=CC(=C(O)C(=C2)C(C)(C)C)C(C)(C)C)=CC(=C1O)C(C)(C)C	NA	Pentaerythritol tetrakis(3,5-di-tert-butyl-4-hydroxyhydrocinnamate)	[M-H]-	NegLipidSECUF	1	TRUE	9.259	1175.78	C73H108O12	Others	BGYHLZZASRKEJE-UHFFFAOYSA-N	CC(C)(C)C1=CC(CCC(=O)OCC(COC(=O)CCC2=CC(=C(O)C(=C2)C(C)(C)C)C(C)(C)C)(COC(=O)CCC2=CC(=C(O)C(=C2)C(C)(C)C)C(C)(C)C)COC(=O)CCC2=CC(=C(O)C(=C2)C(C)(C)C)C(C)(C)C)=CC(=C1O)C(C)(C)C	430	FALSE	TRUE	TRUE	Normalized unit: Intensity; Annotation method: Msp20250805135626_NCDK_conventional_converted_dev_1	FALSE	FALSE	21289	0	0	1	0.779	0.864	0.834	1	0.14	1.301	3987.59	Neg_Lipid_SECUF_PQC_it2	1175.77649:339175 1176.78116:288138 1177.78582:116039	50.19818:274 50.23168:9 50.32039:15 50.53341:67 50.54622:15 50.61965:30 51.50727:30 51.55650:18 51.65575:11 52.89930:17 52.91036:75 52.93355:7 53.03046:19 53.43034:19 53.44379:184 53.46310:27 53.47786:8 53.50169:59 53.66054:34 53.75452:57 53.86096:59 53.94568:36 53.97919:26 54.06886:50 54.08459:37 54.15752:124 54.72466:14 54.83311:81 54.86285:36 54.87821:10 54.97876:12 55.76033:31 56.40783:11 56.…
242	96.9698	1.025	H3O4P	O=P(O)(O)O	NA	Phosphoric acid	[M-H]-	NegLipidPPT	1	TRUE	-1	96.9696	H3O4P	Non-metal phosphates	NBIIXXVUZAFLBC-UHFFFAOYSA-N	O=P(O)(O)O	430	FALSE	TRUE	TRUE	Normalized unit: Intensity; Annotation method: MSMS-Neg-FiehnHILIC (1)_2	FALSE	FALSE	688	0	0	1	0.83	0.788	0.788	3	1	1.827	1129.65	Neg_Lipid_PPT_PQC_it2	96.96976:1833779 97.97442:5387 98.97909:17457	50.13855:7 50.50667:173 50.53610:8 50.56812:37 50.58043:42 50.71851:97 50.96928:38 50.98394:187 51.08808:108 51.10707:8 51.28762:30 51.40546:34 51.41509:10 51.52425:23 51.63352:13 51.91398:10 51.93010:59 52.18206:35 52.52684:29 52.57990:108 52.69499:21 52.81049:16 52.89890:68 52.90885:83 52.92867:6 53.13555:21 53.33953:14 53.40252:186 53.47529:15 53.49887:16 53.53974:49 53.56263:35 53.71560:11 53…
243	121.03	1.379	C7H6O2	O=CC1=CC=C(O)C=C1	NA	4-Hydroxybenzaldehyde	[M-H]-	NegLipidPPT	1	TRUE	-1	121.029	C7H6O2	Hydroxybenzaldehydes	RGHHSNMVTDWUBI-UHFFFAOYSA-N	O=CC1=CC=C(O)C=C1	430	FALSE	TRUE	TRUE	Normalized unit: Intensity; Annotation method: MSMS-Neg-FiehnHILIC (1)_2	FALSE	FALSE	1072	0	0	1	0.81	0.883	0.896	4	0.67	1.675	56.9	Neg_Lipid_PPT_PQC_it2	121.02942:29093 122.03409:2582 123.03875:890	50.06536:18 50.83608:8 50.90645:23 51.03413:31 51.18141:12 51.23922:25 51.38288:14 52.05706:24 52.11422:23 52.36207:146 52.38184:14 52.55199:18 52.88246:15 52.93875:21 53.04220:42 53.81572:76 54.54048:31 54.99777:26 55.49109:14 55.63969:11 56.10078:6 57.84891:19 58.09820:49 58.40172:22 58.72661:57 58.94206:24 58.97457:113 59.21888:214 59.24510:10 59.25707:10 59.36626:9 60.06229:74 60.18301:9 61.2…
244	121.066	2.917	C8H10O	CCC1=CC=CC(O)=C1	NA	3-Ethylphenol	[M-H]-	NegLipidPPT	0.93	TRUE	19.417	121.066	C8H10O	1-hydroxy-4-unsubstituted benzenoids	HMNKTRSOROOSPP-UHFFFAOYSA-N	CCC1=CC=CC(O)=C1	430	FALSE	TRUE	TRUE	Normalized unit: Intensity; Annotation method: MSMS-Public_all-neg-VS19_4	FALSE	FALSE	1075	0	0	1	0.773	0.726	0.866	1	1	1.835	162.66	Neg_Lipid_PPT_PQC_it1	121.06581:22087 122.07048:2867 123.07515:0	50.07887:106 50.68411:17 50.96718:6 51.07152:30 51.35691:16 51.37786:49 51.49693:13 51.81878:17 51.96201:16 52.66592:33 52.76276:85 52.90348:36 53.02932:6 53.56209:76 53.57240:28 53.83939:19 53.93718:22 54.13047:25 54.14821:31 54.19046:14 54.47841:223 54.51123:10 54.90399:10 55.00736:20 55.31471:10 55.38418:19 55.42278:63 55.51421:15 55.52289:9 55.66504:31 55.69744:26 56.15112:9 56.34044:21 56.51…
245	132.923	11.698	null	null	NA	RIKEN N-VS1 ID-37 from Mouse_Muscle_WT_CTX0_Ctr	[M-H]-	NegLipidPPT	0.73	TRUE	10.11	132.923	null	Unknown	null	null	430	FALSE	TRUE	TRUE	Normalized unit: Intensity; Annotation method: Msp20250805135626_NCDK_conventional_converted_dev_1	FALSE	FALSE	1189	0	0	1	0.851	0.896	0.849	3	0.75	1.547	12.34	Neg_Lipid_PPT_PQC_it1	132.92320:38282 133.92787:5769 134.93254:0	50.34022:14 50.47723:42 50.69627:67 51.36863:17 51.38529:28 52.00443:40 52.04765:26 52.19641:27 52.30480:29 52.37159:11 52.47173:8 52.89841:117 53.06455:31 53.44356:51 53.91188:68 54.72507:22 55.20886:10 55.59279:36 56.10009:21 56.49156:105 56.50665:23 56.97029:14 57.97049:211 59.10182:50 59.12265:12 59.71793:22 59.72508:18 59.74688:16 59.81071:20 60.39922:54 60.40791:25 60.66791:174 60.69102:17 …
246	132.923	20.468	null	null	NA	RIKEN N-VS1 ID-37 from Mouse_Muscle_WT_CTX0_Ctr	[M-H]-	NegLipidPPT	0.47	TRUE	10.11	132.923	null	Unknown	null	null	430	FALSE	TRUE	TRUE	Normalized unit: Intensity; Annotation method: Msp20250805135626_NCDK_conventional_converted_dev_1	FALSE	FALSE	1194	0	0	1	0.829	0.873	0.827	3	0.75	1.53	13.96	Neg_Lipid_PPT_PQC_it1	132.92319:73422 133.92786:9608 134.93252:3062	50.48525:20 50.92531:57 51.21028:36 53.18583:17 53.64279:7 55.04240:47 55.48533:43 56.65566:27 56.94418:26 57.18239:171 57.21914:7 57.90586:10 58.04717:22 60.43759:34 61.90426:25 62.68172:6 62.76476:113 62.79907:5 63.12464:8 64.73601:40 64.86796:46 64.88548:7 65.07223:13 66.44318:15 66.65399:27 67.24964:31 68.02068:161 68.05983:8 68.19856:16 68.99345:74 69.13003:28 70.73593:26 71.07897:20 71.7925…
247	132.923	17.183	null	null	NA	RIKEN N-VS1 ID-37 from Mouse_Muscle_WT_CTX0_Ctr	[M-H]-	NegLipidPPT	0.53	TRUE	10.11	132.923	null	Unknown	null	null	430	FALSE	TRUE	TRUE	Normalized unit: Intensity; Annotation method: Msp20250805135626_NCDK_conventional_converted_dev_1	FALSE	FALSE	1199	0	0	0.99	0.863	0.908	0.86	3	0.75	1.554	4.71	Neg_Lipid_PPT_PQC_it2	132.92342:44745 133.92808:5306 134.93275:1162	51.16695:31 51.83614:216 51.86764:15 51.95953:44 52.08704:16 53.73592:35 54.05911:7 54.49230:36 54.55866:53 54.62250:40 55.27668:34 56.18228:71 56.32049:60 56.85538:70 57.05564:46 57.53809:18 57.84433:16 58.42321:93 58.88357:6 59.86175:18 60.15407:20 60.71668:162 60.74497:12 61.45704:48 62.25573:47 62.26665:9 62.94481:22 62.97600:5 64.84091:21 65.12353:18 65.37958:52 65.90139:10 66.47521:17 66.78…
248	132.924	32.665	null	null	NA	RIKEN N-VS1 ID-45 from Mouse_Muscle_WT_CTX0_Ctr	[M-H]-	NegLipidPPT	1	TRUE	14.65	132.924	null	Unknown	null	null	430	FALSE	TRUE	TRUE	Normalized unit: Intensity; Annotation method: Msp20250805135626_NCDK_conventional_converted_dev_1	FALSE	FALSE	1229	0	0	0.98	0.798	0.85	0.796	3	0.75	1.5	59.32	Neg_Lipid_PPT_PQC_it3	132.92339:203108 133.92805:25144 134.93272:6654	50.41076:31 51.28613:11 51.64086:22 54.56875:35 57.18708:7 57.27077:10 62.79430:50 64.57064:62 66.20433:43 66.21291:20 67.76440:21 68.37532:11 69.29741:17 71.07061:50 74.22973:12 76.72041:39 81.68997:8 83.79091:24 83.93101:530 83.97474:14 85.49727:16 87.65166:23 87.87565:27 87.97584:84 91.72572:6 92.58491:41 97.43529:14 99.61137:11 99.77391:16 99.80199:26 99.92589:2610 99.97830:77 100.01785:84 10…
249	138.02	1.525	C6H5NO3	O=N(=O)C1=CC=C(O)C=C1	NA	4-Nitrophenol	[M-H]-	NegLipidPPT	1	TRUE	-1	138.02	C6H5NO3	Nitrophenols	BTJIUGUIPKRLHP-UHFFFAOYSA-N	O=N(=O)C1=CC=C(O)C=C1	430	FALSE	TRUE	TRUE	Normalized unit: Intensity; Annotation method: MSMS-Neg-FiehnHILIC (1)_2	FALSE	FALSE	1270	0	0	1	0.911	0.866	0.904	2	1	1.911	53.44	Neg_Lipid_PPT_PQC_it2	138.01985:27759 139.02452:2310 140.02919:1257	50.01963:15 50.18160:39 50.22446:6 50.35696:23 50.45356:150 50.48677:5 50.54479:10 50.56039:39 50.57829:19 50.80449:21 51.41851:61 51.92717:13 52.03934:8 52.43673:53 52.51439:7 52.58360:145 52.61466:10 52.77511:68 52.97213:179 52.99411:14 53.00446:10 53.01927:10 53.09971:11 53.33203:40 54.10563:23 54.27020:130 54.34423:12 54.45407:35 54.69480:33 55.76596:84 55.88975:6 56.69926:39 56.80808:223 56.…
250	141.018	1.208	C6H6O4	O=C1C=C(OC=C1O)CO	NA	Kojic Acid	[M-H]-	NegLipidPPT	1	TRUE	-1	141.019	C6H6O4	Pyranones and derivatives	BEJNERDRQOWKJM-UHFFFAOYSA-N	O=C1C=C(OC=C1O)CO	430	FALSE	TRUE	TRUE	Normalized unit: Intensity; Annotation method: MSMS-Public_all-neg-VS19_4	FALSE	FALSE	1361	0	0	0.97	0.707	1	0.67	1	0.06	1.178	5299.79	Neg_Lipid_PPT_PQC_it1	141.01808:8445858 142.02275:361970 143.02742:73049	50.17557:81 50.80215:34 50.80874:27 51.05712:51 51.06906:29 51.29651:102 51.38514:10 51.46461:9 51.54881:26 51.88123:113 51.90467:5 52.07545:170 52.57005:81 53.32708:34 53.54455:146 53.57457:5 53.92695:12 53.97293:17 54.27413:102 54.32949:27 54.71942:82 54.78868:17 55.00664:6 55.16361:183 55.19136:10 55.23238:12 55.75568:9 56.68355:26 57.20802:11 57.29393:11 57.39666:44 57.43898:88 57.45923:10 58…
251	150.002	1.637	C7H5NOS	OC1=NSC2=CC=CC=C12	NA	Benzisothiazolone (BIT); LC-ESI-ITFT; MS2; CE	[M-H]-	NegLipidPPT	1	TRUE	-1	150.002	C7H5NOS	Benzothiazoles	DMSMPAJRVJJAGA-UHFFFAOYSA-N	OC1=NSC2=CC=CC=C12	430	FALSE	TRUE	TRUE	Normalized unit: Intensity; Annotation method: MSMS-Neg-MassBank (1)_3	FALSE	FALSE	1471	0	0	0.99	0.718	0.777	0.858	1	0.5	1.507	29.71	Neg_Lipid_PPT_PQC_it4	150.00246:6667 151.00712:1268 152.01179:589	50.03345:39 50.16267:26 50.17556:30 50.19305:13 50.29326:13 50.75555:101 50.77644:12 50.97615:167 51.07232:66 51.15226:68 51.18224:34 51.24420:90 51.27131:12 51.91137:13 51.94139:15 52.18085:24 52.52491:19 52.58474:176 52.72674:37 52.74509:5 52.75534:48 52.88623:50 53.02024:23 53.04441:20 53.13005:19 53.19566:12 53.42787:17 53.77470:22 53.89634:7 53.97338:54 54.08269:17 54.29625:91 54.43864:35 54…
252	158.975	22.803	null	null	NA	RIKEN N-VS1 ID-104 from Mouse_Macrophage_WT_N_F1	[M-H]-	NegLipidPPT	0.93	TRUE	13.05	158.975	null	Unknown	null	null	430	FALSE	TRUE	TRUE	Normalized unit: Intensity; Annotation method: Msp20250805135626_NCDK_conventional_converted_dev_1	FALSE	FALSE	1581	0	0	1	0.819	0.872	0.849	3	0.75	1.535	10.97	Neg_Lipid_PPT_PQC_it2	158.97559:44252 159.98025:4698 160.98492:2455	50.05066:35 51.82363:12 52.25180:43 52.41916:40 53.02478:33 53.64805:27 55.14469:19 55.30786:27 55.40566:108 55.59075:111 55.59803:51 55.70369:47 55.76620:29 56.03163:74 56.71319:42 56.79680:47 56.90131:26 57.35456:44 57.40721:23 57.54072:11 58.20366:38 58.63124:84 58.92873:15 59.01214:149 59.02902:15 59.15990:10 59.25554:44 59.28137:5 59.30575:11 59.46350:41 59.99265:34 60.27562:6 60.34549:57 61…
253	158.975	11.74	null	null	NA	RIKEN N-VS1 ID-104 from Mouse_Macrophage_WT_N_F1	[M-H]-	NegLipidPPT	0.47	TRUE	13.05	158.975	null	Unknown	null	null	430	FALSE	TRUE	TRUE	Normalized unit: Intensity; Annotation method: Msp20250805135626_NCDK_conventional_converted_dev_1	FALSE	FALSE	1587	0	0	1	0.74	0.819	0.774	2	0.5	1.338	6.16	Neg_Lipid_PPT_PQC_it1	158.97504:22006 159.97970:3028 160.98437:590	50.41821:16 50.66645:43 50.72357:132 50.88946:82 51.31817:31 51.36541:20 51.51511:149 51.54949:6 51.61382:107 51.96627:30 52.21150:8 52.31220:18 54.26520:17 54.38244:9 55.08141:96 55.40210:39 55.77601:67 56.39488:39 56.81630:143 56.83981:16 58.02693:20 58.18809:108 58.38283:23 58.47484:164 58.49646:13 59.01338:278 59.27424:27 59.34082:30 59.44749:28 60.11583:22 60.74543:81 60.84563:187 60.87139:8…
254	158.975	20.464	null	null	NA	RIKEN N-VS1 ID-104 from Mouse_Macrophage_WT_N_F1	[M-H]-	NegLipidPPT	0.4	TRUE	13.05	158.975	null	Unknown	null	null	430	FALSE	TRUE	TRUE	Normalized unit: Intensity; Annotation method: Msp20250805135626_NCDK_conventional_converted_dev_1	FALSE	FALSE	1603	0	0	1	0.746	0.826	0.78	2	0.5	1.343	11.23	Neg_Lipid_PPT_PQC_it1	158.97517:34607 159.97984:3221 160.98451:0	50.57260:20 51.62851:57 52.41912:45 53.02158:41 53.36410:46 54.17359:28 54.38736:33 54.45288:160 54.47733:9 54.49729:5 54.81766:32 54.86292:16 55.14811:55 55.16303:12 55.52595:12 55.81721:36 56.17727:36 57.37292:40 57.41738:36 57.50158:93 57.53018:7 57.80320:15 58.09937:58 58.10865:35 58.23810:79 58.76380:11 58.92868:13 59.37282:14 61.00247:15 61.85176:45 61.92216:63 62.20915:53 62.34584:64 62.95…
255	167.021	1.024	C5H4N4O3	O=C1NC2=C(N1)C(=O)NC(=O)N2	NA	URATE	[M-H]-	NegLipidPPT	0.93	TRUE	-1	167.021	C5H4N4O3	Xanthines	LEHOTFFKMJEONL-UHFFFAOYSA-N	O=C1NC2=C(N1)C(=O)NC(=O)N2	430	FALSE	TRUE	TRUE	Normalized unit: Intensity; Annotation method: MSMS-Public_all-neg-VS19_4	FALSE	FALSE	1704	0	0	1	0.734	0.777	0.823	5	0.5	1.496	14890.3	Neg_Lipid_PPT_PQC_it1	167.02151:609214 168.02618:42555 169.03085:5609	51.29069:24 55.07366:81 57.11408:70 60.51653:21 61.62086:30 63.27504:47 63.41977:20 64.06194:87 64.07999:9 66.50520:25 69.00907:428 69.20856:26 69.25173:37 69.26424:32 73.71597:39 78.95755:134 79.28898:31 84.99297:34 88.41495:32 88.42690:19 95.42533:19 96.01951:338 96.17661:29 97.00015:132 97.18679:39 97.49654:54 100.29247:18 101.83956:14 105.30650:102 110.61971:52 110.79978:12 113.31742:138 120.…
256	179.056	1.135	C6H12O6	O=C(CO)C(O)C(O)C(O)CO	NA	Sorbose	[M-H]-	NegLipidPPT	0.93	TRUE	-1	179.056	C6H12O6	Monosaccharides	BJHIKXHVCXFQLS-UHFFFAOYNA-N	O=C(CO)C(O)C(O)C(O)CO	430	FALSE	TRUE	TRUE	Normalized unit: Intensity; Annotation method: MSMS-Neg-FiehnHILIC (1)_2	FALSE	FALSE	1910	0	0	0.98	0.821	0.681	0.866	1	1	1.828	218.16	Neg_Lipid_PPT_PQC_it3	179.05701:70462 180.06167:6747 181.06634:19276	50.21376:14 50.51320:149 50.55886:18 51.00201:49 51.59941:118 51.73052:31 52.15701:70 52.87709:141 52.92493:13 53.05466:45 54.82188:79 54.95511:16 55.01774:70 55.26850:12 55.37635:144 55.39110:51 55.46669:19 55.52215:18 55.53231:6 55.64189:12 56.38740:27 56.48070:28 56.57815:12 56.92603:14 57.03366:100 57.23361:32 57.24562:8 57.38614:21 57.91388:15 58.38862:63 58.59565:201 58.63225:5 58.78051:75 …
257	205.16	6.983	C14H22O	CCC(C)C1=CC=CC(C(C)CC)=C1O	NA	2,6-Di(butan-2-yl)phenol	[M-H]-	NegLipidPPT	1	TRUE	19.674	205.16	C14H22O	Phenylpropanes	FHTGJZOULSYEOB-UHFFFAOYSA-N	CCC(C)C1=CC=CC(C(C)CC)=C1O	430	FALSE	TRUE	TRUE	Normalized unit: Intensity; Annotation method: MSMS-Public_all-neg-VS19_4	FALSE	FALSE	2187	0	0	1	1	0.866	0.866	1	1	1.914	374.88	Neg_Lipid_PPT_PQC_it1	205.15990:67371 206.16456:10354 207.16923:1253	50.49964:41 51.61929:7 51.63851:63 51.65076:7 53.01274:123 53.97000:51 55.06855:221 55.09622:11 56.55743:79 56.94953:110 56.97544:10 58.88912:50 59.81597:31 61.23358:40 61.24445:10 61.64258:12 62.46960:18 62.49760:29 62.81385:49 64.15337:26 64.93918:25 65.44696:35 65.90883:27 68.71814:40 70.65138:41 70.95399:17 71.45815:8 72.21496:19 72.31518:53 73.53757:36 74.32004:43 74.33934:9 75.05797:255 75.…
258	212.003	1.039	C8H7NO4S	O=S(=O)(O)OC1=CNC=2C=CC=CC12	NA	Indoxyl sulfate	[M-H]-	NegLipidPPT	0.87	TRUE	-1	212.002	C8H7NO4S	Arylsulfates	BXFFHSIDQOFMLE-UHFFFAOYSA-N	O=S(=O)(O)OC1=CNC=2C=CC=CC12	430	FALSE	TRUE	TRUE	Normalized unit: Intensity; Annotation method: MSMS-Neg-FiehnHILIC (1)_2	FALSE	FALSE	2243	0	0	0.99	0.901	0.894	0.862	3	0.19	1.372	264.94	Neg_Lipid_PPT_PQC_it3	212.00285:20758 213.00752:2622 214.01219:0	50.05041:46 50.41130:196 50.45017:8 50.96730:41 50.98705:30 51.01916:13 51.67836:18 52.45801:27 52.76529:30 52.85575:5 53.16544:5 53.21965:13 53.58716:7 54.46077:244 54.63532:40 55.35104:57 56.23931:11 56.34309:18 56.41838:23 56.61466:18 56.93360:24 57.27643:52 57.86391:30 57.90773:100 58.00528:84 58.04020:5 58.56875:21 58.58420:6 58.75074:166 58.78161:6 59.52011:39 60.15879:19 60.32901:154 61.07…
259	221.154	6.132	C14H22O2	OC1=CC(CCCCCCCCO)=CC=C1	NA	3-(8-hydroxyoctyl)phenol	[M-H]-	NegLipidPPT	1	TRUE	-1	221.155	C14H22O2	Fatty alcohols	SLVFVSVYCYGPJP-UHFFFAOYSA-N	OC1=CC(CCCCCCCCO)=CC=C1	430	FALSE	TRUE	TRUE	Normalized unit: Intensity; Annotation method: MSMS-Public_all-neg-VS19_4	FALSE	FALSE	2375	0	0	1	0.837	0.938	0.789	1	0.2	1.347	78.26	Neg_Lipid_PPT_PQC_it1	221.15474:21781 222.15941:3819 223.16407:0	50.53403:63 51.76024:13 52.14721:106 52.35472:179 52.37913:18 52.40150:9 52.47634:86 52.63252:28 52.80280:114 52.81182:118 53.48640:20 53.79789:20 53.96489:14 54.07184:10 54.29724:46 54.52981:15 54.55856:17 55.28470:58 55.37615:70 55.38770:17 55.45538:51 55.53090:6 56.35597:10 56.38260:16 56.56133:14 56.62132:25 57.47817:38 57.56199:48 57.94533:25 58.23260:30 58.62911:14 59.11732:30 59.57590:27 5…
260	227.202	6.673	C14H28O2	O=C(O)CCCCCCCCCCCCC	NA	FA 14:0	[M-H]-	NegLipidPPT	1	TRUE	5.689	227.202	C14H28O2	FA	TUNFSRHWOTWDNC-UHFFFAOYSA-N	O=C(O)CCCCCCCCCCCCC	410	FALSE	TRUE	TRUE	Normalized unit: Intensity; Annotation method: Msp20250805135626_NCDK_conventional_converted_dev_1	FALSE	FALSE	2480	0	0	1	0.951	0.846	0.866	1	2	2.541	3668.19	Neg_Lipid_PPT_PQC_it1	227.20198:2335870 228.20665:323656 229.21132:33340	52.17874:37 52.20800:224 53.68549:5 53.82386:19 53.97135:16 54.40352:24 54.41349:8 54.60271:28 55.81165:24 56.29650:76 59.59920:67 59.61075:105 59.63415:18 59.81604:34 60.19938:171 60.22299:6 63.29416:25 63.67402:19 64.79348:42 64.88312:52 64.92749:37 66.99232:152 67.02241:5 67.34042:43 68.34809:29 68.57129:48 68.69445:112 68.71741:9 69.68393:7 71.23102:13 72.50619:21 75.04605:17 76.90525:20 80.1…
261	233.155	4.808	C15H22O2	O=C(O)CC=CCC=CCC=CCC=CCC	NA	FA 15:4	[M-H]-	NegLipidPPT	1	TRUE	4.172	233.155	C15H22O2	FA	VYNPFWKAZJBFBM-UHFFFAOYSA-N	O=C(O)CC=CCC=CCC=CCC=CCC	410	FALSE	TRUE	TRUE	Normalized unit: Intensity; Annotation method: Msp20250805135626_NCDK_conventional_converted_dev_1	FALSE	FALSE	2529	0	0	1	1	0.866	0.866	1	2	2.556	118.99	Neg_Lipid_PPT_PQC_it1	233.15485:33349 234.15951:4675 235.16418:783	50.25198:17 51.84247:64 51.92464:18 52.38485:130 52.40418:10 52.59435:58 52.77521:45 53.42530:17 54.34163:13 55.01947:24 55.60304:42 55.62108:16 55.75269:39 56.63849:114 56.71662:38 56.80200:48 56.97435:25 57.10284:136 57.37864:29 57.39064:6 57.70451:30 58.13504:12 58.22618:263 58.27307:36 58.29356:74 58.41900:109 58.62908:58 58.84207:35 58.90740:21 59.09102:34 59.55144:15 60.33615:50 60.98794:35…
262	239.06	9.427	null	null	NA	RIKEN N-VS1 ID-248 from Mouse_Liver_WT_N_F1AA	[M-H]-	NegLipidPPT	1	TRUE	9.67	239.061	null	Unknown	null	null	430	FALSE	TRUE	TRUE	Normalized unit: Intensity; Annotation method: Msp20250805135626_NCDK_conventional_converted_dev_1	FALSE	FALSE	2667	0	0	0.97	0.852	0.974	0.862	3	0.75	1.556	73.21	Neg_Lipid_PPT_PQC_it1	239.05968:65926 240.06434:15744 241.06901:0	50.96987:17 51.09574:10 51.16732:9 52.21759:51 52.86818:36 53.83383:11 55.21703:17 55.22981:17 55.44252:36 56.97335:148 57.16631:57 57.64131:67 58.42271:39 58.90475:21 59.01374:174 59.04285:12 59.56211:28 59.83422:172 59.96610:177 59.98718:20 60.01398:5 62.30305:18 62.60593:10 63.08813:80 63.42601:33 64.33228:28 64.60051:10 64.75457:23 64.84706:50 65.34582:16 65.53634:27 66.22948:15 66.44618:17 6…
263	239.06	2.204	null	null	NA	RIKEN N-VS1 ID-248 from Mouse_Liver_WT_N_F1AA	[M-H]-	NegLipidPPT	0.73	TRUE	9.67	239.061	null	Unknown	null	null	430	FALSE	TRUE	TRUE	Normalized unit: Intensity; Annotation method: Msp20250805135626_NCDK_conventional_converted_dev_1	FALSE	FALSE	2670	0	0	0.98	0.69	0.985	0.792	1	0.25	1.216	62.49	Neg_Lipid_PPT_PQC_it1	239.06000:34691 240.06467:7297 241.06933:0	50.19254:25 50.36180:34 50.55404:46 50.86288:16 51.22679:50 51.40095:131 51.63372:13 52.35907:20 52.62715:27 52.75768:6 52.94681:39 53.18545:52 54.07367:17 55.07093:18 55.25553:25 55.31276:161 55.34078:8 55.41662:18 56.32816:15 56.35191:28 57.70079:16 57.78798:40 58.11995:9 58.62912:10 59.40102:56 60.73689:31 61.36906:36 62.00007:146 62.75037:63 63.04100:45 63.33271:35 63.34325:8 63.62152:48 64.0…
264	239.06	8.122	null	null	NA	RIKEN N-VS1 ID-248 from Mouse_Liver_WT_N_F1AA	[M-H]-	NegLipidPPT	0.8	TRUE	9.67	239.061	null	Unknown	null	null	430	FALSE	TRUE	TRUE	Normalized unit: Intensity; Annotation method: Msp20250805135626_NCDK_conventional_converted_dev_1	FALSE	FALSE	2672	0	0	0.96	0.815	0.976	0.842	2	0.5	1.392	60.28	Neg_Lipid_PPT_PQC_it1	239.05949:32135 240.06416:7250 241.06883:0	50.74100:204 50.77760:10 51.07415:68 51.75278:11 52.51104:64 52.69746:15 52.87327:17 53.73668:33 54.58295:130 54.60760:9 55.67013:17 56.30161:52 56.35599:31 56.95460:45 57.74544:9 57.83376:26 57.90033:8 58.06549:122 58.35405:22 58.41746:8 58.51788:28 58.69258:39 59.01355:513 59.04312:24 59.40026:29 59.52931:10 59.79439:38 60.59964:31 60.62634:8 60.98024:16 61.10486:55 61.91234:52 62.28806:29 63.6…
265	239.06	15.627	null	null	NA	RIKEN N-VS1 ID-248 from Mouse_Liver_WT_N_F1AA	[M-H]-	NegLipidPPT	1	TRUE	9.67	239.061	null	Unknown	null	null	430	FALSE	TRUE	TRUE	Normalized unit: Intensity; Annotation method: Msp20250805135626_NCDK_conventional_converted_dev_1	FALSE	FALSE	2676	0	0	0.98	0.69	0.985	0.792	1	0.25	1.214	43.95	Neg_Lipid_PPT_PQC_it1	239.05992:42114 240.06459:8515 241.06926:4933	50.13125:42 50.34145:39 51.25894:22 51.61926:28 53.29335:15 53.33804:258 53.37716:11 53.38359:5 53.80781:196 53.83822:11 54.60705:23 54.93209:25 55.40563:77 55.42272:13 55.95697:17 56.21840:46 56.22546:24 56.93367:7 58.48360:12 58.91868:29 59.01306:403 59.14791:7 59.60194:36 60.85807:5 61.11191:23 61.28221:13 61.93375:7 62.32077:29 63.48911:12 63.57180:15 64.28810:23 66.31374:41 66.42079:40 67.08…
266	239.06	24.852	null	null	NA	RIKEN N-VS1 ID-248 from Mouse_Liver_WT_N_F1AA	[M-H]-	NegLipidPPT	0.73	TRUE	9.67	239.061	null	Unknown	null	null	430	FALSE	TRUE	TRUE	Normalized unit: Intensity; Annotation method: Msp20250805135626_NCDK_conventional_converted_dev_1	FALSE	FALSE	2678	0	0	0.98	0.747	0.928	0.855	3	0.75	1.527	41.53	Neg_Lipid_PPT_PQC_it3	239.05983:48841 240.06450:10608 241.06917:0	51.07252:13 53.72112:9 53.74187:71 54.18957:102 54.37228:41 54.93276:49 55.77291:60 58.42945:42 58.92929:33 59.01439:1763 59.05170:56 59.06147:15 59.08128:6 59.14439:11 59.18486:40 59.19715:28 59.27577:88 59.29047:17 59.30621:34 59.32305:33 59.67428:19 60.02404:22 60.29226:191 60.31771:13 60.33062:7 60.37639:63 60.70370:20 60.80148:8 61.11194:22 63.93982:23 63.96396:14 64.18770:43 64.62765:53 64.…
267	247.17	4.868	C16H24O2	O=C(O)CCC=CCC=CCC=CCC=CCC	NA	FA 16:4	[M-H]-	NegLipidPPT	1	TRUE	4.597	247.17	C16H24O2	FA	IVTCJQZAGWTMBZ-UHFFFAOYSA-N	O=C(O)CCC=CCC=CCC=CCC=CCC	410	FALSE	TRUE	TRUE	Normalized unit: Intensity; Annotation method: Msp20250805135626_NCDK_conventional_converted_dev_1	FALSE	FALSE	2809	0	0	1	1	0.866	0.866	1	2	2.555	29.15	Neg_Lipid_PPT_PQC_it2	247.17001:7406 248.17468:1796 249.17935:0	50.22911:62 50.24164:13 50.60249:17 50.75565:40 50.82646:13 50.83644:10 51.07094:5 51.11631:40 51.34313:35 51.53171:23 51.55419:25 51.57135:21 51.67072:7 51.74096:49 51.77334:21 51.96438:55 52.11421:51 52.27912:16 52.41912:16 52.46920:41 52.75153:66 52.93794:87 53.02170:14 53.10832:102 53.35706:64 53.47900:97 53.50373:7 53.70614:14 53.80366:114 54.40462:145 54.43348:10 54.59689:26 54.81428:8 55.1…
268	250.145	5.093	C14H21NO3	CC(C)(C)C1=CC(=CC(=C1O)C(C)(C)C)[N+]([O-])=O	NA	2,6-Di-tert-butyl-4-nitrophenol	[M-H]-	NegLipidPPT	1	TRUE	19.6	250.145	C14H21NO3	Nitrophenols	FCGKUUOTWLWJHE-UHFFFAOYSA-N	CC(C)(C)C1=CC(=CC(=C1O)C(C)(C)C)[N+]([O-])=O	430	FALSE	TRUE	TRUE	Normalized unit: Intensity; Annotation method: MSMS-Public_all-neg-VS19_4	FALSE	FALSE	2869	0	0	1	0.766	0.664	0.866	1	1	1.82	86.02	Neg_Lipid_PPT_PQC_it2	250.14510:22222 251.14976:3490 252.15443:667	50.07032:28 50.41685:53 50.56086:127 50.62744:70 50.64321:7 51.09576:16 51.29859:25 51.31345:35 51.43738:21 51.51429:36 51.59391:12 52.16659:18 52.35159:41 52.49446:24 53.45578:20 54.15077:45 54.38920:15 54.74523:15 54.88170:128 54.91422:5 54.93115:37 55.41666:76 55.85684:36 56.13879:56 56.29112:10 56.77646:31 56.87638:33 56.92453:62 56.93386:21 57.28925:25 57.92769:75 58.37859:55 58.59739:22 58.…
269	253.217	8.606	C16H30O2	O=C(O)CCCCCCCC=CCCCCCC	NA	FA 16:1	[M-H]-	NegLipidPPT	0.73	TRUE	6.047	253.217	C16H30O2	FA	SECPZKHBENQXJG-UHFFFAOYSA-N	O=C(O)CCCCCCCC=CCCCCCC	410	FALSE	TRUE	TRUE	Normalized unit: Intensity; Annotation method: Msp20250805135626_NCDK_conventional_converted_dev_1	FALSE	FALSE	2925	0	0	1	0.711	0.696	0.866	1	2	2.457	83.42	Neg_Lipid_PPT_PQC_it1	253.21767:62658 254.22233:10776 255.22700:1419252	50.66835:136 50.69783:7 51.19524:42 51.31836:10 51.54504:39 52.42427:7 52.87325:13 53.56140:32 53.98301:6 54.85529:42 55.28692:19 55.81684:22 57.07258:24 57.12796:32 57.61250:110 59.35484:15 59.39414:11 60.12675:94 61.20121:8 61.27442:45 61.42513:57 62.31076:95 62.78851:17 62.91027:43 62.93930:49 63.22494:8 64.17125:43 64.17918:18 64.44333:48 64.62970:59 64.82637:156 64.87709:12 64.89193:21 66.97…
270	253.218	7.215	C16H30O2	O=C(O)CCCCCCCC=CCCCCCC	NA	FA 16:1	[M-H]-	NegLipidPPT	1	TRUE	6.047	253.217	C16H30O2	FA	SECPZKHBENQXJG-UHFFFAOYSA-N	O=C(O)CCCCCCCC=CCCCCCC	410	FALSE	TRUE	TRUE	Normalized unit: Intensity; Annotation method: Msp20250805135626_NCDK_conventional_converted_dev_1	FALSE	FALSE	2927	0	0	1	1	0.866	0.866	1	2	2.556	3947.4	Neg_Lipid_PPT_PQC_it1	253.21753:1786394 254.22220:300552 255.22686:49983	50.21127:13 51.33047:122 51.36415:6 51.60608:32 51.91452:5 52.07382:23 52.24269:51 52.47918:14 52.68274:71 52.74756:36 54.56610:6 54.70401:46 54.85771:31 54.92508:52 54.98343:26 55.32119:246 55.34963:12 55.35834:8 56.14844:51 56.22597:27 56.35332:20 56.45978:17 57.32053:21 58.07276:35 58.51829:36 58.83310:28 59.00297:45 59.45861:6 59.71188:19 60.35199:10 60.41680:45 62.67939:15 63.02761:139 63.29…
271	255.233	20.013	C16H32O2	O=C(O)CCCCCCCCCCCCCCC	NA	FA 16:0	[M-H]-	NegLipidPPT	0.13	TRUE	6.529	255.233	C16H32O2	FA	IPCSVZSSVZVIGE-UHFFFAOYSA-N	O=C(O)CCCCCCCCCCCCCCC	410	FALSE	TRUE	TRUE	Normalized unit: Intensity; Annotation method: Msp20250805135626_NCDK_conventional_converted_dev_1	FALSE	FALSE	3015	0	0	1	0.687	0.65	0.866	1	2	2.443	4.83	Neg_Lipid_PPT_PQC_it1	255.23306:67115 256.23773:11307 257.24240:879	50.58288:19 50.86121:44 51.78023:12 51.87445:12 52.06665:66 53.31272:41 53.39085:22 53.93058:129 53.95767:7 54.46673:32 56.07861:8 56.40796:12 56.85561:17 57.40280:104 57.67460:7 58.53032:11 59.28500:11 59.40388:14 59.53821:26 59.89675:73 60.30967:35 60.39892:57 60.52389:50 61.15868:47 61.18505:5 61.57453:6 63.57469:17 64.57671:23 65.95843:53 65.99887:15 66.25527:256 68.57068:40 68.72339:34 68.89…
272	265.148	3.592	null	null	NA	RIKEN N-VS1 ID-431 from Mouse_AdrenalGlands_fads2KO_N_Ctr	[M-H]-	NegLipidPPT	1	TRUE	4.55	265.148	null	Unknown	null	null	430	FALSE	TRUE	TRUE	Normalized unit: Intensity; Annotation method: Msp20250805135626_NCDK_conventional_converted_dev_1	FALSE	FALSE	3235	0	0	1	0.906	0.914	0.88	2	0.5	1.43	1463.97	Neg_Lipid_PPT_PQC_it1	265.14828:413986 266.15295:59738 267.15762:0	50.61483:33 50.75552:29 52.30648:8 52.49687:25 52.52931:50 52.53932:24 54.24173:6 55.25957:34 56.12902:23 56.31440:23 56.34306:33 57.14618:25 57.29218:63 57.50120:69 57.51583:176 58.37445:174 58.41215:11 58.53907:44 58.68467:57 62.28885:163 62.87318:13 63.58285:17 64.55859:163 64.59227:5 64.72768:138 64.76281:6 65.09725:28 65.39055:25 65.91113:24 67.96277:7 68.01980:16 68.34943:29 68.92686:21 69.…
273	265.148	2.198	null	null	NA	RIKEN N-VS1 ID-431 from Mouse_AdrenalGlands_fads2KO_N_Ctr	[M-H]-	NegLipidPPT	0.73	TRUE	4.55	265.148	null	Unknown	null	null	430	FALSE	TRUE	TRUE	Normalized unit: Intensity; Annotation method: Msp20250805135626_NCDK_conventional_converted_dev_1	FALSE	FALSE	3236	0	0	1	0.907	0.916	0.881	2	0.5	1.431	683.76	Neg_Lipid_PPT_PQC_it1	265.14835:790333 266.15301:110650 267.15768:0	55.48964:12 57.40956:30 57.89738:17 59.48780:29 66.61884:49 69.81104:22 73.09632:51 74.87433:11 79.44594:19 79.95560:91 80.66622:247 80.70259:13 83.70209:17 84.15535:32 88.60304:14 96.05214:21 96.09589:14 96.20366:53 96.31694:11 96.59430:36 96.65181:6 96.75718:24 96.96003:10916 97.03615:99 97.05338:39 97.08580:74 97.11229:127 97.15755:42 97.17651:29 97.21120:24 97.23396:77 97.25817:41 97.29207:83…
274	267.233	8.21	C17H32O2	O=C(O)CCCCCCCC=CCCCCCCC	NA	FA 17:1	[M-H]-	NegLipidPPT	1	TRUE	6.438	267.233	C17H32O2	FA	QSBYPNXLFMSGKH-UHFFFAOYSA-N	O=C(O)CCCCCCCC=CCCCCCCC	410	FALSE	TRUE	TRUE	Normalized unit: Intensity; Annotation method: Msp20250805135626_NCDK_conventional_converted_dev_1	FALSE	FALSE	3266	0	0	1	1	0.866	0.866	1	2	2.556	1625.33	Neg_Lipid_PPT_PQC_it1	267.23331:533468 268.23797:102509 269.24264:13062	53.91414:10 54.26965:25 56.68186:16 56.95192:43 59.26090:54 60.14934:85 60.36265:19 60.77439:41 63.37787:19 65.51906:15 66.06431:14 67.33129:50 67.74642:20 71.84232:33 72.19755:39 74.59346:32 75.19402:39 75.35080:59 75.55264:26 77.17531:20 77.56839:50 77.66561:13 81.47138:24 82.36951:19 82.39774:30 82.43123:10 83.61917:10 84.52061:18 84.94560:221 84.99141:10 85.00770:31 85.57932:18 86.09955:84 86…
275	269.249	9.575	C17H34O2	O=C(O)CCCCCCCCCCCCCCCC	NA	FA 17:0	[M-H]-	NegLipidPPT	1	TRUE	6.768	269.249	C17H34O2	FA	KEMQGTRYUADPNZ-UHFFFAOYSA-N	O=C(O)CCCCCCCCCCCCCCCC	410	FALSE	TRUE	TRUE	Normalized unit: Intensity; Annotation method: Msp20250805135626_NCDK_conventional_converted_dev_1	FALSE	FALSE	3338	0	0	1	0.862	0.835	0.866	1	2	2.52	2066.02	Neg_Lipid_PPT_PQC_it1	269.24887:971504 270.25354:174656 271.25821:20027	50.09460:28 52.14150:94 54.19037:71 55.52319:37 57.82714:59 59.01390:1136 59.05464:24 59.15986:25 60.27441:50 61.50999:27 61.69432:97 61.87524:261 61.91748:16 62.79403:17 64.07234:11 66.28793:84 66.31663:8 66.58723:12 69.46906:83 69.49433:6 70.78526:17 72.79782:44 72.88810:20 73.68794:96 74.34810:53 75.26472:18 76.60563:7 76.69663:117 76.82648:34 77.00241:14 78.28281:54 79.27950:51 79.99607:14 80…
276	269.249	9.279	C17H34O2	O=C(O)CCCCCCCCCCCCCCCC	NA	FA 17:0	[M-H]-	NegLipidPPT	0.73	TRUE	6.768	269.249	C17H34O2	FA	KEMQGTRYUADPNZ-UHFFFAOYSA-N	O=C(O)CCCCCCCCCCCCCCCC	410	FALSE	TRUE	TRUE	Normalized unit: Intensity; Annotation method: Msp20250805135626_NCDK_conventional_converted_dev_1	FALSE	FALSE	3339	0	0	1	1	0.866	0.866	1	2	2.555	630.11	Neg_Lipid_PPT_PQC_it1	269.24899:211650 270.25366:36997 271.25833:4945	50.31326:85 53.04481:20 53.05441:14 54.06663:60 54.57685:68 55.65714:147 55.68306:9 55.70769:6 57.38848:7 58.75154:51 59.01452:152 59.05091:5 59.36829:28 60.20439:34 63.44595:95 63.47541:6 63.94048:6 64.80444:32 65.23467:7 66.05245:155 66.08031:13 66.45388:8 66.93336:10 67.50749:24 68.36109:32 68.87163:114 69.10048:14 70.52382:73 70.54398:5 71.56419:9 71.59636:40 75.54409:78 76.89957:34 76.93789:…
277	271.228	2.192	C16H32O3	OCCCCCCCCCCCCCCCC(O)=O	NA	Juniperic acid	[M-H]-	NegLipidPPT	1	TRUE	3.84	271.228	C16H32O3	Others	UGAGPNKCDRTDHP-UHFFFAOYSA-N	OCCCCCCCCCCCCCCCC(O)=O	430	FALSE	TRUE	TRUE	Normalized unit: Intensity; Annotation method: Msp20250805135626_NCDK_conventional_converted_dev_1	FALSE	FALSE	3356	0	0	1	0.809	0.938	0.778	1	0.14	1.299	51.39	Neg_Lipid_PPT_PQC_it2	271.22787:23304 272.23254:4206 273.23721:475	50.34205:17 50.39044:26 50.55414:73 50.61476:66 50.67997:14 50.77233:14 50.96847:151 50.99184:20 51.00429:6 51.20693:73 51.22037:26 51.31785:12 51.44981:60 51.94586:30 52.07442:51 52.40297:67 53.06951:61 53.23635:22 53.38770:14 53.52393:29 53.64162:150 53.76975:25 54.12098:162 54.14554:10 54.16081:6 54.90281:24 55.02567:10 55.19225:16 56.09402:122 56.13290:9 56.48656:28 57.33098:29 57.91133:50 58…
278	277.181	1.888	null	null	NA	RIKEN N-VS1 ID-471 from Mouse_Feces_WT_ABX_Ctr	[M-H]-	NegLipidPPT	1	TRUE	4.46	277.18	null	Unknown	null	null	430	FALSE	TRUE	TRUE	Normalized unit: Intensity; Annotation method: Msp20250805135626_NCDK_conventional_converted_dev_1	FALSE	FALSE	3503	0	0	0.97	0.404	0.748	0.62	2	0.5	1.189	482.11	Neg_Lipid_PPT_PQC_it1	277.18112:122735 278.18579:23094 279.19046:2755	51.04889:32 51.11285:88 51.12906:16 51.84132:194 51.87396:11 51.88466:6 52.19657:18 52.77580:97 52.87879:41 53.23850:11 53.68603:46 55.03728:10 55.47683:21 55.87339:26 57.31646:45 57.32582:16 57.55144:10 57.96585:52 57.97721:16 59.01403:2344 59.04404:159 59.07482:5 59.09075:20 59.11932:7 59.13068:32 59.20519:41 59.33782:14 59.52763:13 59.84175:14 60.01162:32 63.09944:10 63.60498:18 63.68755:18 63…
279	277.217	6.609	C18H30O2	O=C(O)CCCCCCCC=CCC=CCC=CCC	NA	FA 18:3	[M-H]-	NegLipidPPT	0.93	TRUE	5.864	277.217	C18H30O2	FA	DTOSIQBPPRVQHS-UHFFFAOYSA-N	O=C(O)CCCCCCCC=CCC=CCC=CCC	410	FALSE	TRUE	TRUE	Normalized unit: Intensity; Annotation method: Msp20250805135626_NCDK_conventional_converted_dev_1	FALSE	FALSE	3509	0	0	0.99	0.738	0.735	0.866	1	2	2.47	7871.67	Neg_Lipid_PPT_PQC_it1	277.21780:2637847 278.22247:479785 279.22714:54850	53.56000:71 54.56935:51 59.23430:24 59.28273:36 59.85344:70 60.08391:64 61.88788:146 61.90382:30 61.92967:6 65.02435:179 65.05120:16 65.06929:8 68.87721:18 72.08430:29 87.60674:8 91.90455:19 105.85644:10 113.24005:63 117.35826:30 124.50506:256 124.54115:22 124.55545:11 125.84521:6 145.80313:89 151.25274:46 163.96009:66 173.09343:37 190.34634:37 201.84645:43 211.41856:153 211.46397:18 214.63879:33…
280	279.233	23.123	C18H32O2	O=C(O)CCCCCCCC=CCC=CCCCCC	NA	FA 18:2	[M-H]-	NegLipidPPT	0.87	TRUE	6.204	279.233	C18H32O2	FA	OYHQOLUKZRVURQ-UHFFFAOYSA-N	O=C(O)CCCCCCCC=CCC=CCCCCC	410	FALSE	TRUE	TRUE	Normalized unit: Intensity; Annotation method: Msp20250805135626_NCDK_conventional_converted_dev_1	FALSE	FALSE	3543	0	0	1	1	0.866	0.866	1	2	2.556	14.16	Neg_Lipid_PPT_PQC_it3	279.23279:21971 280.23746:3631 281.24212:11449	50.13400:13 50.41536:14 50.58414:25 50.61389:13 50.68858:61 51.01219:41 51.04099:8 51.26849:9 51.27627:7 51.39359:57 51.41170:5 51.48827:84 51.54582:10 51.64080:70 52.09927:77 52.63514:39 52.65728:56 52.75093:68 52.94166:114 53.05698:27 53.16356:9 53.67426:27 53.98005:60 54.06160:150 54.09738:10 54.26525:28 54.83826:165 55.11682:43 55.13006:39 55.21638:25 55.24525:25 55.26324:62 55.57287:84 55.59…
281	279.233	24.431	C18H32O2	O=C(O)CCCCCCCC=CCC=CCCCCC	NA	FA 18:2	[M-H]-	NegLipidPPT	0.93	TRUE	6.204	279.233	C18H32O2	FA	OYHQOLUKZRVURQ-UHFFFAOYSA-N	O=C(O)CCCCCCCC=CCC=CCCCCC	410	FALSE	TRUE	TRUE	Normalized unit: Intensity; Annotation method: Msp20250805135626_NCDK_conventional_converted_dev_1	FALSE	FALSE	3547	0	0	1	1	0.866	0.866	1	2	2.555	60.31	Neg_Lipid_PPT_PQC_it2	279.23260:42693 280.23727:9380 281.24194:57052	50.84294:265 50.86677:26 51.54639:17 51.87002:85 51.87775:46 52.78280:53 52.85510:111 53.50623:15 54.19617:23 55.14021:18 55.69912:12 56.49629:29 57.20282:11 57.24779:18 57.34196:45 57.39634:63 57.57219:97 57.59579:14 58.51966:202 58.56053:15 58.60529:22 58.71844:75 59.10519:67 60.89348:41 62.84037:20 63.30217:25 63.72403:116 63.89041:34 64.07212:31 64.22246:41 64.59349:71 64.61624:20 64.65471:27…
282	279.233	8.892	C18H32O2	O=C(O)CCCCCCCC=CCC=CCCCCC	NA	FA 18:2	[M-H]-	NegLipidPPT	0.93	TRUE	6.204	279.233	C18H32O2	FA	OYHQOLUKZRVURQ-UHFFFAOYSA-N	O=C(O)CCCCCCCC=CCC=CCCCCC	410	FALSE	TRUE	TRUE	Normalized unit: Intensity; Annotation method: Msp20250805135626_NCDK_conventional_converted_dev_1	FALSE	FALSE	3549	0	0	0.99	1	0.866	0.866	1	2	2.553	507.32	Neg_Lipid_PPT_PQC_it1	279.23361:419651 280.23828:85059 281.24295:58232	50.42064:100 50.43859:6 50.71970:13 50.76306:48 51.05373:71 54.06407:11 56.18830:10 57.34702:37 57.84146:18 58.06127:77 58.08223:8 58.15348:30 58.71115:7 59.01366:131 60.30853:26 61.15265:43 61.20050:27 61.61847:24 62.44367:21 63.68317:17 63.71052:17 64.21633:58 64.27899:231 64.29965:23 64.31284:8 64.33511:6 64.74503:20 65.30953:46 66.04454:13 67.75195:23 68.39390:31 68.62617:115 69.06036:54 69.1…
283	281.248	24.449	C18H34O2	O=C(O)CCCCCCCC=CCCCCCCCC	NA	FA 18:1	[M-H]-	NegLipidPPT	1	TRUE	6.833	281.249	C18H34O2	FA	ZQPPMHVWECSIRJ-UHFFFAOYSA-N	O=C(O)CCCCCCCC=CCCCCCCCC	410	FALSE	TRUE	TRUE	Normalized unit: Intensity; Annotation method: Msp20250805135626_NCDK_conventional_converted_dev_1	FALSE	FALSE	3611	0	0	1	1	0.866	0.866	1	2	2.557	41.73	Neg_Lipid_PPT_PQC_it2	281.24872:57052 282.25339:10535 283.25805:94309	50.64151:28 51.36545:5 52.03434:30 53.34007:153 53.48417:91 53.61003:14 53.70375:27 53.71120:10 54.09725:23 54.67092:35 55.81987:61 57.00552:16 57.03380:192 57.05859:12 57.19236:15 57.97511:159 57.99537:21 58.44392:19 58.66089:17 58.72641:176 58.75628:8 59.29880:79 59.80649:86 60.17378:19 60.36811:38 63.04361:6 63.54656:42 63.87829:67 64.61556:37 65.67175:56 66.81070:38 67.31016:13 68.60949:18 68…
284	281.249	10.082	C18H34O2	O=C(O)CCCCCCCC=CCCCCCCCC	NA	FA 18:1	[M-H]-	NegLipidPPT	1	TRUE	6.833	281.249	C18H34O2	FA	ZQPPMHVWECSIRJ-UHFFFAOYSA-N	O=C(O)CCCCCCCC=CCCCCCCCC	410	FALSE	TRUE	TRUE	Normalized unit: Intensity; Annotation method: Msp20250805135626_NCDK_conventional_converted_dev_1	FALSE	FALSE	3623	0	0	0.99	1	0.866	0.866	1	2	2.554	183.63	Neg_Lipid_PPT_PQC_it1	281.24915:337792 282.25381:63032 283.25848:215736	50.81768:174 51.15077:32 51.24495:12 51.74309:35 51.97945:5 52.61282:31 52.80053:31 53.11619:29 53.56599:187 54.61335:27 54.66931:32 54.92491:22 55.51318:76 55.59631:64 57.98164:52 58.49984:82 58.60006:11 58.84859:12 59.01222:66 61.01757:45 61.04277:15 61.45310:41 61.86868:31 61.89850:38 62.22536:22 63.12060:88 63.20895:5 64.08319:30 64.61837:23 65.11719:12 65.60687:87 65.75186:35 67.03486:13 67.…
285	289.181	6.784	C18H26O3	null	NA	C18H26O3; PlaSMA ID-533	[M-H]-	NegLipidPPT	1	TRUE	7.44	289.18	C18H26O3	Formula predicted	null	null	430	FALSE	TRUE	TRUE	Normalized unit: Intensity; Annotation method: MSMS-Public_all-neg-VS19_4	FALSE	FALSE	3848	0	0	0.98	0.814	0.938	0.763	1	0.5	1.364	167.86	Neg_Lipid_PPT_PQC_it1	289.18115:26687 290.18582:5398 291.19049:761	50.17794:73 50.78513:67 50.94812:81 51.49934:12 51.66331:28 52.11691:35 52.43671:6 52.49424:19 52.78984:93 53.04437:74 53.23840:17 53.42028:6 53.47084:14 53.67527:20 54.14560:26 54.64796:74 54.72919:118 56.43645:22 56.62372:19 57.21175:93 57.32070:52 58.32230:34 58.87275:21 59.01326:206 59.03587:16 59.05102:9 59.69338:116 59.71724:11 60.73891:65 60.98588:98 61.06214:51 61.51963:95 61.53642:198 61…
286	291.197	6.368	C18H30O4	null	NA	Unknown (carbon number 18); PlaSMA ID-538	[M-H-H2O]-	NegLipidPPT	1	TRUE	9.36	291.198	C18H30O4	Unknown	null	null	430	FALSE	TRUE	TRUE	Normalized unit: Intensity; Annotation method: MSMS-Public_all-neg-VS19_4	FALSE	FALSE	3863	0	0	0.96	0.659	0.752	0.866	1	1	1.618	316.88	Neg_Lipid_PPT_PQC_it1	291.19669:51396 292.20135:10553 293.20602:0	50.15656:46 50.23414:18 50.38055:52 50.65673:12 50.76017:23 51.17970:26 51.42077:52 51.43137:16 51.90459:37 53.08456:6 53.35053:21 53.58509:43 53.64811:40 54.44485:50 54.49507:185 54.51588:17 54.54415:43 55.13186:34 55.24202:173 55.26515:21 55.50509:37 55.75088:29 56.06036:20 56.22885:61 57.31963:31 57.42673:29 57.64734:31 57.86658:49 58.08316:25 58.14833:12 58.26024:62 58.54945:54 58.82912:27 58…
287	291.233	7.927	C19H32O2	O=C(O)CCCCCCCCC=CCC=CCC=CCC	NA	FA 19:3	[M-H]-	NegLipidPPT	1	TRUE	6.114	291.233	C19H32O2	FA	CNIDZCYLBMSLGW-UHFFFAOYSA-N	O=C(O)CCCCCCCCC=CCC=CCC=CCC	410	FALSE	TRUE	TRUE	Normalized unit: Intensity; Annotation method: Msp20250805135626_NCDK_conventional_converted_dev_1	FALSE	FALSE	3865	0	0	1	0.929	0.816	0.866	1	2	2.531	244.77	Neg_Lipid_PPT_PQC_it1	291.23291:32249 292.23758:7037 293.24225:0	50.23223:9 51.57936:140 51.62601:30 52.22903:20 53.70045:11 55.52847:115 56.06447:30 56.07856:6 56.42869:24 57.18320:10 57.31795:31 58.67747:24 58.77373:21 59.17588:21 60.14713:23 60.38810:18 60.55312:88 60.81769:7 61.27702:34 61.86794:6 62.22669:49 62.39999:34 62.61480:151 62.64886:12 63.51125:21 63.74017:36 64.53775:8 64.78927:52 65.27318:34 65.58932:18 65.85197:26 66.01872:103 66.20307:12 66.5…
288	293.175	11.695	null	null	NA	RIKEN N-VS1 ID-763 from Mouse_Macrophage_WT_N_F1AA	[M-H]-	NegLipidPPT	0.93	TRUE	1.63	293.174	null	Unknown	null	null	430	FALSE	TRUE	TRUE	Normalized unit: Intensity; Annotation method: Msp20250805135626_NCDK_conventional_converted_dev_1	FALSE	FALSE	3879	0	0	0.92	0.474	0.633	0.698	6	0.29	1.062	13.93	Neg_Lipid_PPT_PQC_it1	293.17575:25613 294.18042:4540 295.18509:0	50.12151:33 50.13307:15 50.19902:14 50.29378:27 50.47991:35 50.68128:54 50.92776:34 51.00259:217 51.02249:16 51.04381:7 51.83000:28 51.87532:13 52.61211:17 52.73149:21 53.04458:58 53.53413:18 53.63539:40 53.94289:85 53.95693:18 54.04090:125 54.06628:53 54.09983:22 54.62576:84 55.32200:55 55.57090:28 56.34331:12 56.56388:35 56.59996:86 56.89480:10 57.50405:37 57.76639:10 57.80776:9 57.96173:56 57.…
289	293.176	20.971	null	null	NA	RIKEN N-VS1 ID-763 from Mouse_Macrophage_WT_N_F1AA	[M-H]-	NegLipidPPT	0.4	TRUE	1.63	293.174	null	Unknown	null	null	430	FALSE	TRUE	TRUE	Normalized unit: Intensity; Annotation method: Msp20250805135626_NCDK_conventional_converted_dev_1	FALSE	FALSE	3887	0	0	0.92	0.637	0.745	0.743	7	0.33	1.16	10.53	Neg_Lipid_PPT_PQC_it2	293.17575:23432 294.18042:4050 295.18509:730	50.19255:35 50.30775:36 50.66580:164 50.68923:9 50.78224:32 51.10312:25 51.38249:42 52.12163:27 52.17920:14 52.25810:14 52.28653:33 52.93912:163 52.95879:34 52.97389:5 53.02970:109 53.18366:32 53.25618:18 53.34424:24 53.43360:40 53.44591:22 53.65562:19 53.90141:134 53.91889:17 53.97378:58 54.58335:28 54.62261:22 54.83737:41 54.91186:89 54.93503:10 54.98921:82 55.27096:30 55.46594:65 55.98796:22 5…
290	293.176	23.31	null	null	NA	RIKEN N-VS1 ID-763 from Mouse_Macrophage_WT_N_F1AA	[M-H]-	NegLipidPPT	0.73	TRUE	1.63	293.174	null	Unknown	null	null	430	FALSE	TRUE	TRUE	Normalized unit: Intensity; Annotation method: Msp20250805135626_NCDK_conventional_converted_dev_1	FALSE	FALSE	3895	0	0	0.91	0.538	0.713	0.66	5	0.24	1.041	13.23	Neg_Lipid_PPT_PQC_it2	293.17593:27340 294.18060:5669 295.18527:641	50.01793:28 50.08199:22 50.52867:20 50.67226:84 51.26004:47 51.69053:7 52.19126:85 52.20670:12 52.52190:34 52.75756:12 53.31353:36 53.32449:28 53.50900:29 53.56703:39 54.27042:16 55.06813:25 55.18445:165 55.20972:11 55.56454:11 55.59844:10 56.28858:34 56.38202:22 57.20289:24 57.21638:16 57.38367:81 57.68502:51 58.54539:44 58.70344:33 58.85712:30 58.94230:32 59.17947:22 59.19851:6 59.83744:42 60.2…
291	293.176	17.473	null	null	NA	RIKEN N-VS1 ID-763 from Mouse_Macrophage_WT_N_F1AA	[M-H]-	NegLipidPPT	0.8	TRUE	1.63	293.174	null	Unknown	null	null	430	FALSE	TRUE	TRUE	Normalized unit: Intensity; Annotation method: Msp20250805135626_NCDK_conventional_converted_dev_1	FALSE	FALSE	3902	0	0	0.94	0.52	0.664	0.673	6	0.29	1.078	24.71	Neg_Lipid_PPT_PQC_it2	293.17538:28262 294.18005:5586 295.18472:985	50.36310:126 50.38046:18 50.79463:9 50.86095:29 51.02264:22 51.03143:32 51.53157:80 51.55160:33 51.76316:20 52.75847:11 53.22477:25 53.76660:13 53.79359:28 54.63013:12 54.75282:31 54.93613:31 55.45137:25 55.54377:82 55.79963:78 55.88590:250 55.90986:19 55.93364:8 56.90542:35 57.46983:20 57.51765:104 59.01402:48 59.18114:13 59.20536:16 59.35180:113 59.85341:42 60.08957:115 60.13162:10 60.25001:10 …
292	293.18	5.769	null	null	NA	RIKEN N-VS1 ID-765 from Mouse_Macrophage_WT_N_F1AA	[M-H]-	NegLipidPPT	1	TRUE	5.32	293.177	null	Unknown	null	null	430	FALSE	TRUE	TRUE	Normalized unit: Intensity; Annotation method: Msp20250805135626_NCDK_conventional_converted_dev_1	FALSE	FALSE	3911	0	0	0.88	0.874	0.876	0.922	2	0.67	1.473	222.9	Neg_Lipid_PPT_PQC_it1	293.17987:406759 294.18454:71792 295.18921:0	50.80687:30 51.32406:28 51.44915:21 51.78873:83 52.06666:111 52.74902:73 53.01113:68 53.51669:51 53.66578:22 54.44144:16 55.03756:22 55.15034:52 55.18411:51 55.40729:32 55.71448:67 55.72269:56 56.75650:43 56.77384:23 57.21196:11 57.35026:98 57.70314:42 58.91018:22 59.35634:182 59.37476:51 59.38837:15 59.70901:5 60.11657:39 60.56176:24 60.61179:20 61.39615:23 62.23625:54 62.56410:17 62.65067:22 62…
293	295.265	9.833	C19H36O2	O=C(O)CCCCCCCC=CCCCCCCCCC	NA	FA 19:1	[M-H]-	NegLipidPPT	0.87	TRUE	7.211	295.264	C19H36O2	FA	YOKHLRHWEXTWJR-UHFFFAOYSA-N	O=C(O)CCCCCCCC=CCCCCCCCCC	410	FALSE	TRUE	TRUE	Normalized unit: Intensity; Annotation method: Msp20250805135626_NCDK_conventional_converted_dev_1	FALSE	FALSE	3950	0	0	1	1	0.866	0.866	1	2	2.556	632.43	Neg_Lipid_PPT_PQC_it1	295.26453:116906 296.26919:36749 297.27386:6376	51.72627:59 54.32660:66 54.49051:58 54.49980:24 54.93582:117 56.11471:28 57.08817:14 57.65124:13 59.01465:137 62.66886:63 63.94195:11 64.68237:37 65.04441:26 65.99377:43 68.20904:9 68.71222:14 69.22311:25 71.12177:11 71.13489:26 72.02418:65 73.46815:215 73.51349:14 73.52286:10 73.64251:26 74.35654:99 74.73174:99 74.74161:28 75.54086:30 76.72846:17 76.84532:22 76.86026:46 76.89994:12 77.75044:37 7…
294	297.153	3.887	null	null	NA	RIKEN N-VS1 ID-787 from Mouse_Macrophage_WT_N_F1AA	[M-H]-	NegLipidPPT	1	TRUE	4.61	297.154	null	Unknown	null	null	430	FALSE	TRUE	TRUE	Normalized unit: Intensity; Annotation method: Msp20250805135626_NCDK_conventional_converted_dev_1	FALSE	FALSE	4010	0	0	0.97	0.771	0.805	0.77	2	0.67	1.425	474.79	Neg_Lipid_PPT_PQC_it1	297.15323:90628 298.15790:17013 299.16256:5212	50.18307:58 50.26107:39 50.58718:17 50.79781:25 51.00932:18 51.05370:14 51.88671:27 52.37175:8 52.37905:40 52.85437:12 53.19807:27 53.32763:84 53.53589:23 53.89757:29 54.07208:56 55.40466:26 55.41225:10 55.62624:33 55.78297:7 55.91070:25 57.11557:12 57.12755:82 57.15045:9 57.22628:25 57.42419:20 57.57974:15 58.23281:21 58.29669:11 58.34939:119 58.37778:6 58.71646:27 58.76947:35 58.79880:19 58.824…
295	297.279	10.965	C19H38O2	O=C(O)CCCCCCCCCCCCCCCCCC	NA	FA 19:0	[M-H]-	NegLipidPPT	0.53	TRUE	7.338	297.28	C19H38O2	FA	ISYWECDDZWTKFF-UHFFFAOYSA-N	O=C(O)CCCCCCCCCCCCCCCCCC	410	FALSE	TRUE	TRUE	Normalized unit: Intensity; Annotation method: Msp20250805135626_NCDK_conventional_converted_dev_1	FALSE	FALSE	4034	0	0	1	1	0.866	0.866	1	2	2.556	25.76	Neg_Lipid_PPT_PQC_it1	297.27966:14854 298.28433:2888 299.28900:0	50.21186:50 51.38780:15 51.46425:25 51.78080:21 51.95952:25 52.45696:58 52.54568:10 52.60485:87 52.67624:55 52.78492:29 52.83258:28 52.92923:22 53.15530:22 53.22844:5 53.75235:41 53.97156:24 54.07292:8 54.69186:71 55.04775:7 55.15538:31 55.46656:32 55.83286:15 55.91558:10 56.40988:152 56.43053:16 56.72264:14 56.79298:15 56.91543:47 57.05126:32 57.09049:11 57.26177:28 57.60785:22 58.01884:32 58.36…
296	297.28	11.322	C19H38O2	O=C(O)CCCCCCCCCCCCCCCCCC	NA	FA 19:0	[M-H]-	NegLipidPPT	1	TRUE	7.338	297.28	C19H38O2	FA	ISYWECDDZWTKFF-UHFFFAOYSA-N	O=C(O)CCCCCCCCCCCCCCCCCC	410	FALSE	TRUE	TRUE	Normalized unit: Intensity; Annotation method: Msp20250805135626_NCDK_conventional_converted_dev_1	FALSE	FALSE	4035	0	0	1	1	0.866	0.866	1	2	2.556	109.08	Neg_Lipid_PPT_PQC_it1	297.27966:65395 298.28433:13224 299.28900:1311	50.05347:36 50.17710:25 50.18475:10 50.24886:31 50.26154:5 50.33224:31 50.77082:33 51.00421:9 52.79029:17 53.59100:50 54.29597:120 54.33683:20 54.66595:27 54.91927:31 55.09367:21 55.36575:108 55.51319:43 55.68025:14 55.94652:18 56.20028:25 57.05648:31 57.81403:90 58.38443:12 58.43881:37 58.45061:13 58.81992:56 59.80609:199 59.83464:12 60.87158:37 60.88340:6 61.65352:8 61.90568:44 62.26144:91 62.9…
297	299.259	4.84	null	null	NA	RIKEN N-VS1 ID-805 from Cell_C2C12_WT_N_4h10AA	[M-H]-	NegLipidPPT	0.87	TRUE	4.86	299.261	null	Unknown	null	null	430	FALSE	TRUE	TRUE	Normalized unit: Intensity; Annotation method: Msp20250805135626_NCDK_conventional_converted_dev_1	FALSE	FALSE	4097	0	0	0.9	0.614	0.738	0.869	1	0.33	1.196	13.46	Neg_Lipid_PPT_PQC_it2	299.25894:5994 300.26361:1409 301.26828:0	50.39128:98 50.40436:15 50.48240:57 50.50209:40 50.54797:17 50.62718:6 50.64194:17 50.65925:86 50.69856:5 50.71592:28 50.72992:155 50.74979:11 50.80727:99 50.88237:39 50.91053:10 51.18542:22 51.45474:14 51.49200:31 51.73796:29 51.88356:9 52.04185:10 52.28661:159 52.30418:48 52.37759:149 52.50937:26 52.56214:94 52.57497:26 52.77247:7 52.98991:42 53.00996:20 53.06209:9 53.12014:22 53.67849:28 54.38…
298	299.259	7.778	null	null	NA	RIKEN N-VS1 ID-803 from Mouse_Feces_WT_N_Ctr	[M-H]-	NegLipidPPT	1	TRUE	5.97	299.258	null	Unknown	null	null	430	FALSE	TRUE	TRUE	Normalized unit: Intensity; Annotation method: Msp20250805135626_NCDK_conventional_converted_dev_1	FALSE	FALSE	4099	0	0	0.97	0.894	0.931	0.899	2	0.67	1.522	22.2	Neg_Lipid_PPT_PQC_it3	299.25928:8960 300.26395:1623 301.26861:0	50.00407:93 50.03095:32 50.10631:14 50.28278:75 50.33487:20 50.44116:25 50.50647:50 50.62461:18 50.73839:12 50.79381:27 50.82924:59 50.86848:16 50.98202:36 51.02146:11 51.14231:22 51.47204:19 51.48043:6 51.83850:12 51.91458:29 51.92206:10 52.02926:29 52.03764:104 52.72661:87 52.75498:66 52.95624:14 52.97194:106 53.03463:68 53.06773:78 53.08725:9 53.15110:53 53.15808:28 53.46830:30 53.48380:77 53.…
299	299.259	7.156	C18H36O3	O=C(O)C(O)CCCCCCCCCCCCCCCC	NA	FA 18:0(2OH)	[M-H]-	NegLipidPPT	1	TRUE	7.128	299.259	C18H36O3	OxFA	KIHBGTRZFAVZRV-UHFFFAOYSA-N	O=C(O)C(O)CCCCCCCCCCCCCCCC	410	FALSE	TRUE	TRUE	Normalized unit: Intensity; Annotation method: Msp20250805135626_NCDK_conventional_converted_dev_1	FALSE	FALSE	4101	0	0	1	0.748	0.743	0.868	3	2	2.477	31.92	Neg_Lipid_PPT_PQC_it2	299.25937:15968 300.26404:2925 301.26870:987	50.43013:19 50.99834:29 51.54587:51 51.68363:26 51.78110:121 52.08666:47 52.38655:35 52.41163:56 52.51971:17 52.52989:21 52.75761:35 52.91989:28 53.79116:29 54.22265:152 54.41398:41 55.15787:44 55.17571:60 55.46917:81 55.51025:16 55.84052:22 55.89997:9 56.01164:22 56.12567:15 56.19248:54 56.21065:8 56.74374:194 56.77207:8 56.95718:34 57.03347:301 57.10342:33 57.42052:51 57.50913:16 57.53745:13 57…
300	301.218	8.811	C20H30O2	O=C(O)CCCC=CCC=CCC=CCC=CCC=CCC	NA	FA 20:5	[M-H]-	NegLipidPPT	1	TRUE	5.931	301.217	C20H30O2	FA	JAZBEHYOTPTENJ-UHFFFAOYSA-N	O=C(O)CCCC=CCC=CCC=CCC=CCC=CCC	410	FALSE	TRUE	TRUE	Normalized unit: Intensity; Annotation method: Msp20250805135626_NCDK_conventional_converted_dev_1	FALSE	FALSE	4147	0	0	0.98	0.783	0.702	0.866	1	2	2.464	81.16	Neg_Lipid_PPT_PQC_it2	301.21832:15912 302.22299:3048 303.22766:10732	50.36665:54 50.64183:16 50.67919:57 50.82657:45 50.99681:16 52.63418:176 52.67526:6 52.70206:23 52.80644:27 52.81862:9 53.05230:49 53.06953:9 53.17289:61 53.43046:22 54.08599:245 54.12443:11 54.53622:7 55.26041:20 55.63594:28 55.72527:61 55.97998:7 56.00607:41 56.16162:12 56.35334:19 56.37684:13 56.42085:34 56.86858:19 56.90812:36 57.45753:20 57.92786:207 57.95847:18 58.24012:15 58.39398:89 58.61…
301	303.233	7.623	C20H32O2	O=C(O)CCCCCCC=CCC=CCC=CCC=CCC	NA	FA 20:4	[M-H]-	NegLipidPPT	0.93	TRUE	6.108	303.233	C20H32O2	FA	HQPCSDADVLFHHO-UHFFFAOYSA-N	O=C(O)CCCCCCC=CCC=CCC=CCC=CCC	410	FALSE	TRUE	TRUE	Normalized unit: Intensity; Annotation method: Msp20250805135626_NCDK_conventional_converted_dev_1	FALSE	FALSE	4189	0	0	1	0.774	0.751	0.866	1	2	2.483	3033.09	Neg_Lipid_PPT_PQC_it1	303.23322:1176956 304.23788:241345 305.24255:31422	52.22161:22 53.81266:95 55.63921:51 56.24259:64 56.26264:6 57.44936:21 58.17293:81 58.18778:18 59.01266:469 59.03939:16 60.27709:15 60.35726:147 60.38213:5 60.39504:5 61.40831:68 61.85162:20 62.03309:66 65.68408:16 65.71600:58 65.94259:36 65.95668:5 68.56579:41 71.86875:22 72.35334:16 73.50465:27 74.58229:7 75.15099:54 75.97418:13 76.50548:41 78.35260:50 78.36785:9 78.52098:7 78.54704:91 78.57088…
302	303.233	9.828	C20H32O2	O=C(O)CCCCCCC=CCC=CCC=CCC=CCC	NA	FA 20:4	[M-H]-	NegLipidPPT	1	TRUE	6.108	303.233	C20H32O2	FA	HQPCSDADVLFHHO-UHFFFAOYSA-N	O=C(O)CCCCCCC=CCC=CCC=CCC=CCC	410	FALSE	TRUE	TRUE	Normalized unit: Intensity; Annotation method: Msp20250805135626_NCDK_conventional_converted_dev_1	FALSE	FALSE	4191	0	0	1	0.936	0.836	0.866	1	2	2.536	92.01	Neg_Lipid_PPT_PQC_it3	303.23318:21533 304.23785:4748 305.24252:0	50.09787:152 50.98081:110 51.36605:81 51.64877:5 52.12041:15 52.80342:58 53.84546:8 53.97364:32 54.28446:7 54.61788:104 54.63905:14 55.38888:153 55.43809:6 55.44857:68 55.54353:27 55.74044:12 55.88486:24 56.33842:55 56.43223:27 56.50143:31 56.96271:22 57.06269:93 57.65539:17 58.03223:12 58.11410:94 58.40514:42 59.01424:207 59.11986:88 59.26109:65 59.58617:29 59.99262:16 60.06224:8 60.08368:25 60.…
303	305.249	8.806	C20H34O2	O=C(O)CCCCCCCCCC=CCC=CCC=CCC	NA	FA 20:3	[M-H]-	NegLipidPPT	0.67	TRUE	6.557	305.249	C20H34O2	FA	AHANXAKGNAKFSK-UHFFFAOYSA-N	O=C(O)CCCCCCCCCC=CCC=CCC=CCC	410	FALSE	TRUE	TRUE	Normalized unit: Intensity; Annotation method: Msp20250805135626_NCDK_conventional_converted_dev_1	FALSE	FALSE	4222	0	0	1	0.687	0.71	0.866	1	2	2.456	734.89	Neg_Lipid_PPT_PQC_it1	305.24850:142240 306.25317:32887 307.25784:3767	52.11951:62 53.15262:27 53.47618:36 53.49362:6 54.79432:92 54.81678:12 56.97281:32 59.01468:1167 59.05490:40 61.39329:26 61.82238:95 63.30450:16 63.67213:32 63.68761:8 67.09889:48 68.54345:137 68.56268:13 70.30372:111 72.67118:35 73.54045:49 76.49046:6 79.65257:33 81.06925:75 81.10654:7 81.49630:40 83.04993:128 83.99783:91 85.81701:62 85.86986:14 86.00241:54 89.62086:30 94.71787:16 95.21910:36 95…
304	305.249	8.488	C20H34O2	O=C(O)CCCCCCCCCC=CCC=CCC=CCC	NA	FA 20:3	[M-H]-	NegLipidPPT	0.93	TRUE	6.557	305.249	C20H34O2	FA	AHANXAKGNAKFSK-UHFFFAOYSA-N	O=C(O)CCCCCCCCCC=CCC=CCC=CCC	410	FALSE	TRUE	TRUE	Normalized unit: Intensity; Annotation method: Msp20250805135626_NCDK_conventional_converted_dev_1	FALSE	FALSE	4224	0	0	0.99	1	0.866	0.866	1	2	2.554	2463.95	Neg_Lipid_PPT_PQC_it1	305.24911:524246 306.25378:117335 307.25845:15522	50.20942:22 50.76822:72 51.10061:35 51.27385:33 52.23900:15 53.86527:72 54.21447:14 54.79643:6 55.52632:211 55.54690:21 56.20075:85 57.22902:16 57.42716:40 57.55385:16 57.79672:68 58.75102:25 59.01302:323 59.04029:40 59.11095:29 59.13108:36 59.22149:26 59.68019:79 59.70694:24 60.36815:31 60.61740:11 60.83756:63 61.01255:26 62.94213:24 63.82036:38 64.58148:11 64.73585:61 64.79420:24 64.99704:150 6…
305	307.264	10.24	C20H36O2	O=C(O)CCCCCCCCCC=CCC=CCCCCC	NA	FA 20:2	[M-H]-	NegLipidPPT	0.87	TRUE	7.011	307.264	C20H36O2	FA	XSXIVVZCUAHUJO-UHFFFAOYSA-N	O=C(O)CCCCCCCCCC=CCC=CCCCCC	410	FALSE	TRUE	TRUE	Normalized unit: Intensity; Annotation method: Msp20250805135626_NCDK_conventional_converted_dev_1	FALSE	FALSE	4250	0	0	1	1	0.866	0.866	1	2	2.557	111.18	Neg_Lipid_PPT_PQC_it2	307.26428:15455 308.26895:2404 309.27362:1319	50.22122:59 50.36910:33 50.38415:34 50.47523:123 50.55210:16 50.78225:14 51.08813:45 51.13771:18 51.46464:10 51.58130:218 51.60215:19 51.61856:11 51.99585:56 52.01332:8 52.06811:205 52.10416:10 52.12178:15 52.17583:207 52.47424:28 53.04944:47 53.06959:30 53.08015:58 53.38115:23 53.77981:24 54.15350:79 54.34022:137 54.42905:22 54.45066:51 54.54956:28 54.56705:9 55.10680:13 55.53350:10 56.13305:46 …
306	307.265	9.484	C20H36O2	O=C(O)CCCCCCCCCC=CCC=CCCCCC	NA	FA 20:2	[M-H]-	NegLipidPPT	0.93	TRUE	7.011	307.264	C20H36O2	FA	XSXIVVZCUAHUJO-UHFFFAOYSA-N	O=C(O)CCCCCCCCCC=CCC=CCCCCC	410	FALSE	TRUE	TRUE	Normalized unit: Intensity; Annotation method: Msp20250805135626_NCDK_conventional_converted_dev_1	FALSE	FALSE	4251	0	0	1	1	0.866	0.866	1	2	2.555	3405.76	Neg_Lipid_PPT_PQC_it1	307.26477:548675 308.26944:125799 309.27411:15891	51.40972:20 53.26907:9 55.28891:60 59.01385:84 61.69454:52 63.29258:31 66.40100:24 66.41732:195 67.22218:10 69.44530:8 71.00961:14 71.44629:58 73.74522:17 73.77872:105 74.27830:12 75.22247:30 80.88873:12 81.54941:29 87.39270:137 87.44148:6 88.74005:14 90.83033:22 93.90150:54 97.10195:128 97.13177:16 97.99086:63 98.97197:44 99.78295:22 107.83310:12 113.12474:25 116.54119:33 117.66004:13 123.72331:…
307	309.173	4.507	C14H30O5S	O=S(O)(=O)OCCOCCCCCCCCCCCC	NA	C12-AE1S (TENTATIVE)	[M-H]-	NegLipidPPT	1	TRUE	-1	309.174	C14H30O5S	Sulfuric acid monoesters	QTDIEDOANJISNP-UHFFFAOYSA-N	O=S(O)(=O)OCCOCCCCCCCCCCCC	430	FALSE	TRUE	TRUE	Normalized unit: Intensity; Annotation method: MSMS-Public_all-neg-VS19_4	FALSE	FALSE	4289	0	0	0.99	0.996	0.938	0.936	2	0.67	1.74	23.32	Neg_Lipid_PPT_PQC_it4	309.17349:16874 310.17816:2703 311.18283:0	50.10541:39 50.31330:13 50.82408:157 50.83912:21 51.03635:34 51.06625:28 51.11871:31 51.14033:33 51.28169:41 51.32343:18 51.36796:22 51.47210:19 51.61637:20 51.62603:10 51.83795:13 51.86985:19 51.90219:32 51.90958:12 52.03439:24 52.25962:24 52.30090:7 52.36204:34 52.42704:49 52.83358:71 52.88987:150 53.15531:59 53.16793:5 53.36222:53 53.37485:13 53.62786:18 53.64552:20 53.75415:16 53.89408:40 53.…
308	309.28	10.638	C20H38O2	O=C(O)CCCCCCCCCC=CCCCCCCCC	NA	FA 20:1	[M-H]-	NegLipidPPT	1	TRUE	7.439	309.28	C20H38O2	FA	BITHHVVYSMSWAG-UHFFFAOYSA-N	O=C(O)CCCCCCCCCC=CCCCCCCCC	410	FALSE	TRUE	TRUE	Normalized unit: Intensity; Annotation method: Msp20250805135626_NCDK_conventional_converted_dev_1	FALSE	FALSE	4295	0	0	0.99	1	0.866	0.866	1	2	2.554	3388.51	Neg_Lipid_PPT_PQC_it1	309.28046:673441 310.28512:151503 311.28979:16155	50.22926:8 51.16897:33 52.29550:108 56.15493:25 57.26767:191 57.28813:15 58.07963:38 58.67772:35 59.40477:38 59.97586:211 60.83485:61 61.16901:33 63.97493:18 65.42760:52 66.29425:73 66.60514:166 66.64353:10 69.57147:25 69.88332:32 70.61824:82 70.62748:28 70.64029:5 71.49711:34 72.44209:55 72.48877:15 72.66824:57 73.83435:35 74.98877:51 75.19547:13 75.33051:38 75.91387:41 76.96295:17 77.75684:21 8…
309	311.202	7.304	C21H28O2	CC[C@]12CC[C@H]3[C@@H](CCC4=CC(=O)CC[C@H]34)[C@@H]1CC[C@@]2(O)C#C	NA	Norgestrel	[M-H]-	NegLipidPPT	0.93	TRUE	19.849	311.202	C21H28O2	Estrogens and derivatives	WWYNJERNGUHSAO-XUDSTZEESA-N	CC[C@]12CC[C@H]3[C@@H](CCC4=CC(=O)CC[C@H]34)[C@@H]1CC[C@@]2(O)C#C	430	FALSE	TRUE	TRUE	Normalized unit: Intensity; Annotation method: MSMS-Public_all-neg-VS19_4	FALSE	FALSE	4363	0	0	1	0.99	0.929	0.929	2	1	1.952	1021.38	Neg_Lipid_PPT_PQC_it3	311.20193:5341 312.20660:1072 313.21127:436	50.09454:12 50.39561:49 50.46522:12 50.75998:39 50.76860:8 50.91777:42 50.93662:16 51.13265:33 51.15775:37 51.24648:29 51.25392:10 51.45991:36 51.76515:14 51.85908:37 51.88263:16 51.94718:44 51.95481:14 51.98514:11 52.50319:37 52.71493:34 52.73155:150 52.74445:40 52.98192:20 53.00804:8 53.06886:32 53.42561:68 53.45516:11 53.60050:142 53.99797:55 54.02954:18 54.11243:28 54.33151:35 54.37237:26 54.…
310	311.296	13.538	C20H40O2	O=C(O)CCCCCCCCCCCCCCCCCCC	NA	FA 20:0	[M-H]-	NegLipidPPT	1	TRUE	7.923	311.296	C20H40O2	FA	VKOBVWXKNCXXDE-UHFFFAOYSA-N	O=C(O)CCCCCCCCCCCCCCCCCCC	410	FALSE	TRUE	TRUE	Normalized unit: Intensity; Annotation method: Msp20250805135626_NCDK_conventional_converted_dev_1	FALSE	FALSE	4371	0	0	1	0.952	0.827	0.866	1	2	2.538	276.44	Neg_Lipid_PPT_PQC_it2	311.29565:116314 312.30032:28533 313.30499:3508	51.06254:66 51.25204:6 51.55373:8 52.00371:21 52.13271:143 52.28400:22 53.67147:42 53.91954:43 53.93076:21 54.17042:89 54.19935:13 54.27542:36 54.50977:20 54.61466:19 55.02895:13 55.05094:10 55.09370:26 55.10187:50 55.63733:56 56.31239:39 56.94963:13 57.14845:45 57.38340:27 57.60237:103 57.74157:18 57.96903:13 58.00326:39 58.66183:22 59.13457:24 59.18882:20 59.51412:23 59.71115:16 60.06521:23 60.…
311	311.296	12.384	C20H40O2	O=C(O)CCCCCCCCCCCCCCCCCCC	NA	FA 20:0	[M-H]-	NegLipidPPT	1	TRUE	7.923	311.296	C20H40O2	FA	VKOBVWXKNCXXDE-UHFFFAOYSA-N	O=C(O)CCCCCCCCCCCCCCCCCCC	410	FALSE	TRUE	TRUE	Normalized unit: Intensity; Annotation method: Msp20250805135626_NCDK_conventional_converted_dev_1	FALSE	FALSE	4372	0	0	1	1	0.866	0.866	1	2	2.556	1476.92	Neg_Lipid_PPT_PQC_it2	311.29593:564713 312.30060:123875 313.30526:15736	50.00272:16 50.10777:113 50.28081:38 50.44278:38 50.48454:19 50.68935:9 50.83977:137 51.08211:7 51.61113:18 51.69812:11 51.92213:29 52.94840:36 53.03695:62 53.11053:36 53.72668:25 53.78585:58 54.91645:29 55.42487:75 56.22332:23 56.26029:88 56.27377:32 56.48199:9 56.84510:26 57.09626:19 58.32281:56 58.33377:14 58.39679:69 58.40821:34 58.50742:9 59.01445:455 59.05266:14 59.12267:40 59.32226:33 59.3…
312	315.254	8.703	null	null	NA	RIKEN N-VS1 ID-938 from Mouse_Macrophage_WT_N_F1AA	[M+CH3COO]-	NegLipidPPT	1	TRUE	6.3	315.256	null	Unknown	null	null	430	FALSE	TRUE	TRUE	Normalized unit: Intensity; Annotation method: Msp20250805135626_NCDK_conventional_converted_dev_1	FALSE	FALSE	4499	0	0	0.89	0.972	0.866	0.842	1	0.33	1.271	219.52	Neg_Lipid_PPT_PQC_it1	315.25381:43493 316.25848:8178 317.26315:3477	53.81345:166 59.01385:57962 59.25429:218 59.30860:183 61.15505:183 91.70191:169 108.70567:163 120.82504:163 124.06748:199 135.63609:151 138.24383:244 149.02142:163 154.52274:228 165.79615:204 169.09810:153 182.04161:185 217.63306:179 217.94223:163 218.09641:151 224.97938:147 225.33306:156 237.22366:2756 238.46965:186 253.23844:150 253.33926:592 253.39197:663 253.43855:396 253.49679:379 253.59871:…
313	325.185	5.97	C18H30O3S	CCCCCCCCCCCCC1=CC=C(C=C1)S(O)(=O)=O	NA	Dodecylbenzenesulfonic acid	[M-H]-	NegLipidPPT	1	TRUE	5.363	325.184	C18H30O3S	Others	KWXICGTUELOLSQ-UHFFFAOYSA-N	CCCCCCCCCCCCC1=CC=C(C=C1)S(O)(=O)=O	430	FALSE	TRUE	TRUE	Normalized unit: Intensity; Annotation method: Msp20250805135626_NCDK_conventional_converted_dev_1	FALSE	FALSE	4657	0	0	0.99	0.722	0.786	0.727	2	0.15	1.227	1178.66	Neg_Lipid_PPT_PQC_it1	325.18509:431548 326.18976:87694 327.19442:24409	50.00410:10 50.35996:16 50.62239:12 50.66406:12 51.08157:160 51.12541:42 51.18714:14 51.22246:165 51.26013:7 51.88953:18 52.49537:20 52.50423:178 52.52686:34 52.69518:18 52.70989:22 53.03743:14 53.06014:23 53.31438:42 53.54822:75 53.56195:22 53.74422:29 53.85547:32 53.89653:27 54.09541:12 54.49478:27 54.75801:31 54.87839:28 54.89243:14 55.04474:19 55.21796:55 55.51473:25 55.85308:57 56.56861:10 5…
314	325.311	13.569	C21H42O2	O=C(O)CCCCCCCCCCCCCCCCCCCC	NA	FA 21:0	[M-H]-	NegLipidPPT	1	TRUE	8.19	325.311	C21H42O2	FA	CKDDRHZIAZRDBW-UHFFFAOYSA-N	O=C(O)CCCCCCCCCCCCCCCCCCCC	410	FALSE	TRUE	TRUE	Normalized unit: Intensity; Annotation method: Msp20250805135626_NCDK_conventional_converted_dev_1	FALSE	FALSE	4666	0	0	1	1	0.866	0.866	1	2	2.557	153.5	Neg_Lipid_PPT_PQC_it1	325.31113:24872 326.31579:5165 327.32046:582	50.48702:14 50.54847:23 50.71864:57 51.22680:42 51.82122:25 51.97032:20 52.00688:5 52.04682:21 53.07019:31 53.15028:31 53.48298:40 54.06680:36 54.66173:12 54.72224:19 54.87450:62 54.89120:6 54.97994:28 55.21191:9 56.17454:36 56.39261:38 56.50669:55 56.74933:47 57.37674:27 57.54244:40 57.57209:10 57.67126:19 57.73511:132 57.75605:20 57.77576:6 57.78759:8 58.38873:13 58.87303:18 58.88895:26 59.0399…
315	331.265	9.084	C22H36O2	O=C(O)CCCCCCCCC=CCC=CCC=CCC=CCC	NA	FA 22:4	[M-H]-	NegLipidPPT	0.93	TRUE	7.184	331.264	C22H36O2	FA	IGFLWIHPPADNDL-UHFFFAOYSA-N	O=C(O)CCCCCCCCC=CCC=CCC=CCC=CCC	410	FALSE	TRUE	TRUE	Normalized unit: Intensity; Annotation method: Msp20250805135626_NCDK_conventional_converted_dev_1	FALSE	FALSE	4773	0	0	0.99	1	0.866	0.866	1	2	2.553	3453.76	Neg_Lipid_PPT_PQC_it1	331.26495:480506 332.26962:112031 333.27429:13889	50.14110:5 51.26235:16 53.23611:115 54.35365:30 56.74715:58 56.84195:12 56.93304:34 58.68779:11 59.01249:385 59.03347:21 59.14895:42 60.10365:231 60.37904:58 61.93463:25 62.21713:73 65.26484:15 68.91521:83 69.81543:12 71.11156:16 72.33131:57 82.47205:50 83.04678:212 83.08116:12 83.11560:44 86.08383:17 86.53250:90 86.54480:33 87.26552:14 90.20870:121 90.23332:9 94.02839:33 94.04187:9 102.13696:15 …
316	333.28	10.152	C22H38O2	O=C(O)CCCCCCCCC=CCC=CCC=CCCCCC	NA	FA 22:3	[M-H]-	NegLipidPPT	0.93	TRUE	7.403	333.28	C22H38O2	FA	RILVNGKQIULBOQ-UHFFFAOYSA-N	O=C(O)CCCCCCCCC=CCC=CCC=CCCCCC	410	FALSE	TRUE	TRUE	Normalized unit: Intensity; Annotation method: Msp20250805135626_NCDK_conventional_converted_dev_1	FALSE	FALSE	4800	0	0	1	0.634	0.671	0.866	1	2	2.437	224.52	Neg_Lipid_PPT_PQC_it3	333.27988:28861 334.28454:5237 335.28921:838	50.31568:24 50.46487:51 50.62251:35 50.79950:8 50.89800:76 51.06420:87 51.25088:83 51.63812:105 51.65576:12 52.28396:27 52.93873:23 52.97054:241 52.99917:10 53.06591:24 53.49863:41 53.69212:126 53.75675:38 53.87401:16 54.07966:161 54.11753:9 54.66330:31 54.67845:6 54.83966:19 55.08841:36 55.15270:23 55.30720:20 55.56070:48 56.17783:181 56.20934:8 56.35851:7 56.60508:31 57.44204:76 57.47791:84 57.…
317	335.22	7.217	null	null	NA	RIKEN N-VS1 ID-1017 from Mouse_Plasma_ApoEKO_N_Ctr	[M-H]-	NegLipidPPT	0.93	TRUE	5.74	335.217	null	Unknown	null	null	430	FALSE	TRUE	TRUE	Normalized unit: Intensity; Annotation method: Msp20250805135626_NCDK_conventional_converted_dev_1	FALSE	FALSE	4820	0	0	0.8	0.862	0.924	0.878	1	0.5	1.33	72.96	Neg_Lipid_PPT_PQC_it2	335.22079:6259 336.22546:940 337.23013:651	50.20172:33 50.23664:27 50.31510:30 50.45079:61 50.86115:64 51.12265:33 51.29856:33 51.39038:79 51.61358:30 51.63534:33 51.75783:69 51.77267:5 51.90769:22 52.23707:46 52.32350:11 52.78011:55 52.93891:33 52.94872:10 53.06184:21 53.23246:132 53.27002:6 53.41982:12 53.54444:68 53.57925:19 53.67337:85 53.68129:28 53.71946:30 53.84084:30 54.05477:28 54.07759:245 54.10747:14 54.12778:44 54.66840:47 54.…
318	335.295	11.06	C22H40O2	O=C(O)CCCCCCCCCCCC=CCC=CCCCCC	NA	FA 22:2	[M-H]-	NegLipidPPT	0.93	TRUE	7.577	335.296	C22H40O2	FA	HVGRZDASOHMCSK-UHFFFAOYSA-N	O=C(O)CCCCCCCCCCCC=CCC=CCCCCC	410	FALSE	TRUE	TRUE	Normalized unit: Intensity; Annotation method: Msp20250805135626_NCDK_conventional_converted_dev_1	FALSE	FALSE	4823	0	0	1	1	0.866	0.866	1	2	2.557	178.23	Neg_Lipid_PPT_PQC_it2	335.29553:18539 336.30020:4146 337.30487:525	50.04815:27 50.31758:71 50.80935:15 51.30311:35 51.75016:56 51.77008:16 52.24055:25 52.31897:32 52.39403:17 52.42032:37 52.43659:6 52.47917:11 52.56251:53 52.75008:19 53.38536:23 53.62067:98 54.05650:11 54.54812:28 54.91917:40 55.11814:14 55.18347:11 55.21065:44 55.55073:98 55.57728:16 56.18954:14 56.35343:33 56.43643:10 57.06682:13 57.50740:33 57.75850:94 58.24839:16 58.38870:35 58.44650:30 58.8…
319	337.205	6.521	null	null	NA	RIKEN N-VS1 ID-1027 from Mouse_AdrenalGlands_fads2KO_N_Ctr	[M-H]-	NegLipidPPT	1	TRUE	5.53	337.206	null	Unknown	null	null	430	FALSE	TRUE	TRUE	Normalized unit: Intensity; Annotation method: Msp20250805135626_NCDK_conventional_converted_dev_1	FALSE	FALSE	4843	0	0	1	0.649	0.895	0.779	2	0.33	1.241	94.57	Neg_Lipid_PPT_PQC_it2	337.20590:14286 338.21057:2170 339.21524:0	50.10776:131 50.23931:24 50.37687:52 50.38855:16 50.40347:9 50.48563:58 50.60554:7 50.67392:58 50.90121:33 51.26631:23 51.32569:51 51.46067:47 51.57095:13 52.05370:30 52.07256:108 52.23442:53 53.76960:11 53.78463:98 54.17861:20 54.48193:36 54.49724:11 54.86546:14 55.00869:57 55.02438:11 55.22684:15 55.78110:52 56.08348:18 56.15028:25 56.62001:30 56.98902:73 57.29428:16 57.37356:98 57.39394:15 57.…
320	337.236	28.473	null	null	NA	RIKEN N-VS1 ID-1030 from Mouse_Eye_fads2KO_N_Ctr	[M-H]-	NegLipidPPT	0.2	TRUE	6.3	337.236	null	Unknown	null	null	430	FALSE	TRUE	TRUE	Normalized unit: Intensity; Annotation method: Msp20250805135626_NCDK_conventional_converted_dev_1	FALSE	FALSE	4850	0	0	1	0.946	0.854	0.866	1	1	1.71	21.17	Neg_Lipid_PPT_PQC_it3	337.23642:12772 338.24109:2938 339.24576:0	50.23171:22 50.34782:26 50.45231:37 50.52399:21 50.78116:22 50.92294:25 51.00527:28 51.24404:15 51.29395:5 51.49437:12 51.71584:11 51.85480:39 52.06464:99 52.09600:8 52.24896:39 52.31148:16 52.68491:27 52.88271:18 53.07345:33 53.28315:32 54.17609:12 54.34623:88 54.36204:13 54.60708:6 55.44548:23 56.21324:17 56.63412:68 56.65095:6 56.66983:8 56.94089:89 56.94927:40 57.09455:264 57.13478:9 57.30322…
321	337.236	8.712	null	null	NA	RIKEN N-VS1 ID-1030 from Mouse_Eye_fads2KO_N_Ctr	[M-H]-	NegLipidPPT	1	TRUE	6.3	337.236	null	Unknown	null	null	430	FALSE	TRUE	TRUE	Normalized unit: Intensity; Annotation method: Msp20250805135626_NCDK_conventional_converted_dev_1	FALSE	FALSE	4853	0	0	1	0.94	0.853	0.866	1	1	1.708	846.13	Neg_Lipid_PPT_PQC_it4	337.23651:167549 338.24118:33012 339.24585:0	50.19791:76 50.57731:51 50.58772:34 50.64700:59 50.67893:32 50.79944:22 50.84056:99 51.09810:19 51.27879:42 51.60516:40 51.61126:60 51.68561:13 51.78582:27 51.86028:118 51.87970:10 51.93128:118 52.11153:31 52.21899:50 52.29685:23 52.74758:41 52.83551:17 52.96291:86 54.15069:56 54.17671:58 54.27095:168 54.30164:8 54.65562:22 54.98133:87 55.25319:18 55.27162:9 55.46554:38 55.49602:122 55.71509:59 5…
322	339.327	14.906	C22H44O2	O=C(O)CCCCCCCCCCCCCCCCCCCCC	NA	FA 22:0	[M-H]-	NegLipidPPT	1	TRUE	8.49	339.327	C22H44O2	FA	UKMSUNONTOPOIO-UHFFFAOYSA-N	O=C(O)CCCCCCCCCCCCCCCCCCCCC	410	FALSE	TRUE	TRUE	Normalized unit: Intensity; Annotation method: Msp20250805135626_NCDK_conventional_converted_dev_1	FALSE	FALSE	4902	0	0	0.99	1	0.866	0.866	1	2	2.554	1448.02	Neg_Lipid_PPT_PQC_it1	339.32742:416713 340.33209:104722 341.33676:14952	52.38862:34 52.95631:24 54.41494:146 56.09144:30 56.63923:24 56.95534:53 57.10861:11 57.23490:8 57.31185:62 57.42487:27 57.53535:30 61.02272:22 61.81320:49 61.83660:131 62.05908:14 62.26374:10 63.06348:51 63.21972:23 63.99991:17 64.23245:5 64.50989:12 65.42713:17 65.91124:87 65.93334:24 67.02143:12 68.06314:19 69.02195:48 69.99913:19 70.10676:31 70.63687:24 71.66944:13 72.42430:71 72.63928:68 72.…
323	339.327	16.099	C22H44O2	O=C(O)CCCCCCCCCCCCCCCCCCCCC	NA	FA 22:0	[M-H]-	NegLipidPPT	1	TRUE	8.49	339.327	C22H44O2	FA	UKMSUNONTOPOIO-UHFFFAOYSA-N	O=C(O)CCCCCCCCCCCCCCCCCCCCC	410	FALSE	TRUE	TRUE	Normalized unit: Intensity; Annotation method: Msp20250805135626_NCDK_conventional_converted_dev_1	FALSE	FALSE	4903	0	0	0.98	1	0.866	0.866	1	2	2.549	35.15	Neg_Lipid_PPT_PQC_it4	339.32779:11386 340.33246:2907 341.33712:286	50.07496:29 50.15680:121 50.17047:24 50.18996:6 50.43845:100 50.46478:7 50.90578:22 51.01322:12 51.10048:25 51.25928:11 51.33617:26 51.38573:203 51.41869:6 51.46285:79 51.62236:31 51.73678:63 51.77015:12 51.86905:12 52.24173:22 52.37416:59 52.67642:38 52.85252:158 52.88312:10 53.02669:6 53.22833:45 53.26744:21 53.43471:49 53.55584:76 53.64293:15 53.67085:35 53.78481:18 53.93687:16 53.99342:118 54…
324	342.265	9.438	C17H33NO2	O=C(NCCO)CCCCCCCC=CCCCCC	NA	NAE 15:1	[M+CH3COO]-	NegLipidPPT	0.93	TRUE	6.338	342.265	C17H33NO2	NAE	VKKPIQNUUAJFBT-UHFFFAOYSA-N	O=C(NCCO)CCCCCCCC=CCCCCC	410	FALSE	TRUE	TRUE	Normalized unit: Intensity; Annotation method: Msp20250805135626_NCDK_conventional_converted_dev_1	FALSE	FALSE	4988	0	0	1	0.623	0.862	0.644	1	2	2.38	60.81	Neg_Lipid_PPT_PQC_it5	342.26495:13401 343.26962:3125 344.27429:3460	50.02386:22 50.86600:12 51.26903:31 51.27700:28 51.41507:26 51.43173:176 51.46752:24 51.56881:38 51.98885:20 52.15832:25 52.44166:14 52.83051:65 53.36214:9 53.56106:20 53.71384:23 53.85839:8 54.01838:23 54.15060:50 54.20495:77 54.33650:5 54.66586:54 54.89628:22 55.10284:73 55.65591:12 56.43123:20 56.47979:82 56.54313:25 56.55338:13 56.74939:31 56.81923:42 56.88681:18 56.98066:15 57.01199:29 57.03…
325	343.285	10.401	null	null	NA	RIKEN N-VS1 ID-1064 from Mouse_Macrophage_WT_N_F1AA	[M+CH3COO]-	NegLipidPPT	1	TRUE	6.97	343.284	null	Unknown	null	null	430	FALSE	TRUE	TRUE	Normalized unit: Intensity; Annotation method: Msp20250805135626_NCDK_conventional_converted_dev_1	FALSE	FALSE	5023	0	0	0.95	0.969	0.866	0.843	1	0.33	1.301	112.4	Neg_Lipid_PPT_PQC_it3	343.28604:13912 344.29071:4263 345.29538:0	50.98193:258 56.10455:160 59.01381:31077 59.08066:129 59.13332:186 59.16261:134 59.18974:113 59.22990:116 59.25166:115 60.39074:112 64.08202:120 68.83270:114 74.93576:171 77.23657:170 83.76762:164 86.38661:141 90.06283:215 90.15265:125 90.71299:155 92.66186:207 95.14618:164 100.17748:135 103.42275:183 106.43208:168 109.04146:127 115.65967:209 115.68912:183 116.28040:112 119.28992:136 121.83913:28…
326	352.286	18.52	C21H39NO3	CCCCCCCC\C=C/CCCCCCCC(=O)N(C)CC(O)=O	NA	Oleyl sarcosine	[M-H]-	NegLipidPPT	1	TRUE	21.81	352.286	C21H39NO3	N-acyl-alpha amino acids	DIOYAVUHUXAUPX-KHPPLWFESA-N	CCCCCCCC\C=C/CCCCCCCC(=O)N(C)CC(O)=O	430	FALSE	TRUE	TRUE	Normalized unit: Intensity; Annotation method: MSMS-Public_all-neg-VS19_4	FALSE	FALSE	5183	0	0	1	0.578	0.772	0.879	1	0.33	1.38	291.03	Neg_Lipid_PPT_PQC_it1	352.28552:32125 353.29019:6247 354.29486:1680	50.17824:56 50.39122:8 50.93874:57 52.20643:42 52.26156:31 53.77821:156 53.91179:26 54.45395:26 54.61836:232 54.64548:16 54.65828:9 54.67200:17 55.12610:18 56.99796:632 57.03038:12 57.04603:19 57.43479:20 57.44118:6 57.62469:14 60.07868:63 60.26883:7 60.82306:24 62.64890:44 63.13978:15 63.41220:29 65.72155:76 65.76869:25 66.24710:49 66.99707:15 67.16205:20 67.57005:5 67.77148:82 67.94283:38 68.06…
327	353.2	4.886	null	null	NA	RIKEN N-VS1 ID-1096 from Mouse_AdrenalGlands_fads2KO_N_Ctr	[M-H]-	NegLipidPPT	1	TRUE	4.98	353.201	null	Unknown	null	null	430	FALSE	TRUE	TRUE	Normalized unit: Intensity; Annotation method: Msp20250805135626_NCDK_conventional_converted_dev_1	FALSE	FALSE	5219	0	0	0.99	0.696	0.801	0.943	2	0.67	1.485	77.1	Neg_Lipid_PPT_PQC_it2	353.20081:11518 354.20547:2859 355.21014:477	50.04601:86 50.50656:35 50.81509:62 50.82724:98 50.92894:67 51.06352:28 51.37534:48 51.39944:30 51.43286:64 51.57496:26 51.85607:16 51.93133:17 52.11412:18 52.23001:252 52.26594:38 52.31443:10 52.93612:38 53.03749:104 53.13119:43 53.20819:16 53.40360:44 53.78739:20 53.93966:31 54.37222:17 54.38287:30 54.39494:18 54.56870:29 54.85110:103 55.11588:19 55.28479:191 55.29967:32 55.31465:13 55.40789:63…
328	353.342	16.361	C23H46O2	O=C(O)CCCCCCCCCCCCCCCCCCCCCC	NA	FA 23:0	[M-H]-	NegLipidPPT	1	TRUE	8.34	353.342	C23H46O2	FA	XEZVDURJDFGERA-UHFFFAOYSA-N	O=C(O)CCCCCCCCCCCCCCCCCCCCCC	410	FALSE	TRUE	TRUE	Normalized unit: Intensity; Annotation method: Msp20250805135626_NCDK_conventional_converted_dev_1	FALSE	FALSE	5232	0	0	1	1	0.866	0.866	1	2	2.557	271.49	Neg_Lipid_PPT_PQC_it1	353.34247:52261 354.34714:13651 355.35180:2033	50.39113:11 51.28416:117 51.47484:179 53.51236:5 53.58851:33 54.45398:6 55.35069:22 55.39284:113 55.99833:67 56.34268:126 56.36896:8 56.88988:48 57.77673:42 58.27505:77 58.29837:19 59.19711:16 60.40144:31 60.83235:31 61.08770:16 61.55069:14 62.51755:36 64.04979:41 64.61643:86 65.29113:69 65.31261:6 65.61170:20 67.21799:22 67.51142:18 67.68943:23 68.53988:22 68.56609:140 68.60572:5 68.74047:36 68.…
329	357.28	9.514	C24H38O2	O=C(O)CCCCCCCC=CCC=CCC=CCC=CCC=CCC	NA	FA 24:5	[M-H]-	NegLipidPPT	0.93	TRUE	6.876	357.28	C24H38O2	FA	NPTIBOCVSPURCS-UHFFFAOYSA-N	O=C(O)CCCCCCCC=CCC=CCC=CCC=CCC=CCC	410	FALSE	TRUE	TRUE	Normalized unit: Intensity; Annotation method: Msp20250805135626_NCDK_conventional_converted_dev_1	FALSE	FALSE	5287	0	0	1	0.62	0.635	0.866	1	2	2.425	225.38	Neg_Lipid_PPT_PQC_it1	357.27963:33766 358.28430:7583 359.28897:1850	50.87819:33 50.92514:22 51.31581:11 51.39515:77 51.41308:6 51.93697:15 52.79620:47 53.71380:12 53.89389:30 54.25555:90 54.29828:28 55.09582:105 55.10902:22 56.25211:24 57.24716:13 57.28041:80 57.29708:6 57.74027:23 58.66165:111 58.67669:15 59.10470:18 59.12255:17 59.33993:38 59.52555:32 59.66620:13 59.75366:15 59.78595:16 60.28716:31 61.07409:66 61.09567:8 61.89290:17 62.41092:53 64.31010:5 66.23…
330	359.296	10.441	C24H40O2	O=C(O)CCCCCCCCCCC=CCC=CCC=CCC=CCC	NA	FA 24:4	[M-H]-	NegLipidPPT	0.93	TRUE	7.655	359.296	C24H40O2	FA	IWSADGAQVYYXMM-UHFFFAOYSA-N	O=C(O)CCCCCCCCCCC=CCC=CCC=CCC=CCC	410	FALSE	TRUE	TRUE	Normalized unit: Intensity; Annotation method: Msp20250805135626_NCDK_conventional_converted_dev_1	FALSE	FALSE	5343	0	0	1	1	0.866	0.866	1	2	2.557	143.26	Neg_Lipid_PPT_PQC_it2	359.29568:19269 360.30035:3933 361.30502:0	50.18059:21 50.22838:65 50.34288:23 50.35685:20 50.47758:25 51.55902:27 51.84956:23 52.06675:21 52.14415:8 52.42916:32 52.53965:20 52.57251:13 52.79286:35 52.83017:14 53.08813:89 53.37501:89 53.39098:11 53.40594:98 53.42368:20 53.97019:24 54.16089:6 54.66850:10 54.70018:35 54.78617:20 55.40602:134 55.44594:5 55.78231:26 56.10968:32 57.25826:35 57.42172:257 57.46207:10 57.57114:18 57.66411:11 58.2…
331	362.237	6.444	C18H37NO4S	O=C(NCCS(=O)(=O)O)CCCCCCCCCCCCCCC	NA	low score: NATau 16:0	[M-H]-	NegLipidPPT	0.93	TRUE	6.293	362.237	C18H37NO4S	NATau	LPDJCYFKKSLKRO-UHFFFAOYSA-N	O=C(NCCS(=O)(=O)O)CCCCCCCCCCCCCCC	530	FALSE	TRUE	FALSE	Normalized unit: Intensity; Annotation method: Msp20250805135626_NCDK_conventional_converted_dev_1	FALSE	FALSE	5382	0	0	1	0.738	0.854	0.904	1	0.25	1.389	40.04	Neg_Lipid_PPT_PQC_it5	362.23688:6313 363.24155:1033 364.24621:0	50.18026:12 50.24397:6 50.28472:63 50.60616:23 50.72394:26 51.00669:24 51.35550:13 51.58507:268 51.60666:16 52.00930:13 52.35009:47 52.62478:37 52.92199:70 52.94514:5 53.22438:43 53.53161:12 53.80001:5 53.86607:24 54.54992:34 54.58363:135 54.62142:33 54.66605:23 54.68682:18 54.77903:224 54.97323:49 55.08747:8 55.12494:54 55.37638:9 56.06551:25 56.10393:41 56.13525:8 56.44832:104 56.48876:174 56.5…
332	363.252	9.098	null	null	NA	RIKEN N-VS1 ID-1146 from Mouse_Lung_WT_N_F1	[M-H]-	NegLipidPPT	1	TRUE	6.43	363.25	null	Unknown	null	null	430	FALSE	TRUE	TRUE	Normalized unit: Intensity; Annotation method: Msp20250805135626_NCDK_conventional_converted_dev_1	FALSE	FALSE	5402	0	0	0.9	0.934	0.853	0.866	1	1	1.664	1226.92	Neg_Lipid_PPT_PQC_it1	363.25195:155873 364.25662:36805 365.26129:4891	50.10193:26 51.04168:16 53.00722:61 53.76683:18 55.09431:39 57.02248:32 57.58924:48 57.60417:12 58.66516:18 59.01340:2040 59.08946:21 59.10658:15 59.55448:92 59.57092:10 59.76515:17 64.64612:10 65.68454:6 69.34085:12 69.92581:21 69.93483:6 70.86965:27 71.53503:30 72.52026:89 73.24371:68 73.25315:17 73.72678:8 78.04567:95 78.09236:6 78.19922:38 78.20799:13 78.38364:5 80.97384:114 81.27155:41 81.47…
333	363.326	13.048	C24H44O2	O=C(O)CCCCCCCCCCCC=CCC=CCCCCCCC	NA	FA 24:2	[M-H]-	NegLipidPPT	0.93	TRUE	8.102	363.327	C24H44O2	FA	SVGHINSTYCDBLY-UHFFFAOYSA-N	O=C(O)CCCCCCCCCCCC=CCC=CCCCCCCC	410	FALSE	TRUE	TRUE	Normalized unit: Intensity; Annotation method: Msp20250805135626_NCDK_conventional_converted_dev_1	FALSE	FALSE	5404	0	0	0.99	1	0.866	0.866	1	2	2.551	112.29	Neg_Lipid_PPT_PQC_it2	363.32614:10909 364.33081:3054 365.33548:940	50.23173:104 50.33718:22 50.55137:24 50.57888:91 50.86485:11 51.39446:57 51.76984:32 51.78016:6 51.89219:37 51.90091:5 52.18723:68 52.39440:43 52.40999:10 52.45918:12 52.74510:26 52.96122:15 53.35732:53 53.57264:20 53.63750:62 53.66749:176 53.68493:23 53.73162:7 53.77599:258 53.79508:32 53.81023:9 53.85933:66 53.87874:6 53.93939:15 54.37435:28 54.58995:17 54.75502:21 54.90685:9 55.86382:39 56.418…
334	365.267	10.402	null	null	NA	RIKEN N-VS1 ID-1159 from Cell_C2C12_WT_N_12h50AA	[M-H]-	NegLipidPPT	1	TRUE	6.97	365.268	null	Unknown	null	null	430	FALSE	TRUE	TRUE	Normalized unit: Intensity; Annotation method: Msp20250805135626_NCDK_conventional_converted_dev_1	FALSE	FALSE	5436	0	0	0.98	0.936	0.853	0.866	1	1	1.699	792.15	Neg_Lipid_PPT_PQC_it4	365.26721:210343 366.27188:45118 367.27655:0	50.26392:14 50.83637:10 50.95003:57 51.21680:13 51.57865:6 52.17717:9 52.25007:77 52.28405:37 52.42914:42 52.68435:103 52.85766:72 52.92852:53 52.96792:73 53.05690:33 53.08460:30 53.63527:27 54.19391:27 54.24987:22 54.66098:8 55.19386:58 55.91802:12 56.29131:75 56.78502:25 56.82833:57 56.94146:15 57.01721:26 57.13997:14 57.21317:23 57.24980:22 57.61421:17 57.63506:23 57.88737:56 58.05793:30 58.06…
335	365.267	28.282	null	null	NA	RIKEN N-VS1 ID-1159 from Cell_C2C12_WT_N_12h50AA	[M-H]-	NegLipidPPT	0.33	TRUE	6.97	365.268	null	Unknown	null	null	430	FALSE	TRUE	TRUE	Normalized unit: Intensity; Annotation method: Msp20250805135626_NCDK_conventional_converted_dev_1	FALSE	FALSE	5437	0	0	0.99	0.869	0.779	0.866	1	1	1.676	21.69	Neg_Lipid_PPT_PQC_it2	365.26746:13611 366.27212:2810 367.27679:524	50.08251:68 50.18036:47 50.44277:19 50.92434:19 50.94251:30 51.15445:76 52.07948:45 52.85342:88 52.87328:7 53.02174:52 53.50396:94 53.94224:32 54.64307:53 54.75997:66 55.04498:18 55.06724:35 55.43435:9 55.56663:28 55.83970:23 55.86443:112 56.08382:50 56.57687:5 56.72262:28 56.75892:117 56.88481:21 57.33629:28 57.34677:8 57.40701:29 57.83112:43 58.14837:19 58.36974:78 59.01441:533 59.05363:15 59.0…
336	365.343	14.941	C24H46O2	O=C(O)CCCCCCCCCCCCCC=CCCCCCCCC	NA	FA 24:1	[M-H]-	NegLipidPPT	0.93	TRUE	8.755	365.342	C24H46O2	FA	GWHCXVQVJPWHRF-UHFFFAOYSA-N	O=C(O)CCCCCCCCCCCCCC=CCCCCCCCC	410	FALSE	TRUE	TRUE	Normalized unit: Intensity; Annotation method: Msp20250805135626_NCDK_conventional_converted_dev_1	FALSE	FALSE	5447	0	0	1	1	0.866	0.866	1	2	2.557	358.52	Neg_Lipid_PPT_PQC_it1	365.34265:59222 366.34732:18659 367.35199:2838	50.13862:11 50.30468:20 50.31262:12 50.83038:127 51.57703:90 51.59899:9 52.59951:17 54.10351:25 54.18821:19 54.47058:25 55.70719:57 55.75528:12 56.92324:13 59.12259:9 59.25343:9 60.20802:52 62.14903:21 62.98593:25 63.04082:41 63.91141:32 63.98005:47 64.42940:6 65.17839:60 65.19496:12 65.41576:55 66.21015:80 66.39264:19 67.13300:15 67.43761:24 68.01142:56 68.07657:50 68.72892:8 68.78657:22 69.4215…
337	367.159	1.35	C19H28O5S	O=C1CCC2C3CC=C4CC(OS(=O)(=O)O)CCC4(C)C3CCC12C	NA	Dehydroisoandrosterone sulfate	[M-H]-	NegLipidPPT	0.93	TRUE	-1	367.158	C19H28O5S	Sulfated steroids	CZWCKYRVOZZJNM-UHFFFAOYNA-N	O=C1CCC2C3CC=C4CC(OS(=O)(=O)O)CCC4(C)C3CCC12C	430	FALSE	TRUE	TRUE	Normalized unit: Intensity; Annotation method: MSMS-Neg-FiehnHILIC (1)_2	FALSE	FALSE	5457	0	0	1	0.956	0.92	0.935	2	1	1.945	671.28	Neg_Lipid_PPT_PQC_it2	367.15851:21665 368.16318:5571 369.16784:4142	50.17273:77 50.31047:59 50.63446:17 51.01414:19 51.81234:24 52.26660:38 52.39701:33 52.49885:32 52.50614:22 52.62963:10 52.71838:14 53.12751:58 53.39563:99 53.41204:14 53.53187:95 53.54400:47 53.79280:29 53.84411:125 54.02532:83 54.52398:25 55.04238:18 55.12890:57 55.75452:53 55.77086:24 55.81989:24 56.01167:28 56.04803:228 56.08372:11 56.11739:5 56.12968:13 56.43646:6 56.62214:32 56.64385:115 56…
338	367.265	10.315	null	null	NA	RIKEN N-VS1 ID-1170 from Mouse_Aorta_ApoEKO_N_F1EPA	[M-H]-	NegLipidPPT	1	TRUE	7.21	367.265	null	Unknown	null	null	430	FALSE	TRUE	TRUE	Normalized unit: Intensity; Annotation method: Msp20250805135626_NCDK_conventional_converted_dev_1	FALSE	FALSE	5468	0	0	1	0.947	0.883	0.883	2	1	1.72	341.87	Neg_Lipid_PPT_PQC_it1	367.26495:48532 368.26962:13090 369.27429:3304	50.22928:25 50.34337:7 50.82445:46 50.99615:79 51.84570:63 52.22754:22 52.54186:14 52.62712:49 52.77359:141 52.81509:41 52.85608:88 53.05142:54 53.32176:34 53.55323:83 53.79246:9 53.92100:130 54.18690:21 55.07327:96 55.19153:121 55.24009:33 55.35068:25 55.83021:25 56.89981:9 58.11318:37 58.19567:5 58.29738:45 58.44125:26 58.52072:19 58.67732:26 59.38223:85 59.40354:7 59.78366:9 59.96617:19 60.176…
339	367.359	17.913	C24H48O2	O=C(O)CCCCCCCCCCCCCCCCCCCCCCC	NA	FA 24:0	[M-H]-	NegLipidPPT	1	TRUE	8.816	367.358	C24H48O2	FA	QZZGJDVWLFXDLK-UHFFFAOYSA-N	O=C(O)CCCCCCCCCCCCCCCCCCCCCCC	410	FALSE	TRUE	TRUE	Normalized unit: Intensity; Annotation method: Msp20250805135626_NCDK_conventional_converted_dev_1	FALSE	FALSE	5471	0	0	0.99	1	0.866	0.866	1	2	2.55	1811.88	Neg_Lipid_PPT_PQC_it1	367.35901:464964 368.36368:121908 369.36834:16709	51.60839:18 51.84245:5 55.20958:13 59.55955:27 59.81478:44 60.77326:6 63.93572:70 63.95575:7 64.61576:10 66.07748:23 66.19286:37 66.80941:13 68.88680:20 71.40638:9 80.42006:23 80.46359:16 80.71795:20 80.84686:204 80.87954:13 83.23890:40 85.17453:16 87.52115:54 87.82766:59 88.08002:22 88.14369:15 94.05867:11 94.17955:18 96.42133:61 99.78139:23 107.57484:42 109.46105:53 112.62893:42 113.39723:25 11…
340	369.174	1.463	C22H26O5	COC1=C(C)C(=O)C2=C(C=C(O)C3=C2OC(C)C3(C)CCC=C(C)C)C1=O	NA	NCGC00384938-01!4-hydroxy-7-methoxy-2,3,8-trimethyl-3-(4-methylpent-3-enyl)-2H-benzo[g][1]benzofuran-6,9-dione	[M-H]-	NegLipidPPT	0.93	TRUE	-1	369.171	C22H26O5	Naphthofurans	GDSPWZDWUUGKIM-UHFFFAOYSA-N	COC1=C(C)C(=O)C2=C(C=C(O)C3=C2OC(C)C3(C)CCC=C(C)C)C1=O	430	FALSE	TRUE	TRUE	Normalized unit: Intensity; Annotation method: MSMS-Public_all-neg-VS19_4	FALSE	FALSE	5484	0	0	0.73	0.834	0.938	0.815	1	0.17	1.203	169.8	Neg_Lipid_PPT_PQC_it1	369.17468:30883 370.17935:7184 371.18402:4170	51.66033:41 52.16161:15 52.24409:29 52.26904:41 53.39006:13 53.75447:16 54.15577:15 54.18378:38 54.55862:30 54.82853:36 55.20678:23 55.55168:79 55.56702:15 56.08209:174 56.17677:23 56.50322:105 57.10707:9 57.63518:24 57.66931:23 57.93616:13 58.39998:29 58.65827:27 59.01327:129 59.02771:32 59.39921:42 59.78029:11 60.06258:45 60.11390:37 60.22311:13 61.30171:99 61.41638:31 61.68496:133 61.71360:12 …
341	377.237	9.094	null	null	NA	RIKEN N-VS1 ID-1232 from Mouse_Feces_WT_N_Ctr	[M-H]-	NegLipidPPT	1	TRUE	6.48	377.234	null	Unknown	null	null	430	FALSE	TRUE	TRUE	Normalized unit: Intensity; Annotation method: Msp20250805135626_NCDK_conventional_converted_dev_1	FALSE	FALSE	5677	0	0	0.79	1	0.866	0.866	1	1	1.626	352.26	Neg_Lipid_PPT_PQC_it1	377.23779:45475 378.24246:11941 379.24713:0	50.51157:7 50.79953:6 51.10451:11 52.09722:56 52.87137:26 53.03689:10 53.09306:16 53.54945:49 53.69618:12 53.76909:29 53.80521:26 54.65573:19 54.75123:12 54.82192:33 55.32649:56 55.64698:11 55.88197:21 57.36513:27 57.92342:65 58.85179:32 59.01293:550 59.10141:7 59.11204:20 59.14927:5 59.63664:18 60.06365:34 61.05393:58 61.17748:79 61.19857:8 61.28044:38 61.63498:42 61.80059:33 61.85496:11 62.8954…
342	381.231	6.806	C22H30N4O2	CC1=NC=C(C=N1)[C@@H](CCCCCCC1=NC2=C(CCCN2)C=C1)CC(O)=O	NA	(3S)-3-(2-methylpyrimidin-5-yl)-9-(5,6,7,8-tetrahydro-1,8-naphthyridin-2-yl)nonanoic acid	[M-H]-	NegLipidPPT	1	TRUE	13.608	381.23	C22H30N4O2	Naphthyridines	NJDBZBVQIMZWPP-SFHVURJKSA-N	CC1=NC=C(C=N1)[C@@H](CCCCCCC1=NC2=C(CCCN2)C=C1)CC(O)=O	430	FALSE	TRUE	TRUE	Normalized unit: Intensity; Annotation method: MSMS-Public_all-neg-VS19_4	FALSE	FALSE	5725	0	0	0.9	0.926	0.852	0.856	1	0.5	1.521	63.36	Neg_Lipid_PPT_PQC_it3	381.23187:7574 382.23654:1805 383.24121:1492	50.08349:28 50.74987:39 50.87582:14 50.96219:18 51.04813:29 51.06335:12 51.14504:38 51.24777:31 51.28288:119 51.33563:26 51.64704:5 52.04226:35 52.05165:14 52.18903:28 52.28152:49 52.72744:5 52.81255:22 52.82959:20 52.92378:63 52.93857:15 52.99889:12 53.12996:33 53.14760:9 53.30344:80 53.32161:9 53.35199:19 53.40803:178 53.43355:9 53.62518:14 53.71633:12 53.83297:13 53.86796:32 53.98023:9 54.0845…
343	381.373	19.582	C25H50O2	O=C(O)CCCCCCCCCCCCCCCCCCCCCCCC	NA	FA 25:0	[M-H]-	NegLipidPPT	1	TRUE	9.119	381.374	C25H50O2	FA	MWMPEAHGUXCSMY-UHFFFAOYSA-N	O=C(O)CCCCCCCCCCCCCCCCCCCCCCCC	410	FALSE	TRUE	TRUE	Normalized unit: Intensity; Annotation method: Msp20250805135626_NCDK_conventional_converted_dev_1	FALSE	FALSE	5734	0	0	1	1	0.866	0.866	1	2	2.556	146.29	Neg_Lipid_PPT_PQC_it2	381.37357:18841 382.37823:5755 383.38290:1112	50.57993:63 50.68382:36 50.69360:8 50.74042:22 51.18075:31 51.19056:12 51.44311:87 51.46967:11 51.55159:13 51.57516:21 51.59205:85 51.97226:8 52.63971:20 52.67383:24 52.78506:14 52.85071:13 52.93622:35 53.04812:45 53.23862:17 53.55532:20 53.67656:95 53.69878:6 53.76973:35 54.24574:139 54.27966:5 54.39787:35 54.79390:38 55.00284:7 55.51263:15 55.72997:18 55.78969:23 55.84863:109 55.86134:25 56.187…
344	382.068	1.46	C16H15F2N3O4S	O=S(C1=NC=2C=CC(OC(F)F)=CC2N1)CC3=NC=CC(OC)=C3OC	NA	Pantoprazole	[M-H]-	NegLipidPPT	0.93	TRUE	-1	382.068	C16H15F2N3O4S	Sulfinylbenzimidazoles	IQPSEEYGBUAQFF-UHFFFAOYNA-N	O=S(C1=NC=2C=CC(OC(F)F)=CC2N1)CC3=NC=CC(OC)=C3OC	430	FALSE	TRUE	TRUE	Normalized unit: Intensity; Annotation method: MSMS-Neg-FiehnHILIC (1)_2	FALSE	FALSE	5742	0	0	1	0.953	0.866	0.83	1	0.17	1.352	557.03	Neg_Lipid_PPT_PQC_it1	382.06824:76732 383.07291:13315 384.07757:4795	50.14759:29 50.44825:169 50.46686:18 50.63193:62 50.64439:31 50.73795:23 50.88215:7 50.98062:71 52.92363:23 52.93855:128 53.46784:280 53.49875:15 53.78275:68 54.92350:187 54.94758:11 54.96296:15 55.28645:37 55.38677:21 56.07919:27 56.31451:14 56.54050:23 58.29112:78 59.61333:26 59.75854:6 60.01843:49 60.69869:58 61.05636:46 61.22834:26 61.50048:8 61.80147:83 63.19599:19 63.38459:46 63.40111:22 63…
345	395.389	21.266	C26H52O2	O=C(O)CCCCCCCCCCCCCCCCCCCCCCCCC	NA	FA 26:0	[M-H]-	NegLipidPPT	1	TRUE	9.442	395.389	C26H52O2	FA	XMHIUKTWLZUKEX-UHFFFAOYSA-N	O=C(O)CCCCCCCCCCCCCCCCCCCCCCCCC	410	FALSE	TRUE	TRUE	Normalized unit: Intensity; Annotation method: Msp20250805135626_NCDK_conventional_converted_dev_1	FALSE	FALSE	6071	0	0	0.99	1	0.866	0.866	1	2	2.553	211.02	Neg_Lipid_PPT_PQC_it2	395.38892:23948 396.39358:6740 397.39825:778	50.33224:7 50.38515:64 50.51641:25 50.72525:28 50.83135:18 51.32505:59 51.38028:16 52.11160:13 52.51051:14 52.63494:74 52.70866:8 53.17441:73 53.23900:6 53.74426:27 53.88604:78 54.77075:35 55.00901:33 55.14138:112 55.16822:9 55.65850:18 55.77201:68 55.86695:20 56.37101:11 56.48180:43 56.70522:149 57.26031:7 57.73491:40 57.84796:28 58.22479:67 58.44660:12 59.18188:18 59.20505:32 59.32839:53 59.349…
346	409.312	15.025	C28H42O2	O=C(O)CCCCCC=CCC=CCC=CCC=CCC=CCC=CCC=CCC	NA	FA 28:7	[M-H]-	NegLipidPPT	1	TRUE	8.361	409.311	C28H42O2	FA	HVSUZLSWJNESIE-UHFFFAOYSA-N	O=C(O)CCCCCC=CCC=CCC=CCC=CCC=CCC=CCC=CCC	410	FALSE	TRUE	TRUE	Normalized unit: Intensity; Annotation method: Msp20250805135626_NCDK_conventional_converted_dev_1	FALSE	FALSE	6330	0	0	1	1	0.866	0.866	1	2	2.557	425.83	Neg_Lipid_PPT_PQC_it4	409.31128:8251 410.31595:3132 411.32061:0	50.25399:42 50.33875:23 50.43786:16 50.58033:28 50.60738:11 50.63691:22 51.07681:31 51.41995:65 51.60899:33 52.35401:34 52.52267:85 52.54434:12 52.68230:17 52.74007:57 52.86178:54 53.01413:11 53.05987:16 53.18043:37 53.44808:37 53.56948:16 53.87936:7 54.28974:48 54.39137:24 55.02686:37 55.21895:6 55.47402:14 55.59593:65 55.73423:260 55.78111:11 55.81211:33 56.32479:35 56.70432:20 56.75626:25 56.7…
347	412.966	1.784	C8HF15O2	OC(=O)C(F)(F)C(F)(F)C(F)(F)C(F)(F)C(F)(F)C(F)(F)C(F)(F)F	NA	Perfluorooctanoic acid; LC-ESI-ITFT; MS2; CE	[M-H]-	NegLipidPPT	1	TRUE	-1	412.966	C8HF15O2	Perfluoroalkyl carboxylic acid and derivatives	SNGREZUHAYWORS-UHFFFAOYSA-N	OC(=O)C(F)(F)C(F)(F)C(F)(F)C(F)(F)C(F)(F)C(F)(F)C(F)(F)F	430	FALSE	TRUE	TRUE	Normalized unit: Intensity; Annotation method: MSMS-Neg-MassBank (1)_3	FALSE	FALSE	6389	0	0	1	0.728	0.647	0.933	2	1	1.837	1537.47	Neg_Lipid_PPT_PQC_it1	412.96661:22367 413.97128:1549 414.97595:515	50.19794:136 50.22436:9 50.27338:10 50.46237:48 54.02844:10 54.08721:22 55.24314:48 55.40399:113 55.42296:29 55.52564:6 57.20055:23 57.52230:32 57.59839:36 58.08446:25 58.73832:38 59.01468:160 59.04773:10 59.05614:7 59.39121:68 59.92028:20 60.91598:9 61.00303:30 62.60229:9 62.96465:115 63.04087:57 63.09401:31 63.53291:18 63.63274:33 63.68493:41 63.71096:98 64.16753:34 64.64657:44 64.75200:83 65.4…
348	419.286	9.117	null	null	NA	RIKEN N-VS1 ID-1623 from Mouse_Feces_WT_N_Ctr	[M-H]-	NegLipidPPT	0.93	TRUE	6.45	419.284	null	Unknown	null	null	430	FALSE	TRUE	TRUE	Normalized unit: Intensity; Annotation method: Msp20250805135626_NCDK_conventional_converted_dev_1	FALSE	FALSE	6555	0	0	0.89	0.857	0.928	0.845	1	0.5	1.36	64.66	Neg_Lipid_PPT_PQC_it5	419.28610:7328 420.29077:2015 421.29544:0	50.02851:157 50.12629:12 50.47209:15 50.73776:5 50.79689:37 50.89412:28 50.99672:6 51.07149:53 51.07806:46 51.12785:9 51.22147:26 51.27403:62 51.30586:6 51.37524:17 51.49682:106 51.55633:7 51.62344:15 51.68813:132 51.80737:37 51.81745:9 51.89705:12 52.05121:10 52.06341:31 52.09183:19 52.13540:20 52.28657:15 52.39305:14 52.53930:41 52.54742:21 52.56181:5 52.59691:41 52.70039:48 52.82754:19 53.0795…
349	421.226	5.445	null	null	NA	RIKEN N-VS1 ID-1637 from Mouse_AdrenalGlands_WT_N_Ctr	[M-H]-	NegLipidPPT	1	TRUE	5.13	421.223	null	Unknown	null	null	430	FALSE	TRUE	TRUE	Normalized unit: Intensity; Annotation method: Msp20250805135626_NCDK_conventional_converted_dev_1	FALSE	FALSE	6584	0	0	0.69	0.963	0.937	0.887	2	0.67	1.404	119.79	Neg_Lipid_PPT_PQC_it1	421.22693:14446 422.23160:4108 423.23626:1344	50.17813:10 50.85119:16 50.88082:34 50.89065:11 50.96472:22 51.39442:71 52.12974:82 52.15157:5 52.44207:89 52.81689:74 53.08495:39 53.09455:18 53.54361:20 54.02074:22 54.52012:207 54.54906:9 54.74955:26 55.35314:15 55.64796:14 55.72973:44 55.73729:23 55.74776:19 55.91075:34 56.13354:49 56.19511:13 56.23226:172 56.36373:11 56.54256:5 56.59848:23 57.00947:59 57.11546:36 57.46724:27 57.53683:39 57.6…
350	421.299	10.413	null	null	NA	RIKEN N-VS1 ID-1643 from Mouse_Macrophage_WT_N_F1AA	[M-H]-	NegLipidPPT	1	TRUE	6.93	421.296	null	Unknown	null	null	430	FALSE	TRUE	TRUE	Normalized unit: Intensity; Annotation method: Msp20250805135626_NCDK_conventional_converted_dev_1	FALSE	FALSE	6590	0	0	0.79	1	0.866	0.866	1	1	1.63	77	Neg_Lipid_PPT_PQC_it4	421.29929:11229 422.30395:3267 423.30862:0	50.25624:5 50.52626:16 50.59019:6 50.65903:37 50.80176:6 50.94251:15 50.97460:16 51.10547:6 51.20215:39 51.42914:17 52.03958:26 52.05748:18 52.15273:16 52.16698:44 52.22492:258 52.25733:11 52.33711:88 52.56197:133 52.58192:14 52.67656:54 52.81331:16 52.91558:52 52.94119:8 53.10879:66 53.31082:40 53.50372:27 53.56535:153 54.02109:57 54.07180:21 54.19700:139 54.33403:10 54.46665:15 54.56013:35 54.8…
351	423.421	24.39	C28H56O2	O=C(O)CCCCCCCCCCCCCCCCCCCCCCCCCCC	NA	FA 28:0	[M-H]-	NegLipidPPT	1	TRUE	11.684	423.421	C28H56O2	FA	UTOPWMOLSKOLTQ-UHFFFAOYSA-N	O=C(O)CCCCCCCCCCCCCCCCCCCCCCCCCCC	410	FALSE	TRUE	TRUE	Normalized unit: Intensity; Annotation method: Msp20250805135626_NCDK_conventional_converted_dev_1	FALSE	FALSE	6643	0	0	1	1	0.866	0.866	1	2	2.556	178.85	Neg_Lipid_PPT_PQC_it5	423.42096:20645 424.42563:7244 425.43029:1147	50.36492:130 50.41073:18 51.25140:19 51.54766:11 51.65855:44 52.04166:34 52.13903:29 52.24766:9 52.51711:71 53.39494:15 53.61751:41 53.90941:93 54.06477:91 54.83474:6 55.07336:47 55.24514:28 55.34414:12 55.47568:198 55.50079:15 55.69403:131 55.71907:5 56.11464:17 56.64422:59 56.95711:15 57.01716:35 57.12834:248 57.15841:12 57.17393:9 57.86119:18 57.94686:67 58.18546:7 58.25221:182 58.58124:68 58.…
352	429.373	19.466	C29H50O2	OC=1C(=C(C=2OC(C)(CCC2C1C)CCCC(C)CCCC(C)CCCC(C)C)C)C	NA	alpha-Tocopherol	[M-H]-	NegLipidPPT	0.93	TRUE	9.214	429.374	C29H50O2	Vitamin_E	GVJHHUAWPYXKBD-UHFFFAOYSA-N	OC=1C(=C(C=2OC(C)(CCC2C1C)CCCC(C)CCCC(C)CCCC(C)C)C)C	410	FALSE	TRUE	TRUE	Normalized unit: Intensity; Annotation method: Msp20250805135626_NCDK_conventional_converted_dev_1	FALSE	FALSE	6743	0	0	1	0.914	0.967	0.875	2	2	2.562	171.49	Neg_Lipid_PPT_PQC_it2	429.37341:14888 430.37808:4055 431.38275:873	50.57334:92 50.72567:13 52.23176:51 52.57876:88 52.71256:21 52.82811:30 53.06567:136 53.09493:6 53.41049:72 53.44891:226 53.48106:24 53.78624:32 54.20410:29 54.35978:61 54.46677:36 54.67887:22 54.89798:190 54.92291:14 54.94684:35 55.02532:114 55.05019:14 55.10537:24 55.14012:9 55.32173:18 55.43134:38 55.49624:28 55.52515:15 55.96104:42 55.99323:34 56.06395:106 56.24811:59 56.85047:36 56.89748:69 …
353	435.315	8.7	null	null	NA	RIKEN N-VS1 ID-1722 from Mouse_Muscle_WT_CTX0_Ctr	[M-H]-	NegLipidPPT	1	TRUE	6.28	435.313	null	Unknown	null	null	430	FALSE	TRUE	TRUE	Normalized unit: Intensity; Annotation method: Msp20250805135626_NCDK_conventional_converted_dev_1	FALSE	FALSE	6878	0	0	0.92	1	0.866	0.866	1	1	1.687	98.53	Neg_Lipid_PPT_PQC_it2	435.31531:14993 436.31998:0 437.32464:0	50.04076:23 50.37892:43 51.56884:30 51.64098:22 51.77444:17 51.85959:28 52.17909:62 52.31413:49 52.32043:30 52.33286:90 52.66472:13 52.92974:47 53.14031:11 53.21070:17 53.22342:23 53.30609:71 53.32790:136 53.35963:12 53.68356:31 53.71912:84 53.73414:74 53.78457:12 53.92719:17 54.03366:58 54.04637:38 54.47725:47 54.66106:32 54.70964:82 54.73486:84 54.74550:28 55.12023:18 55.18142:6 55.19515:99 55.…
354	437.268	9.489	C21H43O7P	O=C(OCC(O)COP(=O)(O)O)CCCCCCCCCCCCCCCCC	NA	LPA 18:0	[M-H]-	NegLipidPPT	0.67	TRUE	7.542	437.267	C21H43O7P	LPA	LAYXSTYJRSVXIH-UHFFFAOYSA-N	O=C(OCC(O)COP(=O)(O)O)CCCCCCCCCCCCCCCCC	410	FALSE	TRUE	TRUE	Normalized unit: Intensity; Annotation method: Msp20250805135626_NCDK_conventional_converted_dev_1	FALSE	FALSE	6905	0	0	0.94	0.913	0.882	0.903	3	2	2.525	65.51	Neg_Lipid_PPT_PQC_it4	437.26920:5663 438.27386:1676 439.27853:0	50.61002:99 50.64681:13 50.72055:17 50.74068:5 50.85614:14 51.05856:13 51.09192:8 51.39113:15 51.42987:7 51.70776:279 51.74385:13 51.76767:12 51.80846:229 51.83488:15 51.94504:23 51.95445:9 52.35401:15 52.77772:23 52.78853:17 52.88598:27 52.89892:31 53.32679:11 53.85339:72 53.95588:132 54.13023:53 54.27748:32 54.40540:32 54.55018:104 54.63008:23 54.74165:85 54.75975:18 54.78454:35 54.83734:141 54…
355	437.436	24.847	C29H58O2	O=C(O)CCCCCCCCCCCCCCCCCCCCCCCCCCCC	NA	FA 29:0	[M-H]-	NegLipidPPT	1	TRUE	12.3	437.436	C29H58O2	FA	IHEJEKZAKSNRLY-UHFFFAOYSA-N	O=C(O)CCCCCCCCCCCCCCCCCCCCCCCCCCCC	410	FALSE	TRUE	TRUE	Normalized unit: Intensity; Annotation method: Msp20250805135626_NCDK_conventional_converted_dev_1	FALSE	FALSE	6915	0	0	1	1	0.866	0.866	1	2	2.557	263.81	Neg_Lipid_PPT_PQC_it5	437.43643:24717 438.44110:7551 439.44577:1061	50.03267:267 50.06023:15 50.07044:56 50.29792:31 50.30524:37 50.52645:79 50.63468:52 50.83521:185 50.85907:7 51.81077:59 52.32909:13 52.40905:90 53.05575:10 53.22328:10 53.31416:15 53.40094:11 53.54670:42 53.91676:13 54.05414:186 54.07939:23 55.06335:46 55.36605:22 55.40490:56 55.45036:15 55.83015:96 55.85092:6 56.06595:21 57.71650:14 58.80161:19 58.88373:28 58.96065:36 59.39185:113 59.41683:7 59…
356	445.199	3.525	null	null	NA	RIKEN N-VS1 ID-1779 from Mouse_Aorta_WT_N_Ctr	[M-H]-	NegLipidPPT	1	TRUE	4.36	445.202	null	Unknown	null	null	430	FALSE	TRUE	TRUE	Normalized unit: Intensity; Annotation method: Msp20250805135626_NCDK_conventional_converted_dev_1	FALSE	FALSE	7108	0	0	0.96	0.43	0.669	0.836	2	0.5	1.255	332.54	Neg_Lipid_PPT_PQC_it3	445.20013:26647 446.20480:4452 447.20947:1020	50.17312:71 50.32000:8 50.66572:26 50.74343:24 50.89316:27 50.94004:14 51.02523:47 51.48612:88 51.50927:31 51.56637:31 51.58154:51 51.68060:85 51.75844:86 52.05944:111 52.06615:64 52.09664:6 52.23052:32 52.46168:24 52.83110:53 53.11994:22 53.13765:9 53.24687:31 53.40786:33 53.83685:28 53.88805:20 53.90337:145 54.16052:27 54.37826:13 54.44137:34 54.46663:35 54.56878:7 54.61514:92 54.64032:5 54.794…
357	445.368	10.707	null	null	NA	RIKEN N-VS1 ID-1787 from Mouse_Feces_WT_N_Ctr	[M-H]-	NegLipidPPT	0.93	TRUE	8.51	445.37	null	Unknown	null	null	430	FALSE	TRUE	TRUE	Normalized unit: Intensity; Annotation method: Msp20250805135626_NCDK_conventional_converted_dev_1	FALSE	FALSE	7123	0	0	0.92	0.457	0.809	0.779	1	0.14	1.04	95.34	Neg_Lipid_PPT_PQC_it1	445.36780:15091 446.37247:7168 447.37713:1479	51.36297:11 51.71303:20 51.87974:21 51.89606:7 52.37407:30 52.71293:139 52.74369:9 53.02424:22 53.53035:6 53.53916:5 53.59031:142 53.62649:6 53.93206:45 54.43658:17 54.49269:45 54.53665:25 54.65344:27 55.16109:114 55.18922:25 55.20020:8 55.33445:74 55.37847:33 55.49258:10 55.59639:20 55.70108:45 55.71876:5 55.77627:42 55.79148:6 55.86178:19 56.25390:10 56.33237:75 57.19079:112 57.70606:17 58.2726…
358	445.368	16.889	null	null	NA	RIKEN N-VS1 ID-1787 from Mouse_Feces_WT_N_Ctr	[M-H]-	NegLipidPPT	0.87	TRUE	8.51	445.37	null	Unknown	null	null	430	FALSE	TRUE	TRUE	Normalized unit: Intensity; Annotation method: Msp20250805135626_NCDK_conventional_converted_dev_1	FALSE	FALSE	7125	0	0	0.94	0.408	0.726	0.779	1	0.14	1.026	62.08	Neg_Lipid_PPT_PQC_it5	445.36819:6052 446.37286:3007 447.37753:1111	50.33562:14 50.37667:8 50.53595:12 50.56049:51 50.60306:85 50.64186:5 50.74029:14 50.77525:40 51.31856:9 51.63096:12 51.70571:46 51.74121:20 51.75782:23 51.83739:276 51.86230:19 51.96227:41 52.08016:64 52.09290:7 52.22652:27 52.40660:39 52.43627:120 52.46670:13 52.66579:27 52.71998:24 53.11584:51 53.60928:5 54.15159:48 54.21932:146 54.31071:123 54.42503:12 54.51771:5 54.54324:44 54.60572:123 54.8…
359	446.332	10.642	C24H49NO4S	O=C(NCCS(=O)(=O)O)CCCCCCCCCCCCCCCCCCCCC	NA	low score: NATau 22:0	[M-H]-	NegLipidPPT	0.93	TRUE	7.85	446.331	C24H49NO4S	NATau	SAIMYQVCHHQQMU-UHFFFAOYSA-N	O=C(NCCS(=O)(=O)O)CCCCCCCCCCCCCCCCCCCCC	530	FALSE	TRUE	FALSE	Normalized unit: Intensity; Annotation method: Msp20250805135626_NCDK_conventional_converted_dev_1	FALSE	FALSE	7131	0	0	0.99	0.877	0.938	0.91	1	0.25	1.435	83.01	Neg_Lipid_PPT_PQC_it2	446.33029:15386 447.33496:4619 448.33963:1385	50.09224:27 50.33310:9 50.68091:10 50.77986:33 50.83943:73 50.98750:24 51.19050:21 51.56920:66 51.67748:20 51.69595:22 52.00099:157 52.78785:25 52.86726:22 53.69388:81 53.73361:31 53.85060:30 54.11769:40 54.54529:13 54.82057:42 54.97580:9 55.22222:15 55.32955:135 55.47236:48 55.48346:50 55.97405:20 56.70185:32 56.81392:15 57.97799:14 58.08062:11 58.09558:21 58.11971:69 58.36172:24 58.40437:9 58.9…
360	452.277	7.739	C21H44NO7P	O=C(OCC(O)COP(=O)(O)OCCN)CCCCCCCCCCCCCCC	NA	LPE 16:0	[M-H]-	NegLipidPPT	0.67	TRUE	6.237	452.278	C21H44NO7P	LPE	YVYMBNSKXOXSKW-UHFFFAOYSA-N	O=C(OCC(O)COP(=O)(O)OCCN)CCCCCCCCCCCCCCC	410	FALSE	TRUE	TRUE	Normalized unit: Intensity; Annotation method: Msp20250805135626_NCDK_conventional_converted_dev_1	FALSE	FALSE	7281	0	0	1	0.803	0.985	0.777	1	2	2.5	127.15	Neg_Lipid_PPT_PQC_it1	452.27872:8613 453.28338:2465 454.28805:0	50.02585:20 50.16117:28 50.29578:95 50.54839:29 50.61044:17 50.95867:51 50.98408:5 51.04146:56 51.10646:69 51.23494:98 51.25342:8 51.39319:13 51.64511:58 51.86485:19 51.88994:44 51.90836:246 51.93454:20 52.04175:15 52.32661:12 52.34743:119 52.41246:20 52.42912:34 52.79030:25 53.19838:11 53.22109:24 53.37242:32 53.62520:11 53.66319:18 53.90201:91 53.92739:5 54.63801:32 54.74337:94 54.77328:47 54.9…
361	452.278	8.056	C21H44NO7P	O=C(OCC(O)COP(=O)(O)OCCN)CCCCCCCCCCCCCCC	NA	LPE 16:0	[M-H]-	NegLipidPPT	0.93	TRUE	6.237	452.278	C21H44NO7P	LPE	YVYMBNSKXOXSKW-UHFFFAOYSA-N	O=C(OCC(O)COP(=O)(O)OCCN)CCCCCCCCCCCCCCC	410	FALSE	TRUE	TRUE	Normalized unit: Intensity; Annotation method: Msp20250805135626_NCDK_conventional_converted_dev_1	FALSE	FALSE	7282	0	0	1	0.88	0.985	0.904	2	2	2.573	7011.78	Neg_Lipid_PPT_PQC_it5	452.27820:76640 453.28287:17820 454.28753:2540	50.10162:100 50.11742:11 50.13379:49 50.40886:53 50.42315:60 50.43289:16 50.49197:22 50.81272:32 50.83237:26 50.85174:48 51.08576:23 51.59597:18 51.61853:20 51.70362:29 51.91207:55 51.92441:17 51.96148:17 52.22634:7 52.59734:68 52.80107:217 52.83804:22 52.89388:35 52.91100:12 52.92354:8 52.95121:9 53.09286:43 53.12446:18 53.24436:36 53.31652:64 53.43291:38 53.49791:54 53.51216:209 53.53866:13 53.…
362	455.41	6.666	null	null	NA	RIKEN N-VS1 ID-1853 from Mouse_Plasma_WT_N_Ctr	[M-H]-	NegLipidPPT	0.67	TRUE	5.5	455.411	null	Unknown	null	null	430	FALSE	TRUE	TRUE	Normalized unit: Intensity; Annotation method: Msp20250805135626_NCDK_conventional_converted_dev_1	FALSE	FALSE	7336	0	0	0.96	1	0.866	0.866	1	1	1.705	411.93	Neg_Lipid_PPT_PQC_it4	455.41010:8140 456.41476:2722 457.41943:377	50.00647:5 50.09301:17 50.27594:35 50.67866:28 50.75103:85 50.80907:49 50.82405:7 51.31746:5 51.44029:33 51.45719:30 51.50961:37 51.68614:179 51.70763:9 51.73308:113 51.75769:7 51.85963:19 51.87724:81 51.97934:30 52.28971:162 52.47023:28 52.56864:87 52.59722:72 52.61669:22 52.74000:20 52.84311:28 53.10653:37 53.13293:39 53.18781:116 53.20787:13 53.22262:50 53.27267:23 53.33438:24 53.41238:79 53.4…
363	459.313	7.846	null	null	NA	RIKEN N-VS1 ID-1871 from Mouse_Adipose_WT_N_F1AA	[M-H]-	NegLipidPPT	0.93	TRUE	5.99	459.317	null	Unknown	null	null	430	FALSE	TRUE	TRUE	Normalized unit: Intensity; Annotation method: Msp20250805135626_NCDK_conventional_converted_dev_1	FALSE	FALSE	7403	0	0	0.95	1	0.866	0.866	1	1	1.7	78.47	Neg_Lipid_PPT_PQC_it4	459.31512:6015 460.31979:2856 461.32446:0	50.02371:37 50.04818:9 50.14873:138 50.19998:14 50.36646:7 50.39121:36 50.54146:31 50.74528:70 50.85124:56 50.96241:7 51.03621:24 51.10585:38 51.20223:73 51.21949:33 51.35553:18 51.37287:30 51.43485:9 51.58873:24 51.64872:25 51.70604:13 51.88222:9 51.93373:20 52.01180:38 52.03551:72 52.28915:10 52.42663:16 52.50190:166 52.52916:7 52.55728:62 52.60455:20 52.72263:81 52.78040:35 53.14584:48 53.1754…
364	460.343	24.222	C25H51NO4S	O=C(NCCS(=O)(=O)O)CCCCCCCCCCCCCCCCCCCCCC	NA	low score: NATau 23:0	[M-H]-	NegLipidPPT	0.93	TRUE	8.381	460.347	C25H51NO4S	NATau	NNEJCMAQXBYQCD-UHFFFAOYSA-N	O=C(NCCS(=O)(=O)O)CCCCCCCCCCCCCCCCCCCCCC	530	FALSE	TRUE	FALSE	Normalized unit: Intensity; Annotation method: Msp20250805135626_NCDK_conventional_converted_dev_1	FALSE	FALSE	7422	0	0	0.76	0.601	0.763	0.911	1	0.25	1.222	116.15	Neg_Lipid_PPT_PQC_it4	460.34286:12453 461.34753:3547 462.35220:698	50.54679:37 50.99203:10 51.01898:36 51.03882:5 51.06885:37 51.59704:25 52.46280:51 52.83308:57 52.85013:6 52.89349:10 52.90834:35 53.22081:33 53.69928:42 53.75475:13 53.98344:70 54.05638:180 54.07676:26 54.09207:6 55.11672:12 55.13477:20 55.59351:26 55.97991:8 56.40019:48 56.44166:12 56.76626:47 57.15478:10 57.27428:10 57.38070:15 58.04342:30 58.22588:207 58.24844:18 58.26195:11 58.27261:11 58.30…
365	460.347	11.375	C25H51NO4S	O=C(NCCS(=O)(=O)O)CCCCCCCCCCCCCCCCCCCCCC	NA	low score: NATau 23:0	[M-H]-	NegLipidPPT	0.93	TRUE	8.381	460.347	C25H51NO4S	NATau	NNEJCMAQXBYQCD-UHFFFAOYSA-N	O=C(NCCS(=O)(=O)O)CCCCCCCCCCCCCCCCCCCCCC	530	FALSE	TRUE	FALSE	Normalized unit: Intensity; Annotation method: Msp20250805135626_NCDK_conventional_converted_dev_1	FALSE	FALSE	7423	0	0	0.99	0.823	0.88	0.911	1	0.25	1.409	170.15	Neg_Lipid_PPT_PQC_it1	460.34573:21321 461.35040:6675 462.35507:1618	50.04499:86 50.48702:17 50.65198:24 51.47634:81 51.87234:10 52.08675:12 52.61801:36 53.33710:33 53.35202:53 53.36185:11 53.68861:30 54.15335:31 54.29843:39 54.32646:5 54.52896:11 54.69075:21 55.43825:17 55.54387:29 56.09619:25 56.10397:6 56.61649:118 56.63703:8 56.78258:17 57.15056:25 57.17150:47 57.18679:92 57.20570:13 57.30792:27 57.32324:7 57.34697:16 57.58130:68 57.59847:14 58.03768:47 58.250…
366	462.963	2.144	C9HF17O2	OC(=O)C(F)(F)C(F)(F)C(F)(F)C(F)(F)C(F)(F)C(F)(F)C(F)(F)C(F)(F)F	NA	Perfluorononanoic acid; LC-ESI-ITFT; MS2; CE	[M-H]-	NegLipidPPT	0.87	TRUE	-1	462.963	C9HF17O2	Perfluorooctanoic acid and derivatives	UZUFPBIDKMEQEQ-UHFFFAOYSA-N	OC(=O)C(F)(F)C(F)(F)C(F)(F)C(F)(F)C(F)(F)C(F)(F)C(F)(F)C(F)(F)F	430	FALSE	TRUE	TRUE	Normalized unit: Intensity; Annotation method: MSMS-Neg-MassBank (1)_3	FALSE	FALSE	7483	0	0	0.99	0.794	0.806	0.881	4	1	1.86	1483.44	Neg_Lipid_PPT_PQC_it1	462.96375:19591 463.96841:2069 464.97308:0	50.21687:8 51.40046:43 51.85348:33 51.94214:25 52.07181:36 52.19778:18 52.29038:5 53.09420:22 53.14280:42 53.32446:55 53.43513:10 53.45073:28 53.66331:38 53.69626:71 53.73833:17 54.00164:26 55.04093:73 55.34696:122 55.49197:77 55.50254:21 55.64904:18 55.91119:27 56.08065:157 56.11750:11 56.80683:72 56.85043:15 56.99363:47 57.82345:66 58.05608:38 58.07977:12 58.76169:7 58.94521:62 59.01418:247 59.…
367	472.347	10.656	C26H51NO4S	O=C(NCCS(=O)(=O)O)CCCCCCCCCCCC=CCCCCCCCCCC	NA	low score: NATau 24:1	[M-H]-	NegLipidPPT	0.93	TRUE	8.276	472.347	C26H51NO4S	NATau	STKIMTOHOUWICQ-UHFFFAOYSA-N	O=C(NCCS(=O)(=O)O)CCCCCCCCCCCC=CCCCCCCCCCC	530	FALSE	TRUE	FALSE	Normalized unit: Intensity; Annotation method: Msp20250805135626_NCDK_conventional_converted_dev_1	FALSE	FALSE	7721	0	0	0.99	0.751	0.859	0.912	1	0.25	1.393	792.69	Neg_Lipid_PPT_PQC_it4	472.34598:12937 473.35065:3154 474.35531:892	50.20962:18 50.40601:20 50.52141:34 50.72206:46 50.87741:27 50.89566:6 51.12468:13 51.36908:45 51.39521:20 51.81129:93 51.83002:9 51.89225:41 51.94173:49 52.00948:28 52.06216:20 52.09281:58 52.33965:77 52.38422:13 53.45840:50 53.68602:9 53.74178:29 53.78723:52 54.58676:16 54.80663:38 54.81509:11 55.16048:32 55.17398:65 55.20880:33 55.50258:14 55.52722:29 55.61402:35 55.71790:21 56.10185:10 56.138…
368	474.362	12.195	null	null	NA	RIKEN N-VS1 ID-2020 from Mouse_Lung_WT_N_F1AA	[M-H]-	NegLipidPPT	0.93	TRUE	7.7	474.361	null	Unknown	null	null	430	FALSE	TRUE	TRUE	Normalized unit: Intensity; Annotation method: Msp20250805135626_NCDK_conventional_converted_dev_1	FALSE	FALSE	7761	0	0	0.97	0.949	0.866	0.851	1	0.2	1.232	1812.87	Neg_Lipid_PPT_PQC_it1	474.36227:44848 475.36694:13476 476.37161:4376	50.84269:12 51.09113:32 52.34180:19 52.38412:28 52.54441:30 53.32970:32 53.77987:17 53.78874:34 53.88619:27 54.29080:28 54.55588:15 55.74249:11 56.02421:38 56.14597:16 56.70488:120 56.73829:35 57.36784:48 58.54803:5 58.90733:39 59.01306:280 59.04314:9 59.06111:5 59.29257:25 59.42646:8 59.56223:8 59.94776:148 61.98168:48 61.99061:25 62.15827:17 63.97836:30 65.40466:12 65.74909:31 65.89025:30 66.37…
369	476.278	6.877	C23H44NO7P	O=C(OCC(O)COP(=O)(O)OCCN)CCCCCCCC=CCC=CCCCCC	NA	LPE 18:2	[M-H]-	NegLipidPPT	0.67	TRUE	5.89	476.278	C23H44NO7P	LPE	DBHKHNGBVGWQJE-UHFFFAOYSA-N	O=C(OCC(O)COP(=O)(O)OCCN)CCCCCCCC=CCC=CCCCCC	410	FALSE	TRUE	TRUE	Normalized unit: Intensity; Annotation method: Msp20250805135626_NCDK_conventional_converted_dev_1	FALSE	FALSE	7804	0	0	1	0.803	0.985	0.785	1	2	2.505	212.65	Neg_Lipid_PPT_PQC_it1	476.27808:29407 477.28274:9028 478.28741:1869	50.06671:23 50.09467:56 50.27436:65 50.29539:29 50.41370:37 50.45903:87 50.56059:7 50.81916:6 51.19440:6 51.31102:96 51.70531:109 51.92954:63 52.03869:12 52.09585:87 53.03108:68 53.04679:8 53.31662:27 53.83882:40 54.08408:22 54.25259:21 55.22797:54 55.24257:31 55.95550:7 56.75298:8 56.87306:21 57.37806:37 57.43046:13 57.83214:35 58.59988:11 58.94573:204 58.96576:22 58.97903:18 59.82387:21 59.9282…
370	476.278	7.181	C23H44NO7P	O=C(OCC(O)COP(=O)(O)OCCN)CCCCCCCC=CCC=CCCCCC	NA	LPE 18:2	[M-H]-	NegLipidPPT	0.93	TRUE	5.89	476.278	C23H44NO7P	LPE	DBHKHNGBVGWQJE-UHFFFAOYSA-N	O=C(OCC(O)COP(=O)(O)OCCN)CCCCCCCC=CCC=CCCCCC	410	FALSE	TRUE	TRUE	Normalized unit: Intensity; Annotation method: Msp20250805135626_NCDK_conventional_converted_dev_1	FALSE	FALSE	7805	0	0	1	0.948	0.983	0.954	3	2	2.607	534.88	Neg_Lipid_PPT_PQC_it1	476.27859:108041 477.28326:28343 478.28793:4364	51.14290:9 51.78877:27 52.00211:21 52.19938:59 52.96224:12 53.47371:30 54.65248:25 58.36910:51 59.64370:73 59.65836:34 59.88067:75 59.89706:8 60.40085:143 61.25001:41 63.03712:23 63.49432:55 63.58679:72 63.60229:12 63.75413:26 64.25090:62 65.06394:8 65.20970:28 65.22810:22 65.71271:30 66.67597:112 66.78152:65 67.30338:80 67.32868:6 68.12622:39 69.29194:250 69.34399:6 70.36426:108 70.38153:9 70.84…
371	477.304	10.081	null	null	NA	RIKEN N-VS1 ID-2031 from Mouse_Feces_WT_ABX_Ctr	[M-H]-	NegLipidPPT	0.93	TRUE	7	477.303	null	Unknown	null	null	430	FALSE	TRUE	TRUE	Normalized unit: Intensity; Annotation method: Msp20250805135626_NCDK_conventional_converted_dev_1	FALSE	FALSE	7829	0	0	0.99	0.668	0.97	0.846	1	0.25	1.234	1403.55	Neg_Lipid_PPT_PQC_it1	477.30408:47387 478.30874:13453 479.31341:5861	50.58536:16 50.60013:17 50.65179:15 50.69450:137 51.04632:6 51.09822:7 51.66395:83 51.77874:37 51.83017:15 52.51439:28 52.52191:16 52.86328:22 54.57908:17 54.76813:53 55.81815:33 55.85101:23 55.98672:11 56.14598:30 57.08234:22 57.14798:18 57.19242:62 57.32119:13 57.38080:6 57.90009:14 58.37000:67 58.60537:37 58.62457:7 59.01372:263 59.03766:16 59.21499:95 59.46642:29 59.73865:43 60.43746:14 60.63…
372	478.294	8.374	C23H46NO7P	O=C(OCC(O)COP(=O)(O)OCCN)CCCCCCCC=CCCCCCCCC	NA	LPE 18:1	[M-H]-	NegLipidPPT	0.93	TRUE	6.366	478.294	C23H46NO7P	LPE	PYVRVRFVLRNJLY-UHFFFAOYSA-N	O=C(OCC(O)COP(=O)(O)OCCN)CCCCCCCC=CCCCCCCCC	410	FALSE	TRUE	TRUE	Normalized unit: Intensity; Annotation method: Msp20250805135626_NCDK_conventional_converted_dev_1	FALSE	FALSE	7859	0	0	1	0.88	0.984	0.91	2	2	2.575	728.33	Neg_Lipid_PPT_PQC_it1	478.29407:121641 479.29874:32612 480.30340:6368	50.38886:17 50.64970:12 50.74968:24 50.78716:13 51.73041:9 52.71068:173 52.74103:96 52.75616:18 54.03372:52 55.03997:10 55.83306:96 56.59853:66 56.79797:114 56.82425:5 57.31801:28 57.45703:80 57.47574:13 58.56293:41 58.60821:34 58.99643:139 59.01897:10 59.02694:10 61.54798:10 61.67278:35 62.11876:110 62.19261:19 62.75631:17 63.49246:18 64.02818:30 66.45149:66 66.77100:20 67.03868:26 67.72076:27 6…
373	478.294	8.1	C23H46NO7P	O=C(OCC(O)COP(=O)(O)OCCN)CCCCCCCC=CCCCCCCCC	NA	LPE 18:1	[M-H]-	NegLipidPPT	0.67	TRUE	6.366	478.294	C23H46NO7P	LPE	PYVRVRFVLRNJLY-UHFFFAOYSA-N	O=C(OCC(O)COP(=O)(O)OCCN)CCCCCCCC=CCCCCCCCC	410	FALSE	TRUE	TRUE	Normalized unit: Intensity; Annotation method: Msp20250805135626_NCDK_conventional_converted_dev_1	FALSE	FALSE	7860	0	0	0.99	0.803	0.985	0.786	1	2	2.501	212.23	Neg_Lipid_PPT_PQC_it1	478.29324:27771 479.29791:6665 480.30258:5318	50.04825:47 50.28316:14 50.46478:11 50.80383:26 51.11534:15 51.18096:42 52.20688:12 52.24412:18 52.31437:26 52.54935:13 53.07210:34 53.60090:80 53.65053:11 54.09215:29 54.29325:22 54.86821:41 55.12205:16 55.18620:6 55.24798:45 55.50288:19 55.82638:68 56.14070:25 56.16920:29 56.28627:29 56.32346:118 56.38451:20 57.06948:26 57.25313:15 58.10418:79 58.25178:20 58.88988:9 58.97115:60 59.42006:19 61.5…
374	479.321	10.347	null	null	NA	RIKEN N-VS1 ID-2045 from Mouse_SmallIntestine_WT_N_F1	[M-H]-	NegLipidPPT	0.93	TRUE	7.25	479.318	null	Unknown	null	null	430	FALSE	TRUE	TRUE	Normalized unit: Intensity; Annotation method: Msp20250805135626_NCDK_conventional_converted_dev_1	FALSE	FALSE	7875	0	0	0.93	0.869	0.938	0.909	1	0.5	1.407	852.86	Neg_Lipid_PPT_PQC_it1	479.32028:130194 480.32495:38035 481.32962:11004	50.04835:134 50.35164:12 50.78378:26 50.80439:6 51.90494:95 52.50431:26 55.90258:22 56.57090:15 57.57742:23 57.90322:33 58.26162:12 58.74788:11 59.01372:357 59.07210:9 59.12680:39 59.44907:155 59.46724:25 59.48256:6 59.49011:6 60.13884:69 60.16637:5 60.20140:34 60.94448:12 61.33940:17 61.77107:68 61.79235:9 62.08356:8 62.66526:25 62.92375:10 63.42036:21 63.62149:26 64.09679:45 64.10438:22 64.4029…
375	480.309	7.872	C23H48NO7P	null	NA	Unknown (carbon number 23); PlaSMA ID-1341	[M-H]-	NegLipidPPT	0.93	TRUE	10.05	480.31	C23H48NO7P	Unknown	null	null	430	FALSE	TRUE	TRUE	Normalized unit: Intensity; Annotation method: MSMS-Public_all-neg-VS19_4	FALSE	FALSE	7884	0	0	0.98	0.623	0.762	0.677	2	0.4	1.199	302.14	Neg_Lipid_PPT_PQC_it1	480.30942:46975 481.31409:14096 482.31875:2639	50.30342:18 50.57099:33 50.62970:48 50.66271:55 50.67696:21 50.77488:22 50.84367:26 50.85621:6 51.05863:42 51.63860:49 51.67426:8 51.82567:34 52.14340:76 52.15301:31 52.52752:89 52.65727:14 52.78123:84 52.95907:82 52.97462:6 53.23912:51 54.08464:105 54.25288:9 54.61767:94 55.54387:15 55.76571:19 55.98293:27 56.07688:34 56.13042:26 56.33943:88 56.84600:54 57.21829:113 57.47773:38 57.49089:16 57.57…
376	480.31	9.616	C23H48NO7P	O=C(OCC(O)COP(=O)(O)OCCN)CCCCCCCCCCCCCCCCC	NA	LPE 18:0	[M-H]-	NegLipidPPT	0.93	TRUE	6.828	480.31	C23H48NO7P	LPE	BBYWOYAFBUOUFP-UHFFFAOYSA-N	O=C(OCC(O)COP(=O)(O)OCCN)CCCCCCCCCCCCCCCCC	410	FALSE	TRUE	TRUE	Normalized unit: Intensity; Annotation method: Msp20250805135626_NCDK_conventional_converted_dev_1	FALSE	FALSE	7887	0	0	1	0.878	0.982	0.908	2	2	2.571	2592.6	Neg_Lipid_PPT_PQC_it1	480.31009:388331 481.31476:96034 482.31942:20573	50.30800:25 50.31756:6 50.52550:9 51.41254:51 51.81838:57 52.32735:34 55.32663:17 55.67539:42 57.23011:81 58.70592:20 59.61821:59 59.62830:12 59.65491:22 59.99498:58 60.36632:15 60.51833:43 61.08200:62 61.09557:7 63.78440:35 65.85280:16 66.61250:64 67.99657:127 69.34019:29 70.38196:123 72.76658:81 72.82510:19 73.42491:15 75.61981:18 78.95807:451 79.00585:9 80.64958:31 83.02455:162 83.05839:7 86.1…
377	481.3	10.124	null	null	NA	RIKEN N-VS1 ID-2055 from Mouse_Feces_WT_N_Ctr	[M-H]-	NegLipidPPT	0.93	TRUE	4.93	481.3	null	Unknown	null	null	430	FALSE	TRUE	TRUE	Normalized unit: Intensity; Annotation method: Msp20250805135626_NCDK_conventional_converted_dev_1	FALSE	FALSE	7904	0	0	1	0.847	0.938	0.903	1	0.5	1.431	53.48	Neg_Lipid_PPT_PQC_it1	481.30017:18557 482.30484:3986 483.30951:0	51.02259:8 51.20946:25 51.52949:48 51.63093:9 51.84747:36 51.98247:19 52.35664:34 52.89287:48 53.05198:46 54.03741:10 55.04261:45 55.17869:88 55.27226:13 55.86071:24 56.02110:30 56.34842:82 56.36671:8 56.46837:62 57.82747:29 57.98803:19 58.01121:24 58.24875:41 58.64017:24 58.81959:63 58.86781:13 58.95213:86 59.01289:111 59.03762:16 59.15465:37 59.51901:27 59.58984:180 59.60508:26 59.70646:32 59.8…
378	483.315	11.612	null	null	NA	RIKEN N-VS1 ID-2067 from Mouse_Feces_WT_N_Ctr	[M-H]-	NegLipidPPT	0.93	TRUE	3.8	483.312	null	Unknown	null	null	430	FALSE	TRUE	TRUE	Normalized unit: Intensity; Annotation method: Msp20250805135626_NCDK_conventional_converted_dev_1	FALSE	FALSE	7940	0	0	0.86	0.973	0.866	0.846	1	0.5	1.358	56.06	Neg_Lipid_PPT_PQC_it3	483.31494:9471 484.31961:2521 485.32428:1209	50.21963:20 50.43969:22 50.68142:89 50.80266:37 51.13504:16 51.18420:97 51.20242:68 51.27235:110 51.78777:27 51.88324:25 52.29921:15 52.40522:53 52.41521:33 52.47884:92 52.50946:55 52.53504:105 52.59378:24 52.64308:63 52.97533:6 53.00329:41 53.52648:7 53.57727:48 53.62536:34 53.87940:17 54.08728:63 54.10325:35 54.20879:27 54.56421:124 54.58427:10 55.15492:43 55.43318:17 55.67287:28 55.79335:72 56…
379	485.337	8.333	C23H39D7NO7P	[C@](COP(=O)(O)OCCN)([H])(O)COC(CCCCCCC/C=C\CCCCCC([2H])([2H])C([2H])([2H])C([2H])([2H])[2H])=O	NA	LPE 18:1(d7)	[M-H]-	NegLipidPPT	1	TRUE	6.336	485.337	C23H39[2H]7NO7P	LPE	PYVRVRFVLRNJLY-CCLUNVSZNA-N	[C@](COP(=O)(O)OCCN)([H])(O)COC(CCCCCCC/C=C\CCCCCC([2H])([2H])C([2H])([2H])C([2H])([2H])[2H])=O	430	FALSE	TRUE	TRUE	Normalized unit: Intensity; Annotation method: Msp20250805135626_NCDK_conventional_converted_dev_1	FALSE	FALSE	7988	0	0	1	0.839	0.815	0.748	2	0.25	1.335	94.4	Neg_Lipid_PPT_PQC_it3	485.33743:8994 486.34210:2421 487.34677:1288	50.11907:40 50.72325:17 51.18014:10 51.23902:22 51.47709:59 51.51526:45 51.52698:32 51.67382:36 51.76277:63 51.95210:65 52.56992:16 52.82799:9 52.91619:47 52.99599:30 53.05219:24 53.13255:9 53.15531:40 53.16774:15 53.40423:73 53.42086:11 53.45062:18 53.70211:47 53.91505:18 54.40265:15 54.50239:6 54.59951:22 54.64402:50 54.72398:17 54.74231:25 55.01186:51 55.13848:34 55.38412:39 55.44089:21 55.474…
380	489.278	8.46	null	null	NA	RIKEN N-VS1 ID-2112 from Mouse_BAT_fads2KO_N_Ctr	[M-H]-	NegLipidPPT	1	TRUE	6.23	489.279	null	Unknown	null	null	430	FALSE	TRUE	TRUE	Normalized unit: Intensity; Annotation method: Msp20250805135626_NCDK_conventional_converted_dev_1	FALSE	FALSE	8043	0	0	0.96	0.848	0.766	0.775	1	0.25	1.189	712.6	Neg_Lipid_PPT_PQC_it3	489.27747:69783 490.28213:21852 491.28680:4352	50.40160:255 50.42546:17 50.43739:19 50.57870:156 50.61014:8 50.62215:41 50.84265:22 51.14077:23 51.87218:19 51.93945:23 52.21257:255 52.25143:23 52.26897:49 52.39180:35 52.76511:18 52.78257:13 52.79023:5 53.23110:12 53.32616:45 53.51126:53 53.65733:19 54.45637:52 54.98596:37 54.99393:9 55.02178:22 55.07624:14 55.39199:19 55.57044:75 55.58904:8 55.72691:11 55.88183:21 56.40002:11 56.55984:10 56.7…
381	490.357	11.479	C26H53NO5S	O=C(N(CC(O)CCCCCCCCC)CS(=O)(=O)O)CCCCCCCCCCCCC	NA	low score: SL 26:0;O|SL 12:0;O/14:0	[M-H]-	NegLipidPPT	1	TRUE	7.424	490.357	C26H53NO5S	SL	VPWQHJKTWWHENS-UHFFFAOYSA-N	O=C(N(CC(O)CCCCCCCCC)CS(=O)(=O)O)CCCCCCCCCCCCC	530	FALSE	TRUE	FALSE	Normalized unit: Intensity; Annotation method: Msp20250805135626_NCDK_conventional_converted_dev_1	FALSE	FALSE	8062	0	0	0.99	0.947	0.866	0.843	1	0.33	1.458	1128.37	Neg_Lipid_PPT_PQC_it1	490.35800:24803 491.36267:10573 492.36734:0	50.15074:24 50.23419:18 50.27345:17 50.61773:142 50.79701:30 50.82193:65 50.92017:82 50.94021:7 51.54404:13 51.55781:73 51.57632:16 51.66276:16 51.73538:32 51.99384:8 52.09854:8 52.20892:25 52.61506:23 52.78530:26 53.71732:132 54.33836:27 54.34952:113 54.37472:62 55.28381:13 55.46215:28 55.53537:39 55.59537:49 56.15726:138 56.35105:114 56.51347:9 56.67629:57 57.56169:33 57.80497:33 57.87722:38 58…
382	491.32	9.935	null	null	NA	RIKEN N-VS1 ID-2125 from Mouse_Feces_WT_N_Ctr	[M-H]-	NegLipidPPT	0.93	TRUE	7.18	491.321	null	Unknown	null	null	430	FALSE	TRUE	TRUE	Normalized unit: Intensity; Annotation method: Msp20250805135626_NCDK_conventional_converted_dev_1	FALSE	FALSE	8075	0	0	0.99	0.552	1	0.722	1	0.2	1.137	1556.29	Neg_Lipid_PPT_PQC_it2	491.32016:194753 492.32483:68455 493.32950:16718	50.03167:180 50.55666:25 50.66895:72 50.67998:14 50.78225:23 51.59177:121 51.61855:6 51.87459:138 51.90714:6 52.52199:26 52.77382:47 54.10784:21 54.32519:12 54.71655:22 55.36186:25 56.35857:42 56.72780:24 57.46986:38 57.77980:28 58.19287:46 58.20580:5 58.57352:8 58.69820:15 59.01277:412 59.04554:15 59.13328:14 59.20265:180 59.24037:7 59.43313:13 59.52213:28 59.78980:16 60.05951:107 60.08581:6 60.…
383	493.336	10.909	null	null	NA	RIKEN N-VS1 ID-2138 from Mouse_Feces_WT_N_Ctr	[M-H]-	NegLipidPPT	0.93	TRUE	7.42	493.337	null	Unknown	null	null	430	FALSE	TRUE	TRUE	Normalized unit: Intensity; Annotation method: Msp20250805135626_NCDK_conventional_converted_dev_1	FALSE	FALSE	8112	0	0	0.99	0.763	0.932	0.882	1	0.25	1.259	705.43	Neg_Lipid_PPT_PQC_it2	493.33640:145311 494.34106:51024 495.34573:14469	50.05077:72 50.07268:6 50.32986:36 50.62678:171 50.64215:33 50.77041:50 50.77971:12 51.06101:22 51.28892:28 51.34125:36 51.35408:235 51.38795:10 51.89080:108 51.91623:129 51.93214:14 52.08596:21 52.31384:13 52.66995:46 52.93871:73 52.95621:14 53.24851:14 53.74366:46 53.94723:9 54.10243:7 54.40592:33 54.56940:102 54.94164:42 55.05515:10 55.42545:48 55.63139:12 55.85084:17 56.01523:168 56.16545:45 …
384	500.278	7.055	C25H44NO7P	O=C(OCC(O)COP(=O)(O)OCCN)CCCCCCC=CCC=CCC=CCC=CCC	NA	LPE 20:4	[M-H]-	NegLipidPPT	0.93	TRUE	5.813	500.278	C25H44NO7P	LPE	JPNPIRVRGLGTRE-UHFFFAOYSA-N	O=C(OCC(O)COP(=O)(O)OCCN)CCCCCCC=CCC=CCC=CCC=CCC	410	FALSE	TRUE	TRUE	Normalized unit: Intensity; Annotation method: Msp20250805135626_NCDK_conventional_converted_dev_1	FALSE	FALSE	8245	0	0	1	0.947	0.982	0.955	3	2	2.607	1368.91	Neg_Lipid_PPT_PQC_it1	500.27859:131307 501.28326:36356 502.28793:6043	50.30345:34 50.52102:5 51.41420:24 52.73761:37 53.05912:5 53.07406:49 54.10492:24 54.33197:45 54.83997:28 55.25686:17 55.32757:33 55.38161:52 56.65380:70 57.09569:23 57.77967:21 57.88749:29 58.64482:61 58.95783:52 59.01349:356 61.29868:13 61.89834:16 62.14357:24 62.68457:12 63.58772:52 63.60837:6 63.80558:20 64.18269:35 64.51280:22 66.29400:91 67.39962:37 68.78132:248 68.82077:13 71.55074:149 71.…
385	502.294	7.779	C25H46NO7P	O=C(OCC(O)COP(=O)(O)OCCN)CCCCCCCCCC=CCC=CCC=CCC	NA	LPE 20:3	[M-H]-	NegLipidPPT	0.93	TRUE	6.303	502.294	C25H46NO7P	LPE	UEONHLLDVDPRRN-UHFFFAOYSA-N	O=C(OCC(O)COP(=O)(O)OCCN)CCCCCCCCCC=CCC=CCC=CCC	410	FALSE	TRUE	TRUE	Normalized unit: Intensity; Annotation method: Msp20250805135626_NCDK_conventional_converted_dev_1	FALSE	FALSE	8288	0	0	0.99	0.874	0.977	0.907	2	2	2.564	126.48	Neg_Lipid_PPT_PQC_it2	502.29309:10870 503.29776:2624 504.30243:0	50.44527:35 50.56136:45 50.96986:27 51.01950:71 51.58409:76 51.60123:11 51.61119:7 51.67190:23 51.80264:21 52.20671:11 52.37434:32 52.48785:106 52.50940:8 52.61994:33 52.90080:39 53.40594:70 53.41737:32 53.74146:24 53.90457:69 54.71755:80 54.85541:17 54.98091:14 55.07069:38 55.19106:40 55.21558:169 55.23751:18 55.28389:8 55.31654:6 55.41809:40 55.52656:8 55.54645:13 55.57042:22 56.09839:95 56.229…
386	505.335	10.143	C26H50O9	CC(O)C(CCCCCCCCCCCCCCCCC(O)=O)OC1OC(CO)C(O)C(O)C1O	NA	NCGC00384950-01!19-hydroxy-18-[3,4,5-trihydroxy-6-(hydroxymethyl)oxan-2-yl]oxyicosanoic acid	[M-H]-	NegLipidPPT	0.93	TRUE	-1	505.338	C26H50O9	Saccharolipids	GYUCMTKUEQLBJW-UHFFFAOYSA-N	CC(O)C(CCCCCCCCCCCCCCCCC(O)=O)OC1OC(CO)C(O)C(O)C1O	430	FALSE	TRUE	TRUE	Normalized unit: Intensity; Annotation method: MSMS-Public_all-neg-VS19_4	FALSE	FALSE	8337	0	0	0.89	0.93	0.866	0.823	1	0.14	1.272	5255.24	Neg_Lipid_PPT_PQC_it1	505.33569:197127 506.34036:68579 507.34503:20498	50.46492:24 50.49624:11 51.36055:23 51.47227:16 52.95322:20 53.23198:99 54.20919:62 54.89708:71 55.33540:9 57.28140:28 57.28923:8 58.87304:27 58.99582:75 59.01476:160 59.42622:6 61.31318:12 61.39353:18 61.50195:39 61.92854:55 61.94478:8 62.56445:137 62.71469:22 65.59498:54 66.14555:60 67.66861:38 68.87993:72 68.99302:8 69.00372:25 69.62063:15 70.84116:36 72.53583:21 72.72149:23 72.87538:24 74.395…
387	506.325	9.795	C25H50NO7P	O=C(OCC(O)COP(=O)(O)OCCN)CCCCCCCCCC=CCCCCCCCC	NA	LPE 20:1	[M-H]-	NegLipidPPT	0.93	TRUE	6.907	506.325	C25H50NO7P	LPE	JEAGLCKGAKACCE-UHFFFAOYSA-N	O=C(OCC(O)COP(=O)(O)OCCN)CCCCCCCCCC=CCCCCCCCC	410	FALSE	TRUE	TRUE	Normalized unit: Intensity; Annotation method: Msp20250805135626_NCDK_conventional_converted_dev_1	FALSE	FALSE	8369	0	0	0.96	0.935	0.968	0.942	3	2	2.579	1215.4	Neg_Lipid_PPT_PQC_it2	506.32657:35519 507.33124:10700 508.33590:6313	50.15231:86 50.33980:36 50.56047:14 51.55678:19 51.75529:9 53.09513:61 53.33220:101 53.95492:13 54.05657:10 54.39524:26 54.69225:221 55.03536:57 56.39907:28 56.75167:5 57.02511:21 57.09377:13 57.39203:121 57.42009:8 58.00562:55 58.02435:12 58.15876:29 58.58147:7 58.93403:13 59.70102:11 59.78179:58 60.40326:29 61.29865:24 61.67804:85 63.26942:14 64.15971:120 64.18106:90 64.21037:45 64.28521:39 65.…
388	507.442	7.213	C32H60O4	O=C(O)CCCCCCC(OC(=O)CCCCCCCC=CCCCCCC)CCCCCCCC	NA	low score: FAHFA 32:2;O2|FAHFA 16:1/16:0;O	[M-H]-	NegLipidPPT	0.67	TRUE	8.478	507.442	C32H60O4	FAHFA	SSVXURABJQSKCH-UHFFFAOYSA-N	O=C(O)CCCCCCC(OC(=O)CCCCCCCC=CCCCCCC)CCCCCCCC	530	FALSE	TRUE	FALSE	Normalized unit: Intensity; Annotation method: Msp20250805135626_NCDK_conventional_converted_dev_1	FALSE	FALSE	8400	0	0	1	0.916	0.938	0.839	1	0.33	1.471	609.96	Neg_Lipid_PPT_PQC_it2	507.44189:9282 508.44656:3121 509.45123:919	50.13153:106 50.36908:20 50.38889:44 50.57753:108 50.59135:26 50.65873:18 50.91538:13 51.11078:28 51.39794:49 51.52914:6 51.54156:13 51.73546:18 51.87481:46 51.88762:30 51.90716:43 52.04628:16 52.17425:19 52.18655:5 52.28948:35 52.37051:161 52.40748:5 52.50938:63 52.51519:42 52.68133:46 52.68968:21 52.81220:9 52.82068:70 53.13049:88 53.49619:32 53.67651:21 53.70763:7 54.17147:74 54.18305:24 54.27…
389	508.342	9.482	C25H52NO7P	O=C(OC(COCCCCCCCCCCCC)COP(=O)(O)OCCN)CCCCCCC	NA	low score: PE O-20:0|PE O-12:0_8:0	[M-H]-	NegLipidPPT	0.93	TRUE	7.489	508.341	C25H52NO7P	EtherPE	YWEDYSFVZQTYPZ-UHFFFAOYSA-N	O=C(OC(COCCCCCCCCCCCC)COP(=O)(O)OCCN)CCCCCCC	530	FALSE	TRUE	FALSE	Normalized unit: Intensity; Annotation method: Msp20250805135626_NCDK_conventional_converted_dev_1	FALSE	FALSE	8414	0	0	0.97	0.277	0.614	0.696	1	0.33	1.188	4792.1	Neg_Lipid_PPT_PQC_it2	508.34219:19900 509.34686:5786 510.35153:1275	50.24290:83 50.97036:49 51.14253:18 51.27322:12 51.91772:25 51.96758:176 52.71510:33 53.59632:32 53.76343:177 53.78476:15 54.43137:26 54.75403:15 55.46429:58 55.63263:27 56.13107:11 56.16414:59 56.42905:143 56.46750:8 56.71357:104 57.02474:136 57.04083:74 57.62775:220 57.66624:75 57.77191:48 57.78478:16 59.11839:55 59.24799:22 59.43948:68 60.07027:15 60.99303:55 61.98837:66 62.35365:135 63.44395:…
390	509.289	6.979	C24H47O9P	O=C(OCC(O)COP(=O)(O)OCC(O)CO)CCCCCCCC=CCCCCCCCC	NA	LPG 18:1	[M-H]-	NegLipidPPT	0.87	TRUE	5.87	509.289	C24H47O9P	LPG	FQQQKGAFQIIGLQ-UHFFFAOYSA-N	O=C(OCC(O)COP(=O)(O)OCC(O)CO)CCCCCCCC=CCCCCCCCC	410	FALSE	TRUE	TRUE	Normalized unit: Intensity; Annotation method: Msp20250805135626_NCDK_conventional_converted_dev_1	FALSE	FALSE	8431	0	0	1	0.879	0.931	0.887	3	2	2.552	331	Neg_Lipid_PPT_PQC_it5	509.28815:8097 510.29281:1482 511.29748:405	50.02871:46 50.17306:25 50.89312:33 50.97841:18 51.06704:119 51.11150:55 51.74923:82 51.82376:104 52.26137:18 52.34648:12 52.85146:5 52.90551:69 53.10797:43 53.77733:66 53.80509:5 53.82045:53 54.40539:52 54.45655:31 54.47730:96 54.96206:54 54.99303:36 55.00296:23 55.04491:38 55.12233:70 55.12988:21 55.17955:93 55.31203:7 55.64686:6 55.71349:46 56.01636:22 56.41813:30 56.44701:56 56.46508:128 56.4…
391	509.331	10.842	null	null	NA	RIKEN N-VS1 ID-2283 from Mouse_Feces_WT_ABX_Ctr	[M-H]-	NegLipidPPT	0.93	TRUE	6.28	509.326	null	Unknown	null	null	430	FALSE	TRUE	TRUE	Normalized unit: Intensity; Annotation method: Msp20250805135626_NCDK_conventional_converted_dev_1	FALSE	FALSE	8433	0	0	0.67	0.729	1	0.825	1	0.14	1.034	32550.3	Neg_Lipid_PPT_PQC_it1	509.33090:229499 510.33557:68743 511.34024:19463	51.01420:20 53.58790:23 53.97164:48 54.18498:16 54.71500:80 54.92456:18 55.10659:23 55.94668:34 56.78776:5 56.83728:31 57.28788:14 59.39993:47 59.41404:7 59.70674:15 60.52363:208 60.56387:12 61.09534:20 62.02097:27 62.89175:120 62.90740:15 63.43689:27 64.32754:125 64.76300:16 64.82396:35 65.48346:42 65.60335:12 65.99049:149 66.01742:7 67.57311:16 68.60561:84 68.95576:29 70.67191:19 72.16335:79 72…
392	522.32	9.098	C25H50NO8P	O=C(OCC(O)COP(=O)(O)OCCNC(=O)CCCCCCCCCCC)CCCCCCC	NA	low score: LPE-N 20:0|LPE-N (FA 12:0)8:0	[M-H]-	NegLipidPPT	0.87	TRUE	6.868	522.32	C25H50NO8P	LNAPE	ZJEHNYIMSUWJKY-UHFFFAOYSA-N	O=C(OCC(O)COP(=O)(O)OCCNC(=O)CCCCCCCCCCC)CCCCCCC	530	FALSE	TRUE	FALSE	Normalized unit: Intensity; Annotation method: Msp20250805135626_NCDK_conventional_converted_dev_1	FALSE	FALSE	8667	0	0	1	0.512	0.846	0.773	1	0.2	1.249	1079.98	Neg_Lipid_PPT_PQC_it2	522.31970:36244 523.32437:11483 524.32904:3030	50.01621:15 50.41953:6 50.43564:85 50.44796:13 50.73339:59 50.74289:72 50.96207:22 51.04376:46 52.58635:66 53.13719:24 53.46023:43 53.85335:26 54.72216:19 55.09576:19 55.42787:14 55.54896:90 55.95536:21 56.28868:58 56.58434:20 56.79813:9 57.44700:46 57.50920:39 57.78183:67 57.91049:62 58.53625:19 59.74344:25 60.35821:122 60.74565:49 60.78535:38 61.93195:22 62.16770:13 62.24794:74 62.27413:34 62.5…
393	523.448	9.146	C36H60O2	O=C(O)CCCCCCCCCCCCCCCCC=CCC=CCC=CCC=CCC=CCC=CCC	NA	FA 36:6	[M-H]-	NegLipidPPT	1	TRUE	10.515	523.452	C36H60O2	FA	XTVQYBHOOSVJTF-UHFFFAOYSA-N	O=C(O)CCCCCCCCCCCCCCCCC=CCC=CCC=CCC=CCC=CCC=CCC	410	FALSE	TRUE	TRUE	Normalized unit: Intensity; Annotation method: Msp20250805135626_NCDK_conventional_converted_dev_1	FALSE	FALSE	8690	0	0	0.74	1	0.866	0.866	1	2	2.428	176.16	Neg_Lipid_PPT_PQC_it3	523.44806:17272 524.45273:7679 525.45739:1700	50.43694:20 50.46634:5 50.54585:10 50.56835:59 51.41570:116 51.52245:226 51.53700:37 51.56192:50 51.65410:236 51.68582:11 51.89663:127 51.91440:13 52.01424:8 52.20668:98 52.23897:5 52.58961:82 52.67972:57 52.69351:7 52.93353:13 52.99391:182 53.36267:42 53.45054:23 53.68849:32 53.98277:16 53.99774:126 54.26188:75 54.30324:24 54.49193:58 54.50755:34 54.61597:6 54.72719:36 54.79202:167 54.96294:42 5…
394	524.3	7.978	C24H48NO9P	O=C(OCC(O)COP(=O)(O)OCC(N)C(=O)O)CCCCCCCCCCCCCCCCC	NA	LPS 18:0	[M-H]-	NegLipidPPT	0.87	TRUE	6.106	524.299	C24H48NO9P	LPS	ZPDQFUYPBVXUKS-UHFFFAOYSA-N	O=C(OCC(O)COP(=O)(O)OCC(N)C(=O)O)CCCCCCCCCCCCCCCCC	410	FALSE	TRUE	TRUE	Normalized unit: Intensity; Annotation method: Msp20250805135626_NCDK_conventional_converted_dev_1	FALSE	FALSE	8701	0	0	1	0.728	0.89	0.814	3	2	2.479	299.87	Neg_Lipid_PPT_PQC_it4	524.29889:7556 525.30356:2919 526.30822:2243	50.14086:12 50.21936:39 50.23420:7 50.50907:16 50.77008:38 51.26145:45 51.49466:152 51.71306:53 51.96041:88 52.52206:8 52.85866:32 52.98697:62 53.05233:87 53.17306:48 53.52903:12 53.72909:10 53.89905:37 53.99672:31 54.08708:19 54.57935:135 54.60235:9 55.15682:186 55.18358:28 55.19250:10 55.23270:58 55.65113:27 55.74755:39 55.81209:11 56.14523:122 56.16718:14 56.17699:12 56.26822:54 56.31834:20 56…
395	526.294	7.867	C27H46NO7P	O=C(OCC(O)COP(=O)(O)OCCN)CCCCCC=CCC=CCC=CCC=CCC=CCC	NA	LPE 22:5	[M-H]-	NegLipidPPT	0.93	TRUE	5.877	526.294	C27H46NO7P	LPE	OSRWIBSZJTWIKA-UHFFFAOYSA-N	O=C(OCC(O)COP(=O)(O)OCCN)CCCCCC=CCC=CCC=CCC=CCC=CCC	410	FALSE	TRUE	TRUE	Normalized unit: Intensity; Annotation method: Msp20250805135626_NCDK_conventional_converted_dev_1	FALSE	FALSE	8727	0	0	0.98	0.723	0.802	0.91	3	2	2.494	478.73	Neg_Lipid_PPT_PQC_it3	526.29291:13596 527.29758:4028 528.30224:0	50.38624:15 50.58041:41 50.63025:37 50.73598:31 50.80160:48 51.53740:12 51.59758:20 51.78282:28 51.96718:104 52.52110:11 52.81013:25 53.37655:37 53.71388:28 53.83559:22 53.84572:7 54.15573:19 54.43297:15 54.56192:68 54.67360:31 54.77587:24 54.85544:45 55.45443:82 55.47395:80 55.49018:11 55.54634:6 55.61603:45 55.67012:37 55.67786:21 56.32133:23 56.39384:18 56.61013:59 57.15067:42 57.79291:34 57.9…
396	527.447	25.005	null	null	NA	RIKEN N-VS1 ID-2436 from Mouse_Muscle_WT_CTX0_Ctr	[M-H]-	NegLipidPPT	1	TRUE	11.95	527.443	null	Unknown	null	null	430	FALSE	TRUE	TRUE	Normalized unit: Intensity; Annotation method: Msp20250805135626_NCDK_conventional_converted_dev_1	FALSE	FALSE	8795	0	0	0.79	0.954	0.866	0.846	1	0.5	1.323	16315.4	Neg_Lipid_PPT_PQC_it1	527.44678:223970 528.45145:82420 529.45611:37392	50.07179:48 50.08728:5 50.41084:44 53.14268:6 53.22065:51 53.70528:39 54.15831:34 54.35249:34 55.86644:13 56.71662:173 56.75128:6 58.03768:21 59.22901:47 59.62833:72 63.92017:28 64.26861:50 64.27615:26 64.47899:5 65.85566:30 68.45980:37 71.96288:20 72.61230:12 77.26001:67 79.71101:53 80.99781:18 87.38420:106 87.60683:34 90.30391:9 91.00456:14 93.45559:21 95.56377:17 98.37727:58 99.64599:11 100.27…
397	528.309	8.354	C27H48NO7P	O=C(OCC(O)COP(=O)(O)OCCN)CCCCCCCCC=CCC=CCC=CCC=CCC	NA	LPE 22:4	[M-H]-	NegLipidPPT	0.93	TRUE	6.281	528.31	C27H48NO7P	LPE	RSVFMXVZJZRSQQ-UHFFFAOYSA-N	O=C(OCC(O)COP(=O)(O)OCCN)CCCCCCCCC=CCC=CCC=CCC=CCC	410	FALSE	TRUE	TRUE	Normalized unit: Intensity; Annotation method: Msp20250805135626_NCDK_conventional_converted_dev_1	FALSE	FALSE	8812	0	0	1	0.57	0.767	0.894	2	2	2.455	75.37	Neg_Lipid_PPT_PQC_it4	528.30927:10192 529.31393:2489 530.31860:566	50.05040:30 50.24144:19 50.76191:188 50.78752:12 50.93008:6 50.97955:101 51.46446:8 51.49181:11 51.66317:32 51.86491:145 51.89460:171 52.03681:35 52.04712:39 52.22892:44 52.36153:21 52.58944:41 52.96333:14 53.08045:14 53.40346:31 53.70383:56 54.22929:57 54.24237:11 54.38493:26 54.42048:49 54.47909:92 54.80906:32 54.86814:21 54.91950:34 54.98810:31 55.01356:6 55.12441:49 55.28139:66 55.56591:13 55…
398	529.463	24.802	null	null	NA	RIKEN N-VS1 ID-2457 from Cell_HeLa_WT_N_Ctr	[M-H]-	NegLipidPPT	1	TRUE	11.62	529.462	null	Unknown	null	null	430	FALSE	TRUE	TRUE	Normalized unit: Intensity; Annotation method: Msp20250805135626_NCDK_conventional_converted_dev_1	FALSE	FALSE	8851	0	0	0.98	0.971	0.866	0.853	1	0.5	1.413	6116.18	Neg_Lipid_PPT_PQC_it5	529.46332:455052 530.46799:177355 531.47265:38128	50.09016:22 50.12941:40 50.57556:28 50.79945:58 50.81910:21 50.86849:50 50.87639:26 51.12300:53 51.51674:26 51.69150:34 51.70093:13 52.06152:31 53.50517:180 54.23537:113 54.28562:98 54.68386:37 55.36885:62 55.63388:24 55.69789:6 56.11110:34 56.19071:24 56.37461:260 56.40986:68 56.43139:22 57.03233:23 57.08437:23 57.23208:56 57.79809:10 57.95972:36 58.14283:14 58.54095:31 58.73652:75 59.23428:17 5…
399	533.455	8.706	null	null	NA	RIKEN N-VS1 ID-2501 from Mouse_Macrophage_WT_N_F1AA	[M-H]-	NegLipidPPT	1	TRUE	6.28	533.458	null	Unknown	null	null	430	FALSE	TRUE	TRUE	Normalized unit: Intensity; Annotation method: Msp20250805135626_NCDK_conventional_converted_dev_1	FALSE	FALSE	8913	0	0	0.8	0.872	0.82	0.816	2	0.67	1.385	1637.15	Neg_Lipid_PPT_PQC_it2	533.45453:104718 534.45920:40335 535.46386:7916	50.08492:12 50.19235:10 50.28135:55 50.59668:61 50.63445:117 50.64466:137 50.65904:17 50.69344:49 50.92890:36 50.96032:44 51.10798:19 51.39157:49 51.61946:56 51.87251:24 51.87969:31 52.02674:22 52.44668:12 53.91921:15 54.05156:57 54.19052:34 54.35443:11 54.41647:5 54.55343:20 55.10813:137 55.25292:56 55.33386:16 55.35819:30 55.54632:22 55.62497:159 55.69074:27 55.79411:22 56.10570:155 56.43747:24…
400	536.504	21.349	C34H67NO3	CCCCCCCCCCCCCCCC(=O)N[C@@H](CO)[C@H](O)\C=C\CCCCCCCCCCCCC	NA	N-[1.3-dihydroxyoctadec-4-en-2-yl]hexadecanamide	[M-H]-	NegLipidPPT	0.93	TRUE	-1	536.505	C34H67NO3	Ceramides	YDNKGFDKKRUKPY-TURZORIXSA-N	CCCCCCCCCCCCCCCC(=O)N[C@@H](CO)[C@H](O)\C=C\CCCCCCCCCCCCC	430	FALSE	TRUE	TRUE	Normalized unit: Intensity; Annotation method: MSMS-Public_all-neg-VS19_4	FALSE	FALSE	8975	0	0	0.99	0.636	0.934	0.636	3	0.07	1.153	1682.94	Neg_Lipid_PPT_PQC_it3	536.50543:16628 537.51010:6686 538.51477:1784	50.00132:14 51.09314:24 51.10307:7 51.83193:12 51.85719:10 51.99438:28 52.50953:160 52.60209:41 52.96884:52 53.26533:15 53.37046:144 53.40278:12 53.80907:37 53.81783:12 53.96240:62 54.50239:22 54.74269:15 55.09775:259 55.64425:12 55.73991:64 56.03088:8 56.18277:95 56.22624:16 56.24439:19 56.41309:82 56.61277:49 56.67312:10 57.15311:11 57.29721:53 57.41516:19 57.77465:145 57.93785:57 58.15201:62 5…
401	537.488	9.035	C34H66O4	O=C(OC(C(=O)O)CCCCCCCCCCCCCCCC)CCCCCCCCCCCCCCC	NA	low score: AAHFA 34:1;O2|AAHFA 16:0/18:0;O	[M-H]-	NegLipidPPT	0.93	TRUE	10.592	537.489	C34H66O4	FAHFA	JFVDDJAUQXHRIZ-UHFFFAOYSA-N	O=C(OC(C(=O)O)CCCCCCCCCCCCCCCC)CCCCCCCCCCCCCCC	530	FALSE	TRUE	FALSE	Normalized unit: Intensity; Annotation method: Msp20250805135626_NCDK_conventional_converted_dev_1	FALSE	FALSE	9003	0	0	1	0.678	0.98	0.66	2	0.5	1.459	1230.4	Neg_Lipid_PPT_PQC_it2	537.48865:22732 538.49332:8332 539.49798:1985	50.14866:13 50.28424:26 50.49449:100 50.56804:13 50.92028:38 51.32682:101 51.37785:56 52.16404:15 52.25655:31 52.29008:125 52.37904:42 52.47846:45 52.76055:35 52.78903:30 52.90862:61 52.92353:7 52.97889:18 53.17035:20 53.48600:12 53.58468:33 53.89648:32 55.03490:71 55.06032:112 55.09866:10 55.13140:95 55.42202:72 55.46390:41 55.93877:37 55.95429:29 56.14560:126 56.25962:10 56.56900:6 56.58465:143…
402	538.348	8.626	C24H50NO6P	O=P([O-])(OCC[N+](C)(C)C)OCC(OCCCCCCCCC=CCCCCCC)CO	NA	low score: LPC O-16:1	[M+CH3COO]-	NegLipidPPT	0.93	TRUE	6.571	538.351	C24H50NO6P	EtherLPC	KPOMNOXBHDPKBF-UHFFFAOYSA-N	O=P([O-])(OCC[N+](C)(C)C)OCC(OCCCCCCCCC=CCCCCCC)CO	530	FALSE	TRUE	FALSE	Normalized unit: Intensity; Annotation method: Msp20250805135626_NCDK_conventional_converted_dev_1	FALSE	FALSE	9019	0	0	1	0.806	0.933	0.907	1	0.25	1.422	1197.18	Neg_Lipid_PPT_PQC_it1	538.35120:29159 539.35586:7566 540.36053:21657	50.14844:37 50.40835:5 50.57782:67 50.62488:12 50.73833:83 51.44729:36 51.58872:22 51.86832:136 51.96194:45 52.06105:247 52.08189:23 52.09657:15 52.11911:5 52.20907:29 52.39926:29 52.49970:203 52.52043:12 52.53438:5 52.60204:42 53.09232:30 53.61019:106 53.94221:42 54.55881:65 54.69170:97 54.87699:170 54.90152:7 55.49741:28 55.60241:36 56.01914:135 56.35393:25 57.09282:28 57.23792:26 57.61496:102 …
403	540.331	6.943	C23H48NO7P	O=C(OCC(O)COP(=O)([O-])OCC[N+](C)(C)C)CCCCCCCCCCCCCC	NA	LPC 15:0	[M+CH3COO]-	NegLipidPPT	0.93	TRUE	5.778	540.331	C23H48NO7P	LPC	RJZVWDTYEWCUAR-UHFFFAOYSA-N	O=C(OCC(O)COP(=O)([O-])OCC[N+](C)(C)C)CCCCCCCCCCCCCC	410	FALSE	TRUE	TRUE	Normalized unit: Intensity; Annotation method: Msp20250805135626_NCDK_conventional_converted_dev_1	FALSE	FALSE	9056	0	0	1	0.896	0.906	0.878	2	2	2.547	127.01	Neg_Lipid_PPT_PQC_it1	540.33032:18486 541.33499:5407 542.33966:1068	50.46475:12 50.58328:119 51.07862:24 51.13376:36 51.30815:44 51.44265:86 52.01315:121 52.40483:30 52.42437:80 52.58547:78 52.64478:21 52.75885:10 53.06196:54 54.18875:25 54.97438:143 55.00622:7 55.29146:74 55.44723:85 55.91636:98 56.13011:31 56.74905:47 57.64293:12 58.07625:104 58.47554:7 58.74870:27 59.01445:367 59.04297:7 59.18636:48 59.20232:13 59.32347:119 59.34498:22 59.67019:6 59.80248:11 5…
404	540.366	8.677	C24H52NO6P	O=P([O-])(OCC[N+](C)(C)C)OCC(OCCCCCCCCCCCCCCCC)CO	NA	low score: LPC O-16:0	[M+CH3COO]-	NegLipidPPT	0.93	TRUE	6.617	540.367	C24H52NO6P	EtherLPC	RKKJZVVEVRCBJA-UHFFFAOYSA-N	O=P([O-])(OCC[N+](C)(C)C)OCC(OCCCCCCCCCCCCCCCC)CO	530	FALSE	TRUE	FALSE	Normalized unit: Intensity; Annotation method: Msp20250805135626_NCDK_conventional_converted_dev_1	FALSE	FALSE	9058	0	0	1	0.851	0.985	0.907	1	0.25	1.443	1501.4	Neg_Lipid_PPT_PQC_it1	540.36707:26784 541.37173:10453 542.37640:2029	50.00870:26 50.48451:7 50.88181:34 52.25790:40 52.30642:171 52.33583:11 52.87370:5 53.04019:9 54.25765:42 54.28351:108 54.62044:32 54.95009:24 55.96818:13 56.47343:25 57.11925:26 57.54763:15 57.61427:17 58.50475:23 58.54898:15 59.01325:831 59.05105:27 59.06151:11 59.16450:21 59.19670:63 59.36225:40 59.40776:79 59.45579:21 59.63158:22 59.70637:13 59.77854:19 60.20864:21 60.40041:37 61.48107:60 62.…
405	551.479	9.983	C38H64O2	O=C(O)CCCCCCCCCCCCCCCCCCC=CCC=CCC=CCC=CCC=CCC=CCC	NA	FA 38:6	[M-H]-	NegLipidPPT	1	TRUE	12.443	551.483	C38H64O2	FA	FOBIQODNODEPKT-UHFFFAOYSA-N	O=C(O)CCCCCCCCCCCCCCCCCCC=CCC=CCC=CCC=CCC=CCC=CCC	410	FALSE	TRUE	TRUE	Normalized unit: Intensity; Annotation method: Msp20250805135626_NCDK_conventional_converted_dev_1	FALSE	FALSE	9272	0	0	0.68	0.724	0.701	0.866	1	2	2.304	953.18	Neg_Lipid_PPT_PQC_it2	551.47858:24741 552.48324:9470 553.48791:3095	50.60060:97 50.74526:21 51.02400:51 51.36368:55 52.28232:11 52.94368:33 53.58831:26 54.48015:9 54.51247:58 54.52793:5 54.54635:43 54.60200:8 54.92802:31 55.72945:18 55.79693:10 55.82788:8 55.91532:18 56.06246:36 56.17183:45 56.39231:45 56.42867:22 57.45925:34 57.58477:30 57.74002:14 59.64355:7 59.84805:24 60.62097:11 60.78262:14 60.91075:13 61.16605:10 61.83587:21 61.97190:24 62.31008:11 62.70377…
406	551.48	10.443	C38H64O2	O=C(O)CCCCCCCCCCCCCCCCCCC=CCC=CCC=CCC=CCC=CCC=CCC	NA	FA 38:6	[M-H]-	NegLipidPPT	1	TRUE	12.443	551.483	C38H64O2	FA	FOBIQODNODEPKT-UHFFFAOYSA-N	O=C(O)CCCCCCCCCCCCCCCCCCC=CCC=CCC=CCC=CCC=CCC=CCC	410	FALSE	TRUE	TRUE	Normalized unit: Intensity; Annotation method: Msp20250805135626_NCDK_conventional_converted_dev_1	FALSE	FALSE	9273	0	0	0.79	0.873	0.816	0.866	1	2	2.415	156	Neg_Lipid_PPT_PQC_it5	551.47961:10190 552.48428:3828 553.48895:0	50.32729:16 50.58274:17 50.61287:15 50.75011:36 51.01408:10 51.03266:72 51.37684:61 51.42238:17 51.48473:26 52.07566:15 52.12029:15 52.26143:26 52.27571:9 52.54931:11 52.70509:46 52.95367:12 53.08167:48 53.16564:51 53.21779:37 53.23114:128 53.26614:5 53.33179:13 53.39747:13 53.74944:16 54.05143:82 54.05934:30 54.17208:115 55.46655:86 55.72064:34 55.78131:43 55.82498:35 55.93095:15 56.58713:31 57.…
407	552.33	6.392	C24H48NO7P	O=C(OCC(O)COP(=O)([O-])OCC[N+](C)(C)C)CCCCCCCC=CCCCCCC	NA	LPC 16:1	[M+CH3COO]-	NegLipidPPT	0.93	TRUE	5.618	552.331	C24H48NO7P	LPC	LFUDDCMNKWEORN-UHFFFAOYSA-N	O=C(OCC(O)COP(=O)([O-])OCC[N+](C)(C)C)CCCCCCCC=CCCCCCC	410	FALSE	TRUE	TRUE	Normalized unit: Intensity; Annotation method: Msp20250805135626_NCDK_conventional_converted_dev_1	FALSE	FALSE	9292	0	0	1	0.886	0.897	0.87	2	2	2.54	1422.5	Neg_Lipid_PPT_PQC_it1	552.33038:22757 553.33505:8890 554.33972:1962	50.56886:75 50.58731:6 50.78232:59 50.81179:39 50.84212:51 51.42141:8 51.54668:24 51.80752:37 51.86663:7 52.03926:24 52.27710:6 52.33460:67 52.71012:54 52.79091:122 53.07210:17 53.59356:27 54.81448:53 55.41469:234 55.59921:12 55.77855:43 55.83569:28 55.84831:5 55.95242:34 56.09358:12 56.29886:37 56.32133:12 57.75290:31 58.72994:41 59.01264:288 59.04793:17 59.07119:59 59.12261:17 59.15259:22 59.43…
408	554.347	7.872	C24H50NO7P	O=C(OCC(O)COP(=O)([O-])OCC[N+](C)(C)C)CCCCCCCCCCCCCCC	NA	LPC 16:0	[M+CH3COO]-	NegLipidPPT	0.93	TRUE	6.131	554.346	C24H50NO7P	LPC	ASWBNKHCZGQVJV-UHFFFAOYSA-N	O=C(OCC(O)COP(=O)([O-])OCC[N+](C)(C)C)CCCCCCCCCCCCCCC	410	FALSE	TRUE	TRUE	Normalized unit: Intensity; Annotation method: Msp20250805135626_NCDK_conventional_converted_dev_1	FALSE	FALSE	9324	0	0	0.99	0.884	0.884	0.921	3	2	2.555	31089.4	Neg_Lipid_PPT_PQC_it4	554.34705:2752935 555.35171:763646 556.35638:158635	50.15071:43 50.22662:6 50.36159:19 50.57778:57 50.88570:23 51.02260:127 51.12183:51 51.21368:8 51.26903:15 51.34052:31 51.74219:68 51.77006:14 52.04910:11 52.07941:91 52.10322:13 52.20648:45 52.46670:28 52.74505:70 52.91194:22 52.97351:30 53.02527:53 53.27024:24 53.37844:14 53.44580:114 53.46814:52 53.48588:6 53.52635:12 53.81679:13 53.84784:57 54.15488:18 54.22943:25 54.58167:139 54.61236:72 54.…
409	555.442	6.61	null	null	NA	RIKEN N-VS1 ID-2674 from Mouse_Feces_WT_N_Ctr	[M-H]-	NegLipidPPT	0.73	TRUE	5.55	555.443	null	Unknown	null	null	430	FALSE	TRUE	TRUE	Normalized unit: Intensity; Annotation method: Msp20250805135626_NCDK_conventional_converted_dev_1	FALSE	FALSE	9344	0	0	0.94	0.981	0.866	0.855	1	0.5	1.397	116.78	Neg_Lipid_PPT_PQC_it3	555.44092:10067 556.44559:3144 557.45025:1292	50.05586:150 50.08551:38 50.23164:185 50.44527:14 50.89352:86 50.90773:91 51.03720:81 51.18240:30 51.23425:6 51.26694:51 51.31730:88 51.34322:15 51.43690:17 51.68079:21 51.80163:20 53.27905:94 53.43048:32 53.51927:104 53.69895:131 53.71671:16 53.72663:5 53.74018:5 53.88102:75 53.96764:96 54.22784:191 54.26068:5 54.27792:20 54.55526:10 55.14222:182 55.37648:22 55.40605:13 55.69345:27 55.82255:18 5…
410	561.379	9.3	C33H54O7	O=C(O)CCC(C)C1CCC2C3C(=O)CC4CC(OC(=O)CCCC(O)CCCC)CCC4(C)C3CC(O)C12C	NA	low score: SE 24:2;O5/9:0;O	[M-H]-	NegLipidPPT	0.93	TRUE	7.898	561.38	C33H54O7	KDCAE	JRVUXKUSMOFBHT-UHFFFAOYSA-N	O=C(O)CCC(C)C1CCC2C3C(=O)CC4CC(OC(=O)CCCC(O)CCCC)CCC4(C)C3CC(O)C12C	530	FALSE	TRUE	FALSE	Normalized unit: Intensity; Annotation method: Msp20250805135626_NCDK_conventional_converted_dev_1	FALSE	FALSE	9449	0	0	1	0.913	0.938	0.895	1	0.25	1.44	5439.21	Neg_Lipid_PPT_PQC_it1	561.37927:114505 562.38394:41393 563.38861:9893	50.08969:30 50.11417:35 52.35781:44 52.79200:10 52.90369:21 53.43057:33 53.66067:37 55.48980:62 56.03453:37 57.32771:90 58.54181:22 59.23147:156 59.27522:5 59.59141:46 60.56176:45 60.73943:38 61.56425:5 61.59069:39 61.60688:9 61.85762:14 62.02163:16 62.08908:34 62.56953:22 63.33062:57 64.15217:33 64.26023:31 64.81865:47 65.24985:13 66.46596:13 66.72251:110 68.14899:159 68.18535:7 68.33593:17 68.5…
411	563.505	9.094	null	null	NA	RIKEN N-VS1 ID-2757 from Mouse_Muscle_WT_CTX1_Ctr	[M-H]-	NegLipidPPT	1	TRUE	6.44	563.503	null	Unknown	null	null	430	FALSE	TRUE	TRUE	Normalized unit: Intensity; Annotation method: Msp20250805135626_NCDK_conventional_converted_dev_1	FALSE	FALSE	9498	0	0	0.95	1	0.866	0.866	1	1	1.701	15814.9	Neg_Lipid_PPT_PQC_it1	563.50507:1572080 564.50973:586806 565.51440:129880	50.13495:65 50.47456:100 50.62718:23 51.83998:20 53.52152:29 57.67205:36 58.27503:68 58.94092:23 59.06955:35 59.61116:101 59.63886:83 59.83998:29 62.90115:129 62.91393:33 63.42591:11 63.85188:77 64.78809:25 64.95930:116 64.97965:14 65.02211:10 68.45987:10 68.64114:109 69.15113:45 69.73100:13 69.85457:31 71.92601:24 72.46943:32 75.02301:38 76.97862:81 78.63538:255 78.68121:15 78.87533:107 81.35925…
412	564.344	13.81	null	null	NA	RIKEN N-VS1 ID-2765 from Mouse_Aorta_WT_N_Ctr	[M-H]-	NegLipidPPT	1	TRUE	8.13	564.345	null	Unknown	null	null	430	FALSE	TRUE	TRUE	Normalized unit: Intensity; Annotation method: Msp20250805135626_NCDK_conventional_converted_dev_1	FALSE	FALSE	9516	0	0	0.99	0.992	0.866	0.859	1	0.5	1.423	421.08	Neg_Lipid_PPT_PQC_it1	564.34387:36007 565.34854:14336 566.35321:2695	51.34321:35 51.74793:17 51.98826:77 52.00743:32 52.33717:6 52.40112:192 52.42505:39 52.48581:47 52.67043:21 52.94083:16 54.39843:14 54.44134:56 54.85790:12 55.08351:20 55.88199:57 56.10735:166 56.14047:11 56.55040:23 56.92630:37 57.03839:26 57.33633:19 57.55415:92 57.79547:26 57.80599:20 58.61859:16 59.96891:82 60.16425:29 60.33891:63 61.04854:14 61.44134:156 61.48016:9 61.67969:16 61.68972:6 62.…
413	564.535	24.143	C36H71NO3	O=C(NC(CO)C(O)C=CCCCCCCCCCCCCC)CCCCCCCCCCCCCCCCC	NA	Cer 36:1;O2|Cer 18:1;O2/18:0	[M-H]-	NegLipidPPT	0.93	TRUE	10.583	564.536	C36H71NO3	Cer_NS	VODZWWMEJITOND-UHFFFAOYSA-N	O=C(NC(CO)C(O)C=CCCCCCCCCCCCCC)CCCCCCCCCCCCCCCCC	410	FALSE	TRUE	TRUE	Normalized unit: Intensity; Annotation method: Msp20250805135626_NCDK_conventional_converted_dev_1	FALSE	FALSE	9522	0	0	1	0.53	0.757	0.828	5	2	2.417	2260.06	Neg_Lipid_PPT_PQC_it4	564.53601:15325 565.54068:7426 566.54535:1529	50.29313:5 50.91222:11 51.04623:14 52.29287:10 52.53446:14 53.20573:62 53.25120:5 53.45881:95 53.52387:27 53.88646:6 54.15057:181 54.28954:24 54.49516:118 54.97068:8 54.99376:26 55.18375:211 55.19940:21 55.21224:16 55.54648:26 55.55882:8 55.86982:56 55.88810:5 55.90005:58 56.43347:6 56.73618:138 56.91039:42 57.03837:26 57.05758:96 57.41760:16 57.47785:31 57.60769:44 57.83537:5 57.93026:170 57.971…
414	566.382	8.943	C26H54NO6P	O=P([O-])(OCC[N+](C)(C)C)OCC(OCCCCCCCCC=CCCCCCCCC)CO	NA	low score: LPC O-18:1	[M+CH3COO]-	NegLipidPPT	0.93	TRUE	6.725	566.383	C26H54NO6P	EtherLPC	LGYDTKYITBAFRQ-UHFFFAOYSA-N	O=P([O-])(OCC[N+](C)(C)C)OCC(OCCCCCCCCC=CCCCCCCCC)CO	530	FALSE	TRUE	FALSE	Normalized unit: Intensity; Annotation method: Msp20250805135626_NCDK_conventional_converted_dev_1	FALSE	FALSE	9564	0	0	1	0.811	0.979	0.907	1	0.25	1.433	146.42	Neg_Lipid_PPT_PQC_it3	566.38281:21637 567.38748:5686 568.39215:0	50.25773:32 50.29293:25 50.82786:46 50.87571:46 50.88917:6 51.06511:25 51.52169:28 52.12129:66 52.16165:23 52.30321:88 52.32722:132 52.96961:109 52.98733:17 53.25084:30 53.31270:258 54.74270:90 55.07798:147 55.09615:19 55.45337:64 55.94255:122 56.35982:105 56.60619:73 56.90503:40 56.91807:23 57.27112:53 57.96254:188 57.99799:10 58.20540:10 58.79157:33 58.81792:24 58.84133:160 58.90209:5 59.01372:…
415	567.536	10.401	null	null	NA	RIKEN N-VS1 ID-2804 from Mouse_Macrophage_WT_N_F1AA	[M-H]-	NegLipidPPT	1	TRUE	6.95	567.536	null	Unknown	null	null	430	FALSE	TRUE	TRUE	Normalized unit: Intensity; Annotation method: Msp20250805135626_NCDK_conventional_converted_dev_1	FALSE	FALSE	9586	0	0	1	0.996	0.866	0.866	1	1	1.722	19024.9	Neg_Lipid_PPT_PQC_it1	567.53601:1665192 568.54068:654440 569.54535:140659	50.04153:43 50.06052:7 50.23928:30 50.89699:147 50.92282:12 50.92945:28 51.23181:19 51.67322:5 52.47621:25 52.59709:51 53.66881:67 53.86310:122 53.95667:11 53.99379:46 54.00930:35 54.15737:46 54.52797:41 54.58129:179 54.61738:9 54.82106:44 55.23845:35 56.73320:30 56.99987:57 57.16115:44 57.18978:12 57.38897:10 57.46206:18 57.67726:64 57.83094:14 57.85289:20 58.27098:6 59.67434:20 59.70268:35 59.8…
416	568.361	8.716	C25H52NO7P	O=C(OCC(O)COP(=O)([O-])OCC[N+](C)(C)C)CCCCCCCCCCCCCCCC	NA	LPC 17:0	[M+CH3COO]-	NegLipidPPT	0.93	TRUE	6.464	568.362	C25H52NO7P	LPC	SRRQPVVYXBTRQK-UHFFFAOYSA-N	O=C(OCC(O)COP(=O)([O-])OCC[N+](C)(C)C)CCCCCCCCCCCCCCCC	410	FALSE	TRUE	TRUE	Normalized unit: Intensity; Annotation method: Msp20250805135626_NCDK_conventional_converted_dev_1	FALSE	FALSE	9598	0	0	1	0.864	0.879	0.853	2	2	2.525	2588.82	Neg_Lipid_PPT_PQC_it1	568.36188:52057 569.36655:13278 570.37121:0	50.51384:65 50.68958:101 50.70001:52 50.71258:14 50.88057:40 50.98696:21 52.63434:27 52.89952:35 55.17845:33 56.70953:49 59.01383:823 59.14390:8 59.18113:15 59.29893:24 59.47578:28 60.51255:17 61.01629:25 61.35280:17 61.51101:68 61.53441:10 61.71124:53 62.48491:25 62.70908:29 64.56653:51 66.06367:72 66.09897:5 67.53486:14 67.73496:29 68.53416:28 68.63726:10 70.92788:32 71.34550:23 71.92161:58 72.…
417	568.398	10.268	C26H56NO6P	O=P([O-])(OCC[N+](C)(C)C)OCC(OCCCCCCCCCCCCCCCCCC)CO	NA	low score: LPC O-18:0	[M+CH3COO]-	NegLipidPPT	0.93	TRUE	7.297	568.398	C26H56NO6P	EtherLPC	GGVRMOJUHVWYBR-UHFFFAOYSA-N	O=P([O-])(OCC[N+](C)(C)C)OCC(OCCCCCCCCCCCCCCCCCC)CO	530	FALSE	TRUE	FALSE	Normalized unit: Intensity; Annotation method: Msp20250805135626_NCDK_conventional_converted_dev_1	FALSE	FALSE	9599	0	0	1	0.576	0.76	0.907	1	0.25	1.334	2773.51	Neg_Lipid_PPT_PQC_it2	568.39893:16440 569.40359:4549 570.40826:874	50.24788:74 50.26607:10 50.98201:26 51.06106:25 51.09853:63 51.11255:15 51.25150:42 51.41794:160 51.73290:39 51.79508:28 51.91959:21 52.26880:15 52.57657:145 52.60202:13 52.73128:235 52.76266:15 52.77123:11 52.95874:24 53.26835:117 53.36713:22 53.64498:33 53.65600:56 53.98158:9 54.38758:35 54.42157:12 54.55346:43 54.60043:17 54.66090:70 54.90680:142 55.06804:30 55.48965:20 55.65103:38 55.83556:73…
418	568.494	18.515	C32H63NO3	CCCCCCCCCCCCC\C=C\C(O)C(CO)NC(=O)CCCCCCCCCCCCC	NA	Cer[NS] d32:1	[M+CH3COO]-	NegLipidPPT	0.93	TRUE	9.012	568.495	C32H63NO3	Long-chain ceramides	ZKRPGPZHULJLKJ-IMVLJIQESA-N	CCCCCCCCCCCCC\C=C\C(O)C(CO)NC(=O)CCCCCCCCCCCCC	430	FALSE	TRUE	TRUE	Normalized unit: Intensity; Annotation method: MSMS-Public_all-neg-VS19_4	FALSE	FALSE	9601	0	0	1	0.487	0.979	0.669	1	0.08	1.15	638.79	Neg_Lipid_PPT_PQC_it1	568.49469:66928 569.49936:25721 570.50403:5687	50.43575:37 51.26652:228 51.30153:10 51.65036:34 52.55601:39 53.52655:20 54.46765:50 55.21827:126 55.61064:24 55.67798:14 57.25296:78 57.91385:64 58.21953:10 58.60032:25 58.67075:10 58.68466:15 59.01346:3512 59.07761:9 59.10407:32 59.14462:77 59.19655:6 59.20384:27 59.21314:19 59.22431:18 59.33110:68 59.36072:26 59.38491:50 59.48796:37 59.60667:12 60.03824:55 60.35765:97 63.12616:18 63.69773:15 6…
419	569.478	8.228	null	null	NA	RIKEN N-VS1 ID-2821 from Mouse_AdrenalGlands_WT_N_Ctr	[M-H]-	NegLipidPPT	1	TRUE	6.06	569.476	null	Unknown	null	null	430	FALSE	TRUE	TRUE	Normalized unit: Intensity; Annotation method: Msp20250805135626_NCDK_conventional_converted_dev_1	FALSE	FALSE	9619	0	0	0.92	0.945	0.866	0.854	1	0.5	1.384	1532.98	Neg_Lipid_PPT_PQC_it1	569.47797:33869 570.48263:12490 571.48730:3008	50.27824:25 50.29040:9 50.41182:6 51.00538:14 51.46205:41 51.82118:64 51.90677:28 51.96060:13 52.00360:14 52.66170:57 53.38735:18 53.74419:9 53.79234:49 53.83550:19 54.60226:28 54.65255:12 54.77488:145 54.81419:7 56.25717:77 56.27246:9 56.37360:37 56.92865:172 56.95722:8 56.96568:8 57.69807:25 57.97683:5 59.01121:139 59.40411:258 60.02256:38 60.16194:118 61.17135:39 61.18758:20 61.28502:60 61.602…
420	574.451	12.665	C32H65NO5S	O=C(N(CC(O)CCCCCCCCC)CS(=O)(=O)O)CCCCCCCCCCCCCCCCCCC	NA	low score: SL 32:0;O|SL 12:0;O/20:0	[M-H]-	NegLipidPPT	0.67	TRUE	8.584	574.451	C32H65NO5S	SL	KUSBZFJFKMSPLT-UHFFFAOYSA-N	O=C(N(CC(O)CCCCCCCCC)CS(=O)(=O)O)CCCCCCCCCCCCCCCCCCC	530	FALSE	TRUE	FALSE	Normalized unit: Intensity; Annotation method: Msp20250805135626_NCDK_conventional_converted_dev_1	FALSE	FALSE	9738	0	0	0.96	0.699	0.696	0.846	1	0.33	1.358	694.67	Neg_Lipid_PPT_PQC_it5	574.44952:1494 575.45419:0 576.45886:470	50.17845:45 50.18823:13 50.45336:205 50.47373:13 50.48697:6 50.53616:15 50.69902:19 50.71082:23 50.72882:21 51.04627:41 51.17180:38 51.30297:115 51.39768:28 51.41752:5 51.43698:62 51.53448:80 51.71798:29 51.77808:11 51.84655:95 51.86454:12 52.02435:29 52.63189:16 52.81014:131 52.85020:44 52.93612:26 52.98331:46 53.11219:57 53.11957:26 53.82053:89 54.27228:213 54.66855:106 54.93481:14 55.01162:33 …
421	576.331	5.785	C26H48NO7P	O=C(OCC(O)COP(=O)([O-])OCC[N+](C)(C)C)CCCCCCCC=CCC=CCC=CCC	NA	LPC 18:3	[M+CH3COO]-	NegLipidPPT	0.93	TRUE	5.524	576.331	C26H48NO7P	LPC	WKQNRCYKYCKESD-UHFFFAOYSA-N	O=C(OCC(O)COP(=O)([O-])OCC[N+](C)(C)C)CCCCCCCC=CCC=CCC=CCC	410	FALSE	TRUE	TRUE	Normalized unit: Intensity; Annotation method: Msp20250805135626_NCDK_conventional_converted_dev_1	FALSE	FALSE	9779	0	0	1	0.887	0.897	0.871	2	2	2.541	713.12	Neg_Lipid_PPT_PQC_it2	576.33057:6561 577.33523:1722 578.33990:0	50.06032:28 50.33941:47 50.35428:61 50.42811:13 50.69436:23 50.97214:41 51.03127:10 51.07835:9 51.12375:77 51.13756:16 51.28665:90 51.32579:6 51.61481:15 51.70801:12 51.91211:8 51.96562:108 52.10200:139 52.20633:6 52.24901:9 52.25651:31 52.26950:77 52.29901:6 52.33141:35 52.37417:54 52.49425:16 52.54439:60 52.66360:41 52.80604:76 52.82101:6 52.87622:26 52.88582:8 53.01918:24 53.06205:122 53.08783…
422	577.374	9.635	null	null	NA	RIKEN N-VS1 ID-2871 from Mouse_Feces_WT_ABX_Ctr	[M-H]-	NegLipidPPT	0.93	TRUE	4.88	577.374	null	Unknown	null	null	430	FALSE	TRUE	TRUE	Normalized unit: Intensity; Annotation method: Msp20250805135626_NCDK_conventional_converted_dev_1	FALSE	FALSE	9794	0	0	1	0.84	0.833	0.866	1	1	1.685	537.66	Neg_Lipid_PPT_PQC_it1	577.37408:88593 578.37875:34397 579.38342:6487	50.43292:28 50.44854:12 50.90261:17 51.30434:158 51.34085:7 51.91485:15 52.88180:34 53.38746:6 54.16516:19 54.21177:20 54.51566:51 55.10910:37 55.26881:57 56.41533:86 57.13452:25 57.50122:13 57.51958:13 58.65813:25 58.66357:18 59.01355:243 59.04411:6 59.22269:30 59.28438:30 59.95330:11 60.78270:20 63.56551:10 63.80924:5 63.86506:67 63.95154:15 64.00825:5 64.47109:36 65.02756:40 65.96828:116 66.25…
423	578.346	6.975	C26H50NO7P	O=C(OCC(O)COP(=O)([O-])OCC[N+](C)(C)C)CCCCCCCC=CCC=CCCCCC	NA	LPC 18:2	[M+CH3COO]-	NegLipidPPT	0.93	TRUE	5.779	578.346	C26H50NO7P	LPC	SPJFYYJXNPEZDW-UHFFFAOYSA-N	O=C(OCC(O)COP(=O)([O-])OCC[N+](C)(C)C)CCCCCCCC=CCC=CCCCCC	410	FALSE	TRUE	TRUE	Normalized unit: Intensity; Annotation method: Msp20250805135626_NCDK_conventional_converted_dev_1	FALSE	FALSE	9815	0	0	1	0.831	0.883	0.894	3	2	2.535	65678.1	Neg_Lipid_PPT_PQC_it3	578.34680:772832 579.35147:254630 580.35614:51521	50.11009:98 50.12860:7 50.15535:9 50.19994:92 50.22328:52 50.23654:11 50.29010:171 50.46489:17 50.63437:31 50.92014:23 51.42145:108 51.76016:5 51.83671:42 52.27865:52 52.40701:84 52.48472:6 52.59441:11 52.61698:155 52.64210:5 52.80815:49 52.81781:32 52.83104:29 52.84316:23 52.93824:45 52.98635:35 53.05690:11 53.26464:22 53.37723:31 53.43055:17 53.57804:54 53.62441:61 53.87102:15 53.97759:8 54.021…
424	578.347	6.643	C26H50NO7P	O=C(OCC(O)COP(=O)([O-])OCC[N+](C)(C)C)CCCCCCCC=CCC=CCCCCC	NA	LPC 18:2	[M+CH3COO]-	NegLipidPPT	0.67	TRUE	5.779	578.346	C26H50NO7P	LPC	SPJFYYJXNPEZDW-UHFFFAOYSA-N	O=C(OCC(O)COP(=O)([O-])OCC[N+](C)(C)C)CCCCCCCC=CCC=CCCCCC	410	FALSE	TRUE	TRUE	Normalized unit: Intensity; Annotation method: Msp20250805135626_NCDK_conventional_converted_dev_1	FALSE	FALSE	9816	0	0	0.99	0.95	0.955	0.928	2	2	2.588	4501.05	Neg_Lipid_PPT_PQC_it1	578.34698:343309 579.35165:114681 580.35632:23686	50.17053:31 51.87049:61 53.24213:63 53.98815:14 54.04472:15 56.60165:44 57.97254:167 58.00845:6 58.70875:13 58.81059:6 59.01389:748 59.03802:31 59.04954:14 59.11072:72 59.13850:34 59.30881:11 59.32870:88 59.97329:22 60.48903:41 64.81297:53 65.45778:84 65.58651:31 66.14485:15 67.19928:68 67.97247:21 69.74735:24 69.93530:22 70.86398:40 71.13472:15 71.58164:14 72.11826:132 72.14927:9 72.52460:70 75.…
425	579.511	11.373	C40H68O2	O=C(O)CCCCCCCCCCCCCCCCCCCCC=CCC=CCC=CCC=CCC=CCC=CCC	NA	FA 40:6	[M-H]-	NegLipidPPT	1	TRUE	13.076	579.515	C40H68O2	FA	MTFKNULUZHJPFJ-UHFFFAOYSA-N	O=C(O)CCCCCCCCCCCCCCCCCCCCC=CCC=CCC=CCC=CCC=CCC=CCC	410	FALSE	TRUE	TRUE	Normalized unit: Intensity; Annotation method: Msp20250805135626_NCDK_conventional_converted_dev_1	FALSE	FALSE	9877	0	0	0.76	0.779	0.747	0.866	1	2	2.363	111.22	Neg_Lipid_PPT_PQC_it5	579.51038:13591 580.51504:5529 581.51971:0	50.19730:21 50.61218:59 50.88579:46 51.41146:49 51.43498:16 51.63171:9 51.64077:30 51.71841:127 51.75304:34 51.83978:17 52.06734:9 52.30263:30 52.42395:8 52.43496:243 52.45800:18 52.46741:10 52.66713:22 52.74340:57 52.86559:13 53.10722:16 53.15365:20 53.18781:24 53.27829:212 53.29894:25 53.31225:17 53.78906:24 54.03612:48 54.83295:37 54.94002:15 55.08853:17 55.48741:72 55.50417:11 55.55653:16 55.…
426	580.362	7.902	C26H52NO7P	O=C(OCC(O)COP(=O)([O-])OCC[N+](C)(C)C)CCCCCCCC=CCCCCCCCC	NA	LPC 18:1	[M+CH3COO]-	NegLipidPPT	0.67	TRUE	6.299	580.362	C26H52NO7P	LPC	YAMUFBLWGFFICM-UHFFFAOYSA-N	O=C(OCC(O)COP(=O)([O-])OCC[N+](C)(C)C)CCCCCCCC=CCCCCCCCC	410	FALSE	TRUE	TRUE	Normalized unit: Intensity; Annotation method: Msp20250805135626_NCDK_conventional_converted_dev_1	FALSE	FALSE	9908	0	0	1	0.946	0.951	0.924	2	2	2.588	14967.6	Neg_Lipid_PPT_PQC_it1	580.36212:191800 581.36679:60317 582.37146:13590	52.89585:27 53.18643:112 53.74533:44 54.23046:113 54.25036:10 54.72576:122 55.26474:112 55.28891:6 55.57236:78 56.24687:24 56.97370:10 58.43139:52 59.01362:638 59.04550:22 60.04059:7 60.38961:29 60.75809:9 61.47210:29 61.88391:118 61.90927:8 62.96751:36 64.51871:63 64.64052:17 65.27037:16 66.16594:50 66.25464:13 70.06752:6 71.21660:13 75.63601:18 75.66971:27 76.36343:22 77.00807:44 77.18476:159 7…
427	580.362	8.202	C26H52NO7P	O=C(OCC(O)COP(=O)([O-])OCC[N+](C)(C)C)CCCCCCCC=CCCCCCCCC	NA	LPC 18:1	[M+CH3COO]-	NegLipidPPT	0.93	TRUE	6.299	580.362	C26H52NO7P	LPC	YAMUFBLWGFFICM-UHFFFAOYSA-N	O=C(OCC(O)COP(=O)([O-])OCC[N+](C)(C)C)CCCCCCCC=CCCCCCCCC	410	FALSE	TRUE	TRUE	Normalized unit: Intensity; Annotation method: Msp20250805135626_NCDK_conventional_converted_dev_1	FALSE	FALSE	9909	0	0	1	0.862	0.876	0.852	2	2	2.522	165190	Neg_Lipid_PPT_PQC_it1	580.36249:919036 581.36716:285754 582.37182:62489	50.02859:37 50.04318:7 50.69699:40 53.28388:27 54.16337:36 59.01319:545 59.05615:6 59.15199:18 59.23299:11 59.52915:20 59.57814:25 60.01674:126 61.33381:24 61.38528:81 63.35808:40 63.42678:27 69.27502:44 69.79084:13 70.02792:12 70.04825:20 70.15515:10 70.40806:30 74.39331:19 77.57152:33 78.95800:132 78.97509:22 78.99348:8 79.12572:12 80.05134:135 80.27431:54 80.74264:11 85.20326:78 86.48185:54 90…
428	581.452	7.837	C38H62O4	O=C(O)CCCCCC(OC(=O)CCCCCCCC=CCC=CCCCCC)C=CCC=CCC=CCC=CCC	NA	low score: FAHFA 38:7;O2|FAHFA 18:2/20:4;O	[M-H]-	NegLipidPPT	0.87	TRUE	8.333	581.458	C38H62O4	FAHFA	PBMZWRDOWKVLMN-UHFFFAOYSA-N	O=C(O)CCCCCC(OC(=O)CCCCCCCC=CCC=CCCCCC)C=CCC=CCC=CCC=CCC	530	FALSE	TRUE	FALSE	Normalized unit: Intensity; Annotation method: Msp20250805135626_NCDK_conventional_converted_dev_1	FALSE	FALSE	9955	0	0	0.9	0.785	0.755	0.734	2	0.5	1.415	11228.4	Neg_Lipid_PPT_PQC_it1	581.45483:73032 582.45950:29270 583.46417:7965	51.17239:28 51.22623:51 52.07697:15 52.12932:18 53.11540:18 54.72865:22 54.87599:170 55.57996:55 56.58077:13 56.62381:16 57.90594:27 58.64782:40 58.80141:24 59.06156:20 59.29301:30 59.52030:57 59.73850:15 59.88323:55 60.59333:58 62.08102:83 62.98066:22 64.36529:53 64.38235:8 64.62625:21 67.31193:36 68.19692:42 68.22831:70 68.95182:5 68.97494:60 68.99589:5 69.70520:62 69.71350:27 69.76784:21 71.15…
429	581.478	8.222	null	null	NA	RIKEN N-VS1 ID-2919 from Mouse_AdrenalGlands_WT_N_Ctr	[M-H]-	NegLipidPPT	0.73	TRUE	6.04	581.479	null	Unknown	null	null	430	FALSE	TRUE	TRUE	Normalized unit: Intensity; Annotation method: Msp20250805135626_NCDK_conventional_converted_dev_1	FALSE	FALSE	9957	0	0	0.98	0.843	0.726	0.866	1	1	1.654	343.06	Neg_Lipid_PPT_PQC_it1	581.47784:44932 582.48251:14803 583.48718:3175	50.26602:45 50.78973:77 51.11440:22 51.18462:27 51.27929:8 52.11413:28 53.00154:8 53.97263:33 55.03714:11 55.78431:47 56.04528:39 56.59758:14 57.58010:26 57.59090:10 58.00320:56 58.38832:5 58.87344:39 60.58180:93 60.61552:5 62.16564:38 63.88373:8 63.91722:14 64.08717:48 64.31593:17 64.41997:245 64.44880:23 64.46217:17 64.58266:36 65.05307:27 67.45803:28 68.44056:80 68.45681:14 68.96561:23 69.1164…
430	581.478	8.022	null	null	NA	RIKEN N-VS1 ID-2919 from Mouse_AdrenalGlands_WT_N_Ctr	[M-H]-	NegLipidPPT	0.67	TRUE	6.04	581.479	null	Unknown	null	null	430	FALSE	TRUE	TRUE	Normalized unit: Intensity; Annotation method: Msp20250805135626_NCDK_conventional_converted_dev_1	FALSE	FALSE	9958	0	0	0.99	0.843	0.726	0.866	1	1	1.66	342.36	Neg_Lipid_PPT_PQC_it1	581.47827:54608 582.48294:18856 583.48761:3395	50.26602:45 50.78973:77 51.11440:22 51.18462:27 51.27929:8 52.11413:28 53.00154:8 53.97263:33 55.03714:11 55.78431:47 56.04528:39 56.59758:14 57.58010:26 57.59090:10 58.00320:56 58.38832:5 58.87344:39 60.58180:93 60.61552:5 62.16564:38 63.88373:8 63.91722:14 64.08717:48 64.31593:17 64.41997:245 64.44880:23 64.46217:17 64.58266:36 65.05307:27 67.45803:28 68.44056:80 68.45681:14 68.96561:23 69.1164…
431	582.378	9.483	C26H54NO7P	O=C(OCC(O)COP(=O)([O-])OCC[N+](C)(C)C)CCCCCCCCCCCCCCCCC	NA	LPC 18:0	[M+CH3COO]-	NegLipidPPT	1	TRUE	6.748	582.378	C26H54NO7P	LPC	IHNKQIMGVNPMTC-UHFFFAOYSA-N	O=C(OCC(O)COP(=O)([O-])OCC[N+](C)(C)C)CCCCCCCCCCCCCCCCC	410	FALSE	TRUE	TRUE	Normalized unit: Intensity; Annotation method: Msp20250805135626_NCDK_conventional_converted_dev_1	FALSE	FALSE	9979	0	0	1	0.854	0.891	0.87	2	2	2.53	232750	Neg_Lipid_PPT_PQC_it1	582.37811:2327368 583.38278:692738 584.38745:147028	54.56120:51 54.57390:7 59.01394:1422 59.05460:32 59.06682:5 59.11988:22 60.63722:33 64.28220:38 70.14376:29 71.42811:45 74.39405:16 87.45915:34 88.89662:71 93.98181:106 96.95654:116 96.97526:22 105.52303:36 108.94916:18 109.67260:8 115.63217:21 118.58932:30 118.86838:57 135.61773:137 144.89213:24 150.08924:69 150.11401:6 151.18298:42 151.94205:86 154.50099:16 155.01874:26 166.07446:73 167.01591:2…
432	583.495	8.647	null	null	NA	RIKEN N-VS1 ID-2938 from Mouse_SmallIntestine_WT_N_F1	[M-H]-	NegLipidPPT	0.93	TRUE	6.24	583.493	null	Unknown	null	null	430	FALSE	TRUE	TRUE	Normalized unit: Intensity; Annotation method: Msp20250805135626_NCDK_conventional_converted_dev_1	FALSE	FALSE	10006	0	0	0.97	1	0.866	0.866	1	1	1.711	2660.74	Neg_Lipid_PPT_PQC_it1	583.49457:219162 584.49924:83416 585.50390:22569	52.36660:60 53.90968:127 61.49186:11 66.81876:8 74.81853:59 80.71170:18 86.28918:21 86.34895:8 92.68309:73 92.71353:9 93.10851:32 101.20895:49 104.06244:16 105.02476:18 109.31032:12 113.68056:89 113.73298:5 114.31887:140 115.98260:31 120.01733:5 120.50520:26 121.75382:22 122.52918:31 123.57268:34 131.20984:5 137.32069:59 147.04825:31 148.61868:18 150.20737:20 155.88493:31 163.37599:5 163.42972:5 …
433	585.486	9.096	null	null	NA	RIKEN N-VS1 ID-2954 from Cell_HeLa_WT_N_Ctr	[M-H]-	NegLipidPPT	0.93	TRUE	6.44	585.487	null	Unknown	null	null	430	FALSE	TRUE	TRUE	Normalized unit: Intensity; Annotation method: Msp20250805135626_NCDK_conventional_converted_dev_1	FALSE	FALSE	10043	0	0	0.99	0.806	0.748	0.784	2	1	1.626	1207.73	Neg_Lipid_PPT_PQC_it1	585.48645:106381 586.49112:42952 587.49579:11236	50.14116:38 50.51062:169 50.67455:74 53.49869:16 54.19939:37 54.20876:27 54.47433:38 56.24735:49 56.34305:22 57.66930:22 59.73029:54 62.14354:12 65.88930:16 66.62958:25 66.86379:16 67.17647:37 68.32833:33 68.34041:6 68.73907:56 68.75669:10 70.84676:39 70.87263:22 71.12051:56 73.28720:8 74.30437:61 74.82571:234 75.03973:90 75.79940:34 76.74480:19 77.72661:45 77.74156:13 78.67944:24 78.69164:10 80.…
434	588.466	13.793	C33H67NO5S	O=C(N(CC(O)CCCCCCCCC)CS(=O)(=O)O)CCCCCCCCCCCCCCCCCCCC	NA	low score: SL 33:0;O|SL 12:0;O/21:0	[M-H]-	NegLipidPPT	0.93	TRUE	8.365	588.467	C33H67NO5S	SL	FXKIBOLLSFWXFI-UHFFFAOYSA-N	O=C(N(CC(O)CCCCCCCCC)CS(=O)(=O)O)CCCCCCCCCCCCCCCCCCCC	530	FALSE	TRUE	FALSE	Normalized unit: Intensity; Annotation method: Msp20250805135626_NCDK_conventional_converted_dev_1	FALSE	FALSE	10097	0	0	0.98	0.886	0.81	0.847	1	0.33	1.433	1265.6	Neg_Lipid_PPT_PQC_it3	588.46564:16009 589.47030:5382 590.47497:2008	50.12404:13 50.39125:6 50.51410:46 50.82667:41 50.83652:12 50.87873:18 50.89079:37 50.91772:42 51.08859:26 51.37067:22 52.12593:19 52.20317:56 52.31378:45 52.51953:25 52.61467:13 54.23731:38 54.41319:62 54.84016:20 54.91044:39 55.04995:41 55.15532:83 55.17024:8 55.29417:41 55.40990:215 55.45112:5 56.22762:5 56.38210:27 56.39988:53 56.97205:86 57.31074:12 57.34228:143 57.42150:72 57.59061:8 58.061…
435	589.448	15.752	C36H62O6	O=C(O)CCC(C)C1CCC2C3CCC4CC(OC(=O)CCCCCC(O)CCCCC)CCC4(C)C3CC(O)C12C	NA	low score: SE 24:1;O4/12:0;O	[M-H]-	NegLipidPPT	1	TRUE	8.037	589.447	C36H62O6	DCAE	OSTUNWHQWSKBPN-UHFFFAOYSA-N	O=C(O)CCC(C)C1CCC2C3CCC4CC(OC(=O)CCCCCC(O)CCCCC)CCC4(C)C3CC(O)C12C	530	FALSE	TRUE	FALSE	Normalized unit: Intensity; Annotation method: Msp20250805135626_NCDK_conventional_converted_dev_1	FALSE	FALSE	10112	0	0	1	0.676	0.794	0.895	1	0.25	1.359	418.74	Neg_Lipid_PPT_PQC_it5	589.44745:8711 590.45212:2965 591.45678:753	50.06029:51 50.16083:27 50.47738:186 50.49669:23 50.51551:13 51.09918:84 51.11034:65 51.13837:28 51.30362:79 51.49193:5 51.51422:32 51.53684:88 51.55149:14 52.13712:17 52.40458:19 52.50345:18 52.54565:7 52.55737:18 52.62724:52 52.98173:128 53.10744:31 53.11739:42 53.23844:37 53.66822:32 53.69632:48 54.03111:20 54.64796:10 54.70957:25 54.72977:54 54.74529:10 54.77090:51 55.04122:138 55.06851:18 55…
436	589.518	10.4	null	null	NA	RIKEN N-VS1 ID-2988 from Mouse_Macrophage_WT_N_F1AA	[M-H]-	NegLipidPPT	1	TRUE	6.93	589.52	null	Unknown	null	null	430	FALSE	TRUE	TRUE	Normalized unit: Intensity; Annotation method: Msp20250805135626_NCDK_conventional_converted_dev_1	FALSE	FALSE	10113	0	0	0.94	0.769	0.765	0.824	2	0.5	1.325	6599.88	Neg_Lipid_PPT_PQC_it3	589.51764:139714 590.52231:53206 591.52697:11984	50.49690:48 50.50957:70 50.99661:102 51.14792:19 51.25410:14 51.34462:21 51.36891:155 51.39768:6 51.55895:8 51.60117:14 52.16114:43 52.71673:10 52.90348:22 53.03534:184 53.05894:15 53.06736:10 53.25868:19 53.80823:171 53.84322:8 53.88129:14 54.10017:24 54.14042:24 54.62944:257 54.67399:5 54.90823:66 55.07064:30 55.26881:103 55.30439:37 55.60834:47 56.45337:113 56.49105:7 56.52484:17 56.57491:62 5…
437	592.567	24.849	C38H75NO3	O=C(NC(CO)C(O)CCCCCCCCCCC)CCCCCCCCCCCCCC=CCCCCCCCC	NA	low score: Cer 38:1;O2|Cer 14:0;O2/24:1	[M-H]-	NegLipidPPT	0.93	TRUE	12.748	592.567	C38H75NO3	Cer_NDS	GEGXFUZYFXJZQX-UHFFFAOYSA-N	O=C(NC(CO)C(O)CCCCCCCCCCC)CCCCCCCCCCCCCC=CCCCCCCCC	530	FALSE	TRUE	FALSE	Normalized unit: Intensity; Annotation method: Msp20250805135626_NCDK_conventional_converted_dev_1	FALSE	FALSE	10179	0	0	1	0.484	0.83	0.685	2	0.22	1.217	6052.77	Neg_Lipid_PPT_PQC_it5	592.56708:28528 593.57175:16567 594.57641:4408	51.65446:69 52.62755:30 52.68337:81 52.70487:30 53.27242:52 53.69862:16 53.78437:36 54.54611:44 54.84754:25 55.05002:16 55.88494:155 55.92276:5 56.13762:10 56.54375:10 56.75119:44 56.83699:18 57.40717:96 57.53478:61 58.38042:24 58.57130:28 58.86427:35 59.01446:527 59.13488:30 59.97069:30 61.18765:35 61.30399:22 61.34477:22 62.46008:24 63.49267:45 63.56953:161 64.66407:118 64.68024:19 64.70447:9 6…
438	594.51	19.033	C34H65NO3	CCCCCCCCCCCCCCCC(=O)NC(CO)C(O)\C=C\CC\C=C\CCCCCCCCC	NA	Cer[NS] d34:2	[M+CH3COO]-	NegLipidPPT	0.93	TRUE	9.13	594.51	C34H65NO3	Secondary alcohols	GMWIWVUTMCBDSP-ZNPGVSGMSA-N	CCCCCCCCCCCCCCCC(=O)NC(CO)C(O)\C=C\CC\C=C\CCCCCCCCC	430	FALSE	TRUE	TRUE	Normalized unit: Intensity; Annotation method: MSMS-Public_all-neg-VS19_4	FALSE	FALSE	10227	0	0	1	0.478	0.989	0.628	1	0.07	1.128	2509.51	Neg_Lipid_PPT_PQC_it1	594.50983:50786 595.51449:17996 596.51916:4315	50.03946:73 50.34464:7 50.97308:12 52.44327:17 52.71414:9 52.91533:166 53.48346:82 54.82199:41 54.85687:21 54.92758:12 55.01684:16 55.81742:166 55.85855:9 56.22117:26 56.37458:116 56.39566:8 56.41679:68 56.76998:112 56.79972:26 56.86095:33 58.14644:18 59.01359:1980 59.04841:91 59.06160:20 59.08287:35 59.18292:63 59.22116:6 59.29488:19 59.38360:9 60.01682:11 60.19434:46 60.60224:46 61.02304:88 61.…
439	595.288	5.323	C27H49O12P	O=C(OCC(O)COP(=O)(O)OC1C(O)C(O)C(O)C(O)C1O)CCCCCCCC=CCC=CCCCCC	NA	low score: LPI 18:2	[M-H]-	NegLipidPPT	0.93	TRUE	5.109	595.289	C27H49O12P	LPI	SAHCQBPGXQFTRA-UHFFFAOYSA-N	O=C(OCC(O)COP(=O)(O)OC1C(O)C(O)C(O)C(O)C1O)CCCCCCCC=CCC=CCCCCC	530	FALSE	TRUE	FALSE	Normalized unit: Intensity; Annotation method: Msp20250805135626_NCDK_conventional_converted_dev_1	FALSE	FALSE	10253	0	0	0.91	0.792	0.938	0.875	3	0.5	1.521	217.13	Neg_Lipid_PPT_PQC_it3	595.28625:4275 596.29092:1373 597.29559:599	50.00844:6 50.02542:23 50.03545:5 50.12886:18 50.15844:50 50.33473:28 50.40910:56 50.66667:30 50.68574:5 52.03850:31 52.09307:149 52.23222:21 52.46343:98 52.48601:138 52.49946:25 52.55766:36 52.61931:30 53.21534:5 53.25109:38 53.50972:72 53.52727:65 53.84828:6 54.14049:10 54.43604:12 54.48899:27 54.56854:158 54.61460:6 54.62722:14 54.64800:21 54.74728:27 54.78306:7 55.03412:82 55.15789:24 55.2452…
440	596.526	21.348	C34H67NO3	CCCCCCCCCCCCCCCC(=O)NC(CO)C(O)\C=C\CCCCCCCCCCCCC	NA	Cer[NS] d34:1	[M+CH3COO]-	NegLipidPPT	0.93	TRUE	9.784	596.526	C34H67NO3	Ceramides	YDNKGFDKKRUKPY-ORIPQNMZSA-N	CCCCCCCCCCCCCCCC(=O)NC(CO)C(O)\C=C\CCCCCCCCCCCCC	430	FALSE	TRUE	TRUE	Normalized unit: Intensity; Annotation method: MSMS-Public_all-neg-VS19_4	FALSE	FALSE	10319	0	0	0.99	0.468	0.983	0.646	1	0.06	1.122	74111.4	Neg_Lipid_PPT_PQC_it2	596.52667:430416 597.53134:182018 598.53601:38047	50.31588:75 50.44604:37 50.57080:23 50.60274:38 51.03355:21 51.11061:61 51.22440:32 51.35056:124 51.36207:84 51.58439:6 51.69072:18 51.75563:45 52.04436:29 52.07140:40 52.15709:5 52.37228:26 52.50406:27 53.78140:36 54.20030:42 54.87929:12 55.04249:8 55.26522:46 56.09081:17 56.16289:14 56.19785:43 58.31244:166 58.89433:91 59.01332:2160 59.05181:55 59.07222:9 59.13490:14 59.20652:23 59.24750:8 59.3…
441	597.306	6.628	C27H51O12P	O=C(OCC(O)COP(=O)(O)OC1C(O)C(O)C(O)C(O)C1O)CCCCCCCC=CCCCCCCCC	NA	low score: LPI 18:1	[M-H]-	NegLipidPPT	0.87	TRUE	5.666	597.304	C27H51O12P	LPI	UGDOFRYHDCDVHD-UHFFFAOYSA-N	O=C(OCC(O)COP(=O)(O)OC1C(O)C(O)C(O)C(O)C1O)CCCCCCCC=CCCCCCCCC	530	FALSE	TRUE	FALSE	Normalized unit: Intensity; Annotation method: Msp20250805135626_NCDK_conventional_converted_dev_1	FALSE	FALSE	10329	0	0	0.91	0.55	1	0.713	1	0.17	1.199	640.84	Neg_Lipid_PPT_PQC_it4	597.30713:8439 598.31180:1651 599.31646:710	50.29894:24 50.35969:57 50.45743:19 50.64892:40 50.72799:13 50.80590:56 51.00174:14 51.14260:25 51.22184:27 51.24902:47 51.34558:26 51.60629:28 51.71791:20 52.01616:27 52.21159:22 52.27473:85 52.77522:67 53.22381:40 53.27817:7 53.49426:25 53.55934:10 53.98027:17 54.00773:216 54.12908:17 54.37942:139 54.57655:76 54.63236:23 54.72980:31 54.96484:114 54.98848:13 55.00130:5 55.50099:12 55.79430:54 55…
442	597.51	9.087	null	null	NA	RIKEN N-VS1 ID-3073 from Mouse_SmallIntestine_fads2KO_N_Ctr	[M-H]-	NegLipidPPT	1	TRUE	6.47	597.51	null	Unknown	null	null	430	FALSE	TRUE	TRUE	Normalized unit: Intensity; Annotation method: Msp20250805135626_NCDK_conventional_converted_dev_1	FALSE	FALSE	10340	0	0	1	0.975	0.866	0.845	1	0.25	1.275	3830.97	Neg_Lipid_PPT_PQC_it1	597.51025:109244 598.51492:41528 599.51959:10420	50.41959:86 50.42804:49 50.79954:46 53.01209:256 53.04706:13 54.17592:75 55.19130:25 56.02678:11 56.84632:55 57.66467:29 58.34351:29 58.58088:57 58.95285:103 59.41814:35 60.28250:35 61.38352:176 63.41753:16 65.87839:10 67.90996:100 68.71545:59 70.26042:65 70.54022:76 70.57014:7 71.69288:103 72.16536:89 73.65097:44 76.61816:131 76.94175:18 77.02064:27 78.61926:60 79.27051:34 79.61881:27 80.24012:2…
443	598.541	22.438	C34H69NO3	O=C(NC(CO)C(O)CCCCCCCCCCCCCCCCCCCCCCC)CCCCCCC	NA	low score: Cer 34:0;O2|Cer 26:0;O2/8:0	[M+CH3COO]-	NegLipidPPT	0.93	TRUE	10.288	598.542	C34H69NO3	Cer_NDS	PQWMLFPRRBMBBH-UHFFFAOYSA-N	O=C(NC(CO)C(O)CCCCCCCCCCCCCCCCCCCCCCC)CCCCCCC	530	FALSE	TRUE	FALSE	Normalized unit: Intensity; Annotation method: Msp20250805135626_NCDK_conventional_converted_dev_1	FALSE	FALSE	10377	0	0	1	0.518	0.984	0.705	1	0.1	1.187	2899.52	Neg_Lipid_PPT_PQC_it1	598.54120:46840 599.54587:18683 600.55053:3559	50.63547:145 51.10312:15 51.30699:61 51.85592:26 52.31181:46 52.94193:56 53.37063:75 54.33150:5 54.35442:94 54.50916:36 55.83383:55 56.39432:25 56.46033:10 56.90766:11 58.15333:22 58.22388:116 58.25110:9 58.57148:38 58.99634:19 59.01403:2957 59.04175:134 59.06946:23 59.10163:43 59.13859:20 59.18648:55 59.23744:34 59.30241:27 59.31158:44 59.48896:57 59.50880:8 59.53576:42 60.13456:233 60.16418:60 …
444	599.32	7.944	C27H53O12P	CCCCCCCCCCCCCCCCCC(OCC(O)COP(OC1C(O)C(O)C(O)C(O)C1O)(O)=O)=O	NA	[2-hydroxy-3-[hydroxy-[2,3,4,5,6-pentahydroxycyclohexyl]oxyphosphoryl]oxypropyl] octadecanoate	[M-H]-	NegLipidPPT	0.93	TRUE	-1	599.32	C27H53O12P	1-acyl-sn-glycerol-3-phosphoinositols	MXAFDFDAIFZFET-UHFFFAOYSA-N	CCCCCCCCCCCCCCCCCC(OCC(O)COP(OC1C(O)C(O)C(O)C(O)C1O)(O)=O)=O	430	FALSE	TRUE	TRUE	Normalized unit: Intensity; Annotation method: MSMS-Public_all-neg-VS19_4	FALSE	FALSE	10387	0	0	1	0.611	0.973	0.649	2	0.04	1.145	4814.06	Neg_Lipid_PPT_PQC_it1	599.31982:86946 600.32449:24826 601.32916:6039	50.06959:139 50.08930:10 50.35230:32 51.56144:27 51.85182:30 52.46240:16 52.49430:37 52.96950:52 53.01670:10 53.41514:26 53.51918:50 54.05611:38 54.47233:100 54.48771:17 54.63011:8 55.17353:102 55.19885:7 55.31840:46 57.67796:74 57.98254:27 58.47038:12 59.35153:6 59.52371:16 60.21781:16 60.67486:45 61.01472:42 61.89845:10 62.02823:159 62.28272:25 62.30652:22 63.56941:49 63.64544:47 63.66310:38 64…
445	600.33	5.675	C28H48NO7P	O=C(OCC(O)COP(=O)([O-])OCC[N+](C)(C)C)CCCC=CCC=CCC=CCC=CCC=CCC	NA	LPC 20:5	[M+CH3COO]-	NegLipidPPT	0.93	TRUE	5.412	600.331	C28H48NO7P	LPC	PDIGSOAOQOXRDU-UHFFFAOYSA-N	O=C(OCC(O)COP(=O)([O-])OCC[N+](C)(C)C)CCCC=CCC=CCC=CCC=CCC=CCC	410	FALSE	TRUE	TRUE	Normalized unit: Intensity; Annotation method: Msp20250805135626_NCDK_conventional_converted_dev_1	FALSE	FALSE	10417	0	0	0.99	0.841	0.841	0.878	2	2	2.517	78.65	Neg_Lipid_PPT_PQC_it1	600.32983:11550 601.33450:3997 602.33917:1482	50.11660:11 50.21030:8 50.36660:13 50.43548:38 50.52607:40 50.70517:14 50.74038:51 51.24240:23 51.25852:5 51.38711:161 51.40753:42 51.42492:7 51.53147:50 51.87568:44 51.97198:57 52.04423:7 52.50964:71 52.52430:11 52.98652:49 53.41648:33 53.83232:23 54.08211:7 54.10741:29 54.52121:146 54.54667:10 54.61416:13 54.63520:12 54.79904:21 55.05143:17 55.11813:69 55.12705:32 55.18342:13 55.28055:22 55.379…
446	602.346	6.555	C28H50NO7P	O=C(OCC(O)COP(=O)([O-])OCC[N+](C)(C)C)CCCCCCC=CCC=CCC=CCC=CCC	NA	LPC 20:4	[M+CH3COO]-	NegLipidPPT	0.67	TRUE	5.79	602.346	C28H50NO7P	LPC	GOMVPVRDBLLHQC-UHFFFAOYSA-N	O=C(OCC(O)COP(=O)([O-])OCC[N+](C)(C)C)CCCCCCC=CCC=CCC=CCC=CCC	410	FALSE	TRUE	TRUE	Normalized unit: Intensity; Annotation method: Msp20250805135626_NCDK_conventional_converted_dev_1	FALSE	FALSE	10454	0	0	1	0.951	0.956	0.931	2	2	2.593	1921.89	Neg_Lipid_PPT_PQC_it1	602.34656:156954 603.35123:54436 604.35589:12550	50.95481:10 50.97704:10 51.12569:60 51.21860:166 51.98186:21 52.51370:6 52.89864:18 53.89939:96 53.93262:28 54.31410:16 55.15563:28 55.16939:30 56.23003:51 56.28590:68 56.34813:33 57.16110:51 58.67558:74 58.69924:6 59.01383:672 59.04208:25 59.06416:59 59.97909:20 60.35467:11 60.76685:54 60.86950:90 61.44296:172 61.46656:7 61.93839:83 62.00951:10 62.39179:50 62.57797:45 63.05179:44 63.83786:31 64.…
447	602.347	6.846	C28H50NO7P	O=C(OCC(O)COP(=O)([O-])OCC[N+](C)(C)C)CCCCCCC=CCC=CCC=CCC=CCC	NA	LPC 20:4	[M+CH3COO]-	NegLipidPPT	0.93	TRUE	5.79	602.346	C28H50NO7P	LPC	GOMVPVRDBLLHQC-UHFFFAOYSA-N	O=C(OCC(O)COP(=O)([O-])OCC[N+](C)(C)C)CCCCCCC=CCC=CCC=CCC=CCC	410	FALSE	TRUE	TRUE	Normalized unit: Intensity; Annotation method: Msp20250805135626_NCDK_conventional_converted_dev_1	FALSE	FALSE	10455	0	0	1	0.888	0.898	0.874	2	2	2.541	14375.9	Neg_Lipid_PPT_PQC_it1	602.34686:333137 603.35153:108732 604.35620:25379	50.30318:255 50.33226:19 50.57297:81 50.60014:8 50.82536:49 58.67535:24 58.98708:11 59.01341:751 59.04282:36 65.90051:31 66.79902:28 70.08697:38 72.60714:176 72.65057:11 72.94797:13 74.97111:28 79.31350:21 83.11836:22 87.36520:26 89.16725:56 91.29876:59 91.44769:5 93.61318:16 98.19806:54 107.67157:7 108.88082:21 110.66956:18 111.94178:23 115.65657:211 115.68792:28 115.82944:40 116.60468:37 117.17…
448	604.362	7.584	C28H52NO7P	O=C(OCC(O)COP(=O)([O-])OCC[N+](C)(C)C)CCCCCCCCCC=CCC=CCC=CCC	NA	LPC 20:3	[M+CH3COO]-	NegLipidPPT	0.93	TRUE	5.943	604.362	C28H52NO7P	LPC	XUDGAAFUMTTZCO-UHFFFAOYSA-N	O=C(OCC(O)COP(=O)([O-])OCC[N+](C)(C)C)CCCCCCCCCC=CCC=CCC=CCC	410	FALSE	TRUE	TRUE	Normalized unit: Intensity; Annotation method: Msp20250805135626_NCDK_conventional_converted_dev_1	FALSE	FALSE	10487	0	0	1	0.85	0.873	0.873	2	2	2.529	8020.41	Neg_Lipid_PPT_PQC_it2	604.36182:101277 605.36648:31828 606.37115:7763	50.30938:26 50.58008:37 50.61242:45 50.78969:12 50.91457:26 51.08120:14 51.25406:26 51.44731:16 51.77561:85 51.80761:8 51.85048:40 51.86452:53 51.87982:16 52.16992:50 52.23147:10 52.26911:38 52.38834:21 52.59292:34 52.68994:26 52.73457:71 52.82310:26 52.92869:64 52.93873:15 53.35721:48 53.41816:73 54.54023:33 55.07329:20 55.13486:26 55.31506:88 55.69345:15 55.80364:147 55.98287:17 56.62064:6 56.6…
449	604.362	7.298	C28H52NO7P	O=C(OCC(O)COP(=O)([O-])OCC[N+](C)(C)C)CCCCCCCCCC=CCC=CCC=CCC	NA	LPC 20:3	[M+CH3COO]-	NegLipidPPT	0.67	TRUE	5.943	604.362	C28H52NO7P	LPC	XUDGAAFUMTTZCO-UHFFFAOYSA-N	O=C(OCC(O)COP(=O)([O-])OCC[N+](C)(C)C)CCCCCCCCCC=CCC=CCC=CCC	410	FALSE	TRUE	TRUE	Normalized unit: Intensity; Annotation method: Msp20250805135626_NCDK_conventional_converted_dev_1	FALSE	FALSE	10488	0	0	1	0.94	0.945	0.92	2	2	2.583	801.91	Neg_Lipid_PPT_PQC_it1	604.36237:59530 605.36703:19949 606.37170:3923	50.71563:10 50.85260:69 51.13115:18 51.68308:9 52.30144:21 52.47200:70 52.78269:38 53.04934:40 53.16777:28 53.26118:16 53.92694:42 54.87899:120 55.02947:39 55.06055:113 55.07902:9 55.40729:30 56.45363:51 57.16377:34 57.75050:16 57.78011:16 58.51522:12 58.52645:23 58.59354:14 59.01312:385 59.03935:18 59.05475:11 59.45612:43 59.63787:19 59.88608:117 59.90173:51 60.05411:39 60.18282:18 60.26482:12 6…
450	606.378	8.582	C28H54NO7P	O=C(OCC(O)COP(=O)([O-])OCC[N+](C)(C)C)CCCCCCCCCC=CCC=CCCCCC	NA	LPC 20:2	[M+CH3COO]-	NegLipidPPT	0.93	TRUE	6.401	606.378	C28H54NO7P	LPC	YYQVCMMXPIJVHY-UHFFFAOYSA-N	O=C(OCC(O)COP(=O)([O-])OCC[N+](C)(C)C)CCCCCCCCCC=CCC=CCCCCC	410	FALSE	TRUE	TRUE	Normalized unit: Intensity; Annotation method: Msp20250805135626_NCDK_conventional_converted_dev_1	FALSE	FALSE	10539	0	0	0.99	0.873	0.885	0.861	2	2	2.528	1982.2	Neg_Lipid_PPT_PQC_it1	606.37695:16466 607.38162:6311 608.38629:1500	50.71202:24 50.83348:13 50.88824:46 50.96231:23 51.14020:16 51.16322:20 51.25179:52 51.26640:79 51.42577:35 51.88186:73 52.13478:47 52.14883:12 52.21405:27 52.35647:21 52.50365:106 52.73763:29 52.85318:8 53.14205:19 53.19181:12 53.27886:20 53.30239:11 53.38403:44 53.67016:122 53.77803:37 53.92444:33 54.15831:17 54.30176:52 54.59442:44 54.86499:171 54.90210:10 55.00904:6 55.94102:142 56.09926:12 5…
451	606.583	25.05	C39H77NO3	O=C(NC(CO)C(O)CCCCCCCCCCC)CCCCCCCCCCCCC=CCCCCCCCCCC	NA	low score: Cer 39:1;O2|Cer 14:0;O2/25:1	[M-H]-	NegLipidPPT	0.93	TRUE	13.259	606.583	C39H77NO3	Cer_NDS	CELJDGKIOSJYPK-UHFFFAOYSA-N	O=C(NC(CO)C(O)CCCCCCCCCCC)CCCCCCCCCCCCC=CCCCCCCCCCC	530	FALSE	TRUE	FALSE	Normalized unit: Intensity; Annotation method: Msp20250805135626_NCDK_conventional_converted_dev_1	FALSE	FALSE	10545	0	0	1	0.493	0.854	0.687	2	0.22	1.225	3494.15	Neg_Lipid_PPT_PQC_it5	606.58270:21714 607.58737:9421 608.59204:0	50.08722:7 50.20489:47 50.21224:13 50.27283:20 50.34847:31 50.47429:15 50.70357:39 51.76915:26 51.79008:5 52.01387:35 52.20151:36 52.24652:26 52.32774:79 52.35152:34 52.37683:88 52.44413:13 52.75261:11 52.79532:34 53.70626:16 54.97904:21 55.34662:31 55.52061:37 56.81251:14 56.92035:20 57.60780:113 57.64037:5 57.93092:85 58.11120:41 58.61732:213 58.64418:10 58.65820:12 59.01451:227 59.04015:19 59.…
452	610.409	11.032	C28H58NO7P	O=C(OCC(O)COP(=O)([O-])OCC[N+](C)(C)C)CCCCCCCCCCCCCCCCCCC	NA	LPC 20:0	[M+CH3COO]-	NegLipidPPT	0.93	TRUE	7.295	610.409	C28H58NO7P	LPC	UATOAILWGVYRQS-UHFFFAOYSA-N	O=C(OCC(O)COP(=O)([O-])OCC[N+](C)(C)C)CCCCCCCCCCCCCCCCCCC	410	FALSE	TRUE	TRUE	Normalized unit: Intensity; Annotation method: Msp20250805135626_NCDK_conventional_converted_dev_1	FALSE	FALSE	10650	0	0	1	0.737	0.769	0.802	2	2	2.452	526.44	Neg_Lipid_PPT_PQC_it1	610.40887:12343 611.41354:3882 612.41821:938	50.20241:28 50.85865:23 50.89081:54 50.92525:21 51.10190:19 51.61855:8 51.65085:21 51.69337:12 52.13684:13 52.24434:5 52.31123:56 53.09684:21 53.10988:24 53.18047:10 53.37773:117 53.39845:42 53.41777:10 53.45316:25 53.56314:173 53.66574:8 53.82995:80 53.83650:40 54.09222:48 54.54387:35 54.67260:30 54.74264:15 55.00423:45 55.19811:23 55.58669:60 55.64951:18 55.81319:19 55.88806:101 55.90711:7 56.3…
453	610.541	22.877	C35H69NO3	CCCCCCCCCCCCCCCCC(=O)NC(CO)C(O)\C=C\CCCCCCCCCCCCC	NA	Cer[NS] d35:1	[M+CH3COO]-	NegLipidPPT	0.93	TRUE	10.281	610.542	C35H69NO3	Long-chain ceramides	ICWGMOFDULMCFL-SJCQXOIGSA-N	CCCCCCCCCCCCCCCCC(=O)NC(CO)C(O)\C=C\CCCCCCCCCCCCC	430	FALSE	TRUE	TRUE	Normalized unit: Intensity; Annotation method: MSMS-Public_all-neg-VS19_4	FALSE	FALSE	10654	0	0	1	0.553	0.983	0.722	1	0.08	1.191	1951.78	Neg_Lipid_PPT_PQC_it2	610.54114:21524 611.54581:8860 612.55047:3500	50.01671:14 50.57059:5 50.68144:10 51.00870:97 51.42253:5 51.43268:108 51.73059:29 51.79901:42 52.35178:26 52.36162:7 52.37697:63 52.44843:20 53.50154:63 54.60737:111 54.64807:21 55.20934:15 55.52453:44 56.17447:31 56.21932:20 56.29245:10 56.35391:77 56.54299:50 56.89781:92 57.69077:43 57.72950:51 58.12071:68 58.33566:10 58.86771:30 59.01362:1833 59.04665:56 59.07086:5 59.16304:11 59.18224:76 59.…
454	611.525	9.603	null	null	NA	RIKEN N-VS1 ID-3227 from Cell_HeLa_WT_N_Ctr	[M-H]-	NegLipidPPT	1	TRUE	11.56	611.522	null	Unknown	null	null	430	FALSE	TRUE	TRUE	Normalized unit: Intensity; Annotation method: Msp20250805135626_NCDK_conventional_converted_dev_1	FALSE	FALSE	10674	0	0	0.86	0.87	0.744	0.866	1	1	1.61	282.49	Neg_Lipid_PPT_PQC_it3	611.52527:35947 612.52994:11449 613.53460:7686	50.01674:12 50.05542:12 50.19252:6 50.88094:44 51.31912:36 51.49970:20 51.88968:28 51.93419:42 52.17265:14 52.45755:13 52.47921:16 52.51669:53 52.67764:52 53.03680:24 53.13037:13 53.20687:138 53.39718:9 53.54686:68 53.97268:40 54.54330:17 54.67684:166 54.79485:231 54.82197:12 54.84251:6 54.86895:34 54.91930:37 55.02683:25 55.10872:67 55.13708:29 55.21098:11 55.40636:142 55.44460:9 55.49740:21 55.…
455	613.386	11.14	C35H54N2O7	O=C(OC(CCC)CCCC(=O)NCC(=O)NC(C(=O)O)CO)CCC=CCC=CCC=CCC=CCC=CCC=CCC	NA	low score: NAGlySer 30:7;O2|NAGlySer 8:0;O(FA 22:6)	[M-H]-	NegLipidPPT	0.93	TRUE	6.449	613.386	C35H54N2O7	NAGlySer	VXSJXEWZGAZHAC-UHFFFAOYSA-N	O=C(OC(CCC)CCCC(=O)NCC(=O)NC(C(=O)O)CO)CCC=CCC=CCC=CCC=CCC=CCC=CCC	530	FALSE	TRUE	FALSE	Normalized unit: Intensity; Annotation method: Msp20250805135626_NCDK_conventional_converted_dev_1	FALSE	FALSE	10722	0	0	1	0.375	0.859	0.649	1	0.2	1.17	441.33	Neg_Lipid_PPT_PQC_it3	613.38617:6603 614.39084:2218 615.39550:0	50.13264:88 50.15118:13 50.31081:29 50.46277:56 50.73544:31 51.34316:21 51.41923:103 51.52851:54 51.83992:7 51.91444:18 52.44669:21 52.59214:43 52.69830:45 52.74757:126 52.76232:19 52.90523:61 52.95134:121 52.97662:9 53.02982:69 53.13762:19 53.26553:239 53.27450:122 53.29190:70 53.47594:19 54.04568:36 54.17926:110 54.48455:20 54.51263:35 54.53306:28 54.67620:21 54.84251:57 54.95007:20 55.34298:12…
456	613.52	9.088	C40H70O4	O=C(O)CCCCCCCC(OC(=O)CCCCCCCCC=CCC=CCC=CCC=CCC)CCCCCCCCC	NA	low score: FAHFA 40:5;O2|FAHFA 22:4/18:0;O	[M-H]-	NegLipidPPT	0.93	TRUE	11.133	613.52	C40H70O4	FAHFA	KNZWFRICLSHTPB-UHFFFAOYSA-N	O=C(O)CCCCCCCC(OC(=O)CCCCCCCCC=CCC=CCC=CCC=CCC)CCCCCCCCC	530	FALSE	TRUE	FALSE	Normalized unit: Intensity; Annotation method: Msp20250805135626_NCDK_conventional_converted_dev_1	FALSE	FALSE	10729	0	0	1	0.885	0.909	0.824	2	0.5	1.558	87.46	Neg_Lipid_PPT_PQC_it5	613.52039:12023 614.52505:6240 615.52972:0	50.39665:20 50.51191:14 50.91841:126 50.94750:7 51.13401:8 51.25195:71 51.43461:194 51.46534:12 51.51698:46 51.69843:35 51.76789:56 51.77622:20 51.84995:16 51.99933:128 52.21655:14 52.36183:45 52.39469:14 52.44169:15 53.09600:31 53.12961:37 53.20833:20 53.28016:67 53.30160:12 54.04904:27 54.35956:21 54.52540:30 54.61234:45 54.73991:58 54.78345:20 55.17853:36 55.39545:6 55.82050:169 55.85084:6 56.…
[truncated: 565 more rows]
