# Supplementary material for: Integrated Multiomics Enabled by Sequential Extraction for Comprehensive Molecular Profiling of Small Extracellular Vesicles
Source: Anal Chem. 2026 Jun 22;98(26):19603–14. doi: 10.1021/acs.analchem.6c01280 (PMC13347708; doi:10.1021/acs.analchem.6c01280)
Supplement: Supplementary file 19 [file ac6c01280_si_019.zip › Table S25. Plasma Derived sEVs Lipidomics MZMine Positive Ion Mode Search Results..csv]

Table S25. Plasma Derived sEVs Lipidomics MZMine Positive Ion Mode Search Results.
id	area	rt	mz_range:min	mz_range:max	charge	rt_range:min	rt_range:max	mz	intensity_range:min	intensity_range:max	height	alignment_scores:rate	alignment_scores:aligned_features_n	alignment_scores:align_extra_features	alignment_scores:weighted_distance_score	alignment_scores:mz_diff_ppm	alignment_scores:mz_diff	alignment_scores:rt_absolute_error	alignment_scores:ion_mobility_absolute_error	compound_db_identity:compound_db_identity	compound_db_identity:compound_name	compound_db_identity:compound_annotation_score	compound_db_identity:mol_formula	compound_db_identity:adduct	compound_db_identity:precursor_mz	compound_db_identity:mz_diff_ppm	compound_db_identity:mz_diff	compound_db_identity:neutral_mass	compound_db_identity:rt	compound_db_identity:isotope_pattern_score	compound_db_identity:comment	compound_db_identity:database_name	compound_db_identity:rt_absolute_error	compound_db_identity:rt_relative_error	datafile:PPT_4.d:area	datafile:PPT_4.d:rt	datafile:PPT_4.d:mz_range:min	datafile:PPT_4.d:mz_range:max	datafile:PPT_4.d:charge	datafile:PPT_4.d:fwhm	datafile:PPT_4.d:rt_range:min	datafile:PPT_4.d:rt_range:max	datafile:PPT_4.d:feature_state	datafile:PPT_4.d:mz	datafile:PPT_4.d:intensity_range:min	datafile:PPT_4.d:intensity_range:max	datafile:PPT_4.d:asymmetry_factor	datafile:PPT_4.d:isotopes	datafile:PPT_4.d:tailing_factor
1	1.62E-01	0.0464	1080.73782	1080.74875		0.0353	0.1242	1080.74261	1.76E+03	3.07E+03	2.44E+00	0.042	1	0	1	0	0	0	0																								UNKNOWN
2	1.40E+00	0.0485	194.11665	194.11846	1	0.0373	0.4208	194.11735	4.75E+03	9.98E+03	4.66E+00	0.042	1	5	1	0	0	0	0																								UNKNOWN
3	2.50E-02	0.052	124.0864	124.08772		0.0353	0.0686	124.08711	1.09E+03	1.95E+03	1.21E+00	0.042	1	18	1	0	0	0	0																								UNKNOWN
4	3.66E-02	0.0549	116.10585	116.10732		0.0327	0.0772	116.10664	1.13E+03	2.00E+03	1.19E+00	0.042	1	0	1	0	0	0	0																								UNKNOWN
5	1.84E-02	0.0632	405.84822	405.85306		0.0521	0.0965	405.85118	1.04E+03	1.70E+03	6.30E-01	0.042	1	0	1	0	0	0	0																								UNKNOWN
6	7.23E-01	0.0646	195.12005	195.125	1	0.0351	0.5721	195.12222	1.18E+03	4.04E+03	2.27E+00	0.083	2	4	0.997	0.03	0.00001	0.0035	0																								UNKNOWN
7	5.63E+00	0.0826	354.93822	354.94045	1	0.0382	0.9941	354.93949	4.34E+03	1.63E+04	7.73E+00	0.042	1	1	1	0	0	0	0																								UNKNOWN
8	3.83E-02	0.0927	339.09393	339.09567	1	0.0705	0.1261	339.09496	1.02E+03	2.14E+03	1.02E+00	0.042	1	11	1	0	0	0	0																								UNKNOWN
10	2.57E+00	0.1064	1329.24376	1329.25385	1	0.0397	1.0067	1329.24852	1.66E+03	5.80E+03	3.43E+00	0.042	1	1	1	0	0	0	0																								UNKNOWN
11	5.09E-01	0.116	742.80776	742.81275		0.0327	0.2439	742.8103	2.36E+03	4.91E+03	3.73E+00	0.042	1	0	1	0	0	0	0																								UNKNOWN
13	3.00E-01	0.1216	1270.69395	1270.70767		0.034	0.2452	1270.70083	1.20E+03	2.99E+03	2.05E+00	0.083	2	2	0.932	0.61	0.00077	0.0915	0																								UNKNOWN
14	4.46E-02	0.1301	391.28291	391.28493		0.119	0.169	391.28414	2.08E+03	3.56E+03	1.28E+00	0.042	1	0	1	0	0	0	0																								UNKNOWN
15	1.41E-01	0.2917	88.07416	88.07828		0.034	0.5586	88.07562	1.00E+03	2.73E+03	1.89E+00	0.083	2	12	0.906	0.8	0.00007	0.1367	0																8.60E-02	0.3933	88.07485	88.07828		0.0522	0.3211	0.4267	DETECTED	88.07578	1.06E+03	2.05E+03	0.4616		0.7308
16	2.49E-02	0.1393	88.07496	88.07799		0.1171	0.156	88.07631	1.10E+03	1.94E+03	1.01E+00	0.042	1	3	1	0	0	0	0																								UNKNOWN
17	9.10E-02	0.1426	659.2679	659.27982		0.0759	0.1704	659.27135	1.02E+03	1.78E+03	1.34E+00	0.042	1	4	1	0	0	0	0																								UNKNOWN
18	2.95E-01	0.1437	1604.17439	1604.19249		0.0356	0.3185	1604.18279	1.13E+03	2.24E+03	1.60E+00	0.083	2	9	0.958	0.03	0.00005	0.1606	0																								UNKNOWN
19	2.86E-02	0.1457	807.99747	808.00324		0.0393	0.2466	808.00069	1.02E+03	1.81E+03	1.07E+00	0.083	2	0	0.881	1.03	0.00083	0.1684	0																								UNKNOWN
20	9.16E-02	0.146	201.09996	201.10527	1	0.037	0.3135	201.10202	1.06E+03	2.53E+03	1.50E+00	0.208	5	3	0.852	2.75	0.00055	0.2376	0																								UNKNOWN
21	5.48E-01	0.1461	200.09173	200.09588	1	0.0358	0.5527	200.0943	1.05E+03	3.56E+03	1.87E+00	0.125	3	10	0.881	1.38	0.00028	0.1406	0																								UNKNOWN
23	3.92E-02	0.161	1419.69571	1419.71048		0.1332	0.1833	1419.70655	1.02E+03	1.93E+03	1.27E+00	0.083	2	0	0.913	1.12	0.00159	0.0111	0																								UNKNOWN
25	2.96E-02	0.1684	1603.69476	1603.70772	1	0.1406	0.1795	1603.70283	1.04E+03	1.64E+03	1.17E+00	0.042	1	2	1	0	0	0	0																								UNKNOWN
26	5.14E-02	0.1704	1320.72943	1320.74132		0.1075	0.2388	1320.73465	1.07E+03	1.92E+03	1.47E+00	0.083	2	3	0.908	0.96	0.00126	0.0812	0																								UNKNOWN
27	2.18E-02	0.1761	160.96406	160.96613	1	0.165	0.1983	160.96504	1.01E+03	2.12E+03	1.19E+00	0.042	1	0	1	0	0	0	0																								UNKNOWN
28	3.18E-02	0.1854	1320.72496	1320.73443		0.1631	0.202	1320.72981	1.07E+03	1.79E+03	1.37E+00	0.042	1	4	1	0	0	0	0																								UNKNOWN
29	3.03E+00	0.1855	706.86414	706.86977	1	0.0354	0.9969	706.8669	2.28E+03	4.91E+03	4.45E+00	0.042	1	6	1	0	0	0	0																								UNKNOWN
30	1.82E+00	0.1886	1233.74892	1233.76367	1	0.034	1.0066	1233.75631	1.49E+03	3.48E+03	2.65E+00	0.167	4	1	0.968	0.55	0.00068	0.0653	0																								UNKNOWN
32	1.56E+00	0.2019	1417.22478	1417.23598		0.0373	0.5721	1417.23005	3.27E+03	6.16E+03	3.97E+00	0.083	2	3	0.94	0.11	0.00015	0.2069	0																								UNKNOWN
33	1.66E+00	0.2076	705.63906	705.64769		0.0376	0.5908	705.64358	1.47E+03	3.88E+03	4.11E+00	0.125	3	2	0.949	0.4	0.00028	0.1531	0																1.66E+00	0.1265	705.64009	705.64767		0.3883	0.0376	0.5712	DETECTED	705.64341	1.80E+03	3.88E+03	5.0006		3.0003
35	1.15E+00	0.2124	1513.71504	1513.733		0.0354	1.0041	1513.72441	1.06E+03	3.08E+03	2.00E+00	0.208	5	6	0.921	0.53	0.00081	0.2701	0																								UNKNOWN
37	2.18E-01	0.2168	924.00945	924.01906	1	0.0498	0.5132	924.01392	1.30E+03	2.90E+03	2.37E+00	0.125	3	0	0.895	0.58	0.00053	0.3745	0																								UNKNOWN
38	4.65E-02	0.1059	196.96401	196.96642		0.0429	0.1801	196.96542	1.14E+03	2.57E+03	1.36E+00	0.042	1	8	1	0	0	0	0																								UNKNOWN
39	2.40E-01	0.2191	272.95863	272.96344		0.0371	0.365	272.96145	1.01E+03	2.42E+03	1.27E+00	0.083	2	0	0.913	0.97	0.00026	0.0586	0																								UNKNOWN
40	1.12E+00	0.2191	222.11108	222.1139		0.0382	0.644	222.11249	2.12E+03	4.92E+03	3.08E+00	0.083	2	10	0.967	0.09	0.00002	0.1062	0																								UNKNOWN
41	6.69E-01	0.2204	148.09478	148.09844		0.0327	0.5556	148.0965	1.05E+03	3.88E+03	3.51E+00	0.625	15	14	0.858	3.76	0.00056	0.4551	0																								UNKNOWN
42	2.25E-01	0.2222	412.18095	412.1882	1	0.0353	0.3933	412.18422	1.19E+03	2.86E+03	1.06E+00	0.167	4	6	0.898	1.97	0.00081	0.1212	0																2.25E-01	0.2877	412.18187	412.1882	1	0.1331	0.0376	0.3933	DETECTED	412.18427	1.32E+03	2.81E+03	0.4222	2	0.7111
43	1.29E+00	0.2227	530.90125	530.90499	1	0.0393	0.5617	530.9033	4.40E+03	7.61E+03	3.30E+00	0.042	1	9	1	0	0	0	0																								UNKNOWN
44	4.03E-01	0.1168	114.09009	114.09262	1	0.0393	0.3039	114.09114	1.06E+03	5.78E+03	3.32E+00	0.042	1	8	1	0	0	0	0																5.92E-02	0.1154	114.09009	114.092	1	0.0487	0.071	0.1376	DETECTED	114.09106	1.24E+03	2.49E+03	0.4996	3	0.7498
45	8.93E-02	0.2251	215.06862	215.0725		0.1685	0.2928	215.07032	1.01E+03	2.94E+03	1.57E+00	0.5	12	0	0.849	4.05	0.00087	0.0724	0																6.15E-02	0.2043	215.06949	215.07157		0.0608	0.1821	0.2544	DETECTED	215.07063	1.03E+03	2.14E+03	2.2496		1.6248
47	8.05E-02	0.2328	552.84428	552.86582		0.0406	0.6551	552.84974	1.01E+03	2.43E+03	2.34E+00	0.25	6	1	0.644	5.87	0.00324	0.5311	0																5.41E-02	0.2711	552.84428	552.8516		0.0364	0.2544	0.3099	DETECTED	552.84858	1.23E+03	2.43E+03	2.3317		1.6658
48	5.07E-02	0.2267	535.25926	535.26665		0.0371	0.4852	535.26435	1.00E+03	2.34E+03	1.40E+00	0.042	1	11	1	0	0	0	0																2.87E-02	0.0487	535.26352	535.26503		0.011	0.0376	0.0765	DETECTED	535.2644	1.04E+03	2.19E+03	2.4992		1.7496
49	2.31E+00	0.2335	1057.78716	1057.79813	1	0.034	1.0122	1057.79325	1.36E+03	4.51E+03	3.41E+00	0.167	4	5	0.923	0.41	0.00043	0.3764	0																								UNKNOWN
50	5.85E-02	0.2335	1417.72321	1417.73853		0.0538	0.4076	1417.73239	1.00E+03	1.72E+03	1.27E+00	0.083	2	0	0.804	1.52	0.00216	0.326	0																								UNKNOWN
51	7.29E-01	0.234	1039.55132	1039.56605		0.0354	0.5636	1039.56002	1.01E+03	2.71E+03	1.96E+00	0.333	8	3	0.874	1.71	0.00178	0.4615	0																								UNKNOWN
52	2.29E-02	0.2357	104.06948	104.07104		0.219	0.2524	104.07027	1.06E+03	2.62E+03	1.46E+00	0.042	1	2	1	0	0	0	0																								UNKNOWN
54	2.39E+00	0.2418	1241.259	1241.27391	1	0.0354	1.0003	1241.26664	1.07E+03	4.99E+03	5.22E+00	0.292	7	4	0.912	0.27	0.00033	0.5241	0																								UNKNOWN
55	8.56E-02	0.242	610.3292	610.33667		0.0876	0.5022	610.33257	1.01E+03	2.13E+03	1.66E+00	0.167	4	2	0.86	1.58	0.00097	0.3701	0																5.20E-02	0.1154	610.32956	610.33574		0.0888	0.0876	0.1376	DETECTED	610.33259	1.01E+03	1.66E+03	0.7992		0.8996
56	1.40E+00	0.2431	1109.69378	1109.70962		0.0327	0.9912	1109.70194	1.05E+03	3.37E+03	2.34E+00	0.333	8	2	0.904	0.73	0.00081	0.4531	0																6.89E-01	0.1766	1109.69448	1109.70748		0.2116	0.0376	0.4656	DETECTED	1109.70191	1.20E+03	2.81E+03	2.0799		1.5399
57	2.78E-02	0.2447	239.14559	239.15121		0.0775	0.4008	239.14819	1.01E+03	1.84E+03	1.06E+00	0.083	2	4	0.89	0.49	0.00012	0.29	0																								UNKNOWN
58	4.83E-02	0.2452	881.60189	881.60991		0.2341	0.2785	881.60573	1.00E+03	1.92E+03	1.83E+00	0.042	1	8	1	0	0	0	0																								UNKNOWN
59	9.27E-01	0.246	369.95835	369.9644		0.0334	0.8899	369.96166	1.05E+03	3.57E+03	1.75E+00	0.333	8	15	0.892	1.28	0.00047	0.427	0																								UNKNOWN
60	7.42E-01	0.2459	1689.67651	1689.69667	1	0.0334	0.5895	1689.68727	1.37E+03	3.30E+03	2.09E+00	0.125	3	7	0.91	0.29	0.00049	0.3423	0																								UNKNOWN
61	1.09E-01	0.4532	151.09469	151.09928		0.0387	0.8685	151.09652	1.00E+03	2.89E+03	1.83E+00	0.125	3	25	0.898	0.71	0.00011	0.3343	0																1.09E-01	0.5322	151.09544	151.09848		0.1019	0.4433	0.5823	DETECTED	151.09674	1.04E+03	2.04E+03	0.5627		0.7813
62	8.78E-01	0.2541	1606.65078	1606.6688		0.0373	0.5875	1606.66083	1.72E+03	3.59E+03	2.26E+00	0.042	1	0	1	0	0	0	0																								UNKNOWN
63	1.62E+00	0.2552	1234.7503	1234.76685	1	0.0327	1.0053	1234.75699	1.02E+03	3.12E+03	2.45E+00	0.25	6	6	0.892	0.44	0.00054	0.4732	0																								UNKNOWN
64	2.02E+00	0.2614	80.97257	80.97413		0.0353	0.9969	80.97344	1.03E+03	5.80E+03	3.57E+00	0.208	5	6	0.892	0.76	0.00006	0.375	0																1.29E+00	0.4378	80.97295	80.97404		0.1573	0.0376	0.5934	DETECTED	80.97342	2.40E+03	5.67E+03	0.3889		0.6944
65	5.27E-02	0.2651	103.95426	103.95645		0.0949	0.4373	103.95534	1.02E+03	2.25E+03	1.16E+00	0.125	3	0	0.799	2.46	0.00026	0.3035	0																								UNKNOWN
66	1.50E-01	0.2747	247.16443	247.16721		0.1347	0.4354	247.16629	2.28E+03	5.90E+03	3.15E+00	0.125	3	2	0.882	1.22	0.0003	0.2674	0																								UNKNOWN
67	9.20E-02	0.3938	124.08507	124.08817	1	0.0387	0.7796	124.08661	1.00E+03	2.96E+03	1.76E+00	0.167	4	29	0.721	4.24	0.00053	0.3788	0																2.68E-02	0.071	124.08589	124.08722		0.0226	0.0598	0.0932	DETECTED	124.0866	1.04E+03	2.25E+03	2		1.5
68	2.18E+00	0.2778	397.14771	397.15483	1	0.0351	1.0096	397.15004	1.19E+03	6.95E+03	3.13E+00	0.125	3	2	0.939	0.32	0.00013	0.1964	0																								UNKNOWN
70	1.20E+00	0.2787	1249.77076	1249.78952		0.0327	1.0022	1249.77929	1.11E+03	3.51E+03	2.86E+00	0.417	10	7	0.912	0.6	0.00074	0.4884	0																								UNKNOWN
71	1.99E+00	0.2787	1505.2036	1505.21682		0.0397	1.0067	1505.21114	1.77E+03	4.90E+03	2.89E+00	0.042	1	6	1	0	0	0	0																								UNKNOWN
72	4.77E-02	0.29	1603.69885	1603.71381	1	0.2616	0.3185	1603.70907	1.04E+03	1.79E+03	1.26E+00	0.083	2	2	0.989	0.03	0.00006	0.0346	0																								UNKNOWN
73	5.47E-01	0.2909	94.03856	94.04092		0.0351	0.7043	94.03963	1.01E+03	3.94E+03	2.99E+00	0.792	19	7	0.82	5.35	0.0005	0.569	0																2.48E-01	0.2155	94.03883	94.04079		0.0725	0.0376	0.2488	DETECTED	94.03969	1.22E+03	3.09E+03	0.1875		0.5938
74	1.94E+00	0.2922	382.12739	382.13294		0.0334	1.0122	382.12955	1.17E+03	5.87E+03	2.83E+00	0.167	4	5	0.944	0.49	0.00019	0.1979	0																								UNKNOWN
76	1.32E+00	0.3008	1428.20709	1428.23003	1	0.0354	0.9946	1428.21966	1.01E+03	2.72E+03	2.74E+00	0.542	13	3	0.875	1.45	0.00207	0.5531	0																								UNKNOWN
77	3.70E-01	0.3058	1215.51474	1215.53032		0.0393	0.4506	1215.52307	1.03E+03	2.26E+03	1.31E+00	0.083	2	2	0.957	0.46	0.00056	0.0339	0																								UNKNOWN
78	2.00E+00	0.3088	122.05257	122.05432		0.0353	0.4822	122.05363	5.39E+03	1.11E+04	6.89E+00	0.083	2	5	0.981	0.08	0.00001	0.0532	0																2.00E+00	0.2822	122.05257	122.05432		0.2941	0.0376	0.4822	DETECTED	122.05362	5.39E+03	9.92E+03	0.8181		0.9091
80	5.45E-02	0.3148	83.08502	83.08599		0.1877	0.4363	83.08534	1.07E+03	2.91E+03	2.70E+00	0.083	2	0	0.941	0.12	0.00001	0.1987	0																5.45E-02	0.2155	83.08502	83.08599		0.0467	0.1877	0.2432	DETECTED	83.08533	1.07E+03	2.70E+03	1		1
81	3.58E+00	0.3227	705.8608	705.8697	1	0.0327	0.9965	705.86639	1.23E+03	5.35E+03	5.52E+00	0.167	4	9	0.954	0.46	0.00032	0.1511	0																								UNKNOWN
82	2.70E+00	0.3227	529.89939	529.90484	1	0.0354	0.9997	529.9027	1.48E+03	8.65E+03	3.87E+00	0.125	3	5	0.889	0.47	0.00025	0.4802	0																								UNKNOWN
83	1.08E+00	0.3254	1681.161	1681.1848		0.0334	0.5892	1681.17379	1.11E+03	2.99E+03	3.13E+00	0.167	4	8	0.9	0.68	0.00115	0.3918	0																								UNKNOWN
84	1.45E+00	0.1925	1516.18827	1516.21159		0.0362	0.8198	1516.20102	1.00E+03	2.63E+03	2.70E+00	0.042	1	17	1	0	0	0	0																5.43E-01	0.0487	1516.1911	1516.20976		0.0738	0.0376	0.4656	DETECTED	1516.20106	1.02E+03	2.47E+03	37.4962		19.2481
85	1.77E-02	0.3302	371.02789	371.03104		0.3024	0.3413	371.02992	1.00E+03	1.99E+03	7.91E-01	0.042	1	0	1	0	0	0	0																								UNKNOWN
86	5.89E-01	0.3419	390.88088	390.88405		0.2641	0.453	390.88231	3.46E+03	7.32E+03	4.58E+00	0.042	1	0	1	0	0	0	0																								UNKNOWN
87	5.17E-02	0.3442	593.304	593.31122		0.263	0.4055	593.30715	1.00E+03	2.15E+03	2.63E+00	0.125	3	0	0.784	3.62	0.00215	0.1148	0																								UNKNOWN
88	8.71E-02	0.3469	1636.96888	1636.97461	1	0.3246	0.3857	1636.97096	1.43E+03	2.81E+03	2.00E+00	0.042	1	0	1	0	0	0	0																								UNKNOWN
89	2.75E+00	0.3493	119.08812	119.09057	1	0.034	1.0566	119.08941	1.46E+03	7.02E+03	6.43E+00	0.25	6	8	0.893	1.08	0.00013	0.4846	0																								UNKNOWN
90	7.42E-02	0.2504	933.73067	933.74556		0.1265	0.4319	933.73963	1.00E+03	1.94E+03	1.82E+00	0.208	5	3	0.809	2.2	0.00206	0.4619	0																6.37E-02	0.1488	933.73696	933.74556		0.0358	0.1265	0.1821	DETECTED	933.73997	1.01E+03	1.94E+03	1.5		1.25
91	1.68E+00	0.3556	311.18385	311.18684	1	0.0327	0.6385	311.18532	3.13E+03	7.78E+03	3.89E+00	0.125	3	0	0.94	0.58	0.00018	0.1528	0																								UNKNOWN
93	2.45E-01	0.362	1692.15209	1692.17514		0.1398	0.7087	1692.16339	1.01E+03	2.11E+03	1.93E+00	0.208	5	13	0.845	1.84	0.00311	0.5133	0																								UNKNOWN
94	1.55E-01	0.3626	339.09187	339.09883	1	0.1468	0.6128	339.09481	1.00E+03	2.49E+03	1.76E+00	0.458	11	2	0.857	3.03	0.00103	0.4271	0																4.46E-02	0.2488	339.0926	339.09612	1	0.0468	0.2099	0.2822	DETECTED	339.09455	1.06E+03	1.91E+03	0.857	2	0.9285
95	1.77E-02	0.3652	427.02314	427.02696		0.3005	0.4244	427.02465	1.03E+03	2.26E+03	6.33E-01	0.083	2	0	0.774	2.69	0.00115	0.0962	0																								UNKNOWN
97	6.32E-02	0.3759	159.96279	159.96547	1	0.1242	0.75	159.96441	1.01E+03	3.13E+03	1.89E+00	0.125	3	24	0.789	1.67	0.00027	0.6269	0																2.46E-02	0.2933	159.96337	159.96519	1	0.025	0.2766	0.3155	DETECTED	159.96432	1.02E+03	1.82E+03	1.334	2	1.167
99	1.06E+00	0.3808	214.91696	214.92099		0.0549	0.6247	214.91903	1.07E+03	5.93E+03	3.11E+00	0.125	3	1	0.779	2.16	0.00046	0.3966	0																								UNKNOWN
100	1.07E-01	0.3841	659.26553	659.27465		0.0376	0.7809	659.27001	1.01E+03	2.46E+03	2.55E+00	0.208	5	3	0.755	2.73	0.0018	0.6988	0																7.87E-02	0.0598	659.26578	659.27465		0.0627	0.0376	0.1154	DETECTED	659.27028	1.01E+03	1.96E+03	2.5		1.75
101	1.09E+00	0.3861	195.11998	195.12583	1	0.0327	0.8608	195.12217	1.05E+03	4.06E+03	2.43E+00	0.25	6	4	0.889	0.86	0.00017	0.4345	0																								UNKNOWN
102	1.98E+00	0.3944	1425.74013	1425.74599	1	0.0387	0.45	1425.74295	7.03E+03	1.15E+04	6.39E+00	0.042	1	0	1	0	0	0	0																								UNKNOWN
103	7.25E-02	0.3974	239.14426	239.14976		0.0665	0.6784	239.14701	1.00E+03	2.63E+03	2.26E+00	0.292	7	3	0.736	4.42	0.00106	0.573	0																								UNKNOWN
104	2.89E-01	0.4363	581.80852	581.81663		0.1054	0.9955	581.81201	1.01E+03	2.56E+03	3.01E+00	0.125	3	18	0.814	1.61	0.00094	0.4078	0																								UNKNOWN
105	2.34E+00	0.4021	1058.78732	1058.80287	1	0.0327	1.0122	1058.79385	1.08E+03	3.91E+03	3.37E+00	0.417	10	5	0.904	0.41	0.00043	0.5604	0																								UNKNOWN
106	3.99E-02	0.2648	1153.27826	1153.29053		0.2277	0.3241	1153.28615	1.02E+03	2.20E+03	1.45E+00	0.083	2	7	0.916	0.35	0.0004	0.2315	0																								UNKNOWN
107	8.62E-02	0.4128	196.96359	196.96726		0.0575	0.8343	196.96544	1.00E+03	2.76E+03	1.42E+00	0.292	7	5	0.792	3.28	0.00065	0.7046	0																3.25E-02	0.36	196.96493	196.96661		0.0109	0.3266	0.3711	DETECTED	196.9658	1.06E+03	2.20E+03	0.3333		0.6667
108	4.40E-01	0.3317	324.07373	324.07921		0.0356	0.7229	324.07633	1.02E+03	3.23E+03	1.57E+00	0.042	1	18	1	0	0	0	0																3.67E-01	0.4378	324.07458	324.07921		0.1217	0.2766	0.7046	DETECTED	324.0763	1.05E+03	2.79E+03	1.6551		1.3275
109	8.01E-02	0.4255	201.09986	201.10518	1	0.0994	0.7692	201.10165	1.01E+03	2.57E+03	2.03E+00	0.208	5	7	0.69	4.64	0.00093	0.6421	0																8.01E-02	0.3099	201.10026	201.1027		0.0644	0.2822	0.3877	DETECTED	201.10153	1.06E+03	2.34E+03	2.8002		1.9001
110	7.23E-02	0.4379	757.77185	757.78135		0.0967	0.649	757.77651	1.01E+03	1.97E+03	1.75E+00	0.167	4	4	0.897	0.52	0.00039	0.4559	0																7.23E-02	0.5767	757.77229	757.78135		0.0195	0.5656	0.649	DETECTED	757.77661	1.03E+03	1.95E+03	6.4992		3.7496
111	2.32E-01	0.3426	225.12896	225.13712	1	0.034	0.6797	225.13274	1.15E+03	3.68E+03	1.94E+00	0.042	1	27	1	0	0	0	0																								UNKNOWN
113	3.63E-01	0.4152	97.00347	97.00609		0.0371	1.0001	97.0047	1.02E+03	4.00E+03	2.55E+00	0.667	16	27	0.761	4.97	0.00048	0.7957	0																								UNKNOWN
114	7.90E-02	0.4483	312.18509	312.19422	1	0.041	0.828	312.18907	1.00E+03	2.24E+03	1.12E+00	0.5	12	2	0.719	8.07	0.00252	0.737	0																1.96E-02	0.36	312.18659	312.191	1	0.0136	0.3433	0.3766	DETECTED	312.18897	1.05E+03	2.06E+03	1	2	1
115	1.79E-01	0.3596	1340.22332	1340.24951	1	0.0453	0.7334	1340.23743	1.00E+03	2.35E+03	1.80E+00	0.083	2	20	0.83	1.54	0.00206	0.2188	0																1.11E-01	0.5322	1340.23163	1340.24119		0.0857	0.5211	0.6267	DETECTED	1340.23712	1.08E+03	2.11E+03	8.512		4.756
117	3.28E+00	0.4558	881.82024	881.83965	1	0.0334	1.0177	881.82979	1.09E+03	4.51E+03	4.99E+00	0.458	11	8	0.901	0.59	0.00052	0.4745	0																								UNKNOWN
118	3.97E+00	0.4605	140.94892	140.95417		0.0334	1.0053	140.94994	1.41E+03	7.23E+03	6.57E+00	0.542	13	3	0.894	0.69	0.0001	0.6358	0																1.19E+00	0.7434	140.9493	140.95046		0.394	0.5489	0.9936	DETECTED	140.94996	1.85E+03	6.00E+03	1.2858		1.1429
119	2.95E-01	0.4627	918.76929	918.77431		0.3682	0.4904	918.77272	2.09E+03	3.44E+03	3.42E+00	0.042	1	0	1	0	0	0	0																								UNKNOWN
120	7.53E-02	0.4643	904.77638	904.78842		0.2301	0.6898	904.78126	1.05E+03	2.37E+03	1.99E+00	0.125	3	2	0.839	1.73	0.00156	0.393	0																								UNKNOWN
121	2.28E-01	0.4683	1410.7113	1410.72794	1	0.0751	0.9473	1410.71963	1.00E+03	2.10E+03	2.37E+00	0.333	8	1	0.852	1.63	0.0023	0.6066	0																8.38E-02	0.6934	1410.71485	1410.72389	1	0.5637	0.6323	0.7212	DETECTED	1410.71984	1.04E+03	1.70E+03	0.4545	3	0.7272
123	4.19E-01	0.476	412.18133	412.18782	1	0.1751	1.0047	412.18421	1.17E+03	3.20E+03	1.65E+00	0.083	2	9	0.965	0.21	0.00009	0.0764	0																4.19E-01	0.4378	412.18133	412.18782	1	0.2104	0.3933	1.0047	DETECTED	412.18426	1.17E+03	3.20E+03	12.7485	2	6.8742
124	7.68E-02	0.5039	829.97832	829.98392		0.3495	0.6638	829.98162	1.10E+03	2.31E+03	2.52E+00	0.083	2	0	0.904	0.39	0.00033	0.2643	0																								UNKNOWN
126	1.85E+00	0.5138	1593.1833	1593.20438	1	0.0351	1.0122	1593.19242	1.02E+03	4.47E+03	2.97E+00	0.458	11	0	0.9	1.25	0.00199	0.677	0																								UNKNOWN
127	1.73E+00	0.5159	882.82364	882.83944	1	0.0327	1.0041	882.83039	1.02E+03	4.10E+03	4.13E+00	0.292	7	1	0.892	0.38	0.00033	0.6264	0																								UNKNOWN
128	1.98E+00	0.5931	1602.6954	1602.72048	1	0.0334	1.0053	1602.70839	1.01E+03	2.86E+03	2.86E+00	0.708	17	3	0.882	0.63	0.001	0.7514	0																1.34E+00	0.1321	1602.6971	1602.71578	1	0.3169	0.0376	0.9936	DETECTED	1602.70814	1.17E+03	2.43E+03	9.1175	3	5.0587
129	4.13E-02	0.5294	90.09019	90.09163	1	0.408	0.7343	90.09089	1.18E+03	3.00E+03	1.95E+00	0.125	3	2	0.743	3.08	0.00028	0.3041	0																								UNKNOWN
130	3.26E-02	0.5352	104.06938	104.07093		0.2982	0.7487	104.0703	1.00E+03	2.80E+03	1.52E+00	0.125	3	1	0.871	1.1	0.00011	0.4172	0																								UNKNOWN
131	1.24E+00	0.5373	352.10626	352.10971		0.0347	0.8684	352.10786	2.09E+03	4.85E+03	2.40E+00	0.083	2	2	0.938	0.37	0.00013	0.1383	0																								UNKNOWN
132	9.18E-02	0.7634	1320.72621	1320.74391		0.4221	0.9185	1320.73512	1.00E+03	1.97E+03	1.58E+00	0.042	1	7	1	0	0	0	0																								UNKNOWN
133	4.19E-01	0.5433	148.09494	148.09809		0.2661	0.852	148.09666	1.01E+03	3.30E+03	1.94E+00	0.625	15	17	0.85	2.83	0.00042	0.4999	0																1.85E-01	0.5045	148.09494	148.09773		0.0955	0.4211	0.5878	DETECTED	148.09666	1.03E+03	3.30E+03	1		1
134	1.00E-01	0.5492	151.09403	151.09867		0.2271	1.0251	151.09602	1.02E+03	2.70E+03	1.53E+00	0.25	6	29	0.791	4.19	0.00063	0.709	0																								UNKNOWN
135	3.11E+00	0.55	1584.67247	1584.68554		0.0351	1.0177	1584.67877	1.02E+03	5.61E+03	4.30E+00	0.375	9	0	0.908	0.23	0.00036	0.6746	0																								UNKNOWN
136	4.50E+00	0.5577	194.11599	194.11864	1	0.0334	1.0394	194.11739	1.98E+03	1.06E+04	9.00E+00	0.542	13	5	0.858	0.72	0.00014	0.7219	0																1.76E+00	0.6212	194.11616	194.11823	1	0.0447	0.599	1.0324	DETECTED	194.11733	2.50E+03	1.02E+04	18.4978	2	9.7489
137	2.43E-01	0.564	255.9428	255.94773		0.121	0.9933	255.94483	1.04E+03	3.81E+03	2.63E+00	0.125	3	9	0.745	2.79	0.00071	0.3411	0																1.06E-01	0.221	255.94285	255.94724		0.0665	0.121	0.2432	DETECTED	255.94476	1.04E+03	2.34E+03	0.2223		0.6111
138	1.10E+00	0.5614	1604.16842	1604.19388	1	0.0353	1.0041	1604.18322	1.00E+03	2.41E+03	2.60E+00	0.5	12	4	0.877	0.96	0.00154	0.7217	0																								UNKNOWN
139	2.19E-01	0.5646	94.03882	94.04061		0.1108	1.0233	94.03977	1.11E+03	3.13E+03	1.97E+00	0.167	4	31	0.802	1.23	0.00012	0.7846	0																								UNKNOWN
140	5.94E-02	0.5664	1331.71395	1331.73275		0.3018	0.8799	1331.72572	1.00E+03	1.89E+03	1.44E+00	0.25	6	0	0.835	2.05	0.00274	0.5281	0																3.31E-02	0.7601	1331.71612	1331.73143		0.0299	0.749	0.7879	DETECTED	1331.72526	1.02E+03	1.82E+03	2.4992		1.7496
141	7.90E-01	0.5707	200.09208	200.09828	1	0.0351	1.0366	200.09443	1.00E+03	5.42E+03	4.78E+00	0.667	16	12	0.777	4.48	0.0009	0.8403	0																								UNKNOWN
142	3.09E+00	0.5813	530.90044	530.90561	1	0.0356	1.0053	530.90326	1.22E+03	7.96E+03	4.82E+00	0.5	12	1	0.882	0.5	0.00026	0.7583	0																								UNKNOWN
143	2.16E-01	0.5814	1215.51456	1215.52939		0.4506	0.7062	1215.52248	1.02E+03	2.11E+03	1.22E+00	0.083	2	8	0.925	0.76	0.00092	0.0727	0																								UNKNOWN
144	1.85E+00	0.5834	881.59984	881.61582	1	0.0327	1.001	881.60705	1.01E+03	4.67E+03	4.07E+00	0.458	11	2	0.833	1.43	0.00126	0.8795	0																								UNKNOWN
145	1.48E+00	0.5849	471.20024	471.20419		0.0347	0.6294	471.20246	2.60E+03	5.83E+03	3.83E+00	0.042	1	0	1	0	0	0	0																								UNKNOWN
146	2.26E-01	0.5833	225.12836	225.13939	1	0.0667	1.0288	225.13335	1.02E+03	3.26E+03	2.83E+00	0.875	21	17	0.7	5.99	0.00135	0.8398	0																								UNKNOWN
148	1.88E+00	0.6022	566.84408	566.8484		0.1716	0.9977	566.84609	1.85E+03	9.00E+03	7.03E+00	0.125	3	0	0.866	0.76	0.00043	0.537	0																								UNKNOWN
149	9.70E-01	0.6165	369.95747	369.96461		0.0356	1.0066	369.96158	1.01E+03	3.67E+03	2.06E+00	0.833	20	6	0.892	0.9	0.00033	0.8108	0																8.43E-01	0.1265	369.95869	369.96415		0.238	0.0376	0.9936	DETECTED	369.96144	1.01E+03	3.47E+03	9.7509		5.3754
150	2.74E+00	0.6184	1505.20258	1505.21881	1	0.0353	1.0177	1505.21126	1.10E+03	5.38E+03	4.25E+00	0.333	8	1	0.914	0.61	0.00092	0.5139	0																1.56E+00	0.5878	1505.20626	1505.21828		0.5352	0.4378	0.9991	DETECTED	1505.21086	1.10E+03	4.72E+03	2.741		1.8705
152	3.01E+00	0.6194	367.09212	367.09496	1	0.0334	1.0005	367.09352	2.13E+03	1.24E+04	5.04E+00	0.167	4	0	0.923	0.41	0.00015	0.393	0																								UNKNOWN
153	1.05E-01	0.624	1426.73386	1426.7614	1	0.2555	0.9391	1426.74561	1.01E+03	2.08E+03	1.43E+00	0.375	9	0	0.752	3.89	0.00555	0.5948	0																								UNKNOWN
154	9.07E-02	0.6261	469.21926	469.22658		0.2986	0.7879	469.22246	1.02E+03	2.39E+03	1.49E+00	0.167	4	0	0.811	2.24	0.00105	0.4171	0																7.72E-02	0.7434	469.22023	469.22502		0.0258	0.6934	0.7879	DETECTED	469.22259	1.15E+03	2.23E+03	0.889		0.9445
157	4.24E+00	0.6506	354.93831	354.94037	1	0.45	1.0002	354.93941	1.48E+03	1.61E+04	1.14E+01	0.167	4	0	0.92	0.66	0.00024	0.2466	0																								UNKNOWN
158	2.28E+00	0.6533	1094.73287	1094.74121		0.4132	1.0108	1094.7366	1.98E+03	6.92E+03	5.32E+00	0.125	3	0	0.917	0.32	0.00035	0.3865	0																								UNKNOWN
159	5.74E-02	0.6564	442.14632	442.1543		0.1907	0.928	442.15081	1.01E+03	2.42E+03	9.05E-01	0.208	5	1	0.846	1.41	0.00062	0.6929	0																								UNKNOWN
160	2.44E+00	0.6668	473.95404	473.95844		0.0373	0.9933	473.95624	1.28E+03	6.46E+03	6.25E+00	0.167	4	0	0.956	0.18	0.00009	0.2177	0																								UNKNOWN
161	2.41E-02	0.6672	241.17122	241.17489		0.4858	0.8541	241.17288	1.01E+03	1.99E+03	1.02E+00	0.083	2	0	0.916	0.03	0.00001	0.3295	0																								UNKNOWN
162	2.67E-02	0.6733	1418.21977	1418.24084	1	0.4686	0.8612	1418.232	1.01E+03	1.72E+03	9.56E-01	0.083	2	0	0.903	0.16	0.00022	0.3426	0																								UNKNOWN
163	2.43E+00	0.6758	1241.2603	1241.27353		0.0351	1.0177	1241.26675	1.09E+03	5.21E+03	5.66E+00	0.417	10	4	0.898	0.61	0.00076	0.6775	0																								UNKNOWN
164	2.90E-02	0.6765	119.12417	119.12586	1	0.6542	0.6931	119.12507	1.05E+03	2.51E+03	1.22E+00	0.042	1	0	1	0	0	0	0																								UNKNOWN
165	3.11E-02	0.6777	160.96358	160.96637	1	0.6555	0.7055	160.96471	1.01E+03	1.74E+03	9.87E-01	0.042	1	0	1	0	0	0	0																								UNKNOWN
166	1.90E-02	0.6819	355.9357	355.93926	1	0.6541	0.693	355.93784	1.02E+03	1.64E+03	7.48E-01	0.042	1	0	1	0	0	0	0																								UNKNOWN
167	6.88E-02	0.682	88.07511	88.07823		0.2841	0.9781	88.07619	1.02E+03	2.45E+03	1.59E+00	0.125	3	12	0.8	1.53	0.00014	0.6106	0																								UNKNOWN
168	2.85E-02	0.6833	1329.74699	1329.75502	2	0.6555	0.6944	1329.75066	1.10E+03	1.82E+03	1.18E+00	0.042	1	0	1	0	0	0	0																								UNKNOWN
169	3.58E+00	0.6855	529.90031	529.90526	1	0.0356	1.0005	529.90265	1.04E+03	8.85E+03	5.04E+00	0.333	8	2	0.898	0.51	0.00027	0.4416	0																2.02E+00	0.938	529.90056	529.90396	1	0.1106	0.4545	0.9991	DETECTED	529.90252	3.03E+03	8.27E+03	0.1265	3	0.5632
170	5.01E-02	0.6859	90.09056	90.09163	1	0.6525	0.7025	90.09126	1.04E+03	2.54E+03	1.43E+00	0.042	1	24	1	0	0	0	0																								UNKNOWN
171	1.32E+00	0.6859	742.80684	742.81268		0.6247	0.986	742.81023	2.67E+03	6.74E+03	4.54E+00	0.042	1	0	1	0	0	0	0																								UNKNOWN
172	2.89E-01	0.6882	928.03739	928.04611	1	0.4895	0.8932	928.04288	1.80E+03	4.21E+03	4.06E+00	0.167	4	17	0.849	1.71	0.00159	0.3649	0																								UNKNOWN
173	4.89E-02	0.6931	116.10572	116.10737		0.6654	0.7321	116.10667	1.20E+03	2.77E+03	1.35E+00	0.042	1	1	1	0	0	0	0																								UNKNOWN
174	2.74E+00	0.6932	1270.69262	1270.70697		0.0353	1.0122	1270.70021	1.07E+03	3.79E+03	4.06E+00	0.25	6	0	0.869	1.35	0.00171	0.51	0																8.49E-01	0.7546	1270.69363	1270.70514		0.3919	0.5434	0.9991	DETECTED	1270.70003	1.29E+03	3.15E+03	1.1579		1.079
175	3.48E+00	0.6958	1329.2398	1329.25484	1	0.034	1.0177	1329.24821	1.23E+03	6.94E+03	5.27E+00	0.333	8	0	0.955	0.57	0.00076	0.2918	0																3.44E+00	0.7157	1329.2398	1329.25242		0.9459	0.0376	0.9991	DETECTED	1329.24817	1.23E+03	5.86E+03	0.418		0.709
176	4.18E-02	0.7009	1337.75342	1337.76889		0.5787	0.8121	1337.75973	1.10E+03	1.92E+03	1.46E+00	0.083	2	0	0.91	0.58	0.00077	0.189	0																								UNKNOWN
178	1.98E-02	0.7065	368.09782	368.10085	1	0.6843	0.7232	368.09914	1.09E+03	1.74E+03	8.21E-01	0.042	1	0	1	0	0	0	0																								UNKNOWN
179	1.06E-01	0.7101	1340.2274	1340.24717		0.2965	1.0002	1340.23819	1.01E+03	2.09E+03	1.56E+00	0.292	7	13	0.725	3.73	0.00499	0.6481	0																								UNKNOWN
180	3.32E-02	0.7128	116.10634	116.10794		0.6905	0.7239	116.10725	1.01E+03	2.37E+03	1.48E+00	0.042	1	0	1	0	0	0	0																								UNKNOWN
181	2.49E+00	0.7132	1689.67287	1689.69844	1	0.0347	1.001	1689.68721	1.02E+03	3.80E+03	3.77E+00	0.542	13	1	0.915	0.51	0.00085	0.5048	0																1.68E+00	0.4322	1689.68002	1689.69636		0.6057	0.0376	0.9936	DETECTED	1689.68708	1.18E+03	3.54E+03	1.4225		1.2113
182	1.19E+00	0.6326	1409.70902	1409.72913	1	0.0327	0.9977	1409.71931	1.00E+03	2.46E+03	2.58E+00	0.125	3	14	0.933	0.61	0.00085	0.1436	0																								UNKNOWN
183	2.80E+00	0.714	706.86264	706.87118	1	0.0382	1.0108	706.86691	1.07E+03	5.32E+03	5.78E+00	0.458	11	0	0.9	0.49	0.00034	0.4546	0																								UNKNOWN
184	1.88E+00	0.714	1057.78601	1057.8028	1	0.0386	1.0108	1057.79329	1.36E+03	4.42E+03	3.46E+00	0.333	8	2	0.913	0.77	0.00081	0.4628	0																								UNKNOWN
185	1.51E+00	0.7168	1513.71017	1513.73601		0.0356	1.0058	1513.7244	1.02E+03	3.23E+03	3.33E+00	0.75	18	3	0.916	1.3	0.00197	0.5711	0																1.38E+00	0.7601	1513.71595	1513.73089		0.5999	0.0376	0.9824	DETECTED	1513.7241	1.15E+03	2.97E+03	0.3077		0.6538
186	4.25E-01	0.7188	88.07418	88.07804		0.2298	1.1269	88.07591	1.03E+03	1.05E+04	6.31E+00	0.458	11	33	0.681	7.64	0.00067	0.8403	0																4.25E-01	1.1091	88.07511	88.07711		0.0686	0.9824	1.1269	DETECTED	88.07631	1.06E+03	1.05E+04	0.1362		0.5652
187	1.36E+00	0.7313	1446.6541	1446.67156		0.0371	0.9986	1446.66319	1.00E+03	2.90E+03	2.03E+00	0.208	5	0	0.892	1.19	0.00172	0.3076	0																2.28E-01	0.6101	1446.65784	1446.66984		0.1772	0.41	0.6323	DETECTED	1446.66322	1.00E+03	2.04E+03	0.1111		0.5556
188	2.96E+00	0.7331	705.86228	705.87075	1	0.0358	1.0108	705.86635	1.08E+03	5.80E+03	7.52E+00	0.458	11	4	0.938	0.5	0.00035	0.3962	0																								UNKNOWN
189	1.48E-01	0.7366	535.25841	535.26694	1	0.0776	1.043	535.2639	1.01E+03	2.95E+03	1.68E+00	0.333	8	4	0.711	5.11	0.00274	0.9042	0																1.48E-01	0.7601	535.25874	535.26694		0.1237	0.6434	0.8157	DETECTED	535.26419	1.03E+03	1.92E+03	0.4761		0.738
190	4.13E+00	0.738	177.97408	177.97558	1	0.404	1.0066	177.97484	4.06E+03	1.60E+04	8.91E+00	0.208	5	0	0.949	0.46	0.00008	0.2199	0																								UNKNOWN
191	9.79E-02	0.7394	485.21577	485.22065		0.5653	0.9245	485.21871	1.01E+03	2.14E+03	2.39E+00	0.083	2	0	0.876	0.64	0.00031	0.3036	0																								UNKNOWN
192	4.14E-01	0.7398	97.00325	97.00616		0.0382	1.0122	97.00473	1.00E+03	3.60E+03	2.36E+00	0.833	20	14	0.833	2.67	0.00026	0.7401	0																								UNKNOWN
193	1.22E-01	0.7445	904.77939	904.78846		0.6636	0.7754	904.78335	1.06E+03	2.18E+03	2.93E+00	0.083	2	3	0.931	0.83	0.00075	0.0283	0																								UNKNOWN
195	1.45E+00	0.7508	1681.16281	1681.18861		0.0347	0.9966	1681.1739	1.03E+03	3.18E+03	3.54E+00	0.625	15	2	0.898	0.91	0.00152	0.6462	0																								UNKNOWN
196	7.52E-02	0.7534	1153.27165	1153.29175		0.5946	0.8754	1153.28508	1.02E+03	2.08E+03	2.18E+00	0.25	6	2	0.839	2.58	0.00297	0.2253	0																								UNKNOWN
197	3.33E+00	0.757	1417.22276	1417.23844	1	0.0353	1.0079	1417.2298	1.09E+03	6.48E+03	6.53E+00	0.417	10	1	0.939	0.3	0.00043	0.3643	0																								UNKNOWN
198	1.05E-01	0.9813	196.96377	196.96677		0.7821	1.0541	196.96537	1.02E+03	3.83E+03	2.58E+00	0.042	1	16	1	0	0	0	0																2.46E-02	0.9936	196.96501	196.9661		0.0259	0.9769	1.0102	DETECTED	196.96532	1.09E+03	2.34E+03	1		1
199	6.92E+00	0.7613	224.12644	224.1288	1	0.0327	1.0497	224.128	3.35E+03	1.68E+04	9.06E+00	0.125	3	0	0.93	0.07	0.00002	0.3937	0																								UNKNOWN
201	5.94E-01	0.7651	412.17703	412.18782	1	0.0327	1.0088	412.18429	1.06E+03	3.68E+03	1.83E+00	0.333	8	3	0.856	1.86	0.00077	0.4971	0																								UNKNOWN
202	1.38E+00	0.7655	80.97266	80.97423		0.3859	1.0066	80.97346	1.31E+03	6.44E+03	4.20E+00	0.333	8	3	0.922	1.28	0.0001	0.222	0																9.64E-01	0.6768	80.97282	80.97412		0.1272	0.5934	0.9991	DETECTED	80.97342	1.43E+03	5.61E+03	3.8667		2.4333
203	5.99E-02	0.7663	103.95445	103.95591		0.7152	0.834	103.95535	1.00E+03	2.55E+03	1.32E+00	0.083	2	2	0.929	0.94	0.0001	0.0021	0																								UNKNOWN
204	2.60E+00	0.7712	881.82308	881.83489	1	0.0396	1.0122	881.82981	1.08E+03	4.55E+03	4.64E+00	0.333	8	9	0.943	0.72	0.00063	0.3039	0																								UNKNOWN
205	1.88E+00	0.773	1080.7244	1080.75297		0.0347	1.0122	1080.74289	1.05E+03	3.63E+03	3.16E+00	0.125	3	0	0.884	0.65	0.0007	0.4237	0																								UNKNOWN
206	1.25E-01	0.7732	339.09201	339.09722	1	0.6676	0.8343	339.09499	1.10E+03	2.69E+03	1.37E+00	0.042	1	8	1	0	0	0	0																								UNKNOWN
207	4.53E+00	0.774	178.97431	178.97616	1	0.4277	1.0017	178.97537	2.38E+03	1.42E+04	1.20E+01	0.375	9	0	0.934	0.5	0.00009	0.328	0																								UNKNOWN
208	1.40E+00	0.7751	581.80643	581.81981	1	0.0371	1.0002	581.81239	1.01E+03	3.10E+03	2.73E+00	0.833	20	8	0.832	3.35	0.00195	0.4829	0																1.88E-01	0.9602	581.80922	581.81716		0.0689	0.8379	0.9936	DETECTED	581.81215	1.10E+03	2.05E+03	0.2728		0.6364
209	5.94E-02	0.7821	552.84301	552.85643		0.7122	0.8409	552.85105	1.04E+03	2.10E+03	1.27E+00	0.083	2	1	0.863	1.65	0.00091	0.0509	0																								UNKNOWN
210	2.72E+00	0.7834	119.08793	119.09053	1	0.0354	1.12	119.08942	1.19E+03	7.37E+03	6.45E+00	0.542	13	4	0.883	1.43	0.00017	0.6548	0																1.44E+00	0.8157	119.08869	119.09034	1	0.1603	0.5045	1.0436	DETECTED	119.08942	1.68E+03	6.19E+03	0.7321	2	0.8661
211	4.52E+00	0.7834	122.05252	122.0577	1	0.0354	1.0324	122.05366	2.89E+03	1.09E+04	8.79E+00	0.417	10	1	0.893	0.86	0.00011	0.6229	0																2.47E+00	0.5378	122.05303	122.05466	1	0.5062	0.4822	1.0324	DETECTED	122.05369	2.89E+03	9.65E+03	8.8989	2	4.9495
212	4.98E-02	0.7839	88.07452	88.07673		0.5966	0.9875	88.0755	1.06E+03	2.72E+03	1.77E+00	0.125	3	35	0.709	4.17	0.00037	0.3465	0																								UNKNOWN
213	1.01E+00	0.7844	1516.18943	1516.213		0.1883	1.006	1516.20114	1.00E+03	2.70E+03	2.03E+00	0.542	13	4	0.882	2.87	0.00435	0.3837	0																								UNKNOWN
214	1.64E+00	0.7854	1249.77088	1249.78856		0.0356	1.0108	1249.77924	1.00E+03	3.92E+03	3.82E+00	0.667	16	5	0.943	0.59	0.00073	0.3937	0																								UNKNOWN
216	1.16E+00	0.7902	1234.7388	1234.7755	1	0.0387	1.1807	1234.7574	1.04E+03	3.42E+03	2.34E+00	0.5	12	2	0.845	4.36	0.00538	0.541	0																								UNKNOWN
217	1.60E-01	0.7905	214.91759	214.92086		0.7072	0.8184	214.91921	1.20E+03	3.54E+03	2.08E+00	0.042	1	2	1	0	0	0	0																								UNKNOWN
218	1.59E-01	0.6828	1692.1495	1692.17739		0.3152	0.9491	1692.16394	1.00E+03	1.95E+03	1.99E+00	0.167	4	15	0.821	1.81	0.00306	0.3961	0																5.72E-02	0.8991	1692.15706	1692.17019		0.0438	0.8824	0.9491	DETECTED	1692.165	1.06E+03	1.88E+03	3.001		2.0005
219	2.74E-02	0.7939	312.18681	312.19208	1	0.7098	0.8836	312.18926	1.04E+03	1.86E+03	9.65E-01	0.083	2	11	0.726	3.16	0.00099	0.146	0																								UNKNOWN
220	2.73E-02	0.7983	454.22929	454.23408	1	0.5864	1.0047	454.23138	1.02E+03	2.26E+03	1.38E+00	0.083	2	0	0.665	3.17	0.00144	0.3905	0																2.65E-02	0.9936	454.22929	454.23408	1	0.0421	0.9546	1.0047	DETECTED	454.2321	1.06E+03	2.26E+03	0.2858	2	0.6429
221	9.79E-02	0.594	159.96219	159.96525	1	0.3029	0.8389	159.96408	1.01E+03	2.54E+03	2.29E+00	0.042	1	18	1	0	0	0	0																2.47E-02	0.5934	159.96348	159.96516	1	0.0917	0.5712	0.6045	DETECTED	159.96415	1.08E+03	2.30E+03	0.4993	2	0.7496
222	1.80E-01	0.8083	1603.6963	1603.71834	1	0.6636	0.9177	1603.70722	1.02E+03	1.89E+03	1.37E+00	0.125	3	0	0.931	0.95	0.00152	0.085	0																1.76E-01	0.8157	1603.69816	1603.71834	1	0.5294	0.699	0.8824	DETECTED	1603.7074	1.05E+03	1.76E+03	0.5715	3	0.7857
223	4.11E-01	0.8105	94.03864	94.04096		0.3465	1.0207	94.03968	1.01E+03	3.79E+03	2.29E+00	0.542	13	10	0.828	4.07	0.00038	0.5537	0																4.11E-01	0.799	94.0389	94.0407		0.1375	0.6712	1.0047	DETECTED	94.03971	1.26E+03	3.47E+03	1.6086		1.3043
224	2.77E-01	0.8112	1604.17252	1604.19591		0.7025	0.9304	1604.18189	1.07E+03	2.23E+03	2.48E+00	0.083	2	11	0.982	0.22	0.00035	0.0061	0																								UNKNOWN
225	9.28E-01	0.8149	1428.20767	1428.23156	1	0.0373	1.0021	1428.21951	1.01E+03	2.56E+03	2.63E+00	0.292	7	5	0.914	1.18	0.00168	0.232	0																5.65E-01	0.7101	1428.20888	1428.23156	1	0.2288	0.51	0.9991	DETECTED	1428.21966	1.04E+03	2.36E+03	1.4446	2	1.2223
226	1.63E+00	0.8188	1058.78749	1058.80024	1	0.037	1.0177	1058.79377	1.03E+03	3.95E+03	3.27E+00	0.208	5	6	0.958	0.34	0.00036	0.1356	0																1.36E+00	0.8546	1058.78867	1058.80024	1	0.3708	0.3933	0.9991	DETECTED	1058.79364	1.03E+03	3.85E+03	0.3133	3	0.6566
227	2.24E+00	0.8192	1233.74841	1233.76429	1	0.0327	1.024	1233.75647	1.01E+03	5.78E+03	4.84E+00	0.333	8	0	0.93	0.48	0.00059	0.2825	0																								UNKNOWN
228	2.17E+00	0.8216	382.12685	382.13587		0.034	1.0177	382.12959	1.11E+03	6.69E+03	2.98E+00	0.5	12	2	0.92	1.34	0.00051	0.2977	0																								UNKNOWN
229	2.11E+00	0.8221	140.94918	140.95119		0.0387	1.0041	140.94995	1.94E+03	6.85E+03	3.76E+00	0.125	3	9	0.974	0.19	0.00003	0.0795	0																								UNKNOWN
230	7.55E-01	0.8231	933.73053	933.74629		0.3005	0.9899	933.73908	1.02E+03	2.29E+03	1.97E+00	0.292	7	2	0.84	2.55	0.00238	0.4606	0																8.21E-02	0.9435	933.73317	933.74629		0.0403	0.8991	0.9713	DETECTED	933.7383	1.02E+03	1.86E+03	0.6248		0.8124
231	1.29E+00	0.8237	1109.69352	1109.71233	1	0.0334	1.001	1109.70204	1.00E+03	3.43E+03	2.68E+00	0.583	14	3	0.904	0.83	0.00092	0.5612	0																8.44E-01	0.9546	1109.6968	1109.70851		0.0771	0.4656	0.9936	DETECTED	1109.70232	1.19E+03	2.69E+03	0.0795		0.5398
232	1.07E+00	0.8239	455.2022	455.21152		0.0376	0.9936	455.20695	1.11E+03	3.83E+03	1.65E+00	0.083	2	0	0.966	0.43	0.0002	0.0053	0																1.07E+00	0.8213	455.2022	455.21021		0.8064	0.0376	0.9936	DETECTED	455.20685	1.11E+03	3.81E+03	0.2198		0.6099
233	7.29E-01	0.8344	324.07396	324.07907		0.0373	1.0122	324.07634	1.01E+03	3.66E+03	1.52E+00	0.458	11	5	0.901	1.33	0.00043	0.417	0																2.44E-01	0.7712	324.07462	324.07842		0.0847	0.7046	0.9991	DETECTED	324.07631	1.05E+03	2.62E+03	3.4174		2.2087
235	2.38E-02	0.8446	1410.71179	1410.72727	1	0.8168	0.8557	1410.7201	1.01E+03	1.54E+03	8.56E-01	0.042	1	5	1	0	0	0	0																								UNKNOWN
236	2.96E+00	0.8462	705.6363	705.64932	1	0.0327	1.0122	705.64363	1.03E+03	6.47E+03	6.74E+00	0.458	11	0	0.915	0.71	0.0005	0.3994	0																1.29E+00	0.7768	705.63862	705.64835		0.2473	0.5712	0.9991	DETECTED	705.64364	1.19E+03	3.86E+03	1.0811		1.0406
237	2.36E+00	0.8477	309.03961	309.04164	1	0.5156	1.0047	309.04039	1.51E+03	1.25E+04	6.12E+00	0.083	2	0	0.941	0.06	0.00002	0.2195	0																2.36E+00	0.7379	309.03969	309.04117		0.412	0.5156	1.0047	DETECTED	309.0404	1.51E+03	1.22E+04	1.1999		1.1
238	2.39E-01	0.8572	225.1288	225.1369	1	0.5175	1.033	225.13261	1.04E+03	2.99E+03	1.62E+00	0.167	4	22	0.769	3.32	0.00075	0.3967	0																								UNKNOWN
239	2.10E+00	0.6466	222.107	222.11538		0.0334	1.0644	222.11245	1.02E+03	7.57E+03	4.31E+00	0.083	2	17	0.991	0.07	0.00001	0.0153	0																								UNKNOWN
240	6.56E-01	0.8309	247.1646	247.16817	1	0.6531	0.9269	247.16647	1.98E+03	4.87E+03	4.14E+00	0.083	2	5	0.939	0.74	0.00018	0.0216	0																2.78E-01	0.8713	247.1646	247.16817		0.0884	0.7768	0.9269	DETECTED	247.16629	2.08E+03	4.87E+03	0.5881		0.7941
241	3.34E-01	0.8605	757.76905	757.78233		0.4339	0.9901	757.77595	1.00E+03	2.13E+03	1.30E+00	0.167	4	4	0.869	2.21	0.00167	0.1676	0																								UNKNOWN
242	2.23E+00	0.8664	397.14723	397.15541	1	0.0382	1.0073	397.15007	1.01E+03	7.64E+03	3.14E+00	0.25	6	0	0.857	2.07	0.00082	0.2386	0																								UNKNOWN
244	4.36E-02	0.8739	702.34068	702.34568		0.8628	0.8961	702.34297	1.06E+03	2.09E+03	2.22E+00	0.042	1	0	1	0	0	0	0																								UNKNOWN
245	2.39E-01	0.8739	778.81626	778.8305		0.8572	0.9851	778.82374	1.26E+03	4.10E+03	3.35E+00	0.042	1	1	1	0	0	0	0																								UNKNOWN
246	1.64E-01	0.8739	803.1617	803.1755		0.8628	0.9573	803.16828	1.04E+03	3.23E+03	2.98E+00	0.042	1	0	1	0	0	0	0																								UNKNOWN
247	9.32E-02	0.8739	912.05741	912.07057	1	0.8572	0.9239	912.0666	1.13E+03	2.58E+03	2.60E+00	0.042	1	0	1	0	0	0	0																								UNKNOWN
248	1.27E-01	0.8739	1360.21813	1360.23962	1	0.8628	0.9517	1360.2305	1.01E+03	2.96E+03	2.43E+00	0.042	1	0	1	0	0	0	0																								UNKNOWN
249	7.65E-01	0.8751	1039.55185	1039.56785		0.3544	0.9899	1039.55966	1.00E+03	3.54E+03	2.79E+00	0.583	14	1	0.868	3.85	0.004	0.4198	0																7.65E-01	0.9046	1039.55365	1039.56582		0.3294	0.3544	0.9769	DETECTED	1039.56027	1.00E+03	2.12E+03	0.1313		0.5657
250	1.05E-01	0.7444	124.08535	124.08811		0.2988	1.029	124.08671	1.02E+03	2.78E+03	2.38E+00	0.292	7	28	0.817	4.03	0.0005	0.3436	0																4.77E-02	0.3155	124.08587	124.08728		0.0272	0.2988	0.3489	DETECTED	124.0867	1.25E+03	2.70E+03	2.001		1.5005
251	6.24E-02	0.8767	116.10495	116.10738		0.6209	1.122	116.10613	1.17E+03	2.62E+03	1.56E+00	0.083	2	1	0.532	4.68	0.00054	0.4671	0																								UNKNOWN
252	2.65E+00	0.8773	194.1164	194.11921	1	0.4064	1.0455	194.1175	1.70E+03	1.03E+04	6.53E+00	0.208	5	9	0.841	2.67	0.00052	0.3017	0																								UNKNOWN
253	5.28E-02	0.8778	610.32983	610.33717		0.6618	1.0169	610.33313	1.02E+03	2.45E+03	2.23E+00	0.25	6	2	0.859	2.24	0.00137	0.3077	0																								UNKNOWN
254	6.65E-01	0.8795	620.39251	620.40024	1	0.8572	1.0129	620.39541	1.65E+03	7.59E+03	7.41E+00	0.042	1	0	1	0	0	0	0																								UNKNOWN
255	4.06E-01	0.8795	624.48322	624.4956		0.8572	0.9962	624.48975	1.16E+03	5.75E+03	5.53E+00	0.042	1	1	1	0	0	0	0																								UNKNOWN
256	6.92E-02	0.8795	624.66681	624.67661	1	0.8684	0.9073	624.67108	1.16E+03	3.77E+03	3.63E+00	0.042	1	0	1	0	0	0	0																								UNKNOWN
257	2.98E-01	0.8795	640.40296	640.41375	1	0.8628	0.9906	640.40821	1.39E+03	4.26E+03	3.97E+00	0.042	1	0	1	0	0	0	0																								UNKNOWN
258	2.07E-01	0.8795	644.40503	644.41595	1	0.8684	0.974	644.40931	1.18E+03	4.09E+03	3.80E+00	0.042	1	0	1	0	0	0	0																								UNKNOWN
259	3.43E-01	0.8795	693.93211	693.94376	1	0.8628	1.0073	693.93876	1.01E+03	4.66E+03	4.70E+00	0.042	1	0	1	0	0	0	0																								UNKNOWN
260	8.51E-01	0.8795	695.21473	695.22277		0.8628	1.0129	695.21802	1.12E+03	9.21E+03	9.35E+00	0.042	1	0	1	0	0	0	0																								UNKNOWN
261	2.97E-01	0.8795	707.03416	707.05621		0.8628	0.9851	707.04501	1.02E+03	3.81E+03	4.24E+00	0.042	1	0	1	0	0	0	0																								UNKNOWN
262	5.11E-02	0.8795	711.54236	711.55436		0.8628	0.8961	711.54994	1.05E+03	2.11E+03	2.49E+00	0.042	1	0	1	0	0	0	0																								UNKNOWN
263	7.22E-01	0.8795	734.45106	734.46835	1	0.8572	1.0184	734.4632	1.35E+03	1.09E+04	8.96E+00	0.042	1	0	1	0	0	0	0																								UNKNOWN
264	8.77E-01	0.8795	734.56918	734.57728		0.8572	1.0129	734.57461	1.46E+03	1.43E+04	1.18E+01	0.042	1	0	1	0	0	0	0																								UNKNOWN
265	2.15E-01	0.8795	749.68642	749.70841		0.8628	1.0017	749.69835	1.00E+03	4.40E+03	3.20E+00	0.042	1	0	1	0	0	0	0																								UNKNOWN
266	1.33E-01	0.8795	803.05255	803.06047		0.8628	0.9239	803.05747	1.44E+03	3.96E+03	3.65E+00	0.042	1	0	1	0	0	0	0																								UNKNOWN
267	5.87E-01	0.8795	879.29109	879.30442		0.8572	1.0129	879.29893	1.11E+03	6.92E+03	7.76E+00	0.042	1	0	1	0	0	0	0																								UNKNOWN
268	4.29E-01	0.8795	890.4206	890.43604		0.8572	1.0073	890.42996	1.03E+03	5.80E+03	6.20E+00	0.042	1	0	1	0	0	0	0																								UNKNOWN
269	1.08E+00	0.8795	958.58648	958.59895	1	0.8517	1.0295	958.59657	1.58E+03	1.15E+04	1.08E+01	0.042	1	0	1	0	0	0	0																								UNKNOWN
270	7.35E-01	0.8795	971.16624	971.18281		0.8572	1.0184	971.17532	1.08E+03	9.25E+03	8.60E+00	0.042	1	0	1	0	0	0	0																								UNKNOWN
271	1.11E+00	0.8795	977.1706	977.1831		0.8517	1.0295	977.17826	1.15E+03	1.38E+04	1.28E+01	0.042	1	0	1	0	0	0	0																								UNKNOWN
272	4.25E-01	0.8795	996.32326	996.33996		0.8572	1.0184	996.33299	1.05E+03	6.25E+03	5.70E+00	0.042	1	0	1	0	0	0	0																								UNKNOWN
273	2.72E-01	0.8795	996.46868	996.4818	1	0.8628	0.9795	996.47419	1.25E+03	4.08E+03	3.71E+00	0.042	1	0	1	0	0	0	0																								UNKNOWN
274	4.50E-01	0.8795	1002.04519	1002.05558		0.8572	1.0017	1002.04922	1.78E+03	5.51E+03	5.00E+00	0.042	1	0	1	0	0	0	0																								UNKNOWN
275	8.75E-02	0.8795	1014.60816	1014.62947	1	0.8572	0.8906	1014.62778	1.92E+03	4.90E+03	4.41E+00	0.042	1	1	1	0	0	0	0																								UNKNOWN
276	4.93E-02	0.8795	1039.78328	1039.79079		0.8628	0.9017	1039.78607	1.11E+03	2.77E+03	2.46E+00	0.042	1	1	1	0	0	0	0																								UNKNOWN
277	4.68E-02	0.8795	1046.49739	1046.50898		0.8684	0.9017	1046.50269	1.52E+03	2.79E+03	2.47E+00	0.042	1	0	1	0	0	0	0																								UNKNOWN
278	7.65E-01	0.8795	1136.69956	1136.70699	1	0.8517	1.024	1136.70341	1.27E+03	1.07E+04	9.14E+00	0.042	1	0	1	0	0	0	0																								UNKNOWN
279	7.53E-01	0.8795	1144.19976	1144.21159	1	0.8572	1.0129	1144.20549	2.42E+03	1.02E+04	8.69E+00	0.042	1	0	1	0	0	0	0																								UNKNOWN
280	4.58E-01	0.8795	1166.20391	1166.22646	1	0.8517	1.0184	1166.21902	1.05E+03	6.79E+03	5.77E+00	0.042	1	0	1	0	0	0	0																								UNKNOWN
281	2.20E-01	0.8795	1188.22386	1188.24212	2	0.8628	1.0017	1188.23424	1.01E+03	3.86E+03	3.26E+00	0.042	1	0	1	0	0	0	0																								UNKNOWN
283	5.76E-01	0.8795	1334.01724	1334.04139	1	0.8572	1.0295	1334.02452	1.42E+03	8.98E+03	7.39E+00	0.042	1	0	1	0	0	0	0																								UNKNOWN
284	1.83E-01	0.8795	1335.00111	1335.02702	1	0.8628	0.9795	1335.01961	1.04E+03	3.46E+03	2.85E+00	0.042	1	2	1	0	0	0	0																								UNKNOWN
285	2.41E-01	0.8795	1378.43054	1378.45374		0.8628	0.9851	1378.44449	1.11E+03	4.71E+03	3.86E+00	0.042	1	0	1	0	0	0	0																								UNKNOWN
286	2.26E-01	0.8795	1378.62716	1378.65755		0.8628	1.0073	1378.64391	1.02E+03	3.46E+03	2.83E+00	0.042	1	0	1	0	0	0	0																								UNKNOWN
287	2.25E-01	0.8795	1387.0458	1387.06505		0.8628	1.0073	1387.05252	1.10E+03	3.25E+03	2.66E+00	0.042	1	0	1	0	0	0	0																								UNKNOWN
288	8.20E-02	0.9795	659.26563	659.27403		0.8321	1.0288	659.27083	1.00E+03	2.24E+03	2.77E+00	0.083	2	10	0.887	0.7	0.00046	0.2431	0																3.89E-02	0.938	659.26756	659.27182		0.0473	0.9269	0.9658	DETECTED	659.27006	1.05E+03	1.83E+03	2.5008		1.7504
290	4.64E-01	0.885	596.37651	596.38469	1	0.8628	1.0073	596.38133	1.61E+03	6.58E+03	6.33E+00	0.042	1	0	1	0	0	0	0																								UNKNOWN
291	1.47E-01	1.0894	597.27096	597.28281		1.0629	1.124	597.27982	1.02E+03	4.38E+03	4.27E+00	0.042	1	1	1	0	0	0	0																								UNKNOWN
292	2.10E-01	0.885	600.10608	600.11711		0.8684	0.9906	600.11228	1.02E+03	3.34E+03	3.36E+00	0.042	1	0	1	0	0	0	0																								UNKNOWN
293	3.25E-01	0.885	608.5642	608.57996		0.8628	1.0017	608.57121	1.28E+03	3.54E+03	3.73E+00	0.042	1	0	1	0	0	0	0																								UNKNOWN
294	3.32E-01	0.885	616.20962	616.21777		0.8628	0.9573	616.21236	2.30E+03	6.07E+03	6.05E+00	0.042	1	0	1	0	0	0	0																								UNKNOWN
295	2.95E-01	0.885	620.20616	620.21637		0.8739	0.9462	620.21389	1.84E+03	6.90E+03	6.75E+00	0.042	1	0	1	0	0	0	0																								UNKNOWN
296	4.31E-01	0.885	624.29938	624.31235	1	0.8572	1.0017	624.30592	1.11E+03	6.31E+03	6.07E+00	0.042	1	0	1	0	0	0	0																								UNKNOWN
297	3.96E-01	0.885	636.20553	636.22492		0.8572	1.0017	636.21624	1.20E+03	5.82E+03	5.45E+00	0.042	1	0	1	0	0	0	0																								UNKNOWN
298	9.80E-01	0.885	641.10438	641.11138		0.8572	1.0184	641.10812	1.55E+03	1.20E+04	1.11E+01	0.042	1	1	1	0	0	0	0																								UNKNOWN
299	1.66E-01	0.885	644.49487	644.50662	1	0.8628	0.9517	644.50164	1.00E+03	4.29E+03	3.98E+00	0.042	1	0	1	0	0	0	0																								UNKNOWN
300	3.64E-02	0.885	644.67786	644.68531		0.8739	0.9073	644.68214	1.09E+03	2.17E+03	2.01E+00	0.042	1	0	1	0	0	0	0																								UNKNOWN
301	7.65E-01	0.885	654.3108	654.31966		0.8628	1.024	654.3166	1.20E+03	1.00E+04	9.29E+00	0.042	1	0	1	0	0	0	0																								UNKNOWN
302	3.85E-01	0.885	662.71396	662.72538		0.8628	1.0017	662.72054	1.96E+03	5.25E+03	4.89E+00	0.042	1	0	1	0	0	0	0																								UNKNOWN
303	6.50E-01	0.885	662.81146	662.82729	2	0.8628	1.024	662.8218	1.19E+03	8.41E+03	7.83E+00	0.042	1	0	1	0	0	0	0																								UNKNOWN
304	3.96E-02	0.885	680.22837	680.24298		0.8739	0.9073	680.23554	1.17E+03	2.27E+03	2.18E+00	0.042	1	0	1	0	0	0	0																								UNKNOWN
305	1.18E-01	0.885	684.92995	684.93428	1	0.8572	0.8961	684.9324	2.68E+03	5.04E+03	4.90E+00	0.042	1	0	1	0	0	0	0																								UNKNOWN
306	4.18E-01	0.885	685.12785	685.13727		0.8628	1.0073	685.13305	1.30E+03	5.88E+03	5.73E+00	0.042	1	0	1	0	0	0	0																								UNKNOWN
307	2.66E-01	0.885	685.22834	685.24394		0.8628	0.9851	685.23392	1.35E+03	3.76E+03	3.66E+00	0.042	1	0	1	0	0	0	0																								UNKNOWN
308	2.74E-01	0.885	689.2325	689.25105		0.8628	0.974	689.23885	1.60E+03	4.62E+03	4.57E+00	0.042	1	0	1	0	0	0	0																								UNKNOWN
309	4.38E-01	0.885	689.43076	689.44156	1	0.8572	1.0017	689.43676	1.26E+03	6.17E+03	6.10E+00	0.042	1	0	1	0	0	0	0																								UNKNOWN
310	1.65E+00	0.885	700.43841	700.44664	1	0.8517	1.0129	700.44339	1.05E+03	1.80E+04	1.89E+01	0.042	1	0	1	0	0	0	0																								UNKNOWN
311	1.16E+00	0.885	700.54919	700.55805	1	0.8628	1.0129	700.55507	1.80E+03	1.26E+04	1.32E+01	0.042	1	0	1	0	0	0	0																								UNKNOWN
312	1.54E-01	0.885	702.73638	702.74949		0.8628	0.9184	702.74125	1.66E+03	3.95E+03	4.21E+00	0.042	1	0	1	0	0	0	0																								UNKNOWN
313	1.40E-01	0.885	715.84268	715.86299		0.8628	0.9406	715.85221	1.07E+03	3.18E+03	3.39E+00	0.042	1	0	1	0	0	0	0																								UNKNOWN
314	6.41E-01	0.885	724.56005	724.57175		0.8572	1.0184	724.56791	1.47E+03	9.13E+03	8.44E+00	0.042	1	0	1	0	0	0	0																								UNKNOWN
315	8.13E-01	0.885	729.56576	729.57521		0.8517	1.0129	729.57145	1.40E+03	1.17E+04	1.01E+01	0.042	1	0	1	0	0	0	0																								UNKNOWN
316	3.02E-01	0.885	744.79371	744.80767	1	0.8628	0.9962	744.8019	1.01E+03	5.41E+03	4.11E+00	0.042	1	0	1	0	0	0	0																								UNKNOWN
317	2.67E-01	0.885	749.02064	749.03376		0.8572	0.9962	749.02775	1.11E+03	4.80E+03	3.51E+00	0.042	1	0	1	0	0	0	0																								UNKNOWN
318	5.32E-01	0.885	749.4674	749.47749	1	0.8628	1.0129	749.4723	1.88E+03	7.58E+03	5.52E+00	0.042	1	0	1	0	0	0	0																								UNKNOWN
319	2.27E-01	0.885	753.91162	753.92791		0.8572	0.9906	753.91883	1.07E+03	4.14E+03	2.89E+00	0.042	1	0	1	0	0	0	0																								UNKNOWN
320	5.17E-01	0.885	754.13751	754.15112		0.8572	1.0073	754.14132	1.59E+03	1.01E+04	7.03E+00	0.042	1	0	1	0	0	0	0																								UNKNOWN
321	4.38E-01	0.885	758.91282	758.92939		0.8572	1.0129	758.92171	1.24E+03	8.01E+03	5.81E+00	0.042	1	0	1	0	0	0	0																								UNKNOWN
322	5.35E-01	0.885	759.02886	759.03877		0.8572	1.0184	759.03246	1.03E+03	8.49E+03	6.17E+00	0.042	1	0	1	0	0	0	0																								UNKNOWN
323	4.67E-01	0.885	759.24958	759.2603		0.8572	1.0073	759.25565	1.56E+03	8.68E+03	6.32E+00	0.042	1	0	1	0	0	0	0																								UNKNOWN
324	2.12E-01	0.885	774.03415	774.04656		0.8628	0.9795	774.04174	1.38E+03	4.13E+03	3.29E+00	0.042	1	0	1	0	0	0	0																								UNKNOWN
325	1.41E-01	0.885	774.14169	774.1631		0.8684	0.9684	774.15144	1.00E+03	2.59E+03	2.06E+00	0.042	1	0	1	0	0	0	0																								UNKNOWN
327	1.42E-01	0.885	798.16139	798.17963		0.8572	0.9406	798.16822	1.20E+03	3.27E+03	2.95E+00	0.042	1	0	1	0	0	0	0																								UNKNOWN
328	9.79E-02	0.885	798.38501	798.39755		0.8628	0.9128	798.38988	1.15E+03	3.54E+03	3.19E+00	0.042	1	0	1	0	0	0	0																								UNKNOWN
329	1.51E+00	0.885	813.00614	813.01381		0.8517	1.0184	813.01002	1.32E+03	1.87E+04	1.83E+01	0.042	1	0	1	0	0	0	0																								UNKNOWN
330	3.05E-01	0.885	818.25797	818.27313	1	0.8628	0.9906	818.26561	1.07E+03	4.40E+03	4.43E+00	0.042	1	0	1	0	0	0	0																								UNKNOWN
331	1.65E+00	0.885	829.7655	829.77463	2	0.8572	1.0073	829.77019	2.85E+03	1.87E+04	2.04E+01	0.042	1	0	1	0	0	0	0																								UNKNOWN
332	1.34E+00	0.885	835.39312	835.40412		0.8572	1.0184	835.39845	1.28E+03	1.46E+04	1.72E+01	0.042	1	0	1	0	0	0	0																								UNKNOWN
333	1.88E+00	0.885	846.15021	846.16936		0.8572	1.024	846.15596	1.07E+03	1.45E+04	2.23E+01	0.042	1	0	1	0	0	0	0																								UNKNOWN
334	1.48E+00	0.885	846.39526	846.40963	2	0.8572	1.0184	846.40496	2.01E+03	1.10E+04	1.70E+01	0.042	1	0	1	0	0	0	0																								UNKNOWN
335	9.97E-01	0.885	857.02782	857.03915	1	0.8517	1.0073	857.03515	1.41E+03	7.90E+03	1.06E+01	0.042	1	0	1	0	0	0	0																								UNKNOWN
336	1.03E+00	0.885	863.39467	863.40738	1	0.8572	1.0129	863.39861	1.41E+03	9.24E+03	1.15E+01	0.042	1	0	1	0	0	0	0																								UNKNOWN
337	1.68E-01	0.885	867.91305	867.9184	1	0.8684	0.9128	867.91513	2.13E+03	5.71E+03	6.86E+00	0.042	1	0	1	0	0	0	0																								UNKNOWN
338	9.02E-01	0.885	868.16359	868.17271	2	0.8517	1.0129	868.16706	1.42E+03	8.18E+03	9.81E+00	0.042	1	0	1	0	0	0	0																								UNKNOWN
339	8.36E-01	0.885	868.2878	868.29794	2	0.8517	1.0129	868.29174	1.43E+03	9.03E+03	1.08E+01	0.042	1	0	1	0	0	0	0																								UNKNOWN
340	6.56E-01	0.885	873.90865	873.92817		0.8517	1.0129	873.92207	1.21E+03	7.40E+03	8.54E+00	0.042	1	0	1	0	0	0	0																								UNKNOWN
342	5.26E-01	0.885	879.41423	879.42845		0.8628	1.0129	879.42284	1.10E+03	6.31E+03	7.07E+00	0.042	1	0	1	0	0	0	0																								UNKNOWN
343	4.69E-01	0.885	890.29158	890.31604		0.8572	1.0073	890.30456	1.13E+03	6.67E+03	7.14E+00	0.042	1	0	1	0	0	0	0																								UNKNOWN
344	4.46E-02	0.885	907.28552	907.31453		0.8684	0.9073	907.30405	1.11E+03	2.01E+03	2.04E+00	0.042	1	0	1	0	0	0	0																								UNKNOWN
345	1.16E-01	0.885	912.31377	912.33195		0.8628	0.9295	912.32031	1.07E+03	2.88E+03	2.90E+00	0.042	1	0	1	0	0	0	0																								UNKNOWN
346	1.05E+00	0.885	914.70443	914.71877	1	0.8572	1.0351	914.71359	1.54E+03	1.33E+04	1.33E+01	0.042	1	0	1	0	0	0	0																								UNKNOWN
347	1.02E+00	0.885	920.99216	921.00629	1	0.8572	1.0351	921.00247	1.31E+03	1.19E+04	1.18E+01	0.042	1	0	1	0	0	0	0																								UNKNOWN
348	2.62E+00	0.885	926.8589	926.87102	1	0.8461	1.0351	926.86346	1.18E+03	3.00E+04	2.94E+01	0.042	1	0	1	0	0	0	0																								UNKNOWN
349	6.13E-02	0.885	934.31767	934.34138		0.8684	0.9184	934.33224	1.05E+03	2.18E+03	2.12E+00	0.042	1	0	1	0	0	0	0																								UNKNOWN
350	8.28E-01	0.885	939.8605	939.8875		0.8572	1.0295	939.87169	1.04E+03	1.02E+04	9.80E+00	0.042	1	0	1	0	0	0	0																								UNKNOWN
351	9.56E-01	0.885	951.58544	951.59399	1	0.8517	1.0295	951.59116	1.08E+03	1.10E+04	1.05E+01	0.042	1	0	1	0	0	0	0																								UNKNOWN
352	1.83E+00	0.885	952.01496	952.02687		0.8572	1.0295	952.02116	1.62E+03	2.17E+04	2.06E+01	0.042	1	0	1	0	0	0	0																								UNKNOWN
353	1.09E+00	0.885	952.30087	952.30978	1	0.8517	1.024	952.30678	1.01E+03	1.51E+04	1.43E+01	0.042	1	0	1	0	0	0	0																								UNKNOWN
354	1.34E+00	0.885	958.02109	958.03416	1	0.8517	1.0295	958.02531	1.60E+03	1.61E+04	1.52E+01	0.042	1	0	1	0	0	0	0																								UNKNOWN
355	1.19E+00	0.885	964.30603	964.31774	1	0.8572	1.0295	964.31341	1.00E+03	1.39E+04	1.30E+01	0.042	1	0	1	0	0	0	0																								UNKNOWN
356	1.70E-01	0.885	970.31148	970.33168	1	0.8684	0.9684	970.31798	1.00E+03	3.64E+03	3.39E+00	0.042	1	0	1	0	0	0	0																								UNKNOWN
357	5.95E-01	0.885	970.44671	970.46279	1	0.8572	1.0184	970.45955	1.12E+03	7.05E+03	6.56E+00	0.042	1	0	1	0	0	0	0																								UNKNOWN
358	1.23E+00	0.885	970.87928	970.89938		0.8517	1.0184	970.88957	1.96E+03	1.76E+04	1.64E+01	0.042	1	0	1	0	0	0	0																								UNKNOWN
359	1.01E+00	0.885	971.02582	971.03748		0.8517	1.0184	971.03295	1.71E+03	1.34E+04	1.24E+01	0.042	1	0	1	0	0	0	0																								UNKNOWN
360	1.11E+00	0.885	977.03212	977.04283		0.8517	1.0073	977.03643	1.57E+03	1.42E+04	1.31E+01	0.042	1	0	1	0	0	0	0																								UNKNOWN
361	9.54E-01	0.885	977.31351	977.32714		0.8517	1.0129	977.32202	1.29E+03	1.20E+04	1.11E+01	0.042	1	0	1	0	0	0	0																								UNKNOWN
362	1.20E+00	0.885	983.28983	983.32277		0.8517	0.9517	983.29853	2.21E+03	2.04E+04	1.88E+01	0.042	1	0	1	0	0	0	0																								UNKNOWN
363	7.04E-01	0.885	989.46624	989.4752		0.8517	1.0073	989.47029	1.18E+03	8.90E+03	8.15E+00	0.042	1	0	1	0	0	0	0																								UNKNOWN
364	5.22E-01	0.885	995.75467	995.76742		0.8517	1.0073	995.76166	1.47E+03	7.65E+03	6.98E+00	0.042	1	0	1	0	0	0	0																								UNKNOWN
365	6.01E-01	0.885	996.18298	996.19399		0.8572	1.0184	996.18943	1.32E+03	7.97E+03	7.26E+00	0.042	1	0	1	0	0	0	0																								UNKNOWN
366	6.11E-01	0.885	1002.18105	1002.20268		0.8517	1.0295	1002.19209	1.06E+03	8.00E+03	7.26E+00	0.042	1	0	1	0	0	0	0																								UNKNOWN
367	5.14E-01	0.885	1002.46878	1002.48546		0.8517	1.0129	1002.47871	1.09E+03	6.45E+03	5.86E+00	0.042	1	0	1	0	0	0	0																								UNKNOWN
368	5.00E-01	0.885	1002.61319	1002.63014	1	0.8572	1.024	1002.62241	1.18E+03	6.24E+03	5.66E+00	0.042	1	0	1	0	0	0	0																								UNKNOWN
369	2.28E-01	0.885	1015.19227	1015.21072	1	0.8572	0.9684	1015.20087	1.09E+03	4.61E+03	4.14E+00	0.042	1	0	1	0	0	0	0																								UNKNOWN
370	5.45E-01	0.885	1055.64937	1055.65747	1	0.8628	1.0129	1055.65347	1.32E+03	6.92E+03	6.10E+00	0.042	1	0	1	0	0	0	0																								UNKNOWN
371	4.77E-01	0.885	1077.65952	1077.67176	1	0.8572	1.0184	1077.66701	1.33E+03	6.51E+03	5.69E+00	0.042	1	0	1	0	0	0	0																								UNKNOWN
372	1.43E+00	0.885	1100.0089	1100.01756	1	0.8517	1.024	1100.0142	1.07E+03	2.09E+04	1.81E+01	0.042	1	0	1	0	0	0	0																								UNKNOWN
373	1.69E+00	0.885	1100.33898	1100.35094	1	0.8517	1.0407	1100.34723	1.30E+03	2.08E+04	1.80E+01	0.042	1	0	1	0	0	0	0																								UNKNOWN
374	1.27E+00	0.885	1107.33705	1107.3544	1	0.8517	1.0295	1107.35129	1.13E+03	1.66E+04	1.44E+01	0.042	1	0	1	0	0	0	0																								UNKNOWN
375	1.19E+00	0.885	1122.18884	1122.19792		0.8517	1.0295	1122.19359	1.20E+03	1.71E+04	1.47E+01	0.042	1	0	1	0	0	0	0																								UNKNOWN
376	1.24E+00	0.885	1122.34166	1122.36233		0.8517	1.024	1122.35375	1.44E+03	1.59E+04	1.37E+01	0.042	1	0	1	0	0	0	0																								UNKNOWN
377	4.83E-01	0.885	1129.19386	1129.21025	1	0.8572	1.0184	1129.19797	1.22E+03	6.50E+03	5.57E+00	0.042	1	0	1	0	0	0	0																								UNKNOWN
378	8.39E-01	0.885	1129.35911	1129.37353	1	0.8517	1.024	1129.36456	1.39E+03	1.23E+04	1.06E+01	0.042	1	0	1	0	0	0	0																								UNKNOWN
379	8.98E-01	0.885	1137.02975	1137.03979	2	0.8517	1.0295	1137.03662	1.22E+03	1.27E+04	1.09E+01	0.042	1	1	1	0	0	0	0																								UNKNOWN
380	6.13E-01	0.885	1144.03366	1144.05039	1	0.8572	1.0184	1144.03978	1.15E+03	1.05E+04	8.96E+00	0.042	1	0	1	0	0	0	0																								UNKNOWN
381	3.02E-01	0.885	1151.20384	1151.22043	1	0.8572	1.0184	1151.21089	1.14E+03	4.05E+03	3.45E+00	0.042	1	0	1	0	0	0	0																								UNKNOWN
382	5.01E-01	0.885	1151.36713	1151.38014	1	0.8517	1.0129	1151.37624	1.26E+03	6.71E+03	5.72E+00	0.042	1	0	1	0	0	0	0																								UNKNOWN
383	6.22E-01	0.885	1151.5305	1151.54975	1	0.8572	1.0184	1151.54434	1.86E+03	8.28E+03	7.06E+00	0.042	1	0	1	0	0	0	0																								UNKNOWN
384	2.71E-01	0.885	1159.3649	1159.39042	2	0.8572	0.9462	1159.37872	1.92E+03	6.22E+03	5.29E+00	0.042	1	0	1	0	0	0	0																								UNKNOWN
385	3.60E-01	0.885	1166.04205	1166.06195		0.8572	1.0129	1166.05401	1.15E+03	4.72E+03	4.00E+00	0.042	1	0	1	0	0	0	0																								UNKNOWN
386	4.07E-01	0.885	1173.5505	1173.56298	2	0.8517	1.0129	1173.55762	1.22E+03	5.79E+03	4.90E+00	0.042	1	0	1	0	0	0	0																								UNKNOWN
387	1.54E-01	0.885	1195.8952	1195.91479		0.8572	0.9573	1195.90606	1.15E+03	3.09E+03	2.60E+00	0.042	1	0	1	0	0	0	0																								UNKNOWN
388	1.74E-01	0.885	1203.21745	1203.25134		0.8572	0.9628	1203.23708	1.20E+03	3.32E+03	2.79E+00	0.042	1	0	1	0	0	0	0																								UNKNOWN
389	3.93E-02	0.885	1217.74338	1217.75154	1	0.8684	0.9073	1217.7476	1.07E+03	2.10E+03	1.76E+00	0.042	1	0	1	0	0	0	0																								UNKNOWN
390	2.31E-01	0.885	1271.975	1271.98841	1	0.8628	0.9906	1271.98165	1.28E+03	3.97E+03	3.30E+00	0.042	1	0	1	0	0	0	0																								UNKNOWN
391	1.42E+00	0.885	1281.38342	1281.39113	1	0.8517	1.0629	1281.3875	1.10E+03	1.82E+04	1.51E+01	0.042	1	0	1	0	0	0	0																								UNKNOWN
392	1.02E-01	0.885	1298.39277	1298.40304	1	0.8684	0.9406	1298.3973	1.18E+03	2.73E+03	2.26E+00	0.042	1	0	1	0	0	0	0																								UNKNOWN
393	9.37E-02	0.885	1307.19367	1307.21338	1	0.8684	0.9462	1307.20108	1.03E+03	2.65E+03	2.19E+00	0.042	1	0	1	0	0	0	0																								UNKNOWN
394	6.83E-01	0.885	1316.39937	1316.41276	1	0.8517	1.0407	1316.40776	1.03E+03	8.56E+03	7.07E+00	0.042	1	1	1	0	0	0	0																								UNKNOWN
395	6.86E-01	0.885	1317.00287	1317.0158	1	0.8517	1.0407	1317.00915	1.27E+03	8.22E+03	6.79E+00	0.042	1	0	1	0	0	0	0																								UNKNOWN
396	5.92E-01	0.885	1325.80821	1325.82067	1	0.8517	1.0407	1325.81364	1.08E+03	7.86E+03	6.48E+00	0.042	1	0	1	0	0	0	0																								UNKNOWN
397	6.89E-01	0.885	1334.21265	1334.22565	1	0.8517	1.0407	1334.21851	1.14E+03	8.58E+03	7.06E+00	0.042	1	0	1	0	0	0	0																								UNKNOWN
398	5.45E-01	0.885	1343.21932	1343.23241		0.8628	1.0295	1343.22589	1.50E+03	7.97E+03	6.56E+00	0.042	1	0	1	0	0	0	0																								UNKNOWN
399	3.46E-01	0.885	1360.42758	1360.44204	1	0.8572	1.0184	1360.43483	1.10E+03	5.02E+03	4.12E+00	0.042	1	0	1	0	0	0	0																								UNKNOWN
400	2.61E-01	0.885	1360.63131	1360.64212		0.8628	0.9573	1360.63628	2.06E+03	5.93E+03	4.87E+00	0.042	1	0	1	0	0	0	0																								UNKNOWN
401	4.04E-01	0.885	1360.8262	1360.843		0.8572	1.0351	1360.83459	1.14E+03	4.92E+03	4.04E+00	0.042	1	0	1	0	0	0	0																								UNKNOWN
402	3.12E-01	0.885	1361.02946	1361.04466		0.8572	1.0184	1361.0375	1.06E+03	5.37E+03	4.41E+00	0.042	1	0	1	0	0	0	0																								UNKNOWN
403	3.36E-01	0.885	1369.42065	1369.4479		0.8572	1.024	1369.43944	1.01E+03	4.65E+03	3.81E+00	0.042	1	0	1	0	0	0	0																								UNKNOWN
404	1.68E-01	0.885	1369.83809	1369.84303	1	0.8572	0.9462	1369.84037	1.27E+03	4.02E+03	3.30E+00	0.042	1	0	1	0	0	0	0																								UNKNOWN
405	1.11E-01	0.885	1404.64831	1404.67503		0.8628	0.9573	1404.66217	1.02E+03	3.46E+03	2.82E+00	0.042	1	0	1	0	0	0	0																								UNKNOWN
406	3.41E+00	0.8868	907.84472	907.86016		0.8517	1.0351	907.85164	1.08E+03	3.76E+04	3.82E+01	0.083	2	0	0.942	0.74	0.00068	0.0076	0																								UNKNOWN
407	3.42E+00	0.8868	1034.29754	1034.31737	1	0.8517	1.0573	1034.30751	1.07E+03	3.99E+04	3.55E+01	0.083	2	0	0.99	0.07	0.00007	0.0187	0																								UNKNOWN
408	3.11E+00	0.8868	1056.14847	1056.15875	1	0.8517	1.0518	1056.1549	1.16E+03	3.65E+04	3.22E+01	0.083	2	0	0.947	0.68	0.00072	0.0076	0																								UNKNOWN
409	1.02E-01	0.8886	1122.48995	1122.50121	1	0.8775	0.9441	1122.49677	1.12E+03	2.94E+03	2.47E+00	0.042	1	0	1	0	0	0	0																								UNKNOWN
410	3.25E+00	0.8896	914.13593	914.14839	1	0.8517	1.0518	914.14149	1.21E+03	3.68E+04	3.70E+01	0.083	2	1	0.969	0.41	0.00037	0.002	0																								UNKNOWN
411	2.53E+00	0.8896	1070.9897	1071.0102	1	0.8517	1.0129	1070.9968	1.02E+03	3.33E+04	2.92E+01	0.083	2	0	0.904	1.24	0.00133	0.0131	0																								UNKNOWN
412	4.01E+00	0.8896	1012.12024	1012.1359	1	0.8517	1.0573	1012.12839	1.02E+03	4.98E+04	4.49E+01	0.083	2	1	0.942	0.77	0.00078	0.002	0																								UNKNOWN
413	2.19E+00	0.8896	1228.54788	1228.56028	1	0.8517	1.0518	1228.55587	1.05E+03	2.60E+04	2.18E+01	0.083	2	0	0.883	1.53	0.00188	0.0091	0																								UNKNOWN
414	2.03E+00	0.8896	1219.94752	1219.96392	1	0.8517	1.0629	1219.95134	1.01E+03	2.44E+04	2.05E+01	0.083	2	0	0.887	1.49	0.00182	0.002	0																								UNKNOWN
415	1.12E-01	0.8906	580.45634	580.47033	1	0.8739	0.9517	580.46326	1.01E+03	3.41E+03	2.85E+00	0.042	1	0	1	0	0	0	0																								UNKNOWN
416	1.36E-01	0.8906	584.36693	584.37767		0.8628	0.9239	584.3743	1.26E+03	4.27E+03	3.68E+00	0.042	1	0	1	0	0	0	0																								UNKNOWN
417	4.46E-01	0.8906	596.28443	596.2966		0.8572	0.9962	596.29166	1.16E+03	6.68E+03	6.42E+00	0.042	1	0	1	0	0	0	0																								UNKNOWN
418	5.31E-01	0.8906	600.2852	600.29843		0.8572	1.0295	600.29273	1.05E+03	6.38E+03	6.42E+00	0.042	1	1	1	0	0	0	0																								UNKNOWN
419	7.21E-02	0.8906	600.97986	600.98923		0.8795	0.9184	600.985	1.33E+03	3.19E+03	3.24E+00	0.042	1	0	1	0	0	0	0																								UNKNOWN
420	5.80E-01	0.8906	604.38269	604.38959	1	0.8572	1.0017	604.38602	1.52E+03	7.18E+03	7.65E+00	0.042	1	1	1	0	0	0	0																								UNKNOWN
421	3.23E-01	0.8906	604.4724	604.48119	1	0.8628	0.9462	604.47797	1.63E+03	6.07E+03	6.48E+00	0.042	1	2	1	0	0	0	0																								UNKNOWN
422	6.81E-01	0.8906	608.29121	608.3017		0.8572	1.024	608.29818	1.22E+03	9.48E+03	1.00E+01	0.042	1	0	1	0	0	0	0																								UNKNOWN
423	1.38E+00	0.8906	610.08348	610.09657		0.8572	1.0518	610.09013	1.05E+03	1.50E+04	1.56E+01	0.042	1	1	1	0	0	0	0																								UNKNOWN
424	7.15E-01	0.8906	614.28961	614.29728	1	0.8628	1.0073	614.2932	1.40E+03	8.05E+03	8.12E+00	0.042	1	0	1	0	0	0	0																								UNKNOWN
425	9.84E-01	0.8906	614.68498	614.69707		0.8628	1.0407	614.69183	1.36E+03	1.05E+04	1.05E+01	0.042	1	1	1	0	0	0	0																								UNKNOWN
426	2.29E-01	0.8906	616.47726	616.48755		0.8572	0.9239	616.48449	1.46E+03	6.16E+03	6.13E+00	0.042	1	0	1	0	0	0	0																								UNKNOWN
427	8.27E-01	0.8906	618.68662	618.69857		0.8572	1.0629	618.69419	1.01E+03	9.58E+03	9.43E+00	0.042	1	0	1	0	0	0	0																								UNKNOWN
428	1.92E-01	0.8906	620.11819	620.1347	1	0.8572	0.9517	620.12776	1.08E+03	3.41E+03	3.34E+00	0.042	1	0	1	0	0	0	0																								UNKNOWN
429	1.30E+00	0.8906	623.19361	623.20104		0.8572	1.0518	623.19777	1.25E+03	1.61E+04	1.56E+01	0.042	1	1	1	0	0	0	0																								UNKNOWN
430	4.00E-01	0.8906	624.21224	624.22298		0.8628	1.0073	624.21686	1.06E+03	6.26E+03	6.03E+00	0.042	1	0	1	0	0	0	0																								UNKNOWN
431	1.35E+00	0.8906	627.7979	627.80843		0.8572	1.0407	627.80098	1.18E+03	1.83E+04	1.75E+01	0.042	1	0	1	0	0	0	0																								UNKNOWN
432	1.08E+00	0.8906	627.89492	627.90452	1	0.8572	1.0462	627.90052	1.17E+03	1.27E+04	1.21E+01	0.042	1	0	1	0	0	0	0																								UNKNOWN
433	2.17E-01	0.8906	628.56971	628.59062		0.8628	0.9684	628.58011	1.09E+03	5.58E+03	5.30E+00	0.042	1	0	1	0	0	0	0																								UNKNOWN
434	5.87E-02	0.8906	628.75576	628.76907	1	0.8795	0.9239	628.76248	1.23E+03	2.13E+03	2.02E+00	0.042	1	0	1	0	0	0	0																								UNKNOWN
436	2.29E+00	0.8906	636.50038	636.51403	1	0.8517	1.0518	636.50812	1.04E+03	2.65E+04	2.48E+01	0.042	1	2	1	0	0	0	0																								UNKNOWN
437	1.12E+00	0.8906	640.80183	640.81172		0.8572	1.0351	640.8076	1.20E+03	1.48E+04	1.38E+01	0.042	1	0	1	0	0	0	0																								UNKNOWN
438	1.20E+00	0.8906	641.00313	641.01281	1	0.8517	1.0295	641.00822	1.03E+03	1.60E+04	1.49E+01	0.042	1	1	1	0	0	0	0																								UNKNOWN
439	1.67E-01	0.8906	644.31514	644.3226	1	0.8684	0.9406	644.31837	1.60E+03	5.60E+03	5.19E+00	0.042	1	0	1	0	0	0	0																								UNKNOWN
441	1.10E+00	0.8906	645.40661	645.41366	1	0.8572	1.024	645.41084	1.27E+03	1.34E+04	1.25E+01	0.042	1	1	1	0	0	0	0																								UNKNOWN
442	1.18E+00	0.8906	649.70662	649.71826	2	0.8517	1.0351	649.71268	1.09E+03	1.50E+04	1.39E+01	0.042	1	1	1	0	0	0	0																								UNKNOWN
444	2.88E-01	0.8906	651.8536	651.86869		0.8684	1.0017	651.85997	1.33E+03	4.07E+03	3.77E+00	0.042	1	0	1	0	0	0	0																								UNKNOWN
445	1.06E+00	0.8906	654.11195	654.11973	2	0.8572	1.0184	654.11668	2.10E+03	1.40E+04	1.30E+01	0.042	1	1	1	0	0	0	0																								UNKNOWN
446	4.32E-01	0.8906	658.31131	658.32334	1	0.8572	1.0129	658.31824	1.15E+03	6.11E+03	5.67E+00	0.042	1	0	1	0	0	0	0																								UNKNOWN
447	8.86E-01	0.8906	658.5105	658.52302	1	0.8572	1.0129	658.51803	1.33E+03	1.17E+04	1.08E+01	0.042	1	0	1	0	0	0	0																								UNKNOWN
448	7.78E-01	0.8906	658.71106	658.72444		0.8572	1.024	658.71796	1.24E+03	1.05E+04	9.71E+00	0.042	1	1	1	0	0	0	0																								UNKNOWN
449	8.10E-01	0.8906	662.91631	662.92439	1	0.8572	1.0184	662.92085	1.39E+03	1.15E+04	1.07E+01	0.042	1	0	1	0	0	0	0																								UNKNOWN
450	1.59E-01	0.8906	666.63961	666.65197		0.8739	0.974	666.64537	1.08E+03	2.88E+03	2.69E+00	0.042	1	0	1	0	0	0	0																								UNKNOWN
451	7.44E-01	0.8906	667.42088	667.42606	1	0.8572	1.0017	667.42331	2.14E+03	1.10E+04	1.03E+01	0.042	1	1	1	0	0	0	0																								UNKNOWN
452	1.31E+00	0.8906	671.09016	671.09608		0.8628	1.0295	671.0933	1.80E+03	1.66E+04	1.56E+01	0.042	1	0	1	0	0	0	0																								UNKNOWN
453	7.31E-01	0.8906	671.71512	671.73744		0.8572	1.0073	671.72643	1.06E+03	9.76E+03	9.19E+00	0.042	1	0	1	0	0	0	0																								UNKNOWN
454	1.57E+00	0.8906	675.86621	675.88164		0.8572	1.0295	675.87252	1.20E+03	2.37E+04	2.25E+01	0.042	1	0	1	0	0	0	0																								UNKNOWN
455	4.74E-01	0.8906	685.02888	685.03904		0.8572	1.0129	685.03417	1.45E+03	6.09E+03	5.93E+00	0.042	1	0	1	0	0	0	0																								UNKNOWN
456	1.41E+00	0.8906	690.65734	690.66419		0.8572	1.0184	690.65997	1.41E+03	1.65E+04	1.64E+01	0.042	1	0	1	0	0	0	0																								UNKNOWN
457	1.05E+00	0.8906	690.76364	690.77577		0.8628	1.024	690.77155	1.24E+03	1.34E+04	1.33E+01	0.042	1	0	1	0	0	0	0																								UNKNOWN
458	1.09E+00	0.8906	695.6577	695.67037		0.8572	1.024	695.66287	1.27E+03	1.31E+04	1.34E+01	0.042	1	0	1	0	0	0	0																								UNKNOWN
460	4.58E-01	0.8906	700.65368	700.66931	1	0.8628	0.9406	700.66513	1.25E+03	9.36E+03	9.83E+00	0.042	1	0	1	0	0	0	0																								UNKNOWN
461	1.53E+00	0.8906	705.3287	705.33691	1	0.8572	1.0184	705.33474	1.58E+03	1.61E+04	1.76E+01	0.042	1	0	1	0	0	0	0																								UNKNOWN
462	2.04E-01	0.8906	706.938	706.95274	1	0.8628	0.9573	706.94552	1.27E+03	3.39E+03	3.76E+00	0.042	1	0	1	0	0	0	0																								UNKNOWN
463	2.79E-01	0.8906	709.77216	709.79206		0.8684	1.0017	709.78268	1.01E+03	3.41E+03	3.92E+00	0.042	1	0	1	0	0	0	0																								UNKNOWN
464	7.89E-01	0.8906	709.88897	709.90025		0.8572	1.0129	709.89348	1.16E+03	9.87E+03	1.14E+01	0.042	1	0	1	0	0	0	0																								UNKNOWN
465	5.05E-01	0.8906	710.55756	710.56819		0.8628	1.0073	710.56173	1.13E+03	5.47E+03	6.35E+00	0.042	1	0	1	0	0	0	0																								UNKNOWN
466	1.29E+00	0.8906	714.88115	714.90153	1	0.8572	1.0295	714.89619	1.11E+03	1.51E+04	1.64E+01	0.042	1	0	1	0	0	0	0																								UNKNOWN
467	1.38E+00	0.8906	715.11035	715.12153		0.8572	1.0129	715.11893	2.28E+03	1.68E+04	1.82E+01	0.042	1	0	1	0	0	0	0																								UNKNOWN
468	2.39E-01	0.8906	715.65318	715.67574		0.8628	0.9851	715.66199	1.01E+03	3.41E+03	3.65E+00	0.042	1	0	1	0	0	0	0																								UNKNOWN
469	1.44E+00	0.8906	719.88776	719.90118		0.8572	1.0184	719.89752	2.45E+03	1.83E+04	1.81E+01	0.042	1	0	1	0	0	0	0																								UNKNOWN
470	5.65E-01	0.8906	719.94282	719.95289		0.8795	0.9462	719.94795	6.64E+03	1.26E+04	1.25E+01	0.042	1	0	1	0	0	0	0																								UNKNOWN
471	6.61E-01	0.8906	720.33553	720.35131		0.8572	1.0184	720.34479	1.12E+03	8.49E+03	8.36E+00	0.042	1	0	1	0	0	0	0																								UNKNOWN
472	5.08E-01	0.8906	729.45482	729.46286	1	0.8517	1.0073	729.45983	1.18E+03	8.23E+03	7.15E+00	0.042	1	0	1	0	0	0	0																								UNKNOWN
473	4.95E-01	0.8906	730.01208	730.02071		0.8572	1.0073	730.01644	1.36E+03	7.57E+03	6.53E+00	0.042	1	0	1	0	0	0	0																								UNKNOWN
474	3.85E-01	0.8906	734.3454	734.35618	1	0.8628	1.0073	734.35231	1.09E+03	6.88E+03	5.66E+00	0.042	1	0	1	0	0	0	0																								UNKNOWN
475	2.45E-01	0.8906	735.01394	735.03421		0.8572	0.9628	735.02174	1.17E+03	6.05E+03	4.95E+00	0.042	1	0	1	0	0	0	0																								UNKNOWN
476	7.78E-01	0.8906	739.57162	739.5837	1	0.8517	1.0073	739.57887	1.06E+03	1.21E+04	9.49E+00	0.042	1	0	1	0	0	0	0																								UNKNOWN
477	4.26E-01	0.8906	739.79055	739.80698	2	0.8572	1.0129	739.79987	1.32E+03	6.52E+03	5.11E+00	0.042	1	0	1	0	0	0	0																								UNKNOWN
478	1.19E-01	0.8906	740.01596	740.03312		0.8684	0.9573	740.02194	1.13E+03	3.27E+03	2.56E+00	0.042	1	0	1	0	0	0	0																								UNKNOWN
479	6.45E-01	0.8906	744.239	744.25017		0.8517	1.0184	744.24535	1.24E+03	9.02E+03	6.87E+00	0.042	1	0	1	0	0	0	0																								UNKNOWN
480	5.89E-01	0.8906	749.35724	749.36777		0.8572	0.9962	749.36139	1.96E+03	1.18E+04	8.60E+00	0.042	1	0	1	0	0	0	0																								UNKNOWN
481	3.44E-01	0.8906	749.57922	749.58879	1	0.8572	1.0017	749.58351	1.08E+03	6.82E+03	4.96E+00	0.042	1	0	1	0	0	0	0																								UNKNOWN
482	5.02E-01	0.8906	754.24201	754.25621		0.8517	1.0184	754.25257	1.01E+03	8.74E+03	6.11E+00	0.042	1	0	1	0	0	0	0																								UNKNOWN
483	4.11E-01	0.8906	754.3594	754.36774	1	0.8572	1.0017	754.36323	1.61E+03	6.95E+03	4.86E+00	0.042	1	0	1	0	0	0	0																								UNKNOWN
484	4.82E-01	0.8906	759.13017	759.14945		0.8572	1.0129	759.14399	1.45E+03	8.31E+03	6.04E+00	0.042	1	0	1	0	0	0	0																								UNKNOWN
485	3.52E-02	0.8906	759.69521	759.7059		0.8684	0.9073	759.69887	1.01E+03	2.52E+03	1.84E+00	0.042	1	0	1	0	0	0	0																								UNKNOWN
486	1.03E-01	0.8906	768.58831	768.60534		0.8628	0.9295	768.59835	1.15E+03	3.51E+03	2.72E+00	0.042	1	0	1	0	0	0	0																								UNKNOWN
487	1.79E-01	0.8906	768.70709	768.72425		0.8572	0.9073	768.72103	1.08E+03	9.69E+03	7.50E+00	0.042	1	0	1	0	0	0	0																								UNKNOWN
488	3.53E-01	0.8906	773.81437	773.82522		0.8572	1.0073	773.82021	1.23E+03	5.62E+03	4.47E+00	0.042	1	0	1	0	0	0	0																								UNKNOWN
489	1.81E+00	0.8906	780.237	780.24461	2	0.8517	1.0295	780.24103	1.26E+03	2.59E+04	2.13E+01	0.042	1	1	1	0	0	0	0																								UNKNOWN
490	1.04E-01	0.8906	783.82208	783.8346	1	0.8628	0.9239	783.82722	1.17E+03	3.71E+03	3.10E+00	0.042	1	0	1	0	0	0	0																								UNKNOWN
491	3.58E-01	0.8906	785.23812	785.24958	1	0.8628	1.0073	785.24338	1.03E+03	5.40E+03	4.55E+00	0.042	1	0	1	0	0	0	0																								UNKNOWN
492	1.85E+00	0.8906	785.73796	785.74868	2	0.8517	1.0351	785.7439	1.03E+03	2.55E+04	2.16E+01	0.042	1	0	1	0	0	0	0																								UNKNOWN
493	9.77E-01	0.8906	790.8641	790.87541	1	0.8517	1.0295	790.87199	1.17E+03	1.26E+04	1.10E+01	0.042	1	0	1	0	0	0	0																								UNKNOWN
494	1.81E+00	0.8906	791.23999	791.25133	2	0.8517	1.0351	791.24695	1.54E+03	2.63E+04	2.29E+01	0.042	1	0	1	0	0	0	0																								UNKNOWN
495	2.16E-01	0.8906	793.49154	793.50287	1	0.8739	0.9851	793.49771	1.41E+03	3.59E+03	3.15E+00	0.042	1	0	1	0	0	0	0																								UNKNOWN
496	1.59E+00	0.8906	801.99591	802.00503	2	0.8517	1.0295	802.00281	1.22E+03	1.92E+04	1.76E+01	0.042	1	0	1	0	0	0	0																								UNKNOWN
497	1.93E+00	0.8906	802.12589	802.13589	2	0.8517	1.024	802.12903	1.56E+03	2.38E+04	2.18E+01	0.042	1	1	1	0	0	0	0																								UNKNOWN
498	1.49E+00	0.8906	802.37302	802.38142	1	0.8517	1.024	802.37907	1.24E+03	1.97E+04	1.81E+01	0.042	1	0	1	0	0	0	0																								UNKNOWN
499	2.44E+00	0.8906	813.23776	813.2579		0.8572	1.024	813.24903	2.61E+03	2.96E+04	2.90E+01	0.042	1	0	1	0	0	0	0																								UNKNOWN
500	9.15E-01	0.8906	818.3835	818.39157		0.8572	1.0129	818.3885	1.55E+03	1.06E+04	1.07E+01	0.042	1	0	1	0	0	0	0																								UNKNOWN
501	1.48E+00	0.8906	818.49988	818.51534	1	0.8517	1.024	818.51302	1.25E+03	1.79E+04	1.80E+01	0.042	1	0	1	0	0	0	0																								UNKNOWN
502	1.78E+00	0.8906	818.63556	818.64274	1	0.8517	1.0295	818.63867	1.48E+03	2.22E+04	2.24E+01	0.042	1	0	1	0	0	0	0																								UNKNOWN
503	1.75E+00	0.8906	818.75741	818.77014	2	0.8517	1.0351	818.76376	1.11E+03	2.12E+04	2.14E+01	0.042	1	0	1	0	0	0	0																								UNKNOWN
504	9.12E-01	0.8906	823.87962	823.90056	1	0.8517	1.0351	823.8919	1.04E+03	1.09E+04	1.14E+01	0.042	1	0	1	0	0	0	0																								UNKNOWN
505	1.71E+00	0.8906	824.13504	824.14584	1	0.8572	1.0129	824.1415	2.59E+03	2.00E+04	2.10E+01	0.042	1	0	1	0	0	0	0																								UNKNOWN
506	8.06E-01	0.8906	829.38923	829.39818	1	0.8628	1.0129	829.39407	1.28E+03	9.25E+03	1.00E+01	0.042	1	0	1	0	0	0	0																								UNKNOWN
507	1.46E+00	0.8906	829.51505	829.52296	1	0.8572	1.0184	829.51919	2.64E+03	1.75E+04	1.91E+01	0.042	1	0	1	0	0	0	0																								UNKNOWN
508	1.40E+00	0.8906	832.80054	832.81274		0.8628	1.0184	832.8071	1.41E+03	1.45E+04	1.65E+01	0.042	1	0	1	0	0	0	0																								UNKNOWN
509	1.47E+00	0.8906	840.52133	840.53262	1	0.8517	1.0351	840.52589	1.06E+03	1.23E+04	1.61E+01	0.042	1	0	1	0	0	0	0																								UNKNOWN
510	2.14E+00	0.8906	851.78952	851.81488		0.8517	1.0351	851.80001	1.61E+03	1.56E+04	2.28E+01	0.042	1	0	1	0	0	0	0																								UNKNOWN
511	8.87E-01	0.8906	862.52622	862.54726	1	0.8572	1.0184	862.5398	1.37E+03	8.86E+03	1.12E+01	0.042	1	0	1	0	0	0	0																								UNKNOWN
512	8.11E-01	0.8906	862.90919	862.92201		0.8572	1.0073	862.91483	1.22E+03	7.75E+03	9.73E+00	0.042	1	0	1	0	0	0	0																								UNKNOWN
513	7.63E-01	0.8906	869.68384	869.69211	1	0.8628	0.9962	869.68742	2.12E+03	8.21E+03	9.74E+00	0.042	1	0	1	0	0	0	0																								UNKNOWN
514	2.40E+00	0.8906	869.82407	869.83191	1	0.8572	1.0295	869.82893	1.36E+03	2.27E+04	2.69E+01	0.042	1	0	1	0	0	0	0																								UNKNOWN
515	6.89E-01	0.8906	873.67038	873.68787		0.8628	0.9795	873.67451	2.87E+03	9.34E+03	1.08E+01	0.042	1	0	1	0	0	0	0																								UNKNOWN
516	3.29E-01	0.8906	879.03906	879.05737	1	0.8572	0.9628	879.04821	1.25E+03	5.21E+03	5.85E+00	0.042	1	0	1	0	0	0	0																								UNKNOWN
517	1.58E-01	0.8906	884.42281	884.43444		0.8628	0.9462	884.42724	1.09E+03	3.01E+03	3.29E+00	0.042	1	0	1	0	0	0	0																								UNKNOWN
519	2.04E+00	0.8906	894.982	894.99302	1	0.8572	1.0184	894.98539	1.89E+03	2.24E+04	2.36E+01	0.042	1	0	1	0	0	0	0																								UNKNOWN
520	1.07E-01	0.8906	906.68255	906.69732		0.8572	0.9128	906.69088	1.04E+03	3.34E+03	3.41E+00	0.042	1	0	1	0	0	0	0																								UNKNOWN
521	6.10E-01	0.8906	907.41901	907.43523	1	0.8628	1.0184	907.42418	1.45E+03	7.44E+03	7.58E+00	0.042	1	0	1	0	0	0	0																								UNKNOWN
522	2.41E+00	0.8906	914.42094	914.43535		0.8517	1.0518	914.42819	1.20E+03	2.79E+04	2.80E+01	0.042	1	0	1	0	0	0	0																								UNKNOWN
523	2.93E+00	0.8906	920.56822	920.57699	1	0.8517	1.0351	920.57367	1.37E+03	3.20E+04	3.17E+01	0.042	1	0	1	0	0	0	0																								UNKNOWN
525	3.06E-01	0.8906	921.27064	921.29481	1	0.8684	0.9962	921.28638	1.31E+03	4.30E+03	4.26E+00	0.042	1	0	1	0	0	0	0																								UNKNOWN
526	1.31E+00	0.8906	926.42611	926.43772	1	0.8572	1.0295	926.43368	1.30E+03	1.56E+04	1.53E+01	0.042	1	0	1	0	0	0	0																								UNKNOWN
527	1.97E+00	0.8906	927.00168	927.01141	1	0.8517	1.0351	927.00669	1.13E+03	2.39E+04	2.35E+01	0.042	1	0	1	0	0	0	0																								UNKNOWN
528	1.25E+00	0.8906	932.71898	932.73309	1	0.8517	1.0295	932.72472	1.12E+03	1.54E+04	1.50E+01	0.042	1	0	1	0	0	0	0																								UNKNOWN
529	2.39E+00	0.8906	933.14683	933.15817		0.8517	1.0295	933.15266	1.37E+03	3.01E+04	2.93E+01	0.042	1	0	1	0	0	0	0																								UNKNOWN
530	8.36E-01	0.8906	933.5672	933.5864	1	0.8572	1.0184	933.58171	2.12E+03	1.03E+04	9.99E+00	0.042	1	0	1	0	0	0	0																								UNKNOWN
531	9.11E-02	0.8906	933.99415	934.01776	1	0.8739	0.9295	934.00823	1.12E+03	2.92E+03	2.84E+00	0.042	1	0	1	0	0	0	0																								UNKNOWN
532	2.59E+00	0.8906	939.28566	939.29871	1	0.8517	1.0129	939.29283	1.70E+03	2.86E+04	2.76E+01	0.042	1	0	1	0	0	0	0																								UNKNOWN
533	9.98E-01	0.8906	945.29852	945.31283		0.8517	1.024	945.30399	1.16E+03	1.27E+04	1.21E+01	0.042	1	0	1	0	0	0	0																								UNKNOWN
534	2.84E+00	0.8906	945.57593	945.59235	1	0.8517	1.0462	945.58848	1.24E+03	3.35E+04	3.20E+01	0.042	1	0	1	0	0	0	0																								UNKNOWN
535	3.54E+00	0.8906	945.73531	945.74874	1	0.8517	1.0295	945.74528	2.67E+03	4.00E+04	3.82E+01	0.042	1	0	1	0	0	0	0																								UNKNOWN
536	1.54E+00	0.8906	951.72632	951.73796	1	0.8517	1.0184	951.7343	1.00E+03	1.89E+04	1.79E+01	0.042	1	0	1	0	0	0	0																								UNKNOWN
537	1.76E+00	0.8906	951.87162	951.88559		0.8517	1.0295	951.87825	1.63E+03	2.17E+04	2.06E+01	0.042	1	0	1	0	0	0	0																								UNKNOWN
538	1.50E+00	0.8906	952.16047	952.16933		0.8517	1.0184	952.16497	1.78E+03	1.96E+04	1.86E+01	0.042	1	0	1	0	0	0	0																								UNKNOWN
539	6.98E-01	0.8906	952.4416	952.45396	1	0.8572	1.024	952.44923	1.16E+03	9.07E+03	8.60E+00	0.042	1	0	1	0	0	0	0																								UNKNOWN
540	2.87E-01	0.8906	957.73529	957.76085	1	0.8628	1.0073	957.74656	1.10E+03	3.31E+03	3.12E+00	0.042	1	0	1	0	0	0	0																								UNKNOWN
541	6.39E-01	0.8906	957.86721	957.88698	1	0.8517	0.974	957.88266	1.06E+03	9.83E+03	9.26E+00	0.042	1	0	1	0	0	0	0																								UNKNOWN
542	2.69E-01	0.8906	958.87107	958.88845	1	0.8572	0.9517	958.88095	1.50E+03	5.45E+03	5.12E+00	0.042	1	0	1	0	0	0	0																								UNKNOWN
543	1.73E+00	0.8906	964.5927	964.61007	1	0.8517	1.0462	964.60003	1.04E+03	1.99E+04	1.86E+01	0.042	1	0	1	0	0	0	0																								UNKNOWN
544	1.27E+00	0.8906	970.73702	970.75113	1	0.8517	1.0351	970.74648	1.13E+03	1.67E+04	1.56E+01	0.042	1	1	1	0	0	0	0																								UNKNOWN
545	8.83E-01	0.8906	976.88774	976.89818	1	0.8517	1.0017	976.89296	1.05E+03	1.37E+04	1.27E+01	0.042	1	0	1	0	0	0	0																								UNKNOWN
546	4.98E-01	0.8906	977.60166	977.61468	1	0.8572	1.0295	977.60748	1.13E+03	6.25E+03	5.78E+00	0.042	1	0	1	0	0	0	0																								UNKNOWN
547	1.70E+00	0.8906	983.44361	983.46724	1	0.8517	1.0407	983.45759	1.67E+03	2.13E+04	1.96E+01	0.042	1	0	1	0	0	0	0																								UNKNOWN
548	4.07E-01	0.8906	989.32076	989.3347		0.8572	1.0129	989.3286	1.17E+03	5.62E+03	5.15E+00	0.042	1	0	1	0	0	0	0																								UNKNOWN
549	2.81E+00	0.8906	989.76565	989.78115	1	0.8517	1.0351	989.77709	1.73E+03	3.29E+04	3.01E+01	0.042	1	0	1	0	0	0	0																								UNKNOWN
550	5.39E-02	0.8906	995.46688	995.47814	1	0.8739	0.9184	995.47298	1.09E+03	2.24E+03	2.04E+00	0.042	1	0	1	0	0	0	0																								UNKNOWN
551	7.02E-01	0.8906	996.04122	996.05432		0.8517	1.0129	996.04738	1.27E+03	1.01E+04	9.16E+00	0.042	1	0	1	0	0	0	0																								UNKNOWN
552	2.13E-01	0.8906	1005.94678	1005.96605	1	0.8684	0.9906	1005.95483	1.11E+03	4.07E+03	3.68E+00	0.042	1	0	1	0	0	0	0																								UNKNOWN
553	4.41E-01	0.8906	1014.76821	1014.77964	1	0.8572	1.024	1014.77262	1.22E+03	6.94E+03	6.25E+00	0.042	1	1	1	0	0	0	0																								UNKNOWN
554	4.26E-01	0.8906	1014.90866	1014.92105		0.8572	1.0073	1014.91529	1.25E+03	7.16E+03	6.45E+00	0.042	1	0	1	0	0	0	0																								UNKNOWN
555	1.19E-01	0.8906	1020.9193	1020.92932	1	0.8572	0.9073	1020.9231	1.47E+03	4.24E+03	3.80E+00	0.042	1	0	1	0	0	0	0																								UNKNOWN
556	3.24E-01	0.8906	1021.33531	1021.35933		0.8572	1.0017	1021.34655	1.28E+03	5.43E+03	4.87E+00	0.042	1	0	1	0	0	0	0																								UNKNOWN
557	5.41E-01	0.8906	1027.78318	1027.80279	1	0.8572	1.0462	1027.7967	1.04E+03	5.45E+03	4.87E+00	0.042	1	1	1	0	0	0	0																								UNKNOWN
558	9.23E-01	0.8906	1033.63618	1033.64772	1	0.8572	1.0295	1033.64042	1.08E+03	1.18E+04	1.05E+01	0.042	1	0	1	0	0	0	0																								UNKNOWN
560	4.38E-01	0.8906	1042.46634	1042.48374	1	0.8628	1.0573	1042.47671	1.00E+03	4.15E+03	3.68E+00	0.042	1	1	1	0	0	0	0																								UNKNOWN
561	3.03E+00	0.8906	1048.97671	1048.99136	1	0.8517	1.0407	1048.98363	1.76E+03	3.81E+04	3.37E+01	0.042	1	0	1	0	0	0	0																								UNKNOWN
562	1.23E-01	0.8906	1064.64863	1064.66184	1	0.8628	0.9462	1064.65666	1.16E+03	2.72E+03	2.39E+00	0.042	1	0	1	0	0	0	0																								UNKNOWN
563	3.77E-01	0.8906	1071.81725	1071.83785	1	0.8628	1.0295	1071.82874	1.52E+03	3.91E+03	3.42E+00	0.042	1	0	1	0	0	0	0																								UNKNOWN
564	2.39E+00	0.8906	1078.32376	1078.34636		0.8461	1.0462	1078.33302	1.16E+03	3.07E+04	2.68E+01	0.042	1	1	1	0	0	0	0																								UNKNOWN
565	2.21E+00	0.8906	1085.50079	1085.50948	1	0.8517	1.0462	1085.50462	1.29E+03	2.81E+04	2.44E+01	0.042	1	1	1	0	0	0	0																								UNKNOWN
566	9.61E-01	0.8906	1092.4991	1092.51276	1	0.8517	1.0295	1092.50795	1.01E+03	1.32E+04	1.15E+01	0.042	1	0	1	0	0	0	0																								UNKNOWN
567	1.66E+00	0.8906	1092.66834	1092.68283	1	0.8517	1.0518	1092.67522	1.01E+03	2.07E+04	1.80E+01	0.042	1	0	1	0	0	0	0																								UNKNOWN
568	1.94E+00	0.8906	1093.00139	1093.01582	1	0.8517	1.0351	1093.00999	1.39E+03	2.29E+04	1.99E+01	0.042	1	0	1	0	0	0	0																								UNKNOWN
569	2.90E-01	0.8906	1099.67366	1099.68899	1	0.8572	1.0017	1099.68057	1.02E+03	4.81E+03	4.16E+00	0.042	1	0	1	0	0	0	0																								UNKNOWN
570	8.70E-01	0.8906	1099.83358	1099.85647	1	0.8572	1.0407	1099.84581	1.03E+03	1.28E+04	1.11E+01	0.042	1	1	1	0	0	0	0																								UNKNOWN
571	7.45E-01	0.8906	1107.1753	1107.19234	1	0.8517	1.024	1107.18475	1.23E+03	9.36E+03	8.09E+00	0.042	1	0	1	0	0	0	0																								UNKNOWN
572	1.59E+00	0.8906	1107.50532	1107.52341	1	0.8461	1.0351	1107.5181	1.19E+03	2.12E+04	1.83E+01	0.042	1	0	1	0	0	0	0																								UNKNOWN
573	1.54E+00	0.8906	1107.67129	1107.68747	1	0.8517	1.0518	1107.68486	1.19E+03	2.02E+04	1.74E+01	0.042	1	0	1	0	0	0	0																								UNKNOWN
574	1.84E+00	0.8906	1114.85428	1114.88434	1	0.8517	1.1296	1114.86463	1.00E+03	2.04E+04	1.76E+01	0.042	1	0	1	0	0	0	0																								UNKNOWN
575	1.33E+00	0.8906	1115.0157	1115.03379	2	0.8517	1.0017	1115.02308	1.91E+03	1.88E+04	1.62E+01	0.042	1	0	1	0	0	0	0																								UNKNOWN
576	7.72E-01	0.8906	1115.34692	1115.36082	2	0.8572	1.0184	1115.35542	1.86E+03	1.03E+04	8.89E+00	0.042	1	0	1	0	0	0	0																								UNKNOWN
577	5.76E-01	0.8906	1121.85303	1121.87034		0.8517	1.024	1121.86179	1.09E+03	8.93E+03	7.68E+00	0.042	1	0	1	0	0	0	0																								UNKNOWN
578	1.02E+00	0.8906	1129.52412	1129.53757	1	0.8517	1.024	1129.53131	1.20E+03	1.31E+04	1.12E+01	0.042	1	0	1	0	0	0	0																								UNKNOWN
579	9.90E-01	0.8906	1129.69208	1129.70399	1	0.8517	1.024	1129.69836	1.43E+03	1.43E+04	1.23E+01	0.042	1	0	1	0	0	0	0																								UNKNOWN
580	8.92E-01	0.8906	1136.86184	1136.88488	2	0.8517	1.024	1136.87065	1.45E+03	1.31E+04	1.12E+01	0.042	1	0	1	0	0	0	0																								UNKNOWN
581	7.68E-01	0.8906	1144.36834	1144.37647	1	0.8572	1.0295	1144.37292	1.19E+03	1.04E+04	8.85E+00	0.042	1	0	1	0	0	0	0																								UNKNOWN
582	6.07E-01	0.8906	1148.70068	1148.71351	1	0.8572	1.0351	1148.70914	1.01E+03	7.19E+03	6.13E+00	0.042	1	0	1	0	0	0	0																								UNKNOWN
583	7.38E-01	0.8906	1151.70012	1151.71507	1	0.8517	1.0407	1151.71093	1.01E+03	9.93E+03	8.47E+00	0.042	1	0	1	0	0	0	0																								UNKNOWN
584	5.21E-01	0.8906	1151.87219	1151.8917	2	0.8572	1.0184	1151.87945	1.44E+03	8.28E+03	7.06E+00	0.042	1	1	1	0	0	0	0																								UNKNOWN
585	2.34E-01	0.8906	1159.04629	1159.06053	1	0.8517	0.9073	1159.053	1.15E+03	8.60E+03	7.32E+00	0.042	1	0	1	0	0	0	0																								UNKNOWN
586	2.24E-01	0.8906	1188.55482	1188.57533		0.8572	1.0017	1188.56552	1.04E+03	3.46E+03	2.92E+00	0.042	1	0	1	0	0	0	0																								UNKNOWN
588	4.10E-01	0.8906	1227.9503	1227.96188	1	0.8628	1.024	1227.95579	1.28E+03	6.58E+03	5.51E+00	0.042	1	0	1	0	0	0	0																								UNKNOWN
589	4.39E-01	0.8906	1236.75387	1236.76701	1	0.8572	1.0351	1236.76074	1.03E+03	5.82E+03	4.86E+00	0.042	1	0	1	0	0	0	0																								UNKNOWN
590	1.09E+00	0.8906	1236.95629	1236.96365	1	0.8572	1.0407	1236.96017	1.65E+03	1.28E+04	1.07E+01	0.042	1	0	1	0	0	0	0																								UNKNOWN
592	2.94E-01	0.8906	1263.16276	1263.18791	1	0.8628	1.0129	1263.17762	1.24E+03	4.80E+03	4.00E+00	0.042	1	0	1	0	0	0	0																								UNKNOWN
594	8.05E-01	0.8906	1272.17488	1272.18498	1	0.8517	1.0462	1272.18092	1.15E+03	1.19E+04	9.85E+00	0.042	1	0	1	0	0	0	0																								UNKNOWN
595	1.53E+00	0.8906	1272.57769	1272.58848	1	0.8572	1.0518	1272.58248	1.12E+03	1.87E+04	1.56E+01	0.042	1	0	1	0	0	0	0																								UNKNOWN
596	1.45E+00	0.8906	1272.77508	1272.78723	1	0.8517	1.0518	1272.78288	1.44E+03	1.71E+04	1.42E+01	0.042	1	1	1	0	0	0	0																								UNKNOWN
597	1.12E+00	0.8906	1272.97078	1272.98762	1	0.8572	1.0462	1272.98367	1.49E+03	1.41E+04	1.17E+01	0.042	1	0	1	0	0	0	0																								UNKNOWN
598	6.66E-01	0.8906	1280.98461	1280.99287	1	0.8572	1.0407	1280.9876	1.08E+03	8.24E+03	6.83E+00	0.042	1	1	1	0	0	0	0																								UNKNOWN
599	1.14E+00	0.8906	1289.98847	1290.01614	1	0.8517	1.0573	1289.99422	1.07E+03	1.52E+04	1.26E+01	0.042	1	0	1	0	0	0	0																								UNKNOWN
600	1.30E+00	0.8906	1290.18942	1290.2186	1	0.8517	1.0573	1290.19331	1.08E+03	1.93E+04	1.60E+01	0.042	1	0	1	0	0	0	0																								UNKNOWN
601	9.93E-01	0.8906	1298.79156	1298.80293	1	0.8572	1.0462	1298.7965	1.13E+03	1.19E+04	9.88E+00	0.042	1	0	1	0	0	0	0																								UNKNOWN
602	1.08E+00	0.8906	1299.18044	1299.20367	1	0.8517	1.0573	1299.19931	1.15E+03	1.41E+04	1.16E+01	0.042	1	0	1	0	0	0	0																								UNKNOWN
603	1.03E+00	0.8906	1307.79894	1307.80941	1	0.8517	1.0518	1307.80369	1.02E+03	1.29E+04	1.07E+01	0.042	1	0	1	0	0	0	0																								UNKNOWN
604	7.50E-01	0.8906	1308.19561	1308.20996	1	0.8572	1.0407	1308.2033	1.71E+03	9.85E+03	8.14E+00	0.042	1	1	1	0	0	0	0																								UNKNOWN
606	4.02E-01	0.8906	1326.00852	1326.02314	1	0.8572	1.0295	1326.01438	1.01E+03	4.83E+03	3.98E+00	0.042	1	1	1	0	0	0	0																								UNKNOWN
607	4.64E-01	0.8906	1343.417	1343.43021	1	0.8517	1.024	1343.42389	1.00E+03	6.73E+03	5.54E+00	0.042	1	0	1	0	0	0	0																								UNKNOWN
608	4.27E-01	0.8906	1352.02308	1352.03493		0.8572	1.0184	1352.02898	1.27E+03	5.16E+03	4.24E+00	0.042	1	0	1	0	0	0	0																								UNKNOWN
609	3.76E-01	0.8906	1352.21695	1352.2404	1	0.8572	1.0295	1352.22902	1.07E+03	5.66E+03	4.65E+00	0.042	1	0	1	0	0	0	0																								UNKNOWN
610	1.05E-01	0.8906	1395.85086	1395.86803	1	0.8628	0.9406	1395.85728	1.07E+03	2.38E+03	1.95E+00	0.042	1	0	1	0	0	0	0																								UNKNOWN
611	1.23E-01	0.8906	1453.38105	1453.39499	1	0.8739	0.9684	1453.38816	1.06E+03	2.49E+03	2.02E+00	0.042	1	0	1	0	0	0	0																								UNKNOWN
613	7.16E-01	0.8906	1486.90491	1486.91783	1	0.8572	1.0685	1486.90961	1.09E+03	9.50E+03	7.69E+00	0.042	1	1	1	0	0	0	0																								UNKNOWN
614	6.91E-01	0.8906	1520.15981	1520.18768	1	0.8628	1.0629	1520.17951	1.07E+03	9.10E+03	7.35E+00	0.042	1	1	1	0	0	0	0																								UNKNOWN
615	5.91E-01	0.8906	1520.42084	1520.4368	1	0.8628	1.0518	1520.43007	1.23E+03	8.02E+03	6.47E+00	0.042	1	1	1	0	0	0	0																								UNKNOWN
616	3.41E-01	0.8906	1530.67264	1530.69669	1	0.8628	1.0295	1530.68416	1.05E+03	4.27E+03	3.44E+00	0.042	1	0	1	0	0	0	0																								UNKNOWN
617	3.27E-01	0.8906	1541.68455	1541.69914	1	0.8684	1.0351	1541.69129	1.74E+03	3.95E+03	3.18E+00	0.042	1	0	1	0	0	0	0																								UNKNOWN
618	5.77E-01	0.8906	1542.18303	1542.19765	1	0.8572	1.0518	1542.1919	1.19E+03	6.73E+03	5.42E+00	0.042	1	0	1	0	0	0	0																								UNKNOWN
619	4.29E-01	0.8906	1563.94693	1563.96506	1	0.8684	1.0518	1563.95481	1.05E+03	6.00E+03	4.83E+00	0.042	1	0	1	0	0	0	0																								UNKNOWN
620	3.74E-01	0.8906	1586.45759	1586.47946	1	0.8628	1.0518	1586.46895	1.05E+03	4.97E+03	3.99E+00	0.042	1	0	1	0	0	0	0																								UNKNOWN
621	1.48E-01	0.8906	1596.71103	1596.72879	1	0.8684	0.9851	1596.72015	1.01E+03	3.08E+03	2.47E+00	0.042	1	0	1	0	0	0	0																								UNKNOWN
622	2.82E-01	0.8906	1619.23021	1619.24603	2	0.8684	1.0462	1619.23797	1.05E+03	4.07E+03	3.26E+00	0.042	1	0	1	0	0	0	0																								UNKNOWN
623	1.36E-01	0.8906	1629.98456	1630.00006	1	0.8628	0.9628	1629.99418	1.05E+03	3.05E+03	2.44E+00	0.042	1	0	1	0	0	0	0																								UNKNOWN
624	2.06E-01	0.8906	1630.48297	1630.50511		0.8684	1.0129	1630.49507	1.06E+03	3.10E+03	2.48E+00	0.042	1	0	1	0	0	0	0																								UNKNOWN
625	9.79E-02	0.8906	1630.73841	1630.75053	1	0.8684	0.9406	1630.74526	1.10E+03	2.49E+03	1.99E+00	0.042	1	0	1	0	0	0	0																								UNKNOWN
626	8.99E-02	0.8906	1651.99877	1652.01195	1	0.8684	0.9406	1652.00433	1.01E+03	3.22E+03	2.57E+00	0.042	1	0	1	0	0	0	0																								UNKNOWN
627	3.51E-02	0.8906	1674.00926	1674.02376	1	0.8739	0.9073	1674.01642	1.09E+03	2.72E+03	2.17E+00	0.042	1	0	1	0	0	0	0																								UNKNOWN
628	4.77E-02	0.8906	1685.26301	1685.28266		0.8795	0.9239	1685.27679	1.08E+03	2.34E+03	1.87E+00	0.042	1	0	1	0	0	0	0																								UNKNOWN
629	1.43E+00	0.8924	791.36689	791.37677		0.8572	1.0295	791.37269	1.01E+03	1.91E+04	1.66E+01	0.083	2	0	0.879	1.59	0.00126	0.0076	0																								UNKNOWN
630	1.97E+00	0.8924	807.75154	807.77381		0.8572	1.0295	807.76115	1.07E+03	2.63E+04	2.49E+01	0.083	2	0	0.989	0.12	0.00009	0.0076	0																								UNKNOWN
631	3.67E+00	0.8924	876.25595	876.26589	1	0.8517	1.0351	876.26209	1.27E+03	3.74E+04	4.26E+01	0.083	2	1	0.948	0.66	0.00058	0.0076	0																								UNKNOWN
634	3.15E+00	0.8924	901.41331	901.42705		0.8517	1.0295	901.42007	1.16E+03	3.66E+04	3.79E+01	0.083	2	0	0.951	0.63	0.00057	0.0076	0																								UNKNOWN
636	3.71E+00	0.8924	1034.1303	1034.14441	1	0.8572	1.0573	1034.14142	1.02E+03	4.54E+04	4.04E+01	0.083	2	0	0.932	0.89	0.00092	0.0035	0																								UNKNOWN
638	2.86E+00	0.8924	1063.47897	1063.49775	1	0.8517	1.0573	1063.49222	1.03E+03	3.64E+04	3.20E+01	0.083	2	0	0.937	0.77	0.00082	0.0187	0																								UNKNOWN
639	1.71E+00	0.8924	1166.51196	1166.54035	1	0.8572	1.0573	1166.52298	1.21E+03	2.06E+04	1.75E+01	0.083	2	0	0.752	3.28	0.00383	0.0076	0																								UNKNOWN
640	5.40E+00	0.8924	851.23948	851.26169		0.8517	1.0518	851.24686	1.04E+03	4.20E+04	6.23E+01	0.042	1	2	1	0	0	0	0																								UNKNOWN
641	1.98E+00	0.8941	882.82683	882.83731	1	0.4217	1.0164	882.83116	1.78E+03	6.95E+03	7.58E+00	0.042	1	5	1	0	0	0	0																								UNKNOWN
642	6.64E-02	0.8941	1049.14565	1049.15306		0.8719	0.9164	1049.14998	1.51E+03	3.69E+03	3.19E+00	0.042	1	0	1	0	0	0	0																								UNKNOWN
643	3.22E-02	0.8952	272.96071	272.96309		0.873	0.923	272.96164	1.09E+03	2.33E+03	1.13E+00	0.042	1	0	1	0	0	0	0																								UNKNOWN
644	1.93E+00	0.8951	791.11347	791.12598	2	0.8517	1.0351	791.12188	1.01E+03	2.70E+04	2.35E+01	0.083	2	1	0.933	0.89	0.0007	0.002	0																								UNKNOWN
645	1.09E+00	0.8951	801.21018	801.22346		0.8628	1.0351	801.21696	1.06E+03	1.30E+04	1.19E+01	0.083	2	0	0.816	2.45	0.00197	0.002	0																								UNKNOWN
646	3.85E+00	0.8951	870.25274	870.27319	1	0.8517	1.0407	870.25932	1.05E+03	3.81E+04	4.50E+01	0.083	2	1	0.944	0.74	0.00065	0.002	0																								UNKNOWN
647	2.98E+00	0.8951	876.68327	876.69496		0.8572	1.0295	876.69106	1.25E+03	3.19E+04	3.63E+01	0.083	2	1	0.943	0.75	0.00066	0.002	0																								UNKNOWN
648	3.52E+00	0.8951	889.11752	889.13479		0.8517	1.0407	889.12694	1.08E+03	3.65E+04	3.93E+01	0.083	2	1	0.989	0.15	0.00013	0.002	0																								UNKNOWN
650	3.50E+00	0.8951	945.89894	945.92098	1	0.8628	1.0518	945.9166	1.08E+03	4.22E+04	4.03E+01	0.083	2	1	0.713	3.81	0.00361	0.002	0																								UNKNOWN
651	1.48E+00	0.8952	920.13331	920.16494	1	0.8517	1.0295	920.14963	1.01E+03	1.71E+04	1.70E+01	0.083	2	0	0.676	4.29	0.00394	0.0091	0																								UNKNOWN
652	3.56E+00	0.8951	1012.28812	1012.30253	1	0.8517	1.0518	1012.29576	1.10E+03	4.62E+04	4.17E+01	0.083	2	0	0.946	0.72	0.00072	0.002	0																								UNKNOWN
653	2.12E+00	0.8951	1019.12699	1019.13673	1	0.8572	1.0351	1019.13247	1.37E+03	2.80E+04	2.51E+01	0.083	2	0	0.996	0.04	0.00004	0.002	0																								UNKNOWN
654	3.87E+00	0.8951	1019.45753	1019.47488	1	0.8517	1.0573	1019.46621	1.24E+03	4.97E+04	4.46E+01	0.083	2	1	0.998	0.02	0.00002	0.002	0																								UNKNOWN
655	3.24E+00	0.8951	1048.81213	1048.82432	1	0.8517	1.0518	1048.81715	1.30E+03	3.95E+04	3.49E+01	0.083	2	1	0.926	0.97	0.00102	0.002	0																								UNKNOWN
656	3.67E+00	0.8952	968.09585	968.10974	1	0.8572	1.0462	968.10169	1.11E+03	4.39E+04	4.09E+01	0.083	2	0	0.93	0.89	0.00086	0.0131	0																								UNKNOWN
657	2.35E+00	0.8951	1078.15504	1078.17595	1	0.8517	1.0351	1078.16714	1.01E+03	3.02E+04	2.64E+01	0.083	2	0	0.902	1.3	0.0014	0.002	0																								UNKNOWN
658	2.75E+00	0.8951	1078.66016	1078.67575	1	0.8517	1.0573	1078.66835	1.09E+03	3.35E+04	2.92E+01	0.083	2	1	0.941	0.79	0.00085	0.002	0																								UNKNOWN
659	2.23E+00	0.8951	1131.49205	1131.50435	1	0.8572	1.0629	1131.49855	1.13E+03	2.93E+04	2.52E+01	0.083	2	0	0.948	0.68	0.00077	0.002	0																								UNKNOWN
660	2.71E+00	0.8952	1063.65339	1063.66461	1	0.8517	1.0573	1063.65807	1.12E+03	3.49E+04	3.06E+01	0.083	2	0	0.894	1.38	0.00147	0.0091	0																								UNKNOWN
661	2.73E+00	0.8952	1070.82581	1070.84891	1	0.8517	1.0518	1070.83307	1.02E+03	3.45E+04	3.02E+01	0.083	2	0	0.892	1.41	0.00151	0.0091	0																								UNKNOWN
663	2.32E+00	0.8951	1184.32548	1184.3364	1	0.8572	1.0629	1184.33039	1.45E+03	2.98E+04	2.52E+01	0.083	2	2	0.998	0.02	0.00002	0.002	0																								UNKNOWN
664	2.27E+00	0.8951	1184.72397	1184.73806	1	0.8572	1.0629	1184.73058	1.02E+03	2.95E+04	2.50E+01	0.083	2	1	0.948	0.69	0.00082	0.002	0																								UNKNOWN
665	1.69E+00	0.8951	1193.72956	1193.73983	1	0.8572	1.0518	1193.7366	1.39E+03	2.15E+04	1.81E+01	0.083	2	0	0.972	0.36	0.00043	0.002	0																								UNKNOWN
667	1.84E+00	0.8951	1254.95618	1254.98051		0.8517	1.0573	1254.97038	1.10E+03	2.51E+04	2.09E+01	0.083	2	0	0.767	3.11	0.0039	0.002	0																								UNKNOWN
668	1.60E+00	0.8952	1220.14213	1220.16545	1	0.8572	1.0629	1220.1532	1.11E+03	1.99E+04	1.67E+01	0.083	2	1	0.881	1.54	0.00188	0.0131	0																								UNKNOWN
669	1.84E+00	0.8952	1237.15046	1237.16849	1	0.8517	1.0573	1237.16081	1.09E+03	2.35E+04	1.97E+01	0.083	2	0	0.956	0.54	0.00067	0.0131	0																								UNKNOWN
670	2.10E+00	0.8952	1237.35502	1237.37089	1	0.8572	1.0629	1237.36285	1.04E+03	2.66E+04	2.23E+01	0.083	2	0	0.876	1.62	0.00201	0.0091	0																								UNKNOWN
671	1.34E-01	0.8961	574.96477	574.97324		0.8795	0.974	574.96936	1.02E+03	3.16E+03	2.55E+00	0.042	1	0	1	0	0	0	0																								UNKNOWN
672	1.55E-01	0.8961	579.06762	579.07616		0.8739	0.974	579.07199	1.15E+03	3.09E+03	2.57E+00	0.042	1	0	1	0	0	0	0																								UNKNOWN
673	2.99E-01	0.8961	584.27604	584.29153		0.8572	0.9962	584.28409	1.00E+03	5.55E+03	4.78E+00	0.042	1	0	1	0	0	0	0																								UNKNOWN
674	5.98E-01	0.8961	588.0686	588.09058		0.8684	1.0129	588.07945	1.29E+03	8.40E+03	7.46E+00	0.042	1	1	1	0	0	0	0																								UNKNOWN
675	6.66E-01	0.8961	588.17325	588.19136	1	0.8628	1.0184	588.18297	1.34E+03	1.08E+04	9.58E+00	0.042	1	1	1	0	0	0	0																								UNKNOWN
676	4.21E-01	0.8961	592.18813	592.20595		0.8628	1.0129	592.19566	1.13E+03	5.54E+03	5.11E+00	0.042	1	0	1	0	0	0	0																								UNKNOWN
677	8.09E-01	0.8961	592.27812	592.28953		0.8572	1.0295	592.28443	1.12E+03	1.01E+04	9.30E+00	0.042	1	0	1	0	0	0	0																								UNKNOWN
678	8.84E-01	0.8961	596.87711	596.88544	2	0.8628	1.024	596.88176	1.55E+03	1.07E+04	1.04E+01	0.042	1	0	1	0	0	0	0																								UNKNOWN
679	4.79E-01	0.8961	600.38059	600.39024	1	0.8628	0.9962	600.38372	1.51E+03	6.65E+03	6.71E+00	0.042	1	2	1	0	0	0	0																								UNKNOWN
680	6.69E-01	0.8961	601.0778	601.08869	2	0.8628	1.024	601.08441	1.20E+03	9.01E+03	9.17E+00	0.042	1	0	1	0	0	0	0																								UNKNOWN
681	2.90E-01	0.8961	604.56134	604.57282		0.8684	0.9684	604.56906	1.34E+03	4.35E+03	4.65E+00	0.042	1	2	1	0	0	0	0																								UNKNOWN
682	1.01E-01	0.8961	604.64745	604.66404		0.8684	0.9239	604.65598	1.48E+03	2.59E+03	2.77E+00	0.042	1	1	1	0	0	0	0																								UNKNOWN
683	1.36E+00	0.8961	605.67998	605.69152		0.8628	1.0573	605.68658	1.12E+03	1.61E+04	1.75E+01	0.042	1	0	1	0	0	0	0																								UNKNOWN
684	8.92E-01	0.8961	605.88423	605.89339	1	0.8628	1.0295	605.88758	1.38E+03	1.04E+04	1.13E+01	0.042	1	0	1	0	0	0	0																								UNKNOWN
685	5.38E-01	0.8961	612.04795	612.06308		0.8684	1.0184	612.05627	1.00E+03	7.32E+03	7.50E+00	0.042	1	0	1	0	0	0	0																								UNKNOWN
686	1.38E+00	0.8961	612.38204	612.39457	1	0.8572	1.124	612.3909	1.04E+03	1.18E+04	1.20E+01	0.042	1	1	1	0	0	0	0																								UNKNOWN
687	1.34E+00	0.8961	614.58747	614.59638	1	0.8572	1.0573	614.59286	1.30E+03	1.46E+04	1.47E+01	0.042	1	3	1	0	0	0	0																								UNKNOWN
689	4.54E-01	0.8961	616.38936	616.39612	1	0.8572	0.974	616.39305	1.27E+03	7.12E+03	7.09E+00	0.042	1	0	1	0	0	0	0																								UNKNOWN
691	5.41E-01	0.8961	620.29037	620.30595	1	0.8628	1.0073	620.30124	1.68E+03	7.66E+03	7.49E+00	0.042	1	0	1	0	0	0	0																								UNKNOWN
692	6.08E-01	0.8961	621.83449	621.84878		0.8684	1.0295	621.84022	1.09E+03	7.44E+03	7.23E+00	0.042	1	0	1	0	0	0	0																								UNKNOWN
693	7.40E-01	0.8961	627.99377	628.01511		0.8628	1.0462	628.00206	1.25E+03	9.93E+03	9.45E+00	0.042	1	0	1	0	0	0	0																								UNKNOWN
694	5.23E-01	0.8961	628.10106	628.12335	1	0.8684	1.0129	628.11193	1.73E+03	7.49E+03	7.13E+00	0.042	1	0	1	0	0	0	0																								UNKNOWN
696	9.47E-01	0.8961	631.89049	631.90147	1	0.8572	1.0073	631.8977	1.43E+03	1.21E+04	1.14E+01	0.042	1	1	1	0	0	0	0																								UNKNOWN
697	1.80E+00	0.8961	632.19882	632.21404		0.8572	1.0518	632.20334	1.22E+03	2.25E+04	2.12E+01	0.042	1	1	1	0	0	0	0																								UNKNOWN
698	1.25E+00	0.8961	636.83514	636.85391		0.8795	1.0518	636.8458	1.16E+03	1.60E+04	1.49E+01	0.042	1	0	1	0	0	0	0																								UNKNOWN
699	1.32E-01	0.8961	640.22186	640.23525		0.8628	0.9295	640.22621	1.14E+03	4.18E+03	3.89E+00	0.042	1	0	1	0	0	0	0																								UNKNOWN
700	1.87E-01	0.8961	640.30718	640.31974		0.8572	0.9351	640.31555	1.10E+03	4.30E+03	4.00E+00	0.042	1	1	1	0	0	0	0																								UNKNOWN
701	1.91E-01	0.8961	640.49701	640.50645		0.8795	0.9906	640.50084	1.04E+03	3.46E+03	3.22E+00	0.042	1	0	1	0	0	0	0																								UNKNOWN
702	5.85E-01	0.8961	640.69887	640.71037	2	0.8572	0.974	640.70665	2.15E+03	9.47E+03	8.81E+00	0.042	1	0	1	0	0	0	0																								UNKNOWN
703	1.31E+00	0.8961	641.51142	641.52329	1	0.8628	1.0573	641.51916	1.25E+03	1.62E+04	1.50E+01	0.042	1	0	1	0	0	0	0																								UNKNOWN
704	5.44E-01	0.8961	645.10501	645.11471		0.8572	1.0073	645.10981	1.62E+03	7.82E+03	7.26E+00	0.042	1	0	1	0	0	0	0																								UNKNOWN
706	4.95E-01	0.8961	646.85155	646.86112	1	0.8628	1.0073	646.85636	1.58E+03	6.73E+03	6.24E+00	0.042	1	0	1	0	0	0	0																								UNKNOWN
707	5.79E-01	0.8961	649.50679	649.52096	1	0.8572	1.0129	649.51383	1.73E+03	7.84E+03	7.26E+00	0.042	1	0	1	0	0	0	0																								UNKNOWN
708	8.74E-01	0.8961	649.60771	649.61594		0.8517	1.0184	649.61296	1.21E+03	1.12E+04	1.04E+01	0.042	1	1	1	0	0	0	0																								UNKNOWN
709	8.00E-01	0.8961	649.90984	649.91723	1	0.8572	1.024	649.91296	1.07E+03	1.01E+04	9.32E+00	0.042	1	0	1	0	0	0	0																								UNKNOWN
710	5.77E-01	0.8961	650.00863	650.02557		0.8572	1.0129	650.01316	1.02E+03	8.00E+03	7.41E+00	0.042	1	0	1	0	0	0	0																								UNKNOWN
711	1.22E+00	0.8961	651.30034	651.31072	1	0.8628	1.0462	651.30312	1.17E+03	1.71E+04	1.59E+01	0.042	1	2	1	0	0	0	0																								UNKNOWN
712	1.20E+00	0.8961	651.5224	651.53303		0.8628	1.024	651.52577	1.52E+03	1.81E+04	1.67E+01	0.042	1	0	1	0	0	0	0																								UNKNOWN
713	7.92E-01	0.8961	654.01139	654.02172	2	0.8572	1.0351	654.0165	1.37E+03	9.26E+03	8.58E+00	0.042	1	2	1	0	0	0	0																								UNKNOWN
714	7.28E-01	0.8961	658.41456	658.42225	1	0.8572	1.0073	658.41869	1.87E+03	1.00E+04	9.28E+00	0.042	1	0	1	0	0	0	0																								UNKNOWN
715	8.57E-01	0.8961	658.61552	658.62315	1	0.8572	1.0129	658.61958	1.56E+03	1.24E+04	1.15E+01	0.042	1	2	1	0	0	0	0																								UNKNOWN
716	8.17E-01	0.8961	660.96953	660.98001		0.8628	1.0129	660.97548	1.24E+03	1.07E+04	9.91E+00	0.042	1	1	1	0	0	0	0																								UNKNOWN
718	8.52E-01	0.8961	663.01491	663.0248		0.8572	1.0184	663.02122	1.14E+03	1.32E+04	1.23E+01	0.042	1	0	1	0	0	0	0																								UNKNOWN
719	6.90E-01	0.8961	663.1158	663.12661		0.8572	1.024	663.12215	1.14E+03	8.90E+03	8.29E+00	0.042	1	0	1	0	0	0	0																								UNKNOWN
720	6.04E-02	0.8961	667.01692	667.02567		0.8739	0.9128	667.02231	1.48E+03	2.95E+03	2.76E+00	0.042	1	0	1	0	0	0	0																								UNKNOWN
721	3.28E-01	0.8961	667.1162	667.12805	2	0.8739	1.0017	667.1221	1.15E+03	6.18E+03	5.78E+00	0.042	1	0	1	0	0	0	0																								UNKNOWN
722	5.91E-01	0.8961	667.21866	667.23215	2	0.8684	1.0129	667.22491	1.04E+03	9.08E+03	8.50E+00	0.042	1	0	1	0	0	0	0																								UNKNOWN
723	7.75E-01	0.8961	667.31963	667.3267	1	0.8572	1.0184	667.32338	1.23E+03	9.40E+03	8.80E+00	0.042	1	0	1	0	0	0	0																								UNKNOWN
724	4.07E-01	0.8961	669.78862	669.80764	2	0.8739	1.0073	669.80075	1.48E+03	5.21E+03	4.90E+00	0.042	1	0	1	0	0	0	0																								UNKNOWN
725	8.43E-01	0.8961	670.75644	670.76356		0.8628	1.0184	670.75937	1.42E+03	1.27E+04	1.20E+01	0.042	1	0	1	0	0	0	0																								UNKNOWN
727	9.42E-01	0.8961	671.19753	671.20721		0.8628	1.0073	671.20416	2.30E+03	1.26E+04	1.18E+01	0.042	1	0	1	0	0	0	0																								UNKNOWN
728	6.58E-01	0.8961	671.8231	671.83574	1	0.8572	1.0184	671.82638	1.11E+03	8.49E+03	8.01E+00	0.042	1	0	1	0	0	0	0																								UNKNOWN
729	4.27E-01	0.8961	672.02084	672.03216		0.8572	1.0073	672.02639	1.19E+03	6.05E+03	5.71E+00	0.042	1	0	1	0	0	0	0																								UNKNOWN
730	1.33E+00	0.8961	675.76003	675.77305		0.8572	1.0073	675.76643	1.87E+03	1.74E+04	1.65E+01	0.042	1	0	1	0	0	0	0																								UNKNOWN
731	1.18E+00	0.8961	676.09509	676.11863		0.8628	1.0184	676.10771	1.27E+03	1.48E+04	1.41E+01	0.042	1	0	1	0	0	0	0																								UNKNOWN
732	1.08E+00	0.8961	676.21048	676.22499		0.8572	1.0184	676.21822	1.51E+03	1.27E+04	1.21E+01	0.042	1	0	1	0	0	0	0																								UNKNOWN
733	1.99E-01	0.8961	680.32869	680.33539		0.8628	0.9573	680.33177	1.23E+03	3.63E+03	3.48E+00	0.042	1	0	1	0	0	0	0																								UNKNOWN
734	6.70E-01	0.8961	680.42565	680.43803	1	0.8572	1.0017	680.43198	1.67E+03	1.06E+04	1.02E+01	0.042	1	0	1	0	0	0	0																								UNKNOWN
735	1.32E+00	0.8961	680.53371	680.542		0.8572	1.0295	680.53864	1.26E+03	1.74E+04	1.67E+01	0.042	1	0	1	0	0	0	0																								UNKNOWN
736	1.70E+00	0.8961	680.64549	680.65829		0.8517	1.024	680.65241	1.28E+03	1.90E+04	1.83E+01	0.042	1	0	1	0	0	0	0																								UNKNOWN
737	1.56E+00	0.8961	680.76097	680.77737		0.8684	1.0184	680.7688	3.57E+03	1.86E+04	1.78E+01	0.042	1	0	1	0	0	0	0																								UNKNOWN
738	1.56E+00	0.8961	680.86623	680.88017		0.8572	1.0184	680.87395	1.63E+03	2.12E+04	2.04E+01	0.042	1	0	1	0	0	0	0																								UNKNOWN
739	1.23E+00	0.8961	680.9753	680.99076		0.8572	1.024	680.98427	1.11E+03	1.38E+04	1.32E+01	0.042	1	0	1	0	0	0	0																								UNKNOWN
740	1.02E+00	0.8961	685.87455	685.88855		0.8628	1.0184	685.87934	1.58E+03	1.39E+04	1.36E+01	0.042	1	0	1	0	0	0	0																								UNKNOWN
741	3.29E-01	0.8961	686.18872	686.20992		0.8684	0.9906	686.20054	1.37E+03	5.04E+03	4.93E+00	0.042	1	0	1	0	0	0	0																								UNKNOWN
742	1.28E-01	0.8961	689.12991	689.14223		0.8628	0.9239	689.13715	1.27E+03	4.30E+03	4.25E+00	0.042	1	0	1	0	0	0	0																								UNKNOWN
743	2.86E-01	0.8961	691.0956	691.11335		0.8739	1.0184	691.10442	1.21E+03	3.93E+03	3.91E+00	0.042	1	0	1	0	0	0	0																								UNKNOWN
744	2.80E-01	0.8961	693.83502	693.85288		0.8572	0.9462	693.84652	1.26E+03	5.14E+03	5.18E+00	0.042	1	0	1	0	0	0	0																								UNKNOWN
745	3.90E-01	0.8961	698.0426	698.06499		0.8795	1.0073	698.05703	1.08E+03	5.96E+03	6.15E+00	0.042	1	0	1	0	0	0	0																								UNKNOWN
746	1.37E+00	0.8961	700.21707	700.22347	1	0.8572	1.0295	700.22074	1.01E+03	1.54E+04	1.61E+01	0.042	1	0	1	0	0	0	0																								UNKNOWN
747	4.47E-01	0.8961	700.7697	700.78268		0.8628	0.9962	700.7769	1.84E+03	5.24E+03	5.50E+00	0.042	1	0	1	0	0	0	0																								UNKNOWN
748	1.37E+00	0.8961	705.10711	705.1212	1	0.8572	1.0184	705.11255	1.08E+03	1.58E+04	1.72E+01	0.042	1	0	1	0	0	0	0																								UNKNOWN
749	1.66E+00	0.8961	705.21868	705.22602		0.8572	1.0129	705.22351	2.77E+03	2.16E+04	2.36E+01	0.042	1	0	1	0	0	0	0																								UNKNOWN
750	2.27E-01	0.8961	707.14072	707.15234		0.8572	0.9628	707.1475	1.14E+03	3.49E+03	3.88E+00	0.042	1	0	1	0	0	0	0																								UNKNOWN
751	1.32E-01	0.8961	707.23784	707.25244		0.8684	0.9462	707.24604	1.04E+03	2.52E+03	2.81E+00	0.042	1	0	1	0	0	0	0																								UNKNOWN
752	3.86E-02	0.8961	707.34255	707.35061		0.8739	0.9073	707.34666	1.03E+03	1.71E+03	1.90E+00	0.042	1	0	1	0	0	0	0																								UNKNOWN
753	1.59E+00	0.8961	708.5686	708.57585		0.8572	1.0129	708.57323	1.45E+03	1.54E+04	1.74E+01	0.042	1	0	1	0	0	0	0																								UNKNOWN
754	1.37E+00	0.8961	708.6946	708.70762		0.8572	1.0295	708.69805	1.02E+03	1.45E+04	1.65E+01	0.042	1	0	1	0	0	0	0																								UNKNOWN
755	7.51E-01	0.8961	710.44415	710.45358	1	0.8628	1.0129	710.44863	1.55E+03	8.52E+03	9.88E+00	0.042	1	0	1	0	0	0	0																								UNKNOWN
756	9.28E-02	0.8961	711.24475	711.25372		0.8628	0.9073	711.24897	1.24E+03	3.90E+03	4.58E+00	0.042	1	0	1	0	0	0	0																								UNKNOWN
757	1.07E-01	0.8961	711.34378	711.35252	1	0.8628	0.9128	711.34753	1.33E+03	3.17E+03	3.72E+00	0.042	1	0	1	0	0	0	0																								UNKNOWN
758	9.91E-01	0.8961	713.81782	713.83131		0.8628	1.024	713.82619	1.01E+03	1.04E+04	1.16E+01	0.042	1	0	1	0	0	0	0																								UNKNOWN
759	1.05E+00	0.8961	715.22689	715.23863		0.8628	1.0129	715.2301	1.55E+03	1.27E+04	1.37E+01	0.042	1	0	1	0	0	0	0																								UNKNOWN
760	1.72E+00	0.8961	725.07881	725.0973		0.8628	1.0351	725.08595	1.05E+03	2.46E+04	2.26E+01	0.042	1	0	1	0	0	0	0																								UNKNOWN
761	1.01E+00	0.8961	729.78535	729.79949		0.8517	1.0184	729.79497	1.07E+03	1.49E+04	1.29E+01	0.042	1	0	1	0	0	0	0																								UNKNOWN
762	8.22E-01	0.8961	734.68111	734.69095		0.8517	1.0129	734.68548	1.32E+03	1.21E+04	9.89E+00	0.042	1	0	1	0	0	0	0																								UNKNOWN
763	5.10E-01	0.8961	734.90014	734.91273		0.8572	1.0129	734.90814	1.10E+03	8.84E+03	7.23E+00	0.042	1	0	1	0	0	0	0																								UNKNOWN
764	7.57E-01	0.8961	739.45434	739.47247	1	0.8517	1.0184	739.46618	1.19E+03	1.11E+04	8.75E+00	0.042	1	0	1	0	0	0	0																								UNKNOWN
765	2.89E-01	0.8961	739.90153	739.91891		0.8628	1.0129	739.91182	1.08E+03	4.39E+03	3.44E+00	0.042	1	0	1	0	0	0	0																								UNKNOWN
766	9.10E-01	0.8961	741.33894	741.34568		0.8572	1.0184	741.34284	1.50E+03	1.28E+04	9.97E+00	0.042	1	0	1	0	0	0	0																								UNKNOWN
767	6.07E-01	0.8961	744.57796	744.60453	1	0.8517	1.0184	744.58942	1.06E+03	1.01E+04	7.67E+00	0.042	1	0	1	0	0	0	0																								UNKNOWN
768	4.03E-01	0.8961	744.68306	744.70091		0.8572	0.9962	744.69246	1.29E+03	6.97E+03	5.29E+00	0.042	1	0	1	0	0	0	0																								UNKNOWN
769	6.17E-01	0.8961	749.24203	749.25388		0.8517	1.0129	749.24912	1.18E+03	9.90E+03	7.22E+00	0.042	1	0	1	0	0	0	0																								UNKNOWN
770	3.76E-01	0.8961	750.32503	750.33473	1	0.8795	1.0184	750.33023	1.33E+03	5.76E+03	4.16E+00	0.042	1	0	1	0	0	0	0																								UNKNOWN
771	1.42E+00	0.8961	752.71093	752.72788	2	0.8572	1.0573	752.72437	1.40E+03	2.37E+04	1.67E+01	0.042	1	0	1	0	0	0	0																								UNKNOWN
772	1.00E+00	0.8961	752.84714	752.85463		0.8572	1.024	752.85064	1.30E+03	1.71E+04	1.20E+01	0.042	1	0	1	0	0	0	0																								UNKNOWN
773	4.42E-01	0.8961	754.02078	754.03778	1	0.8572	1.0129	754.03036	1.07E+03	9.14E+03	6.38E+00	0.042	1	0	1	0	0	0	0																								UNKNOWN
774	9.13E-01	0.8961	757.84954	757.85607		0.8572	1.0184	757.85209	2.13E+03	1.45E+04	1.04E+01	0.042	1	0	1	0	0	0	0																								UNKNOWN
775	1.46E+00	0.8961	757.97021	757.9813	2	0.8572	1.0407	757.97707	1.13E+03	2.33E+04	1.68E+01	0.042	1	0	1	0	0	0	0																								UNKNOWN
776	2.29E-01	0.8961	759.36295	759.37458		0.8572	0.9406	759.36722	2.27E+03	6.62E+03	4.82E+00	0.042	1	0	1	0	0	0	0																								UNKNOWN
777	8.76E-01	0.8961	763.97012	763.98552		0.8572	1.0129	763.97804	2.08E+03	1.35E+04	1.01E+01	0.042	1	0	1	0	0	0	0																								UNKNOWN
778	4.75E-01	0.8961	764.23678	764.25583		0.8628	1.0184	764.24717	1.25E+03	7.03E+03	5.29E+00	0.042	1	0	1	0	0	0	0																								UNKNOWN
779	1.10E-01	0.8961	773.48014	773.49062	1	0.8628	0.9351	773.48492	1.52E+03	2.85E+03	2.26E+00	0.042	1	1	1	0	0	0	0																								UNKNOWN
780	2.24E-01	0.8961	773.58824	773.60239		0.8628	0.9628	773.59787	1.35E+03	5.17E+03	4.11E+00	0.042	1	0	1	0	0	0	0																								UNKNOWN
781	3.21E-01	0.8961	773.92509	773.938		0.8572	1.0017	773.93258	1.18E+03	6.18E+03	4.92E+00	0.042	1	0	1	0	0	0	0																								UNKNOWN
782	1.70E+00	0.8961	774.4838	774.49353	1	0.8572	1.0295	774.48684	1.65E+03	2.50E+04	1.99E+01	0.042	1	0	1	0	0	0	0																								UNKNOWN
783	1.97E-01	0.8961	778.70855	778.71669		0.8684	0.9351	778.7115	2.25E+03	5.96E+03	4.87E+00	0.042	1	0	1	0	0	0	0																								UNKNOWN
784	3.44E-01	0.8961	779.73054	779.74474	1	0.8628	0.9962	779.74055	1.11E+03	5.55E+03	4.55E+00	0.042	1	0	1	0	0	0	0																								UNKNOWN
785	1.07E+00	0.8961	785.36493	785.37105	1	0.8572	1.0129	785.36852	1.59E+03	1.56E+04	1.31E+01	0.042	1	0	1	0	0	0	0																								UNKNOWN
786	2.01E+00	0.8961	785.61393	785.62271	2	0.8572	1.0295	785.61898	1.27E+03	2.62E+04	2.22E+01	0.042	1	1	1	0	0	0	0																								UNKNOWN
787	3.52E-01	0.8961	787.91493	787.92737	1	0.8684	1.0073	787.92081	1.08E+03	5.00E+03	4.27E+00	0.042	1	0	1	0	0	0	0																								UNKNOWN
788	1.44E+00	0.8961	796.86937	796.88027		0.8517	1.0129	796.87695	1.24E+03	1.89E+04	1.68E+01	0.042	1	0	1	0	0	0	0																								UNKNOWN
789	1.63E-01	0.8961	798.26769	798.28618		0.8628	0.9628	798.27703	1.18E+03	2.90E+03	2.61E+00	0.042	1	0	1	0	0	0	0																								UNKNOWN
790	1.82E+00	0.8961	802.24952	802.25686	2	0.8517	1.0407	802.25394	1.07E+03	2.23E+04	2.05E+01	0.042	1	0	1	0	0	0	0																								UNKNOWN
791	7.18E-01	0.8961	808.12447	808.14508		0.8572	1.0295	808.13301	1.05E+03	9.41E+03	8.93E+00	0.042	1	0	1	0	0	0	0																								UNKNOWN
792	1.92E+00	0.8961	813.12299	813.1478		0.8517	1.0295	813.13321	1.04E+03	2.31E+04	2.26E+01	0.042	1	0	1	0	0	0	0																								UNKNOWN
793	3.15E+00	0.8961	813.37054	813.38467		0.8517	1.0351	813.37523	1.20E+03	3.74E+04	3.65E+01	0.042	1	2	1	0	0	0	0																								UNKNOWN
794	2.62E+00	0.8961	813.64257	813.65602		0.8572	1.0351	813.65242	1.40E+03	3.10E+04	3.03E+01	0.042	1	0	1	0	0	0	0																								UNKNOWN
795	1.36E+00	0.8961	818.88115	818.89133		0.8572	1.0295	818.88899	1.03E+03	1.55E+04	1.57E+01	0.042	1	0	1	0	0	0	0																								UNKNOWN
797	1.40E+00	0.8961	824.01328	824.01925	1	0.8572	1.0129	824.01653	1.71E+03	1.53E+04	1.60E+01	0.042	1	0	1	0	0	0	0																								UNKNOWN
798	1.68E+00	0.8961	824.26149	824.27464	2	0.8572	1.024	824.26691	1.65E+03	1.93E+04	2.02E+01	0.042	1	0	1	0	0	0	0																								UNKNOWN
799	1.35E+00	0.8961	824.38152	824.39704		0.8572	1.0184	824.39209	1.61E+03	1.70E+04	1.78E+01	0.042	1	0	1	0	0	0	0																								UNKNOWN
800	7.09E-01	0.8961	825.65121	825.66306	1	0.8684	1.0184	825.65959	1.51E+03	8.02E+03	8.48E+00	0.042	1	0	1	0	0	0	0																								UNKNOWN
801	1.02E+00	0.8961	830.00464	830.0236	1	0.8572	1.0184	830.01628	1.22E+03	1.19E+04	1.30E+01	0.042	1	0	1	0	0	0	0																								UNKNOWN
802	2.21E+00	0.8961	832.65567	832.66809		0.8572	1.0351	832.66444	1.31E+03	2.46E+04	2.78E+01	0.042	1	0	1	0	0	0	0																								UNKNOWN
803	1.62E+00	0.8961	835.1431	835.15184		0.8517	1.0184	835.14841	1.23E+03	1.74E+04	2.05E+01	0.042	1	0	1	0	0	0	0																								UNKNOWN
804	4.03E+00	0.8961	838.66013	838.6724	1	0.8572	1.0462	838.66779	1.35E+03	3.58E+04	4.50E+01	0.042	1	0	1	0	0	0	0																								UNKNOWN
805	1.46E+00	0.8961	840.90045	840.91545		0.8517	1.0184	840.90426	1.21E+03	1.32E+04	1.74E+01	0.042	1	0	1	0	0	0	0																								UNKNOWN
806	7.10E-01	0.8961	841.1384	841.15793		0.8572	1.0129	841.14921	1.49E+03	6.81E+03	9.06E+00	0.042	1	0	1	0	0	0	0																								UNKNOWN
807	1.05E+00	0.8961	844.52047	844.53513	1	0.8684	1.0184	844.52817	1.57E+03	8.18E+03	1.19E+01	0.042	1	0	1	0	0	0	0																								UNKNOWN
808	1.83E+00	0.8961	846.26739	846.28438		0.8517	1.024	846.27899	1.11E+03	1.46E+04	2.25E+01	0.042	1	0	1	0	0	0	0																								UNKNOWN
809	3.06E+00	0.8961	850.95526	850.964		0.8517	1.024	850.96125	1.06E+03	2.29E+04	3.43E+01	0.042	1	0	1	0	0	0	0																								UNKNOWN
810	3.38E+00	0.8961	851.66279	851.67508		0.8572	1.0407	851.6699	1.41E+03	2.44E+04	3.59E+01	0.042	1	2	1	0	0	0	0																								UNKNOWN
811	8.69E-01	0.8961	851.90325	851.92192		0.8572	0.9351	851.9126	1.44E+03	1.20E+04	1.76E+01	0.042	1	0	1	0	0	0	0																								UNKNOWN
812	2.26E+00	0.8961	857.95513	857.96831		0.8572	1.0295	857.96439	1.67E+03	2.02E+04	2.68E+01	0.042	1	0	1	0	0	0	0																								UNKNOWN
813	4.25E-01	0.8961	862.40575	862.41855		0.8628	1.0073	862.413	1.07E+03	4.17E+03	5.27E+00	0.042	1	0	1	0	0	0	0																								UNKNOWN
814	1.09E+00	0.8961	862.7836	862.79286		0.8517	1.0184	862.79006	1.10E+03	1.07E+04	1.35E+01	0.042	1	0	1	0	0	0	0																								UNKNOWN
815	6.72E-01	0.8961	868.03179	868.04627	1	0.8517	1.0129	868.04269	1.19E+03	7.00E+03	8.41E+00	0.042	1	0	1	0	0	0	0																								UNKNOWN
816	7.05E-01	0.8961	868.40978	868.42231		0.8572	1.0129	868.41785	1.09E+03	8.04E+03	9.62E+00	0.042	1	0	1	0	0	0	0																								UNKNOWN
818	6.58E-01	0.8961	870.66813	870.68832	1	0.8628	0.9351	870.68649	2.64E+03	1.25E+04	1.47E+01	0.042	1	0	1	0	0	0	0																								UNKNOWN
819	1.18E+00	0.8961	876.96944	876.98027	1	0.8572	1.0184	876.9761	1.92E+03	1.36E+04	1.54E+01	0.042	1	0	1	0	0	0	0																								UNKNOWN
820	5.83E-01	0.8961	879.16961	879.18779		0.8517	1.0073	879.17498	1.09E+03	6.48E+03	7.26E+00	0.042	1	0	1	0	0	0	0																								UNKNOWN
821	2.86E+00	0.8961	882.97125	882.98907		0.8572	1.0351	882.98053	1.17E+03	3.05E+04	3.36E+01	0.042	1	0	1	0	0	0	0																								UNKNOWN
822	1.14E+00	0.8961	883.25454	883.27118	1	0.8572	1.0351	883.26621	1.20E+03	1.38E+04	1.51E+01	0.042	1	0	1	0	0	0	0																								UNKNOWN
823	3.38E+00	0.8961	888.83577	888.8434	1	0.8517	1.024	888.84053	1.63E+03	3.65E+04	3.93E+01	0.042	1	0	1	0	0	0	0																								UNKNOWN
824	1.87E+00	0.8961	889.40544	889.41565	1	0.8572	1.0351	889.4128	1.31E+03	1.84E+04	1.97E+01	0.042	1	0	1	0	0	0	0																								UNKNOWN
825	2.83E-01	0.8961	889.83014	889.84488	1	0.8628	0.9573	889.83781	1.48E+03	4.80E+03	5.15E+00	0.042	1	2	1	0	0	0	0																								UNKNOWN
826	3.08E+00	0.8961	895.54895	895.56332	1	0.8517	1.0351	895.55914	1.27E+03	3.21E+04	3.38E+01	0.042	1	1	1	0	0	0	0																								UNKNOWN
827	2.13E+00	0.8961	895.69381	895.70823	1	0.8517	1.0351	895.70114	1.65E+03	2.26E+04	2.38E+01	0.042	1	0	1	0	0	0	0																								UNKNOWN
828	1.93E+00	0.8961	901.27435	901.28398	1	0.8572	1.0351	901.27909	1.10E+03	2.38E+04	2.47E+01	0.042	1	0	1	0	0	0	0																								UNKNOWN
829	2.83E+00	0.8961	901.85613	901.88144		0.8739	1.0184	901.87313	4.13E+03	3.06E+04	3.16E+01	0.042	1	0	1	0	0	0	0																								UNKNOWN
830	9.51E-02	0.8961	906.56072	906.57027	1	0.8628	0.9184	906.56497	1.17E+03	3.09E+03	3.15E+00	0.042	1	0	1	0	0	0	0																								UNKNOWN
831	1.22E-01	0.8961	906.80687	906.81843		0.8684	0.9239	906.81519	1.42E+03	3.78E+03	3.86E+00	0.042	1	0	1	0	0	0	0																								UNKNOWN
832	1.73E+00	0.8961	907.56351	907.57027	1	0.8572	1.0351	907.56633	1.05E+03	1.94E+04	1.98E+01	0.042	1	0	1	0	0	0	0																								UNKNOWN
833	3.21E+00	0.8961	907.98488	908.00131		0.8517	1.0518	907.99486	1.01E+03	3.57E+04	3.63E+01	0.042	1	0	1	0	0	0	0																								UNKNOWN
834	5.46E-01	0.8961	913.70426	913.72712	1	0.8572	1.0129	913.71464	1.23E+03	6.15E+03	6.18E+00	0.042	1	0	1	0	0	0	0																								UNKNOWN
835	3.01E+00	0.8961	914.27773	914.28776		0.8461	1.0351	914.28533	1.25E+03	3.45E+04	3.47E+01	0.042	1	0	1	0	0	0	0																								UNKNOWN
836	1.25E-01	0.8961	917.82069	917.85436		0.8628	0.9351	917.83211	1.25E+03	2.50E+03	2.49E+00	0.042	1	0	1	0	0	0	0																								UNKNOWN
837	2.49E+00	0.8961	920.28066	920.29015	1	0.8517	1.0351	920.28784	1.23E+03	3.36E+04	3.34E+01	0.042	1	0	1	0	0	0	0																								UNKNOWN
838	2.87E+00	0.8961	920.42293	920.434	1	0.8517	1.0295	920.43046	1.19E+03	3.39E+04	3.36E+01	0.042	1	0	1	0	0	0	0																								UNKNOWN
839	1.52E+00	0.8961	920.85662	920.87083		0.8517	1.0073	920.86038	1.08E+03	1.76E+04	1.75E+01	0.042	1	0	1	0	0	0	0																								UNKNOWN
840	2.20E+00	0.8961	926.57156	926.57918	1	0.8517	1.0351	926.57718	1.03E+03	2.79E+04	2.74E+01	0.042	1	0	1	0	0	0	0																								UNKNOWN
841	2.74E+00	0.8961	926.7129	926.72431	1	0.8517	1.0295	926.72016	1.53E+03	3.04E+04	2.99E+01	0.042	1	1	1	0	0	0	0																								UNKNOWN
842	1.43E+00	0.8961	938.99871	939.01572	1	0.8517	1.0295	939.00822	1.11E+03	1.74E+04	1.68E+01	0.042	1	0	1	0	0	0	0																								UNKNOWN
843	2.20E+00	0.8961	939.14693	939.15799	1	0.8461	1.024	939.15227	1.13E+03	2.51E+04	2.42E+01	0.042	1	0	1	0	0	0	0																								UNKNOWN
844	1.77E+00	0.8961	945.44163	945.45101		0.8461	1.0295	945.44582	1.08E+03	2.09E+04	2.00E+01	0.042	1	0	1	0	0	0	0																								UNKNOWN
846	1.64E+00	0.8961	958.1626	958.17181		0.8517	1.0295	958.16761	1.24E+03	2.02E+04	1.90E+01	0.042	1	0	1	0	0	0	0																								UNKNOWN
847	6.24E-01	0.8961	958.73178	958.74701	1	0.8572	1.0295	958.73928	1.28E+03	8.21E+03	7.72E+00	0.042	1	0	1	0	0	0	0																								UNKNOWN
848	1.61E+00	0.8961	964.44762	964.4633	1	0.8517	1.0351	964.45565	1.19E+03	2.03E+04	1.90E+01	0.042	1	0	1	0	0	0	0																								UNKNOWN
849	1.20E+00	0.8961	964.73595	964.75031		0.8517	1.0184	964.74551	1.84E+03	1.62E+04	1.51E+01	0.042	1	0	1	0	0	0	0																								UNKNOWN
850	9.01E-01	0.8961	964.88211	964.89407	1	0.8517	1.0295	964.88734	1.05E+03	1.06E+04	9.90E+00	0.042	1	0	1	0	0	0	0																								UNKNOWN
851	3.63E-01	0.8961	965.15745	965.18452	1	0.8572	1.0129	965.172	1.37E+03	4.56E+03	4.26E+00	0.042	1	0	1	0	0	0	0																								UNKNOWN
852	5.29E-01	0.8961	971.31277	971.32505	1	0.8517	1.0184	971.31823	1.28E+03	7.58E+03	7.05E+00	0.042	1	0	1	0	0	0	0																								UNKNOWN
853	6.17E-01	0.8961	976.74312	976.76511	1	0.8572	1.0407	976.75229	1.12E+03	7.40E+03	6.85E+00	0.042	1	0	1	0	0	0	0																								UNKNOWN
854	3.68E+00	0.8961	989.9165	989.95093	1	0.8517	1.0462	989.94649	1.19E+03	4.58E+04	4.19E+01	0.042	1	0	1	0	0	0	0																								UNKNOWN
855	1.18E+00	0.8961	990.77384	990.80184	1	0.8572	1.0351	990.79193	1.20E+03	1.38E+04	1.26E+01	0.042	1	0	1	0	0	0	0																								UNKNOWN
856	3.60E-01	0.8961	995.61198	995.62604	1	0.8572	1.024	995.61827	1.01E+03	4.66E+03	4.25E+00	0.042	1	0	1	0	0	0	0																								UNKNOWN
857	4.03E-01	0.8961	998.43198	998.45844	1	0.8739	1.0518	998.45061	1.02E+03	4.66E+03	4.24E+00	0.042	1	0	1	0	0	0	0																								UNKNOWN
858	6.08E-01	0.8961	1002.33201	1002.35316		0.8572	1.0129	1002.33923	1.45E+03	8.16E+03	7.40E+00	0.042	1	0	1	0	0	0	0																								UNKNOWN
859	8.22E-01	0.8961	1004.27579	1004.30175	1	0.8572	1.0295	1004.28904	1.05E+03	1.06E+04	9.64E+00	0.042	1	0	1	0	0	0	0																								UNKNOWN
860	4.28E-01	0.8961	1008.32552	1008.3468		0.8517	1.0073	1008.33677	1.46E+03	6.46E+03	5.84E+00	0.042	1	0	1	0	0	0	0																								UNKNOWN
861	7.58E-01	0.8961	1011.6214	1011.63144	1	0.8572	1.0184	1011.62727	1.16E+03	9.93E+03	8.96E+00	0.042	1	0	1	0	0	0	0																								UNKNOWN
862	1.17E-01	0.8961	1027.92999	1027.96422		0.8628	0.9239	1027.94744	1.37E+03	3.93E+03	3.51E+00	0.042	1	0	1	0	0	0	0																								UNKNOWN
863	2.98E+00	0.8961	1041.30547	1041.3174	1	0.8517	1.0462	1041.31257	1.58E+03	3.77E+04	3.35E+01	0.042	1	0	1	0	0	0	0																								UNKNOWN
864	6.00E-01	0.8961	1048.30944	1048.3223	1	0.8628	1.0184	1048.3162	1.43E+03	8.18E+03	7.24E+00	0.042	1	0	1	0	0	0	0																								UNKNOWN
865	1.48E+00	0.8961	1063.14916	1063.1631	1	0.8517	1.0351	1063.15769	1.01E+03	1.94E+04	1.71E+01	0.042	1	0	1	0	0	0	0																								UNKNOWN
866	1.77E+00	0.8961	1070.46864	1070.49685	1	0.8517	1.0462	1070.48825	1.18E+03	2.32E+04	2.03E+01	0.042	1	0	1	0	0	0	0																								UNKNOWN
867	1.24E+00	0.8961	1077.81535	1077.83781	1	0.8517	1.0351	1077.83298	1.18E+03	1.53E+04	1.34E+01	0.042	1	0	1	0	0	0	0																								UNKNOWN
868	3.56E-01	0.8961	1084.99651	1085.01524	1	0.8628	1.0017	1085.00507	1.31E+03	5.53E+03	4.82E+00	0.042	1	0	1	0	0	0	0																								UNKNOWN
869	1.13E+00	0.8961	1085.16596	1085.17753	1	0.8517	1.0351	1085.17124	1.35E+03	1.50E+04	1.30E+01	0.042	1	0	1	0	0	0	0																								UNKNOWN
870	1.76E+00	0.8961	1085.33412	1085.34168	1	0.8517	1.0351	1085.3379	1.40E+03	2.35E+04	2.05E+01	0.042	1	0	1	0	0	0	0																								UNKNOWN
871	3.29E-01	0.8961	1092.3363	1092.35178	1	0.8628	1.0129	1092.34354	1.24E+03	4.81E+03	4.18E+00	0.042	1	0	1	0	0	0	0																								UNKNOWN
872	1.97E+00	0.8961	1092.83716	1092.84927	1	0.8517	1.0351	1092.84328	1.60E+03	2.49E+04	2.16E+01	0.042	1	0	1	0	0	0	0																								UNKNOWN
873	4.52E-01	0.8961	1095.86525	1095.88136	1	0.8739	1.0184	1095.87741	1.07E+03	6.34E+03	5.50E+00	0.042	1	0	1	0	0	0	0																								UNKNOWN
874	1.99E+00	0.8961	1113.87929	1113.8936		0.8572	1.0573	1113.8884	1.02E+03	2.54E+04	2.19E+01	0.042	1	0	1	0	0	0	0																								UNKNOWN
875	1.54E+00	0.8961	1114.48599	1114.5181		0.8572	1.0407	1114.50203	1.44E+03	1.90E+04	1.64E+01	0.042	1	0	1	0	0	0	0																								UNKNOWN
876	1.95E+00	0.8961	1114.68216	1114.693	1	0.8517	1.0573	1114.68912	1.15E+03	2.34E+04	2.01E+01	0.042	1	1	1	0	0	0	0																								UNKNOWN
877	2.20E-01	0.8961	1121.6828	1121.70375	1	0.8628	1.0073	1121.69262	1.21E+03	2.99E+03	2.57E+00	0.042	1	0	1	0	0	0	0																								UNKNOWN
878	9.68E-01	0.8961	1122.02149	1122.03606	1	0.8517	1.0295	1122.02745	1.05E+03	1.25E+04	1.07E+01	0.042	1	0	1	0	0	0	0																								UNKNOWN
879	1.87E+00	0.8961	1122.49781	1122.52793		0.8517	1.0518	1122.50809	1.05E+03	2.25E+04	1.94E+01	0.042	1	0	1	0	0	0	0																								UNKNOWN
880	5.69E-01	0.8961	1131.08071	1131.10446	1	0.8628	1.0295	1131.09744	1.08E+03	7.55E+03	6.47E+00	0.042	1	0	1	0	0	0	0																								UNKNOWN
881	7.42E-01	0.8961	1137.19791	1137.20781	2	0.8517	1.024	1137.20248	1.04E+03	1.17E+04	1.00E+01	0.042	1	0	1	0	0	0	0																								UNKNOWN
882	1.86E-01	1.1067	1143.85544	1143.88388		1.0796	1.1574	1143.87311	1.33E+03	6.14E+03	5.24E+00	0.042	1	1	1	0	0	0	0																								UNKNOWN
884	5.38E-01	0.8961	1175.11239	1175.12992	1	0.8628	1.024	1175.12399	1.05E+03	7.25E+03	6.14E+00	0.042	1	0	1	0	0	0	0																								UNKNOWN
885	2.98E-01	0.8961	1180.72172	1180.73636	1	0.8628	1.0184	1180.72867	1.18E+03	5.06E+03	4.28E+00	0.042	1	0	1	0	0	0	0																								UNKNOWN
886	5.15E-01	0.8961	1183.91937	1183.93418	1	0.8628	1.024	1183.92948	1.12E+03	7.06E+03	5.97E+00	0.042	1	0	1	0	0	0	0																								UNKNOWN
887	1.70E+00	0.8961	1202.53415	1202.54567	1	0.8572	1.0629	1202.54234	1.06E+03	2.09E+04	1.76E+01	0.042	1	1	1	0	0	0	0																								UNKNOWN
888	8.13E-02	0.8961	1210.2356	1210.24974		0.8572	0.9184	1210.24315	1.01E+03	2.58E+03	2.17E+00	0.042	1	0	1	0	0	0	0																								UNKNOWN
889	4.98E-01	0.8961	1210.33669	1210.35925	1	0.8628	1.0184	1210.34757	1.28E+03	6.34E+03	5.33E+00	0.042	1	0	1	0	0	0	0																								UNKNOWN
890	1.22E+00	0.8961	1228.15153	1228.16329	1	0.8572	1.0573	1228.15558	1.10E+03	1.45E+04	1.22E+01	0.042	1	0	1	0	0	0	0																								UNKNOWN
891	1.07E+00	0.8961	1229.14635	1229.16017	1	0.8572	1.0518	1229.15728	1.26E+03	1.50E+04	1.26E+01	0.042	1	0	1	0	0	0	0																								UNKNOWN
892	3.99E-01	0.8961	1245.54547	1245.56936	1	0.8628	1.024	1245.56108	1.21E+03	5.64E+03	4.71E+00	0.042	1	0	1	0	0	0	0																								UNKNOWN
893	1.75E+00	0.8961	1245.96336	1245.98213	1	0.8517	1.0518	1245.96785	1.49E+03	2.24E+04	1.87E+01	0.042	1	0	1	0	0	0	0																								UNKNOWN
894	1.40E+00	0.8961	1254.76072	1254.77058	1	0.8684	0.9795	1254.76562	9.86E+03	2.18E+04	1.82E+01	0.042	1	0	1	0	0	0	0																								UNKNOWN
896	1.51E+00	0.8961	1263.97048	1263.98161	1	0.8517	1.0573	1263.97781	1.06E+03	1.88E+04	1.57E+01	0.042	1	0	1	0	0	0	0																								UNKNOWN
898	1.23E+00	0.8961	1281.18237	1281.19819	1	0.8517	1.0685	1281.18689	1.16E+03	1.51E+04	1.25E+01	0.042	1	0	1	0	0	0	0																								UNKNOWN
899	7.40E-01	0.8961	1289.78362	1289.79772	1	0.8572	1.0462	1289.79249	1.04E+03	8.50E+03	7.04E+00	0.042	1	0	1	0	0	0	0																								UNKNOWN
901	9.49E-01	0.8961	1290.57264	1290.59857	1	0.8517	1.0407	1290.59274	1.13E+03	1.25E+04	1.04E+01	0.042	1	0	1	0	0	0	0																								UNKNOWN
902	5.75E-01	0.8961	1298.59145	1298.60257	1	0.8572	1.0351	1298.59675	1.01E+03	8.25E+03	6.83E+00	0.042	1	0	1	0	0	0	0																								UNKNOWN
903	8.56E-01	0.8961	1299.39043	1299.40646	1	0.8517	1.0462	1299.39754	1.16E+03	1.03E+04	8.54E+00	0.042	1	0	1	0	0	0	0																								UNKNOWN
904	4.70E-01	0.8961	1307.39557	1307.41197	1	0.8572	1.0351	1307.40143	1.01E+03	6.73E+03	5.56E+00	0.042	1	0	1	0	0	0	0																								UNKNOWN
905	7.95E-01	0.8961	1307.59347	1307.60684	1	0.8572	1.0462	1307.60286	1.02E+03	1.04E+04	8.58E+00	0.042	1	0	1	0	0	0	0																								UNKNOWN
906	9.08E-01	0.8961	1307.99926	1308.01307	1	0.8572	1.0351	1308.00358	1.49E+03	1.22E+04	1.00E+01	0.042	1	0	1	0	0	0	0																								UNKNOWN
907	4.17E-01	0.8961	1316.19052	1316.2155	1	0.8572	1.0295	1316.2074	1.05E+03	4.94E+03	4.08E+00	0.042	1	0	1	0	0	0	0																								UNKNOWN
908	8.47E-01	0.8961	1316.59733	1316.62101	1	0.8572	1.0407	1316.60865	1.78E+03	1.04E+04	8.62E+00	0.042	1	0	1	0	0	0	0																								UNKNOWN
909	6.32E-01	0.8961	1325.18915	1325.21846	1	0.8572	1.0351	1325.21342	1.17E+03	7.35E+03	6.06E+00	0.042	1	0	1	0	0	0	0																								UNKNOWN
910	7.14E-01	0.8961	1325.60336	1325.62156	1	0.8517	1.0462	1325.61375	1.06E+03	9.44E+03	7.79E+00	0.042	1	0	1	0	0	0	0																								UNKNOWN
911	5.22E-01	0.8961	1333.80648	1333.82511	1	0.8628	1.0462	1333.81906	1.29E+03	6.12E+03	5.04E+00	0.042	1	0	1	0	0	0	0																								UNKNOWN
912	6.53E-01	0.8961	1334.4016	1334.42383		0.8572	1.0407	1334.41859	1.51E+03	8.68E+03	7.15E+00	0.042	1	0	1	0	0	0	0																								UNKNOWN
913	5.26E-01	0.8961	1334.59129	1334.62466		0.8572	1.024	1334.61798	1.07E+03	6.86E+03	5.65E+00	0.042	1	0	1	0	0	0	0																								UNKNOWN
914	2.17E-01	0.8961	1342.61509	1342.6338		0.8628	0.9906	1342.62307	1.21E+03	3.30E+03	2.71E+00	0.042	1	0	1	0	0	0	0																								UNKNOWN
915	5.23E-01	0.8961	1343.01489	1343.03116		0.8572	1.024	1343.0245	1.55E+03	7.95E+03	6.53E+00	0.042	1	0	1	0	0	0	0																								UNKNOWN
917	3.99E-01	0.8961	1351.62366	1351.63947	1	0.8572	1.024	1351.6288	1.27E+03	5.64E+03	4.64E+00	0.042	1	0	1	0	0	0	0																								UNKNOWN
918	2.54E-01	0.8961	1378.2353	1378.2534	1	0.8628	1.0017	1378.24547	1.27E+03	3.83E+03	3.13E+00	0.042	1	0	1	0	0	0	0																								UNKNOWN
919	8.88E-02	0.8961	1395.6439	1395.6635		0.8684	0.9462	1395.65509	1.01E+03	2.27E+03	1.86E+00	0.042	1	0	1	0	0	0	0																								UNKNOWN
922	4.91E-01	0.8961	1442.62983	1442.64118	1	0.8628	1.0518	1442.63436	1.32E+03	5.92E+03	4.81E+00	0.042	1	1	1	0	0	0	0																								UNKNOWN
923	8.21E-01	0.8961	1454.1334	1454.15106	1	0.8628	1.0573	1454.14016	1.59E+03	1.05E+04	8.54E+00	0.042	1	1	1	0	0	0	0																								UNKNOWN
924	1.31E-01	0.8961	1464.38822	1464.40372	1	0.8684	0.9851	1464.39531	1.01E+03	2.15E+03	1.75E+00	0.042	1	0	1	0	0	0	0																								UNKNOWN
925	9.21E-02	0.8961	1475.39567	1475.41462	1	0.8684	0.9406	1475.40222	1.10E+03	2.35E+03	1.90E+00	0.042	1	0	1	0	0	0	0																								UNKNOWN
926	4.63E-01	0.8961	1475.64314	1475.65818	1	0.8684	1.0462	1475.65192	1.26E+03	6.33E+03	5.13E+00	0.042	1	0	1	0	0	0	0																								UNKNOWN
927	7.08E-01	0.8961	1498.16044	1498.1701	1	0.8628	1.0462	1498.16608	1.70E+03	9.65E+03	7.80E+00	0.042	1	1	1	0	0	0	0																								UNKNOWN
928	6.70E-02	0.8961	1530.43029	1530.44113	1	0.8739	0.9351	1530.43665	1.01E+03	2.10E+03	1.69E+00	0.042	1	0	1	0	0	0	0																								UNKNOWN
931	4.84E-01	0.8961	1552.94134	1552.95405	1	0.8628	1.0573	1552.94798	1.00E+03	7.17E+03	5.77E+00	0.042	1	0	1	0	0	0	0																								UNKNOWN
932	1.78E-01	0.8961	1574.7018	1574.71905	1	0.8684	0.974	1574.71133	1.20E+03	4.03E+03	3.24E+00	0.042	1	0	1	0	0	0	0																								UNKNOWN
933	3.99E-01	0.8961	1574.9546	1574.97112	1	0.8628	1.0518	1574.96075	1.13E+03	5.06E+03	4.07E+00	0.042	1	0	1	0	0	0	0																								UNKNOWN
934	3.13E-01	0.8961	1597.46593	1597.48296	2	0.8628	1.0407	1597.47625	1.21E+03	4.66E+03	3.74E+00	0.042	1	0	1	0	0	0	0																								UNKNOWN
935	1.28E-01	0.8961	1641.24452	1641.25785	1	0.8684	0.9628	1641.25103	1.01E+03	2.78E+03	2.23E+00	0.042	1	0	1	0	0	0	0																								UNKNOWN
936	1.36E-01	0.8961	1641.49544	1641.51026		0.8684	0.9573	1641.50343	1.29E+03	2.97E+03	2.38E+00	0.042	1	0	1	0	0	0	0																								UNKNOWN
937	9.15E-02	0.8961	1663.00557	1663.02073	1	0.8739	0.9462	1663.01414	1.06E+03	2.74E+03	2.19E+00	0.042	1	0	1	0	0	0	0																								UNKNOWN
938	1.01E-01	0.8961	1663.25713	1663.27777		0.8684	0.9462	1663.26402	1.14E+03	3.05E+03	2.44E+00	0.042	1	0	1	0	0	0	0																								UNKNOWN
939	6.37E-02	0.8961	1674.75692	1674.78086		0.8795	0.9462	1674.76968	1.00E+03	1.98E+03	1.58E+00	0.042	1	0	1	0	0	0	0																								UNKNOWN
940	4.35E-01	1.1081	90.0902	90.0933	1	1.0029	1.1374	90.09124	1.04E+03	1.48E+04	1.17E+01	0.042	1	25	1	0	0	0	0																								UNKNOWN
941	1.90E+00	0.8979	763.47132	763.48765	1	0.8572	1.0407	763.48023	1.43E+03	2.90E+04	2.18E+01	0.083	2	0	0.963	0.47	0.00036	0.0076	0																								UNKNOWN
942	1.34E+00	0.8979	763.84615	763.86162		0.8572	1.024	763.85312	1.01E+03	2.34E+04	1.76E+01	0.083	2	0	0.974	0.33	0.00025	0.0076	0																								UNKNOWN
943	1.91E+00	0.8979	769.22308	769.24286		0.8517	1.0462	769.23151	1.02E+03	2.76E+04	2.14E+01	0.083	2	0	0.864	1.79	0.00138	0.0035	0																								UNKNOWN
944	1.89E+00	0.8979	774.5937	774.61693	2	0.8572	1.0351	774.61153	1.01E+03	2.71E+04	2.17E+01	0.083	2	0	0.817	2.43	0.00189	0.0035	0																								UNKNOWN
945	1.90E+00	0.8979	780.10699	780.12244	2	0.8517	1.0351	780.11474	1.23E+03	2.67E+04	2.20E+01	0.083	2	0	0.799	2.67	0.00208	0.0035	0																								UNKNOWN
946	2.81E+00	0.8979	807.50043	807.51192	1	0.8517	1.0351	807.50674	1.14E+03	3.51E+04	3.32E+01	0.083	2	1	0.994	0.06	0.00005	0.0076	0																								UNKNOWN
947	1.59E+00	0.8979	813.77811	813.80973		0.8572	1.024	813.79571	1.07E+03	1.83E+04	1.80E+01	0.083	2	0	0.734	3.48	0.00284	0.0187	0																								UNKNOWN
948	4.29E+00	0.8979	844.80922	844.82166		0.8572	1.0184	844.81393	1.09E+03	3.65E+04	5.38E+01	0.083	2	0	0.86	1.84	0.00155	0.0076	0																								UNKNOWN
949	4.55E+00	0.8979	863.8202	863.83222		0.8517	1.0407	863.826	1.21E+03	4.02E+04	5.01E+01	0.083	2	0	0.969	0.38	0.00033	0.0076	0																								UNKNOWN
950	4.05E+00	0.8979	863.96611	863.97947	1	0.8517	1.0407	863.96904	1.40E+03	3.72E+04	4.62E+01	0.083	2	0	0.992	0.06	0.00005	0.0146	0																								UNKNOWN
951	3.77E+00	0.8979	869.96717	869.97736	1	0.8572	1.0407	869.97243	1.20E+03	3.54E+04	4.19E+01	0.083	2	1	0.974	0.28	0.00024	0.0187	0																								UNKNOWN
952	3.92E+00	0.8979	888.97626	888.98935		0.8517	1.0295	888.9838	1.22E+03	4.07E+04	4.38E+01	0.083	2	0	0.984	0.18	0.00016	0.0076	0																								UNKNOWN
953	4.35E+00	0.8979	901.55576	901.56475	1	0.8517	1.0407	901.56207	1.37E+03	4.69E+04	4.85E+01	0.083	2	1	0.895	1.35	0.00122	0.0146	0																								UNKNOWN
954	2.89E+00	0.8979	946.25	946.26763		0.8572	1.0295	946.25726	1.09E+03	3.61E+04	3.44E+01	0.083	2	0	0.95	0.64	0.00061	0.0076	0																								UNKNOWN
955	3.15E+00	0.8979	953.25266	953.27121	1	0.8572	1.0518	953.25927	1.09E+03	3.83E+04	3.62E+01	0.083	2	1	0.932	0.88	0.00084	0.0076	0																								UNKNOWN
956	2.26E+00	0.8979	975.09776	975.11051	1	0.8572	1.0462	975.10566	1.05E+03	2.90E+04	2.69E+01	0.083	2	1	0.991	0.11	0.00011	0.0035	0																								UNKNOWN
957	3.57E+00	0.8979	975.26587	975.27937	1	0.8572	1.0518	975.27258	1.09E+03	4.39E+04	4.07E+01	0.083	2	2	0.976	0.31	0.0003	0.0035	0																								UNKNOWN
958	3.73E+00	0.8979	982.60563	982.61582	1	0.8572	1.0573	982.61099	1.06E+03	4.41E+04	4.06E+01	0.083	2	0	0.907	1.23	0.00121	0.0035	0																								UNKNOWN
959	3.97E+00	0.8979	982.76987	982.78356	2	0.8517	1.0573	982.77774	1.00E+03	5.03E+04	4.63E+01	0.083	2	1	0.949	0.67	0.00066	0.0035	0																								UNKNOWN
960	3.52E+00	0.8979	990.27271	990.2887	1	0.8572	1.0518	990.2823	1.14E+03	3.98E+04	3.64E+01	0.083	2	0	0.979	0.27	0.00027	0.0035	0																								UNKNOWN
961	2.30E+00	0.8979	997.11284	997.1216	1	0.8572	1.0462	997.11903	1.01E+03	2.88E+04	2.63E+01	0.083	2	0	0.977	0.29	0.00029	0.0035	0																								UNKNOWN
962	4.03E+00	0.8979	997.44336	997.46116	1	0.8517	1.0629	997.45263	1.09E+03	5.08E+04	4.63E+01	0.083	2	1	0.955	0.59	0.00059	0.0035	0																								UNKNOWN
963	3.63E+00	0.8979	997.61355	997.62575	1	0.8572	1.0518	997.61985	1.09E+03	4.73E+04	4.30E+01	0.083	2	0	0.973	0.33	0.00033	0.0076	0																								UNKNOWN
964	3.85E+00	0.8979	1004.78373	1004.80112	1	0.8572	1.0518	1004.79021	1.31E+03	4.58E+04	4.15E+01	0.083	2	0	0.924	0.95	0.00096	0.0187	0																								UNKNOWN
965	3.59E+00	0.8979	1004.9498	1004.96763	1	0.8517	1.0462	1004.9573	1.16E+03	4.36E+04	3.95E+01	0.083	2	1	0.978	0.27	0.00027	0.0076	0																								UNKNOWN
966	3.36E+00	0.8979	1019.28686	1019.30679	1	0.8517	1.0518	1019.29811	1.00E+03	4.11E+04	3.69E+01	0.083	2	1	0.875	1.62	0.00165	0.0146	0																								UNKNOWN
967	3.50E+00	0.8979	1019.62699	1019.63957	1	0.8517	1.0629	1019.63274	1.21E+03	4.42E+04	3.97E+01	0.083	2	0	0.975	0.32	0.00033	0.0035	0																								UNKNOWN
968	3.53E+00	0.8979	1026.62854	1026.64081	1	0.8517	1.0462	1026.63654	1.33E+03	4.53E+04	4.05E+01	0.083	2	1	0.977	0.3	0.0003	0.0035	0																								UNKNOWN
970	1.32E+00	0.8979	1104.87782	1104.8909	1	0.8628	1.0407	1104.88316	1.20E+03	1.83E+04	1.58E+01	0.083	2	0	0.885	1.51	0.00166	0.0076	0																								UNKNOWN
971	2.49E+00	0.8979	1149.3016	1149.31728	1	0.8572	1.0518	1149.30953	1.01E+03	3.07E+04	2.62E+01	0.083	2	1	0.962	0.5	0.00057	0.0035	0																								UNKNOWN
972	2.60E+00	0.8979	1158.1098	1158.12363		0.8572	1.0573	1158.11456	1.09E+03	3.29E+04	2.80E+01	0.083	2	1	0.921	1	0.00115	0.0187	0																								UNKNOWN
974	1.71E+00	0.8979	1167.30784	1167.32637	1	0.8572	1.0629	1167.31957	1.13E+03	2.19E+04	1.86E+01	0.083	2	0	0.884	1.52	0.00177	0.0076	0																								UNKNOWN
975	1.74E+00	0.8979	1184.92536	1184.93471	1	0.8572	1.0629	1184.93085	1.09E+03	2.22E+04	1.87E+01	0.083	2	0	0.952	0.58	0.00069	0.0187	0																								UNKNOWN
976	2.34E+00	0.8979	1193.12284	1193.14209	1	0.8517	1.0629	1193.13594	1.00E+03	2.89E+04	2.44E+01	0.083	2	1	0.939	0.79	0.00094	0.0076	0																								UNKNOWN
977	1.44E+00	0.8979	1201.73589	1201.74733	1	0.8572	1.0518	1201.74007	1.28E+03	1.74E+04	1.47E+01	0.083	2	0	0.982	0.22	0.00026	0.0076	0																								UNKNOWN
981	1.25E-01	0.8997	931.73874	931.75236		0.8775	0.9497	931.74742	1.08E+03	3.50E+03	3.36E+00	0.042	1	0	1	0	0	0	0																								UNKNOWN
982	9.32E-02	0.8997	1114.48679	1114.5024		0.8775	0.9441	1114.49395	1.40E+03	2.42E+03	2.04E+00	0.042	1	0	1	0	0	0	0																								UNKNOWN
983	1.59E+00	0.9007	714.0647	714.08272	2	0.8628	1.0351	714.07651	1.03E+03	1.73E+04	1.92E+01	0.083	2	0	0.91	1.15	0.00082	0.0131	0																								UNKNOWN
984	1.55E+00	0.9007	747.08893	747.10167		0.8572	1.024	747.09599	1.09E+03	2.34E+04	1.74E+01	0.083	2	0	0.991	0.08	0.00006	0.0131	0																								UNKNOWN
985	1.52E+00	0.9007	794.49439	794.50496	1	0.8628	1.024	794.49877	1.00E+03	2.12E+04	1.88E+01	0.083	2	0	0.942	0.74	0.00059	0.0091	0																								UNKNOWN
986	1.45E+00	0.9007	752.46359	752.4781	1	0.8572	1.0184	752.47405	1.14E+03	2.33E+04	1.64E+01	0.083	2	1	0.962	0.51	0.00038	0.002	0																								UNKNOWN
987	3.58E+00	0.9007	838.80577	838.8175		0.8572	1.0295	838.8112	1.03E+03	3.25E+04	4.10E+01	0.083	2	0	0.909	1.18	0.00099	0.0091	0																								UNKNOWN
988	2.07E+00	0.9007	845.38111	845.38944	1	0.8572	1.0295	845.38584	1.01E+03	1.62E+04	2.42E+01	0.083	2	0	0.822	2.32	0.00196	0.0131	0																								UNKNOWN
991	4.34E+00	0.9007	870.11066	870.12121	1	0.8572	1.0518	870.11451	1.05E+03	4.11E+04	4.86E+01	0.083	2	2	0.864	1.77	0.00154	0.0131	0																								UNKNOWN
992	1.06E+00	0.9007	794.35059	794.36098	1	0.8628	1.0295	794.35575	1.01E+03	1.52E+04	1.34E+01	0.083	2	0	0.886	1.51	0.0012	0.002	0																								UNKNOWN
993	2.10E+00	0.9007	807.21708	807.2346		0.8628	1.0407	807.22373	1.05E+03	2.56E+04	2.41E+01	0.083	2	0	0.992	0.1	0.00008	0.002	0																								UNKNOWN
994	2.33E+00	0.9007	819.93829	819.94838		0.8628	1.0351	819.9426	1.09E+03	2.62E+04	2.67E+01	0.083	2	0	0.922	0.96	0.00079	0.0242	0																								UNKNOWN
995	2.59E+00	0.9007	826.22233	826.24099		0.8628	1.0351	826.23398	1.25E+03	2.75E+04	2.92E+01	0.083	2	0	0.856	1.91	0.00158	0.002	0																								UNKNOWN
996	3.15E+00	0.9007	832.22877	832.24171	1	0.8572	1.0573	832.23534	1.09E+03	3.24E+04	3.64E+01	0.083	2	0	0.998	0.02	0.00002	0.002	0																								UNKNOWN
997	4.18E+00	0.9007	845.09644	845.11082		0.8572	1.0295	845.10107	1.12E+03	3.12E+04	4.63E+01	0.083	2	0	0.949	0.67	0.00056	0.002	0																								UNKNOWN
998	2.27E+00	0.9007	931.57296	931.58343	1	0.8628	1.0351	931.58012	1.26E+03	2.46E+04	2.39E+01	0.083	2	0	0.99	0.09	0.00009	0.0131	0																								UNKNOWN
999	3.10E+00	0.9007	938.74058	938.75802		0.8572	1.0573	938.75137	1.07E+03	3.81E+04	3.67E+01	0.083	2	0	0.955	0.56	0.00052	0.0131	0																								UNKNOWN
1000	2.10E+00	0.9007	870.52876	870.55013	1	0.8628	1.0407	870.54373	1.06E+03	1.93E+04	2.27E+01	0.083	2	0	0.986	0.18	0.00016	0.002	0																								UNKNOWN
1001	2.16E+00	0.9007	882.40109	882.42342	1	0.8517	1.0295	882.40849	1.07E+03	2.26E+04	2.49E+01	0.083	2	0	0.99	0.13	0.00012	0.002	0																								UNKNOWN
1002	4.07E+00	0.9007	895.26119	895.27702	1	0.8517	1.0462	895.27077	1.14E+03	4.30E+04	4.53E+01	0.083	2	0	0.802	2.63	0.00235	0.002	0																								UNKNOWN
1003	4.11E+00	0.9007	990.10224	990.12303	1	0.8517	1.0573	990.11488	1.07E+03	4.90E+04	4.49E+01	0.083	2	1	0.968	0.39	0.00038	0.0131	0																								UNKNOWN
1004	3.80E+00	0.9007	1026.79099	1026.82189	1	0.8517	1.0629	1026.80419	1.07E+03	4.56E+04	4.07E+01	0.083	2	0	0.96	0.51	0.00052	0.0091	0																								UNKNOWN
1005	2.13E+00	0.9007	953.08267	953.09668	1	0.8572	1.0462	953.09244	1.09E+03	2.72E+04	2.58E+01	0.083	2	0	0.978	0.29	0.00027	0.002	0																								UNKNOWN
1006	2.91E+00	0.9007	953.58933	953.60132	1	0.8572	1.0573	953.5944	1.03E+03	3.38E+04	3.20E+01	0.083	2	1	0.884	1.54	0.00147	0.002	0																								UNKNOWN
1007	3.41E+00	0.9007	967.92835	967.94174	1	0.8517	1.0462	967.93547	1.15E+03	4.06E+04	3.79E+01	0.083	2	0	0.979	0.27	0.00026	0.002	0																								UNKNOWN
1008	3.31E+00	0.9007	975.60051	975.61578	1	0.8572	1.0518	975.60706	1.09E+03	3.93E+04	3.64E+01	0.083	2	1	0.949	0.68	0.00066	0.002	0																								UNKNOWN
1009	2.24E+00	0.9007	1004.45078	1004.46522	1	0.8572	1.0462	1004.45744	1.54E+03	2.73E+04	2.47E+01	0.083	2	0	0.865	1.8	0.00181	0.002	0																								UNKNOWN
1010	2.42E+00	0.9007	1140.4918	1140.51091	1	0.8572	1.0462	1140.50451	1.37E+03	2.97E+04	2.54E+01	0.083	2	1	0.943	0.72	0.00082	0.0131	0																								UNKNOWN
1011	2.34E+00	0.9007	1149.09835	1149.11765	1	0.8572	1.0573	1149.10903	1.14E+03	2.99E+04	2.55E+01	0.083	2	0	0.966	0.41	0.00047	0.0131	0																								UNKNOWN
1012	2.71E+00	0.9007	1070.65065	1070.66808	1	0.8517	1.0573	1070.66294	1.03E+03	3.41E+04	2.98E+01	0.083	2	1	0.946	0.71	0.00076	0.002	0																								UNKNOWN
1013	1.31E+00	0.9007	1079.0455	1079.07365		0.8628	1.0129	1079.06602	1.18E+03	1.62E+04	1.41E+01	0.083	2	0	0.845	2.07	0.00223	0.002	0																								UNKNOWN
1014	9.80E-01	0.9007	1088.06559	1088.07726	1	0.8684	1.0351	1088.07257	1.11E+03	1.32E+04	1.15E+01	0.083	2	0	0.805	2.59	0.00282	0.002	0																								UNKNOWN
1015	2.47E+00	0.9007	1202.13154	1202.14767	1	0.8572	1.0629	1202.14121	1.26E+03	3.12E+04	2.63E+01	0.083	2	0	0.964	0.44	0.00053	0.0131	0																								UNKNOWN
1016	2.51E+00	0.9007	1122.88035	1122.89917		0.8628	1.0573	1122.89126	1.18E+03	3.10E+04	2.66E+01	0.083	2	0	0.964	0.4	0.00045	0.0242	0																								UNKNOWN
1018	1.43E+00	0.9007	1131.28901	1131.30687	1	0.8572	1.0351	1131.29753	1.23E+03	1.95E+04	1.67E+01	0.083	2	0	0.921	1.05	0.00119	0.002	0																								UNKNOWN
1019	1.54E+00	0.9007	1148.90122	1148.91488	1	0.8572	1.0462	1148.90815	1.08E+03	2.08E+04	1.77E+01	0.083	2	0	0.919	1.07	0.00123	0.002	0																								UNKNOWN
1020	1.67E+00	0.9007	1158.505	1158.53814	1	0.8628	1.0629	1158.51802	1.03E+03	2.10E+04	1.78E+01	0.083	2	1	0.832	2.23	0.00259	0.002	0																								UNKNOWN
1021	2.40E+00	0.9007	1175.517	1175.53543	1	0.8572	1.0685	1175.52455	1.15E+03	2.94E+04	2.50E+01	0.083	2	0	0.984	0.21	0.00024	0.002	0																								UNKNOWN
1023	1.55E-01	0.9017	574.7647	574.77203		0.8739	0.9517	574.76914	1.34E+03	3.98E+03	3.20E+00	0.042	1	0	1	0	0	0	0																								UNKNOWN
1024	9.94E-02	0.9017	576.36492	576.37297		0.8739	0.9406	576.36971	1.40E+03	2.55E+03	2.07E+00	0.042	1	0	1	0	0	0	0																								UNKNOWN
1025	1.66E-01	0.9017	579.46682	579.47909		0.8684	0.9628	579.4719	1.13E+03	4.19E+03	3.49E+00	0.042	1	0	1	0	0	0	0																								UNKNOWN
1026	6.19E-02	0.9017	582.70251	582.7101		0.885	0.9406	582.70652	1.09E+03	3.02E+03	2.57E+00	0.042	1	0	1	0	0	0	0																								UNKNOWN
1027	8.28E-02	0.9017	583.03642	583.04474		0.8906	0.9573	583.04093	1.12E+03	2.28E+03	1.95E+00	0.042	1	0	1	0	0	0	0																								UNKNOWN
1028	2.35E-01	0.9017	584.18073	584.20016	1	0.8739	1.0017	584.19065	1.21E+03	4.83E+03	4.16E+00	0.042	1	0	1	0	0	0	0																								UNKNOWN
1029	1.32E-01	0.9017	584.46206	584.47299	1	0.8684	0.9406	584.46656	1.40E+03	3.66E+03	3.16E+00	0.042	1	1	1	0	0	0	0																								UNKNOWN
1030	1.16E-01	0.9017	587.81375	587.82051		0.8906	0.9406	587.81737	2.29E+03	3.93E+03	3.49E+00	0.042	1	0	1	0	0	0	0																								UNKNOWN
1031	1.11E+00	0.9017	592.37454	592.38245		0.8628	1.0518	592.37925	1.06E+03	1.33E+04	1.23E+01	0.042	1	2	1	0	0	0	0																								UNKNOWN
1032	5.70E-01	0.9017	596.6651	596.6838	2	0.8628	1.0129	596.67869	1.03E+03	8.06E+03	7.79E+00	0.042	1	0	1	0	0	0	0																								UNKNOWN
1033	4.55E-01	0.9017	597.48278	597.49625		0.8739	1.0073	597.49315	1.08E+03	6.11E+03	5.95E+00	0.042	1	0	1	0	0	0	0																								UNKNOWN
1034	1.05E+00	0.9017	601.17865	601.19212	2	0.8628	1.0351	601.18524	1.66E+03	1.19E+04	1.22E+01	0.042	1	1	1	0	0	0	0																								UNKNOWN
1035	1.05E+00	0.9017	601.379	601.39091	1	0.8572	1.0518	601.38475	1.18E+03	1.25E+04	1.28E+01	0.042	1	2	1	0	0	0	0																								UNKNOWN
1036	3.74E-01	0.9017	602.26851	602.2792		0.8795	1.0129	602.27385	1.04E+03	4.71E+03	4.87E+00	0.042	1	1	1	0	0	0	0																								UNKNOWN
1037	5.68E-01	0.9017	604.28913	604.29966		0.8572	1.0017	604.29458	1.29E+03	8.01E+03	8.53E+00	0.042	1	1	1	0	0	0	0																								UNKNOWN
1038	1.25E+00	0.9017	605.57943	605.5937	2	0.8572	1.0518	605.58698	1.12E+03	1.33E+04	1.45E+01	0.042	1	0	1	0	0	0	0																								UNKNOWN
1039	5.27E-01	0.9017	608.20391	608.21417	1	0.8628	1.0073	608.20793	1.27E+03	6.28E+03	6.64E+00	0.042	1	0	1	0	0	0	0																								UNKNOWN
1040	8.85E-02	0.9017	608.65672	608.67035	1	0.885	0.9406	608.66184	1.08E+03	3.36E+03	3.54E+00	0.042	1	1	1	0	0	0	0																								UNKNOWN
1041	7.34E-01	0.9017	609.88674	609.89798	2	0.8572	1.0184	609.89067	1.06E+03	8.33E+03	8.67E+00	0.042	1	1	1	0	0	0	0																								UNKNOWN
1042	1.30E+00	0.9017	614.38507	614.39521	1	0.8572	1.0295	614.39234	1.01E+03	1.51E+04	1.52E+01	0.042	1	3	1	0	0	0	0																								UNKNOWN
1043	1.59E+00	0.9017	614.48409	614.49452	1	0.8572	1.074	614.49223	1.12E+03	1.86E+04	1.88E+01	0.042	1	0	1	0	0	0	0																								UNKNOWN
1044	2.18E-01	0.9017	616.10755	616.12461		0.8628	0.9628	616.11998	1.09E+03	3.90E+03	3.89E+00	0.042	1	0	1	0	0	0	0																								UNKNOWN
1045	5.70E-01	0.9017	616.29701	616.30759		0.8517	1.0184	616.30245	1.39E+03	7.81E+03	7.78E+00	0.042	1	0	1	0	0	0	0																								UNKNOWN
1046	8.45E-01	0.9017	617.05152	617.06764		0.8684	1.0407	617.06044	1.19E+03	1.17E+04	1.16E+01	0.042	1	0	1	0	0	0	0																								UNKNOWN
1049	9.29E-01	0.9017	621.9432	621.95516		0.8628	1.0295	621.95256	1.20E+03	1.01E+04	9.78E+00	0.042	1	0	1	0	0	0	0																								UNKNOWN
1050	1.54E+00	0.9017	623.29127	623.30127	1	0.8572	1.0518	623.29774	1.42E+03	1.83E+04	1.77E+01	0.042	1	2	1	0	0	0	0																								UNKNOWN
1051	5.13E-01	0.9017	624.3895	624.40315	1	0.8572	1.0295	624.39789	1.00E+03	7.01E+03	6.75E+00	0.042	1	0	1	0	0	0	0																								UNKNOWN
1052	2.35E-01	0.9017	624.57202	624.58411		0.8628	0.9573	624.5788	1.30E+03	4.63E+03	4.45E+00	0.042	1	0	1	0	0	0	0																								UNKNOWN
1053	6.14E-01	0.9017	626.72909	626.73635		0.8739	1.0129	626.73291	1.92E+03	8.13E+03	7.77E+00	0.042	1	0	1	0	0	0	0																								UNKNOWN
1054	3.89E-01	0.9017	627.28557	627.29481		0.8684	1.0073	627.28923	1.00E+03	6.84E+03	6.53E+00	0.042	1	0	1	0	0	0	0																								UNKNOWN
1055	1.49E+00	0.9017	627.69402	627.70576		0.8572	1.0462	627.70061	1.41E+03	1.76E+04	1.68E+01	0.042	1	1	1	0	0	0	0																								UNKNOWN
1056	5.65E-01	0.9017	628.29779	628.31199		0.8628	1.0129	628.3071	1.81E+03	6.82E+03	6.48E+00	0.042	1	0	1	0	0	0	0																								UNKNOWN
1058	1.25E+00	0.9017	632.39774	632.4096	1	0.8572	1.0462	632.40262	1.91E+03	1.51E+04	1.42E+01	0.042	1	2	1	0	0	0	0																								UNKNOWN
1059	7.26E-01	0.9017	632.49359	632.50375		0.8572	0.9851	632.50015	1.61E+03	1.15E+04	1.08E+01	0.042	1	2	1	0	0	0	0																								UNKNOWN
1060	1.75E+00	0.8952	636.39671	636.40986	1	0.8517	1.0573	636.40554	1.02E+03	2.02E+04	1.88E+01	0.042	1	3	1	0	0	0	0																								UNKNOWN
1061	1.31E+00	0.9017	640.90322	640.9141	1	0.8517	1.024	640.90827	1.41E+03	1.70E+04	1.58E+01	0.042	1	1	1	0	0	0	0																								UNKNOWN
1063	1.26E+00	0.9017	641.61994	641.63471		0.8628	1.0462	641.62988	1.44E+03	1.61E+04	1.50E+01	0.042	1	0	1	0	0	0	0																								UNKNOWN
1064	1.71E-01	0.9017	646.95977	646.97217		0.8739	0.9351	646.96876	1.64E+03	5.28E+03	4.89E+00	0.042	1	0	1	0	0	0	0																								UNKNOWN
1065	1.40E+00	0.9017	651.40987	651.41705	1	0.8628	1.0351	651.41397	1.31E+03	1.79E+04	1.66E+01	0.042	1	0	1	0	0	0	0																								UNKNOWN
1066	7.61E-01	0.9017	656.07908	656.08869		0.8684	1.0351	656.08424	1.26E+03	1.07E+04	9.94E+00	0.042	1	0	1	0	0	0	0																								UNKNOWN
1068	1.24E+00	0.9017	656.29442	656.30939		0.8684	0.9795	656.30721	6.78E+03	1.96E+04	1.81E+01	0.042	1	0	1	0	0	0	0																								UNKNOWN
1069	9.68E-01	0.9017	656.52375	656.53132		0.8628	1.0184	656.52787	1.49E+03	1.30E+04	1.21E+01	0.042	1	0	1	0	0	0	0																								UNKNOWN
1070	5.90E-01	0.9017	656.63342	656.64491		0.8684	1.0129	656.64001	1.56E+03	7.62E+03	7.07E+00	0.042	1	1	1	0	0	0	0																								UNKNOWN
1071	3.30E-01	0.9017	656.74132	656.75931		0.8739	1.0129	656.75181	1.01E+03	4.58E+03	4.25E+00	0.042	1	0	1	0	0	0	0																								UNKNOWN
1072	2.91E-01	0.9017	660.85729	660.87707	1	0.8684	1.0017	660.86544	1.27E+03	4.88E+03	4.53E+00	0.042	1	0	1	0	0	0	0																								UNKNOWN
1074	2.83E-01	0.9017	661.63625	661.64789		0.8684	0.974	661.64256	1.24E+03	5.48E+03	5.10E+00	0.042	1	0	1	0	0	0	0																								UNKNOWN
1076	6.08E-01	0.9017	666.4205	666.43134	1	0.8628	1.0129	666.42367	1.28E+03	7.56E+03	7.07E+00	0.042	1	1	1	0	0	0	0																								UNKNOWN
1077	2.78E-01	0.9017	670.64496	670.65575		0.8684	0.9962	670.65067	1.02E+03	5.90E+03	5.55E+00	0.042	1	0	1	0	0	0	0																								UNKNOWN
1078	4.70E-01	0.9017	671.42224	671.43249	1	0.8684	1.0073	671.42633	1.05E+03	8.84E+03	8.32E+00	0.042	1	1	1	0	0	0	0																								UNKNOWN
1079	5.68E-01	0.9017	671.62066	671.63697		0.8628	1.0129	671.62911	1.17E+03	7.51E+03	7.07E+00	0.042	1	0	1	0	0	0	0																								UNKNOWN
1080	1.76E-01	0.9017	681.55384	681.57404		0.8795	0.9573	681.56449	1.44E+03	3.37E+03	3.24E+00	0.042	1	0	1	0	0	0	0																								UNKNOWN
1081	2.73E-01	0.9017	684.82962	684.83691		0.8572	0.974	684.83304	1.18E+03	4.32E+03	4.20E+00	0.042	1	0	1	0	0	0	0																								UNKNOWN
1082	1.48E+00	0.9017	685.65346	685.66175	1	0.8572	1.024	685.65715	1.04E+03	1.91E+04	1.86E+01	0.042	1	2	1	0	0	0	0																								UNKNOWN
1083	1.38E+00	0.9017	685.76156	685.77148		0.8572	1.024	685.76818	1.50E+03	1.78E+04	1.74E+01	0.042	1	0	1	0	0	0	0																								UNKNOWN
1084	6.86E-01	0.9017	685.98291	685.9939		0.8572	1.0129	685.99045	1.53E+03	9.02E+03	8.81E+00	0.042	1	2	1	0	0	0	0																								UNKNOWN
1085	4.18E-01	0.9017	686.09094	686.1088		0.8684	1.0129	686.10166	1.03E+03	6.81E+03	6.65E+00	0.042	1	0	1	0	0	0	0																								UNKNOWN
1086	4.49E-01	0.9017	689.32702	689.3425	1	0.8572	1.0017	689.3364	1.22E+03	6.03E+03	5.96E+00	0.042	1	0	1	0	0	0	0																								UNKNOWN
1087	7.96E-01	0.9017	692.18193	692.19942		0.8684	1.0184	692.18799	1.03E+03	1.27E+04	1.28E+01	0.042	1	0	1	0	0	0	0																								UNKNOWN
1088	2.76E-01	0.9017	693.63397	693.64497		0.8628	0.9628	693.63916	1.27E+03	4.51E+03	4.55E+00	0.042	1	0	1	0	0	0	0																								UNKNOWN
1089	1.36E+00	0.9017	695.32598	695.33338		0.8572	1.024	695.3289	2.05E+03	1.62E+04	1.65E+01	0.042	1	0	1	0	0	0	0																								UNKNOWN
1091	7.18E-01	0.9017	695.76804	695.77955		0.8628	1.0184	695.77433	1.05E+03	8.58E+03	8.74E+00	0.042	1	0	1	0	0	0	0																								UNKNOWN
1092	4.51E-01	0.9017	695.87975	695.8914		0.8684	1.0017	695.88643	1.69E+03	6.57E+03	6.70E+00	0.042	1	0	1	0	0	0	0																								UNKNOWN
1093	1.18E+00	0.9017	697.55754	697.57311		0.8628	1.024	697.5669	1.22E+03	1.48E+04	1.53E+01	0.042	1	0	1	0	0	0	0																								UNKNOWN
1094	1.90E-01	0.9017	702.54137	702.54869		0.8628	0.9462	702.54576	1.08E+03	3.43E+03	3.65E+00	0.042	1	0	1	0	0	0	0																								UNKNOWN
1095	1.33E+00	0.9017	703.05935	703.07304		0.8628	1.0295	703.06943	1.17E+03	1.35E+04	1.44E+01	0.042	1	0	1	0	0	0	0																								UNKNOWN
1096	1.23E+00	0.9017	705.4438	705.45097	1	0.8572	1.0129	705.44675	2.05E+03	1.30E+04	1.42E+01	0.042	1	0	1	0	0	0	0																								UNKNOWN
1097	8.01E-01	0.9017	705.54993	705.56395		0.8572	1.0184	705.55669	1.14E+03	8.96E+03	9.80E+00	0.042	1	0	1	0	0	0	0																								UNKNOWN
1098	1.63E+00	0.9017	710.1124	710.11812		0.8572	1.0184	710.1158	1.80E+03	1.61E+04	1.85E+01	0.042	1	0	1	0	0	0	0																								UNKNOWN
1099	1.53E+00	0.9017	710.2224	710.23217		0.8517	1.0184	710.22726	1.19E+03	1.72E+04	1.99E+01	0.042	1	0	1	0	0	0	0																								UNKNOWN
1100	2.26E-01	0.9017	714.67331	714.70143		0.8739	0.9573	714.68654	1.48E+03	4.24E+03	4.63E+00	0.042	1	0	1	0	0	0	0																								UNKNOWN
1101	7.66E-01	0.9017	715.33362	715.34824	1	0.8572	1.0129	715.3406	1.15E+03	9.27E+03	1.00E+01	0.042	1	0	1	0	0	0	0																								UNKNOWN
1102	4.89E-01	0.9017	715.44278	715.45628	1	0.8572	1.0184	715.45253	1.11E+03	5.21E+03	5.61E+00	0.042	1	0	1	0	0	0	0																								UNKNOWN
1103	3.10E-01	0.9017	719.01953	719.03009		0.8739	1.0017	719.02476	1.34E+03	4.69E+03	4.71E+00	0.042	1	0	1	0	0	0	0																								UNKNOWN
1104	1.11E+00	0.9017	719.31954	719.33469	1	0.8684	1.0184	719.32791	1.39E+03	1.37E+04	1.38E+01	0.042	1	0	1	0	0	0	0																								UNKNOWN
1105	8.38E-01	0.9017	720.22416	720.24555		0.8572	1.0129	720.23332	1.73E+03	1.10E+04	1.09E+01	0.042	1	0	1	0	0	0	0																								UNKNOWN
1106	1.03E+00	0.9017	724.67927	724.7007		0.8572	1.0184	724.68644	1.44E+03	1.28E+04	1.18E+01	0.042	1	0	1	0	0	0	0																								UNKNOWN
1107	1.50E-01	0.9017	729.3399	729.35374		0.8628	0.9573	729.34951	1.15E+03	3.76E+03	3.27E+00	0.042	1	0	1	0	0	0	0																								UNKNOWN
1108	3.51E-01	0.9017	730.11681	730.13364		0.8628	1.0073	730.12683	1.42E+03	5.81E+03	5.01E+00	0.042	1	0	1	0	0	0	0																								UNKNOWN
1109	1.07E+00	0.9017	730.32757	730.34367	1	0.8572	1.0295	730.33668	1.06E+03	1.34E+04	1.15E+01	0.042	1	0	1	0	0	0	0																								UNKNOWN
1110	1.50E+00	0.9017	730.45746	730.46899	1	0.8628	1.0184	730.46097	1.44E+03	2.22E+04	1.91E+01	0.042	1	0	1	0	0	0	0																								UNKNOWN
1111	1.51E-01	0.9017	731.3221	731.33803	1	0.8906	0.9851	731.32898	1.06E+03	3.75E+03	3.19E+00	0.042	1	0	1	0	0	0	0																								UNKNOWN
1112	8.94E-01	0.9017	735.83701	735.84213	1	0.8628	1.024	735.83953	1.11E+03	1.35E+04	1.10E+01	0.042	1	0	1	0	0	0	0																								UNKNOWN
1113	1.06E+00	0.9017	736.33625	736.34427	1	0.8572	1.024	736.33971	1.02E+03	1.67E+04	1.34E+01	0.042	1	0	1	0	0	0	0																								UNKNOWN
1114	3.05E-01	0.9017	741.21284	741.22752		0.8684	1.0017	741.21757	1.78E+03	6.01E+03	4.68E+00	0.042	1	0	1	0	0	0	0																								UNKNOWN
1116	1.60E+00	0.9017	741.58707	741.59543	1	0.8572	1.0407	741.59287	1.00E+03	2.63E+04	2.04E+01	0.042	1	0	1	0	0	0	0																								UNKNOWN
1117	3.72E-01	0.9017	742.08615	742.09642		0.8628	1.0184	742.09071	1.24E+03	5.39E+03	4.17E+00	0.042	1	0	1	0	0	0	0																								UNKNOWN
1118	9.15E-01	0.9017	744.33793	744.35978	1	0.8517	1.0129	744.35038	1.04E+03	1.40E+04	1.07E+01	0.042	1	0	1	0	0	0	0																								UNKNOWN
1119	1.06E+00	0.9017	744.46496	744.47204	1	0.8628	1.0295	744.46942	1.10E+03	1.63E+04	1.24E+01	0.042	1	0	1	0	0	0	0																								UNKNOWN
1120	1.44E+00	0.9017	746.9579	746.97345	1	0.8572	1.0351	746.97099	1.03E+03	2.48E+04	1.85E+01	0.042	1	0	1	0	0	0	0																								UNKNOWN
1121	1.43E+00	0.9017	747.21563	747.22702		0.8572	1.0351	747.22107	1.30E+03	2.62E+04	1.95E+01	0.042	1	0	1	0	0	0	0																								UNKNOWN
1122	2.59E-01	0.9017	750.8934	750.90746	1	0.8739	1.0017	750.90209	1.50E+03	5.68E+03	4.07E+00	0.042	1	0	1	0	0	0	0																								UNKNOWN
1123	1.41E-01	0.9017	751.03961	751.05447		0.8795	0.9851	751.04661	1.15E+03	3.16E+03	2.26E+00	0.042	1	0	1	0	0	0	0																								UNKNOWN
1124	2.78E-01	0.9017	752.22098	752.23205	1	0.8628	0.9851	752.22412	1.02E+03	6.74E+03	4.76E+00	0.042	1	0	1	0	0	0	0																								UNKNOWN
1125	1.57E+00	0.9017	752.59546	752.60699	2	0.8628	1.0351	752.59966	1.09E+03	2.75E+04	1.93E+01	0.042	1	0	1	0	0	0	0																								UNKNOWN
1126	5.95E-01	0.9017	756.75823	756.77021		0.8684	1.0295	756.76244	1.18E+03	1.02E+04	7.26E+00	0.042	1	0	1	0	0	0	0																								UNKNOWN
1127	7.07E-01	0.9017	763.19723	763.21966		0.8795	1.0184	763.20566	2.35E+03	1.28E+04	9.54E+00	0.042	1	0	1	0	0	0	0																								UNKNOWN
1128	1.44E+00	0.9017	763.34599	763.35856		0.8628	1.0351	763.35073	1.21E+03	2.33E+04	1.75E+01	0.042	1	0	1	0	0	0	0																								UNKNOWN
1129	1.73E+00	0.9017	763.72136	763.74332		0.8517	1.0573	763.73057	1.07E+03	2.61E+04	1.96E+01	0.042	1	2	1	0	0	0	0																								UNKNOWN
1130	3.67E-01	0.9017	763.91292	763.92089	1	0.8684	0.9295	763.91705	5.91E+03	1.18E+04	8.88E+00	0.042	1	0	1	0	0	0	0																								UNKNOWN
1131	1.13E+00	0.9017	768.8444	768.85974		0.8572	1.0129	768.85485	1.64E+03	1.73E+04	1.34E+01	0.042	1	0	1	0	0	0	0																								UNKNOWN
1132	1.69E+00	0.9017	768.97017	768.98788	1	0.8517	1.024	768.98258	1.44E+03	2.42E+04	1.88E+01	0.042	1	1	1	0	0	0	0																								UNKNOWN
1133	1.92E+00	0.9017	769.10687	769.1219		0.8628	1.0462	769.10964	1.03E+03	2.96E+04	2.30E+01	0.042	1	0	1	0	0	0	0																								UNKNOWN
1134	3.50E-01	0.9017	773.70332	773.71438		0.8572	1.0073	773.7091	1.08E+03	5.04E+03	4.01E+00	0.042	1	0	1	0	0	0	0																								UNKNOWN
1135	3.27E-01	0.9017	774.23236	774.25231	1	0.8628	1.0017	774.24089	1.36E+03	5.19E+03	4.14E+00	0.042	1	0	1	0	0	0	0																								UNKNOWN
1136	1.02E+00	0.9017	774.35438	774.37343		0.8572	1.0295	774.36242	1.07E+03	1.55E+04	1.24E+01	0.042	1	0	1	0	0	0	0																								UNKNOWN
1137	1.75E+00	0.9017	774.73493	774.74597	2	0.8572	1.0351	774.7376	1.05E+03	2.53E+04	2.02E+01	0.042	1	1	1	0	0	0	0																								UNKNOWN
1138	9.94E-01	0.9017	775.62662	775.64062	1	0.8684	1.0129	775.62975	2.38E+03	1.50E+04	1.20E+01	0.042	1	0	1	0	0	0	0																								UNKNOWN
1139	1.04E+00	0.9017	775.76441	775.77619		0.8684	1.024	775.77317	1.04E+03	1.58E+04	1.27E+01	0.042	1	0	1	0	0	0	0																								UNKNOWN
1140	1.39E+00	0.9017	780.35993	780.36916		0.8572	1.0295	780.36623	1.01E+03	2.00E+04	1.65E+01	0.042	1	0	1	0	0	0	0																								UNKNOWN
1141	1.21E+00	0.9017	782.05575	782.07124		0.8628	1.024	782.06299	1.13E+03	1.69E+04	1.40E+01	0.042	1	0	1	0	0	0	0																								UNKNOWN
1142	7.18E-01	0.9017	782.33832	782.35207		0.8628	1.0184	782.34874	1.59E+03	1.17E+04	9.74E+00	0.042	1	0	1	0	0	0	0																								UNKNOWN
1143	1.10E-01	0.9017	793.15397	793.17063		0.8739	0.9406	793.16353	1.19E+03	4.29E+03	3.77E+00	0.042	1	0	1	0	0	0	0																								UNKNOWN
1144	2.47E-01	0.9017	793.37827	793.40067		0.8628	0.9962	793.38752	1.01E+03	3.85E+03	3.38E+00	0.042	1	0	1	0	0	0	0																								UNKNOWN
1145	1.28E+00	0.9017	794.78142	794.79436		0.8628	1.0295	794.78514	1.25E+03	1.69E+04	1.49E+01	0.042	1	0	1	0	0	0	0																								UNKNOWN
1146	3.41E-01	0.9017	796.2442	796.25789	1	0.8628	0.9962	796.24982	1.38E+03	5.38E+03	4.79E+00	0.042	1	0	1	0	0	0	0																								UNKNOWN
1147	1.04E+00	0.9017	796.36387	796.37834	1	0.8628	1.0295	796.37548	1.02E+03	1.50E+04	1.33E+01	0.042	1	0	1	0	0	0	0																								UNKNOWN
1148	1.74E+00	0.9017	796.49599	796.50423	1	0.8572	1.024	796.50029	1.65E+03	2.33E+04	2.08E+01	0.042	1	0	1	0	0	0	0																								UNKNOWN
1149	1.93E+00	0.9017	796.61886	796.62876	2	0.8517	1.024	796.62569	1.23E+03	2.70E+04	2.41E+01	0.042	1	1	1	0	0	0	0																								UNKNOWN
1150	1.83E+00	0.9017	796.73874	796.7566	1	0.8517	1.0184	796.75066	1.32E+03	2.57E+04	2.29E+01	0.042	1	0	1	0	0	0	0																								UNKNOWN
1151	1.37E-01	0.9017	797.3623	797.38576	1	0.8684	0.9406	797.37435	1.19E+03	3.58E+03	3.20E+00	0.042	1	0	1	0	0	0	0																								UNKNOWN
1152	6.21E-02	0.9017	798.05424	798.0647		0.8906	0.9295	798.05826	1.22E+03	4.18E+03	3.76E+00	0.042	1	0	1	0	0	0	0																								UNKNOWN
1153	1.54E+00	0.9017	807.87712	807.89	2	0.8517	1.0129	807.88243	1.64E+03	1.74E+04	1.65E+01	0.042	1	0	1	0	0	0	0																								UNKNOWN
1154	3.13E-01	0.9017	812.75174	812.77473		0.8628	0.9795	812.75955	1.42E+03	5.78E+03	5.63E+00	0.042	1	0	1	0	0	0	0																								UNKNOWN
1155	9.16E-01	0.9017	812.87512	812.89223		0.8572	1.0184	812.88388	1.27E+03	1.20E+04	1.17E+01	0.042	1	0	1	0	0	0	0																								UNKNOWN
1156	7.69E-01	0.9017	819.36454	819.38187	1	0.8628	1.0184	819.37368	1.77E+03	9.53E+03	9.67E+00	0.042	1	0	1	0	0	0	0																								UNKNOWN
1157	2.53E+00	0.9017	819.63934	819.65809	1	0.8572	1.0351	819.65621	1.30E+03	2.91E+04	2.96E+01	0.042	1	0	1	0	0	0	0																								UNKNOWN
1158	3.06E-01	0.9017	823.74414	823.77692	1	0.8628	1.0017	823.7647	1.07E+03	4.37E+03	4.56E+00	0.042	1	0	1	0	0	0	0																								UNKNOWN
1159	1.74E+00	0.9017	825.80015	825.80727	1	0.8628	1.0295	825.80276	1.31E+03	1.84E+04	1.95E+01	0.042	1	0	1	0	0	0	0																								UNKNOWN
1160	1.69E+00	0.9017	835.26447	835.27758		0.8517	1.0184	835.27279	1.25E+03	1.59E+04	1.87E+01	0.042	1	0	1	0	0	0	0																								UNKNOWN
1161	8.43E-01	0.9017	838.23541	838.24834	1	0.8628	1.0184	838.24032	1.00E+03	8.51E+03	1.06E+01	0.042	1	0	1	0	0	0	0																								UNKNOWN
1164	2.35E-01	0.9017	841.2673	841.28931	1	0.8628	0.9351	841.27531	1.22E+03	3.96E+03	5.28E+00	0.042	1	0	1	0	0	0	0																								UNKNOWN
1165	8.11E-02	0.9017	841.51228	841.52581	1	0.885	0.9351	841.52202	1.11E+03	2.13E+03	2.86E+00	0.042	1	0	1	0	0	0	0																								UNKNOWN
1166	8.37E-01	0.9017	843.35764	843.36523		0.8795	1.0129	843.36192	1.12E+03	7.40E+03	1.04E+01	0.042	1	0	1	0	0	0	0																								UNKNOWN
1167	1.28E+00	0.9017	845.52251	845.53401	1	0.8628	1.0351	845.52933	1.33E+03	9.42E+03	1.42E+01	0.042	1	0	1	0	0	0	0																								UNKNOWN
1168	4.65E+00	0.9017	851.52703	851.53551	1	0.8517	1.0407	851.53297	1.04E+03	3.65E+04	5.39E+01	0.042	1	0	1	0	0	0	0																								UNKNOWN
1169	9.31E-01	0.9017	857.13128	857.1608		0.8572	0.9406	857.14756	2.68E+03	1.20E+04	1.61E+01	0.042	1	0	1	0	0	0	0																								UNKNOWN
1170	4.81E+00	0.9017	857.67604	857.68548		0.8572	1.0351	857.68202	1.19E+03	4.17E+04	5.56E+01	0.042	1	0	1	0	0	0	0																								UNKNOWN
1171	1.52E+00	0.9017	858.09371	858.11336		0.8572	1.0407	858.10463	1.43E+03	1.13E+04	1.50E+01	0.042	1	1	1	0	0	0	0																								UNKNOWN
1172	1.00E+00	0.9017	862.65986	862.66863	2	0.8517	1.0073	862.66482	1.30E+03	1.02E+04	1.28E+01	0.042	1	0	1	0	0	0	0																								UNKNOWN
1173	2.02E-01	0.9017	863.27814	863.29482		0.8628	0.9462	863.28718	1.09E+03	3.40E+03	4.25E+00	0.042	1	0	1	0	0	0	0																								UNKNOWN
1174	4.04E+00	0.9017	863.67806	863.69173	1	0.8572	1.0295	863.68279	1.46E+03	3.93E+04	4.90E+01	0.042	1	0	1	0	0	0	0																								UNKNOWN
1175	2.85E-01	0.9017	873.39296	873.42167	1	0.8572	0.9406	873.40911	1.79E+03	4.52E+03	5.23E+00	0.042	1	0	1	0	0	0	0																								UNKNOWN
1176	2.30E+00	0.9017	876.11666	876.12533	1	0.8517	1.024	876.12039	1.19E+03	2.33E+04	2.65E+01	0.042	1	0	1	0	0	0	0																								UNKNOWN
1178	1.53E+00	0.9017	880.04465	880.05423	1	0.8684	1.0351	880.04995	1.02E+03	1.45E+04	1.62E+01	0.042	1	0	1	0	0	0	0																								UNKNOWN
1179	5.06E+00	0.9017	882.82633	882.84946	1	0.5238	1.0462	882.8357	1.39E+03	4.15E+04	4.58E+01	0.042	1	0	1	0	0	0	0																								UNKNOWN
1180	2.08E+00	0.9017	888.68588	888.70352	1	0.8517	1.0351	888.69766	1.12E+03	2.06E+04	2.22E+01	0.042	1	0	1	0	0	0	0																								UNKNOWN
1181	3.13E-01	0.9017	890.17293	890.18535		0.8572	0.9462	890.17816	1.39E+03	5.25E+03	5.62E+00	0.042	1	0	1	0	0	0	0																								UNKNOWN
1182	1.30E+00	0.9017	894.38337	894.40606		0.8628	1.0351	894.39252	1.11E+03	1.44E+04	1.52E+01	0.042	1	0	1	0	0	0	0																								UNKNOWN
1183	3.57E+00	0.9017	895.11009	895.13113	1	0.8517	1.0573	895.12757	1.39E+03	3.59E+04	3.78E+01	0.042	1	0	1	0	0	0	0																								UNKNOWN
1184	1.93E+00	0.9017	901.98415	901.99545	1	0.8517	1.0351	901.98909	1.11E+03	2.16E+04	2.23E+01	0.042	1	0	1	0	0	0	0																								UNKNOWN
1185	2.30E+00	0.9017	902.05082	902.06474	1	0.8628	1.0295	902.05897	1.95E+03	2.46E+04	2.54E+01	0.042	1	0	1	0	0	0	0																								UNKNOWN
1186	1.43E+00	0.9017	902.11401	902.1372	1	0.8572	1.0351	902.12878	1.21E+03	1.64E+04	1.69E+01	0.042	1	0	1	0	0	0	0																								UNKNOWN
1187	2.95E+00	0.9017	907.69573	907.7115	1	0.8517	1.0407	907.70931	1.05E+03	3.28E+04	3.33E+01	0.042	1	1	1	0	0	0	0																								UNKNOWN
1188	1.67E+00	0.9017	908.27508	908.28587		0.8517	1.0407	908.28152	1.00E+03	2.09E+04	2.13E+01	0.042	1	1	1	0	0	0	0																								UNKNOWN
1189	1.14E+00	0.9017	908.41235	908.42792	1	0.8628	1.0295	908.42354	1.71E+03	1.23E+04	1.25E+01	0.042	1	0	1	0	0	0	0																								UNKNOWN
1190	5.68E-01	0.9017	908.88814	908.90091	1	0.885	1.0184	908.89658	1.03E+03	7.41E+03	7.52E+00	0.042	1	0	1	0	0	0	0																								UNKNOWN
1191	1.78E+00	0.9017	909.56488	909.56896	1	0.8684	1.0184	909.56729	3.45E+03	2.11E+04	2.14E+01	0.042	1	0	1	0	0	0	0																								UNKNOWN
1192	1.62E-01	0.9017	912.18599	912.204		0.8572	0.9573	912.1926	1.06E+03	2.21E+03	2.23E+00	0.042	1	0	1	0	0	0	0																								UNKNOWN
1193	1.52E+00	0.9017	913.85152	913.86272	1	0.8517	1.0184	913.85582	1.02E+03	1.72E+04	1.73E+01	0.042	1	0	1	0	0	0	0																								UNKNOWN
1194	1.79E+00	0.9017	914.56029	914.57294	1	0.8572	1.0351	914.57054	1.12E+03	1.93E+04	1.94E+01	0.042	1	0	1	0	0	0	0																								UNKNOWN
1195	1.71E+00	0.9017	923.73575	923.74426	1	0.8628	1.0351	923.74133	1.46E+03	2.27E+04	2.23E+01	0.042	1	0	1	0	0	0	0																								UNKNOWN
1196	1.48E+00	0.9017	927.14203	927.15328		0.8517	1.0351	927.14998	1.26E+03	1.75E+04	1.71E+01	0.042	1	0	1	0	0	0	0																								UNKNOWN
1197	2.12E+00	0.9017	932.863	932.88106	1	0.8517	1.0351	932.86754	1.33E+03	2.44E+04	2.37E+01	0.042	1	0	1	0	0	0	0																								UNKNOWN
1198	6.99E-01	0.9017	938.24218	938.25614		0.8684	1.0184	938.24929	1.67E+03	9.14E+03	8.82E+00	0.042	1	0	1	0	0	0	0																								UNKNOWN
1199	2.67E+00	0.9017	938.90406	938.92331		0.8572	1.0518	938.9172	1.15E+03	2.93E+04	2.82E+01	0.042	1	0	1	0	0	0	0																								UNKNOWN
1200	1.37E+00	0.9017	958.44829	958.4569		0.8517	1.024	958.45332	1.21E+03	1.79E+04	1.68E+01	0.042	1	0	1	0	0	0	0																								UNKNOWN
1201	7.65E-01	0.9017	960.25843	960.27031	1	0.8628	1.0129	960.2637	1.29E+03	1.06E+04	9.97E+00	0.042	1	0	1	0	0	0	0																								UNKNOWN
1202	3.51E+00	0.9017	960.75565	960.77048	1	0.8572	1.0629	960.76452	1.06E+03	4.18E+04	3.92E+01	0.042	1	0	1	0	0	0	0																								UNKNOWN
1203	2.23E+00	0.9017	967.76269	967.77171	1	0.8572	1.0407	967.76829	1.39E+03	2.73E+04	2.54E+01	0.042	1	0	1	0	0	0	0																								UNKNOWN
1204	1.10E+00	0.9017	970.5939	970.60618	1	0.8572	1.0295	970.60313	1.01E+03	1.37E+04	1.27E+01	0.042	1	0	1	0	0	0	0																								UNKNOWN
1205	3.89E+00	0.9017	975.43655	975.44552	1	0.8517	1.0518	975.4396	1.47E+03	4.92E+04	4.56E+01	0.042	1	2	1	0	0	0	0																								UNKNOWN
1206	7.06E-01	0.9017	977.44485	977.46871	1	0.8572	1.024	977.46416	1.08E+03	9.12E+03	8.43E+00	0.042	1	0	1	0	0	0	0																								UNKNOWN
1207	1.65E+00	0.9017	989.61101	989.61805	1	0.8517	1.0351	989.61441	1.16E+03	1.92E+04	1.76E+01	0.042	1	0	1	0	0	0	0																								UNKNOWN
1208	1.76E-01	0.9017	999.01362	999.02323	1	0.8795	0.974	999.01885	1.06E+03	3.06E+03	2.79E+00	0.042	1	0	1	0	0	0	0																								UNKNOWN
1209	6.89E-01	0.9017	1017.22859	1017.2362		0.8684	1.024	1017.23138	1.11E+03	9.60E+03	8.63E+00	0.042	1	0	1	0	0	0	0																								UNKNOWN
1210	2.04E+00	0.9017	1033.80036	1033.8086		0.8517	1.0295	1033.80619	1.18E+03	2.55E+04	2.27E+01	0.042	1	0	1	0	0	0	0																								UNKNOWN
1211	1.57E+00	0.9017	1034.80625	1034.83405	1	0.8572	1.0518	1034.8261	1.52E+03	1.77E+04	1.58E+01	0.042	1	0	1	0	0	0	0																								UNKNOWN
1212	1.41E-01	0.9017	1040.06443	1040.08068		0.8628	0.9517	1040.07145	1.07E+03	3.41E+03	3.03E+00	0.042	1	0	1	0	0	0	0																								UNKNOWN
1213	3.45E+00	0.9017	1041.47366	1041.48476	1	0.8517	1.0573	1041.47867	1.45E+03	4.09E+04	3.63E+01	0.042	1	1	1	0	0	0	0																								UNKNOWN
1214	6.96E-01	0.9017	1043.23754	1043.25514	1	0.8684	1.0129	1043.24578	1.28E+03	9.09E+03	8.06E+00	0.042	1	0	1	0	0	0	0																								UNKNOWN
1215	2.82E+00	0.9017	1048.64409	1048.65256	1	0.8517	1.0629	1048.64951	1.08E+03	3.57E+04	3.16E+01	0.042	1	0	1	0	0	0	0																								UNKNOWN
1216	1.52E+00	1.0282	1055.80501	1055.83405	1	0.8517	1.2059	1055.82126	1.25E+03	1.84E+04	1.62E+01	0.042	1	2	1	0	0	0	0																								UNKNOWN
1217	7.16E-01	0.9017	1061.65092	1061.66605	1	0.8684	1.0295	1061.65808	1.37E+03	9.58E+03	8.42E+00	0.042	1	0	1	0	0	0	0																								UNKNOWN
1218	5.38E-01	0.9017	1062.98503	1063.00648	1	0.8572	1.0184	1062.99165	1.02E+03	7.59E+03	6.67E+00	0.042	1	0	1	0	0	0	0																								UNKNOWN
1219	2.04E+00	0.9017	1078.8443	1078.86479		0.8739	1.0351	1078.85887	1.95E+03	2.41E+04	2.10E+01	0.042	1	0	1	0	0	0	0																								UNKNOWN
1220	2.10E+00	0.9017	1085.66777	1085.67749	1	0.8517	1.0295	1085.67185	2.05E+03	2.64E+04	2.30E+01	0.042	1	0	1	0	0	0	0																								UNKNOWN
1221	1.75E+00	0.9017	1100.17469	1100.18531	1	0.8517	1.0295	1100.18029	1.52E+03	2.17E+04	1.88E+01	0.042	1	0	1	0	0	0	0																								UNKNOWN
1222	5.23E-01	0.9017	1113.48309	1113.4935		0.8684	1.0129	1113.48745	2.32E+03	7.03E+03	6.07E+00	0.042	1	0	1	0	0	0	0																								UNKNOWN
1223	5.11E-01	0.9017	1159.20648	1159.22011		0.8572	1.0184	1159.21332	1.14E+03	7.22E+03	6.15E+00	0.042	1	0	1	0	0	0	0																								UNKNOWN
1224	2.80E-01	0.9017	1173.3766	1173.40034	1	0.8572	1.0073	1173.38938	1.22E+03	3.62E+03	3.07E+00	0.042	1	0	1	0	0	0	0																								UNKNOWN
1225	1.11E-01	0.9017	1174.21458	1174.23106	1	0.8684	0.9517	1174.22492	1.04E+03	2.52E+03	2.13E+00	0.042	1	0	1	0	0	0	0																								UNKNOWN
1226	8.51E-02	0.9017	1181.55182	1181.56858	1	0.8684	0.9351	1181.56098	1.29E+03	2.55E+03	2.16E+00	0.042	1	0	1	0	0	0	0																								UNKNOWN
1227	5.27E-01	0.9017	1192.72998	1192.74044	1	0.8628	1.0073	1192.73494	1.50E+03	7.08E+03	5.98E+00	0.042	1	0	1	0	0	0	0																								UNKNOWN
1228	1.49E+00	0.9017	1192.92893	1192.93754	1	0.8572	1.0462	1192.93469	1.03E+03	1.87E+04	1.58E+01	0.042	1	0	1	0	0	0	0																								UNKNOWN
1229	1.08E+00	0.9017	1202.92343	1202.94317	1	0.8572	1.1296	1202.93648	1.04E+03	9.47E+03	7.97E+00	0.042	1	0	1	0	0	0	0																								UNKNOWN
1231	1.60E+00	0.9017	1237.74928	1237.76832	1	0.8572	1.1185	1237.76177	1.10E+03	1.79E+04	1.50E+01	0.042	1	0	1	0	0	0	0																								UNKNOWN
1232	1.42E+00	0.9017	1246.56281	1246.57268	1	0.8517	1.0629	1246.56788	1.13E+03	1.74E+04	1.45E+01	0.042	1	1	1	0	0	0	0																								UNKNOWN
1233	3.25E-01	0.9017	1254.36391	1254.38288	1	0.8628	1.0184	1254.37151	1.16E+03	5.17E+03	4.31E+00	0.042	1	0	1	0	0	0	0																								UNKNOWN
1234	9.29E-01	0.9017	1254.56763	1254.58026	1	0.8572	1.024	1254.57198	1.18E+03	1.29E+04	1.08E+01	0.042	1	0	1	0	0	0	0																								UNKNOWN
1235	1.70E+00	0.9017	1263.7746	1263.78409	1	0.8517	1.0518	1263.7772	1.04E+03	2.14E+04	1.78E+01	0.042	1	0	1	0	0	0	0																								UNKNOWN
1236	1.29E+00	0.9017	1272.37023	1272.38635	1	0.8572	1.0462	1272.38268	1.34E+03	1.50E+04	1.25E+01	0.042	1	0	1	0	0	0	0																								UNKNOWN
1237	2.77E-01	0.9017	1280.77638	1280.79587	1	0.8628	1.0351	1280.78749	1.06E+03	3.35E+03	2.78E+00	0.042	1	0	1	0	0	0	0																								UNKNOWN
1238	1.30E+00	0.9017	1281.57597	1281.59181	1	0.8517	1.0573	1281.58773	1.13E+03	1.61E+04	1.33E+01	0.042	1	0	1	0	0	0	0																								UNKNOWN
1239	1.06E+00	0.9017	1281.78242	1281.7978	1	0.8517	1.0518	1281.78779	1.06E+03	1.25E+04	1.04E+01	0.042	1	0	1	0	0	0	0																								UNKNOWN
1241	4.74E-01	0.9017	1317.20236	1317.21566	1	0.8572	1.0407	1317.20941	1.18E+03	5.47E+03	4.51E+00	0.042	1	1	1	0	0	0	0																								UNKNOWN
1242	3.66E-01	0.9017	1325.00667	1325.02304	1	0.8572	1.024	1325.0128	1.08E+03	4.41E+03	3.64E+00	0.042	1	0	1	0	0	0	0																								UNKNOWN
1243	7.35E-01	0.9017	1325.40901	1325.42499	1	0.8572	1.0462	1325.41428	1.05E+03	1.06E+04	8.71E+00	0.042	1	0	1	0	0	0	0																								UNKNOWN
1244	4.16E-01	0.9017	1354.572	1354.58766	1	0.8684	1.0407	1354.58033	1.19E+03	6.04E+03	4.96E+00	0.042	1	0	1	0	0	0	0																								UNKNOWN
1245	1.21E-01	0.9017	1378.05538	1378.07766		0.8906	0.9628	1378.06505	1.44E+03	3.27E+03	2.67E+00	0.042	1	0	1	0	0	0	0																								UNKNOWN
1246	4.62E-02	0.9017	1387.31906	1387.34317	1	0.8739	0.9128	1387.338	1.06E+03	2.84E+03	2.32E+00	0.042	1	0	1	0	0	0	0																								UNKNOWN
1247	5.16E-01	0.9017	1387.59714	1387.62223	1	0.8739	1.0407	1387.60669	1.18E+03	6.35E+03	5.19E+00	0.042	1	0	1	0	0	0	0																								UNKNOWN
1248	8.10E-01	0.9017	1387.84401	1387.85712	1	0.8628	1.0573	1387.85039	1.16E+03	9.24E+03	7.55E+00	0.042	1	0	1	0	0	0	0																								UNKNOWN
1249	7.53E-02	0.9017	1396.24824	1396.26271		0.8628	0.9295	1396.25696	1.02E+03	2.08E+03	1.70E+00	0.042	1	0	1	0	0	0	0																								UNKNOWN
1250	1.18E-01	0.9017	1442.37311	1442.38893	1	0.8739	0.9573	1442.37997	1.12E+03	2.87E+03	2.33E+00	0.042	1	0	1	0	0	0	0																								UNKNOWN
1251	4.80E-01	0.9017	1453.63453	1453.65105	1	0.8684	1.0518	1453.63983	1.20E+03	5.63E+03	4.57E+00	0.042	1	1	1	0	0	0	0																								UNKNOWN
1252	7.76E-01	0.9017	1465.13968	1465.15315	1	0.8628	1.0573	1465.14662	1.20E+03	9.97E+03	8.08E+00	0.042	1	1	1	0	0	0	0																								UNKNOWN
1253	4.44E-01	0.9017	1486.64909	1486.66889	1	0.8628	1.0462	1486.65853	1.22E+03	5.82E+03	4.71E+00	0.042	1	0	1	0	0	0	0																								UNKNOWN
1256	4.86E-01	0.9017	1509.16839	1509.18844	1	0.8628	0.974	1509.173	2.28E+03	8.74E+03	7.06E+00	0.042	1	0	1	0	0	0	0																								UNKNOWN
1257	6.09E-01	0.9017	1519.92059	1519.93433	1	0.8628	1.0629	1519.92772	1.09E+03	7.66E+03	6.18E+00	0.042	1	0	1	0	0	0	0																								UNKNOWN
1258	5.35E-01	0.9017	1542.43551	1542.4482	1	0.8628	1.0518	1542.44246	1.52E+03	6.44E+03	5.18E+00	0.042	1	0	1	0	0	0	0																								UNKNOWN
1259	2.54E-01	0.9017	1563.69471	1563.71962	1	0.8684	1.0407	1563.70471	1.01E+03	3.18E+03	2.56E+00	0.042	1	0	1	0	0	0	0																								UNKNOWN
1261	3.17E-01	0.9017	1608.21801	1608.24209	2	0.8628	1.0462	1608.23164	1.13E+03	4.05E+03	3.25E+00	0.042	1	0	1	0	0	0	0																								UNKNOWN
1262	8.39E-02	0.9017	1618.7284	1618.74449	1	0.8739	0.9462	1618.73702	1.16E+03	2.40E+03	1.92E+00	0.042	1	0	1	0	0	0	0																								UNKNOWN
1263	3.92E-02	0.9017	1629.73238	1629.74498	1	0.8795	0.9128	1629.7388	1.18E+03	2.44E+03	1.96E+00	0.042	1	0	1	0	0	0	0																								UNKNOWN
1264	1.18E-02	0.9026	405.84919	405.85332		0.8804	0.9137	405.85091	1.02E+03	1.92E+03	6.10E-01	0.042	1	0	1	0	0	0	0																								UNKNOWN
1265	1.24E+00	0.9035	665.97382	665.98357		0.8572	1.0184	665.97767	1.07E+03	1.77E+04	1.66E+01	0.083	2	2	0.878	1.56	0.00104	0.0187	0																								UNKNOWN
1266	1.86E+00	0.9035	719.56862	719.58493		0.8572	1.0295	719.57976	1.13E+03	2.18E+04	2.17E+01	0.083	2	0	0.818	2.36	0.0017	0.0187	0																								UNKNOWN
1267	1.60E+00	0.9035	719.68785	719.71124		0.8628	1.0184	719.70103	1.03E+03	1.72E+04	1.71E+01	0.083	2	0	0.82	2.38	0.00172	0.0035	0																								UNKNOWN
1268	1.63E+00	0.9035	730.58127	730.5909	2	0.8572	1.024	730.58635	1.19E+03	2.19E+04	1.88E+01	0.083	2	0	0.987	0.14	0.0001	0.0076	0																								UNKNOWN
1269	1.44E+00	0.9035	736.20736	736.22051	2	0.8572	1.0351	736.21485	1.08E+03	2.06E+04	1.66E+01	0.083	2	1	0.97	0.38	0.00028	0.0076	0																								UNKNOWN
1270	1.41E+00	0.9035	788.19898	788.21442	1	0.8628	1.0184	788.20892	1.16E+03	2.09E+04	1.79E+01	0.083	2	1	0.87	1.73	0.00136	0.0035	0																								UNKNOWN
1271	1.11E+00	0.9035	800.64247	800.65621	1	0.8628	1.0017	800.64613	1.17E+03	1.49E+04	1.35E+01	0.083	2	0	0.876	1.64	0.00131	0.0035	0																								UNKNOWN
1272	1.98E+00	0.9035	807.06817	807.08217	1	0.8628	1.0351	807.077	1.05E+03	2.63E+04	2.48E+01	0.083	2	1	0.913	1.1	0.00089	0.0187	0																								UNKNOWN
1273	2.71E+00	0.9035	825.94169	825.95263		0.8572	1.0295	825.94699	1.17E+03	2.99E+04	3.16E+01	0.083	2	0	0.863	1.76	0.00146	0.0187	0																								UNKNOWN
1274	3.06E+00	0.9035	826.08413	826.09896		0.8572	1.0462	826.08889	1.03E+03	3.06E+04	3.24E+01	0.083	2	0	0.932	0.88	0.00072	0.0076	0																								UNKNOWN
1276	2.37E+00	0.9035	838.37604	838.38971	1	0.8628	1.0295	838.38226	1.22E+03	2.11E+04	2.64E+01	0.083	2	0	0.993	0.07	0.00006	0.0076	0																								UNKNOWN
1277	3.72E+00	0.9035	838.52042	838.53222	1	0.8572	1.0407	838.52531	1.37E+03	3.30E+04	4.14E+01	0.083	2	1	0.951	0.62	0.00052	0.0076	0																								UNKNOWN
1278	4.82E+00	0.9035	844.95194	844.96655		0.8572	1.0407	844.95723	1.05E+03	3.90E+04	5.77E+01	0.083	2	0	0.951	0.63	0.00053	0.0076	0																								UNKNOWN
1279	4.93E+00	0.9035	857.38613	857.41085		0.8517	1.0518	857.39555	1.14E+03	4.33E+04	5.79E+01	0.083	2	0	0.804	2.6	0.00223	0.0035	0																								UNKNOWN
1280	2.72E+00	0.9035	863.53039	863.54756	1	0.8517	1.0407	863.5404	1.01E+03	2.22E+04	2.78E+01	0.083	2	0	0.947	0.7	0.0006	0.0035	0																								UNKNOWN
1281	1.59E+00	0.9035	894.87293	894.89784		0.8739	1.024	894.88778	1.08E+03	2.06E+04	2.18E+01	0.083	2	0	0.766	3.11	0.00279	0.0035	0																								UNKNOWN
1282	2.47E+00	0.9035	908.12701	908.14786		0.8517	1.0462	908.13932	1.08E+03	2.62E+04	2.66E+01	0.083	2	0	0.784	2.86	0.0026	0.0076	0																								UNKNOWN
1283	2.31E+00	0.9035	916.56091	916.57565	1	0.8572	1.0407	916.57052	1.05E+03	2.77E+04	2.77E+01	0.083	2	0	0.881	1.53	0.0014	0.0187	0																								UNKNOWN
1284	3.44E+00	0.9035	946.07526	946.09168	1	0.8572	1.0573	946.08734	1.11E+03	3.84E+04	3.67E+01	0.083	2	0	0.935	0.86	0.00081	0.0035	0																								UNKNOWN
1285	3.40E+00	0.9035	960.59034	960.60828	1	0.8572	1.0685	960.59762	1.00E+03	4.11E+04	3.86E+01	0.083	2	1	0.957	0.56	0.00054	0.0035	0																								UNKNOWN
1286	3.24E+00	0.9035	968.2615	968.27902	1	0.8572	1.0462	968.26875	1.04E+03	4.30E+04	4.01E+01	0.083	2	0	0.939	0.79	0.00077	0.0076	0																								UNKNOWN
1287	3.49E+00	0.9035	982.93555	982.95216		0.8572	1.0462	982.94442	1.16E+03	4.08E+04	3.75E+01	0.083	2	0	0.975	0.32	0.00032	0.0035	0																								UNKNOWN
1288	2.23E+00	0.9035	1026.45672	1026.47865	2	0.8517	1.0518	1026.46657	1.10E+03	2.58E+04	2.31E+01	0.083	2	0	0.868	1.69	0.00174	0.0187	0																								UNKNOWN
1290	1.13E+00	0.9035	1052.44844	1052.46205	1	0.8684	1.0295	1052.45293	1.18E+03	1.65E+04	1.45E+01	0.083	2	0	0.841	2.09	0.0022	0.0076	0																								UNKNOWN
1291	1.22E+00	0.9035	1096.06612	1096.08263	1	0.8628	1.0407	1096.07725	1.06E+03	1.52E+04	1.32E+01	0.083	2	0	0.979	0.26	0.00028	0.0076	0																								UNKNOWN
1292	1.77E+00	0.9035	1096.27154	1096.28387	1	0.8628	1.0518	1096.27821	1.14E+03	2.27E+04	1.97E+01	0.083	2	0	0.999	0.01	0.00001	0.0035	0																								UNKNOWN
1293	2.80E+00	0.9035	1122.6866	1122.70311	1	0.8517	1.0573	1122.69413	1.13E+03	3.64E+04	3.13E+01	0.083	2	0	0.957	0.55	0.00062	0.0076	0																								UNKNOWN
1294	1.50E+00	0.9035	1140.09354	1140.10816	1	0.8572	1.0407	1140.10216	1.31E+03	1.92E+04	1.64E+01	0.083	2	0	0.853	1.93	0.0022	0.0076	0																								UNKNOWN
1295	2.27E+00	0.9035	1140.29841	1140.31239	1	0.8572	1.0629	1140.30467	1.05E+03	2.85E+04	2.44E+01	0.083	2	1	0.955	0.58	0.00066	0.0076	0																								UNKNOWN
1296	1.54E+00	0.9035	1228.94621	1228.96387	1	0.8517	1.0518	1228.95687	1.02E+03	1.97E+04	1.65E+01	0.083	2	0	0.979	0.23	0.00028	0.0146	0																								UNKNOWN
1297	2.12E+00	0.9035	1149.50129	1149.52124	1	0.8572	1.0629	1149.51018	1.05E+03	2.69E+04	2.30E+01	0.083	2	1	0.985	0.18	0.0002	0.0076	0																								UNKNOWN
1298	2.20E+00	0.9035	1158.30706	1158.32299		0.8572	1.0629	1158.31596	1.08E+03	2.72E+04	2.31E+01	0.083	2	2	0.929	0.94	0.00109	0.0035	0																								UNKNOWN
1299	2.23E+00	0.9035	1175.91338	1175.93616	1	0.8572	1.0518	1175.92611	1.09E+03	2.75E+04	2.33E+01	0.083	2	0	0.98	0.24	0.00028	0.0076	0																								UNKNOWN
1300	2.29E+00	0.9035	1201.92959	1201.96118	1	0.8517	1.124	1201.94134	1.02E+03	2.62E+04	2.20E+01	0.083	2	0	0.944	0.74	0.00089	0.0035	0																								UNKNOWN
1301	8.49E-02	0.9053	725.07308	725.09419		0.8775	0.9441	725.08211	1.01E+03	2.30E+03	2.08E+00	0.042	1	0	1	0	0	0	0																								UNKNOWN
1302	1.67E+00	0.9063	724.94088	724.96478	2	0.8572	1.0017	724.95359	1.03E+03	2.13E+04	1.96E+01	0.083	2	3	0.954	0.58	0.00042	0.0091	0																								UNKNOWN
1303	1.68E+00	0.9063	800.78185	800.79545		0.8572	1.024	800.78784	1.05E+03	2.22E+04	2.03E+01	0.083	2	0	0.846	2.05	0.00164	0.002	0																								UNKNOWN
1304	2.44E+00	0.9063	807.62414	807.64863		0.8517	1.0573	807.63817	1.15E+03	2.87E+04	2.71E+01	0.083	2	1	0.96	0.53	0.00043	0.002	0																								UNKNOWN
1305	3.38E+00	0.9063	813.50225	813.5162	1	0.8572	1.0629	813.51006	1.07E+03	4.16E+04	4.07E+01	0.083	2	0	0.99	0.12	0.0001	0.002	0																								UNKNOWN
1306	2.04E+00	0.9063	832.08675	832.10702	1	0.8628	1.024	832.09419	1.05E+03	2.02E+04	2.27E+01	0.083	2	0	0.964	0.47	0.00039	0.002	0																								UNKNOWN
1307	4.73E+00	0.9063	851.09428	851.11268		0.8517	1.0462	851.1021	1.03E+03	3.77E+04	5.61E+01	0.083	2	0	0.754	3.27	0.00278	0.002	0																								UNKNOWN
1309	1.56E+00	0.9063	801.06533	801.07884		0.8628	1.024	801.07376	1.01E+03	2.28E+04	2.08E+01	0.083	2	0	0.994	0.03	0.00003	0.0131	0																								UNKNOWN
1310	1.64E+00	0.9063	902.22185	902.24369		0.8719	1.0073	902.23251	1.08E+03	2.04E+04	2.11E+01	0.083	2	0	0.65	4.66	0.0042	0.002	0																								UNKNOWN
1311	2.71E+00	0.9063	819.79121	819.80489		0.8572	1.0295	819.7999	1.03E+03	3.16E+04	3.21E+01	0.083	2	0	0.936	0.8	0.00066	0.0131	0																								UNKNOWN
1312	1.50E+00	0.9063	909.05865	909.0739	1	0.8628	1.0073	909.06697	1.27E+03	1.93E+04	1.96E+01	0.083	2	0	0.913	1.15	0.00104	0.002	0																								UNKNOWN
1313	1.51E+00	0.9063	916.39895	916.40864	1	0.8628	1.024	916.4031	1.18E+03	1.79E+04	1.79E+01	0.083	2	1	0.764	3.14	0.00288	0.002	0																								UNKNOWN
1314	2.54E+00	0.9063	924.06365	924.07969	2	0.8628	1.024	924.07348	1.10E+03	2.98E+04	2.94E+01	0.083	2	0	0.702	3.94	0.00364	0.0091	0																								UNKNOWN
1315	1.96E+00	0.9063	938.40325	938.42317		0.8628	1.0351	938.41706	1.01E+03	2.35E+04	2.26E+01	0.083	2	0	0.975	0.33	0.00031	0.002	0																								UNKNOWN
1316	3.42E+00	0.9063	953.41758	953.43416	1	0.8572	1.0629	953.42647	1.10E+03	3.91E+04	3.70E+01	0.083	2	0	0.976	0.32	0.0003	0.002	0																								UNKNOWN
1317	2.41E+00	0.9063	923.90228	923.92192	1	0.8628	1.0407	923.90893	1.03E+03	2.78E+04	2.74E+01	0.083	2	0	0.952	0.6	0.00055	0.0131	0																								UNKNOWN
1318	1.91E+00	0.9063	1105.07593	1105.08883	1	0.8628	1.0518	1105.08219	1.07E+03	2.31E+04	2.00E+01	0.083	2	0	0.906	1.25	0.00138	0.002	0																								UNKNOWN
1319	1.13E+00	0.9063	1105.67672	1105.69111	1	0.8628	1.0407	1105.68374	1.01E+03	1.36E+04	1.18E+01	0.083	2	0	0.977	0.23	0.00025	0.0243	0																								UNKNOWN
1320	8.98E-01	0.9063	1123.48705	1123.50248	1	0.8628	1.0518	1123.49361	1.05E+03	1.05E+04	8.98E+00	0.083	2	1	0.807	2.57	0.00289	0.002	0																								UNKNOWN
1321	1.16E+00	0.9063	1052.24297	1052.2583	1	0.8684	1.0295	1052.25268	1.02E+03	1.64E+04	1.45E+01	0.083	2	0	0.854	1.91	0.00201	0.0131	0																								UNKNOWN
1322	1.26E+00	0.9063	1061.24973	1061.26758	1	0.8684	1.0462	1061.25783	1.09E+03	1.57E+04	1.38E+01	0.083	2	0	0.947	0.66	0.0007	0.0131	0																								UNKNOWN
1323	1.56E+00	0.9063	1157.70552	1157.7235	1	0.8628	1.0573	1157.71354	1.16E+03	1.95E+04	1.66E+01	0.083	2	0	0.916	1.05	0.00122	0.0202	0																								UNKNOWN
1324	1.72E+00	0.9063	1087.66346	1087.67954	1	0.8628	1.0518	1087.67332	1.10E+03	2.17E+04	1.89E+01	0.083	2	0	0.99	0.08	0.00009	0.0131	0																								UNKNOWN
1326	7.62E-01	0.9067	881.60123	881.61367		0.4343	0.9956	881.60719	1.28E+03	3.44E+03	2.24E+00	0.042	1	8	1	0	0	0	0																								UNKNOWN
1327	8.05E-02	0.9073	574.66378	574.6724		0.8795	0.9406	574.66858	1.06E+03	2.93E+03	2.36E+00	0.042	1	0	1	0	0	0	0																								UNKNOWN
1328	1.18E-01	0.9073	578.02908	578.04319		0.8906	0.9795	578.03826	1.19E+03	2.57E+03	2.12E+00	0.042	1	0	1	0	0	0	0																								UNKNOWN
1329	4.12E-01	0.9073	583.57133	583.57832		0.8628	1.0184	583.57394	1.19E+03	5.94E+03	5.09E+00	0.042	1	1	1	0	0	0	0																								UNKNOWN
1330	8.03E-02	0.9073	584.09318	584.0975		0.8739	0.9184	584.09559	1.71E+03	3.77E+03	3.24E+00	0.042	1	0	1	0	0	0	0																								UNKNOWN
1331	5.93E-01	0.9073	588.37206	588.38132		0.8572	1.0295	588.37729	1.03E+03	8.35E+03	7.44E+00	0.042	1	2	1	0	0	0	0																								UNKNOWN
1332	8.40E-01	0.9073	592.57962	592.59199	1	0.8684	1.0073	592.5864	2.14E+03	1.11E+04	1.03E+01	0.042	1	0	1	0	0	0	0																								UNKNOWN
1333	3.94E-01	0.9073	600.19966	600.21087		0.8628	1.0017	600.20305	1.22E+03	5.77E+03	5.81E+00	0.042	1	0	1	0	0	0	0																								UNKNOWN
1334	1.10E+00	0.9073	601.28016	601.28686	1	0.8628	1.024	601.28482	1.41E+03	1.27E+04	1.29E+01	0.042	1	2	1	0	0	0	0																								UNKNOWN
1335	3.62E-01	0.9073	601.48483	601.48957	1	0.8739	0.9351	601.48581	2.41E+03	9.83E+03	1.01E+01	0.042	1	0	1	0	0	0	0																								UNKNOWN
1336	5.06E-01	0.9073	602.49156	602.49913		0.8684	1.0129	602.49518	1.18E+03	6.46E+03	6.71E+00	0.042	1	0	1	0	0	0	0																								UNKNOWN
1337	3.73E-01	0.9073	602.60222	602.61376		0.8795	1.0017	602.60725	1.23E+03	5.56E+03	5.78E+00	0.042	1	0	1	0	0	0	0																								UNKNOWN
1338	1.14E+00	0.9073	605.78485	605.79204		0.8628	1.0295	605.78784	2.38E+03	1.31E+04	1.42E+01	0.042	1	1	1	0	0	0	0																								UNKNOWN
1339	4.42E-01	0.9073	607.15887	607.16823		0.8739	1.0129	607.16476	1.39E+03	6.19E+03	6.61E+00	0.042	1	0	1	0	0	0	0																								UNKNOWN
1340	1.31E+00	0.9073	609.98562	609.99468	2	0.8628	1.0407	609.98951	1.59E+03	1.51E+04	1.57E+01	0.042	1	1	1	0	0	0	0																								UNKNOWN
1341	8.09E-01	0.9073	610.28758	610.29904	1	0.8684	0.9962	610.2918	4.00E+03	1.09E+04	1.13E+01	0.042	1	2	1	0	0	0	0																								UNKNOWN
1342	5.99E-01	0.9073	612.16528	612.1888		0.8795	0.9684	612.17475	4.78E+03	1.19E+04	1.22E+01	0.042	1	0	1	0	0	0	0																								UNKNOWN
1343	1.07E+00	0.9073	612.28293	612.29928	1	0.8684	1.0073	612.28897	2.27E+03	1.39E+04	1.42E+01	0.042	1	0	1	0	0	0	0																								UNKNOWN
1344	7.87E-01	0.9073	612.48206	612.50019	1	0.8628	1.0184	612.49405	1.72E+03	9.50E+03	9.70E+00	0.042	1	0	1	0	0	0	0																								UNKNOWN
1345	1.91E-01	0.9073	614.18424	614.19909		0.8739	0.9628	614.19417	1.06E+03	3.70E+03	3.74E+00	0.042	1	0	1	0	0	0	0																								UNKNOWN
1346	7.21E-01	0.9073	617.27941	617.28684	1	0.8739	1.0184	617.28339	1.53E+03	1.02E+04	1.01E+01	0.042	1	0	1	0	0	0	0																								UNKNOWN
1347	1.32E+00	0.9073	618.78643	618.80144	2	0.8572	1.0518	618.7955	1.05E+03	1.50E+04	1.48E+01	0.042	1	0	1	0	0	0	0																								UNKNOWN
1348	1.47E+00	0.9073	618.88992	618.89937	2	0.8572	1.0351	618.89519	1.06E+03	1.83E+04	1.80E+01	0.042	1	1	1	0	0	0	0																								UNKNOWN
1349	1.02E+00	0.9073	619.08969	619.10187		0.8572	1.0407	619.09555	1.00E+03	1.29E+04	1.27E+01	0.042	1	1	1	0	0	0	0																								UNKNOWN
1350	8.11E-01	0.9073	622.16985	622.17864		0.8684	1.0407	622.17526	1.23E+03	1.02E+04	9.93E+00	0.042	1	1	1	0	0	0	0																								UNKNOWN
1351	5.77E-02	0.9073	626.14515	626.15172		0.8961	0.9406	626.14821	1.01E+03	3.16E+03	3.02E+00	0.042	1	0	1	0	0	0	0																								UNKNOWN
1352	6.63E-01	0.9073	627.17184	627.18459		0.8684	1.0295	627.17783	1.23E+03	1.03E+04	9.82E+00	0.042	1	0	1	0	0	0	0																								UNKNOWN
1353	7.37E-01	0.9073	627.49281	627.50731		0.8572	1.0184	627.50092	1.08E+03	9.23E+03	8.80E+00	0.042	1	3	1	0	0	0	0																								UNKNOWN
1354	1.80E+00	0.9073	632.29574	632.31092	1	0.8572	1.1185	632.30395	1.29E+03	1.90E+04	1.79E+01	0.042	1	1	1	0	0	0	0																								UNKNOWN
1355	1.67E+00	0.9073	636.72091	636.7368		0.8684	1.0351	636.72985	2.77E+03	2.32E+04	2.17E+01	0.042	1	0	1	0	0	0	0																								UNKNOWN
1356	9.50E-01	0.9073	636.95265	636.96469		0.8628	1.0129	636.95855	1.36E+03	1.26E+04	1.18E+01	0.042	1	0	1	0	0	0	0																								UNKNOWN
1357	1.56E-01	0.9073	645.00159	645.01754		0.8572	0.9573	645.0101	1.12E+03	2.96E+03	2.75E+00	0.042	1	0	1	0	0	0	0																								UNKNOWN
1358	7.70E-01	0.9073	646.29732	646.30451	1	0.8628	1.0184	646.30015	1.07E+03	1.00E+04	9.27E+00	0.042	1	1	1	0	0	0	0																								UNKNOWN
1359	1.28E+00	0.9073	646.40681	646.41723	1	0.8628	1.0573	646.41095	1.50E+03	1.47E+04	1.37E+01	0.042	1	1	1	0	0	0	0																								UNKNOWN
1360	1.28E+00	0.9073	646.51887	646.52536		0.8628	1.0351	646.52246	1.13E+03	1.50E+04	1.39E+01	0.042	1	0	1	0	0	0	0																								UNKNOWN
1361	1.16E+00	0.9073	646.63111	646.63736		0.8628	1.0295	646.63389	1.67E+03	1.86E+04	1.72E+01	0.042	1	0	1	0	0	0	0																								UNKNOWN
1362	7.98E-01	0.9073	646.74179	646.74932		0.8628	1.0184	646.74546	1.59E+03	1.11E+04	1.02E+01	0.042	1	1	1	0	0	0	0																								UNKNOWN
1363	9.64E-01	0.9073	654.20977	654.21918		0.8572	1.0184	654.21571	1.11E+03	1.23E+04	1.14E+01	0.042	1	0	1	0	0	0	0																								UNKNOWN
1364	1.55E-01	0.9073	655.97343	655.98326		0.8795	0.9406	655.9775	2.07E+03	4.01E+03	3.72E+00	0.042	1	0	1	0	0	0	0																								UNKNOWN
1367	9.63E-01	0.9073	661.4151	661.42401	1	0.8628	1.0184	661.42053	1.96E+03	1.12E+04	1.04E+01	0.042	1	0	1	0	0	0	0																								UNKNOWN
1368	4.53E-01	0.9073	663.2164	663.22625		0.8572	1.0017	663.22082	1.14E+03	6.43E+03	5.99E+00	0.042	1	0	1	0	0	0	0																								UNKNOWN
1369	1.62E-01	0.9073	665.75184	665.76436		0.8684	0.9406	665.75659	1.53E+03	4.23E+03	3.96E+00	0.042	1	0	1	0	0	0	0																								UNKNOWN
1370	1.47E+00	0.9073	670.97699	670.98658		0.8572	1.0351	670.98116	1.06E+03	1.87E+04	1.76E+01	0.042	1	0	1	0	0	0	0																								UNKNOWN
1371	6.23E-01	0.9073	671.31145	671.32009	1	0.8684	1.0184	671.31568	1.26E+03	8.58E+03	8.09E+00	0.042	1	0	1	0	0	0	0																								UNKNOWN
1372	7.01E-01	0.9073	675.4247	675.43173	1	0.8739	1.0184	675.42882	1.01E+03	9.15E+03	8.69E+00	0.042	1	0	1	0	0	0	0																								UNKNOWN
1373	6.45E-01	0.9073	681.18181	681.19492		0.8739	0.974	681.18933	4.33E+03	1.01E+04	9.76E+00	0.042	1	0	1	0	0	0	0																								UNKNOWN
1374	3.92E-01	0.9073	685.32104	685.33844		0.8572	1.0017	685.32798	1.10E+03	5.55E+03	5.41E+00	0.042	1	0	1	0	0	0	0																								UNKNOWN
1375	8.91E-01	0.9073	686.42741	686.43804	1	0.8628	1.0184	686.43486	1.43E+03	1.13E+04	1.10E+01	0.042	1	1	1	0	0	0	0																								UNKNOWN
1376	8.90E-02	0.9073	687.05374	687.06493		0.8739	0.9295	687.05889	1.04E+03	3.79E+03	3.72E+00	0.042	1	0	1	0	0	0	0																								UNKNOWN
1377	8.08E-01	0.9073	690.32145	690.33211		0.8628	1.0184	690.32681	1.09E+03	9.47E+03	9.40E+00	0.042	1	0	1	0	0	0	0																								UNKNOWN
1378	1.29E+00	0.9073	690.42976	690.44223	1	0.8572	1.0295	690.43705	1.13E+03	1.53E+04	1.52E+01	0.042	1	0	1	0	0	0	0																								UNKNOWN
1379	9.59E-01	0.9073	691.93449	691.94104	1	0.8628	1.0184	691.93797	1.35E+03	1.25E+04	1.25E+01	0.042	1	0	1	0	0	0	0																								UNKNOWN
1380	2.37E-01	0.9073	697.18065	697.19715		0.8739	0.9906	697.19089	1.08E+03	3.37E+03	3.46E+00	0.042	1	0	1	0	0	0	0																								UNKNOWN
1381	3.19E-01	0.9073	698.13272	698.14858		0.8628	0.974	698.14066	1.22E+03	5.04E+03	5.21E+00	0.042	1	0	1	0	0	0	0																								UNKNOWN
1382	8.22E-01	0.9073	700.10697	700.12424	1	0.8572	1.0017	700.11225	1.63E+03	1.12E+04	1.17E+01	0.042	1	0	1	0	0	0	0																								UNKNOWN
1383	7.49E-01	0.9073	703.3148	703.3286		0.8628	1.0129	703.31976	1.23E+03	8.54E+03	9.16E+00	0.042	1	0	1	0	0	0	0																								UNKNOWN
1384	2.56E-01	0.9073	705.76914	705.78824		0.8684	0.974	705.77784	1.03E+03	3.40E+03	3.73E+00	0.042	1	1	1	0	0	0	0																								UNKNOWN
1385	2.59E-01	0.9073	708.19054	708.21107	1	0.8739	0.974	708.1991	1.32E+03	3.62E+03	4.08E+00	0.042	1	0	1	0	0	0	0																								UNKNOWN
1386	1.45E+00	0.9073	708.4422	708.45566	1	0.8684	1.0184	708.44728	1.20E+03	1.56E+04	1.76E+01	0.042	1	1	1	0	0	0	0																								UNKNOWN
1387	1.42E+00	0.9073	710.00019	710.00865	1	0.8572	1.0295	710.00406	1.33E+03	1.37E+04	1.58E+01	0.042	1	0	1	0	0	0	0																								UNKNOWN
1388	1.23E+00	0.9073	710.3363	710.34221		0.8684	1.0129	710.33821	2.90E+03	1.31E+04	1.51E+01	0.042	1	0	1	0	0	0	0																								UNKNOWN
1389	3.46E-01	0.9073	713.69612	713.70525		0.8739	1.0017	713.70134	1.09E+03	5.40E+03	6.04E+00	0.042	1	0	1	0	0	0	0																								UNKNOWN
1390	1.34E+00	0.9073	714.1992	714.20442		0.8628	1.0184	714.20175	1.58E+03	1.55E+04	1.72E+01	0.042	1	0	1	0	0	0	0																								UNKNOWN
1391	9.82E-01	0.9073	714.3227	714.32878		0.8628	1.024	714.32642	1.32E+03	1.20E+04	1.32E+01	0.042	1	0	1	0	0	0	0																								UNKNOWN
1392	7.93E-01	0.9073	714.7804	714.7949		0.8628	1.0129	714.78606	1.53E+03	9.54E+03	1.04E+01	0.042	1	0	1	0	0	0	0																								UNKNOWN
1393	1.49E+00	0.9073	715.00338	715.00958		0.8572	1.0129	715.00697	2.67E+03	1.60E+04	1.74E+01	0.042	1	0	1	0	0	0	0																								UNKNOWN
1394	4.07E-01	0.9073	719.17939	719.20038		0.885	0.9962	719.19054	2.11E+03	6.22E+03	6.24E+00	0.042	1	0	1	0	0	0	0																								UNKNOWN
1395	6.56E-01	0.9073	725.00421	725.0114		0.8572	0.9295	725.00808	2.40E+03	1.74E+04	1.60E+01	0.042	1	0	1	0	0	0	0																								UNKNOWN
1396	1.61E+00	0.9073	725.20544	725.22031		0.8628	1.0407	725.211	1.15E+03	2.15E+04	1.97E+01	0.042	1	0	1	0	0	0	0																								UNKNOWN
1397	6.20E-01	0.9073	725.57962	725.59927		0.8684	1.0295	725.59188	1.01E+03	7.45E+03	6.79E+00	0.042	1	0	1	0	0	0	0																								UNKNOWN
1398	9.78E-02	0.9073	725.81691	725.83592		0.885	0.9462	725.82425	1.38E+03	2.93E+03	2.66E+00	0.042	1	0	1	0	0	0	0																								UNKNOWN
1399	1.36E+00	0.9073	730.7059	730.71638	2	0.8628	1.0295	730.71109	1.01E+03	1.87E+04	1.60E+01	0.042	1	0	1	0	0	0	0																								UNKNOWN
1400	6.81E-01	0.9073	734.79258	734.80047		0.8572	1.0129	734.79704	1.52E+03	9.30E+03	7.62E+00	0.042	1	0	1	0	0	0	0																								UNKNOWN
1401	1.47E+00	0.9073	735.95722	735.96967	1	0.8572	1.0407	735.96425	1.05E+03	2.06E+04	1.67E+01	0.042	1	0	1	0	0	0	0																								UNKNOWN
1402	1.55E+00	0.9073	736.08095	736.0929		0.8572	1.0184	736.08921	1.55E+03	2.47E+04	2.00E+01	0.042	1	1	1	0	0	0	0																								UNKNOWN
1403	3.10E-01	0.9073	737.74575	737.75862	1	0.8795	1.0073	737.75238	1.20E+03	5.15E+03	4.10E+00	0.042	1	0	1	0	0	0	0																								UNKNOWN
1404	3.98E-01	0.9073	739.23959	739.2471	1	0.8572	1.0129	739.24288	1.23E+03	6.12E+03	4.82E+00	0.042	1	0	1	0	0	0	0																								UNKNOWN
1405	6.25E-01	0.9073	739.3478	739.35882		0.8628	1.0129	739.35454	1.63E+03	9.72E+03	7.65E+00	0.042	1	0	1	0	0	0	0																								UNKNOWN
1406	1.41E+00	0.9073	741.71593	741.72302		0.8628	1.024	741.71837	2.10E+03	2.22E+04	1.73E+01	0.042	1	0	1	0	0	0	0																								UNKNOWN
1407	1.02E+00	0.9073	741.83509	741.84562		0.8572	1.024	741.8434	1.27E+03	1.73E+04	1.34E+01	0.042	1	0	1	0	0	0	0																								UNKNOWN
1408	1.24E-01	0.9073	744.90615	744.91736		0.8572	0.9351	744.9107	1.07E+03	3.83E+03	2.90E+00	0.042	1	1	1	0	0	0	0																								UNKNOWN
1409	5.15E-01	0.9073	749.13262	749.14499		0.8572	1.0073	749.13909	1.69E+03	7.87E+03	5.75E+00	0.042	1	0	1	0	0	0	0																								UNKNOWN
1410	5.16E-01	0.9073	750.46215	750.4775	1	0.8739	1.024	750.47279	1.13E+03	1.04E+04	7.45E+00	0.042	1	0	1	0	0	0	0																								UNKNOWN
1411	8.81E-01	0.9073	752.34047	752.3572	1	0.8572	1.024	752.34916	1.18E+03	1.40E+04	9.87E+00	0.042	1	0	1	0	0	0	0																								UNKNOWN
1412	2.66E-01	0.9073	754.46825	754.47944	1	0.8572	0.974	754.47504	1.39E+03	5.69E+03	3.98E+00	0.042	1	0	1	0	0	0	0																								UNKNOWN
1413	1.75E+00	0.9073	758.09954	758.10782	2	0.8572	1.0462	758.10248	1.15E+03	2.64E+04	1.91E+01	0.042	1	0	1	0	0	0	0																								UNKNOWN
1414	1.57E+00	0.9073	758.21943	758.23149		0.8517	1.0407	758.22778	1.04E+03	2.48E+04	1.79E+01	0.042	1	0	1	0	0	0	0																								UNKNOWN
1415	1.13E+00	0.9073	758.34787	758.35493		0.8572	1.0351	758.35266	1.10E+03	2.03E+04	1.47E+01	0.042	1	0	1	0	0	0	0																								UNKNOWN
1416	6.86E-01	0.9073	763.04755	763.05458		0.8684	1.0184	763.05167	1.21E+03	1.19E+04	8.87E+00	0.042	1	0	1	0	0	0	0																								UNKNOWN
1417	1.95E+00	0.9073	769.34461	769.3612		0.8517	1.0351	769.35402	1.02E+03	2.93E+04	2.27E+01	0.042	1	1	1	0	0	0	0																								UNKNOWN
1418	1.31E+00	0.9073	774.85877	774.86533		0.8572	1.024	774.86294	1.35E+03	2.04E+04	1.63E+01	0.042	1	0	1	0	0	0	0																								UNKNOWN
1419	3.76E-01	0.9073	776.19239	776.21371		0.8684	1.0129	776.20328	1.08E+03	6.21E+03	5.01E+00	0.042	1	0	1	0	0	0	0																								UNKNOWN
1420	2.65E-01	0.9073	778.47858	778.4929	1	0.8572	0.9962	778.48824	1.05E+03	3.70E+03	3.02E+00	0.042	1	0	1	0	0	0	0																								UNKNOWN
1421	9.35E-01	0.9073	782.20146	782.21112		0.8628	1.024	782.20731	1.56E+03	1.34E+04	1.11E+01	0.042	1	0	1	0	0	0	0																								UNKNOWN
1422	1.79E+00	0.9073	785.48942	785.49836	1	0.8572	1.0407	785.49367	1.12E+03	2.51E+04	2.12E+01	0.042	1	0	1	0	0	0	0																								UNKNOWN
1423	9.83E-01	0.9073	788.05801	788.07152	1	0.8628	1.024	788.06745	1.85E+03	1.46E+04	1.25E+01	0.042	1	0	1	0	0	0	0																								UNKNOWN
1424	1.46E+00	0.9073	788.34746	788.37146		0.8628	1.0295	788.35489	1.01E+03	1.92E+04	1.64E+01	0.042	1	0	1	0	0	0	0																								UNKNOWN
1425	3.32E-01	0.9073	788.91792	788.93289	1	0.8684	1.0129	788.92638	1.13E+03	5.56E+03	4.78E+00	0.042	1	0	1	0	0	0	0																								UNKNOWN
1427	6.51E-01	0.9073	801.35133	801.36676		0.8628	1.0184	801.3605	1.10E+03	9.70E+03	8.87E+00	0.042	1	0	1	0	0	0	0																								UNKNOWN
1428	1.01E+00	0.9073	801.86689	801.88201	1	0.8517	1.024	801.8773	1.11E+03	1.44E+04	1.32E+01	0.042	1	0	1	0	0	0	0																								UNKNOWN
1429	1.29E+00	0.9073	806.9295	806.94197	1	0.8572	1.0295	806.93456	1.17E+03	1.79E+04	1.68E+01	0.042	1	0	1	0	0	0	0																								UNKNOWN
1430	4.26E-01	0.9073	808.24849	808.27693		0.8572	1.0017	808.25813	1.02E+03	5.18E+03	4.91E+00	0.042	1	0	1	0	0	0	0																								UNKNOWN
1431	1.76E+00	0.9073	819.50683	819.51676	1	0.8628	1.0462	819.51356	1.70E+03	2.06E+04	2.09E+01	0.042	1	0	1	0	0	0	0																								UNKNOWN
1432	1.61E+00	0.9073	820.07959	820.09286		0.8628	1.0295	820.08581	1.15E+03	1.83E+04	1.86E+01	0.042	1	1	1	0	0	0	0																								UNKNOWN
1433	1.07E+00	0.9073	820.21891	820.23301		0.8628	1.0295	820.22897	1.11E+03	1.30E+04	1.33E+01	0.042	1	0	1	0	0	0	0																								UNKNOWN
1435	2.26E-01	0.9073	829.25713	829.27535	1	0.8684	0.974	829.26937	1.00E+03	3.31E+03	3.59E+00	0.042	1	0	1	0	0	0	0																								UNKNOWN
1436	1.67E+00	0.9073	829.64078	829.64951	1	0.8517	1.0295	829.64514	1.22E+03	1.82E+04	1.98E+01	0.042	1	1	1	0	0	0	0																								UNKNOWN
1437	1.31E+00	0.9073	829.88697	829.8989	2	0.8517	1.024	829.89508	1.01E+03	1.43E+04	1.55E+01	0.042	1	0	1	0	0	0	0																								UNKNOWN
1438	8.97E-01	0.9073	832.94057	832.95586	1	0.8684	1.0351	832.94998	1.36E+03	9.61E+03	1.09E+01	0.042	1	1	1	0	0	0	0																								UNKNOWN
1439	7.68E-01	0.9073	834.8912	834.90786		0.8572	1.0017	834.89793	1.18E+03	8.11E+03	9.51E+00	0.042	1	0	1	0	0	0	0																								UNKNOWN
1440	2.40E+00	0.9073	838.94498	838.95718	1	0.8572	1.0073	838.9541	1.36E+03	2.09E+04	2.65E+01	0.042	1	0	1	0	0	0	0																								UNKNOWN
1441	1.28E+00	0.9073	844.65496	844.67164	1	0.885	0.9351	844.67082	1.48E+04	2.57E+04	3.76E+01	0.042	1	0	1	0	0	0	0																								UNKNOWN
1442	3.22E+00	0.9073	857.81734	857.83847		0.8517	1.0295	857.83021	1.06E+03	2.73E+04	3.63E+01	0.042	1	0	1	0	0	0	0																								UNKNOWN
1443	9.84E-01	0.9073	858.19965	858.23055		0.8795	1.0017	858.21784	2.78E+03	9.33E+03	1.24E+01	0.042	1	0	1	0	0	0	0																								UNKNOWN
1445	1.20E+00	0.9073	864.38995	864.40099	1	0.8572	1.0351	864.39772	1.04E+03	1.21E+04	1.50E+01	0.042	1	1	1	0	0	0	0																								UNKNOWN
1446	4.25E-01	0.9073	864.85396	864.8767	1	0.8795	0.9962	864.86761	1.35E+03	5.82E+03	7.18E+00	0.042	1	0	1	0	0	0	0																								UNKNOWN
1447	9.92E-01	0.9073	865.52718	865.54529	1	0.8739	1.0295	865.54056	1.15E+03	9.13E+03	1.12E+01	0.042	1	0	1	0	0	0	0																								UNKNOWN
1448	8.67E-01	0.9073	875.95897	875.98122	1	0.8628	1.0184	875.97412	1.10E+03	9.27E+03	1.06E+01	0.042	1	0	1	0	0	0	0																								UNKNOWN
1449	1.11E+00	0.9073	879.69794	879.7184	1	0.8684	1.0184	879.71347	1.28E+03	1.35E+04	1.51E+01	0.042	1	0	1	0	0	0	0																								UNKNOWN
1450	7.74E-01	0.9073	882.26181	882.27277	1	0.8628	1.0073	882.26595	1.74E+03	8.13E+03	8.99E+00	0.042	1	0	1	0	0	0	0																								UNKNOWN
1452	1.59E+00	0.9073	887.37545	887.3953	2	0.8684	1.0295	887.38756	1.06E+03	1.86E+04	2.02E+01	0.042	1	0	1	0	0	0	0																								UNKNOWN
1453	2.76E+00	0.9073	889.26345	889.27271		0.8517	1.0407	889.26989	1.10E+03	2.78E+04	2.98E+01	0.042	1	1	1	0	0	0	0																								UNKNOWN
1454	1.14E+00	0.9073	889.55232	889.57454	1	0.8572	1.0073	889.55584	1.42E+03	1.26E+04	1.35E+01	0.042	1	0	1	0	0	0	0																								UNKNOWN
1455	5.06E-01	0.9073	894.21506	894.23047		0.8739	1.0073	894.22325	1.28E+03	6.14E+03	6.48E+00	0.042	1	0	1	0	0	0	0																								UNKNOWN
1456	1.83E+00	0.9073	894.71889	894.73032		0.8628	1.0351	894.72467	1.21E+03	2.02E+04	2.13E+01	0.042	1	0	1	0	0	0	0																								UNKNOWN
1457	1.20E+00	0.9073	895.04475	895.05663		0.8739	1.0017	895.05297	5.40E+03	1.49E+04	1.57E+01	0.042	1	0	1	0	0	0	0																								UNKNOWN
1458	4.15E+00	0.9073	901.69849	901.71639		0.8517	1.0518	901.71254	1.15E+03	4.40E+04	4.55E+01	0.042	1	0	1	0	0	0	0																								UNKNOWN
1459	5.84E-01	0.9073	916.22409	916.24506	1	0.8684	1.0184	916.23718	1.20E+03	8.18E+03	8.18E+00	0.042	1	0	1	0	0	0	0																								UNKNOWN
1460	1.93E+00	0.9073	916.89942	916.90855	2	0.8628	1.0295	916.90536	1.59E+03	2.26E+04	2.25E+01	0.042	1	0	1	0	0	0	0																								UNKNOWN
1461	5.79E-01	0.9073	919.9815	920.01504	1	0.8572	1.0184	919.99769	1.08E+03	6.14E+03	6.09E+00	0.042	1	0	1	0	0	0	0																								UNKNOWN
1462	7.68E-01	0.9073	923.56326	923.58054	1	0.8628	1.024	923.57502	1.29E+03	1.07E+04	1.06E+01	0.042	1	0	1	0	0	0	0																								UNKNOWN
1463	2.60E+00	0.9073	931.24054	931.25275	1	0.8628	1.0351	931.24681	1.61E+03	3.17E+04	3.09E+01	0.042	1	1	1	0	0	0	0																								UNKNOWN
1464	1.31E+00	0.9073	933.43138	933.44293	1	0.8572	1.0295	933.43889	1.20E+03	1.60E+04	1.55E+01	0.042	1	0	1	0	0	0	0																								UNKNOWN
1465	1.49E+00	0.9073	939.72558	939.74434		0.8517	1.0407	939.73004	1.32E+03	1.70E+04	1.63E+01	0.042	1	1	1	0	0	0	0																								UNKNOWN
1466	2.88E-01	0.9073	945.14978	945.17475	1	0.8628	1.0017	945.16063	1.11E+03	3.64E+03	3.48E+00	0.042	1	0	1	0	0	0	0																								UNKNOWN
1467	8.28E-01	0.9073	952.91071	952.92938	1	0.8628	1.0184	952.92458	1.51E+03	1.18E+04	1.12E+01	0.042	1	0	1	0	0	0	0																								UNKNOWN
1468	5.66E-01	0.9073	965.01277	965.03436		0.8572	1.0184	965.02696	1.21E+03	8.19E+03	7.66E+00	0.042	1	0	1	0	0	0	0																								UNKNOWN
1469	8.43E-01	0.9073	982.25713	982.28053		0.8628	1.0129	982.27349	2.03E+03	1.09E+04	1.00E+01	0.042	1	0	1	0	0	0	0																								UNKNOWN
1470	3.10E-01	0.9073	984.03014	984.05944		0.8628	1.0073	984.03815	1.31E+03	4.49E+03	4.13E+00	0.042	1	0	1	0	0	0	0																								UNKNOWN
1472	1.50E-01	0.9073	998.60744	998.62962	1	0.8684	0.9795	998.61744	1.02E+03	2.20E+03	2.00E+00	0.042	1	0	1	0	0	0	0																								UNKNOWN
1473	4.17E-01	0.9073	999.80525	999.8251		0.8795	1.0129	999.81907	1.50E+03	6.34E+03	5.77E+00	0.042	1	0	1	0	0	0	0																								UNKNOWN
1474	2.42E-01	0.9073	1000.01497	1000.02902	1	0.8795	1.0073	1000.02162	1.18E+03	3.53E+03	3.21E+00	0.042	1	0	1	0	0	0	0																								UNKNOWN
1475	3.99E-01	0.9073	1005.77598	1005.79768	1	0.8684	1.0351	1005.78828	1.17E+03	4.72E+03	4.27E+00	0.042	1	0	1	0	0	0	0																								UNKNOWN
1476	9.77E-01	0.9073	1008.6224	1008.63256	1	0.8572	1.0295	1008.62675	1.49E+03	1.07E+04	9.69E+00	0.042	1	0	1	0	0	0	0																								UNKNOWN
1477	2.20E+00	0.9073	1011.78494	1011.79969	1	0.8572	1.0351	1011.79433	1.60E+03	2.61E+04	2.36E+01	0.042	1	0	1	0	0	0	0																								UNKNOWN
1478	3.01E-01	0.9073	1016.62706	1016.63548	1	0.8795	1.0129	1016.6311	1.67E+03	4.63E+03	4.16E+00	0.042	1	0	1	0	0	0	0																								UNKNOWN
1479	6.54E-01	0.9073	1025.6315	1025.64042	1	0.8684	1.0295	1025.63592	1.28E+03	8.16E+03	7.30E+00	0.042	1	0	1	0	0	0	0																								UNKNOWN
1480	1.72E+00	0.9073	1048.47329	1048.48584	1	0.8517	1.0295	1048.48282	1.27E+03	2.22E+04	1.97E+01	0.042	1	0	1	0	0	0	0																								UNKNOWN
1481	9.56E-01	0.9073	1060.85007	1060.85851	1	0.8684	1.0184	1060.85524	1.47E+03	1.14E+04	1.01E+01	0.042	1	0	1	0	0	0	0																								UNKNOWN
1482	1.41E+00	0.9073	1070.05174	1070.06672		0.8628	1.0351	1070.06261	1.14E+03	1.76E+04	1.55E+01	0.042	1	0	1	0	0	0	0																								UNKNOWN
1483	2.35E+00	0.9073	1078.48466	1078.50977		0.8517	1.0462	1078.49259	1.21E+03	2.73E+04	2.38E+01	0.042	1	1	1	0	0	0	0																								UNKNOWN
1484	9.19E-01	0.9073	1079.25931	1079.27606	1	0.8628	1.0129	1079.26925	1.07E+03	1.26E+04	1.10E+01	0.042	1	0	1	0	0	0	0																								UNKNOWN
1485	2.75E-01	0.9073	1086.49443	1086.51106	1	0.8628	1.0295	1086.50184	1.13E+03	3.27E+03	2.85E+00	0.042	1	0	1	0	0	0	0																								UNKNOWN
1486	5.60E-01	0.9073	1104.6751	1104.68862	1	0.8628	1.0184	1104.68296	1.25E+03	8.00E+03	6.92E+00	0.042	1	0	1	0	0	0	0																								UNKNOWN
1487	2.09E+00	0.9073	1140.69952	1140.70781	1	0.8572	1.0573	1140.70512	1.25E+03	2.49E+04	2.13E+01	0.042	1	0	1	0	0	0	0																								UNKNOWN
1488	4.09E-01	0.9073	1150.29577	1150.31505	1	0.8684	1.0685	1150.30681	1.06E+03	4.27E+03	3.65E+00	0.042	1	1	1	0	0	0	0																								UNKNOWN
1490	1.48E+00	0.9073	1175.31288	1175.33522	1	0.8572	1.0518	1175.32436	1.06E+03	1.92E+04	1.63E+01	0.042	1	0	1	0	0	0	0																								UNKNOWN
1492	2.80E+00	0.9073	1184.52201	1184.53666	1	0.8517	1.1296	1184.53054	1.01E+03	3.33E+04	2.82E+01	0.042	1	0	1	0	0	0	0																								UNKNOWN
1493	2.27E-01	0.9073	1188.39209	1188.40782	2	0.8628	0.9906	1188.3998	1.20E+03	3.69E+03	3.12E+00	0.042	1	0	1	0	0	0	0																								UNKNOWN
1494	2.25E+00	0.9073	1193.53195	1193.54183	1	0.8572	1.0629	1193.53615	1.89E+03	2.82E+04	2.38E+01	0.042	1	0	1	0	0	0	0																								UNKNOWN
1495	5.24E-01	0.9073	1201.52543	1201.54726	1	0.8628	1.0295	1201.53792	1.40E+03	7.05E+03	5.94E+00	0.042	1	0	1	0	0	0	0																								UNKNOWN
1496	4.15E-01	0.9073	1219.12779	1219.16138	1	0.8628	1.024	1219.15084	1.18E+03	5.33E+03	4.47E+00	0.042	1	0	1	0	0	0	0																								UNKNOWN
1497	1.97E+00	0.9073	1228.35229	1228.36265	1	0.8572	1.0518	1228.35658	1.46E+03	2.55E+04	2.14E+01	0.042	1	0	1	0	0	0	0																								UNKNOWN
1498	1.98E+00	0.9073	1228.74715	1228.7669	1	0.8517	1.0573	1228.75689	1.08E+03	2.37E+04	1.98E+01	0.042	1	1	1	0	0	0	0																								UNKNOWN
1499	1.15E+00	0.9073	1245.75813	1245.77055	1	0.8572	1.0462	1245.76635	1.36E+03	1.45E+04	1.21E+01	0.042	1	0	1	0	0	0	0																								UNKNOWN
1500	2.03E+00	0.9073	1246.16231	1246.17882	1	0.8572	1.0629	1246.16759	1.08E+03	2.49E+04	2.08E+01	0.042	1	0	1	0	0	0	0																								UNKNOWN
1501	1.79E+00	0.9073	1246.36161	1246.37359	1	0.8517	1.0573	1246.36698	1.52E+03	2.22E+04	1.85E+01	0.042	1	1	1	0	0	0	0																								UNKNOWN
1503	7.06E-01	0.9073	1281.98152	1281.99609	1	0.8572	1.0407	1281.98897	1.62E+03	9.22E+03	7.65E+00	0.042	1	1	1	0	0	0	0																								UNKNOWN
1504	3.83E-01	0.9073	1288.78057	1288.79793	1	0.8739	1.0351	1288.79147	1.25E+03	5.91E+03	4.90E+00	0.042	1	0	1	0	0	0	0																								UNKNOWN
1505	6.95E-01	0.9073	1299.57739	1299.60421		0.8572	1.0573	1299.58806	1.05E+03	7.64E+03	6.32E+00	0.042	1	1	1	0	0	0	0																								UNKNOWN
1506	9.71E-01	0.9073	1343.8122	1343.83029	1	0.8628	1.124	1343.82358	1.05E+03	1.00E+04	8.23E+00	0.042	1	0	1	0	0	0	0																								UNKNOWN
1507	1.31E-01	0.9073	1354.32133	1354.33465	1	0.8795	0.9795	1354.32946	1.12E+03	2.64E+03	2.16E+00	0.042	1	0	1	0	0	0	0																								UNKNOWN
1508	4.25E-01	0.9073	1376.58802	1376.60236	1	0.8739	1.0295	1376.59363	1.67E+03	5.38E+03	4.41E+00	0.042	1	0	1	0	0	0	0																								UNKNOWN
1510	7.80E-01	0.9073	1388.09131	1388.1041	1	0.8628	1.0629	1388.09951	1.02E+03	9.75E+03	7.97E+00	0.042	1	0	1	0	0	0	0																								UNKNOWN
1511	1.35E-01	0.9073	1398.346	1398.36293	1	0.8795	0.9851	1398.35461	1.02E+03	2.64E+03	2.16E+00	0.042	1	0	1	0	0	0	0																								UNKNOWN
1512	4.80E-01	0.9073	1398.60022	1398.61761	1	0.8628	1.0407	1398.60615	1.04E+03	6.90E+03	5.63E+00	0.042	1	0	1	0	0	0	0																								UNKNOWN
1513	7.21E-01	0.9073	1398.84922	1398.86183	1	0.8628	1.0629	1398.85646	1.29E+03	8.37E+03	6.84E+00	0.042	1	1	1	0	0	0	0																								UNKNOWN
1514	4.98E-01	0.9073	1409.60648	1409.62385	1	0.8684	1.0462	1409.61317	1.38E+03	6.03E+03	4.91E+00	0.042	1	1	1	0	0	0	0																								UNKNOWN
1515	7.75E-01	0.9073	1420.85921	1420.87411	1	0.8628	1.0629	1420.86949	1.09E+03	9.00E+03	7.33E+00	0.042	1	0	1	0	0	0	0																								UNKNOWN
1516	7.61E-01	0.9073	1442.87754	1442.8922	1	0.8628	1.0629	1442.88394	1.16E+03	9.85E+03	8.00E+00	0.042	1	1	1	0	0	0	0																								UNKNOWN
1518	6.93E-01	0.9073	1454.38059	1454.39886	1	0.8628	1.0518	1454.39168	1.15E+03	9.24E+03	7.50E+00	0.042	1	0	1	0	0	0	0																								UNKNOWN
1519	4.51E-01	0.9073	1464.63549	1464.65166	1	0.8684	1.0462	1464.64645	1.61E+03	5.97E+03	4.84E+00	0.042	1	0	1	0	0	0	0																								UNKNOWN
1520	7.30E-01	0.9073	1464.88575	1464.9015	1	0.8628	1.074	1464.89638	1.05E+03	9.01E+03	7.31E+00	0.042	1	1	1	0	0	0	0																								UNKNOWN
1521	7.39E-01	0.9073	1475.89721	1475.90658	1	0.8628	1.0629	1475.90266	1.31E+03	9.24E+03	7.49E+00	0.042	1	1	1	0	0	0	0																								UNKNOWN
1523	6.80E-01	0.9073	1497.91089	1497.92123	1	0.8628	1.0573	1497.91521	1.16E+03	8.17E+03	6.61E+00	0.042	1	1	1	0	0	0	0																								UNKNOWN
1524	4.23E-01	0.9073	1508.6654	1508.67875	1	0.8684	1.0462	1508.67146	1.18E+03	5.50E+03	4.44E+00	0.042	1	0	1	0	0	0	0																								UNKNOWN
1525	6.05E-01	0.9073	1508.91835	1508.9276	1	0.8628	1.0573	1508.92207	1.29E+03	7.88E+03	6.37E+00	0.042	1	0	1	0	0	0	0																								UNKNOWN
1527	3.65E-01	0.9073	1553.68809	1553.70503	1	0.8628	1.0462	1553.69881	1.25E+03	5.10E+03	4.11E+00	0.042	1	1	1	0	0	0	0																								UNKNOWN
1528	2.98E-01	0.9073	1564.20119	1564.21174	1	0.8739	0.9573	1564.20512	3.03E+03	6.92E+03	5.57E+00	0.042	1	0	1	0	0	0	0																								UNKNOWN
1529	4.43E-01	0.9073	1564.44896	1564.46195	1	0.8684	1.0518	1564.45526	1.10E+03	6.28E+03	5.05E+00	0.042	1	1	1	0	0	0	0																								UNKNOWN
1531	4.07E-01	0.9073	1575.45293	1575.46926	1	0.8684	1.0518	1575.46313	1.35E+03	5.62E+03	4.52E+00	0.042	1	0	1	0	0	0	0																								UNKNOWN
1532	3.50E-01	0.9073	1585.95995	1585.97477	1	0.8628	1.0518	1585.96872	1.07E+03	4.81E+03	3.86E+00	0.042	1	0	1	0	0	0	0																								UNKNOWN
1533	1.97E-01	0.9073	1597.7222	1597.73672	1	0.8684	0.9851	1597.72861	1.08E+03	3.47E+03	2.79E+00	0.042	1	0	1	0	0	0	0																								UNKNOWN
1534	2.47E-01	0.9073	1607.97391	1607.99107	1	0.8684	1.024	1607.98056	1.13E+03	3.83E+03	3.07E+00	0.042	1	0	1	0	0	0	0																								UNKNOWN
1535	1.87E-01	0.9073	1618.97614	1618.99595	1	0.8684	0.9795	1618.98659	1.20E+03	3.47E+03	2.78E+00	0.042	1	0	1	0	0	0	0																								UNKNOWN
1536	1.29E+00	0.909	702.93805	702.95198	1	0.8628	1.024	702.94458	1.20E+03	1.42E+04	1.52E+01	0.083	2	0	0.881	1.52	0.00107	0.0187	0																								UNKNOWN
1537	2.42E+00	0.909	807.36334	807.38334		0.8572	1.0295	807.36966	1.26E+03	2.88E+04	2.72E+01	0.083	2	0	0.796	2.67	0.00215	0.0147	0																								UNKNOWN
1538	2.81E+00	0.909	931.40544	931.42388	1	0.8628	1.0518	931.41398	1.07E+03	3.44E+04	3.35E+01	0.083	2	1	0.97	0.39	0.00037	0.0035	0																								UNKNOWN
1539	1.25E+00	0.909	887.54742	887.56673	1	0.8684	1.024	887.55408	1.36E+03	1.42E+04	1.53E+01	0.083	2	0	0.94	0.78	0.00069	0.0076	0																								UNKNOWN
1540	1.38E+00	0.909	902.39157	902.41297	1	0.8684	1.0518	902.39935	1.04E+03	1.47E+04	1.51E+01	0.083	2	0	0.898	1.3	0.00117	0.0187	0																								UNKNOWN
1541	2.32E+00	0.909	916.73219	916.74614	2	0.8628	1.0295	916.73787	1.08E+03	2.82E+04	2.82E+01	0.083	2	0	0.92	1.04	0.00095	0.0076	0																								UNKNOWN
1542	3.45E+00	0.909	997.28001	997.29485	1	0.8517	1.0462	997.2857	1.20E+03	4.24E+04	3.86E+01	0.083	2	0	0.958	0.54	0.00054	0.0076	0																								UNKNOWN
1543	1.56E+00	0.909	1096.67104	1096.69258	1	0.8572	1.0518	1096.68011	1.05E+03	1.90E+04	1.65E+01	0.083	2	0	0.858	1.88	0.00207	0.0035	0																								UNKNOWN
1544	1.93E+00	0.909	1105.27317	1105.29161	1	0.8628	1.0518	1105.28369	1.07E+03	2.31E+04	2.00E+01	0.083	2	0	0.973	0.35	0.00039	0.0035	0																								UNKNOWN
1545	1.15E+00	0.909	1087.26684	1087.29122	1	0.8684	1.0351	1087.27228	1.03E+03	1.47E+04	1.28E+01	0.083	2	1	0.983	0.16	0.00018	0.0187	0																								UNKNOWN
1546	1.07E+00	0.909	1096.87014	1096.8865	1	0.8684	1.0351	1096.87906	1.10E+03	1.40E+04	1.21E+01	0.083	2	0	0.992	0.08	0.00009	0.0076	0																								UNKNOWN
1547	1.38E+00	0.909	1113.68037	1113.69409	1	0.8628	1.0351	1113.68806	1.16E+03	1.80E+04	1.55E+01	0.083	2	0	0.98	0.24	0.00027	0.0076	0																								UNKNOWN
1548	2.22E+00	0.909	1202.33412	1202.34934	1	0.8572	1.0573	1202.3404	1.12E+03	2.65E+04	2.23E+01	0.083	2	1	0.872	1.69	0.00204	0.0035	0																								UNKNOWN
1549	1.42E+00	0.909	1132.09208	1132.10642	1	0.8628	1.0573	1132.09976	1.04E+03	1.73E+04	1.49E+01	0.083	2	0	0.939	0.75	0.00085	0.0187	0																								UNKNOWN
1550	1.52E+00	0.909	1149.70519	1149.71741	1	0.8628	1.0518	1149.71071	1.10E+03	1.86E+04	1.59E+01	0.083	2	0	0.944	0.69	0.0008	0.0147	0																								UNKNOWN
1551	1.50E+00	0.909	1184.11911	1184.13796	1	0.8572	1.0462	1184.12924	1.12E+03	1.95E+04	1.65E+01	0.083	2	0	0.993	0.04	0.00005	0.0147	0																								UNKNOWN
1552	1.70E-01	0.9108	945.74561	945.75497		0.8663	0.9497	945.75013	1.24E+03	3.85E+03	3.61E+00	0.042	1	0	1	0	0	0	0																								UNKNOWN
1553	1.21E-01	0.9108	1041.81051	1041.82115		0.8663	0.9441	1041.8139	1.09E+03	2.59E+03	2.25E+00	0.042	1	0	1	0	0	0	0																								UNKNOWN
1554	1.97E+00	0.9118	763.59929	763.61757	1	0.8572	1.0629	763.60816	1.06E+03	3.02E+04	2.26E+01	0.083	2	1	0.83	2.2	0.00168	0.0202	0																								UNKNOWN
1555	5.18E+00	0.9118	851.38042	851.39769		0.8517	1.0518	851.39163	1.03E+03	3.87E+04	5.73E+01	0.083	2	0	0.91	1.2	0.00102	0.002	0																								UNKNOWN
1556	5.76E+00	0.9118	857.53053	857.54145	1	0.8517	1.0518	857.53631	1.41E+03	4.91E+04	6.56E+01	0.083	2	2	0.962	0.51	0.00043	0.002	0																								UNKNOWN
1557	2.84E+00	0.9118	938.57253	938.59546	1	0.8572	1.0573	938.58359	1.03E+03	3.32E+04	3.20E+01	0.083	2	0	0.889	1.43	0.00134	0.0131	0																								UNKNOWN
1558	1.07E+00	0.9118	1043.43544	1043.45976	1	0.8684	1.0462	1043.44631	1.01E+03	1.40E+04	1.24E+01	0.083	2	0	0.778	2.95	0.00308	0.002	0																								UNKNOWN
1559	1.67E+00	0.9118	1087.46357	1087.48351	1	0.8628	1.0573	1087.47375	1.05E+03	1.93E+04	1.67E+01	0.083	2	0	0.935	0.82	0.00089	0.0131	0																								UNKNOWN
1560	1.63E+00	0.9118	1105.47726	1105.48964	1	0.8628	1.0518	1105.48441	1.17E+03	2.07E+04	1.79E+01	0.083	2	0	0.972	0.35	0.00039	0.0091	0																								UNKNOWN
1561	1.74E+00	0.9118	1114.28265	1114.29605		0.8719	1.0462	1114.29069	1.08E+03	2.36E+04	2.04E+01	0.083	2	2	0.966	0.42	0.00047	0.0091	0																								UNKNOWN
1562	1.98E+00	0.9118	1123.08586	1123.10122	1	0.8572	1.0462	1123.09304	1.02E+03	2.57E+04	2.21E+01	0.083	2	0	0.959	0.55	0.00061	0.002	0																								UNKNOWN
1563	2.42E+00	0.9118	1131.68677	1131.70409	1	0.8572	1.0629	1131.69884	1.22E+03	3.00E+04	2.58E+01	0.083	2	0	0.979	0.28	0.00031	0.002	0																								UNKNOWN
1564	1.15E-01	0.9124	1391.48073	1391.4916		0.8265	0.9899	1391.48575	1.05E+03	2.22E+03	1.69E+00	0.125	3	0	0.885	1.69	0.00236	0.1078	0																								UNKNOWN
1565	2.33E-01	0.9128	579.16776	579.17875		0.8684	0.9795	579.17327	1.06E+03	4.48E+03	3.71E+00	0.042	1	0	1	0	0	0	0																								UNKNOWN
1566	2.93E-01	0.9128	579.26785	579.2775	1	0.8739	1.0073	579.27168	1.17E+03	5.81E+03	4.82E+00	0.042	1	0	1	0	0	0	0																								UNKNOWN
1567	1.33E-01	0.9128	582.81105	582.82042	1	0.885	0.9684	582.81754	1.11E+03	2.72E+03	2.32E+00	0.042	1	0	1	0	0	0	0																								UNKNOWN
1568	3.85E-01	0.9128	583.77004	583.77791		0.8684	1.0017	583.77481	1.63E+03	6.42E+03	5.51E+00	0.042	1	1	1	0	0	0	0																								UNKNOWN
1569	1.92E-01	0.9128	587.70349	587.71605		0.8795	0.9684	587.71	1.36E+03	4.20E+03	3.72E+00	0.042	1	0	1	0	0	0	0																								UNKNOWN
1570	3.21E-01	0.9128	587.86458	587.88112		0.8684	0.9962	587.87376	1.33E+03	5.28E+03	4.68E+00	0.042	1	0	1	0	0	0	0																								UNKNOWN
1571	7.25E-01	0.9128	588.27468	588.28831		0.8572	1.024	588.28144	1.26E+03	1.07E+04	9.49E+00	0.042	1	0	1	0	0	0	0																								UNKNOWN
1572	1.24E-01	0.9128	596.10544	596.1154		0.8628	0.9295	596.1106	1.09E+03	2.99E+03	2.87E+00	0.042	1	0	1	0	0	0	0																								UNKNOWN
1573	4.35E-01	0.9128	596.19232	596.20673		0.8572	1.0017	596.19982	1.28E+03	5.06E+03	4.86E+00	0.042	1	0	1	0	0	0	0																								UNKNOWN
1574	3.70E-01	0.9128	596.46775	596.47814	1	0.8572	0.9906	596.47289	1.05E+03	4.98E+03	4.80E+00	0.042	1	0	1	0	0	0	0																								UNKNOWN
1575	7.75E-01	0.9128	596.97798	596.98579		0.8628	1.0184	596.98242	1.18E+03	9.60E+03	9.31E+00	0.042	1	0	1	0	0	0	0																								UNKNOWN
1576	4.24E-01	0.9128	597.59951	597.60732		0.8739	1.0073	597.60384	1.47E+03	6.06E+03	5.92E+00	0.042	1	0	1	0	0	0	0																								UNKNOWN
1577	3.04E-01	0.9128	597.70791	597.72176		0.8795	1.0017	597.71588	1.57E+03	4.07E+03	3.98E+00	0.042	1	0	1	0	0	0	0																								UNKNOWN
1578	1.26E-01	0.9128	597.93335	597.94509		0.8795	0.9795	597.93802	1.02E+03	2.34E+03	2.29E+00	0.042	1	0	1	0	0	0	0																								UNKNOWN
1579	2.42E-01	0.9128	604.10914	604.1278	1	0.8684	0.9684	604.11616	1.26E+03	3.52E+03	3.74E+00	0.042	1	0	1	0	0	0	0																								UNKNOWN
1580	6.12E-01	0.9128	605.48314	605.50141	1	0.8628	1.0129	605.48783	1.26E+03	7.04E+03	7.63E+00	0.042	1	0	1	0	0	0	0																								UNKNOWN
1581	1.23E+00	0.9128	610.18554	610.19423		0.8572	1.0462	610.19004	1.06E+03	1.23E+04	1.28E+01	0.042	1	1	1	0	0	0	0																								UNKNOWN
1582	9.00E-01	0.9128	617.16714	617.17493		0.8628	1.0073	617.17168	1.31E+03	1.33E+04	1.32E+01	0.042	1	0	1	0	0	0	0																								UNKNOWN
1583	2.07E-01	0.9128	617.50094	617.51307	1	0.9017	0.9851	617.50506	1.22E+03	4.72E+03	4.67E+00	0.042	1	0	1	0	0	0	0																								UNKNOWN
1584	9.78E-01	0.9128	622.05833	622.06645		0.8684	1.0407	622.0637	1.04E+03	1.31E+04	1.27E+01	0.042	1	1	1	0	0	0	0																								UNKNOWN
1585	1.33E-01	0.9128	622.49766	622.51277	1	0.8795	0.9462	622.50782	1.11E+03	3.70E+03	3.58E+00	0.042	1	0	1	0	0	0	0																								UNKNOWN
1586	2.50E-01	0.9128	622.98988	623.00065		0.8684	1.0017	622.99699	1.05E+03	3.43E+03	3.32E+00	0.042	1	0	1	0	0	0	0																								UNKNOWN
1587	1.50E+00	0.9128	623.38943	623.40445	1	0.8572	1.0796	623.39799	1.01E+03	1.70E+04	1.64E+01	0.042	1	1	1	0	0	0	0																								UNKNOWN
1588	1.29E+00	0.9128	627.5947	627.60409		0.8572	1.0351	627.60096	1.16E+03	1.55E+04	1.48E+01	0.042	1	0	1	0	0	0	0																								UNKNOWN
1589	2.30E-01	0.9128	631.39429	631.40797	1	0.8795	0.9962	631.40256	1.09E+03	3.43E+03	3.24E+00	0.042	1	0	1	0	0	0	0																								UNKNOWN
1590	1.07E+00	0.9128	631.73133	631.74912		0.8572	1.0407	631.73747	1.03E+03	1.40E+04	1.32E+01	0.042	1	0	1	0	0	0	0																								UNKNOWN
1591	1.16E+00	0.9128	641.73674	641.74809		0.8572	1.0295	641.74162	1.04E+03	1.48E+04	1.37E+01	0.042	1	0	1	0	0	0	0																								UNKNOWN
1592	8.02E-01	0.9128	641.85022	641.85783		0.8628	1.0351	641.85331	1.09E+03	1.24E+04	1.15E+01	0.042	1	0	1	0	0	0	0																								UNKNOWN
1593	2.18E-01	0.9128	642.28102	642.29729		0.8906	0.9851	642.28663	1.05E+03	3.82E+03	3.55E+00	0.042	1	0	1	0	0	0	0																								UNKNOWN
1594	8.87E-02	0.9128	642.77987	642.79101		0.885	0.9406	642.78461	1.22E+03	3.05E+03	2.83E+00	0.042	1	0	1	0	0	0	0																								UNKNOWN
1595	5.79E-01	0.9128	645.60637	645.61443		0.8572	0.9906	645.61082	1.02E+03	7.84E+03	7.27E+00	0.042	1	0	1	0	0	0	0																								UNKNOWN
1596	3.36E-01	0.9128	647.90589	647.91855	1	0.8739	1.0073	647.91179	1.23E+03	5.30E+03	4.91E+00	0.042	1	1	1	0	0	0	0																								UNKNOWN
1597	3.48E-01	0.9128	648.02925	648.04467		0.8739	0.9962	648.03792	1.28E+03	5.51E+03	5.10E+00	0.042	1	0	1	0	0	0	0																								UNKNOWN
1598	3.21E-01	0.9128	648.15363	648.16961		0.8684	1.0073	648.1609	1.15E+03	4.04E+03	3.75E+00	0.042	1	0	1	0	0	0	0																								UNKNOWN
1599	4.28E-02	0.9128	650.30371	650.31742	1	0.885	0.9239	650.30909	1.02E+03	1.73E+03	1.60E+00	0.042	1	0	1	0	0	0	0																								UNKNOWN
1600	7.90E-01	0.9128	651.1875	651.19673	1	0.8628	1.024	651.19164	1.78E+03	1.07E+04	9.88E+00	0.042	1	0	1	0	0	0	0																								UNKNOWN
1601	2.64E-01	0.9128	653.287	653.29498		0.8795	0.9962	653.28994	1.26E+03	4.38E+03	4.05E+00	0.042	1	0	1	0	0	0	0																								UNKNOWN
1602	3.50E-01	0.9128	653.4085	653.42095	1	0.8739	1.0129	653.4139	1.11E+03	5.15E+03	4.77E+00	0.042	1	0	1	0	0	0	0																								UNKNOWN
1603	2.53E-01	0.9128	653.53727	653.5494		0.8795	0.9628	653.54098	2.02E+03	5.15E+03	4.77E+00	0.042	1	0	1	0	0	0	0																								UNKNOWN
1604	4.89E-01	0.9128	659.03549	659.04386		0.8795	1.0129	659.04068	1.04E+03	7.02E+03	6.52E+00	0.042	1	0	1	0	0	0	0																								UNKNOWN
1605	6.07E-02	0.9128	659.41541	659.42037	1	0.8906	0.9239	659.4183	1.79E+03	3.44E+03	3.20E+00	0.042	1	0	1	0	0	0	0																								UNKNOWN
1606	5.07E-01	0.9128	664.53585	664.555	1	0.8684	1.024	664.54539	1.01E+03	7.11E+03	6.63E+00	0.042	1	0	1	0	0	0	0																								UNKNOWN
1607	7.90E-01	0.9128	665.86369	665.87811	1	0.8628	1.0129	665.86739	1.86E+03	1.06E+04	9.92E+00	0.042	1	0	1	0	0	0	0																								UNKNOWN
1608	1.27E+00	0.9128	666.19384	666.2056		0.8628	1.0351	666.20125	1.36E+03	1.68E+04	1.57E+01	0.042	1	1	1	0	0	0	0																								UNKNOWN
1609	1.01E+00	0.9128	666.30598	666.31596	1	0.8628	1.0295	666.312	1.38E+03	1.31E+04	1.22E+01	0.042	1	0	1	0	0	0	0																								UNKNOWN
1610	5.38E-01	0.9128	670.04613	670.05658		0.8739	1.0073	670.05055	1.40E+03	7.37E+03	6.92E+00	0.042	1	0	1	0	0	0	0																								UNKNOWN
1611	4.36E-01	0.9128	670.17102	670.18395		0.8739	1.0129	670.17578	1.22E+03	5.29E+03	4.97E+00	0.042	1	0	1	0	0	0	0																								UNKNOWN
1612	8.91E-01	0.9128	676.31713	676.32883		0.8572	1.0129	676.32382	2.20E+03	1.18E+04	1.12E+01	0.042	1	0	1	0	0	0	0																								UNKNOWN
1613	5.31E-01	0.9128	681.4253	681.43576	1	0.8684	1.0295	681.43132	1.03E+03	6.72E+03	6.47E+00	0.042	1	0	1	0	0	0	0																								UNKNOWN
1614	9.21E-01	0.9128	685.42963	685.43731	1	0.8628	1.0295	685.43521	1.15E+03	1.09E+04	1.07E+01	0.042	1	0	1	0	0	0	0																								UNKNOWN
1615	1.01E+00	0.9128	692.05995	692.06822		0.8628	1.0129	692.06329	1.22E+03	1.23E+04	1.23E+01	0.042	1	0	1	0	0	0	0																								UNKNOWN
1616	2.83E-01	0.9128	695.09822	695.10978	1	0.8684	1.0017	695.10629	1.25E+03	3.69E+03	3.74E+00	0.042	1	0	1	0	0	0	0																								UNKNOWN
1617	1.11E+00	0.9128	697.43654	697.4436	1	0.8628	1.0295	697.44129	1.06E+03	1.37E+04	1.41E+01	0.042	1	0	1	0	0	0	0																								UNKNOWN
1618	3.06E-01	0.9128	700.00048	700.02057	1	0.8684	0.9906	700.00782	1.65E+03	4.11E+03	4.30E+00	0.042	1	0	1	0	0	0	0																								UNKNOWN
1619	1.12E+00	0.9128	703.18914	703.20032		0.8628	1.0295	703.19554	1.07E+03	1.41E+04	1.51E+01	0.042	1	0	1	0	0	0	0																								UNKNOWN
1620	8.79E-01	0.9128	704.99119	705.00415	1	0.8572	1.0129	704.99903	1.16E+03	8.78E+03	9.56E+00	0.042	1	0	1	0	0	0	0																								UNKNOWN
1621	1.24E-01	0.9128	712.58969	712.59572		0.8906	0.9462	712.59226	1.29E+03	3.37E+03	3.88E+00	0.042	1	0	1	0	0	0	0																								UNKNOWN
1622	1.47E+00	0.9128	713.94872	713.95681	1	0.8628	1.024	713.95106	1.19E+03	1.64E+04	1.83E+01	0.042	1	0	1	0	0	0	0																								UNKNOWN
1623	1.11E+00	0.9128	720.11115	720.128		0.8572	1.0184	720.12029	1.11E+03	1.38E+04	1.37E+01	0.042	1	0	1	0	0	0	0																								UNKNOWN
1624	9.69E-01	0.9128	729.67769	729.68699		0.8572	1.0129	729.68311	2.35E+03	1.35E+04	1.17E+01	0.042	1	0	1	0	0	0	0																								UNKNOWN
1625	3.79E-01	0.9128	731.45015	731.46506	1	0.8684	1.0295	731.45968	1.30E+03	5.23E+03	4.44E+00	0.042	1	0	1	0	0	0	0																								UNKNOWN
1627	3.89E-01	0.9128	731.73937	731.75227		0.8684	1.0129	731.7466	1.05E+03	6.24E+03	5.28E+00	0.042	1	0	1	0	0	0	0																								UNKNOWN
1628	4.23E-01	0.9128	738.03244	738.0497		0.8739	1.0184	738.03786	1.12E+03	7.33E+03	5.82E+00	0.042	1	0	1	0	0	0	0																								UNKNOWN
1629	4.07E-01	0.9128	744.03272	744.04673		0.8739	1.0129	744.04104	1.52E+03	6.10E+03	4.66E+00	0.042	1	0	1	0	0	0	0																								UNKNOWN
1630	1.04E+00	0.9128	747.34066	747.3524		0.8628	1.0351	747.34668	1.06E+03	1.76E+04	1.30E+01	0.042	1	0	1	0	0	0	0																								UNKNOWN
1631	8.44E-02	0.9128	751.17762	751.19412	1	0.885	0.9573	751.18715	1.04E+03	2.82E+03	2.02E+00	0.042	1	0	1	0	0	0	0																								UNKNOWN
1632	2.86E-01	0.9128	758.71884	758.73249	1	0.8628	1.0073	758.72533	1.56E+03	5.20E+03	3.77E+00	0.042	1	0	1	0	0	0	0																								UNKNOWN
1633	2.37E-01	0.9128	764.35065	764.36997		0.8572	0.9573	764.36344	1.10E+03	5.15E+03	3.88E+00	0.042	1	0	1	0	0	0	0																								UNKNOWN
1634	1.13E+00	0.9128	769.61049	769.63103		0.8628	1.0295	769.62286	1.51E+03	1.73E+04	1.35E+01	0.042	1	0	1	0	0	0	0																								UNKNOWN
1635	5.94E-01	0.9128	769.75043	769.77329		0.8739	1.0073	769.76441	2.90E+03	8.85E+03	6.88E+00	0.042	1	0	1	0	0	0	0																								UNKNOWN
1636	5.37E-02	0.9128	770.19959	770.2179		0.885	0.9295	770.20458	1.31E+03	2.22E+03	1.73E+00	0.042	1	0	1	0	0	0	0																								UNKNOWN
1637	8.78E-01	0.9128	775.90381	775.91904		0.8684	1.024	775.91666	1.01E+03	1.42E+04	1.14E+01	0.042	1	0	1	0	0	0	0																								UNKNOWN
1638	2.98E-01	0.9128	783.59865	783.61049		0.8628	1.0017	783.60469	1.40E+03	5.15E+03	4.31E+00	0.042	1	0	1	0	0	0	0																								UNKNOWN
1639	1.79E-01	0.9128	783.71014	783.722		0.8684	0.9628	783.71671	1.84E+03	4.17E+03	3.49E+00	0.042	1	0	1	0	0	0	0																								UNKNOWN
1640	1.37E+00	0.9128	785.86359	785.87525		0.8572	1.024	785.86917	1.46E+03	1.78E+04	1.51E+01	0.042	1	0	1	0	0	0	0																								UNKNOWN
1641	5.07E-01	0.9128	788.76799	788.78817		0.8628	1.0073	788.77936	1.01E+03	8.60E+03	7.38E+00	0.042	1	0	1	0	0	0	0																								UNKNOWN
1642	1.62E+00	0.9128	794.63713	794.64626		0.8572	1.024	794.64221	1.38E+03	2.26E+04	1.99E+01	0.042	1	0	1	0	0	0	0																								UNKNOWN
1643	3.56E-01	0.9128	801.75095	801.76677	1	0.8684	0.9962	801.75779	1.47E+03	5.10E+03	4.67E+00	0.042	1	0	1	0	0	0	0																								UNKNOWN
1644	2.21E-01	0.9128	806.66763	806.68318		0.8795	0.9795	806.67294	1.06E+03	3.93E+03	3.70E+00	0.042	1	0	1	0	0	0	0																								UNKNOWN
1645	9.90E-01	0.9128	813.92724	813.95176		0.8684	1.0351	813.93745	1.01E+03	1.19E+04	1.17E+01	0.042	1	0	1	0	0	0	0																								UNKNOWN
1646	1.31E+00	0.9128	826.50239	826.52116	1	0.8628	1.0462	826.5179	1.31E+03	1.40E+04	1.49E+01	0.042	1	0	1	0	0	0	0																								UNKNOWN
1647	7.44E-01	0.9128	831.94003	831.95477	1	0.8684	1.0129	831.94776	1.05E+03	7.54E+03	8.45E+00	0.042	1	0	1	0	0	0	0																								UNKNOWN
1648	1.09E+00	0.9128	850.69111	850.70327		0.8739	1.0184	850.69824	1.07E+03	9.73E+03	1.46E+01	0.042	1	0	1	0	0	0	0																								UNKNOWN
1649	2.93E+00	0.9128	857.25149	857.27213		0.8684	1.0462	857.25889	1.07E+03	2.45E+04	3.29E+01	0.042	1	0	1	0	0	0	0																								UNKNOWN
1650	1.17E+00	0.9128	865.20237	865.21852	1	0.8739	1.0184	865.20785	1.81E+03	1.23E+04	1.51E+01	0.042	1	0	1	0	0	0	0																								UNKNOWN
1651	3.63E-01	0.9128	872.20773	872.21649	1	0.8795	1.0073	872.21135	1.10E+03	4.87E+03	5.67E+00	0.042	1	0	1	0	0	0	0																								UNKNOWN
1652	1.17E+00	0.9128	880.21047	880.2223	1	0.8684	1.024	880.2168	1.11E+03	1.40E+04	1.56E+01	0.042	1	0	1	0	0	0	0																								UNKNOWN
1653	1.88E+00	0.9128	894.54597	894.56388	1	0.8628	1.0351	894.55815	1.03E+03	2.05E+04	2.16E+01	0.042	1	0	1	0	0	0	0																								UNKNOWN
1654	1.74E-01	0.9128	921.41673	921.44076	1	0.8684	0.9684	921.42668	1.05E+03	2.97E+03	2.94E+00	0.042	1	0	1	0	0	0	0																								UNKNOWN
1655	6.46E-01	0.9128	930.90204	930.91607	1	0.8684	1.0129	930.91208	1.36E+03	8.38E+03	8.17E+00	0.042	1	0	1	0	0	0	0																								UNKNOWN
1656	1.77E+00	0.9128	931.0696	931.08484	1	0.8628	1.0351	931.07939	1.33E+03	2.24E+04	2.18E+01	0.042	1	0	1	0	0	0	0																								UNKNOWN
1657	1.90E+00	0.9128	933.28943	933.29965		0.8572	1.024	933.2957	1.80E+03	2.10E+04	2.04E+01	0.042	1	0	1	0	0	0	0																								UNKNOWN
1658	2.20E+00	0.9128	946.40988	946.4374		0.8572	1.0518	946.42363	1.12E+03	2.61E+04	2.49E+01	0.042	1	0	1	0	0	0	0																								UNKNOWN
1659	7.57E-01	0.9128	967.59542	967.60524	1	0.8628	1.024	967.60131	1.35E+03	9.55E+03	8.91E+00	0.042	1	0	1	0	0	0	0																								UNKNOWN
1660	6.85E-01	0.9128	974.93579	974.94105	1	0.8628	0.9851	974.93828	2.01E+03	1.04E+04	9.66E+00	0.042	1	0	1	0	0	0	0																								UNKNOWN
1661	8.27E-01	0.9128	996.94678	996.95965	1	0.8572	1.0129	996.95189	1.33E+03	9.44E+03	8.59E+00	0.042	1	0	1	0	0	0	0																								UNKNOWN
1662	6.18E-01	0.9128	999.60572	999.62453	1	0.8684	1.0295	999.62114	1.22E+03	8.17E+03	7.42E+00	0.042	1	0	1	0	0	0	0																								UNKNOWN
1663	3.66E+00	0.9128	1004.60567	1004.62859	1	0.8572	1.124	1004.62343	1.06E+03	4.29E+04	3.89E+01	0.042	1	0	1	0	0	0	0																								UNKNOWN
1664	5.52E-01	0.9128	1016.82073	1016.83739	1	0.8739	1.0184	1016.82906	1.34E+03	7.37E+03	6.63E+00	0.042	1	0	1	0	0	0	0																								UNKNOWN
1665	7.43E-01	0.9128	1018.96102	1018.96925	1	0.8572	1.0184	1018.96547	1.12E+03	8.85E+03	7.95E+00	0.042	1	0	1	0	0	0	0																								UNKNOWN
1666	1.89E-01	0.9128	1021.48463	1021.49484		0.8628	0.9573	1021.48836	1.25E+03	3.36E+03	3.02E+00	0.042	1	0	1	0	0	0	0																								UNKNOWN
1667	7.95E-01	0.9128	1026.02876	1026.04261		0.8739	1.0351	1026.03548	1.14E+03	1.01E+04	9.01E+00	0.042	1	0	1	0	0	0	0																								UNKNOWN
1668	8.09E-01	0.9128	1043.84084	1043.85159		0.8684	1.0184	1043.84759	1.42E+03	1.12E+04	9.90E+00	0.042	1	0	1	0	0	0	0																								UNKNOWN
1669	4.97E-01	0.9128	1044.04386	1044.05396	1	0.8739	1.0184	1044.04805	1.09E+03	6.90E+03	6.12E+00	0.042	1	0	1	0	0	0	0																								UNKNOWN
1670	8.10E-01	0.9128	1052.03989	1052.05556	1	0.8684	1.024	1052.05064	1.28E+03	1.11E+04	9.75E+00	0.042	1	0	1	0	0	0	0																								UNKNOWN
1671	1.13E+00	0.9128	1052.63332	1052.65708		0.8517	1.0462	1052.65246	1.01E+03	1.42E+04	1.26E+01	0.042	1	0	1	0	0	0	0																								UNKNOWN
1672	6.26E-01	0.9128	1052.83786	1052.86042	1	0.8739	1.0295	1052.85048	1.23E+03	7.73E+03	6.82E+00	0.042	1	0	1	0	0	0	0																								UNKNOWN
1673	1.09E+00	0.9128	1070.25811	1070.28365		0.8795	1.0351	1070.26756	1.08E+03	1.34E+04	1.17E+01	0.042	1	0	1	0	0	0	0																								UNKNOWN
1674	1.29E+00	0.9128	1123.2888	1123.30458		0.8628	1.0462	1123.29541	1.27E+03	1.63E+04	1.40E+01	0.042	1	2	1	0	0	0	0																								UNKNOWN
1675	5.80E-01	0.9128	1157.50823	1157.51995	1	0.8628	1.0295	1157.5131	1.11E+03	7.37E+03	6.27E+00	0.042	1	0	1	0	0	0	0																								UNKNOWN
1676	1.24E+00	0.9128	1158.88664	1158.92177	1	0.8628	1.124	1158.90317	1.22E+03	1.15E+04	9.76E+00	0.042	1	0	1	0	0	0	0																								UNKNOWN
1677	1.37E+00	0.9128	1210.54132	1210.55792	1	0.8572	1.0462	1210.54685	1.33E+03	1.66E+04	1.39E+01	0.042	1	0	1	0	0	0	0																								UNKNOWN
1678	1.63E-01	0.9128	1244.50641	1244.52729		0.885	1.0073	1244.51527	1.03E+03	2.36E+03	1.97E+00	0.042	1	0	1	0	0	0	0																								UNKNOWN
1680	3.10E-01	0.9128	1267.01866	1267.04108		0.8739	1.024	1267.02979	1.08E+03	4.25E+03	3.54E+00	0.042	1	0	1	0	0	0	0																								UNKNOWN
1681	2.65E-01	0.9128	1288.53265	1288.54432		0.885	1.0295	1288.53941	1.02E+03	3.32E+03	2.75E+00	0.042	1	0	1	0	0	0	0																								UNKNOWN
1682	2.89E-01	0.9128	1289.55925	1289.59356		0.8684	1.0184	1289.57399	1.40E+03	3.89E+03	3.22E+00	0.042	1	0	1	0	0	0	0																								UNKNOWN
1683	4.46E-01	0.9128	1300.02954	1300.04788	1	0.8795	1.0073	1300.04026	3.01E+03	6.61E+03	5.47E+00	0.042	1	0	1	0	0	0	0																								UNKNOWN
1684	3.28E-01	0.9128	1310.54502	1310.56003	1	0.8739	1.0351	1310.55408	1.12E+03	4.08E+03	3.37E+00	0.042	1	0	1	0	0	0	0																								UNKNOWN
1685	3.84E-01	0.9128	1332.55456	1332.57863		0.8739	1.0407	1332.56721	1.11E+03	4.96E+03	4.08E+00	0.042	1	0	1	0	0	0	0																								UNKNOWN
1686	5.33E-01	0.9128	1332.81119	1332.82511	1	0.8739	1.0462	1332.81757	1.03E+03	5.90E+03	4.86E+00	0.042	1	1	1	0	0	0	0																								UNKNOWN
1687	4.69E-01	0.9128	1342.81801	1342.83148	1	0.8572	1.0351	1342.82413	1.02E+03	5.83E+03	4.79E+00	0.042	1	0	1	0	0	0	0																								UNKNOWN
1688	4.88E-01	0.9128	1343.5786	1343.60717		0.8795	1.0407	1343.5945	1.40E+03	7.09E+03	5.83E+00	0.042	1	0	1	0	0	0	0																								UNKNOWN
1689	6.14E-01	0.9128	1344.05538	1344.07561		0.8739	1.0351	1344.07088	1.76E+03	8.08E+03	6.64E+00	0.042	1	0	1	0	0	0	0																								UNKNOWN
1690	6.92E-01	0.9128	1365.83266	1365.8479	1	0.8628	1.0573	1365.83788	1.07E+03	7.75E+03	6.35E+00	0.042	1	0	1	0	0	0	0																								UNKNOWN
1691	7.06E-01	0.9128	1377.0876	1377.09926	2	0.8684	1.0573	1377.09365	1.10E+03	7.85E+03	6.42E+00	0.042	1	1	1	0	0	0	0																								UNKNOWN
1692	8.03E-01	0.9128	1399.10143	1399.11696	1	0.8628	1.0629	1399.1081	1.15E+03	9.96E+03	8.13E+00	0.042	1	0	1	0	0	0	0																								UNKNOWN
1693	1.45E-01	0.9128	1409.3545	1409.37098	1	0.8795	0.9795	1409.36138	1.17E+03	2.92E+03	2.38E+00	0.042	1	0	1	0	0	0	0																								UNKNOWN
1695	8.21E-01	0.9128	1421.10958	1421.12335	1	0.8628	1.0685	1421.1202	1.06E+03	9.88E+03	8.05E+00	0.042	1	0	1	0	0	0	0																								UNKNOWN
1696	4.93E-01	0.9128	1431.62309	1431.64676	1	0.8684	1.0462	1431.6322	1.23E+03	6.33E+03	5.15E+00	0.042	1	0	1	0	0	0	0																								UNKNOWN
1697	2.84E-01	0.9128	1552.68887	1552.70645	1	0.8739	1.0407	1552.69803	1.21E+03	3.82E+03	3.07E+00	0.042	1	0	1	0	0	0	0																								UNKNOWN
1699	2.53E-01	0.9128	1619.48056	1619.49765	2	0.8684	1.0407	1619.48822	1.05E+03	3.89E+03	3.11E+00	0.042	1	0	1	0	0	0	0																								UNKNOWN
1700	1.35E+00	0.9146	725.32377	725.34302		0.8628	1.0351	725.33079	1.05E+03	1.71E+04	1.56E+01	0.083	2	0	0.819	2.37	0.00172	0.0146	0																								UNKNOWN
1702	1.46E+00	0.9146	788.48797	788.49789	1	0.8628	1.0407	788.49531	1.03E+03	2.09E+04	1.79E+01	0.083	2	0	0.976	0.31	0.00025	0.0035	0																								UNKNOWN
1703	2.25E+00	0.9146	909.3952	909.40869	1	0.8628	1.0407	909.40085	1.01E+03	2.44E+04	2.48E+01	0.083	2	0	0.985	0.18	0.00017	0.0035	0																								UNKNOWN
1704	2.85E+00	0.9146	1056.3179	1056.33251	1	0.8517	1.0518	1056.32365	1.16E+03	3.81E+04	3.36E+01	0.083	2	0	0.665	4.38	0.00462	0.0258	0																								UNKNOWN
1705	2.14E+00	0.9146	1114.07874	1114.09809	1	0.8628	1.0573	1114.0888	1.31E+03	2.75E+04	2.37E+01	0.083	2	0	0.976	0.3	0.00034	0.0035	0																								UNKNOWN
1706	3.43E-02	0.9153	371.02787	371.03211		0.8764	0.9375	371.0306	1.11E+03	2.32E+03	1.01E+00	0.042	1	0	1	0	0	0	0																								UNKNOWN
1707	1.24E+00	0.9174	872.70753	872.71658	2	0.8739	1.0129	872.71243	1.07E+03	1.22E+04	1.42E+01	0.083	2	0	0.981	0.21	0.00018	0.0131	0																								UNKNOWN
1708	1.40E+00	0.9174	1069.85419	1069.86693		0.8628	1.0462	1069.86137	1.21E+03	1.69E+04	1.48E+01	0.083	2	0	0.892	1.4	0.0015	0.0131	0																								UNKNOWN
1709	1.25E+00	0.9174	1061.05071	1061.0687	1	0.8684	1.0351	1061.05619	1.12E+03	1.56E+04	1.37E+01	0.083	2	0	0.959	0.47	0.0005	0.0242	0																								UNKNOWN
1710	1.01E+00	0.9174	1061.44654	1061.46685	1	0.8684	1.0351	1061.45696	1.15E+03	1.50E+04	1.32E+01	0.083	2	0	0.827	2.24	0.00238	0.0202	0																								UNKNOWN
1711	6.17E-02	0.9184	570.56005	570.56942		0.8795	0.9351	570.56588	1.15E+03	2.73E+03	2.14E+00	0.042	1	0	1	0	0	0	0																								UNKNOWN
1712	4.71E-01	0.9184	583.66904	583.68044		0.8628	1.0295	583.67432	1.10E+03	6.49E+03	5.56E+00	0.042	1	1	1	0	0	0	0																								UNKNOWN
1713	5.27E-01	0.9184	587.96994	587.98202	1	0.8684	1.0184	587.97625	1.53E+03	7.54E+03	6.70E+00	0.042	1	0	1	0	0	0	0																								UNKNOWN
1714	5.58E-01	0.9184	597.07267	597.0856	1	0.8684	1.0295	597.08189	1.09E+03	7.03E+03	6.82E+00	0.042	1	0	1	0	0	0	0																								UNKNOWN
1715	8.59E-02	1.101	600.65069	600.66145	1	1.0685	1.1185	600.65534	1.09E+03	2.93E+03	2.97E+00	0.042	1	1	1	0	0	0	0																								UNKNOWN
1716	3.02E-01	0.9184	602.7136	602.72469		0.885	1.0017	602.71981	1.31E+03	4.60E+03	4.79E+00	0.042	1	0	1	0	0	0	0																								UNKNOWN
1717	6.68E-01	0.9184	607.38064	607.39278	1	0.8684	1.0295	607.38756	1.12E+03	7.07E+03	7.53E+00	0.042	1	0	1	0	0	0	0																								UNKNOWN
1718	5.55E-01	0.9184	607.49634	607.50854		0.8684	1.0073	607.49991	1.07E+03	7.59E+03	8.08E+00	0.042	1	0	1	0	0	0	0																								UNKNOWN
1719	8.28E-01	0.9184	623.0858	623.0998	2	0.8628	1.0407	623.09683	1.06E+03	1.07E+04	1.03E+01	0.042	1	0	1	0	0	0	0																								UNKNOWN
1720	1.00E+00	0.9184	623.49442	623.5047	1	0.8628	1.0407	623.49821	1.18E+03	1.16E+04	1.12E+01	0.042	1	2	1	0	0	0	0																								UNKNOWN
1721	1.08E+00	0.9184	626.95226	626.96126		0.8628	1.0295	626.95559	1.24E+03	1.30E+04	1.24E+01	0.042	1	0	1	0	0	0	0																								UNKNOWN
1723	1.72E+00	0.9184	632.09423	632.11051		0.8572	1.0351	632.10056	1.85E+03	2.04E+04	1.93E+01	0.042	1	2	1	0	0	0	0																								UNKNOWN
1724	9.28E-01	0.9184	636.89076	636.90571		0.8628	1.0351	636.89995	1.27E+03	1.12E+04	1.04E+01	0.042	1	0	1	0	0	0	0																								UNKNOWN
1725	5.00E-01	0.9184	637.06265	637.08219		0.8795	0.9962	637.07061	2.26E+03	7.10E+03	6.64E+00	0.042	1	0	1	0	0	0	0																								UNKNOWN
1726	2.68E-01	0.9184	646.18374	646.19467	1	0.8684	0.9962	646.18886	1.44E+03	3.96E+03	3.67E+00	0.042	1	0	1	0	0	0	0																								UNKNOWN
1727	2.29E-01	0.9184	652.40545	652.42163	1	0.8628	0.9851	652.41302	1.05E+03	3.40E+03	3.15E+00	0.042	1	3	1	0	0	0	0																								UNKNOWN
1728	3.56E-01	0.9184	659.16137	659.18109		0.8684	1.0073	659.16969	1.14E+03	5.74E+03	5.33E+00	0.042	1	0	1	0	0	0	0																								UNKNOWN
1729	6.07E-01	0.9184	667.51326	667.52912	1	0.8517	1.0129	667.52412	1.10E+03	8.33E+03	7.80E+00	0.042	1	0	1	0	0	0	0																								UNKNOWN
1730	8.52E-01	0.9184	675.54027	675.55562		0.8628	1.0184	675.55031	1.11E+03	1.06E+04	1.01E+01	0.042	1	0	1	0	0	0	0																								UNKNOWN
1731	7.39E-01	0.9184	686.67998	686.68957		0.8684	1.0073	686.68531	1.29E+03	9.21E+03	9.01E+00	0.042	1	0	1	0	0	0	0																								UNKNOWN
1732	4.60E-01	0.9184	686.80494	686.81667		0.8739	1.0129	686.81042	1.45E+03	7.15E+03	7.00E+00	0.042	1	0	1	0	0	0	0																								UNKNOWN
1733	5.72E-01	0.9184	691.8101	691.81828		0.8739	1.0073	691.81327	1.49E+03	7.99E+03	7.98E+00	0.042	1	0	1	0	0	0	0																								UNKNOWN
1734	1.41E+00	0.9184	695.54758	695.55687		0.8572	1.0295	695.55198	1.12E+03	1.56E+04	1.59E+01	0.042	1	0	1	0	0	0	0																								UNKNOWN
1735	9.51E-01	0.9184	697.6868	697.69568		0.8628	1.024	697.69147	1.15E+03	1.12E+04	1.15E+01	0.042	1	0	1	0	0	0	0																								UNKNOWN
1736	8.51E-01	0.9184	702.81303	702.82663		0.8684	1.0184	702.82164	1.64E+03	9.32E+03	9.96E+00	0.042	1	0	1	0	0	0	0																								UNKNOWN
1737	1.03E-01	0.9184	706.58559	706.59144		0.8906	0.9351	706.5895	1.77E+03	3.66E+03	4.05E+00	0.042	1	0	1	0	0	0	0																								UNKNOWN
1738	2.99E-01	0.9184	712.73087	712.74317		0.8906	1.0129	712.73673	1.00E+03	3.67E+03	4.20E+00	0.042	1	0	1	0	0	0	0																								UNKNOWN
1739	1.92E-01	0.9184	718.87395	718.88771		0.885	0.9795	718.88172	1.30E+03	3.30E+03	3.33E+00	0.042	1	0	1	0	0	0	0																								UNKNOWN
1740	1.69E+00	0.9184	719.44832	719.4565	1	0.8628	1.024	719.45441	1.50E+03	2.20E+04	2.20E+01	0.042	1	0	1	0	0	0	0																								UNKNOWN
1741	6.11E-02	0.9184	725.93562	725.96034	1	0.9017	0.9462	725.95256	1.12E+03	2.27E+03	2.06E+00	0.042	1	7	1	0	0	0	0																								UNKNOWN
1742	1.51E-01	0.9184	735.12043	735.13375	1	0.8684	0.974	735.12979	1.04E+03	3.16E+03	2.58E+00	0.042	1	0	1	0	0	0	0																								UNKNOWN
1743	6.00E-01	0.9184	739.68102	739.69457		0.8572	1.0129	739.68877	1.18E+03	9.34E+03	7.34E+00	0.042	1	0	1	0	0	0	0																								UNKNOWN
1744	4.10E-01	0.9184	750.75355	750.76779		0.8684	1.0129	750.75855	1.25E+03	7.91E+03	5.68E+00	0.042	1	0	1	0	0	0	0																								UNKNOWN
1745	5.06E-01	0.9184	762.90375	762.91321	1	0.8684	1.0184	762.90839	1.38E+03	8.60E+03	6.41E+00	0.042	1	0	1	0	0	0	0																								UNKNOWN
1746	5.75E-01	0.9184	776.05235	776.06297		0.8684	1.0184	776.05854	1.01E+03	8.75E+03	7.04E+00	0.042	1	0	1	0	0	0	0																								UNKNOWN
1747	7.54E-01	0.9184	781.76951	781.77977	1	0.8684	1.0129	781.77609	1.65E+03	1.16E+04	9.63E+00	0.042	1	0	1	0	0	0	0																								UNKNOWN
1748	3.15E-01	0.9184	790.74191	790.75227	1	0.8628	0.9962	790.74825	1.08E+03	4.81E+03	4.17E+00	0.042	1	0	1	0	0	0	0																								UNKNOWN
1749	3.85E-01	0.9184	794.20919	794.22351	1	0.8684	1.0129	794.21517	1.01E+03	6.93E+03	6.11E+00	0.042	1	0	1	0	0	0	0																								UNKNOWN
1750	5.40E-01	0.9184	795.06498	795.07622		0.8628	1.0184	795.07115	1.38E+03	6.81E+03	6.03E+00	0.042	1	0	1	0	0	0	0																								UNKNOWN
1751	1.29E-01	0.9184	798.99312	799.00588	1	0.8906	0.974	798.99873	1.17E+03	2.81E+03	2.54E+00	0.042	1	0	1	0	0	0	0																								UNKNOWN
1752	1.33E-01	0.9184	799.16042	799.17196	1	0.8906	0.9628	799.16707	1.48E+03	2.97E+03	2.68E+00	0.042	1	1	1	0	0	0	0																								UNKNOWN
1753	5.97E-01	0.9184	814.07548	814.08883	1	0.8628	1.0017	814.08112	1.13E+03	7.81E+03	7.67E+00	0.042	1	0	1	0	0	0	0																								UNKNOWN
1754	4.00E-01	0.9184	821.1721	821.19498		0.885	1.0129	821.18174	1.23E+03	5.62E+03	5.77E+00	0.042	1	0	1	0	0	0	0																								UNKNOWN
1755	3.35E-01	0.9184	821.33943	821.35599		0.885	1.0073	821.34876	1.11E+03	4.64E+03	4.77E+00	0.042	1	0	1	0	0	0	0																								UNKNOWN
1756	3.42E-01	0.9184	828.34508	828.35607	2	0.885	1.0129	828.35167	1.16E+03	4.34E+03	4.67E+00	0.042	1	0	1	0	0	0	0																								UNKNOWN
1757	1.34E+00	0.9184	835.01927	835.02708	1	0.8572	1.0129	835.02354	2.29E+03	1.29E+04	1.52E+01	0.042	1	0	1	0	0	0	0																								UNKNOWN
1758	1.03E+00	0.9184	839.23447	839.24643	1	0.8628	1.0295	839.2395	1.00E+03	9.12E+03	1.16E+01	0.042	1	0	1	0	0	0	0																								UNKNOWN
1759	6.41E-01	0.9184	843.02197	843.03184	1	0.8795	1.0073	843.02734	1.12E+03	6.70E+03	9.35E+00	0.042	1	0	1	0	0	0	0																								UNKNOWN
1760	1.58E+00	0.9184	858.0253	858.03348	1	0.8795	1.0407	858.03085	1.40E+03	1.48E+04	1.97E+01	0.042	1	0	1	0	0	0	0																								UNKNOWN
1761	9.15E-01	0.9184	872.36735	872.38875		0.8684	1.0295	872.37793	1.06E+03	9.70E+03	1.13E+01	0.042	1	1	1	0	0	0	0																								UNKNOWN
1762	9.52E-01	0.9184	872.87534	872.88606		0.8739	1.0129	872.87914	1.84E+03	1.11E+04	1.29E+01	0.042	1	0	1	0	0	0	0																								UNKNOWN
1763	8.13E-01	0.9184	879.54028	879.5526	1	0.8572	1.024	879.54931	1.07E+03	8.04E+03	9.00E+00	0.042	1	0	1	0	0	0	0																								UNKNOWN
1764	1.08E+00	0.9184	887.04596	887.06745	1	0.8628	1.0295	887.05298	1.01E+03	1.28E+04	1.38E+01	0.042	1	0	1	0	0	0	0																								UNKNOWN
1765	9.73E-01	0.9184	927.27391	927.29623	1	0.8572	1.0295	927.29223	1.00E+03	1.09E+04	1.07E+01	0.042	1	0	1	0	0	0	0																								UNKNOWN
1766	8.47E-01	0.9184	964.17002	964.19992		0.8572	1.0184	964.18167	1.63E+03	9.43E+03	8.82E+00	0.042	1	0	1	0	0	0	0																								UNKNOWN
1767	2.39E+00	0.9184	982.43728	982.4455		0.8572	1.0518	982.44269	1.00E+03	2.65E+04	2.44E+01	0.042	1	0	1	0	0	0	0																								UNKNOWN
1768	7.19E-01	0.9184	1008.21293	1008.23612		0.8795	1.024	1008.2225	1.32E+03	9.88E+03	8.93E+00	0.042	1	0	1	0	0	0	0																								UNKNOWN
1769	1.73E-01	1.1088	1035.1311	1035.14413	1	1.0685	1.1351	1035.13691	1.02E+03	6.31E+03	5.62E+00	0.042	1	1	1	0	0	0	0																								UNKNOWN
1770	5.22E-01	0.9184	1035.23764	1035.26131		0.8795	1.0073	1035.24448	2.63E+03	7.09E+03	6.31E+00	0.042	1	0	1	0	0	0	0																								UNKNOWN
1771	3.15E-02	0.9184	1046.89924	1046.90941		0.9017	0.9351	1046.90388	1.09E+03	1.80E+03	1.59E+00	0.042	1	0	1	0	0	0	0																								UNKNOWN
1772	3.05E-01	0.9184	1051.84243	1051.85903	1	0.8739	1.0017	1051.85018	1.22E+03	4.71E+03	4.16E+00	0.042	1	0	1	0	0	0	0																								UNKNOWN
1773	3.82E-01	0.9184	1069.45436	1069.46938		0.8739	1.024	1069.46095	1.02E+03	5.39E+03	4.73E+00	0.042	1	0	1	0	0	0	0																								UNKNOWN
1774	4.26E-01	0.9184	1087.05512	1087.07612	1	0.8684	1.0129	1087.0714	1.29E+03	7.01E+03	6.10E+00	0.042	1	0	1	0	0	0	0																								UNKNOWN
1775	1.08E-01	0.9184	1173.20976	1173.23165	1	0.8628	0.9517	1173.22277	1.04E+03	2.16E+03	1.83E+00	0.042	1	0	1	0	0	0	0																								UNKNOWN
1776	9.98E-02	0.9184	1200.48411	1200.49555		0.885	0.9684	1200.49044	1.01E+03	2.18E+03	1.84E+00	0.042	1	1	1	0	0	0	0																								UNKNOWN
1777	2.48E-01	0.9184	1245.00668	1245.02164		0.885	1.0184	1245.01518	1.31E+03	3.46E+03	2.89E+00	0.042	1	0	1	0	0	0	0																								UNKNOWN
1778	1.97E-01	0.9184	1256.26407	1256.28239		0.8795	0.9851	1256.27214	1.19E+03	3.79E+03	3.15E+00	0.042	1	0	1	0	0	0	0																								UNKNOWN
1779	8.32E-02	0.9184	1256.34549	1256.37456		0.8739	0.9517	1256.35796	1.08E+03	1.98E+03	1.65E+00	0.042	1	1	1	0	0	0	0																								UNKNOWN
1781	3.34E-01	0.9184	1278.01799	1278.04156		0.8739	1.0351	1278.03371	1.05E+03	4.78E+03	3.97E+00	0.042	1	0	1	0	0	0	0																								UNKNOWN
1782	3.27E-01	0.9184	1300.28716	1300.30661		0.8795	1.0184	1300.29988	1.87E+03	5.33E+03	4.41E+00	0.042	1	0	1	0	0	0	0																								UNKNOWN
1783	5.17E-01	0.9184	1321.80398	1321.81889	1	0.8739	1.0407	1321.81139	1.72E+03	6.45E+03	5.32E+00	0.042	1	0	1	0	0	0	0																								UNKNOWN
1784	2.99E-01	0.9184	1333.56865	1333.60354	1	0.8739	1.0184	1333.58112	1.29E+03	4.41E+03	3.63E+00	0.042	1	0	1	0	0	0	0																								UNKNOWN
1785	6.52E-01	0.9184	1355.07099	1355.08694	2	0.8684	1.0573	1355.08166	1.14E+03	7.21E+03	5.92E+00	0.042	1	0	1	0	0	0	0																								UNKNOWN
1786	6.77E-01	0.9184	1366.08107	1366.095	1	0.8684	1.0629	1366.08741	1.01E+03	8.87E+03	7.27E+00	0.042	1	0	1	0	0	0	0																								UNKNOWN
1787	1.31E-01	0.9184	1431.36165	1431.38442	1	0.8795	0.9684	1431.37395	1.24E+03	3.12E+03	2.54E+00	0.042	1	0	1	0	0	0	0																								UNKNOWN
1789	3.87E-01	0.9184	1519.67194	1519.68562	1	0.8628	1.0407	1519.67804	1.07E+03	4.85E+03	3.91E+00	0.042	1	1	1	0	0	0	0																								UNKNOWN
1790	7.34E-02	0.9193	97.00339	97.00533		0.9026	0.986	97.00444	1.06E+03	2.71E+03	1.51E+00	0.042	1	26	1	0	0	0	0																								UNKNOWN
1791	8.73E-01	0.9202	865.03001	865.04617	1	0.8739	1.0073	865.03992	1.15E+03	8.80E+03	1.08E+01	0.083	2	0	0.994	0.07	0.00006	0.0035	0																								UNKNOWN
1792	1.48E+00	0.9202	879.87798	879.88876	2	0.8684	1.0295	879.88183	1.04E+03	1.68E+04	1.88E+01	0.083	2	0	0.979	0.27	0.00024	0.0035	0																								UNKNOWN
1793	2.13E+00	0.9202	909.22696	909.24616	1	0.8628	1.0295	909.23377	1.00E+03	2.34E+04	2.37E+01	0.083	2	0	0.977	0.29	0.00026	0.0076	0																								UNKNOWN
1794	1.04E+00	0.9202	1069.65069	1069.67447	1	0.8684	1.0462	1069.66261	1.04E+03	1.32E+04	1.16E+01	0.083	2	0	0.903	1.28	0.00137	0.0035	0																								UNKNOWN
1795	3.05E-02	0.9219	756.90367	756.91785		0.8941	0.933	756.90637	1.04E+03	1.98E+03	1.38E+00	0.042	1	0	1	0	0	0	0																								UNKNOWN
1796	5.21E-02	0.9219	1035.0299	1035.04895		0.883	0.933	1035.03938	1.01E+03	1.97E+03	1.72E+00	0.042	1	0	1	0	0	0	0																								UNKNOWN
1797	1.14E-01	0.9219	1078.47061	1078.49004		0.883	0.9497	1078.47951	1.11E+03	3.34E+03	2.85E+00	0.042	1	0	1	0	0	0	0																								UNKNOWN
1798	8.10E-01	0.9239	596.77477	596.78541		0.8628	1.0129	596.78113	1.31E+03	1.06E+04	1.02E+01	0.042	1	0	1	0	0	0	0																								UNKNOWN
1799	5.71E-01	0.9239	616.94428	616.95386		0.8684	1.0129	616.94941	1.86E+03	7.49E+03	7.45E+00	0.042	1	0	1	0	0	0	0																								UNKNOWN
1800	2.56E-01	0.9239	621.72128	621.73499		0.8684	1.0017	621.72828	1.13E+03	3.81E+03	3.71E+00	0.042	1	0	1	0	0	0	0																								UNKNOWN
1801	2.55E-01	0.9239	651.07504	651.08672	1	0.8684	0.9906	651.0803	1.31E+03	3.84E+03	3.56E+00	0.042	1	0	1	0	0	0	0																								UNKNOWN
1802	5.10E-01	0.9239	651.74408	651.75142		0.8684	1.0073	651.74809	1.98E+03	7.46E+03	6.91E+00	0.042	1	1	1	0	0	0	0																								UNKNOWN
1803	5.83E-01	0.9239	653.91216	653.92106	2	0.8572	1.0017	653.91602	1.92E+03	7.75E+03	7.18E+00	0.042	1	0	1	0	0	0	0																								UNKNOWN
1804	6.72E-01	0.9239	697.31073	697.31969	2	0.8684	1.0073	697.31636	1.03E+03	8.31E+03	8.54E+00	0.042	1	0	1	0	0	0	0																								UNKNOWN
1805	9.64E-01	0.9239	708.31464	708.32821	1	0.8628	1.0184	708.32377	1.07E+03	1.10E+04	1.24E+01	0.042	1	0	1	0	0	0	0																								UNKNOWN
1806	1.90E-01	0.9239	710.66793	710.67675		0.8684	0.9406	710.67179	1.44E+03	3.67E+03	4.28E+00	0.042	1	0	1	0	0	0	0																								UNKNOWN
1807	2.99E-01	0.9239	757.18667	757.19751		0.8739	1.0073	757.19142	1.62E+03	5.62E+03	4.03E+00	0.042	1	0	1	0	0	0	0																								UNKNOWN
1808	1.66E-01	0.9239	778.92756	778.9415		0.8572	0.9628	778.93375	1.03E+03	3.19E+03	2.60E+00	0.042	1	0	1	0	0	0	0																								UNKNOWN
1809	1.31E-01	0.9239	789.06037	789.07436	1	0.885	0.9684	789.06569	1.18E+03	2.90E+03	2.50E+00	0.042	1	0	1	0	0	0	0																								UNKNOWN
1810	2.35E-01	0.9239	791.99027	792.00269	1	0.8739	0.9795	791.99657	1.12E+03	4.22E+03	3.68E+00	0.042	1	0	1	0	0	0	0																								UNKNOWN
1811	4.77E-01	0.9239	800.49622	800.50552	1	0.8739	1.0129	800.50158	1.34E+03	6.25E+03	5.69E+00	0.042	1	0	1	0	0	0	0																								UNKNOWN
1812	1.88E-01	0.9239	801.63721	801.65037	1	0.8739	0.974	801.64371	1.16E+03	3.85E+03	3.52E+00	0.042	1	0	1	0	0	0	0																								UNKNOWN
1813	6.41E-01	0.9239	835.84762	835.87015		0.8795	1.0017	835.85917	2.78E+03	6.76E+03	8.05E+00	0.042	1	0	1	0	0	0	0																								UNKNOWN
1814	5.19E-01	0.9239	836.17638	836.19547		0.8739	1.0184	836.18969	1.05E+03	5.39E+03	6.46E+00	0.042	1	0	1	0	0	0	0																								UNKNOWN
1815	8.26E-01	0.9239	843.18994	843.19714	2	0.8739	1.0073	843.19379	1.43E+03	8.00E+03	1.12E+01	0.042	1	0	1	0	0	0	0																								UNKNOWN
1816	8.73E-02	0.9239	867.12906	867.1475		0.9017	0.9573	867.1395	1.06E+03	2.71E+03	3.28E+00	0.042	1	0	1	0	0	0	0																								UNKNOWN
1817	2.56E-01	0.9239	867.53469	867.5547	1	0.8795	1.0017	867.5441	1.09E+03	3.51E+03	4.23E+00	0.042	1	0	1	0	0	0	0																								UNKNOWN
1818	1.43E+00	0.9239	872.53635	872.55975	1	0.8684	1.0518	872.5452	1.06E+03	1.36E+04	1.59E+01	0.042	1	0	1	0	0	0	0																								UNKNOWN
1819	4.46E-01	0.9239	884.5388	884.56051	1	0.8572	1.0129	884.55219	1.17E+03	4.98E+03	5.45E+00	0.042	1	0	1	0	0	0	0																								UNKNOWN
1820	5.33E-02	0.9239	911.74126	911.76677		0.9073	0.9517	911.757	1.01E+03	1.93E+03	1.95E+00	0.042	1	0	1	0	0	0	0																								UNKNOWN
1821	1.70E-01	0.9239	937.97282	937.98752		0.8961	1.0017	937.98215	1.04E+03	2.88E+03	2.77E+00	0.042	1	0	1	0	0	0	0																								UNKNOWN
1822	3.96E-01	0.9239	963.99596	964.03129		0.8684	1.0129	964.01223	1.10E+03	4.73E+03	4.43E+00	0.042	1	0	1	0	0	0	0																								UNKNOWN
1823	4.33E-01	0.9239	999.21522	999.23173	1	0.8739	1.0073	999.22033	1.03E+03	5.75E+03	5.23E+00	0.042	1	0	1	0	0	0	0																								UNKNOWN
1824	5.78E-01	0.9239	999.4177	999.44044	1	0.8739	1.0351	999.42335	1.02E+03	7.55E+03	6.87E+00	0.042	1	1	1	0	0	0	0																								UNKNOWN
1825	7.15E-01	0.9239	1017.01812	1017.03328	1	0.8684	1.0129	1017.02982	1.73E+03	9.58E+03	8.61E+00	0.042	1	0	1	0	0	0	0																								UNKNOWN
1826	5.46E-01	0.9239	1017.42633	1017.4388		0.8739	1.0295	1017.43259	1.12E+03	8.03E+03	7.22E+00	0.042	1	0	1	0	0	0	0																								UNKNOWN
1827	8.61E-01	0.9239	1035.01078	1035.04181		0.8739	1.0407	1035.02921	1.06E+03	1.04E+04	9.25E+00	0.042	1	0	1	0	0	0	0																								UNKNOWN
1828	6.38E-01	0.9239	1040.97138	1040.98253	1	0.8572	1.0129	1040.97762	1.14E+03	8.32E+03	7.38E+00	0.042	1	0	1	0	0	0	0																								UNKNOWN
1829	2.18E-01	0.9239	1046.6427	1046.65882	1	0.8684	1.0017	1046.65022	1.12E+03	2.66E+03	2.35E+00	0.042	1	0	1	0	0	0	0																								UNKNOWN
1830	6.30E-01	0.9239	1079.45853	1079.47793		0.8684	1.0462	1079.46889	1.22E+03	7.96E+03	6.95E+00	0.042	1	0	1	0	0	0	0																								UNKNOWN
1831	3.91E-01	0.9239	1289.03587	1289.05045		0.8739	1.0351	1289.04283	1.16E+03	5.55E+03	4.60E+00	0.042	1	0	1	0	0	0	0																								UNKNOWN
1832	4.34E-01	0.9239	1365.58104	1365.60034	1	0.8684	1.0407	1365.58748	1.04E+03	5.76E+03	4.72E+00	0.042	1	1	1	0	0	0	0																								UNKNOWN
1833	7.93E-01	0.9239	1409.85788	1409.86811	1	0.8684	1.0629	1409.86285	1.09E+03	1.05E+04	8.59E+00	0.042	1	0	1	0	0	0	0																								UNKNOWN
1834	4.91E-01	0.9239	1420.61357	1420.62783	1	0.8628	1.0407	1420.61993	1.08E+03	7.11E+03	5.79E+00	0.042	1	1	1	0	0	0	0																								UNKNOWN
1836	4.73E-01	0.9277	1215.51472	1215.52912		0.5874	0.9955	1215.52268	1.01E+03	2.82E+03	2.17E+00	0.25	6	2	0.908	2.12	0.00258	0.0392	0																								UNKNOWN
1837	3.20E-01	0.9295	600.46877	600.48028	1	0.8684	0.974	600.47585	1.10E+03	5.14E+03	5.19E+00	0.042	1	0	1	0	0	0	0																								UNKNOWN
1838	7.84E-02	0.9295	617.61615	617.62239		0.8906	0.9406	617.62009	1.03E+03	2.62E+03	2.59E+00	0.042	1	0	1	0	0	0	0																								UNKNOWN
1839	1.92E-01	0.9295	642.65125	642.66552		0.885	0.9684	642.6612	1.39E+03	4.59E+03	4.26E+00	0.042	1	0	1	0	0	0	0																								UNKNOWN
1840	5.80E-01	0.9295	661.52709	661.53531		0.8628	1.0017	661.53202	1.03E+03	8.32E+03	7.74E+00	0.042	1	0	1	0	0	0	0																								UNKNOWN
1841	5.66E-01	0.9295	669.91831	669.92947	1	0.8739	1.0184	669.92506	1.03E+03	7.03E+03	6.61E+00	0.042	1	0	1	0	0	0	0																								UNKNOWN
1842	4.76E-01	0.9295	757.04019	757.05294		0.8628	1.0073	757.04851	1.07E+03	7.73E+03	5.53E+00	0.042	1	0	1	0	0	0	0																								UNKNOWN
1843	1.98E-01	0.9295	770.04832	770.06902		0.8795	0.9906	770.05853	1.77E+03	3.27E+03	2.55E+00	0.042	1	0	1	0	0	0	0																								UNKNOWN
1844	3.26E-01	0.9295	821.00129	821.02272	1	0.8795	1.0129	821.01516	1.00E+03	4.14E+03	4.24E+00	0.042	1	0	1	0	0	0	0																								UNKNOWN
1845	4.61E-01	0.9295	828.51218	828.52718	1	0.885	1.0129	828.51891	1.33E+03	6.43E+03	6.94E+00	0.042	1	0	1	0	0	0	0																								UNKNOWN
1846	8.15E-01	0.9295	850.36041	850.36998		0.8795	1.0184	850.36518	1.31E+03	6.89E+03	1.05E+01	0.042	1	0	1	0	0	0	0																								UNKNOWN
1847	1.20E+00	0.9295	865.3628	865.39026	1	0.8684	1.0295	865.3749	1.01E+03	1.11E+04	1.36E+01	0.042	1	1	1	0	0	0	0																								UNKNOWN
1848	4.94E-01	0.9295	886.87755	886.89389	1	0.8684	1.0129	886.88482	1.18E+03	6.62E+03	7.17E+00	0.042	1	0	1	0	0	0	0																								UNKNOWN
1849	1.60E+00	0.9295	887.21677	887.23076	1	0.8684	1.0351	887.22055	1.06E+03	1.65E+04	1.78E+01	0.042	1	1	1	0	0	0	0																								UNKNOWN
1850	1.20E-01	0.9295	902.95384	902.97479		0.885	0.9517	902.96136	1.37E+03	2.64E+03	2.72E+00	0.042	1	0	1	0	0	0	0																								UNKNOWN
1851	2.50E-01	0.9295	973.40258	973.41488		0.885	1.0073	973.40761	1.04E+03	4.14E+03	3.84E+00	0.042	1	1	1	0	0	0	0																								UNKNOWN
1852	4.02E-01	0.9295	982.00371	982.01778		0.8795	1.0129	982.00989	1.39E+03	5.28E+03	4.87E+00	0.042	1	0	1	0	0	0	0																								UNKNOWN
1853	8.18E-01	0.9295	1025.83191	1025.83951		0.8684	1.0295	1025.8353	1.02E+03	1.14E+04	1.02E+01	0.042	1	0	1	0	0	0	0																								UNKNOWN
1854	4.45E-01	0.9295	1060.64658	1060.66475	1	0.8684	1.0184	1060.6576	1.38E+03	5.58E+03	4.91E+00	0.042	1	0	1	0	0	0	0																								UNKNOWN
1855	1.25E-01	0.9295	1090.66875	1090.6845	1	0.8906	0.9906	1090.67563	1.03E+03	2.50E+03	2.18E+00	0.042	1	0	1	0	0	0	0																								UNKNOWN
1856	9.52E-02	0.9295	1156.71011	1156.73088	1	0.8961	0.974	1156.7155	1.01E+03	2.70E+03	2.30E+00	0.042	1	0	1	0	0	0	0																								UNKNOWN
1857	1.27E-01	0.9295	1200.98179	1200.99578		0.885	0.9795	1200.98887	1.01E+03	2.56E+03	2.16E+00	0.042	1	0	1	0	0	0	0																								UNKNOWN
1858	2.70E-01	0.9295	1244.75752	1244.77235	1	0.885	1.0184	1244.76587	1.27E+03	3.65E+03	3.05E+00	0.042	1	0	1	0	0	0	0																								UNKNOWN
1859	3.82E-01	0.9295	1277.77773	1277.79775	1	0.8739	1.0407	1277.78536	1.01E+03	5.02E+03	4.17E+00	0.042	1	0	1	0	0	0	0																								UNKNOWN
1860	3.88E-01	0.9295	1310.79201	1310.80708	1	0.885	1.0017	1310.80373	2.63E+03	6.18E+03	5.11E+00	0.042	1	0	1	0	0	0	0																								UNKNOWN
1861	4.36E-01	0.9295	1311.04969	1311.06431	2	0.8739	1.0351	1311.056	1.37E+03	5.47E+03	4.52E+00	0.042	1	0	1	0	0	0	0																								UNKNOWN
1862	2.44E-01	1.1249	1321.55632	1321.57055	1	1.0796	1.1796	1321.56487	1.12E+03	1.09E+04	8.99E+00	0.042	1	1	1	0	0	0	0																								UNKNOWN
1863	5.19E-01	0.9295	1322.0544	1322.07555		0.8684	1.0407	1322.06161	1.01E+03	5.90E+03	4.86E+00	0.042	1	0	1	0	0	0	0																								UNKNOWN
1864	1.90E-02	0.9306	239.14441	239.14934		0.9195	0.9528	239.14692	1.18E+03	1.86E+03	9.42E-01	0.042	1	5	1	0	0	0	0																								UNKNOWN
1865	4.78E+00	1.1082	195.11935	195.12681	1	0.0358	1.3534	195.12254	1.03E+03	4.60E+04	4.07E+01	0.167	4	29	0.77	3.04	0.00059	0.3734	0																1.86E+00	1.1091	195.12066	195.12471	1	0.0375	0.0376	1.1269	DETECTED	195.12256	1.28E+03	1.81E+04	0.0107	4	0.5213
1866	2.53E-01	0.9351	583.86958	583.87964	1	0.8684	0.9851	583.87355	1.04E+03	3.92E+03	3.37E+00	0.042	1	0	1	0	0	0	0																								UNKNOWN
1868	3.01E-01	0.9351	642.40306	642.41095	1	0.8739	1.0017	642.40734	1.32E+03	5.78E+03	5.37E+00	0.042	1	0	1	0	0	0	0																								UNKNOWN
1869	6.11E-02	0.9351	652.23262	652.24316		0.9128	0.9573	652.23683	1.06E+03	2.82E+03	2.61E+00	0.042	1	0	1	0	0	0	0																								UNKNOWN
1870	6.87E-01	0.9351	686.30921	686.31741		0.8684	1.0129	686.31234	1.99E+03	9.48E+03	9.27E+00	0.042	1	0	1	0	0	0	0																								UNKNOWN
1871	1.65E-01	0.9351	694.13608	694.15332	1	0.8684	0.9517	694.14752	1.29E+03	3.29E+03	3.32E+00	0.042	1	0	1	0	0	0	0																								UNKNOWN
1872	1.93E-01	0.9351	738.31604	738.32667		0.885	1.0017	738.32258	1.24E+03	3.47E+03	2.75E+00	0.042	1	0	1	0	0	0	0																								UNKNOWN
1873	4.70E-01	0.9351	782.48286	782.4962	1	0.8684	1.0184	782.49215	1.21E+03	6.92E+03	5.75E+00	0.042	1	0	1	0	0	0	0																								UNKNOWN
1874	2.85E-01	0.9351	806.50027	806.5146	1	0.8795	1.0073	806.50601	1.08E+03	3.81E+03	3.58E+00	0.042	1	0	1	0	0	0	0																								UNKNOWN
1875	2.48E-01	0.9351	850.18902	850.20285		0.9017	0.9962	850.1959	1.03E+03	2.77E+03	4.21E+00	0.042	1	0	1	0	0	0	0																								UNKNOWN
1876	1.09E-01	0.9351	936.58061	936.593	1	0.9128	0.9795	936.58435	1.13E+03	2.52E+03	2.43E+00	0.042	1	0	1	0	0	0	0																								UNKNOWN
1877	5.67E-01	0.9351	961.58276	961.60288	1	0.8684	1.0407	961.59582	1.14E+03	5.61E+03	5.27E+00	0.042	1	0	1	0	0	0	0																								UNKNOWN
1878	1.09E+00	0.9351	1043.63746	1043.6502	1	0.8684	1.0407	1043.64702	1.29E+03	1.39E+04	1.23E+01	0.042	1	0	1	0	0	0	0																								UNKNOWN
1879	5.35E-01	0.9351	1333.06457	1333.07805		0.8684	1.0351	1333.0688	1.26E+03	6.12E+03	5.04E+00	0.042	1	0	1	0	0	0	0																								UNKNOWN
1880	8.09E-02	0.9377	255.94274	255.94639		0.8274	0.9936	255.9446	1.11E+03	2.72E+03	2.11E+00	0.125	3	5	0.869	1.85	0.00047	0.0716	0																5.04E-02	0.9658	255.94291	255.94607		0.0203	0.938	0.9936	DETECTED	255.94443	1.15E+03	2.72E+03	0.9994		0.9997
1882	1.93E-01	0.9406	806.3249	806.3427		0.8906	0.9906	806.33699	1.51E+03	3.42E+03	3.21E+00	0.042	1	0	1	0	0	0	0																								UNKNOWN
1883	1.24E+00	0.9406	850.52586	850.53952	1	0.8739	1.0295	850.53191	1.08E+03	9.62E+03	1.45E+01	0.042	1	0	1	0	0	0	0																								UNKNOWN
1884	1.49E-01	0.9406	973.58613	973.61232	1	0.885	0.9684	973.60372	1.06E+03	3.67E+03	3.41E+00	0.042	1	0	1	0	0	0	0																								UNKNOWN
1885	3.26E-01	0.9406	1043.03702	1043.04936	1	0.8739	1.0017	1043.04459	1.20E+03	4.88E+03	4.33E+00	0.042	1	0	1	0	0	0	0																								UNKNOWN
1886	1.50E-01	0.9406	1189.96365	1189.98644		0.8961	1.0073	1189.97662	1.16E+03	2.66E+03	2.25E+00	0.042	1	0	1	0	0	0	0																								UNKNOWN
1887	6.25E-01	0.9406	1354.82287	1354.8366	1	0.8739	1.0573	1354.83139	1.00E+03	7.99E+03	6.56E+00	0.042	1	0	1	0	0	0	0																								UNKNOWN
1888	2.32E+00	0.8952	1157.91247	1157.9227		0.8572	1.0573	1157.91568	1.17E+03	2.81E+04	2.39E+01	0.083	2	2	0.965	0.12	0.00014	0.1036	0																								UNKNOWN
1890	9.60E-01	0.9462	858.36679	858.39184		0.8739	1.0407	858.37776	1.04E+03	8.83E+03	1.17E+01	0.042	1	0	1	0	0	0	0																								UNKNOWN
1891	2.25E-01	0.9462	947.57644	947.59545	1	0.8906	1.0295	947.58691	1.04E+03	3.20E+03	3.05E+00	0.042	1	0	1	0	0	0	0																								UNKNOWN
1892	4.50E-02	0.9462	1194.72061	1194.74375	1	0.9184	0.9628	1194.72943	1.03E+03	1.92E+03	1.62E+00	0.042	1	1	1	0	0	0	0																								UNKNOWN
1893	3.59E+00	0.9035	882.5414	882.56524	1	0.8517	1.0462	882.55193	1.21E+03	3.60E+04	3.97E+01	0.083	2	2	0.9	1.06	0.00094	0.0813	0																								UNKNOWN
1894	2.56E+00	0.8979	1193.32845	1193.33959	1	0.8572	1.0518	1193.33516	1.11E+03	3.41E+04	2.88E+01	0.083	2	2	0.961	0.2	0.00024	0.098	0																								UNKNOWN
1895	8.14E-02	0.9517	744.90262	744.91715		0.9351	1.0073	744.9082	1.01E+03	2.78E+03	2.10E+00	0.042	1	1	1	0	0	0	0																								UNKNOWN
1896	1.26E-01	0.9517	893.95092	893.96457		0.8961	0.974	893.95724	1.02E+03	2.38E+03	2.52E+00	0.042	1	0	1	0	0	0	0																								UNKNOWN
1897	9.27E-02	0.9517	1020.7769	1020.78679		0.9184	0.9795	1020.78286	1.31E+03	2.71E+03	2.43E+00	0.042	1	0	1	0	0	0	0																								UNKNOWN
1898	3.21E-02	0.9517	1112.93365	1112.94568		0.9295	0.9628	1112.93773	1.01E+03	2.06E+03	1.78E+00	0.042	1	0	1	0	0	0	0																								UNKNOWN
1899	1.96E-01	0.975	924.00858	924.01897	1	0.8748	1.0299	924.01476	1.06E+03	3.09E+03	2.70E+00	0.125	3	1	0.875	1.63	0.0015	0.1169	0																								UNKNOWN
1900	3.25E+00	0.9533	410.15964	410.16242		0.0334	1.0047	410.16096	1.04E+03	1.72E+04	6.99E+00	0.292	7	0	0.948	0.71	0.00029	0.2461	0																1.73E+00	0.988	410.15976	410.16242		0.2074	0.5045	1.0047	DETECTED	410.16094	1.04E+03	1.32E+04	0.0345		0.5172
1901	1.80E+00	0.9118	1096.47088	1096.4873	1	0.8628	1.0462	1096.47833	1.10E+03	2.36E+04	2.04E+01	0.083	2	2	0.962	0.21	0.00023	0.0869	0																								UNKNOWN
1902	2.99E-02	0.9566	442.14872	442.15424		0.9399	0.9955	442.15188	1.05E+03	2.59E+03	9.64E-01	0.042	1	4	1	0	0	0	0																								UNKNOWN
1903	3.04E-01	0.9573	712.87323	712.885	1	0.885	1.0017	712.87998	1.68E+03	4.21E+03	4.80E+00	0.042	1	0	1	0	0	0	0																								UNKNOWN
1904	7.86E-02	0.9573	724.44912	724.46082	1	0.9462	1.0017	724.45702	1.23E+03	3.36E+03	3.11E+00	0.042	1	0	1	0	0	0	0																								UNKNOWN
1905	4.64E-02	0.9573	773.48409	773.49067	1	0.9462	0.9851	773.48728	1.29E+03	2.45E+03	1.94E+00	0.042	1	2	1	0	0	0	0																								UNKNOWN
1906	5.70E-02	0.9573	778.37319	778.3853		0.9239	0.974	778.37673	1.06E+03	2.25E+03	1.83E+00	0.042	1	0	1	0	0	0	0																								UNKNOWN
1907	9.38E-02	0.9573	779.27889	779.29605		0.9073	0.9906	779.2869	1.04E+03	2.03E+03	1.66E+00	0.042	1	0	1	0	0	0	0																								UNKNOWN
1908	2.68E-01	0.9573	955.18438	955.20073		0.8739	1.0073	955.19344	1.10E+03	4.70E+03	4.44E+00	0.042	1	0	1	0	0	0	0																								UNKNOWN
1910	9.85E-02	0.9628	640.30718	640.32082	1	0.9351	1.0073	640.31748	1.07E+03	2.47E+03	2.30E+00	0.042	1	1	1	0	0	0	0																								UNKNOWN
1911	3.32E-01	0.9628	981.60191	981.62206	1	0.885	1.0184	981.60921	1.05E+03	5.08E+03	4.69E+00	0.042	1	0	1	0	0	0	0																								UNKNOWN
1912	4.06E-02	0.9628	1396.05035	1396.06574		0.9462	0.9906	1396.05821	1.06E+03	1.79E+03	1.46E+00	0.042	1	0	1	0	0	0	0																								UNKNOWN
1913	1.08E-01	0.971	201.09792	201.10582	1	0.6274	1.0344	201.10185	1.00E+03	4.69E+03	2.63E+00	0.417	10	8	0.879	2.64	0.00053	0.3594	0																1.08E-01	0.9991	201.09991	201.10582	1	0.0379	0.9158	1.0269	DETECTED	201.10223	1.13E+03	3.17E+03	0.3333	2	0.6666
1914	7.63E-02	0.9684	671.52662	671.53518		0.9573	0.9962	671.53055	1.74E+03	3.12E+03	2.94E+00	0.042	1	1	1	0	0	0	0																								UNKNOWN
1915	1.43E-01	0.885	783.37472	783.38838		0.8572	0.9239	783.38118	1.40E+03	4.27E+03	3.56E+00	0.042	1	1	1	0	0	0	0																								UNKNOWN
1916	1.10E-01	0.8795	1195.3952	1195.40822		0.8628	0.9406	1195.40317	1.08E+03	2.52E+03	2.13E+00	0.042	1	1	1	0	0	0	0																								UNKNOWN
1917	9.47E-02	0.9684	1369.22524	1369.25002		0.9406	1.0184	1369.23874	1.18E+03	2.19E+03	1.80E+00	0.042	1	0	1	0	0	0	0																								UNKNOWN
1919	7.26E-01	0.9723	200.09111	200.0989	1	0.4078	1.0744	200.09458	1.00E+03	3.86E+03	2.05E+00	0.292	7	10	0.703	5.55	0.00111	0.2253	0																								UNKNOWN
1920	3.11E-02	0.974	577.91571	577.93674		0.9573	0.9906	577.92542	1.03E+03	1.90E+03	1.56E+00	0.042	1	0	1	0	0	0	0																								UNKNOWN
1922	6.19E-02	0.974	609.78025	609.79582	1	0.9517	0.9962	609.78433	1.06E+03	2.07E+03	2.16E+00	0.042	1	0	1	0	0	0	0																								UNKNOWN
1923	6.59E-02	0.974	664.29591	664.31153		0.9628	1.0017	664.30127	1.09E+03	3.05E+03	2.85E+00	0.042	1	0	1	0	0	0	0																								UNKNOWN
1924	8.04E-02	0.974	693.72281	693.73669		0.9517	0.9851	693.73462	1.88E+03	4.20E+03	4.23E+00	0.042	1	0	1	0	0	0	0																								UNKNOWN
1925	2.72E-01	0.9128	731.60012	731.60684		0.8739	0.9573	731.60384	1.13E+03	5.66E+03	4.80E+00	0.042	1	1	1	0	0	0	0																								UNKNOWN
1926	6.37E-02	0.974	761.47028	761.48257	1	0.9351	1.0017	761.47902	1.09E+03	1.96E+03	1.45E+00	0.042	1	0	1	0	0	0	0																								UNKNOWN
1927	3.69E-02	0.974	798.27792	798.28481		0.9628	0.9962	798.28118	1.02E+03	2.30E+03	2.07E+00	0.042	1	0	1	0	0	0	0																								UNKNOWN
1929	3.10E+00	0.9782	832.51515	832.53217	1	0.8572	1.1416	832.52316	1.11E+03	3.21E+04	3.63E+01	0.125	3	1	0.703	4.08	0.0034	0.2224	0																								UNKNOWN
1930	3.78E-02	0.9795	619.38564	619.39615	1	0.9573	0.9906	619.39332	1.06E+03	2.12E+03	2.08E+00	0.042	1	0	1	0	0	0	0																								UNKNOWN
1931	4.49E-01	0.9017	631.62063	631.63265		0.8628	0.9462	631.62839	1.14E+03	8.77E+03	8.27E+00	0.042	1	1	1	0	0	0	0																								UNKNOWN
1932	7.18E-02	0.9795	706.43894	706.44686	1	0.9628	1.0073	706.44381	1.07E+03	2.55E+03	2.82E+00	0.042	1	0	1	0	0	0	0																								UNKNOWN
1933	1.00E-01	0.9795	903.80726	903.82483		0.9462	1.0129	903.8131	1.03E+03	2.32E+03	2.39E+00	0.042	1	0	1	0	0	0	0																								UNKNOWN
1935	1.79E+00	0.9146	800.9261	800.93795	1	0.8628	1.0295	800.93172	1.04E+03	2.32E+04	2.12E+01	0.042	1	2	1	0	0	0	0																								UNKNOWN
1936	3.51E+00	0.9035	832.37111	832.38701	1	0.8572	1.0462	832.37862	1.02E+03	3.60E+04	4.06E+01	0.042	1	2	1	0	0	0	0																								UNKNOWN
1937	4.01E+00	0.9063	876.54282	876.55895	1	0.8517	1.0573	876.54818	1.18E+03	4.21E+04	4.79E+01	0.042	1	2	1	0	0	0	0																								UNKNOWN
1938	6.90E-02	0.983	889.11675	889.1297		0.9664	1.0164	889.12329	1.02E+03	2.31E+03	2.46E+00	0.042	1	2	1	0	0	0	0																								UNKNOWN
1940	1.14E+01	0.9841	223.97556	223.97742		0.0327	1.043	223.97641	3.68E+03	3.11E+04	1.92E+01	0.5	12	0	0.951	1.24	0.00028	0.2494	0																6.94E+00	0.9936	223.97577	223.97719		0.6342	0.0376	1.0102	DETECTED	223.97639	4.46E+03	2.07E+04	0.0174		0.5087
1941	2.47E-01	0.9851	583.47135	583.4797		0.8795	1.0073	583.47461	1.08E+03	4.18E+03	3.58E+00	0.042	1	0	1	0	0	0	0																								UNKNOWN
1942	4.60E-02	0.9851	702.67798	702.70137	1	0.974	1.0073	702.68828	1.02E+03	2.32E+03	2.48E+00	0.042	1	0	1	0	0	0	0																								UNKNOWN
1943	4.75E-02	0.9851	769.97627	769.98794	1	0.974	1.0184	769.98073	1.18E+03	2.35E+03	1.83E+00	0.042	1	0	1	0	0	0	0																								UNKNOWN
1945	7.11E-02	0.9851	1014.63037	1014.63612	1	0.9573	1.0073	1014.63259	1.23E+03	2.65E+03	2.39E+00	0.042	1	1	1	0	0	0	0																								UNKNOWN
1946	9.67E-02	0.9869	536.17747	536.19225	1	0.9471	1.0044	536.183	1.03E+03	5.76E+03	2.97E+00	0.083	2	0	0.824	2.34	0.00125	0.0017	0																								UNKNOWN
1947	5.86E-02	0.9886	832.519	832.5234		0.9719	1.0108	832.52046	1.13E+03	2.47E+03	2.80E+00	0.042	1	2	1	0	0	0	0																								UNKNOWN
1948	3.82E+00	0.8924	895.40536	895.42141		0.8517	1.0518	895.41505	1.03E+03	4.46E+04	4.70E+01	0.042	1	2	1	0	0	0	0																								UNKNOWN
1950	2.08E+00	0.8951	1219.54427	1219.55655	1	0.8517	1.0629	1219.55099	1.07E+03	2.52E+04	2.12E+01	0.042	1	2	1	0	0	0	0																								UNKNOWN
1951	1.04E+01	0.9903	439.21206	439.21356	1	0.0373	1.0032	439.2128	7.50E+03	8.05E+04	4.01E+01	0.125	3	0	0.997	0.04	0.00002	0.0044	0																								UNKNOWN
1952	1.03E-01	0.9906	870.96515	870.97818	1	0.9573	1.0073	870.97119	1.50E+03	2.53E+03	2.98E+00	0.042	1	0	1	0	0	0	0																								UNKNOWN
1953	1.72E-01	0.9906	892.55287	892.57191	1	0.9128	1.0073	892.55849	1.12E+03	2.40E+03	2.55E+00	0.042	1	0	1	0	0	0	0																								UNKNOWN
1954	1.70E-01	0.991	333.0835	333.0932	1	0.9462	1.0386	333.08708	1.05E+03	7.66E+03	3.64E+00	0.167	4	0	0.874	2.77	0.00092	0.0249	0																								UNKNOWN
1955	3.08E-01	0.9912	426.1992	426.20093	1	0.9245	1.0023	426.19997	5.01E+03	2.07E+04	6.25E+00	0.042	1	0	1	0	0	0	0																								UNKNOWN
1956	5.57E+00	0.9913	411.17893	411.18196	1	0.034	1.0122	411.18095	2.44E+03	2.31E+04	8.43E+00	0.167	4	0	0.971	0.53	0.00022	0.0078	0																								UNKNOWN
1957	2.17E-02	0.9916	332.15216	332.15994	1	0.9693	1.0027	332.15727	1.25E+03	2.64E+03	1.18E+00	0.042	1	0	1	0	0	0	0																								UNKNOWN
1958	1.37E+00	0.9918	352.10592	352.1104		0.0376	1.0066	352.10809	1.40E+03	6.36E+03	3.14E+00	0.083	2	1	0.829	2.25	0.00079	0.0075	0																1.37E+00	0.988	352.10592	352.1104		0.752	0.0376	0.9991	DETECTED	352.10769	1.40E+03	5.27E+03	0.0117		0.5058
1960	9.68E-02	0.9921	345.08578	345.08935		0.9588	1.0421	345.08731	1.03E+03	2.59E+03	1.92E+00	0.042	1	0	1	0	0	0	0																								UNKNOWN
1961	3.66E+01	0.9921	425.19688	425.19782	1	0.0362	1.0032	425.19728	3.27E+04	1.39E+05	6.03E+01	0.042	1	0	1	0	0	0	0																								UNKNOWN
1962	1.22E+00	0.9925	453.22625	453.23001	1	0.4319	1.0122	453.2282	1.66E+03	1.43E+04	5.94E+00	0.125	3	0	0.989	0.15	0.00007	0.0078	0																								UNKNOWN
1963	5.00E-02	0.9936	260.12151	260.12608	1	0.9769	1.038	260.12337	1.07E+03	2.70E+03	1.46E+00	0.042	1	0	1	0	0	0	0																5.00E-02	0.9936	260.12151	260.12608	1	0.0408	0.9769	1.038	DETECTED	260.12337	1.07E+03	2.70E+03	2.668	3	1.834
1964	1.07E+00	0.9942	440.21335	440.21674	1	0.4439	1.0053	440.21562	2.94E+03	1.14E+04	3.48E+00	0.042	1	0	1	0	0	0	0																								UNKNOWN
1965	9.11E-02	0.9942	838.52045	838.52836		0.9553	1.0053	838.52261	1.05E+03	2.21E+03	2.77E+00	0.042	1	2	1	0	0	0	0																								UNKNOWN
1966	2.96E+00	0.9007	864.10636	864.11873		0.8572	1.0351	864.11228	1.08E+03	2.84E+04	3.52E+01	0.042	1	2	1	0	0	0	0																								UNKNOWN
1967	1.40E-01	0.9942	994.55987	994.58054	1	0.901	1.1518	994.57255	1.00E+03	4.88E+03	4.45E+00	0.125	3	1	0.851	1.94	0.00193	0.2016	0																								UNKNOWN
1968	2.54E+00	1.0146	1055.9726	1056.01308	1	0.8517	1.2672	1055.98862	1.23E+03	3.06E+04	2.70E+01	0.042	1	2	1	0	0	0	0																								UNKNOWN
1969	4.12E+00	0.8979	876.39692	876.40831	1	0.8572	1.0518	876.40332	1.15E+03	4.17E+04	4.74E+01	0.083	2	1	0.949	0.02	0.00001	0.2011	0																								UNKNOWN
1970	5.79E-02	0.9962	310.11957	310.13153	1	0.9822	1.0269	310.12667	1.48E+03	5.40E+03	2.70E+00	0.083	2	0	0.675	4.31	0.00134	0.0059	0																5.79E-02	0.9991	310.12175	310.13153	1	0.0234	0.988	1.0269	DETECTED	310.12734	2.02E+03	5.40E+03	2.4993	2	1.7496
1971	8.42E-02	0.9962	952.58357	952.59207	1	0.9851	1.0351	952.58754	1.14E+03	3.43E+03	3.25E+00	0.042	1	1	1	0	0	0	0																								UNKNOWN
1972	9.33E-02	0.9962	1189.72345	1189.73994	1	0.9517	1.0184	1189.73252	1.32E+03	2.94E+03	2.48E+00	0.042	1	0	1	0	0	0	0																								UNKNOWN
1973	1.63E-01	0.8961	1351.41903	1351.43668	1	0.8684	0.974	1351.42927	1.03E+03	3.82E+03	3.14E+00	0.042	1	1	1	0	0	0	0																								UNKNOWN
1974	1.03E-01	0.9962	1553.93624	1553.95479	1	0.9851	1.0629	1553.94557	1.27E+03	2.56E+03	2.06E+00	0.042	1	1	1	0	0	0	0																								UNKNOWN
1975	1.59E-01	0.9966	807.99411	808.00511		0.7046	1.1352	807.99954	1.03E+03	2.45E+03	1.76E+00	0.25	6	1	0.889	1.4	0.00113	0.3477	0																3.18E-02	0.7212	807.99709	808.00217		0.0462	0.7046	0.7379	DETECTED	807.99916	1.06E+03	1.68E+03	1.001		1.0005
1976	3.13E-02	0.9971	151.07716	151.07924		0.9747	1.014	151.07819	1.10E+03	3.35E+03	1.87E+00	0.083	2	0	0.946	0.72	0.00011	0.0004	0																								UNKNOWN
1977	6.53E-01	0.9974	293.09602	293.10143	1	0.9269	1.0318	293.09803	1.01E+03	3.40E+04	1.81E+01	0.833	20	0	0.931	2.52	0.00074	0.0302	0																5.79E-01	0.9936	293.09685	293.09871	1	0.04	0.9269	1.0102	DETECTED	293.09786	1.17E+03	3.27E+04	0.1935	4	0.5933
1978	2.86E-02	0.9991	134.04431	134.04566		0.9824	1.0158	134.04507	1.32E+03	2.44E+03	1.44E+00	0.042	1	0	1	0	0	0	0																2.86E-02	0.9991	134.04431	134.04566		0.0276	0.9824	1.0158	DETECTED	134.04507	1.32E+03	2.44E+03	0.999		0.9995
1979	6.98E-02	0.9991	276.11616	276.12083	1	0.9546	1.0158	276.11855	1.07E+03	3.43E+03	1.81E+00	0.042	1	0	1	0	0	0	0																6.98E-02	0.9991	276.11616	276.12083	1	0.0551	0.9546	1.0158	DETECTED	276.11855	1.07E+03	3.43E+03	0.3748	4	0.6874
1980	1.50E-01	0.9996	581.19804	581.20773	1	0.9488	1.0421	581.20256	1.00E+03	5.56E+03	4.59E+00	0.25	6	0	0.872	1.96	0.00114	0.0211	0																9.96E-02	0.9991	581.20034	581.20618		0.0275	0.9602	1.0213	DETECTED	581.20201	1.27E+03	3.68E+03	0.5709		0.7854
1981	5.01E-02	0.9997	610.32866	610.33383		0.983	1.022	610.33028	1.08E+03	2.03E+03	2.08E+00	0.042	1	4	1	0	0	0	0																								UNKNOWN
1982	2.14E+00	0.9257	924.23987	924.25458	2	0.8628	1.0462	924.24351	1.17E+03	2.71E+04	2.67E+01	0.042	1	2	1	0	0	0	0																								UNKNOWN
1984	1.93E+00	1.0123	1131.88882	1131.91422	1	0.8572	1.2502	1131.90024	1.17E+03	2.41E+04	2.07E+01	0.042	1	3	1	0	0	0	0																								UNKNOWN
1985	1.45E+00	0.9063	741.45893	741.473	1	0.8572	1.0462	741.46662	1.00E+03	2.40E+04	1.86E+01	0.083	2	1	0.93	0.34	0.00026	0.1786	0																								UNKNOWN
1986	5.05E-01	1.0002	200.08994	200.09676	1	0.6329	1.0386	200.09343	1.00E+03	8.92E+03	5.06E+00	0.125	3	8	0.709	4.78	0.00096	0.0091	0																1.32E-01	0.9991	200.09248	200.09483		0.0383	0.9213	1.0158	DETECTED	200.09381	1.79E+03	4.79E+03	0.2142		0.6071
1987	2.28E-01	1.0002	1034.45319	1034.48076		0.8719	1.1185	1034.46938	1.07E+03	3.98E+03	3.47E+00	0.083	2	0	0.588	4.86	0.00502	0.1899	0																								UNKNOWN
1988	1.80E+00	0.8952	1041.13123	1041.15295	1	0.8517	1.024	1041.14395	1.19E+03	2.29E+04	2.03E+01	0.083	2	1	0.885	0.86	0.0009	0.2013	0																								UNKNOWN
1989	1.46E-01	1.0004	1005.11466	1005.12893		0.8719	1.124	1005.12375	1.05E+03	3.82E+03	3.39E+00	0.083	2	0	0.913	0.45	0.00045	0.2126	0																								UNKNOWN
1990	8.05E-01	1.0006	198.95235	198.95359	1	0.9804	1.0407	198.95313	8.14E+03	6.29E+04	3.34E+01	0.125	3	0	0.974	0.38	0.00008	0.0169	0																								UNKNOWN
1992	4.46E-02	1.001	83.08496	83.08555		0.9899	1.0288	83.08523	1.62E+03	2.87E+03	1.79E+00	0.042	1	24	1	0	0	0	0																								UNKNOWN
1993	4.21E-01	1.0011	328.10169	328.10806	1	0.9693	1.0866	328.10521	1.06E+03	1.96E+04	9.74E+00	0.333	8	0	0.81	4.64	0.00152	0.0175	0																1.76E-01	0.9991	328.10381	328.10765	1	0.0194	0.9769	1.0491	DETECTED	328.10535	1.38E+03	1.41E+04	1.9197	2	2.0592
1994	4.45E-01	1.0013	345.12638	345.13594	1	0.9693	1.0866	345.13051	1.02E+03	2.04E+04	1.02E+01	0.375	9	1	0.889	3.38	0.00117	0.0262	0																1.64E-01	0.9991	345.12903	345.13501	1	0.0258	0.9713	1.0547	DETECTED	345.13055	1.39E+03	1.13E+04	2.2033	5	1.4994
1995	2.52E-01	1.0014	213.18764	213.19522	1	0.9749	1.1152	213.19053	1.01E+03	7.74E+03	6.45E+00	1	24	0	0.87	5.58	0.00119	0.0236	0																9.00E-02	0.9991	213.18911	213.19115	1	0.0217	0.9769	1.0324	DETECTED	213.19038	1.26E+03	6.39E+03	1.2326	2	1.2496
1997	2.22E-02	1.0017	346.12876	346.13332	1	0.9851	1.0184	346.13242	1.01E+03	2.37E+03	1.15E+00	0.042	1	0	1	0	0	0	0																								UNKNOWN
1998	6.37E-02	1.0017	797.49047	797.49929	1	0.9851	1.0351	797.49741	1.04E+03	2.46E+03	2.21E+00	0.042	1	0	1	0	0	0	0																								UNKNOWN
1999	5.61E-02	1.0017	934.56004	934.58033	1	0.9906	1.0351	934.57322	1.11E+03	2.71E+03	2.63E+00	0.042	1	0	1	0	0	0	0																								UNKNOWN
2000	1.56E-01	1.1067	954.41818	954.42978		1.0685	1.1296	954.42378	1.54E+03	5.71E+03	5.40E+00	0.042	1	1	1	0	0	0	0																								UNKNOWN
2001	8.12E-02	1.0017	991.26276	991.28066	2	0.9851	1.0295	991.27114	1.19E+03	3.37E+03	3.08E+00	0.042	1	1	1	0	0	0	0																								UNKNOWN
2002	8.84E-02	1.0017	991.42506	991.4548		0.9851	1.0462	991.43604	1.15E+03	3.58E+03	3.28E+00	0.042	1	0	1	0	0	0	0																								UNKNOWN
2003	5.75E-02	1.0017	1006.10519	1006.12591	1	0.9906	1.0351	1006.11183	1.09E+03	2.24E+03	2.03E+00	0.042	1	0	1	0	0	0	0																								UNKNOWN
2004	9.47E-02	1.0017	1020.61968	1020.63418	1	0.9906	1.0462	1020.62883	1.19E+03	3.43E+03	3.08E+00	0.042	1	0	1	0	0	0	0																								UNKNOWN
2005	2.87E-01	1.0017	1042.62803	1042.65578	1	0.8684	1.0407	1042.64331	1.10E+03	3.52E+03	3.12E+00	0.042	1	0	1	0	0	0	0																								UNKNOWN
2006	9.99E-02	1.0017	1064.47345	1064.4959	1	0.974	1.0351	1064.4901	1.43E+03	2.62E+03	2.30E+00	0.042	1	0	1	0	0	0	0																								UNKNOWN
2007	5.77E-02	1.0017	1086.64892	1086.66934	1	0.9906	1.0407	1086.66127	1.07E+03	2.04E+03	1.77E+00	0.042	1	0	1	0	0	0	0																								UNKNOWN
2008	8.67E-02	1.0017	1088.65895	1088.675	1	0.9795	1.0351	1088.66933	1.32E+03	2.94E+03	2.55E+00	0.042	1	0	1	0	0	0	0																								UNKNOWN
2009	2.69E-01	1.0017	1101.16699	1101.18607	1	0.8684	1.0295	1101.179	1.09E+03	3.37E+03	2.92E+00	0.042	1	1	1	0	0	0	0																								UNKNOWN
2010	7.90E-02	1.0017	1115.8532	1115.86243	1	0.9795	1.0351	1115.85861	1.03E+03	2.89E+03	2.49E+00	0.042	1	0	1	0	0	0	0																								UNKNOWN
2013	1.11E-01	1.0017	1389.08445	1389.10001	1	0.9906	1.0685	1389.09235	1.13E+03	2.71E+03	2.22E+00	0.042	1	0	1	0	0	0	0																								UNKNOWN
2014	7.52E-01	1.0022	342.13727	342.14334	1	0.9749	1.1255	342.1397	1.03E+03	2.99E+04	2.07E+01	0.375	9	0	0.904	2.27	0.00078	0.0285	0																2.21E-01	0.9991	342.13814	342.14246	1	0.0103	0.9824	1.1214	DETECTED	342.13992	1.06E+03	1.67E+04	7.4586	5	5.7013
2015	1.28E-01	1.0025	148.05931	148.06258	1	0.9713	1.0386	148.06062	1.09E+03	7.31E+03	4.29E+00	0.25	6	0	0.849	4.21	0.00062	0.0185	0																1.28E-01	0.9991	148.05954	148.06254	1	0.0259	0.9713	1.0324	DETECTED	148.06064	1.20E+03	7.31E+03	1.1067	2	1.0995
2016	2.27E-01	1.0029	227.20397	227.21076	1	0.9749	1.0764	227.20625	1.00E+03	8.25E+03	5.84E+00	0.667	16	1	0.894	3.31	0.00075	0.0224	0																1.08E-01	0.9991	227.20492	227.20721	1	0.027	0.9824	1.0658	DETECTED	227.20633	1.00E+03	5.30E+03	3.5696	4	2.4985
2017	1.05E+00	1.003	225.20419	225.21096	1	0.9719	1.1263	225.20875	1.02E+03	2.39E+04	2.00E+01	1	24	0	0.932	2.81	0.00063	0	0																4.30E-01	1.003	225.20599	225.21096	1	0.0239	0.9769	1.1047	DETECTED	225.20882	1.02E+03	2.18E+04	3.2506	4	2.7029
2018	9.18E-01	1.0032	102.05373	102.0577	1	0.9638	1.1088	102.05494	1.00E+03	2.28E+04	1.69E+01	0.5	12	1	0.876	3.4	0.00035	0.0299	0																3.51E-01	0.9991	102.05423	102.0571	1	0.0292	0.9658	1.0936	DETECTED	102.05504	1.35E+03	1.34E+04	2.3437	2	1.9163
2019	7.32E-01	1.0032	152.06861	152.07319	1	0.9699	1.1255	152.07062	1.02E+03	1.97E+04	1.15E+01	0.333	8	0	0.845	4.8	0.00073	0.0189	0	Acetominophen: [M+H]+: 0.977	Acetominophen	0.977	C8H9NO2	[M+H]+	152.0706	0.13	0.00002	151.06333	1.008	0.721	PosLipidKit	concatenated_plasma_pos_d.csv	-0.0048	0.0048	2.98E-01	0.9991	152.06993	152.07319	1	0.1203	0.9769	1.1214	DETECTED	152.07088	1.57E+03	1.01E+04	4.1689	2	3.2496
2020	7.70E-02	1.0035	145.05663	145.06216	1	0.9766	1.0275	145.05998	1.02E+03	5.54E+03	3.25E+00	0.125	3	0	0.653	5.43	0.00079	0.0155	0																6.01E-02	1.0085	145.05682	145.06155		0.0339	0.9824	1.0269	DETECTED	145.05969	1.02E+03	3.51E+03	1		1
2021	1.17E-01	1.0034	961.25161	961.27652	1	0.883	1.1407	961.26661	1.05E+03	3.33E+03	3.13E+00	0.083	2	0	0.908	0.5	0.00048	0.2186	0																								UNKNOWN
2022	4.49E+01	1.0036	250.98683	250.98789	1	0.0327	1.0485	250.98731	1.74E+04	1.26E+05	7.48E+01	0.708	17	0	0.962	0.82	0.00021	0.0186	0																2.74E+01	0.9936	250.98683	250.98767	1	0.0397	0.0376	1.0102	DETECTED	250.98723	2.47E+04	8.16E+04	0.0174	2	0.5087
2023	5.74E-02	1.0037	536.1809	536.20002	1	0.982	1.0468	536.19281	1.06E+03	3.49E+03	2.02E+00	0.083	2	0	0.907	1.2	0.00064	0.0101	0																								UNKNOWN
2024	4.81E+00	1.0037	311.1829	311.19019	1	0.034	1.1208	311.18528	1.11E+03	1.30E+04	9.57E+00	0.958	23	1	0.975	0.94	0.00029	0.0236	0																2.74E+00	0.9991	311.18362	311.18853	1	0.5843	0.0376	1.0769	DETECTED	311.1852	1.76E+03	1.22E+04	0.0809	2	0.5405
2025	8.00E-02	1.0039	313.11359	313.12454	1	0.971	1.0442	313.11927	1.02E+03	3.63E+03	2.43E+00	0.167	4	0	0.713	4.5	0.00141	0.0213	0																3.27E-02	0.9991	313.1178	313.12454	1	0.0143	0.9713	1.0102	DETECTED	313.12003	1.25E+03	3.63E+03	0.3993	3	0.6996
2026	8.06E-02	1.004	160.05947	160.06446		0.9491	1.0386	160.06085	1.00E+03	4.57E+03	2.60E+00	0.208	5	0	0.701	5.09	0.00081	0.0154	0																8.06E-02	0.9991	160.05947	160.06446		0.0266	0.9491	1.0213	DETECTED	160.06055	1.06E+03	4.11E+03	0.444		0.722
2027	1.08E-02	1.0042	432.23502	432.24051		0.9875	1.0209	432.23796	1.13E+03	1.80E+03	4.97E-01	0.042	1	0	1	0	0	0	0																								UNKNOWN
2029	2.47E-01	1.0045	331.12202	331.12968	1	0.9749	1.0755	331.12643	1.00E+03	9.85E+03	5.87E+00	0.333	8	0	0.754	5.03	0.00167	0.023	0																7.72E-02	1.0085	331.1245	331.1292	1	0.0208	0.9769	1.0324	DETECTED	331.12724	1.06E+03	6.25E+03	0.9097	2	1
2030	1.26E-01	1.0046	282.11626	282.12421	1	0.9824	1.0553	282.11932	1.04E+03	6.21E+03	5.06E+00	0.167	4	0	0.936	1.62	0.00046	0.0097	0																6.84E-02	0.9991	282.11626	282.12302	1	0.0176	0.9824	1.0324	DETECTED	282.11932	1.29E+03	6.03E+03	1.998	4	1.499
2031	1.84E-01	1.0048	159.07239	159.07977	1	0.9822	1.0866	159.07636	1.01E+03	5.17E+03	3.44E+00	0.167	4	0	0.875	2.72	0.00043	0.0155	0																5.14E-02	1.0085	159.07496	159.07797	1	0.0337	0.988	1.038	DETECTED	159.07628	1.17E+03	2.87E+03	2.001	2	1.5005
2032	9.22E+00	1.0048	251.98215	251.98484	1	0.0362	1.0485	251.98339	4.11E+03	2.70E+04	1.67E+01	0.375	9	0	0.927	2.05	0.00052	0.0184	0																								UNKNOWN
2033	1.68E-02	1.0049	415.2092	415.21872	1	0.9834	1.0234	415.21402	1.04E+03	2.12E+03	7.77E-01	0.083	2	1	0.849	1.99	0.00083	0.0074	0																								UNKNOWN
2034	2.89E-02	1.0051	114.05435	114.05661		0.9852	1.0296	114.05502	1.13E+03	3.18E+03	1.29E+00	0.083	2	0	0.911	1.13	0.00013	0.0176	0																								UNKNOWN
2035	5.52E-01	1.0051	328.13461	328.14077	1	0.9822	1.12	328.13794	1.06E+03	9.34E+03	7.19E+00	0.125	3	0	0.861	2.21	0.00073	0.0271	0																								UNKNOWN
2036	3.35E-01	1.0053	310.12386	310.13329	1	0.9851	1.1144	310.1296	1.29E+03	7.33E+03	5.82E+00	0.083	2	0	0.743	3.4	0.00105	0.007	0																								UNKNOWN
2037	2.69E-02	1.0053	294.10632	294.11421	1	0.9886	1.022	294.11016	1.40E+03	2.43E+03	1.25E+00	0.042	1	0	1	0	0	0	0																								UNKNOWN
2038	9.08E-02	1.0057	87.04335	87.04631		0.9899	1.0678	87.04465	1.05E+03	3.66E+03	2.27E+00	0.083	2	0	0.928	0.94	0.00008	0.0068	0																								UNKNOWN
2039	2.78E-01	1.0057	209.10034	209.10586	1	0.9844	1.0955	209.10258	1.20E+03	1.21E+04	7.16E+00	0.083	2	0	0.926	0.96	0.0002	0.0068	0																								UNKNOWN
2040	3.78E-01	1.006	344.13286	344.14028	1	0.9822	1.1109	344.13525	1.07E+03	1.44E+04	6.92E+00	0.25	6	0	0.854	3.4	0.00117	0.0213	0																1.11E-01	1.0085	344.13286	344.13831	1	0.0192	0.988	1.0825	DETECTED	344.13502	1.07E+03	6.72E+03	4.6728	5	2.834
2041	1.01E-01	1.006	1049.30667	1049.32078		0.8775	1.1185	1049.31295	1.06E+03	4.22E+03	3.73E+00	0.083	2	0	0.794	2.07	0.00218	0.2015	0																								UNKNOWN
2042	1.57E-01	1.0061	239.10275	239.1106	1	0.9708	1.0485	239.10726	1.09E+03	7.20E+03	4.46E+00	0.292	7	1	0.809	4.45	0.00106	0.0103	0																6.38E-02	0.9991	239.10325	239.10978	1	0.0366	0.9824	1.0269	DETECTED	239.107	1.09E+03	4.18E+03	1.6653	2	1.3327
2043	1.06E+00	1.0062	309.1259	309.13341	1	0.9749	1.12	309.12963	1.01E+03	3.63E+04	1.98E+01	0.375	9	0	0.918	1.56	0.00048	0.023	0																4.06E-01	1.0085	309.12858	309.13198	1	0.0216	0.9769	1.1158	DETECTED	309.12988	1.09E+03	1.99E+04	5.3009	3	2.9438
2044	1.23E+00	1.0063	301.05728	301.06262	1	0.9766	1.1088	301.06023	1.10E+03	3.94E+04	2.55E+01	0.333	8	0	0.964	1.06	0.00032	0.0158	0																3.85E-01	1.0085	301.0595	301.06262	1	0.0231	0.9824	1.088	DETECTED	301.06029	1.10E+03	2.18E+04	4.044	2	2.2509
2045	4.25E-02	1.0068	264.10728	264.11326		0.9824	1.0275	264.10994	1.04E+03	4.14E+03	2.21E+00	0.083	2	0	0.932	0.86	0.00023	0.0154	0	Phenylacetylglutamine: [M]+: 0.744	Phenylacetylglutamine	0.744	C13H16N2O4	[M]+	264.11046	-1.96	-0.00052	264.11101	1.037	0.633	PosLipidKit	concatenated_plasma_pos_d.csv	-0.0302	0.0291	3.24E-02	0.9991	264.10791	264.11186		0.0228	0.9824	1.0213	DETECTED	264.10983	1.04E+03	2.74E+03	1.3317		1.1658
2046	1.39E+00	1.007	84.04293	84.04657	1	0.9655	1.1249	84.04432	1.00E+03	2.49E+04	2.00E+01	0.583	14	0	0.816	5.61	0.00047	0.0236	0																6.70E-01	1.0085	84.04379	84.04657	1	0.0324	0.9713	1.1158	DETECTED	84.0445	1.51E+03	2.28E+04	4.3467	2	1.9732
2047	1.62E-01	1.007	396.89667	396.90258		0.9804	1.0874	396.89907	1.04E+03	1.46E+04	5.14E+00	0.667	16	0	0.911	2.45	0.00097	0.0224	0																5.05E-02	1.0085	396.89824	396.90258		0.0151	0.9936	1.0324	DETECTED	396.89927	1.05E+03	8.80E+03	2.1801		1.7496
2048	4.88E-01	1.0072	239.22222	239.22864	1	0.9749	1.1226	239.22485	1.01E+03	9.83E+03	7.86E+00	1	24	0	0.933	3	0.00072	0.0244	0																2.08E-01	1.0085	239.22409	239.22666	1	0.0359	0.9824	1.0991	DETECTED	239.22487	1.21E+03	9.22E+03	3.6113	3	2.6248
2049	1.12E-01	1.0072	103.03817	103.04092		0.9899	1.0622	103.03929	1.17E+03	6.07E+03	3.76E+00	0.083	2	0	0.848	2	0.00021	0.0098	0																								UNKNOWN
2050	1.29E-01	1.0072	313.08263	313.08957	1	0.9877	1.0755	313.08584	1.00E+03	3.52E+03	2.78E+00	0.208	5	0	0.855	4.54	0.00142	0.007	0																3.85E-02	1.0085	313.08421	313.08802	1	0.0366	0.988	1.038	DETECTED	313.08585	1.18E+03	2.75E+03	2.001	3	1.5005
2051	7.60E-02	1.0076	239.10539	239.11068	1	0.989	1.0282	239.10851	1.58E+03	6.50E+03	3.41E+00	0.125	3	2	0.915	1.54	0.00037	0.0138	0																								UNKNOWN
2052	1.15E-01	1.0081	241.21859	241.22676	1	0.9824	1.093	241.22187	1.01E+03	3.78E+03	1.97E+00	0.667	16	0	0.84	5	0.00121	0.026	0																4.82E-02	1.0085	241.21998	241.22361	1	0.0219	0.9824	1.0324	DETECTED	241.22251	1.02E+03	3.10E+03	1.2496	3	1.1248
2053	3.79E-02	1.0081	350.08407	350.09293		0.9851	1.0386	350.08657	1.10E+03	3.30E+03	1.59E+00	0.083	2	0	0.899	1.3	0.00046	0.0128	0																								UNKNOWN
2054	4.11E-02	1.0082	189.0732	189.07495		0.986	1.0304	189.07449	1.30E+03	3.22E+03	1.72E+00	0.042	1	7	1	0	0	0	0																								UNKNOWN
2055	3.33E-02	1.0085	86.05904	86.06085		0.9824	1.0269	86.05987	1.11E+03	1.94E+03	1.17E+00	0.042	1	0	1	0	0	0	0																3.33E-02	1.0085	86.05904	86.06085		0.0303	0.9824	1.0269	DETECTED	86.05987	1.11E+03	1.94E+03	1		1
2056	3.57E-02	1.0085	174.07673	174.08134		0.9936	1.0324	174.07836	1.04E+03	2.68E+03	1.55E+00	0.042	1	0	1	0	0	0	0																3.57E-02	1.0085	174.07673	174.08134		0.0165	0.9936	1.0324	DETECTED	174.07836	1.04E+03	2.68E+03	2.4992		1.7496
2057	1.31E-02	1.0084	435.17418	435.17799		0.9893	1.0282	435.17606	1.17E+03	2.26E+03	5.69E-01	0.042	1	0	1	0	0	0	0																								UNKNOWN
2058	3.51E-02	1.0085	229.14189	229.14599	1	0.9936	1.0269	229.14389	1.75E+03	3.45E+03	1.92E+00	0.042	1	1	1	0	0	0	0																3.51E-02	1.0085	229.14189	229.14599	1	0.2374	0.9936	1.0269	DETECTED	229.14389	1.75E+03	3.45E+03	2	4	1.5
2059	3.40E-02	1.0086	217.07976	217.08575		0.9834	1.0223	217.08226	1.11E+03	3.54E+03	1.97E+00	0.042	1	0	1	0	0	0	0																								UNKNOWN
2060	5.57E+00	1.0087	118.08597	118.08647	1	0.9073	1.1129	118.08621	2.14E+04	6.27E+04	3.91E+01	0.042	1	0	1	0	0	0	0																								UNKNOWN
2061	5.94E-02	1.0087	259.09027	259.095		0.9965	1.041	259.09173	1.28E+03	5.30E+03	2.99E+00	0.042	1	0	1	0	0	0	0																								UNKNOWN
2062	2.56E-02	1.0087	151.07517	151.07837		0.9912	1.0246	151.07694	1.08E+03	2.17E+03	1.33E+00	0.042	1	0	1	0	0	0	0																								UNKNOWN
2063	1.74E+00	1.0137	139.04864	139.05242	1	0.9749	1.1305	139.05033	1.03E+03	5.15E+04	3.04E+01	0.042	1	14	1	0	0	0	0	4-Imidazoleacrylic acid: [M+H]+: 0.904	4-Imidazoleacrylic acid	0.904	C6H6N2O2	[M+H]+	139.0502	0.88	0.00012	138.04293	1.018	0.756	PosLipidKit	concatenated_plasma_pos_d.csv	-0.0043	0.0043	1.74E+00	1.0085	139.04948	139.05179	1	0.0302	0.9769	1.1269	DETECTED	139.05063	2.32E+03	5.15E+04	6.3104	3	3.1551
2064	4.22E-02	1.0088	151.07335	151.07753		0.9886	1.0331	151.076	1.21E+03	3.11E+03	1.82E+00	0.042	1	0	1	0	0	0	0																								UNKNOWN
2065	4.23E-02	1.0088	185.08048	185.08421		0.9997	1.0442	185.08166	1.18E+03	2.77E+03	1.59E+00	0.042	1	0	1	0	0	0	0																								UNKNOWN
2066	2.00E-02	1.0088	278.08619	278.0917	1	0.9942	1.0275	278.0893	1.08E+03	2.06E+03	1.08E+00	0.042	1	0	1	0	0	0	0																								UNKNOWN
2067	1.47E+00	1.0088	147.07359	147.07925	1	0.9804	1.1255	147.07646	1.02E+03	2.27E+04	2.06E+01	0.375	9	0	0.859	5.32	0.00078	0.0288	0	Pyroglutamic acid: [M+NH4]+: 0.951	Pyroglutamic acid	0.951	C5H7NO3	[M+NH4]+	147.07642	0.27	0.00004	129.04259	1.02	0.667	PosLipidKit	concatenated_plasma_pos_d.csv	-0.0112	0.011	4.92E-01	1.0085	147.07577	147.07925		0.0611	0.988	1.1214	DETECTED	147.07681	1.56E+03	1.39E+04	9.6719		4.0015
2068	6.77E-02	1.0087	877.38985	877.40594	1	0.9851	1.024	877.39566	1.11E+03	2.94E+03	3.32E+00	0.042	1	0	1	0	0	0	0																								UNKNOWN
2070	1.05E-01	1.0088	278.12058	278.12579	1	0.9977	1.0921	278.12326	1.02E+03	1.90E+03	1.58E+00	0.042	1	0	1	0	0	0	0																								UNKNOWN
2071	7.98E-02	1.0087	903.0482	903.06205	1	0.9684	1.0184	903.05719	1.25E+03	2.23E+03	2.30E+00	0.042	1	0	1	0	0	0	0																								UNKNOWN
2072	7.13E-02	1.0087	1005.94498	1005.95666	1	0.9906	1.0351	1005.94965	1.30E+03	3.12E+03	2.83E+00	0.042	1	0	1	0	0	0	0																								UNKNOWN
2074	8.14E-02	1.0087	1049.97411	1049.99373	1	0.974	1.0351	1049.98191	1.25E+03	2.34E+03	2.06E+00	0.042	1	0	1	0	0	0	0																								UNKNOWN
2075	7.45E-02	1.0087	1064.6417	1064.66318	1	0.9851	1.0462	1064.64862	1.10E+03	2.28E+03	2.00E+00	0.042	1	0	1	0	0	0	0																								UNKNOWN
2076	4.17E-02	1.0087	1080.05172	1080.0653	1	0.9962	1.0295	1080.0585	1.17E+03	3.17E+03	2.76E+00	0.042	1	1	1	0	0	0	0																								UNKNOWN
2077	1.28E-01	1.0087	1123.87477	1123.90115	1	0.9906	1.0518	1123.88607	1.62E+03	4.46E+03	3.84E+00	0.042	1	0	1	0	0	0	0																								UNKNOWN
2078	3.40E-02	1.0087	1130.51596	1130.52705		0.9851	1.0184	1130.52187	1.07E+03	1.95E+03	1.67E+00	0.042	1	1	1	0	0	0	0																								UNKNOWN
2079	1.07E-01	1.0087	1132.88574	1132.90386	1	0.9851	1.0573	1132.8923	1.02E+03	2.88E+03	2.47E+00	0.042	1	0	1	0	0	0	0																								UNKNOWN
2080	5.89E-02	1.0087	1133.08347	1133.0961		0.9906	1.0351	1133.08998	1.06E+03	2.69E+03	2.31E+00	0.042	1	0	1	0	0	0	0																								UNKNOWN
2082	6.53E-02	1.0087	1150.88985	1150.90447	1	0.9962	1.0518	1150.89764	1.04E+03	2.92E+03	2.49E+00	0.042	1	1	1	0	0	0	0																								UNKNOWN
2083	9.94E-02	1.0087	1159.68911	1159.71085	1	0.9962	1.0685	1159.70497	1.13E+03	3.12E+03	2.65E+00	0.042	1	1	1	0	0	0	0																								UNKNOWN
2084	2.16E-01	1.1088	1168.3014	1168.32141	1	1.0629	1.1351	1168.31279	1.07E+03	8.37E+03	7.11E+00	0.042	1	1	1	0	0	0	0																								UNKNOWN
2085	4.66E-01	1.0087	1176.7099	1176.73221	1	0.8684	1.0685	1176.72253	1.35E+03	5.44E+03	4.61E+00	0.042	1	0	1	0	0	0	0																								UNKNOWN
2086	9.76E-02	1.0087	1185.91585	1185.93219	1	0.9851	1.0518	1185.92301	1.04E+03	2.89E+03	2.44E+00	0.042	1	1	1	0	0	0	0																								UNKNOWN
2087	3.09E-01	1.0087	1194.51756	1194.5473	1	0.8684	1.0573	1194.53375	1.09E+03	4.19E+03	3.54E+00	0.042	1	1	1	0	0	0	0																								UNKNOWN
2088	2.44E-01	1.1088	1220.94258	1220.94942	1	1.0685	1.1351	1220.94481	1.36E+03	9.37E+03	7.87E+00	0.042	1	1	1	0	0	0	0																								UNKNOWN
2090	9.42E-02	1.0087	1256.73827	1256.7645	1	0.974	1.0407	1256.76077	1.10E+03	2.52E+03	2.10E+00	0.042	1	2	1	0	0	0	0																								UNKNOWN
2093	2.99E+00	0.9035	870.39307	870.40517		0.8517	1.0295	870.40076	1.04E+03	3.28E+04	3.87E+01	0.083	2	1	0.899	0.7	0.00061	0.1959	0																								UNKNOWN
2094	6.63E-02	1.0087	1282.76659	1282.7903	1	0.9906	1.0462	1282.7814	1.00E+03	2.67E+03	2.22E+00	0.042	1	1	1	0	0	0	0																								UNKNOWN
2096	4.06E-02	1.0087	1352.61299	1352.63506	1	0.9851	1.024	1352.62462	1.06E+03	2.15E+03	1.77E+00	0.042	1	0	1	0	0	0	0																								UNKNOWN
2097	3.53E-02	1.0087	1352.81004	1352.83772	1	0.9962	1.0351	1352.82096	1.08E+03	1.72E+03	1.41E+00	0.042	1	0	1	0	0	0	0																								UNKNOWN
2098	9.75E-02	1.0087	1367.07142	1367.09032	1	0.9795	1.0518	1367.08237	1.02E+03	2.97E+03	2.43E+00	0.042	1	0	1	0	0	0	0																								UNKNOWN
2099	7.51E-02	1.0087	1389.32967	1389.3517	1	0.9962	1.0518	1389.33857	1.23E+03	2.49E+03	2.04E+00	0.042	1	0	1	0	0	0	0																								UNKNOWN
2102	1.90E-01	1.0089	572.86163	572.865		0.9977	1.0541	572.86306	1.18E+03	1.14E+04	1.13E+01	0.083	2	0	0.889	1.48	0.00085	0.0003	0																								UNKNOWN
2103	7.74E-02	1.0091	270.15112	270.15723		0.9844	1.0566	270.15446	1.00E+03	3.33E+03	1.88E+00	0.042	1	0	1	0	0	0	0																								UNKNOWN
2104	1.39E-01	1.0091	201.10014	201.1071	1	0.9651	1.0596	201.1027	1.16E+03	4.46E+03	2.65E+00	0.208	5	12	0.867	3.14	0.00063	0.0226	0																								UNKNOWN
2105	7.19E-02	1.0091	946.76837	946.77264		1.0041	1.0374	946.77098	1.67E+03	6.22E+03	3.98E+00	0.042	1	0	1	0	0	0	0																								UNKNOWN
2106	5.41E-02	1.0091	968.75176	968.75589		1.0096	1.0485	968.75395	1.08E+03	4.43E+03	2.82E+00	0.042	1	0	1	0	0	0	0																								UNKNOWN
2107	1.50E-01	1.0092	350.14845	350.15738	1	0.988	1.0866	350.15458	1.06E+03	5.13E+03	3.09E+00	0.167	4	0	0.915	1.53	0.00054	0.0154	0																2.54E-02	0.9991	350.1522	350.15644		0.0201	0.988	1.0213	DETECTED	350.15468	1.08E+03	3.00E+03	1.9985		1.4992
2108	1.21E-01	1.0092	748.82477	748.82811		0.9921	1.043	748.8268	1.22E+03	9.93E+03	7.63E+00	0.083	2	0	0.913	1.12	0.00084	0.012	0																								UNKNOWN
2109	1.70E-01	1.0094	234.09579	234.10065		0.988	1.0921	234.09791	1.01E+03	4.68E+03	2.94E+00	0.125	3	0	0.974	0.4	0.00009	0.0212	0																3.62E-02	0.9991	234.09669	234.10032		0.0302	0.988	1.0269	DETECTED	234.09787	1.50E+03	2.92E+03	2.4993		1.7496
2110	8.77E-02	1.0094	314.17829	314.18527	1	0.9844	1.0622	314.1809	1.01E+03	4.21E+03	2.24E+00	0.167	4	0	0.833	3.44	0.00108	0.0122	0																								UNKNOWN
2111	2.11E-01	1.0095	254.13575	254.14154	1	0.9749	1.0886	254.1386	1.06E+03	7.12E+03	4.67E+00	0.25	6	0	0.837	2.91	0.00074	0.0063	0																9.13E-02	1.0085	254.13575	254.13988		0.0211	0.9824	1.0547	DETECTED	254.1383	1.10E+03	5.60E+03	2.0819		1.6248
2112	2.43E-02	1.0096	101.11341	101.11538		0.9985	1.0374	101.11476	1.02E+03	1.61E+03	9.73E-01	0.042	1	0	1	0	0	0	0																								UNKNOWN
2113	1.12E-01	1.0096	418.87648	418.88617		0.9804	1.0874	418.88095	1.02E+03	9.02E+03	4.06E+00	0.667	16	0	0.863	4.04	0.00169	0.0278	0																2.76E-02	1.0085	418.87926	418.88241		0.0157	0.9936	1.0269	DETECTED	418.88138	1.10E+03	5.70E+03	1.6858		1.5
2114	1.08E-01	1.0098	272.96731	272.97069		0.9906	1.0541	272.96911	1.04E+03	8.18E+03	4.27E+00	0.25	6	0	0.873	2.9	0.00079	0.0195	0																								UNKNOWN
2115	1.92E-01	1.0101	188.09542	188.10114	1	0.9949	1.0985	188.09884	1.02E+03	4.93E+03	3.34E+00	0.167	4	1	0.93	1.27	0.00024	0.0052	0																								UNKNOWN
2116	6.66E-02	1.0102	315.07826	315.08447	1	0.9945	1.043	315.08061	1.23E+03	9.18E+03	4.76E+00	0.167	4	0	0.708	5	0.00157	0.006	0																								UNKNOWN
2117	1.14E-01	1.011	188.09237	188.09929	1	0.9906	1.0966	188.09711	1.05E+03	3.86E+03	1.91E+00	0.208	5	0	0.641	8.58	0.00161	0.0118	0																								UNKNOWN
2118	4.19E-02	1.011	552.28696	552.29667		0.9901	1.043	552.29154	1.03E+03	2.15E+03	1.30E+00	0.083	2	0	0.934	0.85	0.00047	0.0084	0																								UNKNOWN
2119	3.18E-01	1.011	182.0787	182.08648	1	0.9906	1.1255	182.08239	1.02E+03	4.96E+03	4.19E+00	0.208	5	0	0.815	5.4	0.00098	0.0186	0																6.09E-02	1.0085	182.08111	182.08462	1	0.0517	0.9936	1.0491	DETECTED	182.0829	1.20E+03	3.98E+03	4	2	2.5
2120	3.37E-02	1.0114	340.89275	340.89532		0.9973	1.033	340.8939	1.06E+03	4.15E+03	1.90E+00	0.083	2	23	0.973	0.34	0.00012	0.0052	0																								UNKNOWN
2121	1.52E-01	1.0116	594.84102	594.84721		0.9966	1.0596	594.84498	1.00E+03	8.10E+03	9.37E+00	0.167	4	0	0.932	1.23	0.00073	0.0067	0																								UNKNOWN
2122	5.79E-02	1.0116	201.10023	201.1087	1	0.9687	1.0386	201.10401	1.09E+03	3.65E+03	2.07E+00	0.083	2	1	0.764	3.12	0.00063	0.0058	0																								UNKNOWN
2124	5.15E-02	1.0122	119.06912	119.07006		0.9955	1.04	119.06963	1.48E+03	3.16E+03	1.95E+00	0.042	1	0	1	0	0	0	0																								UNKNOWN
2125	3.99E-02	1.0122	159.07403	159.07593		0.9955	1.0344	159.07551	1.44E+03	2.67E+03	1.62E+00	0.042	1	2	1	0	0	0	0																								UNKNOWN
2126	6.36E-02	1.0122	165.07424	165.07888		0.9844	1.0344	165.07597	1.11E+03	4.51E+03	2.73E+00	0.042	1	0	1	0	0	0	0																								UNKNOWN
2127	3.42E-02	1.0122	225.12778	225.13434	1	1.001	1.04	225.13031	1.18E+03	2.28E+03	1.33E+00	0.042	1	0	1	0	0	0	0																								UNKNOWN
2128	2.97E-01	1.0123	144.06408	144.07049	1	0.988	1.0977	144.06574	1.03E+03	7.21E+03	4.24E+00	0.375	9	0	0.806	5.49	0.00079	0.024	0																1.31E-01	1.0139	144.06513	144.07049		0.0526	0.988	1.088	DETECTED	144.06613	1.10E+03	4.71E+03	3.5026		2.2513
2130	9.29E-02	1.0129	440.85881	440.86779		0.9877	1.0708	440.86288	1.03E+03	6.54E+03	2.85E+00	0.375	9	0	0.92	2.38	0.00105	0.0154	0																								UNKNOWN
2131	6.96E-02	1.0132	227.07642	227.08358		0.9806	1.0566	227.07909	1.02E+03	4.09E+03	2.39E+00	0.167	4	0	0.688	7.41	0.00168	0.0067	0																								UNKNOWN
2132	1.81E-01	1.0132	169.07058	169.07848	1	0.989	1.1133	169.07398	1.04E+03	7.58E+03	3.17E+00	0.25	6	0	0.763	5.08	0.00086	0.0163	0																								UNKNOWN
2133	7.11E-01	1.0137	220.93108	220.93622		0.9804	1.1114	220.93492	1.64E+03	3.54E+04	1.85E+01	0.75	18	1	0.925	2.69	0.00059	0.0168	0																4.75E-01	1.0085	220.93352	220.93605		0.0547	0.9936	1.0991	DETECTED	220.93533	5.37E+03	1.44E+04	8.4992		4.7496
2134	4.48E-02	1.014	202.92329	202.92577		0.9877	1.0433	202.92404	1.04E+03	3.21E+03	1.49E+00	0.042	1	9	1	0	0	0	0																								UNKNOWN
2135	5.90E-02	1.014	181.06955	181.07622	1	0.9838	1.041	181.07237	1.10E+03	4.35E+03	2.07E+00	0.125	3	0	0.711	4.33	0.00078	0.0108	0																								UNKNOWN
2136	1.93E-02	1.014	322.85649	322.85822		0.9933	1.0322	322.85741	1.12E+03	2.44E+03	9.75E-01	0.042	1	23	1	0	0	0	0																								UNKNOWN
2138	1.94E-01	1.0143	98.05867	98.06146	1	0.9851	1.0921	98.06021	1.01E+03	4.03E+03	3.72E+00	0.208	5	0	0.773	5.08	0.0005	0.0297	0																4.37E-02	1.0085	98.05867	98.0611	1	0.0199	0.988	1.0324	DETECTED	98.06006	1.05E+03	3.36E+03	1.667	3	1.3335
2140	4.40E-02	1.0145	358.20323	358.21076		0.9886	1.0442	358.20736	1.03E+03	3.03E+03	1.33E+00	0.083	2	0	0.929	0.91	0.00032	0.0118	0																								UNKNOWN
2142	1.13E-01	1.0145	166.05298	166.05596	1	1.0053	1.0942	166.05374	1.23E+03	5.39E+03	3.13E+00	0.042	1	0	1	0	0	0	0																								UNKNOWN
2143	3.00E-02	1.0145	228.09265	228.09761	1	0.9997	1.0442	228.09527	1.06E+03	2.02E+03	1.12E+00	0.042	1	0	1	0	0	0	0																								UNKNOWN
2144	2.44E-02	1.0145	234.13113	234.13444		1.0053	1.0386	234.13244	1.22E+03	2.21E+03	1.22E+00	0.042	1	0	1	0	0	0	0																								UNKNOWN
2145	7.44E-02	1.0145	252.10637	252.11083	1	0.9997	1.0664	252.10843	1.12E+03	4.75E+03	2.57E+00	0.042	1	0	1	0	0	0	0																								UNKNOWN
2146	5.71E-02	1.0145	253.12232	253.12926	1	0.9886	1.0497	253.12627	1.25E+03	3.49E+03	1.89E+00	0.042	1	1	1	0	0	0	0																								UNKNOWN
2147	3.85E-02	1.0145	273.10808	273.11179		0.9942	1.0331	273.10995	1.32E+03	3.06E+03	1.61E+00	0.042	1	0	1	0	0	0	0																								UNKNOWN
2148	9.05E-02	1.0145	291.11765	291.12074	1	0.9921	1.0421	291.1189	1.66E+03	3.84E+03	3.13E+00	0.042	1	4	1	0	0	0	0																								UNKNOWN
2149	2.94E-02	1.0145	311.12963	311.13632	1	0.9997	1.0442	311.13388	1.05E+03	2.45E+03	1.22E+00	0.042	1	0	1	0	0	0	0																								UNKNOWN
2150	2.76E-02	1.0145	324.12793	324.13408	1	0.9997	1.0331	324.1295	1.68E+03	3.09E+03	1.50E+00	0.042	1	0	1	0	0	0	0																								UNKNOWN
2151	3.06E-02	1.0145	332.14077	332.14644		0.9997	1.0331	332.14385	1.52E+03	2.85E+03	1.36E+00	0.042	1	0	1	0	0	0	0																								UNKNOWN
2152	1.02E-01	1.1088	976.4214	976.43666	1	1.074	1.124	976.43211	1.19E+03	3.71E+03	3.43E+00	0.042	1	1	1	0	0	0	0																								UNKNOWN
2154	2.78E-02	1.0145	522.16451	522.16958	1	0.9997	1.0331	522.16598	1.12E+03	2.19E+03	1.39E+00	0.042	1	0	1	0	0	0	0																								UNKNOWN
2155	4.80E-01	1.0145	536.18765	536.20117	1	0.9921	1.0921	536.19759	1.55E+03	9.36E+03	8.47E+00	0.042	1	0	1	0	0	0	0																								UNKNOWN
[truncated: 47,827 more rows]
[truncated: 393 more columns]
