# Supplementary material for: Integrated Multiomics Enabled by Sequential Extraction for Comprehensive Molecular Profiling of Small Extracellular Vesicles
Source: Anal Chem. 2026 Jun 22;98(26):19603–14. doi: 10.1021/acs.analchem.6c01280 (PMC13347708; doi:10.1021/acs.analchem.6c01280)
Supplement: Supplementary file 20 [file ac6c01280_si_020.zip › Table S26. Plasma Derived sEVs Lipidomics MZMine Negative Ion Mode Search Results..csv]

Table S26. Plasma Derived sEVs Lipidomics MZMine Negative Ion Mode Search Results.
id	area	rt	mz_range:min	mz_range:max	charge	rt_range:min	rt_range:max	mz	intensity_range:min	intensity_range:max	height	alignment_scores:rate	alignment_scores:aligned_features_n	alignment_scores:align_extra_features	alignment_scores:weighted_distance_score	alignment_scores:mz_diff_ppm	alignment_scores:mz_diff	alignment_scores:rt_absolute_error	alignment_scores:ion_mobility_absolute_error	compound_db_identity:compound_db_identity	compound_db_identity:compound_name	compound_db_identity:compound_annotation_score	compound_db_identity:mol_formula	compound_db_identity:adduct	compound_db_identity:precursor_mz	compound_db_identity:mz_diff_ppm	compound_db_identity:mz_diff	compound_db_identity:neutral_mass	compound_db_identity:rt	compound_db_identity:isotope_pattern_score	compound_db_identity:comment	compound_db_identity:database_name	compound_db_identity:rt_absolute_error	compound_db_identity:rt_relative_error	datafile:PPT_4.d:area	datafile:PPT_4.d:rt	datafile:PPT_4.d:mz_range:min	datafile:PPT_4.d:mz_range:max	datafile:PPT_4.d:fwhm	datafile:PPT_4.d:rt_range:min	datafile:PPT_4.d:rt_range:max	datafile:PPT_4.d:feature_state	datafile:PPT_4.d:mz	datafile:PPT_4.d:intensity_range:min	datafile:PPT_4.d:intensity_range:max	datafile:PPT_4.d:asymmetry_factor	datafile:PPT_4.d:tailing_factor	datafile:PPT_4.d:height	datafile:PPT_4.d:rt_absolute_correction
1	1.27E-01	0.0582	374.86893	374.87516		0.0355	0.1036	374.87178	1.08E+03	2.20E+03	3.50E+00	0.042	1	0	1	0	0	0	0																							UNKNOWN
2	2.54E-01	0.0611	1355.36647	1355.3799		0.0384	0.1406	1355.37406	1.09E+03	2.16E+03	4.17E+00	0.042	1	1	1	0	0	0	0																							UNKNOWN
3	2.29E-01	0.0652	403.83112	403.83684		0.0425	0.1333	403.83334	1.01E+03	1.75E+03	4.04E+00	0.042	1	1	1	0	0	0	0																							UNKNOWN
4	1.72E+00	0.2282	608.79332	608.80449		0.0414	0.676	608.79861	1.00E+03	2.73E+03	7.73E+00	0.042	1	12	1	0	0	0	0																3.99E-01	0.181	608.79619	608.80151	0.1322	0.1469	0.3059	DETECTED	608.79913	1.02E+03	1.79E+03	3.6668	2.3334	3.97E+00	0
5	4.11E+00	0.089	1329.69903	1329.72043	1	0.0362	1.0373	1329.71149	1.16E+03	3.78E+03	6.16E+00	0.208	5	5	0.954	0.66	0.00088	0.1106	0																							UNKNOWN
6	2.40E-01	0.0922	988.7665	988.77763		0.0355	0.1263	988.77421	1.03E+03	1.89E+03	4.24E+00	0.042	1	0	1	0	0	0	0																							UNKNOWN
7	9.79E+00	0.1016	726.79108	726.79934		0.0448	1.01	726.79417	1.60E+03	8.30E+03	1.34E+01	0.042	1	0	1	0	0	0	0																							UNKNOWN
8	3.18E+00	0.1034	158.94751	158.95165	1	0.0364	0.4566	158.94987	2.10E+03	5.92E+03	1.11E+01	0.125	3	0	0.64	6.7	0.00107	0.0321	0																							UNKNOWN
9	3.48E+00	0.1043	258.85024	258.85251	1	0.0362	0.4109	258.85125	4.72E+03	8.47E+03	1.27E+01	0.042	1	5	1	0	0	0	0																							UNKNOWN
10	3.97E-01	0.1129	337.90259	337.90895		0.0448	0.4082	337.90523	1.01E+03	2.58E+03	2.00E+00	0.042	1	0	1	0	0	0	0																							UNKNOWN
11	1.60E-01	0.1178	68.99481	68.9962		0.0724	0.1519	68.99549	1.02E+03	1.80E+03	3.31E+00	0.042	1	0	1	0	0	0	0																							UNKNOWN
12	2.59E-01	0.121	1055.89106	1055.90904		0.0529	0.1778	1055.89586	1.08E+03	1.99E+03	3.33E+00	0.042	1	2	1	0	0	0	0																							UNKNOWN
13	8.91E+00	0.1307	432.83312	432.83846	1	0.0383	0.9953	432.83518	1.13E+03	5.34E+03	1.46E+01	0.083	2	10	0.974	0.12	0.00005	0.065	0																							UNKNOWN
14	4.42E+00	0.1331	995.81541	995.82507	1	0.036	0.6398	995.82036	3.14E+03	7.39E+03	1.21E+01	0.125	3	1	0.939	0.74	0.00074	0.085	0																							UNKNOWN
15	2.12E-01	0.1383	1327.22246	1327.23843		0.0816	0.1838	1327.23134	1.01E+03	1.80E+03	3.14E+00	0.042	1	0	1	0	0	0	0																							UNKNOWN
16	1.20E+00	0.1386	879.30184	879.3243		0.036	0.4656	879.3141	1.02E+03	2.70E+03	4.37E+00	0.125	3	11	0.903	1.59	0.00139	0.036	0																							UNKNOWN
17	2.30E-01	0.1436	388.86404	388.87001		0.0414	0.1777	388.86784	1.01E+03	2.31E+03	3.12E+00	0.042	1	3	1	0	0	0	0																							UNKNOWN
18	1.50E+01	0.1442	256.86991	256.87389	1	0.0414	1.018	256.87111	3.12E+03	1.10E+04	2.05E+01	0.083	2	4	0.986	0.04	0.00001	0.0443	0																							UNKNOWN
19	1.43E+01	0.1452	907.83344	907.84258	1	0.0369	1.0229	907.83845	1.39E+03	6.11E+03	2.10E+01	0.125	3	2	0.98	0.21	0.00019	0.0432	0																							UNKNOWN
20	8.26E-01	0.1455	138.93431	138.93696		0.0364	0.2547	138.93566	1.28E+03	3.35E+03	6.10E+00	0.083	2	14	0.76	2.85	0.0004	0.1047	0																							UNKNOWN
21	7.54E-01	0.1536	1270.74597	1270.76318		0.0459	0.318	1270.754	1.09E+03	2.31E+03	5.26E+00	0.083	2	9	0.902	0.81	0.00103	0.1472	0																							UNKNOWN
22	3.53E-01	0.1582	1143.75338	1143.76582	1	0.0324	0.2839	1143.75956	1.03E+03	2.31E+03	4.16E+00	0.083	2	10	0.888	0.88	0.00101	0.1834	0																							UNKNOWN
24	4.34E+00	0.1653	281.93241	281.93533		0.04	0.5738	281.93387	2.57E+03	7.80E+03	1.15E+01	0.083	2	11	0.96	0	0	0.1582	0																							UNKNOWN
25	8.40E+00	0.1697	1065.76004	1065.77116	1	0.0369	1.0248	1065.76631	1.29E+03	5.55E+03	1.25E+01	0.083	2	0	0.941	0.05	0.00005	0.2203	0																							UNKNOWN
26	7.59E-01	0.1727	1367.38561	1367.40433		0.0447	0.5297	1367.39683	1.02E+03	2.06E+03	4.42E+00	0.125	3	7	0.92	0.85	0.00116	0.1773	0																2.50E-01	0.1356	1367.38804	1367.40187	0.0973	0.0447	0.1583	DETECTED	1367.39744	1.11E+03	1.95E+03	0.25	0.625	3.12E+00	0
27	1.27E-01	0.1752	1494.67687	1494.68744		0.1525	0.2206	1494.68332	1.04E+03	1.60E+03	2.81E+00	0.042	1	4	1	0	0	0	0																							UNKNOWN
28	6.04E+00	0.1761	1252.71275	1252.72856		0.0448	1.0229	1252.7201	1.40E+03	3.57E+03	1.03E+01	0.083	2	0	0.922	0.33	0.00041	0.2143	0																							UNKNOWN
29	1.09E+01	0.181	704.84852	704.85525	1	0.036	1.0225	704.85229	1.34E+03	5.43E+03	1.74E+01	0.125	3	7	0.932	0.49	0.00035	0.2106	0																							UNKNOWN
31	1.32E+00	0.1849	1289.37157	1289.40314		0.0414	0.5244	1289.3923	1.01E+03	2.65E+03	6.13E+00	0.208	5	10	0.852	2.34	0.00302	0.289	0																							UNKNOWN
32	3.07E-01	0.1868	234.92235	234.92534		0.0459	0.3617	234.9236	1.46E+03	3.02E+03	5.80E+00	0.083	2	0	0.902	0.52	0.00012	0.2363	0																							UNKNOWN
33	6.90E+00	0.1878	178.8823	178.88716		0.0324	1.0221	178.88423	1.23E+03	5.91E+03	1.23E+01	0.167	4	4	0.89	1.3	0.00023	0.1185	0																							UNKNOWN
34	8.36E-01	0.1907	149.00538	149.01092		0.0414	0.5792	149.00945	1.02E+03	2.66E+03	5.25E+00	0.125	3	9	0.697	3.88	0.00058	0.2425	0																							UNKNOWN
35	1.99E-01	0.191	388.86637	388.87239		0.0448	0.3277	388.86909	1.07E+03	2.50E+03	3.10E+00	0.125	3	2	0.918	0.74	0.00029	0.2147	0																							UNKNOWN
36	6.72E-01	0.1923	121.02736	121.034		0.115	0.3185	121.03045	1.06E+03	3.49E+03	8.91E+00	0.333	8	0	0.842	4.34	0.00053	0.0559	0																							UNKNOWN
37	9.14E-01	0.1986	880.8102	880.82122	1	0.0408	0.3247	880.81593	1.09E+03	2.40E+03	4.40E+00	0.083	2	3	0.949	0.37	0.00033	0.0933	0																							UNKNOWN
38	3.77E+00	0.199	889.79925	889.80545		0.0355	0.4102	889.8028	3.10E+03	6.92E+03	1.44E+01	0.083	2	1	0.955	0.04	0.00004	0.1681	0																							UNKNOWN
39	5.67E-01	0.199	1296.71388	1296.73112		0.04	0.2558	1296.72134	1.02E+03	3.20E+03	5.50E+00	0.042	1	5	1	0	0	0	0																							UNKNOWN
40	7.75E-01	0.2021	226.85726	226.86353		0.0384	0.4112	226.86076	1.02E+03	2.75E+03	7.05E+00	0.167	4	13	0.757	3.17	0.00072	0.2138	0																							UNKNOWN
41	2.21E-01	0.2062	1179.40402	1179.42321		0.0383	0.4081	1179.41274	1.08E+03	2.56E+03	4.22E+00	0.083	2	0	0.934	0.07	0.00008	0.2449	0																2.21E-01	0.3286	1179.40593	1179.42321	0.044	0.3059	0.4081	DETECTED	1179.41278	1.08E+03	2.56E+03	3.5022	2.2511	4.22E+00	0
42	4.16E-01	0.2078	1006.80907	1006.81585		0.069	0.3467	1006.81183	1.23E+03	2.66E+03	7.51E+00	0.083	2	0	0.925	0.38	0.00038	0.1868	0																							UNKNOWN
43	3.93E-01	0.2098	121.02951	121.03361		0.1411	0.2774	121.03116	1.07E+03	3.45E+03	6.34E+00	0.083	2	1	0.903	1.23	0.00015	0.0216	0																							UNKNOWN
44	9.25E-01	0.2106	114.93511	114.93693		0.0389	0.3767	114.93613	2.07E+03	4.78E+03	9.83E+00	0.125	3	3	0.769	3.06	0.00035	0.2356	0																							UNKNOWN
45	5.34E-01	0.3122	78.95781	78.96038		0.038	0.6693	78.95906	1.01E+03	3.29E+03	7.74E+00	0.125	3	17	0.901	1.12	0.00009	0.2282	0																5.34E-01	0.5444	78.95781	78.96021	0.1397	0.3627	0.6693	DETECTED	78.95913	1.03E+03	2.39E+03	0.6874	0.8437	2.77E+00	0
46	1.37E-01	0.2142	1066.75237	1066.75988	1	0.1915	0.2596	1066.75608	1.04E+03	1.86E+03	3.47E+00	0.042	1	0	1	0	0	0	0																							UNKNOWN
47	6.34E-01	0.2158	374.86516	374.8736		0.0324	0.6408	374.86884	1.00E+03	3.11E+03	5.10E+00	0.167	4	9	0.724	3.49	0.00131	0.4948	0																							UNKNOWN
48	7.44E+00	0.2164	175.95945	175.96097	1	0.04	0.4383	175.96028	7.98E+03	1.46E+04	2.71E+01	0.083	2	0	0.834	1.95	0.00034	0.0803	0																							UNKNOWN
49	5.66E-01	0.218	1348.04131	1348.06437		0.0816	0.4656	1348.04922	1.04E+03	2.09E+03	3.75E+00	0.167	4	0	0.869	1.35	0.00182	0.2705	0																							UNKNOWN
50	3.02E-01	0.2185	1374.71622	1374.73149		0.1845	0.298	1374.72357	1.11E+03	1.72E+03	4.01E+00	0.042	1	0	1	0	0	0	0																							UNKNOWN
51	4.22E-01	0.2225	1257.40336	1257.42307		0.0741	0.4042	1257.41481	1.01E+03	2.20E+03	4.09E+00	0.125	3	0	0.92	0.73	0.00092	0.1718	0																							UNKNOWN
52	1.31E+00	0.2277	1250.0744	1250.10468		0.038	0.6313	1250.08906	1.01E+03	3.04E+03	5.66E+00	0.333	8	6	0.898	1.93	0.00241	0.3432	0																							UNKNOWN
54	1.30E+00	0.2419	1308.73201	1308.75794		0.0364	0.502	1308.74374	1.00E+03	2.88E+03	4.82E+00	0.208	5	10	0.933	0.87	0.00114	0.1417	0																							UNKNOWN
55	1.66E-01	0.2295	1615.97617	1615.99583	1	0.1727	0.2522	1615.98648	1.14E+03	1.82E+03	3.39E+00	0.042	1	0	1	0	0	0	0																							UNKNOWN
56	3.36E+00	0.2443	1055.26808	1055.2878		0.0355	0.9922	1055.27796	1.02E+03	3.02E+03	6.59E+00	0.333	8	11	0.854	2.05	0.00216	0.4218	0																							UNKNOWN
57	3.14E-01	0.2469	116.93141	116.93322		0.2015	0.281	116.93207	1.85E+03	3.38E+03	6.66E+00	0.042	1	0	1	0	0	0	0																							UNKNOWN
59	6.67E+00	0.2572	1318.71499	1318.72861	1	0.0355	1.0127	1318.72042	1.81E+03	5.72E+03	1.15E+01	0.083	2	6	0.965	0.35	0.00046	0.0346	0																							UNKNOWN
60	6.42E+00	0.2619	1153.73649	1153.75455	1	0.0324	1.0263	1153.74795	1.09E+03	5.30E+03	1.20E+01	0.292	7	2	0.897	0.73	0.00084	0.4562	0																							UNKNOWN
61	1.68E+00	0.2638	1288.78023	1288.80008		0.0408	0.8136	1288.79097	1.01E+03	2.62E+03	6.10E+00	0.333	8	2	0.863	2.79	0.00359	0.2571	0																							UNKNOWN
63	3.33E+00	0.2736	967.28209	967.30473	2	0.0324	1.0066	967.29557	1.01E+03	3.29E+03	7.61E+00	0.5	12	8	0.874	1.79	0.00174	0.4805	0																9.94E-01	0.0788	967.29162	967.29799	0.1219	0.0447	0.34	DETECTED	967.29462	1.06E+03	3.13E+03	7.6668	4.3334	5.51E+00	0
64	1.53E-01	0.2785	1505.67249	1505.68089		0.2558	0.3353	1505.67618	1.07E+03	1.88E+03	3.27E+00	0.042	1	0	1	0	0	0	0																							UNKNOWN
65	4.94E+00	0.2807	1259.75381	1259.77197		0.0364	1.0149	1259.76498	1.45E+03	4.38E+03	8.99E+00	0.25	6	8	0.908	0.71	0.00089	0.3903	0																							UNKNOWN
66	3.28E-01	0.2851	1428.67448	1428.69579		0.0414	0.5229	1428.68439	1.00E+03	2.13E+03	4.88E+00	0.167	4	0	0.668	5.5	0.00785	0.402	0																							UNKNOWN
67	2.51E+00	0.2862	1094.7824	1094.79967		0.0408	0.7789	1094.79248	1.03E+03	3.39E+03	5.93E+00	0.125	3	2	0.842	1.18	0.00129	0.4775	0																							UNKNOWN
68	2.65E-01	0.2885	1426.0401	1426.06277		0.148	0.5119	1426.05175	1.00E+03	1.97E+03	5.50E+00	0.125	3	3	0.88	0.99	0.00141	0.2844	0																							UNKNOWN
69	5.59E+00	0.2917	1055.7653	1055.79103	1	0.0355	1.0146	1055.77831	1.05E+03	3.87E+03	9.20E+00	0.375	9	11	0.913	0.88	0.00093	0.4804	0																3.93E+00	0.0788	1055.77223	1055.78775	0.1855	0.0447	1.01	DETECTED	1055.77863	1.28E+03	3.59E+03	27.3332	14.1666	6.09E+00	0
70	2.08E+00	0.2951	1231.72856	1231.75193	1	0.0324	0.8332	1231.74143	1.00E+03	2.80E+03	5.41E+00	0.333	8	5	0.855	2.69	0.00331	0.3306	0																							UNKNOWN
71	3.32E-01	0.298	1523.70757	1523.72079		0.2412	0.3662	1523.71314	1.02E+03	1.68E+03	3.95E+00	0.042	1	2	1	0	0	0	0																							UNKNOWN
72	4.10E+00	0.2983	1172.06388	1172.09463		0.036	1.0001	1172.08346	1.02E+03	3.86E+03	8.04E+00	0.417	10	9	0.885	1.21	0.00142	0.419	0																5.66E-01	0.181	1172.06951	1172.08942	0.1842	0.0447	0.2491	DETECTED	1172.08289	1.16E+03	2.60E+03	0.5	0.75	4.28E+00	0
74	4.79E+00	0.3084	1347.73664	1347.75909		0.0324	1.0259	1347.74785	1.02E+03	4.51E+03	1.01E+01	0.292	7	6	0.926	1.1	0.00149	0.2534	0																							UNKNOWN
76	4.56E+00	0.3123	276.88051	276.8859	1	0.038	1.0269	276.88303	1.06E+03	5.34E+03	6.84E+00	0.25	6	7	0.925	0.63	0.00018	0.318	0																1.06E+00	0.1356	276.88069	276.88512	0.1549	0.0447	0.5444	DETECTED	276.88301	1.89E+03	3.38E+03	4.4997	2.7499	2.76E+00	0
77	6.42E-01	0.1626	819.85612	819.86102		0.0408	0.2277	819.85876	1.48E+03	3.88E+03	8.94E+00	0.042	1	9	1	0	0	0	0																							UNKNOWN
78	5.05E-01	0.315	498.94933	498.95411		0.2355	0.3491	498.95234	1.02E+03	2.33E+03	7.06E+00	0.042	1	1	1	0	0	0	0																							UNKNOWN
79	3.22E-01	0.3183	564.82824	564.83611		0.2512	0.4536	564.83331	1.04E+03	1.90E+03	5.07E+00	0.083	2	0	0.778	2.74	0.00155	0.0661	0																							UNKNOWN
80	1.14E+01	0.3207	790.81967	790.83554		0.0364	1.0269	790.83019	1.10E+03	6.16E+03	1.66E+01	0.25	6	6	0.923	0.33	0.00026	0.5155	0																4.26E+00	0.4081	790.82689	790.83317	0.4036	0.0447	0.5785	DETECTED	790.83031	2.98E+03	5.91E+03	0.4687	0.7344	1.07E+01	0
82	1.01E+00	0.3332	279.23154	279.23408		0.2537	0.5036	279.233	2.22E+03	4.41E+03	5.51E+00	0.042	1	0	1	0	0	0	0																							UNKNOWN
83	9.01E-01	0.3346	272.88504	272.89056	1	0.0459	0.6305	272.88826	1.59E+03	6.86E+03	1.26E+01	0.167	4	0	0.898	0.53	0.00014	0.4369	0																							UNKNOWN
85	2.42E+00	0.3447	1143.24534	1143.27111	2	0.0705	0.9219	1143.25902	1.01E+03	2.71E+03	5.84E+00	0.5	12	3	0.824	3.46	0.00395	0.4297	0																							UNKNOWN
86	1.41E+01	0.3456	703.84847	703.85556	1	0.0364	1.013	703.85137	2.30E+03	5.91E+03	2.33E+01	0.125	3	1	0.966	0.28	0.0002	0.0815	0																							UNKNOWN
87	1.71E+00	0.3467	105.96788	105.97273		0.0415	0.7765	105.96986	1.03E+03	3.40E+03	6.87E+00	0.5	12	7	0.77	3.62	0.00038	0.5296	0																5.53E-01	0.1469	105.96874	105.97165	0.1733	0.1242	0.4081	DETECTED	105.96995	1.12E+03	2.72E+03	11.5059	6.2529	3.13E+00	0
88	6.10E-01	0.3933	1238.04813	1238.07764		0.0788	0.6181	1238.06607	1.03E+03	2.60E+03	4.74E+00	0.292	7	6	0.885	1.64	0.00203	0.4938	0																2.75E-01	0.1015	1238.0596	1238.07014	0.0789	0.0788	0.1924	DETECTED	1238.066	1.23E+03	2.60E+03	3.9993	2.4996	4.23E+00	0
89	8.50E+00	0.3526	1112.82038	1112.83303		0.0362	1.0287	1112.82798	1.59E+03	4.98E+03	1.22E+01	0.333	8	2	0.891	1.07	0.00119	0.5361	0																3.00E+00	0.2832	1112.82295	1112.83189	0.1024	0.0447	0.6579	DETECTED	1112.82792	2.09E+03	4.40E+03	1.5714	1.2857	7.35E+00	0
90	2.72E-01	0.3594	1316.06001	1316.07838		0.1095	0.6661	1316.06917	1.01E+03	1.89E+03	3.28E+00	0.083	2	0	0.825	0.82	0.00108	0.4543	0																							UNKNOWN
91	1.09E-01	0.3617	1529.67902	1529.6962		0.339	0.4072	1529.68542	1.01E+03	1.63E+03	2.50E+00	0.042	1	0	1	0	0	0	0																							UNKNOWN
92	9.12E+00	0.365	1171.77611	1171.79159	1	0.0324	1.0262	1171.78405	1.11E+03	5.68E+03	1.30E+01	0.583	14	12	0.908	1.14	0.00134	0.487	0																2.50E+00	0.499	1171.77741	1171.78873	0.2272	0.0447	0.5103	DETECTED	1171.78423	1.99E+03	4.32E+03	0.025	0.5125	7.12E+00	0
93	9.04E+00	0.3652	1083.78408	1083.80857	1	0.0355	1.0269	1083.80187	1.11E+03	6.61E+03	1.47E+01	0.417	10	9	0.894	0.5	0.00055	0.4902	0																							UNKNOWN
95	2.50E+00	0.3673	1182.76344	1182.78474		0.0463	1.0174	1182.77396	1.03E+03	2.89E+03	7.76E+00	0.417	10	0	0.814	4.14	0.00489	0.4035	0																							UNKNOWN
97	5.68E+00	0.3822	550.82487	550.84201		0.0324	1.0334	550.83165	1.02E+03	3.29E+03	9.66E+00	0.5	12	3	0.843	1.99	0.0011	0.515	0																							UNKNOWN
98	3.46E-01	0.3845	1415.2037	1415.22551		0.3618	0.5094	1415.21461	1.09E+03	1.76E+03	3.36E+00	0.042	1	2	1	0	0	0	0																							UNKNOWN
99	3.91E+00	0.4736	241.84482	241.85155		0.0362	1.0001	241.84789	1.00E+03	4.04E+03	8.96E+00	0.375	9	8	0.883	1.17	0.00028	0.5649	0																5.00E-01	0.3286	241.84593	241.84934	0.2702	0.2491	0.5557	DETECTED	241.84773	1.11E+03	2.71E+03	2.8574	1.9287	2.84E+00	0
100	1.26E-01	0.3945	294.17722	294.18034	1	0.3604	0.4399	294.17902	1.07E+03	2.02E+03	2.94E+00	0.042	1	0	1	0	0	0	0																							UNKNOWN
101	3.38E+00	0.3078	457.89003	457.90255		0.04	0.9695	457.89755	1.02E+03	2.85E+03	8.44E+00	0.167	4	8	0.704	3.1	0.00142	0.5979	0																							UNKNOWN
102	1.97E+00	0.4223	1435.71253	1435.74003		0.0408	1.0042	1435.72771	1.01E+03	2.69E+03	6.29E+00	0.5	12	7	0.827	3.19	0.00457	0.6755	0																1.27E+00	0.3059	1435.71253	1435.73546	0.2288	0.1129	0.6239	DETECTED	1435.72753	1.04E+03	2.54E+03	1.647	1.3235	4.03E+00	0
103	1.41E-01	0.4072	1316.07055	1316.08062		0.3617	0.4299	1316.07629	1.03E+03	2.40E+03	3.78E+00	0.042	1	0	1	0	0	0	0																							UNKNOWN
104	4.06E-01	0.4185	342.30257	342.30994		0.1195	0.7409	342.30601	1.00E+03	2.75E+03	4.67E+00	0.208	5	5	0.706	4.78	0.00163	0.4927	0																							UNKNOWN
105	4.50E-01	0.4205	257.87024	257.87642	1	0.1801	0.661	257.87303	1.01E+03	3.40E+03	5.99E+00	0.083	2	0	0.667	3.15	0.00081	0.39	0																							UNKNOWN
106	7.80E+00	0.385	879.80828	879.82651	1	0.0355	1.0263	879.8147	1.01E+03	5.02E+03	1.29E+01	0.042	1	15	1	0	0	0	0																							UNKNOWN
108	4.58E-01	0.4472	880.81072	880.81986	1	0.379	0.5494	880.81589	1.20E+03	2.26E+03	4.15E+00	0.042	1	8	1	0	0	0	0																							UNKNOWN
109	1.53E+01	0.45	1142.75023	1142.76266	1	0.0355	1.0269	1142.75727	1.26E+03	1.06E+04	2.07E+01	0.333	8	6	0.891	0.53	0.0006	0.4943	0																1.21E+01	0.2832	1142.75415	1142.76073	0.8869	0.0447	1.01	DETECTED	1142.75726	2.51E+03	1.06E+04	3.0476	2.0238	1.76E+01	0
112	8.59E-01	0.456	1367.38897	1367.41625		0.2232	0.8249	1367.39879	1.01E+03	2.45E+03	4.10E+00	0.167	4	17	0.843	1.47	0.002	0.4736	0																2.00E-01	0.3059	1367.39138	1367.40354	0.0638	0.2605	0.3627	DETECTED	1367.39814	1.06E+03	1.91E+03	1.2494	1.1247	3.05E+00	0
113	4.90E+00	0.4792	967.77695	967.80794	1	0.0324	1.0127	967.79603	1.03E+03	3.63E+03	9.49E+00	0.667	16	1	0.829	1.6	0.00155	0.8902	0																3.36E+00	0.499	967.78993	967.80391	0.1416	0.0447	0.9986	DETECTED	967.79628	1.34E+03	3.53E+03	1.1	1.05	6.21E+00	0
114	1.06E+00	0.4933	1270.74457	1270.76862		0.0458	0.9044	1270.75585	1.00E+03	2.43E+03	6.90E+00	0.5	12	2	0.784	3.2	0.00407	0.7742	0																4.23E-01	0.4762	1270.75329	1270.76151	0.1496	0.374	0.5557	DETECTED	1270.75654	1.10E+03	2.07E+03	0.7777	0.8889	3.36E+00	0
115	6.47E-01	0.5058	740.79262	740.80106		0.3026	0.6683	740.79653	1.01E+03	2.36E+03	5.96E+00	0.125	3	0	0.846	1.52	0.00113	0.2976	0																							UNKNOWN
116	1.09E+01	0.5116	936.86081	936.86777		0.0355	1.0234	936.86399	2.06E+03	7.32E+03	1.66E+01	0.125	3	2	0.914	0.51	0.00047	0.3209	0																							UNKNOWN
118	6.25E+00	0.5181	1406.69306	1406.71241	1	0.036	1.0269	1406.70246	1.01E+03	5.77E+03	1.18E+01	0.5	12	7	0.862	1.4	0.00197	0.5869	0																5.58E+00	0.3059	1406.69737	1406.71026	0.2186	0.0447	1.01	DETECTED	1406.70237	1.71E+03	5.07E+03	2.6956	1.8478	8.07E+00	0
119	2.65E+00	0.5127	879.29773	879.32527		0.0362	1.006	879.31368	1.00E+03	3.33E+03	6.73E+00	0.708	17	6	0.793	4.59	0.00403	0.8296	0																1.81E+00	0.6352	879.30468	879.32154	0.4894	0.4308	0.9986	DETECTED	879.31374	1.00E+03	2.92E+03	1.7778	1.3889	5.52E+00	0
120	1.83E+00	0.525	226.85783	226.86436		0.0414	0.9676	226.86074	1.01E+03	2.92E+03	9.93E+00	0.542	13	8	0.773	4.17	0.00095	0.5187	0																							UNKNOWN
121	8.48E+00	0.4751	450.84109	450.85147		0.036	1.0001	450.84618	1.06E+03	4.62E+03	1.47E+01	0.583	14	2	0.857	2.19	0.00099	0.5621	0																							UNKNOWN
122	7.10E+00	0.5279	281.93196	281.93713		0.0324	1.0229	281.9338	1.04E+03	8.53E+03	1.16E+01	0.583	14	2	0.866	1.77	0.0005	0.703	0																3.41E+00	0.4422	281.93204	281.93483	0.3524	0.0447	0.9759	DETECTED	281.93374	2.31E+03	6.80E+03	1.3428	1.1714	5.53E+00	0
123	2.85E+00	0.6244	1417.67787	1417.70665	1	0.0369	1.0259	1417.69275	1.01E+03	3.07E+03	5.82E+00	0.375	9	6	0.84	2.61	0.0037	0.6235	0																							UNKNOWN
124	1.19E+00	0.5347	149.00763	149.01193	1	0.1119	1.0695	149.00927	1.01E+03	1.14E+04	1.97E+01	0.458	11	18	0.705	5.85	0.00087	0.8463	0																4.62E-01	0.5898	149.00814	149.01043	0.1801	0.4195	0.6579	DETECTED	149.00906	1.09E+03	3.07E+03	0.4	0.7	3.49E+00	0
125	5.22E-01	0.5359	713.83452	713.84382		0.34	0.75	713.83961	1.06E+03	1.94E+03	5.63E+00	0.125	3	0	0.767	3.07	0.00219	0.3305	0																2.86E-01	0.3627	713.83661	713.84244	0.0888	0.34	0.4422	DETECTED	713.83929	1.11E+03	1.94E+03	3.5022	2.2511	4.25E+00	0
126	2.75E-01	0.5433	1353.70672	1353.73025		0.2118	0.9646	1353.7216	1.00E+03	2.02E+03	4.14E+00	0.167	4	0	0.736	3.1	0.00419	0.6507	0																							UNKNOWN
127	6.35E-01	0.5561	1191.4226	1191.4467		0.1437	0.9993	1191.43468	1.00E+03	2.59E+03	6.05E+00	0.667	16	4	0.725	5.05	0.00602	0.7374	0																4.62E-01	0.4535	1191.42476	1191.442	0.1952	0.3173	0.533	DETECTED	1191.43397	1.00E+03	2.05E+03	0.5833	0.7916	3.37E+00	0
128	9.01E-01	0.5517	1231.21982	1231.25115		0.1061	0.9893	1231.24027	1.00E+03	2.47E+03	4.51E+00	0.5	12	1	0.727	3.65	0.00449	0.7336	0																1.92E-01	0.5785	1231.23282	1231.24471	0.0423	0.533	0.6239	DETECTED	1231.23839	1.08E+03	2.47E+03	0.9996	0.9998	4.02E+00	0
130	1.31E+01	0.5632	275.87899	275.88475	1	0.0355	1.0223	275.88241	1.00E+03	1.26E+04	1.89E+01	0.375	9	0	0.819	1.22	0.00034	0.6716	0																							UNKNOWN
131	2.24E+00	0.5462	314.96778	314.9756		0.0355	1.0032	314.97093	1.04E+03	4.10E+03	3.98E+00	0.667	16	3	0.832	2.51	0.00079	0.7301	0																							UNKNOWN
132	2.46E+00	0.7841	1231.72856	1231.757	1	0.2572	1.0155	1231.7416	1.01E+03	2.76E+03	7.11E+00	0.042	1	17	1	0	0	0	0																							UNKNOWN
133	1.47E+00	0.5583	138.93305	138.93775		0.1155	1.0561	138.93558	1.05E+03	1.33E+04	3.13E+01	0.375	9	34	0.771	3.38	0.00047	0.8203	0																							UNKNOWN
136	5.95E-01	0.6006	978.76701	978.79085	1	0.4383	0.9409	978.77833	1.01E+03	2.16E+03	6.30E+00	0.208	5	0	0.879	1.78	0.00174	0.342	0																							UNKNOWN
139	1.23E-01	0.6078	1113.42365	1113.42958		0.5851	0.6532	1113.42696	1.05E+03	2.01E+03	3.37E+00	0.042	1	0	1	0	0	0	0																							UNKNOWN
140	3.01E-01	0.6088	1355.36755	1355.39213		0.1291	0.9449	1355.3766	1.00E+03	2.05E+03	3.72E+00	0.167	4	0	0.674	3.63	0.00493	0.7476	0																							UNKNOWN
142	6.75E+00	0.6254	448.88715	448.89187		0.0463	0.6481	448.88947	2.64E+03	4.85E+03	1.51E+01	0.042	1	19	1	0	0	0	0																							UNKNOWN
143	1.08E+01	0.6257	432.83041	432.84181	1	0.0324	1.011	432.83505	1.01E+03	5.34E+03	1.61E+01	0.625	15	1	0.888	1.12	0.00048	0.5928	0																							UNKNOWN
144	9.91E-01	0.5986	1143.74722	1143.77057	1	0.0448	1.0127	1143.75957	1.00E+03	2.64E+03	7.25E+00	0.208	5	12	0.744	3.33	0.00381	0.6695	0																3.34E-01	0.6125	1143.75475	1143.76517	0.097	0.533	0.6806	DETECTED	1143.76054	1.17E+03	2.19E+03	0.857	0.9285	3.62E+00	0
145	3.42E+00	0.6386	1076.74577	1076.76138		0.4162	1.0214	1076.75616	1.68E+03	4.99E+03	1.10E+01	0.125	3	0	0.915	0.43	0.00046	0.2705	0																							UNKNOWN
146	9.02E-01	0.6404	1296.70579	1296.74372		0.3188	0.9899	1296.72154	1.00E+03	2.51E+03	6.45E+00	0.333	8	1	0.824	2.32	0.00301	0.5349	0																2.16E-01	0.8396	1296.71539	1296.73208	0.0713	0.8169	0.9305	DETECTED	1296.7229	1.00E+03	1.92E+03	4.0022	2.5011	3.10E+00	0
147	1.25E-01	0.6434	1327.22981	1327.24305		0.6206	0.6888	1327.23513	1.05E+03	1.82E+03	3.16E+00	0.042	1	0	1	0	0	0	0																							UNKNOWN
149	2.83E-01	0.6467	1055.88386	1055.90709		0.3569	1.0295	1055.89515	1.03E+03	2.14E+03	4.50E+00	0.208	5	0	0.591	5.95	0.00628	0.6271	0																							UNKNOWN
150	2.20E+01	0.6486	1230.71774	1230.74506	1	0.04	1.0287	1230.73883	1.34E+03	1.34E+04	2.91E+01	0.333	8	0	0.932	0.46	0.00057	0.4185	0																							UNKNOWN
152	2.93E+00	0.6509	1289.36781	1289.40637		0.036	0.9885	1289.39236	1.01E+03	2.88E+03	8.12E+00	0.625	15	2	0.862	1.99	0.00256	0.6611	0																1.67E+00	0.6693	1289.38077	1289.40052	0.3627	0.3854	0.9872	DETECTED	1289.3927	1.03E+03	2.63E+03	1.1201	1.06	4.24E+00	0
153	3.29E-01	0.6347	1358.72729	1358.74571		0.3222	1.018	1358.73694	1.01E+03	2.23E+03	4.10E+00	0.208	5	1	0.773	2.13	0.00289	0.6163	0																2.28E-01	0.5444	1358.72729	1358.74162	0.1046	0.5103	0.6352	DETECTED	1358.736	1.01E+03	1.79E+03	2.6663	1.8332	2.86E+00	0
154	5.53E+00	0.6551	1329.70235	1329.72407	1	0.0324	1.0225	1329.71138	1.08E+03	3.80E+03	8.82E+00	0.458	11	2	0.867	1.07	0.00142	0.7368	0																							UNKNOWN
155	8.83E+00	0.6555	704.84788	704.85564	1	0.0362	1.018	704.85212	1.05E+03	5.26E+03	1.98E+01	0.583	14	2	0.898	0.7	0.0005	0.5227	0																							UNKNOWN
156	1.77E+00	0.6557	498.95011	498.95685		0.6103	0.9736	498.95311	1.01E+03	3.29E+03	1.00E+01	0.042	1	2	1	0	0	0	0																							UNKNOWN
157	1.52E+01	0.8628	995.81562	995.85041	1	0.0355	1.0683	995.8213	1.11E+03	1.55E+04	4.97E+01	0.042	1	13	1	0	0	0	0																1.05E+00	1.01	995.81786	995.83911	0.0928	0.8964	1.0327	DETECTED	995.82519	2.21E+03	1.02E+04	0.2001	0.6	1.76E+01	0
158	8.11E+00	0.6641	907.8309	907.84406		0.0324	1.0203	907.83853	1.16E+03	7.02E+03	1.34E+01	0.333	8	1	0.918	0.66	0.0006	0.5444	0																3.66E+00	0.7601	907.83513	907.84361	0.3148	0.5444	1.01	DETECTED	907.83867	2.17E+03	5.68E+03	1.1579	1.0789	1.04E+01	0
159	4.45E+00	0.6647	1055.26738	1055.28936		0.0362	1.0127	1055.27773	1.02E+03	3.37E+03	1.04E+01	0.667	16	6	0.877	1.64	0.00173	0.6422	0																2.95E+00	0.7488	1055.26738	1055.28534	0.3099	0.0447	0.9986	DETECTED	1055.27718	1.02E+03	2.95E+03	0.3548	0.6774	5.01E+00	0
160	1.67E+00	0.6914	1250.07596	1250.10222		0.2291	1.0032	1250.08933	1.01E+03	3.23E+03	9.34E+00	0.5	12	10	0.829	2.25	0.00281	0.5998	0																4.93E-01	0.8283	1250.08208	1250.09455	0.0635	0.7829	0.9872	DETECTED	1250.08767	1.01E+03	2.62E+03	3.5006	2.2503	4.25E+00	0
161	1.34E+01	0.6691	801.81526	801.82649		0.0463	1.0229	801.82083	1.23E+03	4.97E+03	1.98E+01	0.125	3	0	0.908	0.22	0.00018	0.3751	0																							UNKNOWN
162	1.11E-01	0.6694	388.86559	388.86948		0.6239	0.6921	388.8673	1.19E+03	2.18E+03	2.84E+00	0.042	1	2	1	0	0	0	0																							UNKNOWN
163	3.66E+00	0.6768	1308.72592	1308.75634		0.0355	0.9903	1308.7436	1.00E+03	3.39E+03	7.34E+00	0.458	11	7	0.861	1.95	0.00255	0.5604	0																7.90E-01	0.7829	1308.73557	1308.7507	0.137	0.6239	0.9418	DETECTED	1308.74432	1.08E+03	2.42E+03	0.9999	0.9999	3.89E+00	0
165	8.57E+00	0.6799	157.94763	157.95132	1	0.0389	1.0431	157.94964	1.19E+03	2.29E+04	4.65E+01	0.25	6	0	0.884	0.75	0.00012	0.6181	0																							UNKNOWN
166	1.54E+01	0.6826	966.78782	966.79684	1	0.4661	1.0225	966.79379	1.90E+03	1.56E+04	3.57E+01	0.083	2	0	0.933	0.13	0.00012	0.2287	0																							UNKNOWN
168	1.42E+01	0.6863	256.86895	256.8762	1	0.0324	1.0259	256.87115	1.72E+03	1.22E+04	2.27E+01	0.333	8	0	0.898	0.86	0.00022	0.4634	0																3.07E+00	0.851	256.8694	256.87356	0.4184	0.4762	1.01	DETECTED	256.87114	1.86E+03	8.39E+03	0.4242	0.7121	7.86E+00	0
169	5.00E+00	0.7334	1241.70681	1241.737	1	0.0408	1.0262	1241.72937	1.05E+03	4.30E+03	8.46E+00	0.417	10	1	0.84	1.13	0.0014	0.9059	0																							UNKNOWN
170	4.84E+00	0.6869	1259.75275	1259.77423		0.0324	1.0259	1259.76488	1.03E+03	4.16E+03	1.17E+01	0.583	14	4	0.9	0.77	0.00097	0.6163	0																4.15E+00	0.7829	1259.75757	1259.77195	0.7174	0.0447	1.01	DETECTED	1259.76506	1.55E+03	3.95E+03	0.3077	0.6538	6.41E+00	0
171	4.61E-01	0.6779	1494.67036	1494.69545		0.3866	0.9182	1494.68384	1.01E+03	2.34E+03	6.02E+00	0.083	2	8	0.873	1.01	0.00151	0.2052	0																							UNKNOWN
172	2.46E+00	0.6888	374.86323	374.87516		0.0408	1.06	374.86822	1.00E+03	5.37E+03	9.31E+00	0.625	15	4	0.717	4.73	0.00177	0.8215	0																3.36E-01	0.692	374.86463	374.8705	0.1243	0.6125	0.8055	DETECTED	374.86712	1.09E+03	2.38E+03	1.4286	1.2143	2.65E+00	0
173	8.24E+00	0.6902	1318.69964	1318.74539	1	0.0389	1.0295	1318.72085	1.04E+03	6.18E+03	1.28E+01	0.333	8	2	0.915	0.95	0.00125	0.3505	0																							UNKNOWN
174	9.49E+00	0.6935	726.79227	726.79696		0.5459	0.9888	726.79418	2.57E+03	8.36E+03	2.92E+01	0.042	1	0	1	0	0	0	0																							UNKNOWN
175	5.44E+00	0.6936	819.8487	819.86645		0.0355	1.0234	819.85737	1.07E+03	4.18E+03	1.40E+01	0.417	10	1	0.809	3.38	0.00277	0.4951	0																3.72E-01	0.9191	819.85716	819.85931	0.0615	0.8623	0.9532	DETECTED	819.85846	1.51E+03	3.07E+03	0.5999	0.8	6.19E+00	0
176	1.88E-01	0.6947	282.25184	282.25448	1	0.6379	0.7287	282.25296	1.06E+03	2.38E+03	4.13E+00	0.042	1	0	1	0	0	0	0																							UNKNOWN
179	4.54E-01	0.7142	916.7433	916.7674	1	0.2936	1.2065	916.75684	1.03E+03	4.24E+03	9.02E+00	0.125	3	0	0.531	6.36	0.00583	0.8045	0																							UNKNOWN
180	3.91E+00	0.717	1172.05954	1172.0969		0.0355	1.0013	1172.08317	1.04E+03	3.92E+03	9.84E+00	0.5	12	7	0.869	1.91	0.00224	0.4684	0																2.21E+00	0.7374	1172.06969	1172.09065	0.545	0.2491	0.9759	DETECTED	1172.08267	1.16E+03	3.03E+03	0.4884	0.7442	4.99E+00	0
181	9.41E-01	0.7254	1367.38238	1367.41105		0.1095	0.9653	1367.39767	1.01E+03	2.86E+03	5.00E+00	0.542	13	6	0.791	3.92	0.00536	0.5307	0																3.69E-01	0.4535	1367.39445	1367.40464	0.0928	0.4308	0.5898	DETECTED	1367.3976	1.16E+03	2.54E+03	5.9985	3.4993	4.06E+00	0
183	2.15E+00	0.7243	880.80544	880.82242	1	0.0383	1.013	880.81563	1.01E+03	2.80E+03	5.41E+00	0.25	6	2	0.874	1.99	0.00175	0.2755	0																							UNKNOWN
184	1.25E-01	0.7251	988.77093	988.77893		0.691	0.7592	988.77625	1.12E+03	1.71E+03	2.92E+00	0.042	1	0	1	0	0	0	0																							UNKNOWN
185	7.26E+00	0.7142	1055.76643	1055.79432	1	0.0383	1.028	1055.77843	1.02E+03	4.47E+03	1.29E+01	0.5	12	8	0.924	0.89	0.00094	0.3152	0																							UNKNOWN
186	1.03E+01	0.7367	178.8824	178.88894	1	0.0355	1.0373	178.88426	1.00E+03	1.33E+04	2.59E+01	0.458	11	1	0.781	2.39	0.00043	0.8085	0																							UNKNOWN
187	4.37E+00	0.749	967.28628	967.30436	2	0.0415	1.0191	967.29546	1.01E+03	3.36E+03	7.34E+00	0.417	10	7	0.892	1.56	0.00151	0.349	0																							UNKNOWN
188	2.11E-01	0.7413	1523.69965	1523.72225		0.4925	1.0013	1523.70969	1.00E+03	1.86E+03	3.82E+00	0.167	4	1	0.728	4.58	0.00699	0.4066	0																							UNKNOWN
189	1.09E+00	0.7427	403.82903	403.83896		0.3625	0.9839	403.83362	1.01E+03	2.68E+03	5.99E+00	0.333	8	0	0.64	6.08	0.00245	0.4905	0																							UNKNOWN
190	4.74E-01	0.7475	1426.04058	1426.06454		0.5465	0.9539	1426.05282	1.00E+03	2.00E+03	4.61E+00	0.208	5	1	0.808	3.25	0.00464	0.3166	0																							UNKNOWN
191	1.54E-01	0.7516	1154.73266	1154.74909	1	0.7288	0.8083	1154.74289	1.01E+03	2.28E+03	3.95E+00	0.042	1	0	1	0	0	0	0																							UNKNOWN
192	3.15E-01	0.7523	182.98809	182.99167		0.5411	0.9182	182.98996	1.52E+03	3.47E+03	4.12E+00	0.083	2	0	0.567	4.97	0.00091	0.2408	0																							UNKNOWN
193	6.45E+00	0.7526	889.79851	889.80817	1	0.4093	1.0234	889.80298	2.12E+03	6.35E+03	1.86E+01	0.167	4	1	0.911	0.6	0.00054	0.3036	0																							UNKNOWN
195	8.48E-01	0.7536	114.93443	114.93725	1	0.4261	1.0014	114.93613	1.34E+03	4.64E+03	8.91E+00	0.208	5	1	0.81	3.55	0.00041	0.4162	0																							UNKNOWN
196	3.26E+00	0.7583	879.80776	879.82511	1	0.439	1.0259	879.81463	1.15E+03	4.54E+03	8.56E+00	0.25	6	6	0.885	1.11	0.00098	0.4279	0																							UNKNOWN
198	2.34E+00	0.7609	1094.7846	1094.80133		0.3277	1.0234	1094.79193	1.01E+03	3.08E+03	6.95E+00	0.208	5	1	0.87	1.26	0.00138	0.5619	0																							UNKNOWN
199	1.59E-01	0.7676	1295.06327	1295.076		0.6039	0.9312	1295.06925	1.05E+03	1.77E+03	3.23E+00	0.083	2	0	0.88	0.73	0.00095	0.2591	0																							UNKNOWN
200	2.06E+00	0.7737	105.96734	105.97354		0.4082	1.0456	105.96987	1.03E+03	3.58E+03	7.40E+00	0.458	11	11	0.816	3.63	0.00038	0.4847	0																							UNKNOWN
201	8.65E+00	0.7742	977.77914	977.78872	1	0.0408	1.0287	977.7845	1.27E+03	6.62E+03	1.46E+01	0.25	6	0	0.934	0.5	0.00049	0.3441	0																							UNKNOWN
202	3.25E-01	0.7781	1415.20333	1415.22004		0.5039	0.9984	1415.21292	1.01E+03	2.44E+03	5.24E+00	0.167	4	1	0.855	1.53	0.00216	0.3582	0																							UNKNOWN
203	3.30E+00	0.7844	967.78908	967.80441	1	0.4778	1.0001	967.79623	1.05E+03	2.91E+03	9.55E+00	0.042	1	12	1	0	0	0	0																							UNKNOWN
204	7.71E+00	0.7913	1171.77336	1171.79282	1	0.0459	1.0373	1171.78411	1.06E+03	5.31E+03	1.17E+01	0.625	15	8	0.917	1.37	0.00161	0.3424	0																2.68E+00	0.7715	1171.7798	1171.79216	0.2973	0.5103	1.01	DETECTED	1171.78448	1.99E+03	4.80E+03	0.9131	0.9565	7.91E+00	0
205	1.10E+01	0.7948	790.81782	790.8354	1	0.0383	1.024	790.83005	1.04E+03	6.74E+03	2.83E+01	0.417	10	4	0.918	0.92	0.00073	0.2884	0																3.30E+00	0.7374	790.82734	790.83288	0.361	0.5785	1.01	DETECTED	790.82996	1.42E+03	6.74E+03	1.7144	1.3572	1.22E+01	0
206	3.84E+00	0.795	1112.82264	1112.83331		0.4661	1.0234	1112.82794	1.23E+03	4.84E+03	1.07E+01	0.125	3	5	0.919	0.03	0.00003	0.4293	0																							UNKNOWN
207	4.87E-01	0.8079	1238.04903	1238.07879		0.5321	0.9873	1238.06647	1.00E+03	2.74E+03	5.45E+00	0.375	9	6	0.737	5.14	0.00636	0.2817	0																							UNKNOWN
210	6.19E+00	0.7936	392.87267	392.88043	1	0.0355	1.0486	392.87647	1.02E+03	9.29E+03	1.87E+01	0.375	9	2	0.868	0.89	0.00035	0.5149	0																2.14E+00	0.5444	392.87376	392.87942	0.4327	0.0447	0.5785	DETECTED	392.8764	1.97E+03	4.07E+03	0.0682	0.5341	5.53E+00	0
211	5.54E+00	0.8148	1065.75333	1065.7726	1	0.4241	1.0259	1065.76626	1.43E+03	5.37E+03	1.54E+01	0.292	7	0	0.936	0.67	0.00072	0.2415	0																							UNKNOWN
212	1.69E+00	0.8154	1435.71682	1435.73815		0.3934	1.0234	1435.72775	1.00E+03	2.75E+03	6.28E+00	0.333	8	7	0.847	1.94	0.00278	0.4926	0																							UNKNOWN
213	1.94E-01	0.8179	1412.37686	1412.38528		0.7839	0.852	1412.38052	1.13E+03	2.21E+03	5.44E+00	0.042	1	0	1	0	0	0	0																							UNKNOWN
214	5.34E+00	0.8216	1347.73226	1347.75766	1	0.036	1.0204	1347.74809	1.01E+03	3.56E+03	8.83E+00	0.5	12	5	0.843	2.95	0.00398	0.3471	0																4.10E-01	0.9191	1347.74456	1347.75355	0.092	0.8737	1.01	DETECTED	1347.75074	1.27E+03	2.91E+03	1.9993	1.4996	4.66E+00	0
215	9.40E+00	0.8223	1142.7527	1142.7633	1	0.4162	1.0229	1142.75723	1.17E+03	9.92E+03	2.90E+01	0.25	6	5	0.906	0.78	0.00089	0.4495	0																							UNKNOWN
216	1.03E+00	0.8237	374.86414	374.87565		0.5357	1.0337	374.86979	1.00E+03	3.09E+03	5.64E+00	0.167	4	9	0.836	2.49	0.00093	0.3134	0																							UNKNOWN
217	1.40E+00	0.8242	1252.71211	1252.73029		0.6251	1.0234	1252.72073	1.02E+03	2.81E+03	6.53E+00	0.083	2	0	0.892	0.5	0.00062	0.2848	0																							UNKNOWN
218	1.03E+01	0.5906	258.84823	258.8539	1	0.0355	1.0203	258.851	1.02E+03	1.02E+04	2.03E+01	0.042	1	7	1	0	0	0	0																							UNKNOWN
219	8.67E+00	0.8277	703.84783	703.8547	1	0.4891	1.0229	703.85149	1.04E+03	6.00E+03	2.44E+01	0.125	3	2	0.954	0.23	0.00016	0.1582	0																							UNKNOWN
220	5.10E+00	0.8298	1083.79444	1083.80956	1	0.4244	1.0234	1083.80186	1.39E+03	6.68E+03	1.52E+01	0.458	11	5	0.941	0.68	0.00074	0.3089	0																							UNKNOWN
222	3.09E+00	0.8483	1153.74177	1153.7554	1	0.4513	1.0259	1153.74791	1.17E+03	5.03E+03	1.19E+01	0.292	7	2	0.903	1.27	0.00147	0.2544	0																							UNKNOWN
226	5.84E-01	0.8533	272.88503	272.88944	1	0.6887	0.9158	272.88819	1.90E+03	6.77E+03	1.15E+01	0.083	2	2	0.881	1.55	0.00042	0.0114	0																							UNKNOWN
227	5.95E-01	0.8576	457.89481	457.8993		0.7782	0.9144	457.8973	1.30E+03	2.70E+03	7.22E+00	0.042	1	6	1	0	0	0	0																							UNKNOWN
228	7.89E+00	0.8627	1406.69391	1406.71123		0.0384	1.0225	1406.70229	1.04E+03	5.31E+03	1.08E+01	0.292	7	9	0.951	0.84	0.00118	0.1446	0																							UNKNOWN
229	2.79E+00	0.8706	1288.78328	1288.80073		0.0383	1.0262	1288.79147	1.00E+03	2.46E+03	6.33E+00	0.292	7	1	0.852	2.22	0.00287	0.3605	0																							UNKNOWN
230	3.16E-01	0.8715	337.90351	337.90845		0.7024	0.9863	337.9055	1.03E+03	2.61E+03	2.04E+00	0.083	2	1	0.912	0.94	0.00032	0.0705	0																							UNKNOWN
231	2.36E-01	0.8764	1066.75578	1066.76499		0.8423	0.9445	1066.76018	1.18E+03	2.22E+03	3.97E+00	0.042	1	0	1	0	0	0	0																							UNKNOWN
232	1.48E-01	0.8765	1066.74506	1066.76236		0.8197	0.8992	1066.75236	1.03E+03	2.06E+03	3.55E+00	0.042	1	0	1	0	0	0	0																							UNKNOWN
233	6.89E-01	0.7454	1143.247	1143.26947		0.2862	0.968	1143.25863	1.01E+03	2.44E+03	4.57E+00	0.042	1	8	1	0	0	0	0																							UNKNOWN
236	3.47E-01	0.8863	1348.03261	1348.05403		0.7954	0.909	1348.04852	1.06E+03	2.17E+03	5.02E+00	0.042	1	0	1	0	0	0	0																							UNKNOWN
237	4.95E+00	0.8895	550.82678	550.84264		0.0364	1.0486	550.8317	1.06E+03	3.16E+03	7.69E+00	0.208	5	5	0.841	2.88	0.00159	0.2932	0																							UNKNOWN
238	6.22E+00	0.8952	276.8798	276.88696	1	0.0369	1.3611	276.88314	1.02E+03	5.69E+03	1.08E+01	0.542	13	4	0.8	4.74	0.00131	0.6117	0																9.13E-01	0.8169	276.88006	276.88657	0.1748	0.5444	0.9872	DETECTED	276.88324	1.41E+03	3.72E+03	0.625	0.8125	3.02E+00	0
239	2.65E-01	0.8965	342.30291	342.30891		0.7796	1.0053	342.30607	1.03E+03	2.96E+03	3.89E+00	0.208	5	3	0.833	3.26	0.00112	0.1145	0																							UNKNOWN
240	2.89E-01	0.8976	78.95713	78.95942		0.8181	0.9203	78.95898	1.04E+03	2.32E+03	4.26E+00	0.042	1	32	1	0	0	0	0																							UNKNOWN
241	5.12E-01	0.9009	1006.80819	1006.81912		0.7844	1.006	1006.81184	1.11E+03	2.32E+03	7.38E+00	0.083	2	0	0.819	1.94	0.00196	0.1422	0																							UNKNOWN
242	4.17E-01	0.9078	234.92215	234.92588		0.7375	0.9305	234.92363	1.35E+03	3.10E+03	3.58E+00	0.042	1	0	1	0	0	0	0																							UNKNOWN
243	1.44E-01	0.9098	78.9589	78.96025		0.8644	0.9326	78.95992	1.21E+03	1.89E+03	3.22E+00	0.042	1	0	1	0	0	0	0																							UNKNOWN
244	2.04E-01	0.9098	564.83039	564.83446		0.8644	0.9326	564.83232	1.05E+03	1.94E+03	5.20E+00	0.042	1	0	1	0	0	0	0																							UNKNOWN
245	2.64E+00	0.9226	1329.70274	1329.72019		0.4797	1.0134	1329.71197	1.28E+03	3.04E+03	7.08E+00	0.042	1	9	1	0	0	0	0																							UNKNOWN
246	2.80E+00	0.932	1055.27081	1055.28518		0.5119	1.0115	1055.27785	1.19E+03	2.61E+03	8.10E+00	0.042	1	15	1	0	0	0	0																							UNKNOWN
247	2.13E+00	0.9324	138.93266	138.9386		0.345	1.0827	138.93542	1.01E+03	1.77E+04	2.93E+01	0.958	23	11	0.821	3.57	0.0005	0.5901	0																9.57E-01	0.9305	138.93473	138.93714	0.333	0.5217	0.9759	DETECTED	138.93553	1.08E+03	3.32E+03	0.1111	0.5555	3.78E+00	0
249	1.16E+00	0.8474	608.79311	608.80371		0.5357	0.9883	608.79812	1.01E+03	2.35E+03	7.22E+00	0.083	2	5	0.937	0.71	0.00044	0.0383	0																							UNKNOWN
250	3.06E-01	0.9351	1231.236	1231.2484		0.8329	0.9692	1231.24064	1.03E+03	2.00E+03	3.50E+00	0.042	1	7	1	0	0	0	0																							UNKNOWN
251	2.41E-01	0.9431	149.00868	149.01116		0.8863	0.9771	149.00947	1.32E+03	2.15E+03	3.94E+00	0.042	1	17	1	0	0	0	0																							UNKNOWN
252	2.59E-01	0.9485	1308.72559	1308.75372		0.8804	0.9939	1308.74248	1.18E+03	1.95E+03	3.35E+00	0.042	1	10	1	0	0	0	0																							UNKNOWN
253	6.94E-01	0.9532	823.00982	823.01462	1	0.9078	1.01	823.01307	1.82E+03	6.15E+03	1.29E+01	0.042	1	0	1	0	0	0	0																6.94E-01	0.9532	823.00982	823.01462	0.0465	0.9078	1.01	DETECTED	823.01307	1.82E+03	6.15E+03	1.2494	1.1247	1.29E+01	0
254	7.46E-01	0.9548	1182.76559	1182.7807		0.7509	1.0225	1182.77303	1.04E+03	2.62E+03	5.75E+00	0.083	2	2	0.985	0.2	0.00024	0.0009	0																							UNKNOWN
255	2.18E-01	0.9698	382.97696	382.98171		0.9295	1.01	382.97827	1.16E+03	4.32E+03	5.03E+00	0.083	2	0	0.826	2.28	0.00087	0.0103	0																							UNKNOWN
256	3.34E-01	0.9777	624.84825	624.85628		0.9326	1.0295	624.8517	1.04E+03	2.76E+03	6.32E+00	0.125	3	5	0.892	1.69	0.00106	0.0355	0																							UNKNOWN
257	5.77E-01	0.9782	647.0458	647.05548	1	0.9191	1.0259	647.05096	1.11E+03	4.57E+03	9.90E+00	0.083	2	0	0.986	0.02	0.00001	0.05	0																5.77E-01	0.9532	647.0458	647.05402	0.0344	0.9191	1.0213	DETECTED	647.05095	1.83E+03	4.57E+03	2	1.5	9.90E+00	0
258	7.11E+00	0.9824	936.86126	936.8672		0.0448	1.0229	936.86431	1.50E+03	5.57E+03	1.61E+01	0.083	2	2	0.991	0.01	0.00001	0.0326	0																							UNKNOWN
259	4.10E-01	0.9853	450.88058	450.89639	1	0.9258	1.0295	450.88668	1.02E+03	2.96E+03	8.84E+00	0.25	6	0	0.848	4.44	0.002	0.0422	0																2.05E-01	0.9645	450.88156	450.8904	0.119	0.9305	1.01	DETECTED	450.88666	1.02E+03	2.10E+03	1.3332	1.1666	4.19E+00	0
260	2.02E+00	0.9869	149.00527	149.01116	1	0.6856	1.1148	149.0087	1.02E+03	2.13E+04	4.32E+01	0.833	20	5	0.766	6.37	0.00095	0.2907	0																9.31E-01	0.9986	149.00765	149.01116	0.0307	0.7942	1.0667	DETECTED	149.00896	1.09E+03	1.27E+04	0.3745	0.7213	1.45E+01	0
262	1.74E-01	0.9938	123.90117	123.90458	1	0.9559	1.0545	123.90226	1.01E+03	1.84E+03	3.97E+00	0.083	2	0	0.903	1.27	0.00016	0.0078	0																							UNKNOWN
263	2.61E-01	0.9953	105.0182	105.02128	1	0.9726	1.0634	105.01916	1.17E+03	5.22E+03	6.21E+00	0.042	1	3	1	0	0	0	0																							UNKNOWN
264	4.93E-01	0.9953	224.02353	224.02808		0.9499	1.0407	224.0251	1.47E+03	6.21E+03	1.00E+01	0.042	1	2	1	0	0	0	0																							UNKNOWN
265	2.38E+00	0.9975	331.06772	331.07926	1	0.9265	1.0861	331.07253	1.06E+03	5.51E+04	4.04E+01	0.25	6	0	0.84	3.77	0.00125	0.0055	0																3.58E-01	0.9986	331.06879	331.07926	0.0387	0.9305	1.044	DETECTED	331.07321	1.14E+03	1.21E+04	0.6098	0.7448	8.29E+00	0
266	3.76E-01	0.9977	182.99473	183.00014		0.9636	1.0318	182.9973	1.85E+03	4.35E+03	9.31E+00	0.042	1	0	1	0	0	0	0																							UNKNOWN
267	1.25E+00	1.1322	624.84435	624.86562	1	0.9385	1.1944	624.85518	1.01E+03	1.32E+04	3.13E+01	0.042	1	18	1	0	0	0	0																7.44E-01	1.1436	624.85297	624.86001	0.037	1.1121	1.1803	DETECTED	624.85544	2.51E+03	9.54E+03	1	1	2.04E+01	-0.0026
268	9.62E-01	0.9978	196.8921	196.8972	1	0.9582	1.0456	196.89488	1.07E+03	1.26E+04	2.68E+01	0.292	7	0	0.9	2.22	0.00044	0.0119	0																							UNKNOWN
269	5.73E-01	0.9981	232.97323	232.97781	1	0.9532	1.044	232.97602	1.15E+03	1.23E+04	1.48E+01	0.083	2	0	0.985	0.2	0.00005	0.0009	0																5.73E-01	0.9986	232.97323	232.97695	0.0317	0.9532	1.044	DETECTED	232.97604	1.15E+03	1.23E+04	0.7406	0.9074	1.48E+01	0
270	5.14E-01	0.9983	279.05256	279.05881	1	0.9559	1.0353	279.05621	1.19E+03	8.30E+03	1.36E+01	0.083	2	0	0.758	3.2	0.00089	0.006	0																							UNKNOWN
271	5.62E-01	0.9985	152.99232	153.00016		0.9623	1.0575	152.99634	1.02E+03	6.51E+03	1.10E+01	0.083	2	2	0.772	3.02	0.00046	0.0043	0																							UNKNOWN
272	1.83E-01	0.9986	115.00368	115.00984		0.9759	1.044	115.00704	1.03E+03	4.52E+03	5.17E+00	0.042	1	0	1	0	0	0	0																1.83E-01	0.9986	115.00368	115.00984	0.0468	0.9759	1.044	DETECTED	115.00704	1.03E+03	4.52E+03	1.9993	1.4996	5.17E+00	0
273	1.78E-01	0.9986	228.97474	228.97634		0.9532	1.0327	228.97564	1.02E+03	3.04E+03	4.03E+00	0.042	1	0	1	0	0	0	0																1.78E-01	0.9986	228.97474	228.97634	0.0479	0.9532	1.0327	DETECTED	228.97564	1.02E+03	3.04E+03	0.7501	0.875	4.03E+00	0
274	5.17E-01	0.9986	462.93059	462.9332	1	0.9418	1.0213	462.93186	1.59E+03	6.91E+03	1.48E+01	0.042	1	0	1	0	0	0	0																5.17E-01	0.9986	462.93059	462.9332	0.0296	0.9418	1.0213	DETECTED	462.93186	1.59E+03	6.91E+03	0.4001	0.7	1.48E+01	0
275	2.74E-01	0.9987	114.01801	114.02123		0.9532	1.0441	114.01952	1.47E+03	5.16E+03	5.87E+00	0.042	1	0	1	0	0	0	0																							UNKNOWN
276	2.85E-01	0.9987	419.04306	419.04956		0.9646	1.0327	419.04559	1.09E+03	3.98E+03	9.03E+00	0.042	1	0	1	0	0	0	0																							UNKNOWN
277	1.92E-01	0.9992	323.02149	323.02885	1	0.9305	1.0453	323.02373	1.11E+03	9.62E+03	5.70E+00	0.083	2	0	0.772	3.04	0.00098	0.0012	0																1.92E-01	0.9986	323.02149	323.02617	0.0731	0.9305	1.044	DETECTED	323.02324	1.23E+03	9.62E+03	1.3345	0.8333	5.70E+00	0
278	4.90E-01	0.9993	253.03732	253.04335		0.9539	1.0561	253.03933	1.26E+03	5.96E+03	1.01E+01	0.042	1	0	1	0	0	0	0																							UNKNOWN
279	2.37E+00	0.9993	279.05104	279.05668	1	0.9539	1.0788	279.0546	1.30E+03	3.88E+04	5.60E+01	0.042	1	1	1	0	0	0	0																							UNKNOWN
280	7.32E-01	0.9994	152.9959	153.00127	1	0.9449	1.047	152.9993	1.34E+03	9.35E+03	1.62E+01	0.125	3	0	0.842	2.5	0.00038	0.0166	0																							UNKNOWN
281	6.03E-01	0.9995	152.9943	152.99992		0.9468	1.0522	152.99771	1.53E+03	7.68E+03	1.43E+01	0.083	2	0	0.772	2.99	0.00046	0.0145	0																							UNKNOWN
282	3.18E-01	0.9995	438.96961	438.97898		0.9409	1.0318	438.97342	1.02E+03	2.43E+03	6.39E+00	0.083	2	0	0.865	1.79	0.00079	0.0037	0																							UNKNOWN
283	9.32E-01	0.9996	602.98906	602.99881	1	0.9418	1.0486	602.99498	1.05E+03	9.65E+03	2.22E+01	0.292	7	0	0.847	3.58	0.00216	0.0258	0																8.56E-01	0.9986	602.99156	602.99881	0.038	0.9418	1.0213	DETECTED	602.9953	2.57E+03	9.65E+03	0.4001	0.7	2.22E+01	0
284	5.62E-01	0.9998	202.99304	203.0027	1	0.9409	1.0827	202.99766	1.07E+03	5.02E+03	1.35E+01	0.583	14	1	0.718	7.8	0.00158	0.0282	0																							UNKNOWN
285	2.46E-01	0.9998	462.9299	462.93694		0.9544	1.0225	462.93442	1.14E+03	2.04E+03	5.99E+00	0.042	1	0	1	0	0	0	0																							UNKNOWN
286	1.16E+00	1.0007	138.96825	138.97458		0.9371	1.0569	138.97078	1.01E+03	1.13E+04	2.09E+01	0.417	10	1	0.737	8.44	0.00117	0.0222	0																5.29E-01	0.9986	138.96935	138.97228	0.04	0.9418	1.0327	DETECTED	138.97073	2.03E+03	1.07E+04	0.656	0.8	1.22E+01	0
287	7.45E-01	1.0008	224.02248	224.02898	1	0.9379	1.0401	224.02432	1.19E+03	7.19E+03	1.50E+01	0.125	3	1	0.843	2.61	0.00058	0.0143	0																5.29E-01	0.9986	224.02328	224.02647	0.0491	0.9418	1.0327	DETECTED	224.02398	1.44E+03	7.05E+03	0.5999	0.8	1.13E+01	0
288	2.49E-01	1.0008	286.96475	286.97185		0.9418	1.0515	286.96768	1.00E+03	1.16E+04	9.25E+00	0.125	3	0	0.959	0.72	0.00021	0.0083	0																2.49E-01	0.9986	286.96651	286.97	0.0204	0.9418	1.0327	DETECTED	286.96766	1.00E+03	1.16E+04	0.5011	0.7387	9.25E+00	0
289	5.15E-01	0.9504	105.96865	105.97093		0.8654	1.024	105.96963	1.07E+03	3.43E+03	7.32E+00	0.042	1	15	1	0	0	0	0																							UNKNOWN
290	7.22E-01	1.0014	152.9908	152.99918		0.9354	1.062	152.99472	1.18E+03	7.36E+03	1.41E+01	0.125	3	2	0.84	2.58	0.00039	0.01	0																							UNKNOWN
291	6.07E-01	0.9928	225.99608	226.00413		0.956	1.0545	226.00034	1.00E+03	3.79E+03	1.68E+01	0.042	1	1	1	0	0	0	0																							UNKNOWN
292	1.37E-01	1.0014	330.15631	330.15994	1	0.9787	1.0468	330.15828	1.17E+03	4.24E+03	4.10E+00	0.042	1	0	1	0	0	0	0																							UNKNOWN
293	1.95E-01	1.0014	357.05928	357.06956	1	0.9787	1.0468	357.06418	1.11E+03	3.78E+03	5.00E+00	0.042	1	1	1	0	0	0	0																							UNKNOWN
294	6.80E-01	1.0015	131.03393	131.03894	1	0.9759	1.0802	131.03592	1.10E+03	1.12E+04	1.62E+01	0.208	5	9	0.746	4.52	0.00059	0.0074	0																4.29E-01	0.9986	131.03393	131.03751	0.0262	0.9759	1.0781	DETECTED	131.03618	1.20E+03	1.04E+04	6.5241	2.2494	1.19E+01	0
295	2.98E-01	1.0016	114.99916	115.00496		0.9789	1.0698	115.00322	1.08E+03	3.60E+03	6.63E+00	0.042	1	0	1	0	0	0	0																							UNKNOWN
296	3.92E-01	1.0019	200.98215	200.98961		0.9532	1.0532	200.98646	1.03E+03	3.73E+03	9.20E+00	0.167	4	2	0.791	4.5	0.0009	0.0091	0																1.84E-01	0.9986	200.9842	200.98728	0.0678	0.9532	1.0327	DETECTED	200.98595	1.16E+03	3.21E+03	0.7501	0.875	3.90E+00	0
297	1.73E+00	1.002	434.93798	434.94815	1	0.9219	1.06	434.94168	1.01E+03	1.31E+04	3.91E+01	0.792	19	0	0.892	3.44	0.0015	0.0198	0																							UNKNOWN
298	2.36E-01	1.0021	252.01311	252.01835		0.968	1.0361	252.01572	1.00E+03	2.40E+03	6.29E+00	0.042	1	0	1	0	0	0	0																							UNKNOWN
299	4.39E-01	1.0021	271.06882	271.07713		0.9793	1.0589	271.07201	1.03E+03	5.29E+03	1.10E+01	0.042	1	0	1	0	0	0	0																							UNKNOWN
300	1.47E-01	1.0021	323.02203	323.02885		0.9793	1.0475	323.02536	1.18E+03	2.79E+03	3.77E+00	0.042	1	1	1	0	0	0	0																							UNKNOWN
301	3.42E-01	1.0021	445.0829	445.0897		0.9793	1.0475	445.08626	1.30E+03	3.05E+03	1.03E+01	0.042	1	0	1	0	0	0	0																							UNKNOWN
302	6.78E-01	1.0021	273.92503	273.9302	1	0.9303	1.0325	273.92711	1.03E+03	7.22E+03	1.38E+01	0.167	4	0	0.847	3.22	0.00088	0.0198	0																							UNKNOWN
303	6.95E-01	1.0021	596.16447	596.16971	1	0.9499	1.0407	596.16699	1.45E+03	7.25E+03	1.77E+01	0.083	2	0	0.917	1.07	0.00064	0.009	0																							UNKNOWN
304	1.07E+00	1.0022	133.01058	133.01797	1	0.9355	1.1137	133.01376	1.02E+03	1.64E+04	2.99E+01	0.958	23	0	0.736	6.4	0.00085	0.032	0																4.51E-01	0.9986	133.01309	133.01481	0.0184	0.9759	1.0667	DETECTED	133.01384	1.80E+03	1.33E+04	5.1549	1.9996	1.52E+01	0
305	1.20E+00	1.0023	274.91755	274.92223	1	0.9492	1.0486	274.9206	1.02E+03	1.78E+04	3.23E+01	0.167	4	0	0.891	2.19	0.0006	0.0074	0																4.08E-01	0.9986	274.91899	274.92201	0.0306	0.9532	1.0213	DETECTED	274.92075	6.08E+03	1.49E+04	0.5002	0.7501	1.21E+01	0
306	1.43E+01	1.0023	448.88599	448.90075	1	0.0324	1.0486	448.8899	1.10E+03	3.91E+04	1.12E+02	0.792	19	1	0.903	3.38	0.00152	0.0122	0																9.20E+00	0.9986	448.88683	448.89267	0.0555	0.0447	1.0213	DETECTED	448.88956	2.60E+03	2.65E+04	0.0867	0.5123	5.25E+01	0
307	1.57E+00	1.0024	149.00481	149.01003		0.8669	1.1168	149.00776	1.10E+03	1.03E+04	1.91E+01	0.083	2	6	0.856	1.91	0.00029	0.0016	0																							UNKNOWN
308	5.32E+01	1.0026	272.9223	272.93228	1	0.0324	1.0486	272.92429	1.03E+03	2.67E+05	4.59E+02	0.708	17	0	0.881	4.13	0.00113	0.0144	0																2.21E+01	0.9986	272.92294	272.92516	0.0574	0.0447	1.0213	DETECTED	272.92407	1.69E+04	2.25E+05	0.069	0.5273	1.81E+02	0
309	9.69E-01	1.003	418.03443	418.04558	1	0.9426	1.0675	418.04206	1.23E+03	5.59E+03	1.65E+01	0.167	4	0	0.807	4.97	0.00208	0.0151	0																							UNKNOWN
310	7.47E-01	1.0031	294.17729	294.18415	1	0.9758	1.0893	294.17939	1.32E+03	9.82E+03	1.57E+01	0.125	3	0	0.883	1.73	0.00051	0.0112	0																							UNKNOWN
311	3.43E-01	1.0031	738.11662	738.131		0.9547	1.0401	738.12418	1.03E+03	2.86E+03	7.35E+00	0.083	2	0	0.77	3.05	0.00225	0.0059	0																							UNKNOWN
312	2.42E-01	1.0032	135.94369	135.94643	1	0.9692	1.06	135.94467	1.01E+03	3.52E+03	5.82E+00	0.042	1	0	1	0	0	0	0																							UNKNOWN
313	9.71E-01	1.0037	194.9945	194.99911	1	0.9371	1.0515	194.99629	1.01E+03	1.39E+04	1.68E+01	0.333	8	0	0.797	3.36	0.00066	0.0134	0																7.24E-01	0.9986	194.99557	194.9971	0.0425	0.9418	1.0327	DETECTED	194.99654	2.05E+03	1.39E+04	0.4752	0.8	1.64E+01	0
314	4.39E-01	1.0038	154.0863	154.08837		0.9385	1.0407	154.08728	1.48E+03	7.70E+03	9.04E+00	0.125	3	0	0.859	2.78	0.00043	0.008	0																							UNKNOWN
315	1.83E+00	1.004	147.02762	147.03447	1	0.9612	1.1023	147.03026	1.01E+03	2.46E+04	4.50E+01	0.958	23	0	0.774	7.97	0.00117	0.015	0																8.93E-01	0.9986	147.02887	147.03092	0.0239	0.9645	1.0781	DETECTED	147.0303	1.14E+03	2.38E+04	3.5232	2.1178	2.70E+01	0
316	3.79E-01	1.0042	83.04907	83.05165	1	0.9815	1.0609	83.05019	1.10E+03	5.78E+03	1.03E+01	0.042	1	0	1	0	0	0	0																							UNKNOWN
317	1.83E-01	1.0042	105.01734	105.02241	1	0.9815	1.0496	105.02039	1.28E+03	2.48E+03	4.44E+00	0.042	1	0	1	0	0	0	0																							UNKNOWN
318	2.72E-01	1.0042	111.08097	111.08352	1	0.9815	1.0496	111.08185	1.24E+03	4.20E+03	7.55E+00	0.042	1	0	1	0	0	0	0																							UNKNOWN
319	2.94E-01	1.0042	163.02226	163.02494		0.9815	1.0496	163.02426	1.45E+03	3.91E+03	7.30E+00	0.042	1	0	1	0	0	0	0																							UNKNOWN
320	4.40E-01	1.0042	204.05124	204.05749	1	0.9815	1.0496	204.05283	1.58E+03	5.50E+03	1.22E+01	0.042	1	0	1	0	0	0	0																							UNKNOWN
321	2.69E-01	1.0042	225.00575	225.01105		0.9587	1.0269	225.00839	1.07E+03	2.21E+03	7.00E+00	0.042	1	0	1	0	0	0	0																							UNKNOWN
322	1.42E+00	1.0042	241.10559	241.11231	1	0.9815	1.0836	241.10826	1.22E+03	1.90E+04	3.54E+01	0.042	1	0	1	0	0	0	0																							UNKNOWN
323	6.42E-01	1.0042	255.12198	255.12529		0.9815	1.0723	255.12334	1.11E+03	1.02E+04	1.68E+01	0.042	1	1	1	0	0	0	0																							UNKNOWN
324	5.64E-01	1.0042	347.13438	347.13866	1	0.9815	1.0609	347.13729	1.27E+03	1.18E+04	1.51E+01	0.042	1	0	1	0	0	0	0																							UNKNOWN
325	1.86E-01	1.0042	389.17589	389.18546		0.9815	1.0496	389.17896	1.17E+03	2.57E+03	4.78E+00	0.042	1	0	1	0	0	0	0																							UNKNOWN
326	3.51E-01	1.0042	434.09114	434.10228		0.9815	1.0496	434.09805	1.21E+03	4.25E+03	1.12E+01	0.042	1	0	1	0	0	0	0																							UNKNOWN
327	9.32E-01	1.0043	191.01583	191.02228	1	0.9247	1.0796	191.02	1.03E+03	8.13E+03	2.03E+01	0.5	12	0	0.776	4.95	0.00095	0.0234	0																3.15E-01	0.9986	191.0174	191.02202	0.0441	0.9645	1.044	DETECTED	191.02028	1.30E+03	7.51E+03	1.5685	1.1666	8.82E+00	0
328	4.29E-01	1.0044	200.98433	200.98855		0.9599	1.0393	200.98734	1.06E+03	4.44E+03	9.66E+00	0.083	2	3	0.97	0.32	0.00006	0.0245	0																							UNKNOWN
329	7.01E-01	1.0044	427.02995	427.03705	1	0.9532	1.06	427.03202	1.01E+03	9.77E+03	2.25E+01	0.125	3	0	0.91	1.52	0.00065	0.0129	0																7.01E-01	0.9986	427.03019	427.03441	0.0304	0.9532	1.044	DETECTED	427.03164	1.06E+03	9.77E+03	0.5749	1	2.25E+01	0
330	4.40E-01	1.0046	331.14321	331.15557	1	0.9787	1.1309	331.14939	1.16E+03	9.93E+03	1.13E+01	0.417	10	0	0.788	5.65	0.00187	0.0054	0																							UNKNOWN
331	9.43E-01	1.0047	203.05454	203.06053	1	0.9815	1.0848	203.05763	1.02E+03	1.00E+04	2.19E+01	0.083	2	3	0.846	2.05	0.00042	0.0011	0																							UNKNOWN
332	4.92E+00	1.0047	145.04891	145.05393	1	0.9474	1.1302	145.05066	1.04E+03	8.08E+04	1.48E+02	0.583	14	0	0.893	3.39	0.00049	0.0085	0																							UNKNOWN
333	3.52E-01	1.0047	347.14049	347.14872	1	0.9787	1.0749	347.14365	1.08E+03	6.64E+03	1.11E+01	0.208	5	0	0.823	3.12	0.00108	0.0085	0																							UNKNOWN
334	1.80E-01	1.0047	314.88841	314.89655		0.9815	1.062	314.89006	1.08E+03	6.63E+03	6.00E+00	0.083	2	0	0.78	2.93	0.00092	0.0011	0																							UNKNOWN
335	8.06E-01	1.0049	251.05679	251.0637	1	0.9532	1.0667	251.05988	1.20E+03	1.85E+04	1.82E+01	0.125	3	0	0.853	2.83	0.00071	0.018	0																6.47E-01	0.9986	251.05679	251.0617	0.0286	0.9532	1.0667	DETECTED	251.05987	1.20E+03	1.85E+04	4.8448	1.1462	1.82E+01	0
336	3.34E+00	1.0051	117.01633	117.02041	1	0.9431	1.1054	117.01926	1.01E+03	5.33E+04	9.70E+01	1	24	0	0.94	2.28	0.00027	0.024	0																9.95E-01	0.9986	117.01862	117.01973	0.0217	0.9645	1.0781	DETECTED	117.01935	2.02E+03	2.69E+04	5.3165	2.0483	3.08E+01	0
337	5.82E-01	1.0053	132.89805	132.90173		0.9826	1.1075	132.90026	1.19E+03	4.60E+03	8.49E+00	0.042	1	7	1	0	0	0	0																							UNKNOWN
338	2.19E-01	1.0053	172.89985	172.9021		0.9826	1.062	172.90076	1.22E+03	2.78E+03	5.38E+00	0.042	1	0	1	0	0	0	0																							UNKNOWN
339	3.22E-01	1.0053	263.00848	263.01213		0.9826	1.0507	263.01123	1.03E+03	5.44E+03	8.98E+00	0.042	1	8	1	0	0	0	0																							UNKNOWN
340	2.25E-01	1.0053	287.0244	287.02807		0.9599	1.028	287.02646	1.14E+03	4.76E+03	6.71E+00	0.042	1	0	1	0	0	0	0																							UNKNOWN
341	5.57E-01	1.0053	549.10132	549.11057	1	0.9826	1.0507	549.10412	1.85E+03	6.51E+03	1.56E+01	0.042	1	0	1	0	0	0	0																							UNKNOWN
342	3.69E-01	1.0055	309.16536	309.17593	1	0.9446	1.0748	309.17034	1.07E+03	9.73E+03	1.08E+01	0.458	11	3	0.884	3.27	0.00101	0.0162	0																							UNKNOWN
343	5.87E+00	1.006	293.17467	293.17765	1	0.8817	1.1395	293.17586	2.37E+03	5.57E+04	9.77E+01	0.708	17	0	0.957	1.24	0.00036	0.0133	0																							UNKNOWN
344	2.61E-01	1.006	101.05977	101.06505		0.9833	1.0742	101.06159	1.19E+03	5.20E+03	7.03E+00	0.042	1	4	1	0	0	0	0																							UNKNOWN
345	1.60E-01	1.006	115.07567	115.08111	1	0.9833	1.0515	115.07729	1.37E+03	2.93E+03	3.95E+00	0.042	1	5	1	0	0	0	0																							UNKNOWN
346	5.43E-01	1.006	138.96961	138.97283		0.9379	1.0515	138.97145	1.21E+03	7.12E+03	9.55E+00	0.042	1	4	1	0	0	0	0																							UNKNOWN
347	9.43E-01	1.006	173.04917	173.05356		0.9833	1.0628	173.05193	4.67E+03	1.51E+04	2.05E+01	0.042	1	0	1	0	0	0	0																							UNKNOWN
348	1.98E-01	1.006	174.04454	174.04853		0.9833	1.0515	174.04733	1.21E+03	3.54E+03	4.82E+00	0.042	1	0	1	0	0	0	0																							UNKNOWN
349	2.51E-01	1.006	238.07521	238.07984	1	0.9833	1.0628	238.07753	1.45E+03	4.05E+03	5.32E+00	0.042	1	0	1	0	0	0	0																							UNKNOWN
350	2.43E-01	1.006	259.11697	259.12282		0.9833	1.0515	259.12074	1.29E+03	5.68E+03	5.94E+00	0.042	1	0	1	0	0	0	0																							UNKNOWN
351	6.51E-01	1.0061	152.99096	152.99922		0.9426	1.0941	152.99554	1.24E+03	7.77E+03	1.57E+01	0.208	5	2	0.822	3.51	0.00054	0.0266	0																							UNKNOWN
352	8.97E-01	1.0062	103.03653	103.0428	1	0.9749	1.2134	103.0401	1.01E+03	8.45E+03	1.33E+01	0.5	12	1	0.799	5.94	0.00061	0.0236	0																3.25E-01	0.9986	103.03957	103.04122	0.0236	0.9759	1.0781	DETECTED	103.04001	1.21E+03	8.45E+03	5.7757	2.2494	9.71E+00	0
353	5.79E-01	1.0063	347.13834	347.14351	1	0.9833	1.0634	347.14052	1.72E+03	1.04E+04	1.48E+01	0.083	2	0	0.651	4.65	0.00162	0.0006	0																							UNKNOWN
354	6.65E-01	1.0063	534.15914	534.16803	1	0.9833	1.052	534.16451	1.06E+03	1.20E+04	2.52E+01	0.083	2	0	0.862	1.83	0.00098	0.0006	0																							UNKNOWN
355	8.26E-01	1.0066	345.13991	345.15131	1	0.9787	1.0976	345.1476	1.01E+03	1.73E+04	2.40E+01	0.542	13	0	0.874	4.57	0.00158	0.0135	0																							UNKNOWN
356	1.73E-01	1.0066	75.00859	75.00992	1	0.9839	1.0634	75.00902	1.37E+03	3.10E+03	3.73E+00	0.042	1	0	1	0	0	0	0																							UNKNOWN
357	3.50E-01	1.0066	102.019	102.01999		0.9839	1.052	102.01951	1.98E+03	4.97E+03	9.56E+00	0.042	1	0	1	0	0	0	0																							UNKNOWN
358	1.10E-01	1.0066	122.06011	122.06144		0.9726	1.0407	122.06084	1.10E+03	2.38E+03	2.81E+00	0.042	1	0	1	0	0	0	0																							UNKNOWN
359	6.21E-01	1.0066	129.01872	129.02665		0.9839	1.1202	129.0228	1.17E+03	8.61E+03	1.01E+01	0.042	1	0	1	0	0	0	0																							UNKNOWN
360	3.94E-01	1.0066	159.0354	159.03915		0.9839	1.052	159.03705	2.00E+03	5.04E+03	1.02E+01	0.042	1	0	1	0	0	0	0																							UNKNOWN
361	4.59E-01	1.0066	170.83234	170.83346	1	0.9839	1.052	170.83322	1.77E+03	6.13E+03	1.27E+01	0.042	1	0	1	0	0	0	0																							UNKNOWN
362	3.82E-01	1.0066	172.83056	172.83139	1	0.9839	1.052	172.83098	1.76E+03	5.36E+03	1.11E+01	0.042	1	0	1	0	0	0	0																							UNKNOWN
363	4.39E-01	1.0066	174.08108	174.08624	1	0.9839	1.0634	174.08327	1.32E+03	5.24E+03	1.09E+01	0.042	1	0	1	0	0	0	0																							UNKNOWN
364	3.72E-01	1.0066	189.07772	189.08394		0.9839	1.052	189.08115	3.26E+03	8.14E+03	9.78E+00	0.042	1	0	1	0	0	0	0																							UNKNOWN
365	4.25E-01	1.0066	204.05267	204.05529	1	0.9839	1.052	204.05437	1.52E+03	4.93E+03	1.21E+01	0.042	1	0	1	0	0	0	0																							UNKNOWN
366	3.17E-01	1.0066	211.05938	211.06767	1	0.9839	1.0634	211.0644	1.27E+03	2.32E+03	6.32E+00	0.042	1	0	1	0	0	0	0																							UNKNOWN
367	4.27E-01	1.0066	231.12054	231.12173	1	0.9839	1.052	231.12094	1.66E+03	3.81E+03	1.00E+01	0.042	1	5	1	0	0	0	0																							UNKNOWN
368	1.89E-01	1.0066	232.08434	232.0931	1	0.9839	1.0748	232.08893	1.01E+03	2.88E+03	3.60E+00	0.042	1	0	1	0	0	0	0																							UNKNOWN
369	3.47E-01	1.0066	237.07527	237.08512	1	0.9839	1.0748	237.08107	1.53E+03	6.82E+03	7.78E+00	0.042	1	0	1	0	0	0	0																							UNKNOWN
370	1.61E-01	1.0066	285.10471	285.10764	1	0.9839	1.0634	285.10622	1.13E+03	5.02E+03	4.21E+00	0.042	1	0	1	0	0	0	0																							UNKNOWN
371	4.67E-01	1.0066	375.16675	375.16813		0.9839	1.052	375.16753	1.23E+03	7.85E+03	1.39E+01	0.042	1	0	1	0	0	0	0																							UNKNOWN
372	2.48E-01	1.0066	441.2573	441.26311	1	0.9839	1.052	441.26147	1.23E+03	3.45E+03	6.98E+00	0.042	1	0	1	0	0	0	0																							UNKNOWN
373	4.77E-01	1.0066	448.89053	448.89568		0.9612	1.0294	448.89335	1.34E+03	7.54E+03	1.53E+01	0.042	1	0	1	0	0	0	0																							UNKNOWN
374	4.58E-01	1.0066	564.14425	564.16151	1	0.9726	1.0407	564.15533	1.45E+03	6.16E+03	1.36E+01	0.042	1	0	1	0	0	0	0																							UNKNOWN
375	9.20E-01	1.0066	566.19193	566.19454	1	0.9726	1.0407	566.1922	1.11E+03	1.40E+04	3.12E+01	0.042	1	0	1	0	0	0	0																							UNKNOWN
376	2.09E-01	1.0067	73.02838	73.02962		0.984	1.0635	73.02896	1.04E+03	2.92E+03	5.54E+00	0.042	1	0	1	0	0	0	0																							UNKNOWN
377	4.06E-01	1.0067	115.00325	115.00606		0.984	1.0862	115.00472	1.37E+03	3.78E+03	7.28E+00	0.042	1	3	1	0	0	0	0																							UNKNOWN
378	1.66E-01	1.0067	145.01257	145.01734		0.984	1.0522	145.01518	1.05E+03	2.31E+03	4.55E+00	0.042	1	0	1	0	0	0	0																							UNKNOWN
379	4.09E-01	1.0067	146.04797	146.05196		0.984	1.0635	146.05019	1.70E+03	5.03E+03	9.91E+00	0.042	1	0	1	0	0	0	0																							UNKNOWN
380	2.82E-01	1.0067	247.08044	247.08243	1	0.984	1.0522	247.08148	1.44E+03	3.26E+03	6.37E+00	0.042	1	0	1	0	0	0	0																							UNKNOWN
381	1.96E-01	1.0067	346.14439	346.1514	1	0.984	1.0522	346.14887	1.21E+03	4.02E+03	5.50E+00	0.042	1	0	1	0	0	0	0																							UNKNOWN
382	6.04E-01	1.0068	131.06835	131.07362	1	0.9789	1.1622	131.07097	1.01E+03	4.85E+03	9.13E+00	0.208	5	0	0.778	5.12	0.00067	0.0185	0																							UNKNOWN
383	2.24E+00	1.007	329.14809	329.15792	1	0.9726	1.1429	329.15266	1.06E+03	2.55E+04	3.41E+01	0.667	16	0	0.883	3.42	0.00112	0.0205	0																							UNKNOWN
384	7.79E-01	1.0071	188.05586	188.06266	1	0.9787	1.0848	188.05955	1.03E+03	1.02E+04	2.23E+01	0.292	7	0	0.825	3.74	0.0007	0.0135	0																							UNKNOWN
385	2.59E-01	1.0072	101.05844	101.06595		0.9839	1.0748	101.06206	1.14E+03	3.33E+03	6.50E+00	0.083	2	1	0.867	1.77	0.00018	0.0011	0																							UNKNOWN
386	4.28E-01	1.0077	135.02872	135.03609		0.985	1.0645	135.03123	1.24E+03	4.39E+03	8.79E+00	0.042	1	4	1	0	0	0	0																							UNKNOWN
387	1.62E+00	1.0078	173.04566	173.0491		0.9839	1.0861	173.04752	1.51E+03	1.75E+04	3.63E+01	0.083	2	2	0.957	0.57	0.0001	0.0024	0																							UNKNOWN
388	8.02E-01	1.008	217.06415	217.07193	1	0.9787	1.0827	217.06973	2.00E+03	6.85E+03	1.41E+01	0.083	2	0	0.731	3.55	0.00077	0.0132	0																							UNKNOWN
389	1.31E+00	1.008	337.07622	337.08209	1	0.9759	1.0894	337.07846	1.09E+03	6.38E+04	4.73E+01	0.083	2	0	0.707	3.9	0.00131	0.0039	0																1.31E+00	1.01	337.07723	337.07886	0.0261	0.9759	1.0894	DETECTED	337.0778	1.31E+03	6.38E+04	1.4015	1.5319	4.73E+01	0
390	6.72E-01	1.0081	129.03327	129.03779		0.9815	1.0723	129.03698	1.27E+03	1.14E+04	1.93E+01	0.083	2	0	0.671	4.36	0.00056	0.0079	0																							UNKNOWN
391	4.02E-01	1.0082	247.08027	247.08735		0.9839	1.0634	247.08492	1.03E+03	4.39E+03	1.00E+01	0.083	2	0	0.659	4.53	0.00112	0.0032	0																							UNKNOWN
392	5.09E-01	1.0083	189.03737	189.04368	1	0.9786	1.0855	189.04052	1.02E+03	6.84E+03	1.29E+01	0.167	4	0	0.697	4.86	0.00092	0.0197	0																							UNKNOWN
393	1.22E+00	1.0086	159.06234	159.07078	1	0.9759	1.1309	159.06637	1.02E+03	1.70E+04	3.15E+01	0.75	18	0	0.83	5.8	0.00092	0.0205	0																5.35E-01	1.01	159.06584	159.0686	0.0681	0.9759	1.0781	DETECTED	159.06644	1.02E+03	1.29E+04	2.0886	1.9748	1.47E+01	0
394	1.07E+00	1.0088	207.08219	207.09126	1	0.9839	1.0678	207.08622	1.46E+03	1.32E+04	3.15E+01	0.083	2	1	0.937	0.82	0.00017	0.0044	0																							UNKNOWN
395	2.59E-01	1.009	115.00324	115.00961		0.9863	1.0658	115.00579	1.07E+03	6.47E+03	7.05E+00	0.042	1	0	1	0	0	0	0																							UNKNOWN
396	1.13E-01	1.009	130.01311	130.01699	1	0.9863	1.0544	130.01541	1.31E+03	2.71E+03	2.93E+00	0.042	1	0	1	0	0	0	0																							UNKNOWN
397	9.71E-02	1.009	210.00599	210.01068		0.9636	1.0317	210.0091	1.10E+03	1.95E+03	2.34E+00	0.042	1	0	1	0	0	0	0																							UNKNOWN
398	2.59E-01	1.009	245.07023	245.07672	1	0.9863	1.0544	245.0744	1.16E+03	8.85E+03	8.39E+00	0.042	1	0	1	0	0	0	0																							UNKNOWN
399	1.80E-01	1.009	268.02369	268.02555	1	0.9409	1.0317	268.02483	1.27E+03	6.49E+03	4.65E+00	0.042	1	0	1	0	0	0	0																							UNKNOWN
400	6.45E-02	1.009	333.06928	333.07324	1	0.9749	1.0431	333.07143	1.11E+03	2.09E+03	1.44E+00	0.042	1	0	1	0	0	0	0																							UNKNOWN
401	3.64E-01	1.009	419.04186	419.04411		0.9749	1.0431	419.04326	1.21E+03	5.16E+03	1.11E+01	0.042	1	0	1	0	0	0	0																							UNKNOWN
402	2.41E+01	1.0091	175.9596	175.96097	1	0.0438	1.0318	175.96044	6.59E+03	4.89E+04	1.03E+02	0.042	1	0	1	0	0	0	0																							UNKNOWN
404	3.34E-01	1.0091	330.151	330.15744	1	0.984	1.1023	330.15495	1.14E+03	5.05E+03	5.68E+00	0.083	2	0	0.729	3.59	0.00119	0.0048	0																							UNKNOWN
405	9.53E-01	1.0093	274.92054	274.92459	1	0.9439	1.0347	274.9224	1.99E+03	1.48E+04	1.85E+01	0.083	2	0	0.984	0.2	0.00005	0.0054	0																							UNKNOWN
406	1.60E-01	1.0095	98.02369	98.02568	1	0.9863	1.0667	98.02436	1.14E+03	3.30E+03	3.80E+00	0.083	2	0	0.942	0.78	0.00008	0.001	0																1.60E-01	1.01	98.02387	98.02493	0.0434	0.9872	1.0667	DETECTED	98.02432	1.14E+03	3.30E+03	2.5015	1.7507	3.80E+00	0
407	6.78E-01	1.0095	161.0445	161.05003		0.9749	1.0782	161.04709	1.28E+03	1.45E+04	1.56E+01	0.083	2	6	0.741	3.45	0.00056	0.001	0																							UNKNOWN
408	8.69E-01	1.0096	177.03554	177.04272	1	0.9695	1.1023	177.0399	1.04E+03	9.97E+03	1.83E+01	0.542	13	1	0.784	6.4	0.00113	0.0241	0																							UNKNOWN
409	2.91E-01	1.0096	105.01801	105.02218	1	0.9749	1.0748	105.01954	1.09E+03	7.87E+03	8.62E+00	0.167	4	1	0.808	3.21	0.00034	0.0241	0																2.26E-01	0.9986	105.01801	105.02218	0.0247	0.9759	1.0667	DETECTED	105.0197	1.09E+03	5.95E+03	5.4296	1.9996	6.84E+00	0
410	5.69E-01	1.0096	132.89644	132.90189	1	0.972	1.1129	132.89967	1.00E+03	4.16E+03	7.70E+00	0.417	10	1	0.837	5.2	0.00069	0.0279	0																2.18E-01	1.01	132.89861	132.90046	0.0977	0.9759	1.0781	DETECTED	132.89942	1.29E+03	3.02E+03	2	1.5	3.44E+00	0
411	2.97E-01	1.0098	172.89626	172.90096		0.9871	1.0552	172.89978	1.07E+03	3.15E+03	8.01E+00	0.042	1	0	1	0	0	0	0																							UNKNOWN
412	1.26E+00	1.0099	205.06815	205.07337	1	0.9789	1.0925	205.07085	1.15E+03	1.25E+04	3.07E+01	0.083	2	15	0.992	0.09	0.00002	0.0063	0																							UNKNOWN
413	1.24E-01	1.01	68.02458	68.02528		0.9872	1.0554	68.02501	1.12E+03	3.77E+03	4.39E+00	0.042	1	0	1	0	0	0	0																1.24E-01	1.01	68.02458	68.02528	0.0363	0.9872	1.0554	DETECTED	68.02501	1.12E+03	3.77E+03	2.0015	1.5007	4.39E+00	0
414	2.37E-01	1.01	111.00747	111.01026		0.9759	1.044	111.00854	1.10E+03	7.60E+03	8.71E+00	0.042	1	0	1	0	0	0	0																2.37E-01	1.01	111.00747	111.01026	0.0234	0.9759	1.044	DETECTED	111.00854	1.10E+03	7.60E+03	1.4125	1	8.71E+00	0
415	1.74E-01	1.01	151.00733	151.01667		0.9759	1.0554	151.01116	1.23E+03	3.83E+03	4.35E+00	0.042	1	0	1	0	0	0	0																1.74E-01	1.01	151.00733	151.01667	0.0366	0.9759	1.0554	DETECTED	151.01116	1.23E+03	3.83E+03	1.3337	1.1668	4.35E+00	0
416	3.07E-01	1.01	207.01121	207.01582	1	0.9645	1.0781	207.01399	1.08E+03	5.52E+03	6.97E+00	0.042	1	0	1	0	0	0	0																3.07E-01	1.01	207.01121	207.01582	0.0285	0.9645	1.0781	DETECTED	207.01399	1.08E+03	5.52E+03	2.0035	1.2501	6.97E+00	0
417	1.82E-01	1.01	283.08438	283.09056	1	0.9872	1.0667	283.08699	1.53E+03	6.55E+03	5.30E+00	0.042	1	0	1	0	0	0	0																1.82E-01	1.01	283.08438	283.09056	0.0286	0.9872	1.0667	DETECTED	283.08699	1.53E+03	6.55E+03	2.5015	1.7507	5.30E+00	0
418	6.30E-01	1.01	173.04779	173.05341	1	0.976	1.0668	173.05087	1.23E+03	1.55E+04	1.77E+01	0.083	2	0	0.933	0.89	0.00015	0.0001	0																6.30E-01	1.01	173.04779	173.05294	0.0353	0.9872	1.0667	DETECTED	173.05095	2.70E+03	1.55E+04	2.539	1.7507	1.77E+01	0
419	1.02E+00	1.01	189.07112	189.07847	1	0.976	1.1054	189.07638	1.02E+03	1.07E+04	2.16E+01	0.417	10	2	0.684	6.62	0.00125	0.018	0																							UNKNOWN
420	3.00E-01	1.01	918.83126	918.85377	1	0.9532	1.0327	918.8397	1.18E+03	6.32E+03	1.15E+01	0.042	1	0	1	0	0	0	0																3.00E-01	1.01	918.83126	918.85377	0.0166	0.9532	1.0327	DETECTED	918.8397	1.18E+03	6.32E+03	0.2094	0.7001	1.15E+01	0
421	1.64E-01	1.01	192.03085	192.0349		0.976	1.0441	192.03367	1.18E+03	5.09E+03	5.97E+00	0.042	1	0	1	0	0	0	0																							UNKNOWN
422	1.38E+01	1.0101	134.8931	134.89732	1	0.9587	1.1489	134.89462	1.02E+03	8.50E+04	1.77E+02	1	24	0	0.946	1.55	0.00021	0	0																4.78E+00	1.0101	134.89369	134.89549	0.0566	0.9645	1.1349	DETECTED	134.89465	1.07E+03	6.09E+04	3.5753	2.2722	6.93E+01	0.0002
423	1.13E+00	1.0102	215.05356	215.06005	1	0.9636	1.0717	215.057	1.33E+03	8.63E+03	2.72E+01	0.208	5	1	0.774	7.05	0.00152	0.0197	0																							UNKNOWN
424	1.56E+00	1.0103	205.06767	205.07559	1	0.9712	1.0975	205.0716	1.04E+03	1.38E+04	3.26E+01	0.833	20	2	0.742	7.67	0.00157	0.0241	0																4.82E-01	1.01	205.06844	205.07493	0.0359	0.9759	1.0781	DETECTED	205.07198	1.31E+03	9.11E+03	2.6645	1.5	1.14E+01	0
425	2.65E-01	1.0104	115.07316	115.07739	1	0.9815	1.0848	115.07566	1.09E+03	3.34E+03	6.00E+00	0.083	2	3	0.863	1.79	0.00021	0.0125	0																							UNKNOWN
426	3.78E+00	1.0104	900.79019	900.80214	1	0.6126	1.0569	900.7947	2.36E+03	1.25E+04	4.41E+01	0.083	2	0	0.747	3.3	0.00297	0.0236	0																							UNKNOWN
427	2.41E-01	1.0107	213.01326	213.01775		0.9766	1.0448	213.01469	1.07E+03	2.59E+03	6.17E+00	0.042	1	0	1	0	0	0	0																							UNKNOWN
428	1.40E-01	1.0107	271.1117	271.11919	1	0.988	1.0675	271.11517	1.03E+03	2.47E+03	3.61E+00	0.042	1	0	1	0	0	0	0																							UNKNOWN
429	2.12E-01	1.0107	343.07279	343.07941	1	0.988	1.0675	343.07488	1.04E+03	4.40E+03	5.75E+00	0.042	1	0	1	0	0	0	0																							UNKNOWN
430	5.34E-01	1.0108	208.0277	208.03117	1	0.9808	1.0748	208.02877	1.12E+03	4.60E+03	1.13E+01	0.083	2	0	0.957	0.54	0.00011	0.0082	0																							UNKNOWN
431	4.91E-01	1.0109	409.10116	409.11594	1	0.9826	1.0683	409.10953	1.00E+03	4.67E+03	1.01E+01	0.167	4	0	0.755	4.28	0.00175	0.0148	0																							UNKNOWN
432	2.16E-01	1.011	126.01699	126.01937	1	0.9883	1.0564	126.01869	1.20E+03	2.71E+03	5.43E+00	0.042	1	2	1	0	0	0	0																							UNKNOWN
433	2.34E-01	1.011	159.03005	159.03537		0.9883	1.0564	159.0329	1.05E+03	3.24E+03	6.56E+00	0.042	1	0	1	0	0	0	0																							UNKNOWN
434	8.94E-01	1.011	163.0571	163.06142		0.9883	1.0905	163.05941	2.06E+03	9.51E+03	1.93E+01	0.042	1	2	1	0	0	0	0																							UNKNOWN
435	3.28E-01	1.0111	193.06834	193.07293	1	0.9883	1.0566	193.07055	1.23E+03	4.87E+03	1.05E+01	0.083	2	0	0.811	2.52	0.00049	0.0002	0																							UNKNOWN
436	1.83E-01	1.0112	202.10882	202.11453	1	0.9885	1.0566	202.11125	1.04E+03	2.39E+03	4.87E+00	0.042	1	0	1	0	0	0	0																							UNKNOWN
437	3.26E-01	1.0113	79.95672	79.96275	1	0.9636	1.0496	79.9586	1.06E+03	4.26E+03	8.27E+00	0.167	4	2	0.774	4.5	0.00036	0.0078	0																							UNKNOWN
438	2.40E+00	1.0113	562.15886	562.16864	1	0.9646	1.0748	562.16131	1.03E+03	4.28E+04	9.36E+01	0.25	6	0	0.952	0.96	0.00054	0.0139	0																1.12E+00	1.01	562.16121	562.16613	0.0247	0.9759	1.0554	DETECTED	562.16156	1.51E+03	2.01E+04	1.0464	1.3992	4.33E+01	0
439	9.71E+00	1.0162	158.94644	158.95334	1	0.0324	1.0713	158.95017	1.37E+03	3.50E+04	6.65E+01	0.875	21	1	0.792	6.59	0.00105	0.1115	0																2.96E+00	1.01	158.94851	158.95114	0.0211	0.4308	1.044	DETECTED	158.95005	2.45E+03	1.86E+04	0.4818	0.5294	2.12E+01	0
440	1.77E+00	1.0114	98.9551	98.9622	1	0.9247	1.06	98.95732	1.07E+03	2.38E+04	4.35E+01	0.25	6	0	0.682	6.79	0.00067	0.0273	0																8.11E-01	0.9986	98.95644	98.959	0.0357	0.9418	1.0213	DETECTED	98.9573	2.50E+03	2.03E+04	0.4766	0.7	2.33E+01	0
441	2.85E-01	1.0115	166.01701	166.0213	1	0.9888	1.0796	166.01884	1.06E+03	3.27E+03	5.90E+00	0.042	1	0	1	0	0	0	0																							UNKNOWN
442	1.49E+00	1.0115	173.04695	173.05159		0.9888	1.1023	173.04949	3.53E+03	1.36E+04	2.45E+01	0.042	1	0	1	0	0	0	0																							UNKNOWN
443	3.36E-01	1.0115	190.07266	190.0751		0.9888	1.0683	190.07335	1.72E+03	3.80E+03	6.98E+00	0.042	1	1	1	0	0	0	0																							UNKNOWN
444	1.03E+00	1.0115	201.03762	201.04364	1	0.9774	1.091	201.04131	1.36E+03	9.91E+03	1.88E+01	0.042	1	0	1	0	0	0	0																							UNKNOWN
445	2.06E-01	1.0115	220.08616	220.09142	1	0.9888	1.0569	220.08918	1.16E+03	2.07E+03	5.07E+00	0.042	1	0	1	0	0	0	0																							UNKNOWN
446	1.29E+01	1.0115	187.09389	187.10026	1	0.9612	1.1803	187.09743	1.02E+03	1.58E+05	2.88E+02	0.958	23	1	0.921	4.12	0.00077	0.0182	0																5.63E+00	1.01	187.09684	187.09825	0.0662	0.9645	1.1803	DETECTED	187.09757	1.36E+03	1.34E+05	1.9641	2.734	1.56E+02	0
447	2.05E-01	1.0115	346.14772	346.15371	1	0.9888	1.0683	346.15101	1.19E+03	3.83E+03	5.08E+00	0.042	1	0	1	0	0	0	0																							UNKNOWN
448	5.02E-01	1.0115	362.06518	362.06756	1	0.9888	1.0683	362.06598	2.82E+03	7.04E+03	1.10E+01	0.042	1	0	1	0	0	0	0																							UNKNOWN
449	3.96E-01	1.0115	142.04885	142.05435	1	0.9833	1.0855	142.05085	1.27E+03	5.34E+03	8.37E+00	0.167	4	0	0.718	5.8	0.00082	0.0139	0																2.06E-01	1.01	142.05023	142.05429	0.0362	0.9872	1.0554	DETECTED	142.05086	1.71E+03	4.92E+03	2.0015	1.5007	5.59E+00	0
450	5.53E-01	1.0115	308.09506	308.10471	1	0.9833	1.0796	308.10013	1.01E+03	1.68E+04	1.29E+01	0.208	5	0	0.787	4.86	0.0015	0.0139	0																2.76E-01	1.01	308.09873	308.10099	0.0214	0.9872	1.0667	DETECTED	308.0994	1.12E+03	1.67E+04	1.4081	1.697	1.10E+01	0
451	1.03E+02	1.021	78.95702	78.96154	1	0.817	1.9402	78.95923	1.00E+03	1.49E+06	2.69E+03	1	24	8	0.897	3.24	0.00026	0.2305	0																9.07E+00	1.01	78.95765	78.96019	0.0279	0.9759	1.7708	DETECTED	78.95912	1.06E+03	1.84E+05	2.456	1.8393	2.14E+02	0
452	3.14E+00	1.0117	173.07848	173.0845	1	0.9701	1.1265	173.08148	1.01E+03	4.18E+04	7.95E+01	0.792	19	0	0.834	4.83	0.00084	0.0231	0																							UNKNOWN
453	2.32E+00	1.0117	149.04397	149.04738	1	0.9726	1.165	149.04582	1.12E+03	2.47E+04	3.45E+01	0.25	6	8	0.922	1.78	0.00027	0.017	0																							UNKNOWN
454	3.32E-01	1.0118	300.95438	300.95774		0.9636	1.06	300.95583	1.20E+03	6.39E+03	7.86E+00	0.083	2	0	0.866	1.77	0.00053	0.0056	0																							UNKNOWN
455	7.78E-01	1.0118	203.05421	203.05939	1	0.9787	1.0976	203.05652	1.12E+03	9.05E+03	2.09E+01	0.167	4	1	0.802	3.51	0.00071	0.0208	0																							UNKNOWN
456	1.41E+00	1.0119	135.89232	135.89832	1	0.9694	1.1395	135.89484	1.00E+03	9.78E+03	1.92E+01	0.917	22	0	0.863	4.21	0.00057	0.0364	0																5.03E-01	1.01	135.89424	135.89832	0.0455	0.9759	1.1235	DETECTED	135.89504	1.28E+03	5.97E+03	3.3337	2.1668	6.80E+00	0
457	6.10E-01	1.0119	202.99347	202.99759	1	0.9453	1.0475	202.99667	1.21E+03	3.62E+03	1.16E+01	0.083	2	6	0.968	0.37	0.00007	0.0197	0																							UNKNOWN
459	1.87E+00	1.012	98.95576	98.95746	1	0.9439	1.0347	98.9568	3.24E+03	2.83E+04	4.80E+01	0.042	1	3	1	0	0	0	0																							UNKNOWN
460	1.42E-01	1.012	136.03448	136.03941	1	0.9893	1.0575	136.0373	1.18E+03	2.45E+03	4.13E+00	0.042	1	0	1	0	0	0	0																							UNKNOWN
461	1.03E+00	1.012	203.08884	203.09433	1	0.9787	1.0862	203.09177	1.17E+03	9.79E+03	2.37E+01	0.375	9	0	0.801	5.19	0.00105	0.0182	0																							UNKNOWN
462	4.72E+00	1.0121	136.88762	136.8938	1	0.9636	1.1395	136.89128	1.13E+03	2.94E+04	6.98E+01	0.833	20	2	0.817	4.8	0.00066	0.0296	0																1.73E+00	1.01	136.89053	136.89278	0.067	0.9759	1.1349	DETECTED	136.89164	2.40E+03	2.14E+04	3.3567	2.3334	2.43E+01	0
463	4.41E-01	1.0124	179.05047	179.05768	1	0.9826	1.0734	179.05433	1.01E+03	4.94E+03	1.12E+01	0.125	3	0	0.842	2.97	0.00053	0.0068	0																							UNKNOWN
464	1.17E+00	1.0125	191.05111	191.05901	1	0.9726	1.0975	191.05601	1.02E+03	1.61E+04	3.40E+01	0.708	17	0	0.75	6.44	0.00123	0.0176	0																7.48E-01	1.01	191.05479	191.05787	0.0434	0.9759	1.0894	DETECTED	191.05591	1.02E+03	1.61E+04	2.9754	2.3006	1.89E+01	0
465	1.90E-01	1.0125	113.05983	113.06515	1	0.9893	1.0584	113.06173	1.31E+03	3.05E+03	5.16E+00	0.083	2	0	0.696	4.04	0.00046	0.0009	0																							UNKNOWN
466	4.66E-01	1.0125	115.00174	115.00673		0.9771	1.0915	115.00411	1.04E+03	6.31E+03	1.14E+01	0.25	6	0	0.783	3.65	0.00042	0.0319	0																							UNKNOWN
467	6.34E-01	1.0126	147.06335	147.0679	1	0.9833	1.1023	147.06531	1.14E+03	6.33E+03	1.02E+01	0.333	8	1	0.746	8.03	0.00118	0.0138	0																							UNKNOWN
468	5.57E-01	1.0126	176.0544	176.05877	1	0.9826	1.0848	176.05686	1.10E+03	9.72E+03	1.15E+01	0.25	6	1	0.745	4.5	0.00079	0.0162	0																2.12E-01	1.01	176.0544	176.05796	0.0247	0.9872	1.0554	DETECTED	176.05651	1.54E+03	6.42E+03	2.0015	1.5007	7.36E+00	0
469	4.26E-01	1.0127	357.05925	357.06752	1	0.9786	1.0552	357.06254	1.06E+03	6.11E+03	1.11E+01	0.125	3	1	0.719	4.53	0.00162	0.0188	0																							UNKNOWN
470	1.21E+00	1.0127	170.99689	171.0028		0.9673	1.0695	171.00122	1.06E+03	1.93E+04	3.43E+01	0.042	1	0	1	0	0	0	0																							UNKNOWN
471	7.28E-01	1.0128	219.08747	219.08996		0.9809	1.0604	219.08845	1.75E+03	4.62E+03	1.58E+01	0.042	1	7	1	0	0	0	0																							UNKNOWN
472	3.35E-01	1.0128	233.10276	233.10855		0.9922	1.0604	233.1046	1.15E+03	3.70E+03	8.37E+00	0.042	1	0	1	0	0	0	0																							UNKNOWN
473	6.81E-01	1.0127	370.90635	370.91194	1	0.9695	1.0468	370.90959	1.02E+03	1.81E+04	2.77E+01	0.083	2	0	0.971	0.39	0.00014	0	0																							UNKNOWN
474	4.25E-01	1.0128	123.01612	123.02329	1	0.9808	1.0749	123.0212	1.03E+03	5.62E+03	1.05E+01	0.208	5	3	0.879	3	0.00037	0.0176	0																							UNKNOWN
475	7.52E+00	1.0129	135.02854	135.03551	1	0.9295	1.3126	135.03045	1.01E+03	9.17E+04	1.11E+02	0.458	11	0	0.855	3.96	0.00054	0.0457	0																4.06E+00	0.9986	135.02945	135.03494	0.035	0.9418	1.2938	DETECTED	135.03041	1.25E+03	6.53E+04	9.723	5.0555	7.43E+01	0
476	5.55E-01	1.0129	169.02193	169.02625	1	0.9839	1.0683	169.02407	1.96E+03	8.50E+03	1.35E+01	0.125	3	1	0.694	4.63	0.00078	0.0156	0																2.36E-01	1.01	169.02193	169.02476	0.0219	0.9872	1.0554	DETECTED	169.02356	1.96E+03	7.03E+03	2.0015	1.5007	8.03E+00	0
477	4.36E-01	1.013	170.04399	170.04972	1	0.9786	1.0581	170.04645	1.11E+03	4.89E+03	1.08E+01	0.083	2	1	0.965	0.4	0.00007	0.0176	0																							UNKNOWN
478	2.50E-01	1.013	102.00336	102.00549		0.9903	1.0584	102.0047	1.33E+03	4.27E+03	7.84E+00	0.042	1	0	1	0	0	0	0																							UNKNOWN
479	2.47E-01	1.013	181.0207	181.02664	1	0.9903	1.0584	181.02506	1.31E+03	3.46E+03	6.73E+00	0.042	1	0	1	0	0	0	0																							UNKNOWN
480	2.23E-01	1.013	210.07481	210.08		0.9903	1.0584	210.07646	1.03E+03	2.55E+03	5.90E+00	0.042	1	0	1	0	0	0	0																							UNKNOWN
481	1.42E-01	1.013	366.24869	366.251	1	0.9903	1.0584	366.2504	1.14E+03	2.10E+03	3.41E+00	0.042	1	0	1	0	0	0	0																							UNKNOWN
482	1.85E+00	1.0131	490.17184	490.18599	1	0.9636	1.091	490.1766	1.01E+03	1.94E+04	6.03E+01	0.25	6	0	0.847	2.82	0.00138	0.0156	0																1.06E+00	1.01	490.17581	490.18143	0.0265	0.9759	1.0554	DETECTED	490.1773	1.18E+03	1.20E+04	1.0898	1.4542	3.63E+01	0
483	2.08E+00	1.0132	187.05833	187.06493	1	0.9759	1.1245	187.06186	1.12E+03	2.44E+04	4.57E+01	0.583	14	0	0.827	4.71	0.00088	0.0204	0																1.07E+00	1.01	187.05864	187.06327	0.0604	0.9759	1.0894	DETECTED	187.06177	1.37E+03	2.17E+04	3.3525	2.2373	2.52E+01	0
484	5.28E-01	1.0132	143.03174	143.03732	1	0.9789	1.0748	143.03499	1.01E+03	6.45E+03	1.19E+01	0.333	8	0	0.748	7.04	0.00101	0.0201	0																							UNKNOWN
485	1.50E+00	1.0133	188.09505	188.10118	1	0.9839	1.0975	188.09881	1.42E+03	1.59E+04	2.90E+01	0.125	3	0	0.666	5.59	0.00105	0.0151	0																							UNKNOWN
486	9.74E-01	1.0135	213.07418	213.07787	1	0.9815	1.091	213.07671	1.56E+03	8.83E+03	2.25E+01	0.083	2	2	0.981	0.24	0.00005	0.004	0																							UNKNOWN
487	1.08E+00	1.0136	189.07344	189.07841	1	0.9833	1.0855	189.07715	1.61E+03	1.28E+04	2.82E+01	0.083	2	6	0.946	0.67	0.00013	0.0139	0																							UNKNOWN
488	3.74E-01	1.0136	79.95586	79.96159	1	0.9544	1.0683	79.95804	1.08E+03	6.30E+03	1.14E+01	0.375	9	0	0.72	7.28	0.00058	0.0139	0																							UNKNOWN
489	6.53E-01	1.0136	291.08319	291.09115	1	0.9833	1.0748	291.08661	1.37E+03	2.11E+04	1.94E+01	0.083	2	0	0.882	1.53	0.00044	0.0139	0																							UNKNOWN
490	1.29E+00	1.0137	290.08284	290.09382	1	0.9833	1.1137	290.08866	1.01E+03	4.53E+04	3.73E+01	0.333	8	0	0.799	4.43	0.00128	0.0156	0																6.32E-01	1.01	290.08486	290.08915	0.0257	0.9872	1.0781	DETECTED	290.08824	1.33E+03	2.84E+04	1.5427	1.708	2.24E+01	0
491	4.14E-01	1.0137	126.01683	126.02394	1	0.9833	1.0969	126.01943	1.02E+03	8.48E+03	9.20E+00	0.25	6	0	0.757	6.87	0.00087	0.0127	0																2.64E-01	1.01	126.01845	126.02017	0.0412	0.9872	1.0781	DETECTED	126.01936	1.19E+03	5.60E+03	3.0015	2.0007	6.38E+00	0
492	9.74E-01	1.0138	195.05131	195.05731	1	0.9789	1.0713	195.05356	1.09E+03	1.01E+04	1.74E+01	0.083	2	0	0.945	0.73	0.00014	0.0016	0																							UNKNOWN
493	8.78E-01	1.0138	229.10332	229.11217	1	0.9808	1.1023	229.10713	1.18E+03	6.60E+03	1.57E+01	0.167	4	0	0.597	6.87	0.00157	0.0161	0																							UNKNOWN
494	1.68E+01	1.0139	128.03269	128.03879	1	0.9749	1.1917	128.03545	1.05E+03	3.86E+05	4.21E+02	0.917	22	0	0.921	3.39	0.00043	0.0183	0																1.66E+01	1.01	128.03378	128.03879	0.0341	0.9759	1.1917	DETECTED	128.03554	1.34E+03	3.69E+05	2.6591	2.022	4.21E+02	0
495	1.38E+00	1.0139	207.08314	207.09049	1	0.9808	1.078	207.08723	1.00E+03	1.64E+04	3.97E+01	0.208	5	2	0.821	4.27	0.00088	0.0119	0																							UNKNOWN
496	2.53E+00	1.0141	201.07358	201.08148	1	0.975	1.1137	201.07665	1.02E+03	2.17E+04	4.12E+01	0.833	20	0	0.786	7.65	0.00154	0.0223	0																8.52E-01	1.01	201.07565	201.07735	0.0261	0.9872	1.0781	DETECTED	201.0768	2.47E+03	2.06E+04	2.6331	2.0007	2.51E+01	0
497	2.72E-01	1.0141	356.94674	356.95957		0.9695	1.0496	356.95319	1.10E+03	5.48E+03	7.38E+00	0.083	2	0	0.642	4.76	0.0017	0.0028	0																							UNKNOWN
498	3.63E-01	1.0141	469.13619	469.15048	1	0.9787	1.0515	469.13908	1.01E+03	4.80E+03	1.21E+01	0.083	2	0	0.875	1.61	0.00075	0.0162	0																							UNKNOWN
499	1.07E+00	1.0142	165.01883	165.02638	1	0.9808	1.1171	165.02225	1.22E+03	1.08E+04	2.11E+01	0.167	4	0	0.601	8.96	0.00148	0.011	0																							UNKNOWN
500	5.67E-01	1.0142	174.0415	174.04588	1	0.9815	1.0634	174.04427	1.58E+03	7.45E+03	1.55E+01	0.083	2	0	0.697	3.99	0.00069	0.0151	0																							UNKNOWN
501	2.47E-01	1.0142	287.14753	287.15257	1	0.9839	1.0634	287.15021	1.13E+03	4.32E+03	6.60E+00	0.083	2	0	0.665	4.41	0.00127	0.0151	0																							UNKNOWN
502	1.43E+00	1.0142	217.06736	217.07487	1	0.9793	1.0848	217.07157	1.44E+03	1.10E+04	3.57E+01	0.292	7	0	0.899	3.21	0.0007	0.0165	0																							UNKNOWN
503	4.04E-01	1.0143	177.07193	177.07885	1	0.9833	1.091	177.07596	1.03E+03	4.09E+03	8.59E+00	0.208	5	0	0.738	4.23	0.00075	0.0157	0																							UNKNOWN
504	5.34E-01	1.0143	123.01784	123.02552	1	0.9833	1.0688	123.02191	1.03E+03	1.25E+04	1.48E+01	0.25	6	1	0.76	4.63	0.00057	0.0177	0																							UNKNOWN
505	1.55E+00	1.0144	199.03425	199.04073	1	0.9808	1.1364	199.03819	1.02E+03	1.54E+04	3.20E+01	0.208	5	8	0.907	2.09	0.00042	0.0192	0																							UNKNOWN
506	5.44E-01	1.0144	200.05788	200.06466	1	0.9839	1.091	200.0618	1.16E+03	8.42E+03	1.04E+01	0.083	2	0	0.673	4.31	0.00086	0.0156	0																							UNKNOWN
507	6.56E-01	1.0146	94.98547	94.98843		0.9919	1.06	94.98736	5.50E+03	8.88E+03	1.48E+01	0.042	1	0	1	0	0	0	0																							UNKNOWN
508	1.21E-01	1.0146	128.94905	128.95167		0.9919	1.06	128.95024	1.01E+03	1.95E+03	3.23E+00	0.042	1	0	1	0	0	0	0																							UNKNOWN
509	4.22E-01	1.0146	135.98767	135.99075	1	0.9919	1.0827	135.98871	1.44E+03	4.73E+03	7.83E+00	0.042	1	0	1	0	0	0	0																							UNKNOWN
510	4.11E-01	1.0146	221.07142	221.07814	1	0.9919	1.0941	221.07479	1.44E+03	2.83E+03	6.53E+00	0.042	1	0	1	0	0	0	0																							UNKNOWN
511	1.97E+00	1.0146	234.92	234.92337	1	0.9805	1.0486	234.92233	1.74E+03	3.04E+04	5.10E+01	0.042	1	0	1	0	0	0	0																							UNKNOWN
512	2.51E-01	1.0146	911.34565	911.34891	1	0.9919	1.0827	911.34682	1.22E+03	2.58E+03	4.14E+00	0.042	1	0	1	0	0	0	0																							UNKNOWN
513	5.27E-01	1.0147	101.02192	101.02694	1	0.9712	1.0788	101.0243	1.00E+03	6.01E+03	1.29E+01	0.208	5	4	0.791	3.7	0.00037	0.0176	0																							UNKNOWN
514	7.78E-01	1.0147	99.00453	99.00902	1	0.9787	1.0848	99.00784	1.00E+03	1.03E+04	1.74E+01	0.083	2	8	0.997	0.03	0	0.0039	0																							UNKNOWN
515	1.04E+00	1.0147	163.05668	163.06366	1	0.9793	1.0943	163.06054	1.02E+03	1.14E+04	2.21E+01	0.333	8	0	0.717	6.5	0.00106	0.0127	0																							UNKNOWN
516	3.85E-01	1.0147	146.04628	146.05181	1	0.985	1.0675	146.04911	1.15E+03	5.10E+03	9.45E+00	0.083	2	1	0.93	0.88	0.00013	0.014	0																							UNKNOWN
517	7.95E-01	1.0134	143.06915	143.0748	1	0.9694	1.143	143.07101	1.01E+03	7.65E+03	1.41E+01	0.25	6	7	0.828	4.57	0.00065	0.0094	0																							UNKNOWN
518	2.54E-01	1.0148	190.06976	190.07687	1	0.9863	1.0855	190.07261	1.16E+03	4.34E+03	6.09E+00	0.083	2	1	0.795	2.69	0.00051	0.0116	0																							UNKNOWN
519	2.70E-01	1.0148	344.0636	344.07388	1	0.9749	1.0628	344.06823	1.17E+03	9.50E+03	7.48E+00	0.083	2	0	0.939	0.78	0.00027	0.0116	0																							UNKNOWN
520	3.93E-01	1.0148	362.06133	362.06628	1	0.9833	1.0544	362.06412	1.51E+03	9.97E+03	1.14E+01	0.083	2	0	0.982	0.2	0.00007	0.0116	0																							UNKNOWN
521	1.21E+00	1.0148	215.053	215.06281	1	0.9758	1.0552	215.05883	1.46E+03	7.89E+03	3.04E+01	0.125	3	0	0.626	7.26	0.00156	0.0119	0																							UNKNOWN
522	2.98E-01	1.0149	159.03042	159.03327		0.9808	1.0489	159.0319	1.45E+03	4.23E+03	8.18E+00	0.042	1	0	1	0	0	0	0																							UNKNOWN
523	2.30E+00	1.0149	194.94024	194.9471	1	0.9922	1.0603	194.94341	1.41E+03	4.25E+04	9.17E+01	0.042	1	0	1	0	0	0	0																							UNKNOWN
524	5.06E-01	1.0149	227.09156	227.09384	1	0.9808	1.0717	227.09294	1.19E+03	3.27E+03	9.74E+00	0.042	1	0	1	0	0	0	0																							UNKNOWN
525	5.47E-01	1.0149	245.09926	245.10288		0.9808	1.0603	245.10076	1.37E+03	8.00E+03	1.51E+01	0.042	1	1	1	0	0	0	0																							UNKNOWN
526	1.71E-01	1.0149	356.95365	356.96047		0.9808	1.0489	356.95503	1.32E+03	3.35E+03	4.83E+00	0.042	1	1	1	0	0	0	0																							UNKNOWN
527	1.75E+00	1.015	143.04136	143.04677	1	0.9793	1.0861	143.04558	1.14E+03	2.27E+04	3.43E+01	0.25	6	0	0.821	3.73	0.00053	0.0156	0																6.72E-01	1.01	143.04162	143.04604	0.0324	0.9872	1.0781	DETECTED	143.04525	2.41E+03	1.64E+04	3.0107	2.0007	1.87E+01	0
528	5.31E-01	1.015	311.06716	311.07665	1	0.9833	1.091	311.07249	1.11E+03	1.20E+04	1.08E+01	0.25	6	0	0.764	7.36	0.00229	0.0156	0																1.33E-01	1.01	311.07023	311.07419	0.0337	0.9872	1.0554	DETECTED	311.07263	1.87E+03	6.12E+03	2.0015	1.5007	3.85E+00	0
529	1.40E+00	1.0152	173.04271	173.05045	1	0.9712	1.0976	173.04645	1.16E+03	1.44E+04	2.73E+01	0.417	10	0	0.81	7.94	0.00137	0.0196	0																							UNKNOWN
530	3.20E-01	1.0153	385.1465	385.15698	1	0.9872	1.0969	385.14925	1.07E+03	4.39E+03	6.30E+00	0.083	2	0	0.781	2.89	0.00111	0.0106	0																1.78E-01	1.01	385.1473	385.15698	0.0312	0.9872	1.0667	DETECTED	385.14981	1.07E+03	3.65E+03	2.5015	1.7507	4.53E+00	0
531	2.02E+00	1.0153	219.08338	219.09124	1	0.9787	1.1137	219.08754	1.01E+03	1.56E+04	4.95E+01	0.5	12	1	0.793	5.45	0.00119	0.017	0																							UNKNOWN
532	2.65E+00	1.0154	124.98928	124.99603	1	0.9656	1.1054	124.99154	1.01E+03	3.42E+04	5.92E+01	1	24	0	0.862	4.56	0.00057	0	0																9.54E-01	1.0154	124.991	124.99303	0.0242	0.9759	1.0781	DETECTED	124.99164	1.10E+03	2.97E+04	2.0431	1.2985	3.39E+01	0.0054
533	7.37E+00	1.0154	171.06295	171.06846	1	0.8704	1.1574	171.06633	1.02E+03	6.65E+04	1.28E+02	1	24	0	0.928	2.06	0.00035	0	0																3.31E+00	1.0154	171.06541	171.06647	0.0394	0.9759	1.1349	DETECTED	171.06621	2.23E+03	5.77E+04	4.1565	3.1324	6.60E+01	0.0054
534	2.26E-01	1.0154	136.03376	136.03936	1	0.9839	1.0658	136.03538	1.00E+03	5.17E+03	5.59E+00	0.083	2	0	0.84	2.1	0.00029	0.0127	0																							UNKNOWN
535	1.85E+00	1.0167	185.00766	185.01669	1	0.9774	1.1054	185.01269	1.01E+03	1.88E+04	3.18E+01	0.583	14	5	0.838	4.85	0.0009	0.0151	0																							UNKNOWN
536	5.20E-01	1.0154	129.01792	129.02201	1	0.975	1.0658	129.02017	1.00E+03	4.62E+03	1.15E+01	0.083	2	2	0.691	4.07	0.00053	0.0127	0																							UNKNOWN
537	3.42E-01	1.0154	191.08907	191.09534	1	0.9888	1.0941	191.09219	1.03E+03	4.00E+03	7.36E+00	0.125	3	0	0.81	3.56	0.00068	0.0086	0																							UNKNOWN
538	7.95E-01	1.0155	135.03072	135.03488	1	0.9815	1.0836	135.0322	1.23E+03	7.97E+03	1.45E+01	0.042	1	0	1	0	0	0	0																							UNKNOWN
539	2.11E-01	1.0155	142.04683	142.05391		0.9815	1.0609	142.04978	1.08E+03	2.88E+03	5.25E+00	0.042	1	0	1	0	0	0	0																							UNKNOWN
540	2.61E-01	1.0155	156.02959	156.03202	1	0.9815	1.0496	156.0313	1.22E+03	3.95E+03	7.31E+00	0.042	1	0	1	0	0	0	0																							UNKNOWN
541	3.60E+00	1.0155	194.94331	194.94707		0.9928	1.0609	194.94512	2.29E+03	7.54E+04	1.55E+02	0.042	1	2	1	0	0	0	0																							UNKNOWN
542	2.30E-01	1.0155	200.98697	200.99285		0.9701	1.0382	200.98879	1.15E+03	2.54E+03	5.45E+00	0.042	1	0	1	0	0	0	0																							UNKNOWN
543	8.70E-01	1.0155	227.09156	227.09634	1	0.9815	1.0609	227.09417	1.70E+03	7.51E+03	2.09E+01	0.042	1	0	1	0	0	0	0																							UNKNOWN
544	6.38E-01	1.0155	229.07045	229.07528	1	0.9815	1.0496	229.07226	2.46E+03	7.14E+03	1.81E+01	0.042	1	0	1	0	0	0	0																							UNKNOWN
545	2.99E-01	1.0155	242.10547	242.11043	1	0.9815	1.0496	242.10871	1.23E+03	4.11E+03	7.57E+00	0.042	1	0	1	0	0	0	0																							UNKNOWN
546	2.33E-01	1.0155	295.04672	295.05226	1	0.936	1.0382	295.04991	1.34E+03	2.99E+03	3.78E+00	0.042	1	0	1	0	0	0	0																							UNKNOWN
547	2.15E-01	1.0155	317.12259	317.12495	1	0.9815	1.0496	317.12409	1.79E+03	7.46E+03	6.38E+00	0.042	1	0	1	0	0	0	0																							UNKNOWN
548	1.22E+00	1.0157	149.04076	149.0484	1	0.9749	1.1226	149.0451	1.02E+03	2.29E+04	2.50E+01	0.375	9	3	0.729	8.83	0.00132	0.0151	0																							UNKNOWN
549	6.48E-01	1.0157	188.05405	188.06115	1	0.9833	1.0861	188.05787	1.04E+03	8.21E+03	1.39E+01	0.167	4	0	0.972	0.53	0.0001	0.0127	0																							UNKNOWN
550	8.49E-01	1.0157	133.04864	133.05252	1	0.9774	1.1075	133.05028	1.03E+03	9.53E+03	1.76E+01	0.458	11	0	0.77	6.46	0.00086	0.0272	0																							UNKNOWN
551	8.07E+00	1.0157	194.94448	194.94797		0.99	1.0717	194.94595	1.01E+03	1.49E+05	3.13E+02	0.125	3	1	0.877	2.02	0.00039	0.009	0																							UNKNOWN
552	5.35E-01	1.0158	80.9625	80.96616		0.9888	1.0941	80.96508	1.14E+03	5.75E+03	9.59E+00	0.083	2	0	0.879	1.58	0.00013	0.0086	0																							UNKNOWN
553	1.73E-01	1.0158	74.02426	74.02766		0.9863	1.0554	74.02518	1.03E+03	4.12E+03	4.78E+00	0.083	2	0	0.756	3.21	0.00024	0.0118	0																1.73E-01	1.01	74.02438	74.02589	0.0399	0.9872	1.0554	DETECTED	74.02506	1.52E+03	4.12E+03	2.0015	1.5007	4.78E+00	0
554	6.17E-01	1.0159	113.02013	113.02598	1	0.9808	1.0793	113.02398	1.36E+03	7.60E+03	1.39E+01	0.208	5	4	0.927	1.78	0.0002	0.0119	0																							UNKNOWN
555	2.36E-01	1.0158	218.09788	218.10384	1	0.9863	1.0781	218.10114	1.00E+03	4.41E+03	6.57E+00	0.083	2	0	0.996	0.02	0	0.0118	0																2.36E-01	1.01	218.09925	218.10384	0.0241	0.9872	1.0781	DETECTED	218.10114	1.00E+03	4.39E+03	3.0015	2.0007	6.57E+00	0
556	8.91E-01	1.0158	227.09975	227.10356	1	0.9839	1.0667	227.10231	1.53E+03	9.14E+03	2.55E+01	0.083	2	0	0.819	2.38	0.00054	0.0118	0																4.38E-01	1.01	227.09975	227.10356	0.026	0.9872	1.0667	DETECTED	227.10204	2.24E+03	9.14E+03	2.5015	1.7507	1.29E+01	0
557	1.95E+00	1.0158	291.08169	291.0857	1	0.9759	1.0781	291.08411	1.10E+03	4.27E+04	6.28E+01	0.083	2	0	0.774	2.97	0.00087	0.0118	0																8.19E-01	1.01	291.08169	291.0857	0.0434	0.9759	1.0781	DETECTED	291.08455	1.10E+03	3.68E+04	1.0183	1.5332	2.89E+01	0
558	6.12E-01	1.0159	138.055	138.0573	1	0.9839	1.0861	138.05623	1.18E+03	1.13E+04	1.32E+01	0.083	2	4	0.909	1.18	0.00016	0.0117	0																							UNKNOWN
559	3.58E-01	1.0159	208.05761	208.06219		0.9839	1.0861	208.06079	1.01E+03	6.44E+03	8.38E+00	0.083	2	2	0.991	0.08	0.00002	0.0117	0																							UNKNOWN
560	2.00E-01	1.0159	301.04155	301.05076	1	0.9839	1.0634	301.04693	1.46E+03	6.28E+03	4.81E+00	0.083	2	1	0.732	3.53	0.00106	0.0117	0																							UNKNOWN
561	8.30E-01	1.016	129.01598	129.02287	1	0.9787	1.1281	129.01938	1.10E+03	6.95E+03	1.31E+01	0.333	8	1	0.766	5.08	0.00065	0.0281	0																							UNKNOWN
562	3.53E-01	1.016	169.08371	169.08907	1	0.9833	1.1281	169.08628	1.01E+03	3.83E+03	6.90E+00	0.208	5	8	0.769	5.2	0.00088	0.0256	0																							UNKNOWN
563	2.64E-01	1.016	356.09607	356.10363	1	0.9833	1.0683	356.1009	1.18E+03	6.67E+03	7.17E+00	0.083	2	0	0.92	1.04	0.00037	0.0091	0																							UNKNOWN
564	4.56E-01	1.0161	99.04267	99.0467	1	0.9809	1.1054	99.04501	1.02E+03	4.87E+03	8.60E+00	0.208	5	26	0.704	5.29	0.00052	0.0202	0																							UNKNOWN
565	7.22E-01	1.0161	143.04023	143.04582		0.9871	1.0688	143.04413	1.78E+03	9.33E+03	1.98E+01	0.083	2	0	0.787	2.82	0.0004	0.0081	0																							UNKNOWN
566	1.24E+00	1.0161	182.01278	182.02021	1	0.9872	1.0569	182.01771	1.99E+03	1.94E+04	3.52E+01	0.083	2	0	0.785	2.83	0.00052	0.0123	0																4.67E-01	1.01	182.01652	182.01862	0.0213	0.9872	1.0554	DETECTED	182.01797	1.99E+03	1.57E+04	1.6798	1.5007	1.82E+01	0
567	1.32E+00	1.0161	488.11897	488.1259	1	0.9872	1.0683	488.12494	1.63E+03	6.90E+03	3.49E+01	0.083	2	0	0.968	0.38	0.00019	0.0123	0																6.66E-01	1.01	488.11953	488.1259	0.0281	0.9872	1.0554	DETECTED	488.12504	1.63E+03	6.56E+03	2.0015	1.5007	2.14E+01	0
568	1.32E+00	1.0161	99.00637	99.0104	1	0.9701	1.1281	99.00828	1.01E+03	1.64E+04	2.98E+01	0.5	12	2	0.813	4.97	0.00049	0.0247	0																							UNKNOWN
569	3.38E-01	1.0162	191.08837	191.09297		0.9815	1.0748	191.09041	1.03E+03	3.24E+03	7.18E+00	0.125	3	0	0.779	3.34	0.00064	0.0151	0																							UNKNOWN
570	1.43E+00	1.0163	146.04562	146.05165	1	0.9786	1.1023	146.04799	1.03E+03	1.80E+04	3.03E+01	0.208	5	0	0.798	4.68	0.00068	0.0213	0																							UNKNOWN
571	3.97E-01	1.0163	161.0772	161.08347	1	0.9839	1.1015	161.08073	1.04E+03	4.92E+03	9.21E+00	0.208	5	0	0.747	6.46	0.00104	0.0151	0																							UNKNOWN
572	3.54E-01	1.0163	213.00705	213.01288		0.9645	1.0554	213.01045	1.18E+03	7.73E+03	1.04E+01	0.083	2	0	0.643	4.71	0.001	0.0127	0																3.54E-01	1.01	213.00963	213.01288	0.0328	0.9645	1.0327	DETECTED	213.01096	1.55E+03	7.73E+03	0.5002	0.7501	1.04E+01	0
573	4.95E-01	1.0163	137.88775	137.89668	1	0.9749	1.1054	137.8922	1.01E+03	4.70E+03	7.84E+00	0.417	10	1	0.693	8.72	0.0012	0.0379	0																							UNKNOWN
574	4.69E-01	1.0164	160.0594	160.06633	1	0.9815	1.1054	160.06299	1.06E+03	7.95E+03	8.56E+00	0.25	6	0	0.756	5.62	0.0009	0.011	0																							UNKNOWN
575	1.19E+00	1.0164	173.04496	173.04977	1	0.9769	1.1018	173.04811	1.03E+03	1.26E+04	2.60E+01	0.083	2	2	0.646	4.68	0.00081	0.0108	0																							UNKNOWN
576	4.10E-01	1.0164	259.11401	259.12141	1	0.9815	1.0645	259.11819	1.26E+03	5.98E+03	9.60E+00	0.125	3	0	0.806	3.59	0.00093	0.0097	0																							UNKNOWN
577	9.22E-01	1.0165	152.00082	152.00556	1	0.9749	1.091	152.00261	1.00E+03	1.61E+04	2.17E+01	0.292	7	0	0.862	3.44	0.00052	0.0132	0																4.08E-01	1.01	152.00134	152.00494	0.0321	0.9759	1.0554	DETECTED	152.00256	1.07E+03	1.19E+04	1.432	1.0428	1.36E+01	0
578	1.04E+03	1.0165	156.94582	156.94673	1	0.0324	1.0827	156.94635	7.07E+04	3.56E+06	6.42E+03	0.958	23	0	0.939	1.45	0.00023	0.0169	0																4.06E+02	1.01	156.94613	156.94646	0.02	0.0447	1.0327	DETECTED	156.94631	1.63E+05	1.82E+06	0.9468	0.5118	2.06E+03	0
579	2.32E+03	1.0165	174.95651	174.95742	1	0.0324	1.0713	174.9569	1.26E+05	6.21E+06	1.26E+04	0.958	23	0	0.944	1.57	0.00027	0.0169	0																9.21E+02	1.01	174.95657	174.957	0.0209	0.0447	1.0327	DETECTED	174.95683	3.14E+05	3.46E+06	0.9239	0.5118	3.96E+03	0
580	1.22E+00	1.0165	193.03292	193.04064	1	0.9749	1.1082	193.03638	1.01E+03	1.83E+04	2.59E+01	0.417	10	1	0.804	5.51	0.00106	0.0122	0																							UNKNOWN
581	2.81E+01	1.0166	176.95815	176.96164	1	0.0324	1.0827	176.96068	1.71E+03	7.30E+04	1.55E+02	0.833	20	0	0.902	5.18	0.00092	0.0169	0																6.89E+00	1.01	176.96026	176.9614	0.0252	0.4649	1.0327	DETECTED	176.96079	4.03E+03	3.93E+04	0.3032	0.5208	4.51E+01	0
582	4.46E+00	1.0166	326.08663	326.09337	1	0.9749	1.1315	326.08871	1.07E+03	1.69E+05	1.15E+02	0.375	9	0	0.949	1.31	0.00043	0.0123	0																1.82E+00	1.01	326.08742	326.09007	0.0222	0.9759	1.1008	DETECTED	326.08853	1.18E+03	1.12E+05	1.3864	1.4235	7.02E+01	0
583	9.26E-01	1.0166	94.9808	94.98408		0.9371	1.0393	94.98294	1.62E+03	1.20E+04	2.17E+01	0.042	1	0	1	0	0	0	0																							UNKNOWN
584	1.75E-01	1.0166	108.96889	108.97023		0.9826	1.0507	108.96939	1.04E+03	2.27E+03	4.16E+00	0.042	1	0	1	0	0	0	0																							UNKNOWN
585	2.60E-01	1.0166	294.08175	294.08913	1	0.9839	1.0683	294.08519	1.66E+03	6.64E+03	6.05E+00	0.083	2	0	0.911	1.15	0.00034	0.0102	0																							UNKNOWN
586	2.17E-01	1.0166	132.86606	132.8679		0.9826	1.062	132.86719	1.13E+03	2.61E+03	4.82E+00	0.042	1	4	1	0	0	0	0																							UNKNOWN
588	3.32E-01	1.0166	185.04472	185.04807	1	0.9826	1.0734	185.04623	1.12E+03	3.18E+03	6.36E+00	0.042	1	0	1	0	0	0	0																							UNKNOWN
589	1.61E+00	1.0167	195.04895	195.05631	1	0.9759	1.1202	195.05128	1.13E+03	2.67E+04	3.37E+01	0.375	9	3	0.827	4.6	0.0009	0.0128	0																8.75E-01	1.01	195.04954	195.05172	0.0619	0.9759	1.0781	DETECTED	195.05076	1.60E+03	1.64E+04	3.0063	1.9555	1.95E+01	0
590	9.85E-01	1.0167	195.04944	195.05373	1	0.9839	1.0748	195.05197	1.07E+03	1.11E+04	2.52E+01	0.125	3	7	0.946	1	0.00019	0.015	0																							UNKNOWN
591	7.84E+00	1.017	176.9335	176.93977	1	0.9787	1.0734	176.93635	1.25E+03	1.42E+05	2.77E+02	0.333	8	0	0.922	2.22	0.00039	0.009	0																							UNKNOWN
592	4.35E-01	1.0171	159.02653	159.03345	1	0.9809	1.0717	159.03075	1.06E+03	4.79E+03	9.61E+00	0.125	3	0	0.736	4.49	0.00071	0.0249	0																							UNKNOWN
593	8.50E-01	1.0171	111.00537	111.01001	1	0.9863	1.0717	111.00728	1.06E+03	1.12E+04	2.64E+01	0.167	4	0	0.789	3.54	0.00039	0.0078	0																							UNKNOWN
594	6.06E-01	1.0171	129.05086	129.05616	1	0.9809	1.078	129.05399	1.26E+03	4.66E+03	1.12E+01	0.083	2	1	0.78	2.89	0.00037	0.0145	0																							UNKNOWN
595	3.50E-01	1.0172	158.04524	158.0529	1	0.9833	1.1054	158.04777	1.07E+03	3.67E+03	6.48E+00	0.25	6	0	0.803	4.2	0.00066	0.0169	0																							UNKNOWN
596	2.81E-01	1.0172	133.99173	133.99563	1	0.985	1.0582	133.99284	1.04E+03	4.70E+03	9.16E+00	0.083	2	5	0.856	1.9	0.00025	0.009	0																							UNKNOWN
597	1.14E+00	1.0173	138.05279	138.05889	1	0.9833	1.1082	138.0557	1.02E+03	1.50E+04	2.06E+01	0.25	6	2	0.751	4.68	0.00065	0.0132	0																4.35E-01	1.01	138.05433	138.05646	0.0268	0.9872	1.0781	DETECTED	138.05542	1.02E+03	1.17E+04	2.4139	1.8851	1.33E+01	0
598	4.66E-01	1.0172	470.87675	470.88403	1	0.968	1.0377	470.87894	1.12E+03	5.22E+03	1.57E+01	0.083	2	0	0.798	2.67	0.00126	0.009	0																							UNKNOWN
599	2.41E-01	1.0174	106.98022	106.98368	1	0.984	1.0584	106.98125	1.00E+03	3.29E+03	6.32E+00	0.083	2	0	0.977	0.27	0.00003	0.0088	0																							UNKNOWN
600	1.36E+00	1.0174	149.04025	149.0464	1	0.984	1.1203	149.04351	1.17E+03	1.25E+04	2.42E+01	0.083	2	0	0.675	4.31	0.00064	0.0088	0																							UNKNOWN
601	3.25E+00	1.0174	136.88877	136.89255	1	0.9701	1.1291	136.89087	1.92E+03	2.45E+04	4.55E+01	0.083	2	19	0.907	1.2	0.00016	0.0088	0																							UNKNOWN
602	3.11E-01	1.0174	100.00308	100.00557	1	0.9839	1.0742	100.00408	1.04E+03	9.65E+03	1.15E+01	0.208	5	0	0.816	4.98	0.0005	0.0118	0																2.47E-01	1.01	100.00367	100.00439	0.028	0.9872	1.0667	DETECTED	100.00406	1.04E+03	6.23E+03	2.2082	1.7507	7.17E+00	0
603	4.29E+00	1.0174	455.1534	455.16052	1	0.976	1.1202	455.156	1.05E+03	4.93E+04	1.02E+02	0.333	8	0	0.938	1.75	0.00079	0.0123	0																1.43E+00	1.01	455.1534	455.15661	0.0253	0.9872	1.0894	DETECTED	455.15602	1.47E+03	2.37E+04	1.7868	1.8345	4.79E+01	0
604	2.41E+00	1.0174	127.07401	127.07881	1	0.9726	1.1529	127.07632	1.02E+03	2.43E+04	4.47E+01	0.792	19	1	0.877	3.98	0.00051	0.0193	0																							UNKNOWN
605	7.99E-01	1.0175	214.07862	214.08367	1	0.9872	1.1015	214.08051	1.00E+03	6.77E+03	2.04E+01	0.167	4	2	0.636	7.04	0.00151	0.0118	0																1.74E-01	1.01	214.07878	214.08177	0.0607	0.9872	1.0554	DETECTED	214.08022	1.56E+03	3.64E+03	2.0015	1.5007	5.00E+00	0
606	7.88E-01	1.0176	207.0857	207.09114	1	0.9833	1.0969	207.08837	1.03E+03	9.27E+03	1.74E+01	0.125	3	2	0.704	4.88	0.00101	0.0123	0																3.35E-01	1.01	207.08737	207.08982	0.0232	0.9872	1.0554	DETECTED	207.08877	1.89E+03	9.27E+03	2.0015	1.5007	1.17E+01	0
607	1.79E+00	1.0176	150.05184	150.05822	1	0.9863	1.1023	150.05579	1.02E+03	1.80E+04	3.25E+01	0.25	6	8	0.872	2.48	0.00037	0.0123	0																5.63E-01	1.01	150.05476	150.05686	0.0309	0.9872	1.0781	DETECTED	150.05563	1.97E+03	1.50E+04	2.7314	2.0007	1.71E+01	0
608	4.05E+00	1.0177	255.05395	255.06091	1	0.976	1.1309	255.05641	1.04E+03	6.60E+04	7.81E+01	0.375	9	0	0.881	2.72	0.00069	0.0123	0																1.47E+00	1.01	255.05477	255.05744	0.0284	0.9872	1.1235	DETECTED	255.05632	1.32E+03	4.16E+04	3.6474	2.6341	4.02E+01	0
609	1.02E+00	1.0178	199.03553	199.04411	1	0.9787	1.0861	199.0392	1.32E+03	2.15E+04	3.18E+01	0.292	7	3	0.692	9.56	0.0019	0.0117	0																							UNKNOWN
610	6.48E-01	1.0178	206.04562	206.0526	1	0.9839	1.0895	206.04884	1.05E+03	1.12E+04	1.44E+01	0.125	3	0	0.861	2.19	0.00045	0.0117	0																							UNKNOWN
611	9.38E-01	1.0179	100.03697	100.04275	1	0.9833	1.0969	100.04044	1.15E+03	1.10E+04	1.62E+01	0.375	9	0	0.816	6.77	0.00068	0.0161	0																3.86E-01	1.01	100.03981	100.04247	0.0244	0.9872	1.0781	DETECTED	100.04043	1.37E+03	1.02E+04	2.7137	2.0007	1.18E+01	0
612	6.34E-01	1.0179	258.97237	258.98318	1	0.9623	1.0827	258.97821	1.06E+03	1.01E+04	1.74E+01	0.542	13	0	0.779	6.26	0.00162	0.0169	0																							UNKNOWN
613	8.80E-01	1.018	231.08552	231.09169	1	0.9815	1.0848	231.08796	1.16E+03	7.49E+03	1.98E+01	0.125	3	2	0.895	1.98	0.00046	0.0062	0																							UNKNOWN
614	5.79E-01	1.018	172.06366	172.06953	1	0.9873	1.1054	172.06695	1.35E+03	4.50E+03	7.50E+00	0.083	2	3	0.964	0.42	0.00007	0.0159	0																							UNKNOWN
615	4.51E-01	1.018	330.08913	330.10065	1	0.9872	1.0894	330.09561	1.40E+03	9.69E+03	1.04E+01	0.125	3	1	0.805	3.61	0.00119	0.0123	0																1.62E-01	1.01	330.08913	330.09991	0.0723	0.9872	1.0894	DETECTED	330.09624	1.40E+03	4.57E+03	3.5022	2.2511	3.07E+00	0
616	6.42E-01	1.0181	172.06394	172.07051	1	0.9815	1.0915	172.06786	1.00E+03	6.95E+03	1.43E+01	0.25	6	0	0.791	3.83	0.00066	0.0112	0																							UNKNOWN
617	3.92E-01	1.0182	342.11381	342.12125	1	0.9863	1.1023	342.11855	1.06E+03	7.35E+03	9.29E+00	0.125	3	0	0.559	8.72	0.00298	0.0127	0																							UNKNOWN
618	1.43E+00	1.0182	170.99916	171.00663	1	0.9809	1.0717	171.00245	1.04E+03	2.07E+04	3.96E+01	0.125	3	1	0.765	3.55	0.00061	0.009	0																							UNKNOWN
619	8.97E-01	1.0183	182.01288	182.02047	1	0.9771	1.0688	182.0159	1.01E+03	2.14E+04	2.94E+01	0.167	4	0	0.556	8.31	0.00151	0.0108	0																							UNKNOWN
620	1.74E+00	1.0183	246.00376	246.01216	1	0.9839	1.1478	246.00824	1.10E+03	2.02E+04	3.14E+01	0.292	7	0	0.84	3.57	0.00088	0.0127	0																4.51E-01	1.01	246.00627	246.00922	0.0286	0.9872	1.1008	DETECTED	246.0082	1.64E+03	1.08E+04	7.4961	2.5011	1.09E+01	0
621	7.59E-01	1.0183	231.0835	231.08863	1	0.9808	1.1054	231.08685	1.49E+03	7.87E+03	1.96E+01	0.125	3	2	0.791	3.92	0.00091	0.0052	0																							UNKNOWN
622	1.27E+00	1.0183	393.27039	393.28345	1	0.9815	1.1833	393.27781	1.06E+03	8.57E+03	1.79E+01	0.958	23	0	0.829	7.91	0.00311	0.0247	0																4.35E-01	1.01	393.27536	393.28149	0.1043	0.9872	1.1462	DETECTED	393.27783	1.21E+03	3.47E+03	6.0029	3.5015	4.75E+00	0
623	2.23E+00	1.0184	441.16762	441.18362	1	0.9833	1.1364	441.17666	1.00E+03	1.40E+04	3.47E+01	0.25	6	0	0.906	2.1	0.00093	0.0144	0																6.90E-01	1.01	441.17565	441.18066	0.0303	0.9872	1.1235	DETECTED	441.17706	1.26E+03	6.07E+03	5.0029	3.0015	1.21E+01	0
624	1.05E+01	1.0185	133.98957	133.9962	1	0.9805	1.1849	133.99204	1.15E+03	1.08E+05	1.79E+02	0.625	15	0	0.777	5.48	0.00073	0.0149	0																4.01E-01	1.01	133.99127	133.99272	0.0277	0.9872	1.0781	DETECTED	133.99179	1.38E+03	1.01E+04	2.7059	2.0007	1.15E+01	0
625	9.10E-01	1.0185	199.03277	199.03895	1	0.9815	1.0969	199.03728	1.08E+03	1.54E+04	2.83E+01	0.25	6	3	0.718	5.93	0.00118	0.0118	0																4.31E-01	1.01	199.03461	199.03758	0.0269	0.9872	1.0894	DETECTED	199.03689	1.08E+03	1.09E+04	2.9945	2.2924	1.31E+01	0
626	3.14E+00	1.0185	181.04599	181.0537	1	0.9833	1.1315	181.05034	1.02E+03	2.92E+04	4.94E+01	0.292	7	0	0.708	7.4	0.00134	0.0127	0																1.12E+00	1.01	181.04755	181.05293	0.0393	0.9872	1.1008	DETECTED	181.05031	1.71E+03	2.09E+04	3.0141	2.6271	2.42E+01	0
627	5.00E+00	1.0186	98.96699	98.97483	1	0.9863	1.1291	98.97322	1.08E+03	7.05E+04	1.28E+02	0.417	10	2	0.71	8.9	0.00088	0.0143	0																							UNKNOWN
628	5.42E-01	1.0186	96.0183	96.0207	1	0.9833	1.1023	96.02009	1.00E+03	1.04E+04	1.41E+01	0.167	4	0	0.753	4.96	0.00048	0.0123	0																2.15E-01	1.01	96.01931	96.02042	0.0273	0.9872	1.0667	DETECTED	96.0201	1.03E+03	6.06E+03	1.8597	1.7507	6.98E+00	0
629	5.55E-01	1.0186	176.05228	176.06141	1	0.9808	1.0941	176.05791	1.05E+03	7.48E+03	1.30E+01	0.25	6	2	0.815	4.49	0.00079	0.0139	0																							UNKNOWN
630	4.87E-01	1.0186	260.02046	260.02641	1	0.9839	1.0748	260.0235	1.05E+03	1.14E+04	1.19E+01	0.167	4	0	0.881	2.32	0.0006	0.0122	0																							UNKNOWN
631	4.21E-01	1.0187	258.97781	258.98371	1	0.978	1.0628	258.98055	1.03E+03	1.21E+04	1.44E+01	0.125	3	0	0.622	6.98	0.00181	0.0144	0																2.52E-01	1.01	258.97781	258.98371	0.0303	0.9872	1.0554	DETECTED	258.98068	1.46E+03	9.70E+03	1.9915	1.5007	8.76E+00	0
632	1.09E+00	1.0188	233.09864	233.10697	1	0.9826	1.1251	233.10236	1.03E+03	1.25E+04	1.82E+01	0.25	6	0	0.811	4.06	0.00095	0.0122	0																							UNKNOWN
633	1.53E+01	1.0189	230.0111	230.0173	1	0.9749	1.2905	230.01315	1.10E+03	1.81E+05	3.12E+02	0.375	9	0	0.938	1.59	0.00037	0.0123	0																4.73E+00	1.01	230.01282	230.01683	0.0258	0.9759	1.1689	DETECTED	230.0132	1.28E+03	1.07E+05	2.8309	3.4619	1.37E+02	0
634	6.50E+00	1.0189	299.04011	299.04869	1	0.9759	1.1997	299.04597	1.07E+03	1.33E+05	1.28E+02	0.375	9	0	0.928	2.18	0.00065	0.0123	0																2.22E+00	1.01	299.04189	299.04848	0.0275	0.9759	1.1689	DETECTED	299.04609	1.08E+03	8.50E+04	2.5494	2.0372	6.27E+01	0
635	2.31E+00	1.019	124.01104	124.01639	1	0.976	1.1137	124.01487	1.06E+03	4.18E+04	4.94E+01	0.333	8	1	0.805	4.63	0.00057	0.0144	0																9.65E-01	1.01	124.01231	124.01522	0.0253	0.9872	1.0894	DETECTED	124.01494	1.76E+03	2.57E+04	2.3974	2.3641	2.94E+01	0
636	6.68E-01	1.019	193.03425	193.0427	1	0.9808	1.0941	193.03779	1.00E+03	8.54E+03	1.91E+01	0.375	9	1	0.799	6.22	0.0012	0.0192	0																							UNKNOWN
637	7.33E-01	1.019	1017.95224	1017.97943	1	0.9553	1.0748	1017.96974	1.00E+03	1.06E+04	2.02E+01	0.542	13	0	0.818	4.58	0.00466	0.0153	0																							UNKNOWN
638	5.29E+01	1.0192	167.01785	167.02634	1	0.972	1.2371	167.02139	1.06E+03	1.09E+06	1.28E+03	0.417	10	0	0.879	4.85	0.00081	0.0123	0	URATE: [M-H]-: 0.794	URATE	0.794	C5H4N4O3	[M-H]-	167.02106	1.96	0.00033	168.02834	1.024	0.825	NegLipidKit	concatenated_plasma_neg_d.csv	-0.0048	0.0047	2.26E+01	1.01	167.0193	167.02571	0.0254	0.9759	1.203	DETECTED	167.02135	1.29E+03	6.29E+05	2.2986	2.0001	7.18E+02	0
639	3.73E-01	1.0192	232.0794	232.08818	1	0.9839	1.062	232.08555	1.05E+03	4.20E+03	1.07E+01	0.083	2	0	0.811	2.5	0.00058	0.0051	0																							UNKNOWN
640	1.46E+01	1.0192	110.97434	110.98069	1	0.9749	1.1316	110.97611	1.03E+03	1.71E+05	2.84E+02	0.792	19	2	0.832	4.76	0.00053	0.0149	0																1.64E+00	1.01	110.97439	110.97631	0.0214	0.9759	1.1008	DETECTED	110.97589	1.37E+03	5.01E+04	2.2818	1.794	5.75E+01	0
641	4.82E-01	1.0192	199.96816	199.97358	1	0.9833	1.0742	199.9701	1.18E+03	1.05E+04	1.29E+01	0.208	5	0	0.916	1.76	0.00035	0.0123	0																3.55E-01	1.01	199.96868	199.97306	0.0279	0.9872	1.0554	DETECTED	199.97002	1.18E+03	1.05E+04	1.5657	1.5007	1.27E+01	0
642	1.43E+00	1.0193	146.04288	146.04959	1	0.9809	1.1082	146.04694	1.05E+03	3.28E+04	3.67E+01	0.458	11	0	0.784	5.92	0.00086	0.0144	0																1.26E+00	1.01	146.04594	146.04717	0.0296	0.9872	1.0894	DETECTED	146.04654	1.57E+03	3.17E+04	2.4496	1.9975	3.61E+01	0
643	1.60E+00	1.0193	171.00046	171.00749	1	0.9793	1.0943	171.00347	1.19E+03	2.16E+04	4.27E+01	0.167	4	1	0.88	2.93	0.0005	0.0069	0																							UNKNOWN
644	2.92E-01	1.0194	280.09744	280.10717	1	0.9839	1.0742	280.1042	1.06E+03	9.25E+03	8.64E+00	0.167	4	0	0.781	4.64	0.0013	0.0144	0																1.80E-01	1.01	280.10404	280.10717	0.0351	0.9872	1.0554	DETECTED	280.10494	1.61E+03	6.03E+03	2.0015	1.5007	4.91E+00	0
645	3.04E-01	1.0194	358.90484	358.90915	1	0.9676	1.0713	358.90691	1.02E+03	4.97E+03	7.68E+00	0.083	2	0	0.855	1.89	0.00068	0.0129	0																							UNKNOWN
646	8.14E-01	1.0195	147.06365	147.07026	1	0.9839	1.1281	147.0662	1.01E+03	6.04E+03	1.20E+01	0.208	5	3	0.81	3.96	0.00058	0.0241	0																							UNKNOWN
647	4.40E-01	1.0196	247.11456	247.12201	1	0.9833	1.0941	247.11755	1.04E+03	7.36E+03	9.38E+00	0.25	6	1	0.829	3.81	0.00094	0.0139	0																							UNKNOWN
648	9.29E-01	1.0197	278.1211	278.12833	1	0.9872	1.1364	278.12477	1.11E+03	1.94E+04	1.71E+01	0.167	4	0	0.919	1.71	0.00048	0.0144	0																3.01E-01	1.01	278.12384	278.128	0.03	0.9872	1.1121	DETECTED	278.12486	1.25E+03	8.17E+03	7.871	2.7511	6.65E+00	0
649	1.52E+00	1.0199	209.04266	209.04959	1	0.9766	1.0902	209.04644	1.17E+03	1.56E+04	4.28E+01	0.333	8	0	0.841	3.08	0.00064	0.0115	0																							UNKNOWN
650	1.19E+00	1.0199	215.08825	215.09478	1	0.9786	1.1054	215.0914	1.10E+03	9.41E+03	2.84E+01	0.417	10	0	0.815	5.09	0.0011	0.0161	0																							UNKNOWN
651	7.84E-01	1.0199	245.09723	245.10724	1	0.9787	1.1168	245.10272	1.04E+03	8.52E+03	1.69E+01	0.375	9	0	0.634	7.71	0.00189	0.0116	0																							UNKNOWN
652	1.68E+00	1.0199	132.02894	132.03472	1	0.9749	1.0915	132.03086	1.04E+03	5.76E+04	6.23E+01	0.375	9	0	0.742	6.27	0.00083	0.0118	0																1.27E+00	1.01	132.03051	132.03472	0.0279	0.9872	1.0894	DETECTED	132.03081	1.77E+03	3.41E+04	2.1035	2.0437	3.89E+01	0
653	3.42E-01	1.02	100.00332	100.00706	1	0.988	1.0941	100.00484	1.02E+03	4.95E+03	9.50E+00	0.167	4	0	0.81	4.32	0.00043	0.0152	0																							UNKNOWN
654	2.08E-01	1.0201	111.04147	111.04508	1	0.9871	1.0552	111.04334	1.08E+03	2.24E+03	5.30E+00	0.042	1	0	1	0	0	0	0																							UNKNOWN
655	2.37E-01	1.0201	79.95688	79.95843		0.9692	1.0713	79.95744	1.17E+03	2.22E+03	3.70E+00	0.042	1	1	1	0	0	0	0																							UNKNOWN
656	3.06E-01	1.0201	117.05356	117.05613		0.9919	1.1054	117.05495	1.29E+03	2.71E+03	4.49E+00	0.042	1	0	1	0	0	0	0																							UNKNOWN
657	2.07E-01	1.0201	136.03713	136.04175		0.9903	1.0698	136.04019	1.15E+03	2.56E+03	4.73E+00	0.042	1	0	1	0	0	0	0																							UNKNOWN
658	4.30E-01	1.0201	216.08307	216.09087		0.9885	1.068	216.08724	1.10E+03	4.64E+03	1.15E+01	0.042	1	0	1	0	0	0	0																							UNKNOWN
659	5.00E-01	1.0201	163.99965	164.00365		0.9919	1.0941	164.00216	1.53E+03	5.09E+03	8.45E+00	0.042	1	0	1	0	0	0	0																							UNKNOWN
660	2.64E-01	1.0201	169.01111	169.01787	1	1.0032	1.0713	169.01442	2.35E+03	3.64E+03	6.06E+00	0.042	1	0	1	0	0	0	0																							UNKNOWN
661	2.56E-01	1.0201	247.04704	247.05072	1	0.9885	1.0566	247.04885	1.12E+03	4.17E+03	6.79E+00	0.042	1	0	1	0	0	0	0																							UNKNOWN
662	3.25E-01	1.0201	177.07088	177.07655	1	0.9903	1.0811	177.07394	1.12E+03	3.72E+03	7.17E+00	0.042	1	0	1	0	0	0	0																							UNKNOWN
663	2.61E-01	1.0201	265.09255	265.09953		0.9885	1.0566	265.09568	1.29E+03	7.26E+03	9.77E+00	0.042	1	0	1	0	0	0	0																							UNKNOWN
664	5.57E-01	1.0201	233.09687	233.1029	1	0.9871	1.1054	233.10052	1.32E+03	5.08E+03	1.19E+01	0.083	2	0	0.951	0.65	0.00015	0	0																							UNKNOWN
665	4.90E-01	1.0201	200.00228	200.00577		1.0032	1.0827	200.00338	2.20E+03	5.34E+03	9.37E+00	0.042	1	0	1	0	0	0	0																							UNKNOWN
666	3.06E-01	1.0201	210.92886	210.9339	1	1.0146	1.1054	210.93287	1.01E+03	3.29E+03	6.19E+00	0.042	1	0	1	0	0	0	0																							UNKNOWN
667	9.70E-02	1.0201	314.09795	314.10371	1	0.9998	1.068	314.10043	1.02E+03	3.57E+03	3.27E+00	0.042	1	0	1	0	0	0	0																							UNKNOWN
668	8.66E-01	1.0201	248.05197	248.05873		0.9919	1.1281	248.05662	1.55E+03	8.49E+03	1.23E+01	0.042	1	0	1	0	0	0	0																							UNKNOWN
669	6.60E-01	1.0201	517.15621	517.16448	1	0.9998	1.0907	517.15865	1.38E+03	7.04E+03	2.05E+01	0.042	1	0	1	0	0	0	0																							UNKNOWN
670	2.28E-01	1.0201	452.83972	452.84589		1.0032	1.0713	452.84333	1.00E+03	2.30E+03	6.10E+00	0.042	1	0	1	0	0	0	0																							UNKNOWN
671	7.69E+00	1.0203	516.15376	516.15698	1	0.9872	1.1349	516.15589	2.65E+03	5.39E+04	1.84E+02	0.25	6	0	0.959	1.09	0.00056	0.0144	0																3.27E+00	1.01	516.15376	516.15692	0.0269	0.9872	1.1349	DETECTED	516.15587	2.98E+03	3.20E+04	8.9283	3.3012	6.83E+01	0
672	1.11E+00	1.0204	365.24365	365.25375	1	0.9808	1.1156	365.24711	1.13E+03	1.03E+04	1.65E+01	0.875	21	0	0.839	4.79	0.00175	0.0208	0																3.58E-01	1.01	365.24587	365.24809	0.0535	0.9872	1.0894	DETECTED	365.24672	2.64E+03	5.72E+03	3.5022	2.2511	5.77E+00	0
673	2.28E-01	1.0205	62.96335	62.96498		0.9922	1.0717	62.96448	1.01E+03	2.75E+03	4.96E+00	0.083	2	0	0.981	0.23	0.00001	0.0077	0																							UNKNOWN
674	5.74E+02	1.0208	96.9646	96.97086	1	0.9809	2.0865	96.96966	1.32E+03	7.81E+06	1.42E+04	0.375	9	14	0.844	4.87	0.00047	0.0149	0	Phosphoric acid: [M-H]-: 0.949	Phosphoric acid	0.949	H3O4P	[M-H]-	96.96962	0.43	0.00004	97.9769	1.025	0.749	NegLipidKit	concatenated_plasma_neg_d.csv	-0.0042	0.0041	4.81E+01	1.01	96.9646	96.97068	0.0263	0.9872	1.9184	DETECTED	96.96916	1.44E+03	1.16E+06	1.9197	1.6943	1.33E+03	0
675	5.65E-01	1.0205	212.06157	212.07071	1	0.9839	1.0861	212.06622	1.01E+03	6.67E+03	1.43E+01	0.375	9	0	0.721	7.33	0.00155	0.0116	0																							UNKNOWN
676	2.14E-01	1.0206	144.06403	144.06808	1	0.9947	1.0855	144.06638	1.00E+03	3.24E+03	4.34E+00	0.042	1	0	1	0	0	0	0																							UNKNOWN
677	9.74E+00	1.0205	548.17943	548.19038	1	0.9839	1.4268	548.18236	1.01E+03	1.09E+05	2.29E+02	0.25	6	1	0.944	1.28	0.0007	0.0144	0																1.38E+00	1.01	548.18032	548.18527	0.0283	0.9872	1.1576	DETECTED	548.18261	1.20E+03	1.30E+04	10.5652	4.4573	2.70E+01	0
678	4.09E-01	1.0206	169.02345	169.02541	1	0.9833	1.0628	169.02486	1.39E+03	9.23E+03	1.25E+01	0.042	1	2	1	0	0	0	0																							UNKNOWN
679	3.83E-01	1.0206	182.04942	182.05532	1	0.9947	1.0742	182.05224	2.11E+03	6.08E+03	8.37E+00	0.042	1	0	1	0	0	0	0																							UNKNOWN
680	4.39E-01	1.0206	200.0569	200.06219		0.9833	1.0742	200.06008	1.16E+03	8.22E+03	1.20E+01	0.042	1	0	1	0	0	0	0																							UNKNOWN
681	1.35E-01	1.0206	269.1376	269.14422		0.9947	1.0969	269.14015	1.04E+03	2.11E+03	1.90E+00	0.042	1	26	1	0	0	0	0																							UNKNOWN
682	2.51E-01	1.0206	285.06099	285.06571	1	0.9833	1.0515	285.06491	1.54E+03	8.46E+03	7.95E+00	0.042	1	0	1	0	0	0	0																							UNKNOWN
683	1.57E-01	1.0206	285.10273	285.105		0.9833	1.0515	285.10431	1.17E+03	5.53E+03	5.19E+00	0.042	1	0	1	0	0	0	0																							UNKNOWN
684	2.29E-01	1.0206	301.04221	301.047	1	0.9833	1.0628	301.04548	1.09E+03	6.88E+03	5.85E+00	0.042	1	1	1	0	0	0	0																							UNKNOWN
685	2.56E-01	1.0206	160.05817	160.06309	1	0.9863	1.0545	160.0614	1.27E+03	3.34E+03	6.78E+00	0.042	1	0	1	0	0	0	0																							UNKNOWN
686	1.83E-01	1.0206	343.0828	343.09268		0.9947	1.0855	343.0869	1.20E+03	4.74E+03	4.44E+00	0.042	1	0	1	0	0	0	0																							UNKNOWN
687	9.73E-02	1.0206	367.1016	367.11082	1	0.9947	1.0628	367.10581	1.04E+03	2.18E+03	2.61E+00	0.042	1	0	1	0	0	0	0																							UNKNOWN
688	2.52E-01	1.0206	397.01532	397.02713		0.9833	1.0515	397.02148	1.21E+03	4.38E+03	7.20E+00	0.042	1	0	1	0	0	0	0																							UNKNOWN
689	5.53E-01	1.0206	434.09865	434.11003		0.9833	1.0515	434.1047	2.30E+03	6.15E+03	1.42E+01	0.042	1	1	1	0	0	0	0																							UNKNOWN
691	3.90E+00	1.0207	554.12314	554.13913	1	0.9872	1.1339	554.13069	1.03E+03	2.50E+04	8.44E+01	0.375	9	0	0.917	1.83	0.00101	0.0144	0																1.27E+00	1.01	554.12857	554.13913	0.1436	0.9872	1.1235	DETECTED	554.13109	1.05E+03	1.53E+04	3.8613	3.0238	3.21E+01	0
692	2.33E+00	1.0207	137.03093	137.03795	1	0.9749	1.1689	137.03539	1.08E+03	3.65E+04	3.94E+01	0.458	11	2	0.778	5.16	0.00071	0.0144	0																2.19E+00	1.01	137.0349	137.03795	0.0331	0.9872	1.1689	DETECTED	137.03565	1.59E+03	3.20E+04	5.9318	3.75	3.64E+01	0
693	9.03E+00	1.0207	552.1292	552.14084	1	0.9863	1.1349	552.13275	1.11E+03	5.93E+04	1.99E+02	0.375	9	0	0.95	1.26	0.00069	0.0144	0																3.27E+00	1.01	552.13195	552.13496	0.0254	0.9872	1.1349	DETECTED	552.1328	1.34E+03	4.10E+04	7.0512	2.935	8.55E+01	0
694	1.15E+00	1.0208	197.01674	197.02525	1	0.9815	1.0941	197.02141	1.03E+03	1.24E+04	2.40E+01	0.417	10	1	0.734	6.74	0.00133	0.0118	0																							UNKNOWN
695	8.57E-01	1.0209	97.96654	97.97485	1	0.9954	1.1006	97.97106	1.02E+03	9.33E+03	2.20E+01	0.083	2	0	0.975	0.32	0.00003	0.0016	0																							UNKNOWN
696	3.59E-01	1.0209	144.02743	144.03491		0.9863	1.0771	144.03182	1.03E+03	7.83E+03	8.44E+00	0.083	2	0	0.641	4.78	0.00069	0.0016	0																							UNKNOWN
697	6.35E-01	1.0209	197.02029	197.02498	1	0.9883	1.0678	197.02273	1.10E+03	8.99E+03	1.98E+01	0.083	2	3	0.671	4.38	0.00086	0.0016	0																							UNKNOWN
698	4.23E-01	1.0209	167.055	167.06173	1	0.9903	1.0848	167.05788	1.11E+03	7.01E+03	1.33E+01	0.083	2	1	0.644	4.74	0.00079	0.0016	0																							UNKNOWN
699	7.95E-01	1.0209	181.04664	181.05235	1	0.9885	1.0907	181.04897	1.51E+03	9.48E+03	1.78E+01	0.083	2	1	0.651	4.65	0.00084	0.0017	0																							UNKNOWN
700	6.21E-01	1.0209	401.08268	401.09529	1	0.9993	1.1015	401.08889	1.06E+03	6.64E+03	1.48E+01	0.083	2	0	0.824	2.34	0.00094	0.0016	0																							UNKNOWN
702	6.73E-01	1.0211	208.05815	208.06557	1	0.9872	1.1168	208.06169	1.16E+03	6.49E+03	1.15E+01	0.167	4	2	0.783	3.62	0.00075	0.0217	0																2.86E-01	1.01	208.05965	208.06557	0.0285	0.9872	1.0667	DETECTED	208.06205	1.49E+03	6.49E+03	2.5015	1.7507	8.27E+00	0
703	3.34E-01	1.0211	202.07261	202.07899	1	0.9833	1.0544	202.07615	1.18E+03	5.93E+03	8.79E+00	0.083	2	0	0.854	1.94	0.00039	0.0012	0																							UNKNOWN
704	2.63E-01	1.0211	312.10085	312.112	1	0.9833	1.0748	312.1073	1.25E+03	1.14E+04	7.60E+00	0.083	2	0	0.727	3.63	0.00113	0.0012	0																							UNKNOWN
705	7.57E-01	1.0212	394.88012	394.88517		0.9919	1.0713	394.88431	1.37E+03	9.82E+03	2.17E+01	0.083	2	0	0.807	2.57	0.00102	0.0021	0																							UNKNOWN
706	8.40E-01	1.0212	416.86087	416.86884		1.0001	1.0827	416.86643	1.13E+03	1.05E+04	3.44E+01	0.083	2	0	0.907	1.23	0.00051	0.0021	0																							UNKNOWN
707	1.19E+00	1.0212	214.07845	214.08621	1	0.9919	1.1054	214.08162	1.06E+03	9.71E+03	2.15E+01	0.125	3	2	0.726	4.1	0.00088	0.0016	0																							UNKNOWN
708	1.11E+00	1.0213	247.04716	247.05415	1	0.9833	1.0861	247.05118	1.14E+03	3.37E+04	3.44E+01	0.125	3	0	0.762	3.8	0.00094	0.0012	0																							UNKNOWN
709	6.31E-01	1.0214	80.96199	80.96559	1	0.9808	1.0848	80.96389	1.05E+03	9.73E+03	2.01E+01	0.375	9	0	0.77	7.18	0.00058	0.0102	0																							UNKNOWN
710	1.00E+00	1.0214	524.09776	524.10659	1	0.9888	1.0796	524.10192	1.02E+03	7.98E+03	2.42E+01	0.083	2	0	0.922	1.04	0.00055	0.0017	0																							UNKNOWN
711	1.30E+00	1.0214	116.07012	116.07484	1	0.9872	1.2386	116.07166	1.09E+03	6.34E+03	1.16E+01	0.125	3	5	0.787	3.72	0.00043	0.0227	0																2.41E-01	1.01	116.07015	116.07303	0.0667	0.9872	1.0894	DETECTED	116.07191	1.36E+03	4.32E+03	3.5022	2.2511	4.95E+00	0
712	4.14E-01	1.0215	367.23965	367.2507	1	0.9863	1.1088	367.24424	1.12E+03	3.68E+03	6.94E+00	0.292	7	0	0.757	5.49	0.00202	0.0129	0																							UNKNOWN
713	4.07E-01	1.0215	116.03374	116.03937	1	0.9833	1.0969	116.03617	1.04E+03	4.49E+03	8.17E+00	0.125	3	0	0.696	4.79	0.00056	0.0017	0																							UNKNOWN
714	7.44E-01	1.0215	160.06288	160.06717	1	0.9833	1.1023	160.06509	1.12E+03	8.72E+03	1.18E+01	0.125	3	0	0.721	4.42	0.00071	0.0017	0																							UNKNOWN
715	6.82E-01	1.0215	246.03441	246.04046	1	0.9872	1.1023	246.03674	1.03E+03	7.09E+03	1.10E+01	0.167	4	0	0.77	5.51	0.00136	0.0208	0																1.42E-01	1.01	246.03469	246.0402	0.042	0.9872	1.0667	DETECTED	246.03684	1.03E+03	3.19E+03	2.5015	1.7507	3.22E+00	0
716	3.27E+00	1.0215	405.12599	405.13357	1	0.9888	1.1251	405.13203	1.18E+03	2.20E+04	5.63E+01	0.125	3	2	0.874	1.89	0.00077	0.0026	0																							UNKNOWN
717	3.34E+00	1.0215	917.83448	917.84993	1	0.9888	1.0796	917.84349	1.00E+03	3.56E+04	1.07E+02	0.125	3	0	0.886	2.02	0.00185	0.0017	0																							UNKNOWN
718	4.32E+00	1.0217	110.97516	110.9801	1	0.975	1.1256	110.97668	1.12E+03	6.24E+04	1.37E+02	0.208	5	7	0.791	3.45	0.00038	0.0043	0																							UNKNOWN
719	3.32E-01	1.0217	82.95382	82.95503		1.0035	1.0717	82.95469	1.31E+03	5.98E+03	1.11E+01	0.042	1	0	1	0	0	0	0																							UNKNOWN
721	5.99E-01	1.0217	124.01059	124.01503	1	0.9883	1.0791	124.01427	1.15E+03	9.79E+03	1.96E+01	0.042	1	4	1	0	0	0	0																							UNKNOWN
722	7.31E-01	1.0217	129.05149	129.05564	1	0.9839	1.0975	129.05294	1.18E+03	7.50E+03	1.47E+01	0.042	1	0	1	0	0	0	0																							UNKNOWN
723	4.25E-01	1.0217	131.03551	131.03857	1	0.9839	1.0861	131.03711	1.55E+03	7.12E+03	8.39E+00	0.042	1	0	1	0	0	0	0																							UNKNOWN
724	3.31E-01	1.0217	131.06851	131.07129	1	0.984	1.0749	131.07026	1.22E+03	3.12E+03	6.07E+00	0.042	1	2	1	0	0	0	0																							UNKNOWN
725	2.15E-01	1.0217	137.03251	137.03782	1	0.9839	1.0634	137.03417	1.44E+03	4.45E+03	5.23E+00	0.042	1	2	1	0	0	0	0																							UNKNOWN
726	4.77E-01	1.0217	144.02723	144.03171		0.9839	1.0748	144.03053	1.61E+03	5.93E+03	1.18E+01	0.042	1	0	1	0	0	0	0																							UNKNOWN
727	2.33E-01	1.0217	144.06678	144.06912	1	0.9839	1.052	144.06788	1.54E+03	3.06E+03	6.06E+00	0.042	1	0	1	0	0	0	0																							UNKNOWN
728	1.31E-01	1.0217	164.06755	164.07175		0.9863	1.0771	164.06989	1.11E+03	2.76E+03	2.98E+00	0.042	1	0	1	0	0	0	0																							UNKNOWN
729	2.18E-01	1.0217	85.02747	85.03079		0.9815	1.0609	85.02898	1.25E+03	2.50E+03	4.45E+00	0.042	1	0	1	0	0	0	0																							UNKNOWN
730	2.13E-01	1.0217	174.07638	174.08258	1	0.9922	1.0603	174.07947	1.21E+03	2.54E+03	5.05E+00	0.042	1	0	1	0	0	0	0																							UNKNOWN
731	1.77E-01	1.0217	180.03401	180.03785		0.9883	1.0564	180.03541	1.02E+03	2.31E+03	4.81E+00	0.042	1	0	1	0	0	0	0																							UNKNOWN
732	1.90E-01	1.0217	180.0591	180.06437	1	0.9863	1.0658	180.06118	1.09E+03	4.72E+03	5.12E+00	0.042	1	0	1	0	0	0	0																							UNKNOWN
733	4.14E-01	1.0217	181.0203	181.02509	1	0.984	1.0749	181.02393	1.11E+03	4.66E+03	9.81E+00	0.042	1	0	1	0	0	0	0																							UNKNOWN
734	2.03E-01	1.0217	185.04836	185.053		0.9839	1.052	185.05043	1.72E+03	4.28E+03	5.11E+00	0.042	1	0	1	0	0	0	0																							UNKNOWN
735	5.21E-01	1.0217	185.0496	185.0539		0.9839	1.0634	185.05148	1.53E+03	6.08E+03	1.31E+01	0.042	1	0	1	0	0	0	0																							UNKNOWN
736	4.03E-01	1.0217	185.07891	185.08145	1	0.9839	1.052	185.07998	1.47E+03	4.58E+03	9.88E+00	0.042	1	1	1	0	0	0	0																							UNKNOWN
737	5.60E-01	1.0217	189.03995	189.04311		0.9839	1.052	189.04165	2.37E+03	7.12E+03	1.56E+01	0.042	1	2	1	0	0	0	0																							UNKNOWN
738	1.74E-01	1.0217	198.07484	198.07986		0.9612	1.0407	198.07817	1.01E+03	3.58E+03	4.40E+00	0.042	1	0	1	0	0	0	0																							UNKNOWN
739	2.79E-01	1.0217	202.07344	202.08144	1	0.9839	1.0634	202.07795	1.55E+03	5.63E+03	7.05E+00	0.042	1	0	1	0	0	0	0																							UNKNOWN
740	4.41E-01	1.0217	206.04464	206.04949		0.9883	1.0678	206.04755	1.54E+03	5.33E+03	1.26E+01	0.042	1	1	1	0	0	0	0																							UNKNOWN
741	2.88E-01	1.0217	122.02367	122.02655	1	0.9993	1.0788	122.02558	1.25E+03	3.62E+03	6.63E+00	0.042	1	0	1	0	0	0	0																							UNKNOWN
742	3.25E-01	1.0217	213.0058	213.01126	1	0.9953	1.0861	213.00747	1.40E+03	4.65E+03	6.38E+00	0.042	1	0	1	0	0	0	0																							UNKNOWN
743	1.93E+00	1.0217	215.06076	215.06517		0.9839	1.052	215.06332	5.23E+03	1.87E+04	5.64E+01	0.042	1	0	1	0	0	0	0																							UNKNOWN
744	1.90E-01	1.0217	224.09092	224.09687	1	0.9839	1.052	224.09296	1.53E+03	2.83E+03	4.55E+00	0.042	1	0	1	0	0	0	0																							UNKNOWN
745	4.30E+00	1.0217	98.97143	98.9757	1	0.9907	1.0872	98.97354	1.86E+03	5.03E+04	1.23E+02	0.083	2	8	0.935	0.87	0.00009	0	0																							UNKNOWN
746	3.43E-01	1.0217	229.07798	229.08457		0.9863	1.0544	229.0811	1.83E+03	7.73E+03	9.41E+00	0.042	1	0	1	0	0	0	0																							UNKNOWN
747	1.42E+00	1.0217	149.03903	149.04571	1	0.988	1.1129	149.04167	1.10E+03	1.45E+04	2.68E+01	0.042	1	0	1	0	0	0	0																							UNKNOWN
748	3.12E-01	1.0217	245.03713	245.04188		0.9863	1.0885	245.03851	1.74E+03	6.71E+03	6.36E+00	0.042	1	0	1	0	0	0	0																							UNKNOWN
749	7.48E-01	1.0217	163.05441	163.06048		0.9826	1.0848	163.05767	1.51E+03	7.02E+03	1.34E+01	0.042	1	0	1	0	0	0	0																							UNKNOWN
750	1.18E-01	1.0217	250.09062	250.09417		0.9977	1.0658	250.09222	1.02E+03	4.23E+03	3.87E+00	0.042	1	0	1	0	0	0	0																							UNKNOWN
752	3.18E-01	1.0217	261.13239	261.13593	1	0.9883	1.0791	261.13398	1.06E+03	5.22E+03	8.22E+00	0.042	1	5	1	0	0	0	0																							UNKNOWN
753	4.80E-01	1.0217	176.89306	176.89716	1	0.9939	1.062	176.89554	1.22E+03	8.86E+03	1.73E+01	0.042	1	0	1	0	0	0	0																							UNKNOWN
754	2.47E-01	1.0217	178.92606	178.93045		0.9993	1.0675	178.92906	1.31E+03	4.31E+03	8.27E+00	0.042	1	3	1	0	0	0	0																							UNKNOWN
755	1.65E-01	1.0217	265.0485	265.05591		0.9808	1.0489	265.05212	1.03E+03	2.64E+03	4.20E+00	0.042	1	0	1	0	0	0	0																							UNKNOWN
756	3.87E-01	1.0217	181.01967	181.02659	1	0.9939	1.0734	181.02249	1.08E+03	4.87E+03	9.62E+00	0.042	1	0	1	0	0	0	0																							UNKNOWN
757	1.48E-01	1.0217	269.13377	269.13864		1.0035	1.0717	269.13604	1.34E+03	2.16E+03	3.37E+00	0.042	1	0	1	0	0	0	0																							UNKNOWN
758	5.51E-01	1.0217	218.06665	218.07334	1	0.9826	1.0734	218.06898	1.03E+03	3.99E+03	1.35E+01	0.125	3	0	0.779	3.79	0.00083	0	0																							UNKNOWN
759	7.68E-01	1.0217	195.97598	195.98194	1	1.0042	1.1177	195.97821	1.37E+03	7.88E+03	1.63E+01	0.042	1	1	1	0	0	0	0																							UNKNOWN
760	2.76E-01	1.0217	199.0949	199.09687	1	0.9928	1.0609	199.09563	1.49E+03	3.26E+03	6.89E+00	0.042	1	0	1	0	0	0	0																							UNKNOWN
761	2.22E-01	1.0217	211.05963	211.06597	1	0.9826	1.0507	211.06313	1.25E+03	2.09E+03	5.12E+00	0.042	1	0	1	0	0	0	0																							UNKNOWN
762	2.31E-01	1.0217	300.04635	300.05208	1	0.9883	1.0564	300.04817	1.13E+03	5.24E+03	6.56E+00	0.042	1	0	1	0	0	0	0																							UNKNOWN
763	7.34E-02	1.0217	301.12089	301.12571	1	0.9839	1.052	301.12308	1.06E+03	2.87E+03	2.20E+00	0.042	1	20	1	0	0	0	0																							UNKNOWN
764	2.29E-01	1.0217	251.11087	251.11621	1	0.988	1.0675	251.11299	1.14E+03	3.25E+03	5.55E+00	0.042	1	0	1	0	0	0	0																							UNKNOWN
765	1.94E-01	1.0217	338.10495	338.11108	1	0.9839	1.0634	338.10756	1.07E+03	6.37E+03	5.12E+00	0.042	1	0	1	0	0	0	0																							UNKNOWN
766	7.88E-02	1.0217	348.13847	348.14619	1	0.9863	1.0544	348.1417	1.10E+03	2.91E+03	2.39E+00	0.042	1	0	1	0	0	0	0																							UNKNOWN
767	3.39E-01	1.0217	267.05039	267.05774		0.9653	1.0788	267.05453	1.11E+03	4.78E+03	6.90E+00	0.042	1	0	1	0	0	0	0																							UNKNOWN
768	5.08E-01	1.0218	99.00609	99.0087		0.985	1.0645	99.00731	1.12E+03	6.25E+03	1.22E+01	0.042	1	1	1	0	0	0	0																							UNKNOWN
769	1.24E-01	1.0217	357.09562	357.10227	1	0.9839	1.052	357.09967	1.05E+03	3.71E+03	3.65E+00	0.042	1	0	1	0	0	0	0																							UNKNOWN
770	3.77E-01	1.0218	198.07923	198.08431	1	0.9899	1.0808	198.08175	1.12E+03	3.17E+03	8.24E+00	0.042	1	0	1	0	0	0	0																							UNKNOWN
771	8.18E-01	1.0217	376.10014	376.1084	1	0.9996	1.1245	376.10273	1.10E+03	1.44E+04	2.65E+01	0.042	1	3	1	0	0	0	0																							UNKNOWN
772	5.88E-01	1.0218	209.04381	209.05053	1	0.9893	1.0802	209.04804	1.01E+03	9.29E+03	1.82E+01	0.042	1	0	1	0	0	0	0																							UNKNOWN
773	4.14E-01	1.0218	129.01458	129.0198		0.985	1.0759	129.01821	1.32E+03	5.00E+03	9.94E+00	0.042	1	0	1	0	0	0	0																							UNKNOWN
774	3.08E-01	1.0218	216.08479	216.09145	1	0.9893	1.0575	216.08898	1.16E+03	3.55E+03	7.82E+00	0.042	1	0	1	0	0	0	0																							UNKNOWN
775	3.11E-01	1.0218	131.06864	131.0747		0.985	1.0645	131.07181	1.08E+03	4.14E+03	8.25E+00	0.042	1	1	1	0	0	0	0																							UNKNOWN
776	4.47E-01	1.0218	138.93286	138.93544		0.985	1.0532	138.9341	1.10E+03	7.41E+03	1.49E+01	0.042	1	0	1	0	0	0	0																							UNKNOWN
777	2.21E-01	1.0218	233.03373	233.03947		0.9893	1.0575	233.03647	1.11E+03	3.18E+03	5.81E+00	0.042	1	0	1	0	0	0	0																							UNKNOWN
778	1.28E+00	1.0217	406.10667	406.1163	1	0.9953	1.1202	406.1114	2.07E+03	1.84E+04	3.13E+01	0.042	1	0	1	0	0	0	0																							UNKNOWN
779	4.32E-01	1.0218	237.08755	237.09337		0.9893	1.0575	237.09119	1.08E+03	8.45E+03	1.43E+01	0.042	1	0	1	0	0	0	0																							UNKNOWN
780	6.87E-01	1.0217	407.12276	407.12987	1	0.9953	1.0975	407.12648	1.82E+03	9.12E+03	1.58E+01	0.042	1	0	1	0	0	0	0																							UNKNOWN
781	6.52E-01	1.0217	417.2078	417.21276	1	0.9839	1.052	417.21049	2.09E+03	5.82E+03	1.66E+01	0.042	1	0	1	0	0	0	0																							UNKNOWN
782	3.73E-01	1.0218	170.99438	171.00024		0.985	1.0645	170.99789	1.06E+03	4.85E+03	1.03E+01	0.042	1	0	1	0	0	0	0																							UNKNOWN
783	5.41E-01	1.0218	177.03997	177.0418	1	0.985	1.0532	177.04072	2.04E+03	6.30E+03	1.36E+01	0.042	1	7	1	0	0	0	0																							UNKNOWN
784	5.00E-01	1.0217	434.09554	434.10925	1	0.9749	1.0544	434.10282	1.39E+03	6.69E+03	1.40E+01	0.083	2	1	0.631	4.92	0.00214	0	0																							UNKNOWN
785	3.39E-01	1.0217	395.27461	395.28306	1	0.9928	1.1177	395.27701	1.04E+03	2.58E+03	5.09E+00	0.083	2	0	0.751	3.32	0.00131	0	0																							UNKNOWN
786	1.32E-01	1.0218	289.12272	289.1306		0.985	1.0532	289.12778	1.04E+03	1.94E+03	2.97E+00	0.042	1	0	1	0	0	0	0																							UNKNOWN
787	2.56E-01	1.0217	556.12502	556.13369	1	0.9953	1.0634	556.1305	1.01E+03	3.83E+03	8.21E+00	0.042	1	0	1	0	0	0	0																							UNKNOWN
788	1.05E+00	1.0217	587.30625	587.31277	1	0.9839	1.052	587.3079	1.22E+03	9.88E+03	2.75E+01	0.042	1	0	1	0	0	0	0																							UNKNOWN
789	7.40E-01	1.0217	601.32289	601.33073	1	0.9839	1.052	601.32314	2.30E+03	9.97E+03	2.44E+01	0.042	1	0	1	0	0	0	0																							UNKNOWN
790	8.58E+00	1.0218	212.00072	212.00687	1	0.9872	1.5744	212.00276	1.12E+03	6.72E+04	1.38E+02	0.292	7	1	0.912	2.89	0.00061	0.0043	0	Indoxyl sulfate: [M-H]-: 0.752	Indoxyl sulfate	0.752	C8H7NO4S	[M-H]-	212.0023	2.14	0.00045	213.00958	1.039	0.681	NegLipidKit	concatenated_plasma_neg_d.csv	-0.0172	0.0166	2.26E+00	1.0206	212.00213	212.00512	0.0365	0.9872	1.1689	DETECTED	212.00276	1.67E+03	3.33E+04	4.4647	2.3332	4.44E+01	-0.0007
791	2.04E-01	1.0217	730.95601	730.96305	1	0.9977	1.0658	730.95884	1.07E+03	3.99E+03	6.90E+00	0.042	1	0	1	0	0	0	0																							UNKNOWN
792	2.07E-01	1.0217	763.91122	763.91869	1	0.9953	1.0634	763.91449	1.20E+03	3.12E+03	5.69E+00	0.042	1	0	1	0	0	0	0																							UNKNOWN
793	2.16E+00	1.0219	213.96254	213.96757	1	0.9903	1.1281	213.9642	1.07E+03	2.17E+04	4.24E+01	0.208	5	0	0.733	4.29	0.00092	0.0055	0																							UNKNOWN
794	9.64E+00	1.0219	263.10149	263.10751	1	0.9833	1.1429	263.10412	1.27E+03	1.51E+05	1.57E+02	0.375	9	0	0.943	1.51	0.0004	0.0043	0																2.65E+00	1.0206	263.1035	263.10612	0.0466	0.9872	1.1349	DETECTED	263.10416	1.99E+03	6.11E+04	1.9827	1.9656	5.11E+01	-0.0007
795	1.10E+01	1.0219	369.14818	369.16046	1	0.9872	1.177	369.15575	1.01E+03	1.06E+05	1.78E+02	0.375	9	1	0.943	2.1	0.00077	0.0043	0																2.85E+00	1.0206	369.15446	369.15745	0.0555	0.9872	1.1462	DETECTED	369.15567	2.22E+03	4.56E+04	4.2518	2.1586	4.79E+01	-0.0007
796	6.31E+00	1.0219	376.09462	376.10641	1	0.9872	1.3961	376.10092	1.03E+03	5.61E+04	9.79E+01	0.333	8	1	0.822	5.67	0.00213	0.0043	0																2.35E+00	1.0206	376.09487	376.10304	0.0257	0.9872	1.3393	DETECTED	376.10072	1.37E+03	3.25E+04	11.7678	4.9326	3.66E+01	-0.0007
797	2.20E-01	1.022	102.05493	102.05834	1	0.9839	1.0796	102.05621	1.02E+03	3.85E+03	5.30E+00	0.083	2	0	0.682	4.24	0.00043	0.0005	0																							UNKNOWN
798	5.65E+00	1.0219	729.94129	729.95684	1	0.9872	1.165	729.95196	1.09E+03	2.87E+04	9.70E+01	0.375	9	1	0.943	1.38	0.00101	0.0043	0																1.24E+00	1.0206	729.94129	729.95495	0.0306	0.9872	1.1349	DETECTED	729.95233	1.67E+03	1.51E+04	3.5566	2.1666	2.59E+01	-0.0007
799	3.60E+02	1.0219	855.83519	855.86507	1	0.9833	1.7357	855.8499	1.05E+03	1.69E+06	5.97E+03	0.375	9	1	0.96	0.79	0.00067	0.0043	0																8.52E+01	1.0206	855.84524	855.85404	0.0286	0.9872	1.7254	DETECTED	855.85005	1.17E+03	7.52E+05	4.3489	12.4185	1.49E+03	-0.0007
800	1.17E+02	1.0219	857.83559	857.86464	1	0.9839	1.6345	857.84785	1.01E+03	5.72E+05	1.96E+03	0.375	9	4	0.959	1.13	0.00097	0.0043	0																2.99E+01	1.0206	857.836	857.85402	0.0638	0.9872	1.6345	DETECTED	857.84783	1.01E+03	2.76E+05	30.1704	11.9433	5.43E+02	-0.0007
801	7.88E-01	1.022	279.03485	279.04416		0.9953	1.1591	279.03968	1.11E+03	8.26E+03	1.05E+01	0.083	2	0	0.988	0.16	0.00005	0.0005	0																							UNKNOWN
802	1.13E+00	1.0221	379.08292	379.09782	1	0.9863	1.1364	379.09031	1.10E+03	1.29E+04	2.39E+01	0.125	3	1	0.774	3.89	0.00147	0.001	0																							UNKNOWN
803	1.99E+00	1.0222	232.02132	232.02809	1	0.9839	1.1168	232.02444	1.06E+03	1.84E+04	3.25E+01	0.625	15	0	0.758	8.87	0.00206	0.0195	0																							UNKNOWN
804	1.37E+00	1.0222	259.04947	259.05499	1	0.9872	1.1315	259.05211	1.12E+03	1.56E+04	2.17E+01	0.25	6	0	0.916	1.94	0.0005	0.0227	0																3.82E-01	1.01	259.04947	259.05499	0.049	0.9872	1.1235	DETECTED	259.05225	1.16E+03	7.75E+03	6.6603	3.0015	6.99E+00	0
805	1.78E+00	1.0222	194.04334	194.04897	1	0.9839	1.1251	194.04584	1.11E+03	1.55E+04	2.43E+01	0.375	9	0	0.809	5.2	0.00101	0.0226	0																6.46E-01	1.0206	194.04457	194.0486	0.0579	0.9872	1.1235	DETECTED	194.04606	1.11E+03	8.70E+03	2.4341	2	1.03E+01	-0.0007
806	9.07E-01	1.0222	292.13785	292.14247		0.9839	1.1478	292.14018	1.04E+03	1.18E+04	1.36E+01	0.167	4	0	0.898	2.4	0.0007	0.001	0																							UNKNOWN
807	2.47E-01	1.0222	147.06148	147.06659	1	0.9787	1.0582	147.06378	1.46E+03	3.17E+03	5.47E+00	0.042	1	0	1	0	0	0	0																							UNKNOWN
808	1.91E-01	1.0222	69.03323	69.0344		1.0001	1.0683	69.03395	1.26E+03	2.72E+03	5.09E+00	0.042	1	0	1	0	0	0	0																							UNKNOWN
809	1.84E-01	1.0222	108.04796	108.05316		0.9888	1.0683	108.05121	1.00E+03	2.18E+03	3.99E+00	0.042	1	0	1	0	0	0	0																							UNKNOWN
810	4.23E-01	1.0222	166.04676	166.05216		0.9888	1.091	166.05022	1.16E+03	4.27E+03	7.69E+00	0.042	1	0	1	0	0	0	0																							UNKNOWN
811	2.98E-01	1.0222	190.01501	190.01854	1	1.0001	1.0683	190.0169	1.85E+03	3.68E+03	6.75E+00	0.042	1	0	1	0	0	0	0																							UNKNOWN
812	2.36E-01	1.0222	199.99887	200.00202		1.0001	1.0683	200.0006	1.37E+03	3.34E+03	6.32E+00	0.042	1	0	1	0	0	0	0																							UNKNOWN
813	2.21E+00	1.0222	203.07964	203.08316	1	0.9888	1.091	203.08147	3.56E+03	2.29E+04	4.40E+01	0.042	1	0	1	0	0	0	0																							UNKNOWN
814	2.16E-01	1.0222	332.14433	332.15152	1	0.9839	1.091	332.14717	1.18E+03	4.44E+03	4.93E+00	0.083	2	0	0.883	1.55	0.00052	0.001	0																							UNKNOWN
815	3.21E-01	1.0222	224.08859	224.09429		0.9888	1.0683	224.09156	1.50E+03	3.05E+03	7.49E+00	0.042	1	0	1	0	0	0	0																							UNKNOWN
816	2.91E-01	1.0222	252.08307	252.09069	1	1.0001	1.091	252.08732	1.36E+03	3.75E+03	5.58E+00	0.042	1	0	1	0	0	0	0																							UNKNOWN
817	3.04E-01	1.0222	384.11479	384.12068	1	0.9953	1.0796	384.117	1.05E+03	4.03E+03	7.51E+00	0.083	2	0	0.685	4.2	0.00161	0.001	0																							UNKNOWN
818	8.45E-01	1.0222	385.14806	385.15693	1	0.9888	1.1251	385.1518	1.01E+03	8.00E+03	1.58E+01	0.083	2	0	0.99	0.13	0.00005	0.001	0																							UNKNOWN
819	1.63E-01	1.0222	271.07218	271.07714	1	0.9888	1.0569	271.07515	1.59E+03	3.60E+03	4.44E+00	0.042	1	0	1	0	0	0	0																							UNKNOWN
820	1.83E-01	1.0222	293.09608	293.10357	1	0.9888	1.0569	293.10047	1.93E+03	3.38E+03	4.13E+00	0.042	1	0	1	0	0	0	0																							UNKNOWN
821	3.11E-01	1.0222	301.04602	301.0513	1	0.9888	1.0569	301.04937	2.87E+03	7.04E+03	8.08E+00	0.042	1	0	1	0	0	0	0																							UNKNOWN
822	6.52E-01	1.0222	379.08334	379.09203	1	0.9998	1.1196	379.08824	1.12E+03	1.34E+04	1.81E+01	0.083	2	1	0.894	1.4	0.00053	0.0043	0																							UNKNOWN
823	3.33E-01	1.0222	358.08877	358.09656		1.0001	1.0796	358.093	1.57E+03	4.72E+03	7.09E+00	0.042	1	0	1	0	0	0	0																							UNKNOWN
824	8.17E-01	1.0222	518.15328	518.16373	1	0.9977	1.1023	518.15771	1.04E+03	5.09E+03	1.73E+01	0.083	2	0	0.862	1.84	0.00095	0.001	0																							UNKNOWN
825	3.80E-01	1.0222	397.01888	397.02759	1	0.9888	1.0569	397.02349	2.07E+03	4.32E+03	9.82E+00	0.042	1	0	1	0	0	0	0																							UNKNOWN
826	3.11E-01	1.0222	398.0395	398.04135	1	0.9888	1.0569	398.04057	1.24E+03	4.43E+03	1.02E+01	0.042	1	0	1	0	0	0	0																							UNKNOWN
827	7.62E-01	1.0222	489.12478	489.13575	1	0.9888	1.0796	489.13238	1.03E+03	3.73E+03	1.82E+01	0.042	1	0	1	0	0	0	0																							UNKNOWN
828	6.72E-01	1.0222	491.17283	491.17945	1	0.9888	1.0569	491.17721	1.56E+03	3.31E+03	1.51E+01	0.042	1	0	1	0	0	0	0																							UNKNOWN
829	5.20E-01	1.0222	526.09906	526.10817	1	0.9888	1.0796	526.10186	1.05E+03	2.68E+03	8.93E+00	0.042	1	0	1	0	0	0	0																							UNKNOWN
830	4.02E-01	1.0222	569.22208	569.2265	1	0.9888	1.0569	569.22371	1.19E+03	2.60E+03	9.32E+00	0.042	1	3	1	0	0	0	0																							UNKNOWN
831	1.85E-01	1.0222	666.23533	666.24533		1.0014	1.0695	666.24045	1.15E+03	2.69E+03	5.60E+00	0.042	1	0	1	0	0	0	0																							UNKNOWN
832	5.96E-01	1.0222	614.12712	614.13316	1	0.9888	1.0569	614.12998	1.09E+03	5.39E+03	1.88E+01	0.042	1	0	1	0	0	0	0																							UNKNOWN
833	7.56E-01	1.0222	727.93474	727.94063	1	1.0001	1.091	727.93663	1.31E+03	4.87E+03	1.68E+01	0.042	1	0	1	0	0	0	0																							UNKNOWN
834	2.01E+00	1.0222	931.85205	931.86723	1	0.9888	1.0683	931.85762	1.02E+03	2.37E+04	8.03E+01	0.042	1	0	1	0	0	0	0																							UNKNOWN
835	2.60E-01	1.0222	1003.81833	1003.83079		1.0001	1.0683	1003.82234	1.02E+03	2.06E+03	6.59E+00	0.042	1	0	1	0	0	0	0																							UNKNOWN
836	1.42E+00	1.0222	1007.88137	1007.88899	1	1.0001	1.0796	1007.88626	1.23E+03	1.36E+04	4.33E+01	0.042	1	0	1	0	0	0	0																							UNKNOWN
837	8.54E-01	1.0222	1050.87845	1050.89681	1	1.0001	1.0683	1050.89106	1.16E+03	1.10E+04	3.43E+01	0.042	1	0	1	0	0	0	0																							UNKNOWN
838	5.28E-01	1.0224	95.94846	95.95397		0.988	1.0941	95.95212	1.13E+03	5.51E+03	9.17E+00	0.167	4	0	0.901	2.08	0.0002	0.0055	0																							UNKNOWN
839	1.51E+00	1.0224	405.13043	405.13827	1	0.9947	1.1315	405.13374	1.18E+03	1.81E+04	3.03E+01	0.167	4	2	0.611	6.18	0.0025	0.0026	0																							UNKNOWN
840	8.81E-01	1.0225	213.07174	213.08079	1	0.9839	1.1281	213.07596	1.23E+03	5.83E+03	1.12E+01	0.125	3	2	0.771	4.09	0.00087	0.0055	0																							UNKNOWN
841	8.53E-01	1.0225	307.1098	307.11894	1	0.9863	1.1082	307.11473	1.14E+03	1.89E+04	1.83E+01	0.25	6	1	0.763	6.12	0.00188	0.0026	0																							UNKNOWN
842	5.15E-01	1.0225	294.91181	294.91998		0.9809	1.0645	294.91529	1.13E+03	2.17E+04	2.60E+01	0.167	4	24	0.821	3.84	0.00113	0.0026	0																							UNKNOWN
843	8.34E-01	1.0225	283.07823	283.08871	1	0.9839	1.1137	283.08379	1.51E+03	1.19E+04	1.26E+01	0.208	5	0	0.806	5.1	0.00144	0.0026	0																							UNKNOWN
844	3.11E+00	1.0226	377.08003	377.09606	1	0.9872	1.171	377.08723	1.01E+03	6.09E+04	1.02E+02	0.583	14	1	0.695	9.15	0.00345	0.0196	0																9.41E-01	1.0206	377.08595	377.0896	0.0304	0.9872	1.1008	DETECTED	377.08803	2.70E+03	2.42E+04	2.7573	1.6666	2.75E+01	-0.0007
845	1.17E-01	1.0226	130.08539	130.08767	1	0.9873	1.0668	130.08692	1.01E+03	2.90E+03	3.29E+00	0.042	1	5	1	0	0	0	0																							UNKNOWN
846	3.45E-01	1.0226	286.06011	286.07068	1	0.9833	1.0861	286.06656	1.04E+03	1.30E+04	1.22E+01	0.167	4	0	0.717	6.04	0.00173	0.0026	0																							UNKNOWN
847	4.58E-01	1.0227	136.03326	136.03771	1	0.9888	1.1023	136.03645	1.14E+03	3.61E+03	6.55E+00	0.042	1	0	1	0	0	0	0																							UNKNOWN
848	3.41E-01	1.0227	185.04593	185.0542		0.9888	1.0569	185.04947	2.45E+03	4.53E+03	8.26E+00	0.042	1	0	1	0	0	0	0																							UNKNOWN
849	1.99E+00	1.0227	189.00164	189.00617	1	0.9888	1.1705	189.0036	1.04E+03	1.57E+04	2.88E+01	0.042	1	0	1	0	0	0	0																							UNKNOWN
850	9.39E-01	1.0227	204.0672	204.07376	1	1.0001	1.1023	204.06914	1.83E+03	8.12E+03	1.56E+01	0.042	1	0	1	0	0	0	0																							UNKNOWN
851	4.90E-01	1.0227	213.99808	214.00367		1.0001	1.1023	214.00077	1.15E+03	4.15E+03	8.78E+00	0.042	1	0	1	0	0	0	0																							UNKNOWN
852	7.23E-01	1.0227	227.0924	227.09829		0.9888	1.1251	227.09591	1.17E+03	4.24E+03	9.20E+00	0.042	1	0	1	0	0	0	0																							UNKNOWN
853	1.65E+00	1.0227	232.01805	232.02504	1	0.9888	1.1137	232.02158	1.98E+03	1.56E+04	2.96E+01	0.042	1	0	1	0	0	0	0																							UNKNOWN
854	7.64E-01	1.0227	260.97789	260.98357		1.0001	1.091	260.98082	1.28E+03	1.72E+04	2.30E+01	0.042	1	0	1	0	0	0	0																							UNKNOWN
855	1.78E+00	1.0227	273.07955	273.08236	1	1.0001	1.1591	273.08077	2.27E+03	2.15E+04	2.68E+01	0.042	1	5	1	0	0	0	0																							UNKNOWN
856	1.92E-01	1.0227	339.0939	339.10546	1	0.9888	1.091	339.10039	1.05E+03	2.28E+03	2.78E+00	0.042	1	0	1	0	0	0	0																							UNKNOWN
857	5.85E-01	1.0227	422.04675	422.0536	1	1.0001	1.0683	422.05034	1.03E+03	5.62E+03	2.21E+01	0.042	1	0	1	0	0	0	0																							UNKNOWN
858	6.09E-01	1.0227	431.09729	431.10985	1	1.0001	1.0796	431.1041	1.66E+03	4.58E+03	1.51E+01	0.042	1	0	1	0	0	0	0																							UNKNOWN
859	3.61E-01	1.0227	433.1228	433.12608		1.0001	1.0683	433.12508	1.38E+03	2.62E+03	8.47E+00	0.042	1	0	1	0	0	0	0																							UNKNOWN
860	5.75E+00	1.0227	196.93397	196.93963	1	0.9977	1.1364	196.93863	2.16E+03	7.83E+04	1.80E+02	0.542	13	5	0.952	1.22	0.00024	0.0055	0																							UNKNOWN
861	2.81E+00	1.0228	216.92688	216.93132		1.0014	1.0944	216.92814	1.06E+03	3.65E+04	1.11E+02	0.125	3	0	0.952	0.74	0.00016	0.0026	0																							UNKNOWN
862	6.86E-01	1.0228	520.14563	520.15479	1	0.9947	1.0969	520.15077	1.03E+03	8.63E+03	1.86E+01	0.125	3	0	0.893	1.7	0.00089	0.0026	0																							UNKNOWN
863	2.27E-01	1.0228	289.12284	289.12852	1	0.9888	1.0683	289.12572	1.21E+03	3.54E+03	4.55E+00	0.083	2	0	0.743	3.36	0.00097	0.0196	0																							UNKNOWN
864	1.01E+00	1.0228	929.87635	929.89261	1	0.9947	1.1137	929.88562	1.01E+03	7.10E+03	1.96E+01	0.125	3	0	0.925	1.17	0.00109	0.0026	0																							UNKNOWN
865	2.72E+00	1.0229	378.09304	378.10436	1	0.9863	1.1804	378.09784	1.02E+03	3.21E+04	5.17E+01	0.375	9	0	0.777	6.13	0.00232	0.0107	0																8.18E-01	1.0206	378.09401	378.10187	0.025	0.9872	1.1803	DETECTED	378.09813	1.02E+03	1.67E+04	3.8681	2.5546	1.92E+01	-0.0007
866	1.21E+01	1.023	172.98785	172.99529	1	0.9872	1.6306	172.99166	1.01E+03	8.70E+04	1.57E+02	0.333	8	0	0.925	1.82	0.00032	0.0107	0																3.38E+00	1.0206	172.99019	172.99359	0.1094	0.9872	1.3847	DETECTED	172.99167	1.03E+03	2.56E+04	14.4902	5.6446	2.93E+01	-0.0007
867	7.45E-01	1.0229	550.17844	550.188	1	0.9953	1.0975	550.18284	1.26E+03	9.66E+03	2.05E+01	0.125	3	0	0.71	4.91	0.0027	0.0026	0																							UNKNOWN
868	7.74E-01	1.0229	584.15346	584.16548	1	0.9953	1.091	584.15919	1.04E+03	7.07E+03	1.86E+01	0.125	3	0	0.962	0.6	0.00035	0.0026	0																							UNKNOWN
869	6.21E+00	1.0229	899.79188	899.80597	1	0.9888	1.091	899.79861	1.09E+03	5.32E+04	1.88E+02	0.125	3	0	0.95	0.75	0.00067	0.0026	0																							UNKNOWN
870	6.21E+00	1.0229	901.79209	901.80574	1	0.9888	1.0796	901.79722	1.18E+03	5.49E+04	1.93E+02	0.125	3	0	0.96	0.74	0.00067	0.0026	0																							UNKNOWN
871	5.79E-01	1.023	154.04943	154.05527		0.9871	1.078	154.0521	1.22E+03	6.94E+03	1.33E+01	0.083	2	0	0.956	0.57	0.00009	0.0026	0																							UNKNOWN
872	4.52E-01	1.023	448.00107	448.01345		0.9953	1.1196	448.0099	1.19E+03	4.75E+03	9.61E+00	0.083	2	0	0.846	2.05	0.00092	0.0026	0																							UNKNOWN
873	8.08E-01	1.0232	78.91834	78.92076		0.9903	1.0941	78.91896	1.06E+03	1.13E+04	2.05E+01	0.25	6	0	0.919	2.43	0.00019	0.0055	0																							UNKNOWN
874	3.79E-01	1.0232	132.86608	132.86955	1	0.9815	1.1168	132.86783	1.05E+03	3.31E+03	6.00E+00	0.292	7	1	0.8	6.55	0.00087	0.0375	0																							UNKNOWN
875	3.22E-01	1.0233	68.02497	68.02668		0.9888	1.091	68.02557	1.14E+03	4.25E+03	6.38E+00	0.083	2	0	0.705	3.92	0.00027	0.0021	0																							UNKNOWN
876	5.42E+00	1.0233	232.91112	232.91826	1	0.9766	1.1281	232.91553	1.01E+03	6.75E+04	1.70E+02	1	24	10	0.922	2.2	0.00051	0.0107	0																1.89E+00	1.0206	232.91243	232.91826	0.023	0.9872	1.1121	DETECTED	232.91555	2.29E+03	5.25E+04	2.0861	84.8431	6.32E+01	-0.0007
877	1.54E+00	1.0234	379.08136	379.08833	1	0.9928	1.1234	379.08481	1.33E+03	2.19E+04	4.78E+01	0.167	4	0	0.801	4.33	0.00164	0.0039	0																							UNKNOWN
878	2.45E+00	1.0234	275.06125	275.07052	1	0.9888	1.1804	275.06643	1.12E+03	2.74E+04	3.46E+01	0.292	7	0	0.893	2.92	0.0008	0.0107	0																							UNKNOWN
879	5.74E-01	1.0235	246.03443	246.04417	1	0.9899	1.1054	246.04091	1.03E+03	6.51E+03	9.56E+00	0.167	4	0	0.749	3.7	0.00091	0.0039	0																							UNKNOWN
880	5.53E-01	1.0235	219.04092	219.04931		0.9987	1.1349	219.04466	1.05E+03	7.04E+03	1.39E+01	0.083	2	0	0.704	3.94	0.00086	0.0017	0																							UNKNOWN
881	7.70E-01	1.0235	233.03434	233.04222	1	0.9888	1.1251	233.03871	1.07E+03	8.99E+03	1.44E+01	0.083	2	0	0.722	3.7	0.00086	0.0017	0																							UNKNOWN
882	5.96E+01	1.0236	126.90187	126.90971	1	0.9766	2.4779	126.90486	1.01E+03	4.22E+05	8.18E+02	1	24	3	0.932	2.68	0.00034	0.0107	0																1.29E+01	1.0206	126.90393	126.90692	0.067	0.9872	1.7367	DETECTED	126.90485	1.33E+03	1.38E+05	6.4979	12.7097	1.57E+02	-0.0007
883	1.93E+00	1.0236	694.2566	694.28082	1	0.9839	1.1833	694.26899	1.03E+03	7.08E+03	2.06E+01	0.583	14	0	0.884	2.96	0.00206	0.0116	0																							UNKNOWN
884	8.11E-01	1.0237	217.10521	217.11126	1	0.9793	1.0604	217.10797	1.15E+03	6.03E+03	1.87E+01	0.125	3	4	0.767	3.87	0.00084	0.0033	0																							UNKNOWN
885	1.07E+00	1.0238	163.04922	163.05874	1	0.9839	1.1583	163.05474	1.02E+03	8.97E+03	1.67E+01	0.167	4	0	0.724	5.23	0.00085	0.0106	0																							UNKNOWN
886	3.41E-01	1.0238	106.97936	106.98144	1	0.9839	1.0941	106.98064	1.05E+03	3.83E+03	6.36E+00	0.083	2	0	0.907	1.22	0.00013	0.0042	0																							UNKNOWN
887	3.60E-01	1.0238	257.13831	257.14585		0.9808	1.0827	257.14128	1.32E+03	4.50E+03	6.09E+00	0.083	2	0	0.733	3.54	0.00091	0.0042	0																							UNKNOWN
888	6.13E-01	1.0238	215.12503	215.13112	1	0.988	1.1168	215.12742	1.06E+03	4.94E+03	9.82E+00	0.083	2	0	0.895	1.38	0.0003	0.0042	0																							UNKNOWN
889	6.41E-01	1.0242	137.03194	137.03657	1	0.984	1.0976	137.03472	1.04E+03	8.90E+03	1.50E+01	0.125	3	7	0.751	4.18	0.00057	0.0042	0																							UNKNOWN
890	5.70E-01	1.0242	696.25724	696.27931	1	0.9919	1.1281	696.26551	1.02E+03	3.07E+03	7.49E+00	0.125	3	1	0.894	1.59	0.00111	0.0106	0																							UNKNOWN
891	2.61E-01	1.0243	130.04984	130.05383	1	0.9873	1.0713	130.05176	1.05E+03	3.41E+03	5.65E+00	0.083	2	0	0.935	0.85	0.00011	0.0033	0																							UNKNOWN
892	6.61E-01	1.0243	111.00574	111.00855	1	0.9809	1.0604	111.0067	1.80E+03	9.13E+03	1.66E+01	0.042	1	2	1	0	0	0	0																							UNKNOWN
893	3.68E-01	1.0243	135.02585	135.0302		0.9809	1.0604	135.02894	1.34E+03	4.48E+03	8.22E+00	0.042	1	0	1	0	0	0	0																							UNKNOWN
894	6.68E-01	1.0243	229.06856	229.07256		0.9809	1.049	229.07019	3.04E+03	5.88E+03	1.55E+01	0.042	1	0	1	0	0	0	0																							UNKNOWN
895	2.44E-01	1.0243	247.11527	247.12187		0.9809	1.049	247.11869	1.25E+03	3.65E+03	6.47E+00	0.042	1	3	1	0	0	0	0																							UNKNOWN
896	3.82E-01	1.0244	130.0484	130.0547		0.9839	1.0634	130.05036	1.82E+03	3.89E+03	7.61E+00	0.042	1	0	1	0	0	0	0																							UNKNOWN
897	2.56E-01	1.0244	197.07909	197.08664	1	0.9839	1.0634	197.08145	1.04E+03	2.62E+03	6.02E+00	0.042	1	0	1	0	0	0	0																							UNKNOWN
898	2.70E-01	1.0244	198.07889	198.08654	1	0.9953	1.0634	198.08275	1.32E+03	3.19E+03	7.39E+00	0.042	1	0	1	0	0	0	0																							UNKNOWN
899	2.97E-01	1.0244	199.09446	199.10217	1	0.9833	1.0969	199.09703	1.10E+03	3.43E+03	4.99E+00	0.042	1	0	1	0	0	0	0																							UNKNOWN
900	4.55E+00	1.0243	377.08152	377.08759	1	0.9984	1.1688	377.08602	1.26E+03	6.56E+04	1.41E+02	0.042	1	11	1	0	0	0	0																							UNKNOWN
901	2.59E-01	1.0244	250.09241	250.09757	1	0.9947	1.0969	250.09453	1.35E+03	5.40E+03	6.20E+00	0.042	1	0	1	0	0	0	0																							UNKNOWN
902	1.64E-01	1.0244	258.0576	258.06636	1	1.006	1.0855	258.06229	1.27E+03	4.32E+03	4.60E+00	0.042	1	0	1	0	0	0	0																							UNKNOWN
903	1.61E-01	1.0244	314.09577	314.10104	1	0.9947	1.0742	314.09841	1.71E+03	6.30E+03	4.42E+00	0.042	1	0	1	0	0	0	0																							UNKNOWN
904	2.35E-01	1.0244	330.09115	330.09595		0.9947	1.0628	330.09429	1.89E+03	8.48E+03	6.72E+00	0.042	1	2	1	0	0	0	0																							UNKNOWN
905	1.56E-01	1.0244	338.09555	338.10337	1	0.9833	1.0628	338.10147	1.07E+03	3.79E+03	3.35E+00	0.042	1	0	1	0	0	0	0																							UNKNOWN
906	2.02E-01	1.0244	380.09353	380.10046	1	1.006	1.0742	380.09637	1.01E+03	4.60E+03	6.25E+00	0.042	1	0	1	0	0	0	0																							UNKNOWN
907	1.79E-01	1.0244	384.10942	384.11792		0.9947	1.0628	384.11343	1.17E+03	3.30E+03	4.67E+00	0.042	1	0	1	0	0	0	0																							UNKNOWN
908	2.93E-01	1.0244	883.86494	883.87572	1	1.006	1.0969	883.87309	1.02E+03	2.65E+03	5.70E+00	0.042	1	0	1	0	0	0	0																							UNKNOWN
909	1.16E+00	1.0244	289.07548	289.08614	1	0.9888	1.165	289.08049	1.34E+03	1.28E+04	1.60E+01	0.208	5	0	0.899	2.05	0.00059	0.009	0																							UNKNOWN
910	6.16E-01	1.0245	162.07506	162.07941	1	1.0001	1.1054	162.07717	1.12E+03	7.12E+03	1.18E+01	0.167	4	0	0.783	4.27	0.00069	0.0099	0																							UNKNOWN
911	1.63E-01	1.0245	103.0031	103.00662	1	0.9839	1.0748	103.00431	1.03E+03	3.29E+03	4.08E+00	0.083	2	0	0.68	4.25	0.00044	0.0055	0																							UNKNOWN
912	1.96E+00	1.0244	731.944	731.95721	1	0.9873	1.1251	731.95068	1.03E+03	9.92E+03	3.24E+01	0.208	5	0	0.888	3.06	0.00224	0.009	0																							UNKNOWN
913	6.16E-01	1.0245	261.12706	261.13783	1	0.9815	1.1023	261.13253	1.02E+03	8.47E+03	1.12E+01	0.25	6	0	0.765	3.78	0.00099	0.0109	0																							UNKNOWN
914	1.02E+00	1.0248	80.91577	80.91923		0.9903	1.091	80.91681	1.17E+03	1.60E+04	2.97E+01	0.208	5	0	0.9	2.7	0.00022	0.0106	0																							UNKNOWN
915	4.50E-01	1.0248	137.88989	137.8923		0.984	1.1089	137.89164	1.20E+03	4.92E+03	9.62E+00	0.042	1	7	1	0	0	0	0																							UNKNOWN
916	2.79E-01	1.0248	171.00341	171.00917	1	1.0067	1.0862	171.00695	1.36E+03	3.75E+03	7.68E+00	0.042	1	0	1	0	0	0	0																							UNKNOWN
917	1.93E-01	1.0248	354.09222	354.09711	1	0.9899	1.0581	354.09552	1.02E+03	3.81E+03	6.25E+00	0.042	1	0	1	0	0	0	0																							UNKNOWN
918	2.67E-01	1.025	104.03212	104.0383	1	0.9815	1.091	104.03501	1.07E+03	7.35E+03	8.44E+00	0.125	3	0	0.845	2.79	0.00029	0.0121	0																2.67E-01	1.0206	104.03404	104.03683	0.0202	0.9872	1.0781	DETECTED	104.03514	1.11E+03	7.35E+03	1.5236	1.3332	8.44E+00	-0.0007
919	6.89E-01	1.025	132.02793	132.03538	1	0.985	1.1023	132.03212	1.15E+03	5.63E+03	1.02E+01	0.125	3	0	0.845	2.83	0.00037	0.0121	0																							UNKNOWN
920	1.28E+00	1.025	377.08487	377.09597	1	0.9863	1.2031	377.09072	1.10E+03	2.36E+04	2.81E+01	0.125	3	2	0.906	1.84	0.00069	0.009	0																							UNKNOWN
921	3.98E+00	1.0251	257.05107	257.05722	1	0.9873	1.1364	257.05516	1.94E+03	4.24E+04	6.05E+01	0.167	4	0	0.92	1.65	0.00042	0.0081	0																							UNKNOWN
922	3.60E+00	1.0251	882.8631	882.87575	1	0.9953	1.1364	882.86801	1.03E+03	1.48E+04	5.35E+01	0.125	3	0	0.946	0.84	0.00074	0.009	0																							UNKNOWN
923	6.24E-01	1.0251	144.96858	144.97435	1	0.9977	1.1213	144.97069	1.05E+03	7.33E+03	1.37E+01	0.25	6	10	0.861	3.3	0.00048	0.009	0																							UNKNOWN
924	6.28E-01	1.0252	167.05369	167.06089	1	0.9954	1.1089	167.05689	1.10E+03	8.98E+03	1.83E+01	0.083	2	1	0.758	3.23	0.00054	0.0008	0																							UNKNOWN
925	4.53E-01	1.0252	296.0339	296.03861		1.0032	1.1054	296.03664	1.12E+03	6.39E+03	8.00E+00	0.083	2	0	0.894	1.41	0.00042	0.0008	0																							UNKNOWN
926	2.07E-01	1.0254	125.0585	125.0625	1	0.9899	1.0827	125.06068	1.04E+03	2.21E+03	4.78E+00	0.083	2	0	0.899	1.34	0.00017	0.0011	0																							UNKNOWN
927	4.49E-01	1.0255	282.01864	282.0283	1	0.9954	1.1054	282.02219	1.05E+03	5.18E+03	6.51E+00	0.167	4	0	0.892	1.86	0.00053	0.0029	0																							UNKNOWN
928	4.39E-01	1.0256	97.96073	97.96545	1	0.9919	1.1054	97.96371	1.36E+03	3.96E+03	6.58E+00	0.042	1	0	1	0	0	0	0																							UNKNOWN
929	5.79E-01	1.0256	127.03883	127.04326	1	0.9919	1.1736	127.04048	1.25E+03	3.09E+03	5.12E+00	0.042	1	0	1	0	0	0	0																							UNKNOWN
930	6.74E-01	1.0256	131.97506	131.97749		1.0032	1.1281	131.97609	1.09E+03	6.22E+03	1.03E+01	0.042	1	0	1	0	0	0	0																							UNKNOWN
931	2.30E-01	1.0256	151.00766	151.01322		1.0032	1.0713	151.01199	1.62E+03	3.80E+03	6.30E+00	0.042	1	0	1	0	0	0	0																							UNKNOWN
932	1.45E-01	1.0256	153.09132	153.09398		0.9919	1.0713	153.09217	1.01E+03	1.74E+03	2.88E+00	0.042	1	4	1	0	0	0	0																							UNKNOWN
933	4.23E-01	1.0256	162.05351	162.05695	1	0.9919	1.1054	162.05537	1.51E+03	3.40E+03	5.64E+00	0.042	1	0	1	0	0	0	0																							UNKNOWN
934	2.45E-01	1.0256	167.00769	167.01076		0.9919	1.0713	167.00883	1.12E+03	3.01E+03	5.01E+00	0.042	1	0	1	0	0	0	0																							UNKNOWN
935	9.94E-01	1.0256	180.03324	180.03522	1	0.9919	1.0941	180.03386	1.40E+03	1.40E+04	2.36E+01	0.042	1	0	1	0	0	0	0																							UNKNOWN
936	1.88E-01	1.0256	183.10023	183.10301	1	1.0146	1.1054	183.10187	1.12E+03	2.08E+03	3.50E+00	0.042	1	0	1	0	0	0	0																							UNKNOWN
937	8.99E-01	1.0256	207.00914	207.01306		0.9919	1.1168	207.01214	1.17E+03	1.10E+04	2.00E+01	0.042	1	0	1	0	0	0	0																							UNKNOWN
938	9.64E-01	1.0256	215.02782	215.03631		1.0032	1.1281	215.03124	1.18E+03	7.98E+03	1.58E+01	0.042	1	0	1	0	0	0	0																							UNKNOWN
939	6.43E-01	1.0256	292.08378	292.08649	1	0.9919	1.0827	292.08475	2.25E+03	9.46E+03	1.20E+01	0.042	1	0	1	0	0	0	0																							UNKNOWN
940	3.10E-01	1.0256	296.07705	296.0834		1.0032	1.0941	296.08028	1.79E+03	4.75E+03	5.96E+00	0.042	1	0	1	0	0	0	0																							UNKNOWN
941	5.69E-01	1.0256	479.1453	479.15759		1.0032	1.1054	479.14915	1.06E+03	3.28E+03	1.19E+01	0.042	1	0	1	0	0	0	0																							UNKNOWN
942	3.25E-01	1.0256	495.13931	495.15039	1	1.0146	1.0827	495.14367	1.28E+03	2.14E+03	7.14E+00	0.042	1	0	1	0	0	0	0																							UNKNOWN
943	1.07E+00	1.0257	272.05027	272.05727	1	0.9977	1.1705	272.05452	1.04E+03	1.02E+04	1.26E+01	0.125	3	0	0.8	3.6	0.00098	0.0109	0																							UNKNOWN
944	2.91E-01	1.0258	275.99996	276.00509	1	0.9888	1.0748	276.00162	1.03E+03	5.18E+03	6.34E+00	0.125	3	0	0.93	1.18	0.00033	0.0085	0																							UNKNOWN
945	2.31E-01	1.0259	102.01797	102.02233	1	0.9919	1.0827	102.02048	1.12E+03	2.60E+03	4.32E+00	0.042	1	0	1	0	0	0	0																							UNKNOWN
946	2.93E-01	1.0259	108.96929	108.97143		0.9919	1.0827	108.97004	1.32E+03	3.57E+03	5.93E+00	0.042	1	0	1	0	0	0	0																							UNKNOWN
947	2.91E-01	1.0259	213.01014	213.01621		0.9805	1.06	213.01277	1.45E+03	3.38E+03	6.51E+00	0.042	1	0	1	0	0	0	0																							UNKNOWN
948	3.41E-01	1.0259	223.06507	223.07181	1	0.9919	1.0827	223.06755	1.24E+03	2.34E+03	5.49E+00	0.042	1	0	1	0	0	0	0																							UNKNOWN
949	3.47E-01	1.0259	235.07868	235.08443	1	0.9919	1.0941	235.08169	1.03E+03	3.59E+03	6.00E+00	0.042	1	0	1	0	0	0	0																							UNKNOWN
950	2.05E-01	1.0259	256.0891	256.09412	1	0.9919	1.06	256.09139	1.80E+03	3.95E+03	5.42E+00	0.042	1	0	1	0	0	0	0																							UNKNOWN
951	1.07E+00	1.0259	286.93971	286.94116		0.9919	1.06	286.94013	5.72E+03	2.41E+04	3.05E+01	0.042	1	0	1	0	0	0	0																							UNKNOWN
952	2.87E-01	1.0259	287.10619	287.11185	1	0.9919	1.1054	287.10831	1.19E+03	3.54E+03	4.48E+00	0.042	1	0	1	0	0	0	0																							UNKNOWN
953	1.25E-01	1.0259	294.90527	294.90961		1.0032	1.0713	294.90745	1.07E+03	2.52E+03	3.16E+00	0.042	1	0	1	0	0	0	0																							UNKNOWN
954	1.86E-01	1.0259	299.81511	299.82444	1	0.9919	1.0827	299.82112	1.08E+03	3.48E+03	4.30E+00	0.042	1	0	1	0	0	0	0																							UNKNOWN
955	7.44E-01	1.0259	309.95397	309.95584		0.9805	1.0713	309.95567	1.28E+03	1.66E+04	1.92E+01	0.042	1	0	1	0	0	0	0																							UNKNOWN
956	1.27E-01	1.0259	339.16031	339.17		0.9919	1.06	339.16499	1.12E+03	2.11E+03	2.80E+00	0.042	1	0	1	0	0	0	0																							UNKNOWN
957	4.62E+00	1.0259	947.7796	947.78608	1	0.9953	1.091	947.78481	1.28E+03	3.57E+04	1.19E+02	0.125	3	0	0.929	1.37	0.0013	0.0081	0																							UNKNOWN
958	3.18E-01	1.0262	277.05744	277.06436	1	0.9977	1.1112	277.06212	1.08E+03	9.42E+03	7.19E+00	0.083	2	0	0.967	0.41	0.00011	0.009	0																							UNKNOWN
959	5.30E-01	1.0263	212.06045	212.06877	1	0.9888	1.0683	212.06428	1.02E+03	5.10E+03	1.12E+01	0.125	3	0	0.748	4.13	0.00088	0.0085	0																							UNKNOWN
960	9.72E+00	1.0264	132.94241	132.94857	1	0.9787	1.3881	132.94609	1.04E+03	1.17E+05	2.14E+02	0.958	23	19	0.897	3.4	0.00045	0.0243	0																7.09E-01	1.0206	132.94482	132.94738	0.0337	0.9872	1.1008	DETECTED	132.94618	1.12E+03	1.61E+04	1.5154	1.5752	1.83E+01	-0.0007
961	7.87E-01	1.0264	202.99599	203.00505	1	0.9492	1.1315	202.9999	1.12E+03	8.77E+03	1.10E+01	0.25	6	0	0.59	6.94	0.00141	0.018	0																4.96E-01	1.0206	202.99599	203.00505	0.0494	0.9532	1.0894	DETECTED	203.00009	1.40E+03	6.21E+03	1	1	7.64E+00	-0.0007
962	7.70E-01	1.0265	604.05175	604.05712	1	0.9953	1.091	604.05541	1.32E+03	3.98E+03	1.45E+01	0.083	2	0	0.859	1.85	0.00112	0.0085	0																							UNKNOWN
963	1.20E+00	1.0267	256.89056	256.89679	1	0.9986	1.1316	256.8944	1.61E+03	1.60E+04	3.18E+01	0.542	13	13	0.929	2.2	0.00057	0.0243	0																4.54E-01	1.0206	256.89359	256.89612	0.0263	0.9986	1.1121	DETECTED	256.89474	2.87E+03	1.05E+04	3.9985	2.4993	9.87E+00	-0.0007
964	1.13E+00	1.0267	258.97922	258.98507	1	0.9839	1.091	258.98217	1.60E+03	2.02E+04	2.79E+01	0.083	2	1	0.994	0.05	0.00001	0.0081	0																							UNKNOWN
965	3.13E-01	1.0269	202.10747	202.11263	1	0.9863	1.0885	202.10929	1.11E+03	5.77E+03	7.22E+00	0.125	3	0	0.778	3.66	0.00074	0.018	0																1.89E-01	1.0206	202.10801	202.11133	0.0409	0.9872	1.0781	DETECTED	202.10915	1.13E+03	3.19E+03	1.6663	1.3332	3.90E+00	-0.0007
966	2.15E+00	1.0271	142.97169	142.97672	1	0.9953	1.1302	142.97295	1.07E+03	2.00E+04	4.56E+01	0.958	23	0	0.895	2.89	0.00041	0.0192	0																7.91E-01	1.0206	142.97208	142.97347	0.0321	0.9986	1.1235	DETECTED	142.97299	2.17E+03	1.43E+04	4.2359	2.7495	1.63E+01	-0.0007
967	2.06E+00	1.0272	140.97189	140.97882	1	0.9839	1.1121	140.97589	1.39E+03	2.20E+04	4.59E+01	0.5	12	8	0.815	4.63	0.00065	0.0238	0																1.04E+00	1.0206	140.97431	140.97882	0.0355	0.9872	1.1121	DETECTED	140.97551	2.68E+03	1.95E+04	2.7221	1.8332	2.21E+01	-0.0007
968	1.16E+00	1.0275	195.97494	195.9812	1	0.9977	1.1226	195.97704	1.40E+03	9.02E+03	2.53E+01	0.542	13	0	0.842	3.72	0.00073	0.0192	0																							UNKNOWN
969	7.19E-01	1.0276	144.96783	144.97312	1	0.9977	1.1262	144.97009	1.02E+03	7.02E+03	1.23E+01	0.542	13	5	0.834	4.53	0.00066	0.0243	0																2.61E-01	1.0206	144.9691	144.97043	0.076	0.9986	1.0894	DETECTED	144.96976	1.70E+03	5.31E+03	2.9993	1.9996	6.04E+00	-0.0007
970	9.77E-01	1.0278	193.97565	193.98267	1	0.9977	1.1281	193.97941	1.02E+03	8.04E+03	2.00E+01	0.875	21	0	0.856	4.94	0.00096	0.0243	0																2.90E-01	1.0206	193.97741	193.98057	0.0441	0.9986	1.1121	DETECTED	193.97944	1.16E+03	4.99E+03	3.9985	2.4993	5.91E+00	-0.0007
971	8.39E-01	1.0279	131.03269	131.03812	1	0.975	1.2143	131.03543	1.03E+03	1.12E+04	2.29E+01	0.458	11	3	0.814	4.63	0.00061	0.1411	0																2.92E-01	1.1297	131.03469	131.03812	0.0785	1.1008	1.2143	DETECTED	131.03531	1.04E+03	7.87E+03	3.9712	1.6666	8.97E+00	-0.0052
972	2.23E+02	1.028	215.02859	215.0371	1	0.9872	1.7368	215.03335	1.01E+03	1.43E+06	3.09E+03	0.417	10	3	0.92	2.92	0.00063	0.0185	0																5.67E+01	1.0206	215.03188	215.03448	0.0581	0.9872	1.3166	DETECTED	215.03339	1.75E+03	6.08E+05	5.2603	3.3978	8.48E+02	-0.0007
974	7.46E+01	1.0284	217.02767	217.03574	1	0.9769	1.2825	217.03093	1.02E+03	4.68E+05	1.05E+03	0.375	9	2	0.923	1.74	0.00038	0.0185	0																2.04E+01	1.0206	217.0291	217.03392	0.1106	0.9872	1.2825	DETECTED	217.03092	1.39E+03	1.98E+05	5.2269	3.4435	2.88E+02	-0.0007
975	7.23E-01	1.0285	123.94767	123.95366	1	0.9977	1.1285	123.94938	1.02E+03	7.10E+03	1.53E+01	0.958	23	0	0.874	4.06	0.0005	0.0243	0																2.84E-01	1.0206	123.94844	123.95036	0.0438	0.9986	1.1121	DETECTED	123.94919	1.04E+03	4.22E+03	3.9985	2.4993	4.81E+00	-0.0007
976	5.73E-01	1.0291	154.05585	154.06416		1.0001	1.1251	154.05934	1.24E+03	6.23E+03	1.03E+01	0.083	2	0	0.702	3.95	0.00061	0.007	0																							UNKNOWN
977	3.33E-01	1.0291	346.02881	346.03729	1	1.0001	1.1054	346.03355	1.09E+03	3.85E+03	5.40E+00	0.083	2	0	0.879	1.58	0.00055	0.007	0																							UNKNOWN
978	2.58E-01	1.0292	74.93928	74.94229		1.0066	1.1054	74.94033	1.01E+03	5.10E+03	9.31E+00	0.167	4	0	0.769	4.05	0.0003	0.0154	0																							UNKNOWN
979	6.90E-01	1.0297	125.94177	125.95072	1	0.9977	1.1245	125.94612	1.03E+03	7.39E+03	1.57E+01	0.917	22	0	0.739	8.28	0.00104	0.0243	0																2.91E-01	1.0397	125.94429	125.94714	0.0376	0.9986	1.1008	DETECTED	125.94587	1.31E+03	5.79E+03	2	1.5	6.60E+00	0.0071
980	5.24E-01	1.0297	186.11146	186.11622		0.9953	1.1137	186.11352	1.33E+03	4.81E+03	8.77E+00	0.125	3	0	0.933	1.27	0.00024	0.007	0																							UNKNOWN
981	2.13E+00	1.03	140.97528	140.97932	1	0.9922	1.1142	140.97642	1.49E+03	1.94E+04	4.48E+01	0.375	9	9	0.876	2.66	0.00037	0.018	0																							UNKNOWN
982	1.30E+00	1.03	138.87301	138.88013	1	0.9987	1.1356	138.87567	1.00E+03	2.28E+04	4.23E+01	0.417	10	1	0.782	5.02	0.0007	0.0171	0																							UNKNOWN
983	1.06E+01	1.0299	1169.97247	1169.9766	1	0.9883	1.1813	1169.97472	1.51E+04	3.19E+04	8.89E+01	0.083	2	0	0.969	0.41	0.00048	0.0035	0																							UNKNOWN
984	3.49E+02	1.03	955.96895	955.97361	1	0.9492	3.2372	955.97154	2.38E+04	1.81E+05	5.40E+02	1	24	0	0.984	0.54	0.00052	0	0																1.20E+02	1.03	955.97034	955.97279	0.2069	0.9759	1.9411	DETECTED	955.97168	2.91E+04	1.64E+05	20.2447	10.6223	2.91E+02	0.0087
985	6.23E-01	1.0305	201.79691	201.80658	1	0.9922	1.1281	201.80227	1.01E+03	5.62E+03	1.40E+01	0.708	17	0	0.72	8.78	0.00177	0.0251	0																							UNKNOWN
986	4.74E-01	1.0307	118.04912	118.05274	1	0.9888	1.091	118.05105	1.03E+03	6.66E+03	1.22E+01	0.125	3	0	0.803	3.5	0.00041	0.0159	0																							UNKNOWN
987	1.61E+00	1.0307	136.91631	136.92158		1.0077	1.2348	136.91722	1.00E+03	1.58E+04	3.18E+01	0.042	1	0	1	0	0	0	0																							UNKNOWN
988	4.17E-01	1.0307	138.91358	138.91583		1.0077	1.0986	138.91459	1.21E+03	5.23E+03	1.05E+01	0.042	1	0	1	0	0	0	0																							UNKNOWN
989	1.50E+01	1.0295	154.9235	154.93257	1	0.9928	1.5691	154.92818	1.01E+03	1.39E+05	2.59E+02	0.042	1	25	1	0	0	0	0																1.21E+00	1.0206	154.92503	154.92926	0.0217	0.9986	1.2598	DETECTED	154.92783	1.02E+03	1.49E+04	9.3446	5.8673	1.69E+01	-0.0007
990	1.34E-01	1.0307	71.0486	71.05045		1.0066	1.0861	71.04976	1.15E+03	2.72E+03	3.27E+00	0.042	1	0	1	0	0	0	0																							UNKNOWN
991	1.78E-01	1.0307	116.03357	116.03614		0.9922	1.0604	116.03489	1.27E+03	2.84E+03	5.17E+00	0.042	1	0	1	0	0	0	0																							UNKNOWN
992	9.25E-02	1.0307	284.07884	284.08685	1	1.0066	1.0748	284.08323	1.23E+03	3.21E+03	2.69E+00	0.042	1	0	1	0	0	0	0																							UNKNOWN
993	1.60E-01	1.0307	332.84219	332.84657		1.015	1.1058	332.84473	1.11E+03	3.83E+03	3.86E+00	0.042	1	0	1	0	0	0	0																							UNKNOWN
994	5.24E-01	1.031	170.04168	170.0487	1	0.9759	1.1764	170.04548	1.01E+03	8.21E+03	1.62E+01	0.208	5	0	0.681	8.45	0.00144	0.1323	0																3.43E-01	1.01	170.04256	170.04619	0.0317	0.9759	1.0781	DETECTED	170.04549	1.01E+03	7.37E+03	4.9476	1.5	8.42E+00	0
995	8.71E+01	1.031	957.96644	957.9729	1	0.9272	3.3947	957.96928	6.83E+03	6.24E+04	1.88E+02	1	24	0	0.984	0.54	0.00052	0	0																4.09E+01	1.031	957.96689	957.97082	0.2699	0.9759	1.9411	DETECTED	957.96943	9.50E+03	5.32E+04	18.4747	8.4991	9.41E+01	-0.0017
996	9.74E-01	1.0315	217.10275	217.10879	1	0.9815	1.1339	217.10671	1.22E+03	7.10E+03	2.31E+01	0.292	7	1	0.734	5.2	0.00113	0.1087	0																							UNKNOWN
997	1.57E+00	1.0316	89.96898	89.97124	1	0.9953	1.134	89.96974	1.03E+03	1.50E+04	3.17E+01	0.917	22	0	0.861	5.15	0.00046	0.0238	0																5.93E-01	1.0206	89.96944	89.97016	0.0335	0.9986	1.1235	DETECTED	89.9698	1.58E+03	9.29E+03	4.3288	2.7495	1.07E+01	-0.0007
998	2.01E-01	1.0317	88.001	88.00406		1.0032	1.0827	88.00237	1.16E+03	2.42E+03	4.04E+00	0.042	1	0	1	0	0	0	0																							UNKNOWN
999	2.97E-01	1.0317	88.03905	88.04245		0.9888	1.091	88.04087	1.03E+03	2.78E+03	5.15E+00	0.042	1	0	1	0	0	0	0																							UNKNOWN
1000	1.67E-01	1.0317	127.94238	127.94539	1	1.0146	1.091	127.94355	1.12E+03	2.76E+03	4.57E+00	0.083	2	0	0.756	3.25	0.00042	0	0																							UNKNOWN
1001	4.64E-01	1.0317	161.08027	161.0846	1	0.9939	1.0961	161.08194	1.07E+03	5.07E+03	9.61E+00	0.042	1	0	1	0	0	0	0																							UNKNOWN
1002	2.52E-01	1.0317	158.08167	158.08381	1	1.0115	1.091	158.08265	1.10E+03	3.12E+03	5.62E+00	0.042	1	0	1	0	0	0	0																							UNKNOWN
1003	9.43E-01	1.0317	198.0836	198.08639		1.0032	1.1168	198.08573	1.84E+03	7.05E+03	1.23E+01	0.042	1	0	1	0	0	0	0																							UNKNOWN
1004	1.84E-01	1.0317	200.09102	200.0958	1	0.9939	1.062	200.093	1.02E+03	2.15E+03	4.64E+00	0.042	1	0	1	0	0	0	0																							UNKNOWN
1005	2.62E-01	1.0317	205.10227	205.1077	1	0.9919	1.0827	205.10644	1.27E+03	2.30E+03	4.13E+00	0.042	1	0	1	0	0	0	0																							UNKNOWN
1006	1.24E+00	1.0317	202.99868	203.00375	1	0.9888	1.1137	203.00191	2.63E+03	9.31E+03	1.78E+01	0.042	1	0	1	0	0	0	0																							UNKNOWN
1007	5.17E-01	1.0317	333.07557	333.08134	1	1.0146	1.1281	333.07789	1.07E+03	6.00E+03	7.50E+00	0.042	1	0	1	0	0	0	0																							UNKNOWN
1008	1.56E-01	1.0317	306.96218	306.97003		1.0115	1.0796	306.9673	1.19E+03	3.81E+03	4.07E+00	0.042	1	0	1	0	0	0	0																							UNKNOWN
1009	2.82E-01	1.0317	368.10676	368.11664	1	0.9888	1.091	368.11379	1.02E+03	2.75E+03	4.56E+00	0.042	1	0	1	0	0	0	0																							UNKNOWN
1010	6.35E-01	1.0326	218.10061	218.10676		0.9888	1.091	218.10398	1.54E+03	4.35E+03	1.00E+01	0.042	1	0	1	0	0	0	0																							UNKNOWN
1011	1.79E+00	1.0326	219.03922	219.04655	1	1.0115	1.1364	219.04238	1.67E+03	1.19E+04	2.82E+01	0.042	1	0	1	0	0	0	0																							UNKNOWN
1012	1.69E-01	1.0326	286.1722	286.17512	1	1.0001	1.0796	286.17348	1.11E+03	2.88E+03	3.63E+00	0.042	1	0	1	0	0	0	0																							UNKNOWN
1013	1.01E-01	1.0326	290.86942	290.87783	1	1.0229	1.091	290.87327	1.06E+03	2.16E+03	2.67E+00	0.042	1	0	1	0	0	0	0																							UNKNOWN
1014	1.75E-01	1.0326	316.09167	316.10325	1	1.0001	1.091	316.09747	1.25E+03	3.53E+03	3.20E+00	0.042	1	0	1	0	0	0	0																							UNKNOWN
1015	8.07E-01	1.0326	391.12717	391.14165	1	1.0001	1.1364	391.13513	1.21E+03	4.98E+03	1.05E+01	0.042	1	0	1	0	0	0	0																							UNKNOWN
1016	3.44E-01	1.0326	415.22963	415.23572		1.0001	1.0796	415.23328	1.05E+03	2.42E+03	7.59E+00	0.042	1	0	1	0	0	0	0																							UNKNOWN
1017	4.10E-01	1.0326	765.91142	765.92572	1	1.0115	1.0796	765.91416	1.26E+03	2.87E+03	1.03E+01	0.042	1	0	1	0	0	0	0																							UNKNOWN
1018	1.08E+00	1.0326	915.80151	915.81674	1	1.0229	1.1251	915.80566	2.46E+03	5.61E+03	1.94E+01	0.042	1	0	1	0	0	0	0																							UNKNOWN
1019	1.01E+00	1.1345	1055.94697	1055.97184	1	0.9793	1.555	1055.96112	1.01E+03	4.88E+03	1.23E+01	0.042	1	8	1	0	0	0	0																2.19E-01	1.5159	1055.95687	1055.96527	0.0768	1.4642	1.555	DETECTED	1055.96009	1.14E+03	2.50E+03	0.6001	0.8001	4.24E+00	-0.005
1020	2.00E-01	1.0329	106.9208	106.92499		1.0067	1.0915	106.92253	1.01E+03	3.00E+03	5.08E+00	0.167	4	0	0.7	7.27	0.00078	0.0195	0																							UNKNOWN
1021	1.07E+00	1.0331	115.03863	115.04479	1	0.9766	1.3473	115.0404	1.00E+03	6.23E+03	1.14E+01	0.208	5	10	0.731	5.11	0.00059	0.1186	0																							UNKNOWN
1022	4.30E+00	1.0333	195.8095	195.81357	1	0.9833	1.1395	195.81104	1.01E+03	3.21E+04	7.58E+01	1	24	0	0.931	2.38	0.00047	0	0																1.37E+00	1.0333	195.81063	195.81214	0.0601	0.9872	1.1349	DETECTED	195.81114	1.26E+03	1.76E+04	4.5162	2.7801	2.10E+01	0.012
1023	5.54E+00	1.0333	197.80612	197.80982	1	0.9833	1.1395	197.80803	1.02E+03	4.17E+04	9.98E+01	1	24	0	0.953	1.99	0.00039	0	0																1.77E+00	1.0333	197.80742	197.80816	0.0537	0.9872	1.1349	DETECTED	197.80792	1.02E+03	2.27E+04	3.5291	1.9956	2.72E+01	0.012
1024	2.05E-01	1.0335	91.96415	91.96827		1.0107	1.0902	91.96661	1.14E+03	3.64E+03	6.67E+00	0.083	2	0	0.782	2.86	0.00026	0.0125	0																							UNKNOWN
1025	2.88E-01	1.0741	85.02643	85.03218	1	0.9863	1.2031	85.02968	1.01E+03	6.39E+03	8.86E+00	0.25	6	3	0.784	4.09	0.00035	0.1315	0																							UNKNOWN
1026	2.74E+00	1.0339	199.80087	199.80767	1	0.9839	1.1395	199.80505	1.03E+03	2.08E+04	5.07E+01	1	24	0	0.907	2.92	0.00058	0.027	0																8.07E-01	1.0397	199.80372	199.80591	0.0781	0.9872	1.1349	DETECTED	199.80482	1.24E+03	9.69E+03	2.7012	1.6251	1.17E+01	0.0071
1027	2.39E+00	1.0343	70.94514	70.94819	1	0.9947	1.1395	70.94614	1.05E+03	2.44E+04	5.20E+01	1	24	0	0.856	4.27	0.0003	0	0																9.17E-01	1.0343	70.94577	70.94676	0.0317	0.9986	1.1235	DETECTED	70.94603	1.89E+03	1.70E+04	4.1074	2.7495	1.97E+01	0.013
1028	1.54E+00	1.0343	72.94189	72.94652	1	0.9977	1.1315	72.9432	1.01E+03	1.61E+04	3.16E+01	1	24	0	0.837	4.58	0.00033	0.0238	0																6.41E-01	1.0206	72.94267	72.94394	0.0333	0.9986	1.1235	DETECTED	72.94311	1.14E+03	1.20E+04	2.9809	2.0883	1.39E+01	-0.0007
1029	2.47E+00	1.0348	87.97177	87.97542	1	0.9928	1.1359	87.97268	1.04E+03	2.42E+04	5.12E+01	1	24	0	0.924	2.84	0.00025	0	0																1.03E+00	1.0348	87.97249	87.97308	0.0425	0.9986	1.1235	DETECTED	87.97267	2.88E+03	1.51E+04	4.9818	2.7495	1.74E+01	0.0134
1030	4.87E-01	1.0352	114.01715	114.02527	1	0.9522	1.2939	114.02067	1.10E+03	6.09E+03	6.94E+00	0.25	6	0	0.558	8.35	0.00095	0.1402	0																2.40E-01	0.9986	114.01859	114.02378	0.0356	0.9759	1.044	DETECTED	114.02073	1.43E+03	5.91E+03	1.9993	1.4996	6.77E+00	0
1031	8.10E-01	1.0355	184.86069	184.86774	1	1.009	1.1493	184.86329	1.03E+03	1.04E+04	2.08E+01	0.417	10	3	0.782	5.54	0.00102	0.0162	0																							UNKNOWN
1032	5.99E-01	1.0357	197.96771	197.97623	1	0.9977	1.1188	197.97297	1.02E+03	5.44E+03	1.16E+01	0.333	8	0	0.677	9.08	0.0018	0.017	0																							UNKNOWN
1033	3.64E-01	1.0369	200.92968	200.93617	1	0.9986	1.1113	200.93203	1.01E+03	3.75E+03	8.91E+00	0.292	7	0	0.636	8.32	0.00167	0.0238	0																1.19E-01	1.0206	200.92968	200.93335	0.065	0.9986	1.0781	DETECTED	200.93194	1.04E+03	1.94E+03	2.4989	1.7495	2.35E+00	-0.0007
1034	4.34E-01	1.0376	186.85712	186.86597	1	1.013	1.1203	186.86117	1.05E+03	5.19E+03	1.05E+01	0.167	4	0	0.723	6.13	0.00115	0.0098	0																							UNKNOWN
1035	3.11E-01	1.0381	140.91131	140.91358	1	1.0149	1.083	140.91226	1.21E+03	6.34E+03	1.20E+01	0.042	1	0	1	0	0	0	0																							UNKNOWN
1036	2.27E-01	1.0381	142.90962	142.91318	1	1.0149	1.083	142.9101	1.16E+03	4.15E+03	7.88E+00	0.042	1	0	1	0	0	0	0																							UNKNOWN
1037	1.66E-01	1.0381	158.0456	158.05134	1	0.9922	1.0603	158.04904	1.07E+03	1.91E+03	3.70E+00	0.042	1	0	1	0	0	0	0																							UNKNOWN
1038	7.91E-01	1.0381	270.02333	270.03065	1	0.9977	1.1284	270.02656	1.19E+03	7.47E+03	1.09E+01	0.25	6	0	0.8	4.29	0.00116	0.0227	0																							UNKNOWN
1039	4.21E-01	1.0385	277.0624	277.06897	1	1.006	1.1309	277.06578	1.57E+03	7.43E+03	7.00E+00	0.042	1	0	1	0	0	0	0																							UNKNOWN
1040	9.37E-01	1.0389	216.87901	216.88565	1	1.0127	1.1285	216.88176	1.08E+03	6.14E+03	1.87E+01	0.125	3	0	0.838	3.16	0.00069	0.0136	0																							UNKNOWN
1041	1.02E+00	1.0392	184.86167	184.86774	1	1.0155	1.143	184.86403	1.00E+03	9.08E+03	1.94E+01	0.125	3	7	0.938	1.17	0.00022	0.0039	0																							UNKNOWN
1042	5.96E-01	1.0397	138.87402	138.87565		1.0112	1.102	138.87511	1.14E+03	1.31E+04	2.40E+01	0.042	1	6	1	0	0	0	0																							UNKNOWN
1043	5.21E-01	1.0397	696.26284	696.27609	1	0.9998	1.1247	696.26836	1.04E+03	2.38E+03	7.27E+00	0.042	1	2	1	0	0	0	0																							UNKNOWN
1044	3.10E+00	1.0363	134.94004	134.9462	1	0.9787	1.3291	134.94326	1.03E+03	4.14E+04	7.61E+01	0.625	15	9	0.837	4.8	0.00065	0.2311	0																2.83E-01	1.01	134.94004	134.94363	0.0437	0.9872	1.0667	DETECTED	134.94272	1.79E+03	5.47E+03	2.5015	1.7507	6.23E+00	0
1045	1.06E+00	1.0402	114.05132	114.05961	1	0.9833	1.2144	114.05645	1.00E+03	8.54E+03	1.23E+01	0.208	5	3	0.772	3.68	0.00042	0.1298	0																2.33E-01	1.01	114.05568	114.0579	0.0284	0.9872	1.0781	DETECTED	114.05665	1.03E+03	5.44E+03	3.176	2.0007	6.23E+00	0
1046	1.44E+00	1.0405	201.10847	201.11559	1	0.9808	1.3666	201.11232	1.03E+03	1.46E+04	2.32E+01	0.667	16	1	0.794	4.3	0.00087	0.4337	0																							UNKNOWN
1047	2.93E-01	1.0412	193.81391	193.81849	1	0.9993	1.078	193.81606	1.00E+03	2.62E+03	7.28E+00	0.083	2	0	0.713	3.81	0.00074	0.0063	0																							UNKNOWN
1048	3.64E+00	1.0413	61.98774	61.98925		0.9993	1.211	61.98846	1.68E+03	2.48E+04	4.16E+01	0.542	13	5	0.902	2.54	0.00016	0.0246	0																7.42E-01	1.0397	61.9883	61.98872	0.0507	1.01	1.0781	DETECTED	61.98845	3.88E+03	1.39E+04	1.9993	1.4996	1.62E+01	0.0071
1049	9.49E-01	1.0417	164.83438	164.83908	1	0.9953	1.1316	164.83655	1.04E+03	9.96E+03	2.08E+01	1	24	0	0.873	3.9	0.00064	0.0449	0																3.71E-01	1.0397	164.83482	164.83842	0.055	0.9986	1.1008	DETECTED	164.83676	1.13E+03	6.05E+03	1.8478	1.5	6.90E+00	0.0071
1050	5.09E+00	1.0988	107.0473	107.05264	1	0.9872	1.5858	107.05028	1.05E+03	2.15E+04	3.95E+01	0.208	5	4	0.874	2.73	0.00029	0.0621	0																7.84E-01	1.01	107.04918	107.05138	0.1286	0.9872	1.1576	DETECTED	107.05023	1.44E+03	6.84E+03	6.5036	3.7518	7.85E+00	0
1051	7.61E-01	1.0431	134.05765	134.06262	1	1.0001	1.1082	134.06104	1.46E+03	7.17E+03	1.30E+01	0.125	3	0	0.619	6.74	0.0009	0.0273	0																							UNKNOWN
1052	2.84E+00	1.0442	162.83557	162.84205	1	0.988	1.1395	162.83919	1.01E+03	2.12E+04	4.45E+01	1	24	0	0.903	2.37	0.00039	0.047	0																9.94E-01	1.0206	162.83855	162.8415	0.0735	0.9986	1.1235	DETECTED	162.839	3.02E+03	1.22E+04	4.4989	2.7495	1.39E+01	-0.0007
1053	2.69E-01	1.0443	201.80126	201.80673		1.0014	1.0809	201.80389	1.05E+03	2.99E+03	6.03E+00	0.042	1	2	1	0	0	0	0																							UNKNOWN
1054	2.57E-01	1.0443	242.04438	242.0504		0.9953	1.0975	242.04686	1.33E+03	4.04E+03	4.33E+00	0.042	1	0	1	0	0	0	0																							UNKNOWN
1055	1.84E-01	1.0444	136.03869	136.0439	1	0.988	1.0788	136.04122	1.01E+03	1.65E+03	3.05E+00	0.042	1	0	1	0	0	0	0																							UNKNOWN
1056	1.75E-01	1.0443	808.27626	808.28361		0.9953	1.0748	808.28025	1.03E+03	1.93E+03	3.71E+00	0.042	1	0	1	0	0	0	0																							UNKNOWN
1057	4.72E+00	1.0454	214.88053	214.88953	1	0.9987	1.1667	214.88423	1.04E+03	2.94E+04	8.25E+01	0.542	13	0	0.914	3.07	0.00066	0.075	0																							UNKNOWN
1058	3.19E+00	1.0461	160.84	160.84442	1	0.9872	1.1395	160.84214	1.08E+03	2.88E+04	5.96E+01	1	24	0	0.925	1.87	0.0003	0	0																1.18E+00	1.0461	160.84	160.84309	0.0618	0.9872	1.1349	DETECTED	160.84206	1.15E+03	1.50E+04	1.7779	1.3669	1.71E+01	0.0021
1059	8.61E-01	1.0469	242.04717	242.05253		1.0115	1.1364	242.04963	1.45E+03	8.22E+03	1.33E+01	0.042	1	0	1	0	0	0	0																							UNKNOWN
1060	2.09E+00	1.0472	161.04152	161.05051	1	0.9612	1.443	161.04597	1.03E+03	2.27E+04	4.29E+01	0.917	22	7	0.753	5.8	0.00093	0.4502	0																1.67E+00	0.9986	161.04298	161.04971	0.0303	0.9759	1.2825	DETECTED	161.04611	1.03E+03	1.96E+04	18.4568	6.274	2.23E+01	0
1061	3.50E-01	1.0475	146.96456	146.96779	1	1.018	1.1281	146.96645	1.42E+03	4.50E+03	7.45E+00	0.083	2	0	0.905	1.25	0.00018	0.0026	0																							UNKNOWN
1063	8.59E+00	1.0477	178.04863	178.05285	1	0.9872	1.1478	178.0511	1.21E+03	6.89E+04	1.25E+02	0.375	9	0	0.927	2.36	0.00042	0.0274	0																2.60E+00	1.0397	178.05089	178.05231	0.1171	0.9872	1.1349	DETECTED	178.0513	4.11E+03	3.05E+04	2.677	1.6251	3.51E+01	0.0071
1064	1.33E-01	1.0488	178.85416	178.85925	1	1.0373	1.1054	178.85712	1.17E+03	1.99E+03	3.33E+00	0.042	1	0	1	0	0	0	0																							UNKNOWN
1065	7.79E-01	1.0488	232.05699	232.0617		1.0146	1.1281	232.05963	1.18E+03	6.94E+03	1.23E+01	0.042	1	0	1	0	0	0	0																							UNKNOWN
1066	4.95E-01	1.0496	180.85678	180.86064	1	0.9996	1.1316	180.85883	1.01E+03	4.15E+03	8.64E+00	0.083	2	0	0.81	2.47	0.00045	0.0188	0																							UNKNOWN
1067	1.41E+00	1.0526	982.98782	982.99961	1	0.9692	1.1508	982.99411	3.13E+03	6.80E+03	1.14E+01	0.042	1	0	1	0	0	0	0																							UNKNOWN
1068	1.05E+00	1.1574	185.07764	185.08606	1	0.9809	1.5176	185.08157	1.00E+03	7.06E+03	1.06E+01	0.417	10	17	0.75	6.47	0.0012	0.3977	0																2.79E-01	1.01	185.07956	185.08312	0.0212	0.9872	1.0667	DETECTED	185.08105	1.90E+03	7.06E+03	2.5015	1.7507	8.20E+00	0
1069	3.45E-01	1.057	161.98453	161.98804	1	1.006	1.1023	161.98658	1.01E+03	3.90E+03	7.03E+00	0.125	3	0	0.819	2.7	0.00044	0.0402	0																							UNKNOWN
1070	4.27E-01	1.0589	101.05908	101.06406	1	0.975	1.3556	101.06092	1.03E+03	6.05E+03	1.16E+01	0.417	10	4	0.733	6.02	0.00061	0.2713	0																							UNKNOWN
1071	4.45E-01	1.0592	103.03904	103.04499	1	0.9793	1.2257	103.04087	1.04E+03	5.52E+03	1.17E+01	0.208	5	1	0.661	5.86	0.0006	0.1368	0																2.92E-01	1.1297	103.03952	103.04445	0.0506	1.0781	1.2257	DETECTED	103.04108	1.04E+03	4.30E+03	1.5999	1.3	4.94E+00	-0.0052
1072	5.25E-01	1.0599	231.11698	231.12601	1	0.9815	1.3586	231.12183	1.08E+03	6.62E+03	1.04E+01	0.292	7	1	0.649	8.8	0.00203	0.3057	0																4.55E-01	1.01	231.11811	231.12601	0.0277	0.9872	1.1349	DETECTED	231.12227	1.36E+03	6.62E+03	5.5029	3.2515	8.30E+00	0
1073	1.16E+00	1.0612	121.94072	121.94801	1	1.0091	1.2031	121.9444	1.01E+03	8.70E+03	1.44E+01	0.625	15	1	0.831	4.54	0.00055	0.0916	0																							UNKNOWN
1074	4.00E-01	1.0622	71.04953	71.05227		1.0001	1.1251	71.05046	1.04E+03	2.79E+03	4.75E+00	0.083	2	0	0.838	2.1	0.00015	0.0192	0																							UNKNOWN
1075	6.21E+00	1.0639	212.88321	212.89135	1	1.0077	1.1717	212.8865	1.01E+03	4.17E+04	1.11E+02	0.75	18	0	0.835	5.63	0.0012	0.069	0																							UNKNOWN
1076	9.72E-01	1.0663	143.06747	143.07266	1	0.975	1.4073	143.06978	1.16E+03	8.84E+03	1.61E+01	0.333	8	3	0.672	7.64	0.00109	0.4325	0																4.52E-01	1.01	143.06914	143.07157	0.0337	0.9759	1.1349	DETECTED	143.06997	1.18E+03	7.90E+03	3.4085	2.3334	8.99E+00	0
1077	1.78E+00	1.0674	165.03573	165.0434	1	0.9759	1.719	165.03996	1.06E+03	1.88E+04	2.55E+01	0.292	7	1	0.709	5.09	0.00084	0.3742	0																7.63E-01	1.01	165.03905	165.04098	0.0719	0.9759	1.0894	DETECTED	165.03986	1.06E+03	1.50E+04	3.0522	2.0152	1.70E+01	0
1078	2.11E+01	1.059	254.89409	254.90242	1	0.9986	1.8303	254.89739	1.00E+03	4.34E+04	1.00E+02	0.833	20	1	0.929	1.11	0.00028	0.3082	0																7.17E+00	1.0206	254.89564	254.8982	0.2028	0.9986	1.7367	DETECTED	254.8973	1.80E+03	3.26E+04	30.5961	3.1244	3.16E+01	-0.0007
1079	1.50E+00	1.0697	121.02765	121.03362	1	0.975	1.3019	121.03034	1.03E+03	6.46E+03	1.25E+01	0.208	5	23	0.726	5.2	0.00063	0.123	0																							UNKNOWN
1080	2.97E-01	1.07	73.02813	73.03135	1	0.9769	1.3779	73.02959	1.05E+03	4.17E+03	8.19E+00	0.292	7	1	0.658	6.56	0.00048	0.4372	0																							UNKNOWN
1081	8.17E-01	1.0672	125.09464	125.09965	1	0.9815	1.4983	125.09712	1.05E+03	1.02E+04	1.60E+01	0.333	8	2	0.681	4.77	0.0006	0.2615	0																1.40E-01	1.4485	125.096	125.0988	0.0499	1.396	1.4983	DETECTED	125.09733	1.05E+03	2.11E+03	0.2858	0.6429	2.41E+00	-0.0271
1082	5.89E-01	1.0719	268.98158	268.98646		1.0146	1.1508	268.98345	1.13E+03	7.19E+03	8.25E+00	0.042	1	24	1	0	0	0	0																							UNKNOWN
1083	4.73E-01	1.0438	114.05153	114.0603	1	0.9839	1.2558	114.05587	1.02E+03	1.13E+04	1.34E+01	0.167	4	3	0.655	4.97	0.00057	0.1346	0																							UNKNOWN
1084	1.01E+00	1.0757	149.04176	149.04845	1	0.9793	1.1997	149.04628	1.11E+03	8.65E+03	2.26E+01	0.083	2	7	0.927	0.63	0.00009	0.1013	0																							UNKNOWN
1085	3.02E-01	1.0757	104.03466	104.0388	1	0.9863	1.2371	104.03625	1.05E+03	5.55E+03	6.08E+00	0.083	2	0	0.685	3.84	0.0004	0.108	0																2.61E-01	1.1297	104.03466	104.0388	0.1599	1.0894	1.2371	DETECTED	104.03644	1.05E+03	2.49E+03	2.2503	1.6251	2.87E+00	-0.0052
1086	2.38E+00	1.0757	145.05601	145.06385		0.9953	1.2337	145.06101	1.02E+03	3.76E+04	4.41E+01	0.083	2	0	0.607	4.88	0.00071	0.108	0																1.88E-01	1.1297	145.0561	145.06334	0.0419	1.1121	1.2143	DETECTED	145.06137	1.02E+03	3.15E+03	3.4989	2.2494	3.58E+00	-0.0052
1087	3.27E+00	1.0761	119.9435	119.9501	1	1.009	1.5187	119.94725	1.02E+03	2.34E+04	3.88E+01	1	24	11	0.866	3.86	0.00046	0.3639	0																1.40E+00	1.1297	119.94667	119.94838	0.0571	1.01	1.2143	DETECTED	119.94732	3.09E+03	1.04E+04	0.6363	0.8181	1.19E+01	-0.0052
1088	1.41E+01	1.0773	113.0196	113.02622	1	0.9749	1.6993	113.02345	1.04E+03	6.23E+04	9.28E+01	0.417	10	4	0.604	7.84	0.00089	0.1239	0																6.92E+00	1.1297	113.0196	113.02486	0.3455	0.9759	1.6459	DETECTED	113.02332	1.14E+03	6.23E+04	1.6815	5.0887	7.13E+01	-0.0052
1089	3.14E-01	1.0777	185.0405	185.04593		0.984	1.2104	185.04402	1.02E+03	4.23E+03	6.77E+00	0.083	2	0	0.909	0.83	0.00015	0.1119	0																							UNKNOWN
1090	2.11E+00	1.0798	389.13113	389.14217	1	0.9986	1.1462	389.1377	1.47E+03	1.41E+04	2.91E+01	0.083	2	0	0.978	0.07	0.00003	0.066	0																4.61E-01	1.1128	389.13113	389.14217	0.0386	0.9986	1.1462	DETECTED	389.13769	1.47E+03	3.94E+03	0.3	0.65	5.13E+00	0.0007
1091	5.58E+01	1.0801	187.00445	187.00998	1	0.9872	1.8242	187.00734	1.02E+03	2.36E+05	4.31E+02	0.375	9	0	0.919	0.93	0.00017	0.2717	0																1.42E+01	1.0206	187.00454	187.00857	0.0789	0.9872	1.8162	DETECTED	187.00733	1.27E+03	7.27E+04	20.8054	15.462	8.46E+01	-0.0007
1092	3.41E-01	1.081	87.00577	87.01276		0.9826	1.4766	87.009	1.01E+03	4.19E+03	8.00E+00	0.292	7	1	0.647	7.35	0.00064	0.4438	0																							UNKNOWN
1093	1.84E-01	1.0811	87.00857	87.0115		0.9815	1.1818	87.00946	1.06E+03	3.09E+03	5.73E+00	0.083	2	4	0.754	2.88	0.00025	0.1188	0																							UNKNOWN
1094	1.79E-01	1.0823	319.23631	319.24631		1.0036	1.1399	319.24142	1.03E+03	3.03E+03	2.31E+00	0.167	4	0	0.902	1.65	0.00053	0.0418	0																							UNKNOWN
1095	1.32E+00	1.0824	115.03528	115.04335	1	0.9771	1.5176	115.03994	1.01E+03	6.48E+03	1.08E+01	0.667	16	4	0.653	7.49	0.00086	0.4843	0																5.99E-01	1.01	115.03858	115.04149	0.0643	0.9872	1.1576	DETECTED	115.03981	1.82E+03	6.48E+03	6.5036	3.7518	7.41E+00	0
1096	3.59E-01	1.0852	439.71501	439.71979	1	1.0589	1.127	439.71842	1.21E+03	2.59E+03	8.83E+00	0.042	1	0	1	0	0	0	0																							UNKNOWN
1097	3.44E+00	1.0881	101.02091	101.0267	1	0.9808	1.3132	101.0237	1.06E+03	4.50E+04	6.82E+01	0.417	10	4	0.737	6.6	0.00067	0.1259	0																2.45E+00	1.1297	101.02091	101.02457	0.2464	0.9872	1.2938	DETECTED	101.02356	2.59E+03	4.50E+04	0.9935	1.8751	5.18E+01	-0.0052
1098	2.79E-01	1.0895	437.71922	437.72966	1	1.049	1.1263	437.72275	1.02E+03	3.10E+03	8.12E+00	0.167	4	0	0.922	1.55	0.00068	0.0144	0																1.56E-01	1.089	437.7208	437.72653	0.1232	1.0554	1.1235	DETECTED	437.72305	1.02E+03	2.01E+03	1	1	4.06E+00	-0.0004
1099	3.45E-01	1.0895	574.10968	574.11792		1.01	1.1236	574.1144	1.04E+03	2.70E+03	6.28E+00	0.083	2	0	0.753	3.21	0.00184	0.0225	0																2.79E-01	1.0783	574.10968	574.11676	0.0494	1.044	1.1235	DETECTED	574.11348	1.20E+03	2.70E+03	1.3337	1.1668	6.28E+00	0.0002
1100	3.04E-01	1.0921	495.67797	495.68412	1	1.0545	1.1263	495.68021	1.05E+03	2.93E+03	9.43E+00	0.083	2	0	0.867	1.73	0.00086	0.014	0																							UNKNOWN
1102	1.19E+00	1.0947	129.05161	129.05955	1	0.978	1.5163	129.05498	1.01E+03	7.92E+03	1.36E+01	0.417	10	6	0.7	7.59	0.00098	0.4392	0																							UNKNOWN
1103	3.27E+00	1.2963	218.983	218.99139	1	1.1915	1.4237	218.98701	1.01E+03	1.30E+04	3.51E+01	0.083	2	22	0.702	3.95	0.00086	0.0082	0																4.58E-01	1.2854	218.9853	218.99139	0.0569	1.2371	1.362	DETECTED	218.98689	1.28E+03	4.51E+03	0.8334	0.9167	6.99E+00	-0.0198
1104	2.46E-01	1.0976	499.67186	499.67846	1	1.0609	1.1291	499.67481	1.02E+03	2.23E+03	6.56E+00	0.042	1	0	1	0	0	0	0																							UNKNOWN
1105	2.31E-01	1.0978	430.76709	430.77358	1	1.0468	1.1149	430.76904	1.18E+03	2.14E+03	5.65E+00	0.042	1	0	1	0	0	0	0																							UNKNOWN
1106	2.41E-01	1.098	178.8572	178.85911	1	1.0339	1.1247	178.8586	1.23E+03	2.06E+03	3.87E+00	0.042	1	0	1	0	0	0	0																							UNKNOWN
1107	4.53E-01	1.0984	497.67183	497.68262	1	1.049	1.1339	497.67746	1.06E+03	3.22E+03	1.09E+01	0.292	7	0	0.812	5.68	0.00283	0.0147	0																							UNKNOWN
1108	1.71E-01	1.0988	312.96807	312.97624		1.0486	1.1508	312.97234	1.34E+03	2.54E+03	2.84E+00	0.042	1	24	1	0	0	0	0																							UNKNOWN
1109	3.64E-01	1.0988	372.81059	372.81607	1	1.0259	1.1395	372.81241	1.10E+03	3.95E+03	6.75E+00	0.042	1	0	1	0	0	0	0																							UNKNOWN
1110	1.26E+00	1.0996	155.06617	155.0746	1	0.9839	1.5971	155.07117	1.01E+03	7.02E+03	1.16E+01	0.458	11	25	0.684	7.63	0.00118	0.4945	0																							UNKNOWN
1111	1.12E-01	1.0997	779.54897	779.56651	1	1.0759	1.144	779.55659	1.11E+03	1.69E+03	2.64E+00	0.042	1	0	1	0	0	0	0																							UNKNOWN
1112	3.07E-01	1.1006	516.60935	516.6188	1	1.0695	1.1404	516.613	1.05E+03	3.25E+03	7.96E+00	0.083	2	1	0.871	1.7	0.00088	0.0057	0																							UNKNOWN
1113	2.99E-01	1.1008	286.77012	286.77445	1	1.0589	1.1567	286.77236	1.17E+03	3.55E+03	6.95E+00	0.125	3	0	0.89	1.7	0.00049	0.0046	0																							UNKNOWN
1114	2.88E-01	1.1014	392.7052	392.71563	1	1.0589	1.1383	392.70876	1.07E+03	2.25E+03	5.59E+00	0.083	2	0	0.817	2.42	0.00095	0.0046	0																							UNKNOWN
1115	2.43E-01	1.1019	284.77275	284.77788	1	1.0645	1.1511	284.77561	1.17E+03	3.32E+03	5.25E+00	0.167	4	0	0.687	6.66	0.0019	0.0081	0																							UNKNOWN
1116	1.95E-01	1.1035	332.79326	332.79936	1	1.0496	1.1518	332.79734	1.16E+03	3.30E+03	3.58E+00	0.042	1	5	1	0	0	0	0																							UNKNOWN
1117	3.03E-01	1.1036	785.46643	785.47868	1	1.0609	1.1404	785.47444	1.09E+03	4.98E+03	8.53E+00	0.083	2	0	0.957	0.57	0.00045	0.0001	0																							UNKNOWN
1118	5.85E-01	1.1036	591.56537	591.57083	1	1.0695	1.1376	591.57003	2.18E+03	5.73E+03	1.47E+01	0.042	1	1	1	0	0	0	0																							UNKNOWN
1119	4.01E-01	1.1037	592.56375	592.56828	1	1.0702	1.1383	592.56615	1.12E+03	3.45E+03	1.15E+01	0.042	1	3	1	0	0	0	0																							UNKNOWN
1120	3.92E-01	1.1038	370.80777	370.8228	1	1.0134	1.221	370.8145	1.03E+03	3.84E+03	6.81E+00	0.417	10	1	0.817	4.28	0.00159	0.1138	0																1.18E-01	1.089	370.81382	370.81503	0.0455	1.0554	1.1235	DETECTED	370.81454	1.37E+03	2.77E+03	1	1	2.95E+00	-0.0004
1121	5.62E-01	1.1039	156.87418	156.88221	1	1.0376	1.1625	156.87812	1.02E+03	4.70E+03	1.08E+01	0.625	15	0	0.775	8.54	0.00134	0.035	0																1.86E-01	1.1128	156.87633	156.87958	0.0809	1.0554	1.1576	DETECTED	156.87809	1.12E+03	2.58E+03	0.8004	0.9002	2.93E+00	0.0007
1122	6.13E-01	1.1039	591.5569	591.56897	1	1.0604	1.1399	591.56719	1.35E+03	5.97E+03	1.94E+01	0.083	2	1	0.883	1.56	0.00092	0.0004	0																							UNKNOWN
1123	1.89E-01	1.1041	274.83568	274.83985		1.049	1.1399	274.83751	1.17E+03	3.06E+03	4.43E+00	0.042	1	0	1	0	0	0	0																							UNKNOWN
1124	9.55E-01	1.105	180.05739	180.06757	1	0.9953	1.336	180.06351	1.01E+03	6.94E+03	7.52E+00	0.167	4	2	0.738	4.67	0.00084	0.1171	0																5.55E-01	1.1297	180.05819	180.06757	0.4079	0.9986	1.2371	DETECTED	180.06378	1.27E+03	6.43E+03	405.8429	0.875	7.41E+00	-0.0052
1125	8.31E-01	1.105	450.66038	450.66923	1	1.0496	1.1463	450.66532	1.00E+03	8.17E+03	2.00E+01	0.542	13	0	0.876	3.79	0.00171	0.0252	0																4.35E-01	1.1128	450.66433	450.66685	0.0505	1.0554	1.1462	DETECTED	450.66593	1.18E+03	4.48E+03	0.6001	0.8001	8.92E+00	0.0007
1126	1.66E-01	1.1052	392.70366	392.70882	1	1.0717	1.1398	392.70676	1.09E+03	2.39E+03	4.72E+00	0.042	1	1	1	0	0	0	0																							UNKNOWN
1127	5.85E-01	1.1053	332.74457	332.75663	1	1.0203	1.1553	332.75119	1.01E+03	9.32E+03	1.14E+01	0.792	19	0	0.87	4.27	0.00142	0.0208	0																2.32E-01	1.1128	332.75032	332.75183	0.0505	1.0554	1.1462	DETECTED	332.7513	1.78E+03	6.62E+03	0.6001	0.8001	4.63E+00	0.0007
1128	2.32E-01	1.1056	332.79398	332.80235	1	1.0532	1.1529	332.7963	1.11E+03	4.63E+03	5.04E+00	0.25	6	1	0.836	4.19	0.0014	0.0206	0																							UNKNOWN
1129	2.51E-01	1.1057	510.61971	510.62454	1	1.0759	1.144	510.62216	1.19E+03	2.58E+03	6.92E+00	0.042	1	0	1	0	0	0	0																							UNKNOWN
1130	2.13E-01	1.1057	645.52758	645.53607	1	1.0759	1.144	645.53337	1.07E+03	2.89E+03	6.07E+00	0.042	1	0	1	0	0	0	0																							UNKNOWN
1131	1.47E-01	1.1057	848.38443	848.39563	1	1.0759	1.1553	848.39078	1.03E+03	2.50E+03	3.44E+00	0.042	1	0	1	0	0	0	0																							UNKNOWN
1132	3.19E+00	1.1062	388.70726	388.71786	1	1.0214	1.1643	388.71278	1.01E+03	3.21E+04	7.19E+01	0.958	23	0	0.939	1.96	0.00076	0.0236	0																1.33E+00	1.1128	388.71236	388.71368	0.0561	1.044	1.1462	DETECTED	388.71311	1.96E+03	2.05E+04	0.6051	0.7738	2.65E+01	0.0007
1133	2.52E+00	1.1062	382.71553	382.72852	1	1.0263	1.1576	382.72137	1.03E+03	2.60E+04	5.07E+01	0.958	23	0	0.933	3.11	0.00119	0.0228	0																1.08E+00	1.1128	382.71953	382.72261	0.0509	1.044	1.1462	DETECTED	382.72135	1.71E+03	1.82E+04	0.6067	0.7772	2.20E+01	0.0007
1134	6.37E-01	1.1063	330.79549	330.80546	1	1.0263	1.1553	330.79885	1.04E+03	1.17E+04	1.14E+01	0.25	6	0	0.781	6.15	0.00203	0.0183	0																							UNKNOWN
1135	1.87E+00	1.1063	913.79875	913.81048	1	1.009	1.1804	913.80584	1.47E+03	7.46E+03	2.58E+01	0.125	3	0	0.83	2.22	0.00203	0.1119	0																							UNKNOWN
1136	5.97E+00	1.1064	386.70801	386.72309	1	1.009	1.1656	386.71557	1.00E+03	5.38E+04	1.31E+02	0.958	23	0	0.933	1.93	0.00075	0.0208	0																2.33E+00	1.1128	386.70814	386.71683	0.0479	1.0213	1.1576	DETECTED	386.7154	1.05E+03	3.82E+04	0.5459	0.7604	4.82E+01	0.0007
1137	5.21E-01	1.1066	460.64581	460.65433	1	1.0645	1.1512	460.6489	1.08E+03	4.75E+03	1.31E+01	0.208	5	0	0.936	1.77	0.00082	0.0222	0																							UNKNOWN
1138	2.70E+00	1.1074	330.74775	330.75806	1	1.0204	1.1657	330.75398	1.02E+03	3.58E+04	5.51E+01	1	24	0	0.933	2.85	0.00094	0.0236	0																9.29E-01	1.1128	330.75384	330.75557	0.0474	1.0327	1.1576	DETECTED	330.75422	1.05E+03	2.70E+04	0.5499	0.7597	1.83E+01	0.0007
1139	6.26E+00	1.1081	384.71147	384.72377	1	1.0191	1.1667	384.71844	1.00E+03	5.54E+04	1.27E+02	1	24	0	0.945	2.44	0.00094	0.0244	0																2.23E+00	1.1128	384.7177	384.71915	0.0492	1.0327	1.1462	DETECTED	384.71845	2.02E+03	3.66E+04	0.6319	0.7382	4.52E+01	0.0007
1140	2.89E-01	1.1082	786.50102	786.51899	1	1.0609	1.1339	786.50825	1.18E+03	4.50E+03	8.43E+00	0.083	2	0	0.77	3.03	0.00239	0.0093	0																							UNKNOWN
1141	8.91E+00	1.1084	446.66449	446.67771	1	1.011	1.1656	446.67117	1.00E+03	6.55E+04	2.03E+02	1	24	0	0.942	1.82	0.00081	0.0231	0																3.97E+00	1.1128	446.6707	446.67199	0.0504	1.044	1.1462	DETECTED	446.67127	3.13E+03	4.31E+04	0.4654	0.7856	8.51E+01	0.0007
1142	5.81E+00	1.1085	154.87778	154.88436	1	1.0091	1.2361	154.8809	1.02E+03	3.06E+04	7.54E+01	1	24	0	0.9	4.77	0.00074	0.0252	0																2.03E+00	1.1128	154.88012	154.88229	0.065	1.01	1.2143	DETECTED	154.88081	1.74E+03	2.35E+04	0.8175	0.9854	2.68E+01	0.0007
1143	3.48E+00	1.1086	324.75822	324.76794	1	1.0155	1.1717	324.76282	1.00E+03	5.27E+04	7.17E+01	1	24	0	0.944	1.63	0.00053	0.0236	0																1.17E+00	1.1128	324.76234	324.76521	0.0435	1.0213	1.1576	DETECTED	324.76295	1.02E+03	4.10E+04	0.5542	0.7685	2.51E+01	0.0007
1144	1.12E+01	1.109	504.6201	504.63655	1	1.0091	1.1603	504.62975	1.01E+03	7.43E+04	2.53E+02	1	24	0	0.943	1.7	0.00086	0.0231	0																5.45E+00	1.1128	504.62708	504.63441	0.0382	1.01	1.1462	DETECTED	504.62986	1.14E+03	5.78E+04	0.7386	0.8013	1.34E+02	0.0007
1145	4.70E-01	1.1091	520.6011	520.60812	1	1.0702	1.1453	520.60397	1.00E+03	4.08E+03	1.29E+01	0.208	5	0	0.902	2.24	0.00117	0.02	0																							UNKNOWN
1146	2.30E-01	1.1093	882.35345	882.3755	1	1.0759	1.1453	882.36442	1.07E+03	3.75E+03	6.18E+00	0.083	2	0	0.838	2.14	0.00189	0.0071	0																							UNKNOWN
1147	7.33E-01	1.1093	787.46382	787.48185	1	1.049	1.149	787.47118	1.00E+03	1.07E+04	1.81E+01	0.542	13	0	0.883	3.09	0.00243	0.0193	0																4.59E-01	1.1128	787.46785	787.47806	0.0376	1.0667	1.1462	DETECTED	787.4709	1.00E+03	6.58E+03	0.5184	0.875	1.18E+01	0.0007
1148	9.92E-01	1.1095	390.70554	390.71521	1	1.0382	1.1553	390.70974	1.03E+03	1.01E+04	2.10E+01	0.917	22	0	0.84	6.89	0.00269	0.0252	0																4.35E-01	1.0997	390.70701	390.70977	0.057	1.0554	1.1462	DETECTED	390.70938	1.37E+03	6.28E+03	1	1	8.33E+00	-0.0011
1149	1.87E+00	1.1096	566.57558	566.58656	1	1.0327	1.1518	566.58245	1.00E+03	1.62E+04	4.86E+01	0.792	19	0	0.921	3.37	0.00191	0.0206	0																1.05E+00	1.1128	566.5805	566.58352	0.0395	1.0554	1.1462	DETECTED	566.58256	1.78E+03	1.11E+04	0.6947	0.8001	2.45E+01	0.0007
1150	3.47E+00	1.1097	448.66219	448.67401	1	1.0327	1.1567	448.66836	1.01E+03	2.71E+04	8.14E+01	0.958	23	0	0.914	2.9	0.0013	0.0214	0																1.51E+00	1.1128	448.66773	448.6709	0.0493	1.044	1.1462	DETECTED	448.66837	1.10E+03	1.51E+04	0.6302	0.7888	3.00E+01	0.0007
1151	1.14E+00	1.1099	274.78754	274.79761	1	1.0241	1.1603	274.79243	1.01E+03	1.26E+04	2.50E+01	1	24	0	0.875	4.77	0.00131	0.0252	0																3.99E-01	1.0997	274.79162	274.7936	0.0482	1.0554	1.1576	DETECTED	274.79225	1.96E+03	9.47E+03	1.2503	1.1251	7.66E+00	-0.0011
1152	8.03E+00	1.11	272.79056	272.79966	1	1.0091	1.2235	272.79533	1.01E+03	7.84E+04	1.46E+02	1	24	0	0.942	1.91	0.00052	0	0																2.46E+00	1.11	272.79143	272.79638	0.0488	1.0327	1.1803	DETECTED	272.79528	1.18E+03	6.10E+04	0.5915	0.8114	4.89E+01	-0.0022
1153	6.82E+00	1.11	326.75446	326.76626	1	1.0091	1.2021	326.75988	1.00E+03	1.02E+05	1.36E+02	1	24	0	0.959	1.26	0.00041	0	0																2.41E+00	1.11	326.75826	326.76381	0.0462	1.01	1.1689	DETECTED	326.75998	1.11E+03	7.50E+04	0.5483	0.76	4.76E+01	-0.0022
1154	5.77E+00	1.11	328.75113	328.7631	1	1.011	1.1894	328.75693	1.02E+03	8.24E+04	1.19E+02	1	24	0	0.953	3.14	0.00103	0	0																1.91E+00	1.11	328.75557	328.75788	0.0493	1.0327	1.1576	DETECTED	328.75708	2.20E+03	6.06E+04	0.565	0.764	3.98E+01	-0.0022
1155	1.19E+01	1.11	442.67131	442.68175	1	1.011	1.1567	442.67706	1.02E+03	9.09E+04	2.79E+02	1	24	0	0.957	1.42	0.00063	0	0																5.49E+00	1.11	442.67623	442.67798	0.0377	1.0327	1.1462	DETECTED	442.6772	1.44E+03	6.61E+04	0.5194	0.8026	1.31E+02	-0.0022
1156	1.34E+01	1.11	444.66588	444.682	1	1.0091	1.169	444.67414	1.03E+03	1.02E+05	2.90E+02	1	24	0	0.954	1.65	0.00073	0	0																6.20E+00	1.11	444.67079	444.67731	0.0434	1.0213	1.1576	DETECTED	444.67421	1.07E+03	7.21E+04	0.4997	0.7835	1.43E+02	-0.0022
1157	4.57E+00	1.1103	440.67319	440.68363	1	1.0327	1.1567	440.68004	1.02E+03	3.37E+04	1.08E+02	1	24	0	0.942	1.89	0.00083	0.0214	0																2.25E+00	1.1128	440.67834	440.68098	0.0471	1.0327	1.1462	DETECTED	440.67968	1.32E+03	2.56E+04	0.6654	0.7452	5.10E+01	0.0007
1158	1.79E+01	1.1105	152.87928	152.88668	1	1.0066	1.2485	152.8839	1.03E+03	9.18E+04	2.32E+02	1	24	0	0.961	1.53	0.00023	0	0																6.24E+00	1.1105	152.88266	152.88449	0.0682	1.01	1.2371	DETECTED	152.88396	1.51E+03	7.47E+04	0.9889	0.9932	8.49E+01	-0.0017
1159	1.15E+01	1.1107	179.05225	179.06144	1	0.976	1.6539	179.05655	1.03E+03	7.49E+04	9.87E+01	0.458	11	0	0.771	7.94	0.00142	0.1423	0	Sorbose: [M-H]-: 0.708	Sorbose	0.708	C6H12O6	[M-H]-	179.05611	2.43	0.00044	180.06339	1.135	0.754	NegLipidKit	concatenated_plasma_neg_d.csv	-0.0243	0.0214	7.13E+00	1.1297	179.05516	179.05976	0.1951	0.9872	1.6231	DETECTED	179.05657	1.74E+03	7.02E+04	3.8608	5.1224	8.08E+01	-0.0052
1160	1.70E+01	1.1109	150.88441	150.8905	1	1.0016	1.2462	150.88679	1.01E+03	9.45E+04	2.18E+02	1	24	0	0.945	1.81	0.00027	0	0																6.07E+00	1.1109	150.88652	150.88747	0.0631	1.01	1.2371	DETECTED	150.88679	1.81E+03	7.62E+04	0.8279	0.9119	8.66E+01	-0.0012
1161	2.40E+01	1.1109	266.80122	266.80938	1	1.0067	1.2307	266.80425	1.01E+03	2.31E+05	4.48E+02	1	24	0	0.948	1.77	0.00047	0	0																6.92E+00	1.1109	266.80312	266.80573	0.0484	1.01	1.2143	DETECTED	266.80426	1.63E+03	1.76E+05	0.6069	0.7777	1.36E+02	-0.0012
1162	3.82E+01	1.1109	268.79647	268.80628	1	0.9986	1.2421	268.80136	1.03E+03	3.64E+05	7.06E+02	1	24	0	0.928	2.1	0.00057	0	0																1.13E+01	1.1109	268.79855	268.80243	0.0469	0.9986	1.2257	DETECTED	268.80145	1.21E+03	2.82E+05	0.613	0.8213	2.20E+02	-0.0012
1163	1.52E+00	1.1109	508.61965	508.63074	1	1.0418	1.1553	508.62415	1.02E+03	1.21E+04	3.64E+01	0.75	18	0	0.89	3.82	0.00194	0.0219	0																7.67E-01	1.1128	508.62163	508.62504	0.0419	1.0667	1.1462	DETECTED	508.62415	2.30E+03	8.34E+03	0.7501	0.875	1.87E+01	0.0007
1164	8.60E-01	1.111	682.49154	682.50917	1	1.049	1.1462	682.50004	1.02E+03	8.83E+03	2.25E+01	0.583	14	0	0.84	4.53	0.00309	0.0219	0																4.97E-01	1.1128	682.49864	682.50917	0.0331	1.0554	1.1462	DETECTED	682.5006	1.03E+03	6.65E+03	0.4616	0.8001	1.39E+01	0.0007
1165	1.02E+00	1.1112	674.50804	674.52092	1	1.0532	1.147	674.51215	1.01E+03	1.34E+04	2.59E+01	0.583	14	0	0.893	2.86	0.00193	0.0214	0																7.56E-01	1.1128	674.50804	674.51451	0.0383	1.0554	1.1462	DETECTED	674.51137	1.14E+03	1.00E+04	0.5239	0.8001	2.09E+01	0.0007
1166	3.06E-01	1.1112	580.55674	580.56592	1	1.0717	1.1453	580.55997	1.31E+03	2.67E+03	7.11E+00	0.083	2	0	0.907	1.19	0.00069	0.0143	0																							UNKNOWN
1167	2.55E+01	1.1114	270.79427	270.80242	1	1.0066	1.2285	270.79837	1.03E+03	2.40E+05	4.63E+02	1	24	0	0.958	1.2	0.00032	0	0																7.56E+00	1.1114	270.7975	270.79985	0.0479	1.01	1.2143	DETECTED	270.79844	1.60E+03	1.86E+05	0.6196	0.8217	1.48E+02	-0.0007
1168	4.95E+00	1.1116	506.62151	506.63525	1	1.0127	1.1567	506.62686	1.01E+03	3.75E+04	1.15E+02	0.917	22	0	0.939	2.22	0.00112	0.0214	0																2.54E+00	1.1128	506.62577	506.62785	0.0423	1.044	1.1462	DETECTED	506.62694	1.95E+03	2.73E+04	0.7154	0.7787	6.20E+01	0.0007
1169	1.20E+01	1.1117	500.62629	500.64184	1	1.0091	1.1667	500.63562	1.01E+03	7.92E+04	2.74E+02	1	24	0	0.944	2.65	0.00133	0.0214	0																6.05E+00	1.1128	500.63447	500.64184	0.0388	1.01	1.1576	DETECTED	500.63575	1.01E+03	6.18E+04	0.5776	0.7861	1.50E+02	0.0007
1170	1.46E+01	1.1119	502.62566	502.64064	1	1.009	1.168	502.63271	1.01E+03	1.09E+05	3.25E+02	1	24	0	0.965	1.11	0.00056	0	0																7.54E+00	1.1119	502.6303	502.63332	0.0384	1.0327	1.1462	DETECTED	502.63279	1.69E+03	8.07E+04	0.5397	0.8116	1.91E+02	-0.0003
1171	4.00E-01	1.1119	824.40356	824.42244	1	1.0702	1.1399	824.40967	1.23E+03	6.41E+03	1.21E+01	0.083	2	0	0.961	0.47	0.00039	0.0156	0																							UNKNOWN
1172	6.06E-01	1.1119	793.4387	793.46694		1.0603	1.1625	793.45361	1.08E+03	8.00E+03	1.50E+01	0.083	2	5	0.882	1.53	0.00121	0.0156	0																							UNKNOWN
1173	1.11E+00	1.112	116.0702	116.07549		0.9947	1.362	116.07208	1.00E+03	8.09E+03	9.57E+00	0.208	5	2	0.89	1.81	0.00021	0.18	0																5.79E-01	1.1297	116.0702	116.07445	0.0836	1.1121	1.362	DETECTED	116.07194	1.07E+03	4.75E+03	9.9978	5.4989	5.44E+00	-0.0052
1174	6.60E+00	1.112	558.58756	558.60375	1	1.0191	1.1626	558.59418	1.00E+03	6.03E+04	1.52E+02	0.958	23	0	0.936	1.6	0.00089	0.0214	0																3.70E+00	1.1128	558.59343	558.59543	0.0427	1.044	1.1462	DETECTED	558.59423	2.20E+03	4.37E+04	0.7663	0.7995	9.30E+01	0.0007
1175	8.72E+00	1.112	562.57776	562.59677	1	1.0127	1.1567	562.58827	1.02E+03	7.53E+04	2.03E+02	1	24	0	0.946	2.59	0.00146	0.0239	0																4.75E+00	1.1128	562.5822	562.58875	0.0385	1.0213	1.1462	DETECTED	562.58831	1.15E+03	5.68E+04	0.7599	0.8205	1.23E+02	0.0007
1176	4.03E+00	1.112	498.63165	498.64569	1	1.0304	1.1567	498.63866	1.00E+03	2.88E+04	8.98E+01	1	24	0	0.936	2.44	0.00122	0.0239	0																2.14E+00	1.1128	498.63728	498.64002	0.0357	1.044	1.1462	DETECTED	498.63863	1.15E+03	2.19E+04	0.739	0.7976	5.47E+01	0.0007
1177	4.05E-01	1.112	795.4224	795.44541	1	1.0759	1.1453	795.43331	1.14E+03	6.55E+03	1.13E+01	0.083	2	0	0.934	0.84	0.00067	0.0126	0																							UNKNOWN
1178	3.30E-01	1.1122	908.33826	908.3576	1	1.0695	1.1497	908.34782	1.13E+03	5.39E+03	1.00E+01	0.167	4	0	0.902	2.2	0.002	0.0161	0																							UNKNOWN
1179	8.35E-01	1.1123	590.56137	590.57894	1	1.0589	1.1415	590.57105	1.08E+03	8.45E+03	2.39E+01	0.25	6	0	0.771	4.91	0.0029	0.0191	0																							UNKNOWN
1180	4.46E+01	1.1124	96.91848	96.92549		0.9977	1.6799	96.92233	1.01E+03	1.44E+05	3.63E+02	1	24	5	0.912	3.04	0.00029	0.0214	0																1.46E+01	1.1128	96.92058	96.92355	0.0922	0.9986	1.6799	DETECTED	96.92235	1.12E+03	1.07E+05	1.149	1.119	1.23E+02	0.0007
1181	7.77E-01	1.1124	589.56736	589.57532	1	1.0604	1.1453	589.57165	1.06E+03	8.25E+03	2.15E+01	0.292	7	0	0.835	3.07	0.00181	0.0156	0																							UNKNOWN
1182	9.43E-01	1.1127	789.45454	789.47418	1	1.0382	1.1553	789.46762	1.01E+03	1.23E+04	2.25E+01	0.792	19	0	0.879	4.43	0.0035	0.0214	0																6.53E-01	1.1128	789.46466	789.46841	0.0415	1.0554	1.1462	DETECTED	789.46651	1.04E+03	9.77E+03	0.5215	0.8001	1.76E+01	0.0007
1183	3.27E-01	1.1127	966.29657	966.3261	1	1.0717	1.1553	966.30905	1.09E+03	6.08E+03	1.15E+01	0.083	2	0	0.646	4.68	0.00452	0.014	0																							UNKNOWN
1184	9.34E-02	1.1128	188.09566	188.0995		1.0781	1.1462	188.09705	1.10E+03	1.90E+03	2.21E+00	0.042	1	0	1	0	0	0	0																9.34E-02	1.1128	188.09566	188.0995	0.0851	1.0781	1.1462	DETECTED	188.09705	1.10E+03	1.90E+03	1	1	2.21E+00	0.0007
1185	3.63E-01	1.1128	574.56436	574.57928	1	1.0702	1.1453	574.57078	1.14E+03	3.81E+03	1.02E+01	0.125	3	0	0.751	3.86	0.00222	0.0206	0																							UNKNOWN
1186	5.50E-01	1.113	576.55751	576.57442	1	1.0609	1.1453	576.56657	1.00E+03	4.84E+03	1.51E+01	0.25	6	0	0.813	5.3	0.00306	0.0161	0																							UNKNOWN
1187	4.64E+00	1.113	564.57469	564.58983	1	1.0318	1.1566	564.58543	1.04E+03	4.12E+04	1.10E+02	0.958	23	0	0.942	2.12	0.0012	0.0191	0																2.61E+00	1.1128	564.58467	564.58714	0.0427	1.0554	1.1462	DETECTED	564.5855	2.52E+03	3.01E+04	0.7687	0.8571	6.56E+01	0.0007
1188	3.52E-01	1.1134	684.49563	684.50353	1	1.0668	1.1399	684.49844	1.01E+03	3.82E+03	8.44E+00	0.125	3	0	0.865	2.27	0.00155	0.0189	0																							UNKNOWN
1189	9.79E+00	1.1134	560.58626	560.5986	1	1.01	1.1576	560.59131	1.01E+03	8.76E+04	2.23E+02	1	24	0	0.958	1.69	0.00095	0.0193	0																5.35E+00	1.1128	560.58915	560.59209	0.033	1.0327	1.1462	DETECTED	560.59137	1.20E+03	6.91E+04	0.5739	0.8269	1.48E+02	0.0007
1190	9.64E-01	1.1136	677.49824	677.51256	1	1.0604	1.1453	677.50751	1.19E+03	1.16E+04	2.93E+01	0.25	6	0	0.901	1.93	0.00131	0.0156	0																							UNKNOWN
1191	1.83E+00	1.1136	680.49065	680.51079	1	1.0441	1.149	680.50298	1.04E+03	1.97E+04	5.25E+01	0.708	17	0	0.894	3.49	0.00238	0.0239	0																1.01E+00	1.1128	680.50012	680.50456	0.0523	1.0554	1.1462	DETECTED	680.50374	1.30E+03	1.28E+04	0.5132	0.8001	2.68E+01	0.0007
1192	6.37E-01	1.1138	732.46667	732.47939	1	1.0554	1.1462	732.47078	1.10E+03	8.80E+03	1.90E+01	0.417	10	1	0.922	2.31	0.00169	0.0156	0																3.31E-01	1.1128	732.46904	732.47198	0.0385	1.0667	1.1462	DETECTED	732.47003	1.10E+03	5.27E+03	0.7501	0.875	8.75E+00	0.0007
1193	3.69E+00	1.1138	618.53904	618.5547	1	1.0263	1.1567	618.55001	1.01E+03	3.60E+04	9.56E+01	0.958	23	0	0.933	1.98	0.00123	0.0239	0																2.19E+00	1.1128	618.54867	618.55033	0.0379	1.0554	1.1462	DETECTED	618.55014	3.04E+03	2.85E+04	0.4926	0.8001	6.15E+01	0.0007
1194	2.10E+00	1.1138	616.5458	616.55866	1	1.0431	1.1518	616.55311	1.01E+03	2.09E+04	5.23E+01	0.792	19	0	0.926	3.11	0.00192	0.0214	0																1.17E+00	1.1128	616.54751	616.55355	0.0353	1.0554	1.1462	DETECTED	616.55237	1.14E+03	1.53E+04	0.5664	0.8496	3.31E+01	0.0007
1195	4.67E-01	1.114	516.6058	516.61321	1	1.0658	1.1399	516.6101	1.28E+03	3.63E+03	1.21E+01	0.125	3	1	0.844	2.72	0.00141	0.0156	0																							UNKNOWN
1196	2.50E+02	1.1142	94.92354	94.92651		0.9953	1.7472	94.92542	1.01E+03	8.37E+05	2.04E+03	1	24	0	0.929	3.31	0.00031	0	0																8.61E+01	1.1142	94.9247	94.92592	0.0872	0.9986	1.7254	DETECTED	94.9255	1.24E+03	6.56E+05	1.1321	1.1162	7.55E+02	0.0021
1197	8.14E-01	1.1142	800.40175	800.43102	1	1.0532	1.1512	800.41419	1.02E+03	1.18E+04	2.21E+01	0.583	14	0	0.901	3.34	0.00268	0.0206	0																5.77E-01	1.1128	800.40175	800.41468	0.0387	1.0667	1.1462	DETECTED	800.41285	1.60E+03	8.97E+03	0.8167	0.875	1.65E+01	0.0007
1198	2.05E+00	1.1142	556.59214	556.6044	1	1.0431	1.1567	556.59739	1.02E+03	1.73E+04	4.84E+01	0.792	19	0	0.907	3.14	0.00175	0.0214	0																1.08E+00	1.1128	556.59619	556.60008	0.0359	1.0667	1.1462	DETECTED	556.59732	2.53E+03	1.39E+04	0.5468	0.875	2.95E+01	0.0007
1199	3.60E+00	1.1143	620.53842	620.55439	1	1.0214	1.1529	620.54706	1.01E+03	3.52E+04	8.53E+01	0.958	23	0	0.937	1.6	0.001	0.0191	0																2.11E+00	1.1128	620.54575	620.54912	0.0318	1.0554	1.1462	DETECTED	620.54679	2.68E+03	2.61E+04	0.5295	0.8001	5.60E+01	0.0007
1200	4.88E-01	1.1145	651.52141	651.52874	1	1.0695	1.1399	651.52441	1.34E+03	6.46E+03	1.45E+01	0.125	3	0	0.943	0.94	0.00062	0.0156	0																							UNKNOWN
1201	9.39E-01	1.1145	624.5325	624.54783	1	1.0532	1.149	624.54162	1.01E+03	9.41E+03	2.44E+01	0.458	11	0	0.909	2.32	0.00145	0.0214	0																							UNKNOWN
1202	2.10E+00	1.1146	622.53484	622.55185	1	1.0431	1.149	622.54408	1.01E+03	2.00E+04	5.33E+01	0.792	19	0	0.929	2.5	0.00156	0.0193	0																1.26E+00	1.1128	622.54189	622.54478	0.0345	1.044	1.1462	DETECTED	622.54435	1.18E+03	1.63E+04	0.5169	0.7429	3.49E+01	0.0007
1203	6.73E-01	1.1146	650.51498	650.53307	1	1.0545	1.1453	650.52617	1.06E+03	9.06E+03	1.86E+01	0.333	8	0	0.87	3.25	0.00211	0.0183	0																							UNKNOWN
1204	5.92E-01	1.1148	621.53938	621.55471	1	1.0604	1.1453	621.54607	1.14E+03	7.03E+03	1.60E+01	0.292	7	0	0.854	3.1	0.00193	0.0206	0																							UNKNOWN
1205	5.85E-01	1.1148	735.45881	735.47128	1	1.0609	1.1453	735.46614	1.00E+03	8.73E+03	2.14E+01	0.208	5	0	0.928	1.35	0.001	0.016	0																							UNKNOWN
1206	4.90E-01	1.115	617.54532	617.55835	1	1.0604	1.1453	617.55237	1.03E+03	6.10E+03	1.40E+01	0.208	5	0	0.779	4.01	0.00248	0.0221	0																							UNKNOWN
1207	4.98E-01	1.115	850.37482	850.39991	1	1.0603	1.149	850.38571	1.01E+03	7.51E+03	1.46E+01	0.417	10	0	0.799	4.31	0.00367	0.0191	0																							UNKNOWN
1208	2.45E-01	1.1151	230.98472	230.9894		1.0678	1.1473	230.98763	1.02E+03	2.65E+03	6.41E+00	0.042	1	12	1	0	0	0	0																							UNKNOWN
1209	3.06E+02	1.1152	92.92713	92.92923		0.9903	1.7481	92.92836	1.01E+03	1.05E+06	2.53E+03	1	24	0	0.935	2.98	0.00028	0	0																1.06E+02	1.1152	92.92751	92.92923	0.0869	0.9986	1.7481	DETECTED	92.92843	1.03E+03	8.14E+05	1.1462	1.1183	9.38E+02	0.003
1210	1.46E+01	1.1152	210.83827	210.84703	1	1.009	1.2371	210.8426	1.00E+03	6.24E+04	2.21E+02	1	24	0	0.934	2.04	0.00043	0	0																4.23E+00	1.1152	210.8415	210.84569	0.0534	1.0213	1.2257	DETECTED	210.84266	1.39E+03	5.30E+04	0.9539	1.1447	6.96E+01	0.003
1211	5.53E-01	1.1152	707.47421	707.49216	1	1.0604	1.1453	707.48544	1.01E+03	6.98E+03	1.78E+01	0.208	5	0	0.768	4	0.00283	0.0156	0																							UNKNOWN
1212	7.64E+00	1.1153	212.83605	212.8445	1	1.0134	1.2285	212.83971	1.01E+03	3.41E+04	1.16E+02	1	24	0	0.943	1.63	0.00035	0.0191	0																2.21E+00	1.1128	212.83859	212.8411	0.0636	1.0213	1.2143	DETECTED	212.83966	1.14E+03	2.49E+04	1.1234	1.054	3.36E+01	0.0007
1213	2.36E+00	1.1153	676.5033	676.51737	1	1.0377	1.1512	676.50855	1.07E+03	2.42E+04	5.93E+01	0.75	18	0	0.94	2	0.00135	0.0239	0																1.30E+00	1.1128	676.50588	676.51009	0.0456	1.0554	1.1462	DETECTED	676.50875	1.71E+03	1.70E+04	0.516	0.8001	3.55E+01	0.0007
1214	2.54E+00	1.1156	678.4986	678.51483	1	1.0241	1.1518	678.50577	1.00E+03	2.97E+04	6.77E+01	0.833	20	0	0.919	2.04	0.00138	0.0191	0																1.57E+00	1.1128	678.50335	678.50797	0.0455	1.0554	1.1462	DETECTED	678.50549	1.93E+03	2.11E+04	0.5228	0.8395	4.41E+01	0.0007
1215	1.18E+01	1.1157	208.84074	208.84918	1	1.0091	1.2398	208.8456	1.01E+03	5.51E+04	1.90E+02	1	24	0	0.943	1.69	0.00035	0	0																3.14E+00	1.1157	208.8432	208.84767	0.059	1.0213	1.2257	DETECTED	208.84557	1.16E+03	3.72E+04	0.8466	1.0769	4.79E+01	0.0035
1216	3.75E-01	1.1157	592.56264	592.57402	1	1.0668	1.1453	592.56855	1.02E+03	4.43E+03	1.15E+01	0.167	4	1	0.918	1.92	0.00114	0.0144	0																							UNKNOWN
1217	2.96E-01	1.1159	823.39662	823.41042	1	1.0695	1.1453	823.40465	1.05E+03	7.10E+03	1.05E+01	0.167	4	0	0.861	3.57	0.00294	0.014	0																							UNKNOWN
1218	1.23E+00	1.1159	790.4239	790.44473	1	1.0507	1.1518	790.43006	1.04E+03	1.77E+04	3.36E+01	0.708	17	0	0.901	2.65	0.00209	0.0191	0																7.49E-01	1.1128	790.42779	790.4322	0.0312	1.0667	1.1462	DETECTED	790.42972	1.62E+03	1.30E+04	0.9503	0.875	2.34E+01	0.0007
1219	3.71E-01	1.1161	767.43192	767.44645	1	1.0717	1.144	767.44069	1.01E+03	5.03E+03	1.15E+01	0.125	3	0	0.744	4.32	0.00331	0.017	0																							UNKNOWN
1220	9.58E-01	1.1162	648.52256	648.53457	1	1.049	1.1453	648.53002	1.00E+03	1.18E+04	3.06E+01	0.417	10	0	0.837	4.55	0.00295	0.0193	0																							UNKNOWN
1221	5.01E-01	1.1162	568.57376	568.58855	1	1.049	1.149	568.58004	1.19E+03	5.16E+03	1.29E+01	0.208	5	0	0.89	2.5	0.00142	0.0161	0																							UNKNOWN
1222	3.42E+00	1.1163	794.40862	794.43761	1	1.0191	1.1567	794.42279	1.00E+03	5.46E+04	8.92E+01	0.917	22	0	0.927	2.04	0.00162	0.0191	0																2.13E+00	1.1128	794.41754	794.42547	0.03	1.044	1.1462	DETECTED	794.42313	1.27E+03	3.30E+04	0.6486	0.8658	6.01E+01	0.0007
1223	3.40E-01	1.1163	742.45011	742.46349	1	1.0668	1.1453	742.45696	1.06E+03	4.33E+03	1.10E+01	0.292	7	0	0.778	4.71	0.0035	0.0156	0																							UNKNOWN
1224	7.89E-01	1.1163	647.5205	647.54059	1	1.0604	1.1453	647.52983	1.01E+03	1.01E+04	2.27E+01	0.417	10	0	0.798	4.99	0.00323	0.0174	0																							UNKNOWN
1225	3.63E-01	1.1163	974.27773	974.29867	1	1.0695	1.1576	974.29014	1.04E+03	5.39E+03	8.99E+00	0.333	8	0	0.902	3.16	0.00308	0.019	0																							UNKNOWN
1226	6.04E-01	1.1168	518.60392	518.61002	1	1.0604	1.1453	518.60724	1.04E+03	4.77E+03	1.53E+01	0.208	5	0	0.916	1.7	0.00088	0.0191	0																							UNKNOWN
1227	5.86E-01	1.1168	972.27294	972.30114	1	1.0554	1.1463	972.29262	1.00E+03	9.11E+03	1.73E+01	0.417	10	0	0.885	3.43	0.00333	0.014	0																4.02E-01	1.1128	972.28813	972.29668	0.0355	1.0667	1.1462	DETECTED	972.29165	1.03E+03	6.24E+03	1.4033	0.875	1.10E+01	0.0007
1228	5.60E-01	1.117	766.43551	766.45047	1	1.0658	1.1453	766.44421	1.03E+03	7.53E+03	1.93E+01	0.167	4	0	0.84	3.86	0.00296	0.017	0																							UNKNOWN
1229	1.99E+00	1.117	736.45676	736.47296	1	1.0382	1.1553	736.46434	1.03E+03	2.35E+04	5.57E+01	0.75	18	0	0.936	2.82	0.00208	0.0187	0																8.22E-01	1.1128	736.4638	736.47146	0.0311	1.0554	1.1462	DETECTED	736.46457	1.45E+03	1.64E+04	0.5661	0.7936	2.57E+01	0.0007
1230	2.56E+00	1.117	792.41269	792.44035	1	1.0214	1.1631	792.42591	1.03E+03	3.68E+04	6.68E+01	0.917	22	0	0.934	1.81	0.00143	0.0186	0																1.59E+00	1.1128	792.42534	792.432	0.0398	1.0554	1.1462	DETECTED	792.42634	1.54E+03	2.58E+04	0.6126	0.8642	4.67E+01	0.0007
1231	6.26E-01	1.1171	793.43769	793.46354	1	1.0589	1.1518	793.45051	1.11E+03	8.46E+03	1.53E+01	0.292	7	2	0.744	6.21	0.00493	0.0191	0																3.84E-01	1.1128	793.44389	793.45638	0.0368	1.0667	1.1462	DETECTED	793.44895	1.11E+03	6.06E+03	0.8168	0.875	1.10E+01	0.0007
1232	9.20E-01	1.1172	649.51829	649.53636	1	1.0582	1.1463	649.52719	1.04E+03	1.16E+04	2.57E+01	0.5	12	0	0.83	4.35	0.00283	0.0174	0																							UNKNOWN
1233	5.87E-01	1.1172	914.30728	914.33948	1	1.0609	1.1626	914.33251	1.01E+03	8.16E+03	1.35E+01	0.417	10	0	0.697	6.46	0.00591	0.0191	0																2.72E-01	1.1228	914.31096	914.33853	0.037	1.0781	1.1462	DETECTED	914.3312	1.49E+03	3.97E+03	0.4996	0.7498	7.22E+00	-0.0007
1234	8.09E-01	1.1172	740.44568	740.46408	1	1.0544	1.1493	740.45831	1.02E+03	9.47E+03	2.30E+01	0.542	13	0	0.883	5.18	0.00383	0.019	0																							UNKNOWN
1235	1.57E+00	1.1172	738.44754	738.46592	1	1.0431	1.149	738.46113	1.03E+03	1.94E+04	4.39E+01	0.667	16	0	0.907	3.04	0.00224	0.0174	0																5.92E-01	1.1128	738.4496	738.46498	0.0414	1.0667	1.1462	DETECTED	738.46041	1.48E+03	1.23E+04	0.6215	0.875	1.87E+01	0.0007
1236	1.53E+00	1.1173	734.46074	734.47202	1	1.0544	1.1463	734.46757	1.05E+03	1.87E+04	4.02E+01	0.583	14	0	0.925	2.99	0.0022	0.0187	0																6.73E-01	1.1128	734.46247	734.46923	0.0403	1.0554	1.1462	DETECTED	734.46723	1.42E+03	1.14E+04	0.4662	0.8001	1.83E+01	0.0007
1237	3.03E+00	1.1173	796.4042	796.42811	1	1.0241	1.1518	796.41961	1.04E+03	4.49E+04	7.57E+01	0.792	19	0	0.919	2.73	0.00218	0.0187	0																2.00E+00	1.1128	796.41874	796.4229	0.0324	1.0554	1.1462	DETECTED	796.42026	2.79E+03	2.95E+04	0.7677	0.8157	5.39E+01	0.0007
1238	3.97E-01	1.1175	802.4004	802.42731	1	1.0377	1.1553	802.41151	1.02E+03	5.58E+03	9.33E+00	0.333	8	0	0.761	5.93	0.00476	0.0187	0																							UNKNOWN
1239	1.80E+00	1.1175	798.40864	798.42927	1	1.0382	1.1586	798.41658	1.02E+03	2.72E+04	5.04E+01	0.792	19	0	0.898	3.34	0.00267	0.0193	0																1.17E+00	1.1128	798.4111	798.42258	0.0341	1.0554	1.1462	DETECTED	798.41624	1.53E+03	1.93E+04	0.5701	0.8365	3.54E+01	0.0007
1240	4.16E-01	1.1176	1032.23342	1032.26134	1	1.0545	1.1543	1032.24825	1.04E+03	6.49E+03	1.33E+01	0.375	9	0	0.81	3.68	0.00379	0.017	0																							UNKNOWN
1241	8.00E-01	1.1178	619.54594	619.55354	1	1.0545	1.1453	619.54914	1.02E+03	1.01E+04	2.40E+01	0.333	8	0	0.88	2.66	0.00164	0.014	0																							UNKNOWN
1242	6.97E-01	1.1178	1028.24368	1028.26146	1	1.0545	1.1567	1028.2544	1.00E+03	1.07E+04	2.01E+01	0.583	14	0	0.877	3.41	0.00351	0.017	0																3.91E-01	1.1128	1028.25345	1028.25976	0.0372	1.0781	1.1462	DETECTED	1028.25539	1.78E+03	6.06E+03	1	1	1.04E+01	0.0007
1243	8.17E-01	1.1181	852.36435	852.39698	1	1.0532	1.1497	852.38185	1.05E+03	1.33E+04	2.57E+01	0.625	15	0	0.89	3.42	0.00291	0.017	0																5.75E-01	1.1128	852.37102	852.39698	0.0282	1.0667	1.1462	DETECTED	852.38232	1.52E+03	8.45E+03	0.4508	0.875	1.69E+01	0.0007
1244	8.47E-01	1.1181	679.49604	679.51146	1	1.0582	1.144	679.50494	1.12E+03	1.06E+04	2.49E+01	0.292	7	0	0.893	2.37	0.00161	0.017	0																							UNKNOWN
1245	5.42E-01	1.1182	1026.2502	1026.27228	1	1.0658	1.1518	1026.2585	1.01E+03	9.42E+03	1.61E+01	0.417	10	0	0.93	2.01	0.00206	0.0187	0																2.87E-01	1.1228	1026.25099	1026.26154	0.0338	1.0781	1.1462	DETECTED	1026.25826	1.19E+03	4.58E+03	0.4996	0.7498	7.85E+00	-0.0007
1246	1.72E-01	1.1183	282.77815	282.78132	1	1.0772	1.1453	282.77944	1.44E+03	3.24E+03	4.85E+00	0.042	1	0	1	0	0	0	0																							UNKNOWN
1247	8.39E-01	1.1183	854.37053	854.39231	1	1.0377	1.1462	854.37874	1.03E+03	1.47E+04	2.36E+01	0.583	14	0	0.867	2.91	0.00249	0.0191	0																5.92E-01	1.1128	854.37117	854.38099	0.0277	1.0667	1.1462	DETECTED	854.37784	1.33E+03	9.09E+03	0.7912	0.875	1.81E+01	0.0007
1248	4.42E-01	1.1183	708.48297	708.48951	1	1.0658	1.1453	708.48689	1.01E+03	5.24E+03	1.37E+01	0.042	1	0	1	0	0	0	0																							UNKNOWN
1249	5.09E-01	1.1183	856.35979	856.38308	1	1.0582	1.1453	856.37669	1.00E+03	8.44E+03	1.56E+01	0.375	9	0	0.823	5.56	0.00476	0.017	0																							UNKNOWN
1250	2.93E-01	1.1183	739.45826	739.4723	1	1.0772	1.1453	739.46173	1.04E+03	3.76E+03	8.48E+00	0.042	1	0	1	0	0	0	0																							UNKNOWN
1251	1.92E-01	1.1183	1142.1795	1142.19714	1	1.0886	1.1567	1142.1875	1.25E+03	2.68E+03	5.05E+00	0.042	1	0	1	0	0	0	0																							UNKNOWN
1252	4.08E-01	1.1184	675.50009	675.52235	1	1.0695	1.1453	675.51111	1.06E+03	6.88E+03	1.46E+01	0.125	3	0	0.836	2.49	0.00168	0.0099	0																							UNKNOWN
1253	6.05E-01	1.1184	968.28786	968.31918	1	1.0604	1.1566	968.30007	1.05E+03	8.93E+03	1.68E+01	0.375	9	0	0.871	4.08	0.00396	0.017	0																3.50E-01	1.1228	968.28786	968.30114	0.0279	1.0781	1.1462	DETECTED	968.29927	1.17E+03	6.33E+03	0.2757	0.7498	1.11E+01	-0.0007
1254	5.67E-01	1.1184	765.43639	765.4561	1	1.0695	1.1462	765.44403	1.03E+03	8.98E+03	1.84E+01	0.25	6	0	0.899	2.83	0.00217	0.0099	0																2.89E-01	1.1128	765.4424	765.4561	0.0246	1.0781	1.1462	DETECTED	765.44537	1.03E+03	6.21E+03	1.2637	1	1.06E+01	0.0007
1255	5.18E-01	1.1188	737.45161	737.46923	1	1.0532	1.1518	737.46269	1.02E+03	9.23E+03	1.58E+01	0.25	6	0	0.898	2.37	0.00175	0.0099	0																							UNKNOWN
1256	2.28E-01	1.119	810.39319	810.40913	1	1.0658	1.1567	810.39958	1.27E+03	4.78E+03	6.43E+00	0.083	2	0	0.903	1.3	0.00105	0.0013	0																							UNKNOWN
1257	3.31E-01	1.119	1088.20308	1088.21445	1	1.0702	1.1453	1088.21039	1.03E+03	6.00E+03	1.36E+01	0.083	2	0	0.773	3.03	0.00329	0.0013	0																							UNKNOWN
1258	6.18E-01	1.1192	1030.23283	1030.26011	1	1.0604	1.1543	1030.2512	1.09E+03	1.04E+04	1.99E+01	0.5	12	0	0.865	4.62	0.00476	0.0099	0																3.94E-01	1.1128	1030.23624	1030.25677	0.0306	1.0667	1.1462	DETECTED	1030.25093	1.09E+03	7.48E+03	0.482	0.875	1.28E+01	0.0007
1259	1.90E-01	1.1192	812.39022	812.40361	1	1.0702	1.1453	812.3948	1.04E+03	3.79E+03	5.11E+00	0.125	3	0	0.787	3.63	0.00295	0.0013	0																							UNKNOWN
1260	7.34E-01	1.1192	970.28367	970.31211	1	1.0582	1.1497	970.29609	1.01E+03	1.08E+04	2.36E+01	0.5	12	0	0.848	4.35	0.00422	0.0099	0																4.14E-01	1.1128	970.29036	970.2998	0.0489	1.0667	1.1462	DETECTED	970.29537	1.01E+03	6.86E+03	0.6177	0.875	1.20E+01	0.0007
1261	3.29E-01	1.1194	825.39471	825.40878	1	1.0695	1.1453	825.40119	1.06E+03	7.31E+03	1.14E+01	0.167	4	0	0.891	1.96	0.00161	0.0014	0																							UNKNOWN
1262	1.73E+00	1.1197	408.75747	408.76774	1	1.0717	1.1853	408.76097	1.35E+03	1.80E+04	4.20E+01	0.042	1	17	1	0	0	0	0																							UNKNOWN
1263	3.47E-01	1.1197	458.64866	458.6519	1	1.0717	1.1399	458.65054	1.12E+03	3.63E+03	9.71E+00	0.042	1	0	1	0	0	0	0																							UNKNOWN
1264	5.65E-01	1.1197	530.65825	530.66918	1	1.0831	1.1512	530.66595	1.30E+03	7.57E+03	1.92E+01	0.042	1	1	1	0	0	0	0																							UNKNOWN
1265	1.01E+00	1.1197	588.61435	588.63375	1	1.0717	1.1512	588.62338	1.22E+03	9.18E+03	2.78E+01	0.042	1	0	1	0	0	0	0																							UNKNOWN
1266	3.17E-01	1.1197	578.55588	578.56406	1	1.0695	1.1376	578.56153	1.03E+03	3.68E+03	9.06E+00	0.042	1	0	1	0	0	0	0																							UNKNOWN
1267	2.59E-01	1.1197	826.39123	826.40325	1	1.0702	1.1383	826.39982	1.14E+03	4.34E+03	8.69E+00	0.042	1	0	1	0	0	0	0																							UNKNOWN
1268	3.14E-01	1.1197	706.48116	706.49217	1	1.0717	1.1398	706.48808	1.00E+03	3.45E+03	8.51E+00	0.042	1	0	1	0	0	0	0																							UNKNOWN
1269	3.98E-01	1.1197	705.48754	705.4936	1	1.0695	1.1376	705.48927	1.37E+03	4.73E+03	1.14E+01	0.042	1	0	1	0	0	0	0																							UNKNOWN
1270	3.62E-01	1.1197	709.48065	709.48431	1	1.0695	1.1376	709.4831	1.12E+03	4.95E+03	1.24E+01	0.042	1	0	1	0	0	0	0																							UNKNOWN
1271	2.88E-01	1.1197	788.42841	788.44392		1.0702	1.1404	788.43751	1.15E+03	3.90E+03	8.20E+00	0.083	2	0	0.952	0.64	0.00051	0	0																							UNKNOWN
1272	3.37E-01	1.1197	764.44112	764.45125	1	1.0717	1.1398	764.44612	1.20E+03	5.49E+03	1.17E+01	0.042	1	1	1	0	0	0	0																							UNKNOWN
1273	3.12E-01	1.1197	768.43122	768.44386	1	1.0723	1.149	768.44081	1.01E+03	4.79E+03	9.51E+00	0.083	2	0	0.923	1.02	0.00078	0	0																							UNKNOWN
1274	2.85E-01	1.1197	795.43481	795.44992		1.0723	1.1404	795.43926	1.37E+03	5.96E+03	9.22E+00	0.042	1	0	1	0	0	0	0																							UNKNOWN
1275	3.71E-01	1.1197	880.37688	880.39872	1	1.0831	1.1853	880.38813	1.30E+03	3.80E+03	6.97E+00	0.042	1	0	1	0	0	0	0																							UNKNOWN
1276	2.12E-01	1.1197	884.35498	884.36413	1	1.0717	1.1399	884.3616	1.12E+03	3.06E+03	5.63E+00	0.042	1	0	1	0	0	0	0																							UNKNOWN
1277	2.43E-01	1.1197	851.38209	851.39585	1	1.0782	1.1576	851.38687	1.10E+03	2.89E+03	5.40E+00	0.042	1	0	1	0	0	0	0																							UNKNOWN
1278	2.14E-01	1.1197	858.359	858.37451	1	1.0723	1.1404	858.37216	1.46E+03	4.12E+03	6.33E+00	0.042	1	0	1	0	0	0	0																							UNKNOWN
1279	2.04E-01	1.1197	883.35331	883.36526	1	1.0782	1.1463	883.35941	1.10E+03	4.28E+03	7.51E+00	0.042	1	0	1	0	0	0	0																							UNKNOWN
1280	1.85E-01	1.1197	965.33388	965.3468	1	1.0831	1.1512	965.33956	1.03E+03	2.78E+03	5.27E+00	0.042	1	0	1	0	0	0	0																							UNKNOWN
1281	2.34E-01	1.1197	1034.24598	1034.25174	1	1.0717	1.1399	1034.24833	1.33E+03	3.66E+03	7.01E+00	0.042	1	0	1	0	0	0	0																							UNKNOWN
1282	4.26E-01	1.1197	966.30522	966.32914	1	1.0809	1.1831	966.31582	1.54E+03	5.09E+03	8.59E+00	0.042	1	1	1	0	0	0	0																							UNKNOWN
1283	2.94E-01	1.1197	1024.2561	1024.27459	1	1.0695	1.1463	1024.26286	1.21E+03	4.99E+03	9.12E+00	0.167	4	0	0.823	3.21	0.00329	0	0																							UNKNOWN
1284	2.63E-01	1.1197	1084.21665	1084.24425	1	1.0831	1.1626	1084.23012	1.42E+03	3.06E+03	5.88E+00	0.042	1	0	1	0	0	0	0																							UNKNOWN
1285	1.85E-01	1.1197	1085.21739	1085.23581	1	1.0944	1.1626	1085.22357	1.04E+03	2.63E+03	5.05E+00	0.042	1	0	1	0	0	0	0																							UNKNOWN
1286	2.95E-01	1.1197	1086.21309	1086.2221	1	1.0717	1.1399	1086.21731	1.12E+03	5.68E+03	1.09E+01	0.042	1	0	1	0	0	0	0																							UNKNOWN
1287	2.51E-01	1.1197	1084.21009	1084.23666	1	1.0809	1.1603	1084.22274	1.35E+03	3.99E+03	6.88E+00	0.042	1	0	1	0	0	0	0																							UNKNOWN
1288	2.55E-01	1.1197	1322.03999	1322.04293	1	1.0717	1.1399	1322.04117	1.14E+03	3.99E+03	7.71E+00	0.042	1	0	1	0	0	0	0																							UNKNOWN
1289	6.13E-01	1.1198	910.33557	910.35359	1	1.0645	1.1543	910.34144	1.07E+03	1.03E+04	2.18E+01	0.417	10	0	0.847	3.26	0.00297	0.0099	0																3.97E-01	1.1128	910.33858	910.34737	0.0292	1.0667	1.1462	DETECTED	910.34241	1.08E+03	6.09E+03	0.8648	0.875	1.11E+01	0.0007
1290	1.51E+00	1.12	214.83188	214.84022	1	1.0317	1.2058	214.83683	1.00E+03	8.14E+03	2.43E+01	0.917	22	0	0.836	4.82	0.00104	0.0417	0																4.83E-01	1.1128	214.83256	214.83772	0.0436	1.0554	1.1689	DETECTED	214.83657	1.29E+03	6.86E+03	2.755	1.0001	9.55E+00	0.0007
1291	3.17E-01	1.12	1320.0221	1320.07068	1	1.0695	1.161	1320.04507	1.01E+03	3.70E+03	8.60E+00	0.25	6	0	0.774	6.17	0.00814	0.0044	0																							UNKNOWN
1292	5.59E-01	1.1203	912.3309	912.34187	1	1.0604	1.149	912.33809	1.00E+03	9.10E+03	1.93E+01	0.333	8	0	0.905	2.07	0.00189	0.0044	0																							UNKNOWN
1293	2.76E-01	1.1206	853.36721	853.38342	1	1.0772	1.1462	853.37901	1.08E+03	5.89E+03	1.02E+01	0.083	2	0	0.8	2.66	0.00227	0.0044	0																2.55E-01	1.1228	853.37481	853.37992	0.0456	1.0781	1.1462	DETECTED	853.37788	1.08E+03	3.91E+03	0.4996	0.7498	7.79E+00	-0.0007
1294	1.73E+00	1.1207	410.74858	410.7621	1	1.0604	1.2121	410.75568	1.03E+03	1.85E+04	4.49E+01	0.125	3	3	0.754	3.96	0.00162	0.0031	0																							UNKNOWN
1295	5.48E-01	1.1212	764.44564	764.46911	1	1.0604	1.1453	764.45153	1.01E+03	6.19E+03	1.46E+01	0.083	2	0	0.68	4.26	0.00326	0.0031	0																							UNKNOWN
1296	2.14E-01	1.1212	1146.16818	1146.17817	1	1.0717	1.144	1146.17231	1.08E+03	3.76E+03	7.23E+00	0.083	2	0	0.782	2.89	0.00331	0.0031	0																							UNKNOWN
1297	5.27E-01	1.1217	530.65683	530.67525	1	1.0809	1.1567	530.668	1.01E+03	7.19E+03	1.72E+01	0.125	3	1	0.753	3.77	0.002	0.0031	0																							UNKNOWN
1298	1.03E+00	1.1222	412.74806	412.75836	1	1.0771	1.169	412.75465	1.02E+03	9.13E+03	2.94E+01	0.25	6	1	0.852	3.7	0.00153	0.0031	0																3.33E-01	1.1228	412.75224	412.75581	0.0335	1.0894	1.1576	DETECTED	412.75489	1.51E+03	4.95E+03	1	1	9.46E+00	-0.0007
1299	5.02E-01	1.1228	354.78646	354.79678	1	1.0944	1.208	354.79312	1.07E+03	8.83E+03	1.16E+01	0.083	2	1	0.672	4.36	0.00155	0.0062	0																							UNKNOWN
1300	1.13E+00	1.1228	528.66594	528.67346	1	1.0872	1.1553	528.6705	2.58E+03	1.36E+04	3.31E+01	0.042	1	6	1	0	0	0	0																							UNKNOWN
1301	6.69E-01	1.1228	588.62266	588.63093	1	1.0885	1.1576	588.62793	1.02E+03	8.87E+03	2.24E+01	0.083	2	0	0.869	1.75	0.00103	0	0																							UNKNOWN
1302	5.53E-01	1.1228	644.57679	644.59457	1	1.0872	1.1567	644.58716	1.44E+03	8.41E+03	1.78E+01	0.083	2	0	0.89	1.47	0.00095	0	0																							UNKNOWN
1303	1.69E-01	1.1228	855.36833	855.38619	1	1.0759	1.144	855.37644	1.11E+03	3.61E+03	4.99E+00	0.042	1	0	1	0	0	0	0																							UNKNOWN
1304	2.93E-01	1.1228	818.44854	818.47249	1	1.0872	1.1567	818.46267	1.11E+03	6.54E+03	9.39E+00	0.083	2	0	0.922	1.04	0.00085	0	0																							UNKNOWN
1305	1.61E-01	1.1227	994.29792	994.33106		1.0999	1.1793	994.31557	1.03E+03	1.75E+03	2.99E+00	0.042	1	0	1	0	0	0	0																							UNKNOWN
1306	1.86E-01	1.1228	1144.15548	1144.18888	1	1.0885	1.1576	1144.17224	1.03E+03	3.57E+03	5.61E+00	0.083	2	0	0.69	4.13	0.00473	0	0																							UNKNOWN
1307	1.45E+00	1.1229	528.66229	528.67828	1	1.0772	1.1631	528.67229	1.21E+03	1.87E+04	4.38E+01	0.333	8	1	0.793	5.54	0.00293	0.0054	0																							UNKNOWN
1308	1.26E+00	1.123	464.71978	464.728	1	1.0759	1.1631	464.72457	1.02E+03	1.17E+04	3.76E+01	0.417	10	0	0.877	3.5	0.00163	0.0072	0																5.98E-01	1.1228	464.7244	464.72799	0.0357	1.0894	1.1576	DETECTED	464.72512	1.79E+03	8.20E+03	1	1	1.78E+01	-0.0007
1309	1.88E+00	1.1231	470.70302	470.72254	1	1.0604	1.1745	470.71342	1.19E+03	1.74E+04	5.08E+01	0.458	11	0	0.673	8	0.00377	0.0054	0																							UNKNOWN
1310	8.57E-01	1.1242	412.74511	412.75508	1	1.0723	1.1667	412.75198	1.06E+03	9.52E+03	2.39E+01	0.167	4	3	0.74	4.97	0.00205	0.0054	0																							UNKNOWN
1311	2.47E+00	1.1232	408.75603	408.76978	1	1.0723	1.2178	408.76228	1.01E+03	2.08E+04	6.03E+01	0.792	19	1	0.85	4.98	0.00204	0.0072	0																8.22E-01	1.1228	408.76254	408.7643	0.0395	1.0894	1.1576	DETECTED	408.76312	3.18E+03	1.46E+04	1	1	2.54E+01	-0.0007
1312	8.98E-01	1.1234	406.75959	406.77087	1	1.0759	1.1717	406.76626	1.06E+03	1.01E+04	2.71E+01	0.542	13	0	0.908	2.93	0.00119	0.0072	0																4.26E-01	1.1228	406.7656	406.7688	0.0363	1.0894	1.1576	DETECTED	406.76611	1.84E+03	6.93E+03	1	1	1.16E+01	-0.0007
1313	3.30E+00	1.1234	468.70963	468.72626	1	1.0645	1.2058	468.71783	1.01E+03	2.88E+04	9.79E+01	0.875	21	0	0.819	5.43	0.00254	0.0072	0																1.34E+00	1.1228	468.717	468.72146	0.0414	1.0894	1.1576	DETECTED	468.71875	2.90E+03	1.86E+04	0.6956	1	4.26E+01	-0.0007
1314	2.95E+00	1.1235	466.71512	466.7268	1	1.0723	1.1894	466.7212	1.00E+03	2.79E+04	9.29E+01	0.792	19	0	0.896	3.78	0.00176	0.0072	0																1.42E+00	1.1228	466.72115	466.72227	0.034	1.0894	1.1576	DETECTED	466.72154	3.56E+03	2.12E+04	0.9966	1	4.71E+01	-0.0007
1315	4.51E-01	1.1237	1015.91195	1015.93969	1	1.0295	1.2028	1015.92609	1.05E+03	3.80E+03	8.20E+00	0.083	2	1	0.772	2.61	0.00265	0.1281	0																							UNKNOWN
1316	1.80E+00	1.1238	524.66998	524.68396	1	1.0772	1.1739	524.67967	1.03E+03	2.13E+04	6.27E+01	0.542	13	0	0.877	2.79	0.00147	0.0041	0																8.43E-01	1.1228	524.67842	524.68108	0.0293	1.0894	1.1576	DETECTED	524.68029	1.59E+03	1.47E+04	0.9642	1	3.05E+01	-0.0007
1317	1.71E+00	1.124	586.61889	586.63324	1	1.0772	1.1603	586.63108	1.01E+03	2.26E+04	6.10E+01	0.292	7	0	0.853	2.9	0.0017	0.0041	0																							UNKNOWN
1318	2.05E+00	1.1241	526.66635	526.68097	1	1.0759	1.169	526.67595	1.11E+03	2.40E+04	6.83E+01	0.417	10	0	0.83	4.46	0.00235	0.0041	0																9.99E-01	1.1228	526.67596	526.68097	0.0225	1.0894	1.1576	DETECTED	526.67749	1.72E+03	1.98E+04	1.0328	1.2049	4.09E+01	-0.0007
1319	1.58E+00	1.1241	582.62773	582.64311	1	1.0809	1.1631	582.63838	1.06E+03	2.08E+04	5.32E+01	0.417	10	0	0.906	2.23	0.0013	0.0041	0																9.05E-01	1.1228	582.6368	582.64088	0.0353	1.0894	1.1576	DETECTED	582.63912	1.27E+03	1.24E+04	1.0051	1	3.20E+01	-0.0007
1320	6.18E-01	1.1243	522.67871	522.69017	1	1.083	1.168	522.6832	1.01E+03	7.81E+03	2.02E+01	0.25	6	0	0.912	2.36	0.00123	0.0041	0																							UNKNOWN
1321	2.19E+00	1.1243	584.62497	584.63697	1	1.0759	1.1667	584.63458	1.00E+03	2.79E+04	7.31E+01	0.458	11	0	0.85	4.22	0.00246	0.0041	0																1.11E+00	1.1228	584.6314	584.63697	0.0276	1.0894	1.1576	DETECTED	584.63564	1.00E+03	1.57E+04	1.0704	1.2378	4.20E+01	-0.0007
1322	1.60E+00	1.1243	410.7517	410.76475	1	1.0771	1.2021	410.75882	1.08E+03	1.58E+04	3.94E+01	0.583	14	1	0.803	5.25	0.00216	0.018	0																7.47E-01	1.1228	410.75834	410.76475	0.0311	1.0781	1.1689	DETECTED	410.75977	1.50E+03	1.23E+04	0.9902	0.9998	2.24E+01	-0.0007
1323	1.65E+00	1.1243	410.75414	410.75903	1	1.0809	1.1756	410.75699	1.15E+03	1.60E+04	4.62E+01	0.125	3	11	0.881	1.81	0.00074	0.0024	0																							UNKNOWN
1324	5.90E-01	1.1244	354.7898	354.80106	1	1.0815	1.2008	354.7954	1.02E+03	8.44E+03	1.39E+01	0.208	5	4	0.826	3.75	0.00133	0.0091	0																							UNKNOWN
1325	1.54E+00	1.1244	348.80286	348.81392	1	1.0582	1.2292	348.80769	1.01E+03	2.30E+04	3.52E+01	0.958	23	0	0.887	3.45	0.0012	0.018	0																5.50E-01	1.1228	348.80741	348.80972	0.0368	1.0781	1.1803	DETECTED	348.80811	1.73E+03	1.65E+04	1.45	1.1247	1.41E+01	-0.0007
1326	2.79E+00	1.1245	350.79665	350.81015	1	1.0604	1.2292	350.80414	1.02E+03	3.39E+04	6.48E+01	1	24	0	0.859	6.07	0.00213	0.018	0																9.44E-01	1.1228	350.80328	350.8086	0.0331	1.0781	1.2143	DETECTED	350.80436	1.43E+03	2.81E+04	1.7727	1.6244	2.44E+01	-0.0007
1327	2.04E+00	1.1245	352.79483	352.80649	1	1.0658	1.2292	352.80064	1.04E+03	2.37E+04	4.61E+01	0.708	17	2	0.838	3.88	0.00137	0.0188	0																6.09E-01	1.1228	352.79784	352.80473	0.0374	1.0667	1.203	DETECTED	352.801	1.05E+03	1.57E+04	1.57	0.9741	1.39E+01	-0.0007
1328	1.17E+00	1.1245	498.9508	498.96222	1	0.8752	1.2031	498.95668	1.01E+03	1.26E+04	3.38E+01	0.583	14	0	0.83	5.73	0.00286	0.2407	0																							UNKNOWN
1329	1.31E+00	1.1246	791.43997	791.47592	1	1.0377	1.2361	791.45937	1.00E+03	1.15E+04	2.14E+01	0.917	22	0	0.7	8.38	0.00663	0.0738	0																8.48E-01	1.1128	791.45143	791.46465	0.0519	1.0554	1.1803	DETECTED	791.45969	1.12E+03	8.16E+03	0.4475	1.1001	1.48E+01	0.0007
1330	2.25E+00	1.1247	494.75214	494.7698	1	1.0809	1.2085	494.76017	1.01E+03	1.58E+04	6.29E+01	0.667	16	0	0.89	2.93	0.00145	0.007	0																9.44E-01	1.1228	494.75616	494.76293	0.029	1.0894	1.1689	DETECTED	494.76004	1.21E+03	1.06E+04	1.5979	1.1666	2.83E+01	-0.0007
1331	7.27E-01	1.1248	664.63501	664.6521	1	1.0848	1.1717	664.64211	1.03E+03	1.22E+04	2.84E+01	0.208	5	0	0.929	1.8	0.0012	0.0031	0																							UNKNOWN
1332	2.85E-01	1.1248	916.32543	916.3459	1	1.0702	1.2021	916.33486	1.12E+03	4.01E+03	8.53E+00	0.208	5	0	0.612	8.77	0.00804	0.0234	0																							UNKNOWN
1333	2.05E+00	1.1251	606.67551	606.69366	1	1.0772	1.1793	606.6831	1.07E+03	3.07E+04	7.62E+01	0.542	13	0	0.935	1.66	0.00101	0.006	0																							UNKNOWN
1334	9.53E-01	1.1251	121.94334	121.94678		1.0134	1.2065	121.94497	1.37E+03	3.36E+03	8.58E+00	0.042	1	10	1	0	0	0	0																							UNKNOWN
1335	4.92E-01	1.1251	472.70327	472.70935	1	1.0836	1.1518	472.70659	1.18E+03	4.92E+03	1.48E+01	0.042	1	0	1	0	0	0	0																							UNKNOWN
1336	6.55E-01	1.1251	668.63423	668.63717	1	1.0922	1.1603	668.63549	1.42E+03	1.11E+04	2.31E+01	0.042	1	0	1	0	0	0	0																							UNKNOWN
1337	4.97E-01	1.1251	730.68593	730.70447	1	1.1043	1.2065	730.69818	1.03E+03	3.66E+03	1.01E+01	0.042	1	0	1	0	0	0	0																							UNKNOWN
1338	5.21E+00	1.1252	492.75358	492.77064	1	1.0772	1.2248	492.76301	1.02E+03	3.56E+04	1.53E+02	0.875	21	0	0.938	1.96	0.00097	0.0109	0																2.54E+00	1.1228	492.75978	492.76843	0.0307	1.0894	1.2143	DETECTED	492.76321	1.42E+03	2.40E+04	1.7206	1.9015	6.74E+01	-0.0007
1339	8.57E-01	1.1252	604.6765	604.69634	1	1.0872	1.1745	604.68608	1.05E+03	1.37E+04	3.13E+01	0.333	8	0	0.878	3.32	0.00201	0.006	0																							UNKNOWN
1340	3.45E-01	1.1253	354.79215	354.80118	1	1.0861	1.1804	354.79725	1.01E+03	8.66E+03	8.86E+00	0.292	7	2	0.869	4.85	0.00172	0.014	0																1.87E-01	1.1228	354.7972	354.79959	0.0298	1.0894	1.1576	DETECTED	354.79826	1.52E+03	6.59E+03	1	1	5.98E+00	-0.0007
1341	4.34E-01	1.1254	238.87108	238.87957		1.0944	1.2193	238.87494	1.39E+03	3.02E+03	5.98E+00	0.042	1	0	1	0	0	0	0																							UNKNOWN
1342	1.28E+00	1.1255	628.72006	628.74131	1	1.0886	1.1944	628.73095	1.05E+03	1.92E+04	4.50E+01	0.667	16	0	0.883	3.97	0.0025	0.007	0																8.17E-01	1.1297	628.72758	628.73816	0.0332	1.0894	1.1689	DETECTED	628.73072	1.05E+03	1.28E+04	0.7032	0.9697	2.73E+01	-0.0052
1343	4.03E+00	1.1255	1033.97073	1033.99754	1	0.9953	1.443	1033.98685	1.00E+03	1.17E+04	2.29E+01	0.917	22	3	0.89	4.23	0.00437	0.0974	0																9.32E-01	1.1297	1033.9797	1033.99079	0.0747	1.01	1.1917	DETECTED	1033.98751	1.67E+03	6.61E+03	0.4546	0.7273	1.13E+01	-0.0052
1344	1.03E+00	1.1255	666.62853	666.64384	1	1.0831	1.169	666.63881	1.00E+03	1.52E+04	3.90E+01	0.292	7	0	0.941	1.09	0.00073	0.006	0																							UNKNOWN
1345	1.53E+00	1.1256	352.79304	352.80292	1	1.0759	1.2235	352.79858	1.09E+03	2.58E+04	3.27E+01	0.208	5	5	0.846	3.12	0.0011	0.0014	0																							UNKNOWN
1346	2.75E+00	1.1257	550.71201	550.73144	1	1.0759	1.2193	550.72168	1.00E+03	3.11E+04	8.69E+01	0.667	16	0	0.901	2.77	0.00153	0.007	0																1.25E+00	1.1297	550.71611	550.72242	0.0282	1.0894	1.1689	DETECTED	550.72124	1.53E+03	1.88E+04	0.6658	0.8552	3.92E+01	-0.0052
1347	5.68E-01	1.1258	612.66415	612.68015	1	1.0895	1.168	612.67435	1.06E+03	7.74E+03	1.81E+01	0.083	2	0	0.927	0.95	0.00058	0.006	0																							UNKNOWN
1348	2.86E-01	1.1258	103.97515	103.97974		1.0975	1.1656	103.97695	1.06E+03	6.37E+03	1.23E+01	0.042	1	0	1	0	0	0	0																							UNKNOWN
1349	3.35E+00	1.1258	488.76015	488.77756	1	1.0772	1.2144	488.76908	1.03E+03	2.39E+04	1.04E+02	0.792	19	0	0.915	3.23	0.00158	0.0109	0																1.71E+00	1.1297	488.76519	488.77032	0.028	1.0894	1.1803	DETECTED	488.76902	1.19E+03	1.63E+04	0.7124	0.9349	5.19E+01	-0.0052
1350	1.68E+00	1.1258	610.67185	610.68379	1	1.0815	1.1781	610.6772	1.03E+03	2.30E+04	5.78E+01	0.417	10	0	0.928	1.39	0.00085	0.0069	0																							UNKNOWN
1351	2.43E+00	1.1259	608.67329	608.69047	1	1.0815	1.2058	608.6803	1.01E+03	3.28E+04	8.97E+01	0.625	15	0	0.944	1.61	0.00098	0.0069	0																1.34E+00	1.1297	608.67438	608.68097	0.0259	1.0894	1.1576	DETECTED	608.68052	1.14E+03	2.16E+04	0.7154	0.8321	4.81E+01	-0.0052
1352	3.57E+00	1.1259	434.79774	434.8126	1	1.0717	1.2362	434.80433	1.02E+03	2.58E+04	8.40E+01	1	24	0	0.872	4.01	0.00174	0.018	0																1.59E+00	1.1297	434.80394	434.80947	0.033	1.0894	1.2257	DETECTED	434.80517	1.50E+03	1.76E+04	1.6875	1.4672	3.64E+01	-0.0052
1353	2.59E+00	1.126	548.71745	548.73301	1	1.083	1.2134	548.72464	1.06E+03	3.03E+04	7.57E+01	0.667	16	0	0.926	2.24	0.00123	0.0109	0																1.48E+00	1.1228	548.72317	548.7266	0.0281	1.0894	1.1689	DETECTED	548.72496	1.88E+03	2.29E+04	1.5203	1.2525	4.74E+01	-0.0007
1354	2.88E+00	1.1261	430.80204	430.8185	1	1.0734	1.2258	430.81034	1.03E+03	2.42E+04	7.50E+01	0.917	22	0	0.869	4.93	0.00212	0.018	0																1.39E+00	1.1228	430.8088	430.81277	0.0329	1.1008	1.1917	DETECTED	430.81077	1.31E+03	1.71E+04	2.3772	1.8191	3.69E+01	-0.0007
1355	1.09E-01	1.1263	122.03177	122.03461	1	1.0861	1.1656	122.0332	1.11E+03	2.25E+03	2.66E+00	0.042	1	0	1	0	0	0	0																							UNKNOWN
1356	1.79E-01	1.1263	301.10328	301.10944		1.0861	1.1883	301.10589	1.51E+03	4.29E+03	3.29E+00	0.042	1	0	1	0	0	0	0																							UNKNOWN
1358	1.23E+00	1.1264	436.79354	436.8095	1	1.0772	1.2193	436.801	1.03E+03	9.77E+03	2.69E+01	0.5	12	0	0.844	4.59	0.00201	0.0109	0																							UNKNOWN
1359	9.96E-01	1.1265	296.83593	296.84037	1	1.0872	1.2235	296.83832	1.30E+03	1.23E+04	1.73E+01	0.042	1	12	1	0	0	0	0																							UNKNOWN
1360	2.74E-01	1.1265	573.76405	573.77192	1	1.0986	1.1667	573.76868	1.04E+03	3.11E+03	7.52E+00	0.042	1	0	1	0	0	0	0																							UNKNOWN
1361	3.77E-01	1.1265	655.77004	655.78061	1	1.1099	1.1781	655.77288	1.41E+03	5.26E+03	1.10E+01	0.042	1	0	1	0	0	0	0																							UNKNOWN
1362	1.95E-01	1.1265	910.64136	910.65601	1	1.1099	1.1781	910.64933	1.16E+03	4.19E+03	6.16E+00	0.042	1	0	1	0	0	0	0																							UNKNOWN
1363	1.02E+00	1.1266	692.67554	692.69295	1	1.0922	1.1739	692.68058	1.06E+03	1.37E+04	3.68E+01	0.333	8	0	0.879	3.72	0.00257	0.0046	0																5.55E-01	1.1297	692.68098	692.69295	0.0281	1.1008	1.1689	DETECTED	692.68221	1.07E+03	8.29E+03	0.7076	1	1.78E+01	-0.0052
1364	1.23E+00	1.1268	546.71797	546.73834	1	1.0831	1.1794	546.72748	1.01E+03	1.39E+04	4.05E+01	0.583	14	0	0.866	4.5	0.00246	0.0161	0																							UNKNOWN
1365	1.25E+00	1.1271	716.72133	716.73775	1	1.0929	1.1756	716.72561	1.04E+03	1.57E+04	4.14E+01	0.333	8	0	0.923	2.21	0.00158	0.0159	0																							UNKNOWN
1366	6.62E+00	1.1271	490.75794	490.77599	1	1.0717	1.2307	490.76608	1.01E+03	4.60E+04	1.76E+02	1	24	0	0.918	3.75	0.00184	0.018	0																3.18E+00	1.1297	490.7626	490.77483	0.028	1.0781	1.203	DETECTED	490.76615	1.14E+03	3.13E+04	0.7002	1.2732	9.31E+01	-0.0052
1367	6.16E-01	1.1271	770.682	770.70121	1	1.0944	1.1745	770.69008	1.16E+03	1.06E+04	2.25E+01	0.208	5	0	0.842	3.27	0.00252	0.0046	0																4.38E-01	1.1297	770.68322	770.70121	0.0209	1.1008	1.1689	DETECTED	770.69057	1.17E+03	1.06E+04	0.965	1	1.83E+01	-0.0052
1368	5.57E+00	1.1272	432.79968	432.81632	1	1.0695	1.2421	432.80775	1.02E+03	3.79E+04	1.19E+02	1	24	0	0.899	3.71	0.00161	0.0204	0																2.42E+00	1.1297	432.80096	432.81059	0.033	1.0781	1.2143	DETECTED	432.80774	1.06E+03	2.77E+04	0.8436	1.3776	5.82E+01	-0.0052
1369	2.03E+00	1.1274	570.76648	570.78355	1	1.0872	1.1972	570.77227	1.00E+03	2.26E+04	6.44E+01	0.917	22	0	0.914	3.67	0.0021	0.018	0																1.16E+00	1.1297	570.77067	570.77505	0.0267	1.1008	1.1803	DETECTED	570.7723	1.24E+03	1.81E+04	0.6632	1.1122	4.10E+01	-0.0052
1370	1.39E+00	1.1275	552.7133	552.72494	1	1.0872	1.1793	552.71857	1.02E+03	1.64E+04	4.58E+01	0.5	12	0	0.882	3.03	0.00167	0.0161	0																6.57E-01	1.1297	552.71915	552.72092	0.0269	1.0894	1.1576	DETECTED	552.71965	1.35E+03	1.08E+04	0.6448	0.7501	2.25E+01	-0.0052
1371	4.06E-01	1.1276	774.67478	774.6915	1	1.0986	1.168	774.68285	1.00E+03	8.84E+03	1.76E+01	0.083	2	0	0.808	2.55	0.00197	0.0022	0																							UNKNOWN
1372	4.11E-01	1.1276	936.67779	936.70549	1	1.1099	1.1794	936.69317	1.21E+03	6.74E+03	1.22E+01	0.083	2	0	0.964	0.48	0.00045	0.0022	0																							UNKNOWN
1373	1.28E+00	1.1277	688.68331	688.69679	1	1.0886	1.1859	688.6863	1.06E+03	1.95E+04	4.54E+01	0.333	8	0	0.897	1.98	0.00136	0.0137	0																							UNKNOWN
1374	1.65E+00	1.1278	690.67785	690.69329	1	1.0886	1.1859	690.68355	1.07E+03	2.21E+04	6.35E+01	0.5	12	0	0.919	2.77	0.00191	0.0137	0																9.14E-01	1.1297	690.68268	690.6901	0.0244	1.1008	1.1689	DETECTED	690.68402	1.83E+03	1.68E+04	0.7023	1	3.57E+01	-0.0052
1375	5.17E-01	1.128	686.68463	686.69332	1	1.0895	1.1689	686.68919	1.12E+03	8.51E+03	2.09E+01	0.167	4	0	0.878	2.7	0.00185	0.0161	0																3.25E-01	1.1228	686.6859	686.69017	0.0276	1.1008	1.1689	DETECTED	686.68842	1.12E+03	4.81E+03	1.9993	1.4996	1.01E+01	-0.0007
1376	4.75E+00	1.1283	572.76445	572.78071	1	1.083	1.2307	572.7695	1.00E+03	4.52E+04	1.25E+02	0.958	23	0	0.92	2.61	0.0015	0.018	0																2.48E+00	1.1297	572.76721	572.77791	0.0279	1.0894	1.2143	DETECTED	572.76971	1.12E+03	3.43E+04	0.9409	1.5016	7.90E+01	-0.0052
1377	1.28E+00	1.1283	296.83459	296.84485	1	1.0717	1.2307	296.83971	1.01E+03	1.51E+04	2.59E+01	0.958	23	1	0.82	5.83	0.00173	0.0203	0																4.18E-01	1.1228	296.83717	296.84129	0.0319	1.0781	1.2143	DETECTED	296.84006	1.09E+03	1.18E+04	2.0337	1.4184	8.84E+00	-0.0007
1378	8.26E-01	1.1284	76.9543	76.96056		1.0327	1.2348	76.95801	1.03E+03	7.52E+03	1.22E+01	0.792	19	0	0.73	7.32	0.00056	0.0336	0																5.36E-01	1.1297	76.9567	76.95981	0.1428	1.0327	1.2257	DETECTED	76.95797	1.03E+03	7.52E+03	0.7529	0.9445	8.72E+00	-0.0052
1379	3.03E+00	1.1285	632.71892	632.73695	1	1.0872	1.2258	632.72506	1.00E+03	3.83E+04	8.93E+01	0.875	21	0	0.915	3.02	0.00191	0.018	0																1.72E+00	1.1297	632.71997	632.72862	0.0368	1.0894	1.1917	DETECTED	632.72479	1.00E+03	2.76E+04	0.7449	1.1435	5.89E+01	-0.0052
1380	3.48E-01	1.1288	648.69244	648.70127	1	1.0999	1.1908	648.69551	1.22E+03	4.26E+03	8.98E+00	0.042	1	0	1	0	0	0	0																							UNKNOWN
1381	9.97E+00	1.1289	290.84491	290.85409	1	1.0532	1.2421	290.84892	1.00E+03	1.04E+05	1.93E+02	1	24	0	0.937	2.12	0.00062	0	0																2.96E+00	1.1289	290.84881	290.85102	0.0333	1.0667	1.2371	DETECTED	290.84913	1.00E+03	8.37E+04	1.667	1.346	6.57E+01	-0.006
1382	1.64E+00	1.129	576.75912	576.77491	1	1.0831	1.2031	576.76355	1.05E+03	1.61E+04	5.22E+01	0.833	20	0	0.852	4.55	0.00262	0.0203	0																7.75E-01	1.1297	576.76227	576.7665	0.0315	1.1008	1.1689	DETECTED	576.76348	1.49E+03	1.11E+04	0.7	1	2.64E+01	-0.0052
1383	1.08E+00	1.1291	710.72725	710.74884	1	1.0929	1.1907	710.73501	1.06E+03	1.34E+04	3.32E+01	0.292	7	0	0.845	3.87	0.00275	0.0135	0																6.17E-01	1.1297	710.73179	710.7394	0.0208	1.1008	1.1689	DETECTED	710.73551	1.14E+03	1.07E+04	1.072	1	2.51E+01	-0.0052
1384	1.51E+00	1.1291	634.71583	634.73274	1	1.0886	1.2058	634.7221	1.04E+03	2.25E+04	4.90E+01	0.458	11	0	0.92	1.64	0.00104	0.0137	0																9.95E-01	1.1297	634.71986	634.72329	0.0274	1.1008	1.1689	DETECTED	634.72185	1.77E+03	1.60E+04	0.6774	1	3.41E+01	-0.0052
1385	4.02E+00	1.1292	574.75963	574.77629	1	1.0815	1.2307	574.76644	1.00E+03	3.43E+04	9.87E+01	0.958	23	0	0.908	3.24	0.00186	0.018	0																2.09E+00	1.1297	574.76604	574.77149	0.0305	1.0894	1.2143	DETECTED	574.76649	1.22E+03	2.78E+04	9.1602	1.5781	6.51E+01	-0.0052
1386	6.35E+00	1.1294	294.83666	294.84549	1	1.0667	1.2405	294.84261	1.09E+03	7.01E+04	1.24E+02	1	24	0	0.904	3.04	0.00089	0	0																1.76E+00	1.1294	294.83989	294.84434	0.031	1.0667	1.2257	DETECTED	294.84301	1.34E+03	5.31E+04	1.7135	1.3547	4.06E+01	-0.0055
1387	5.21E-01	1.1296	289.16263	289.16744	1	0.9947	1.4268	289.16489	1.01E+03	7.07E+03	8.81E+00	0.167	4	1	0.81	2.25	0.00065	0.4188	0																							UNKNOWN
1388	2.74E+00	1.1297	293.04398	293.05472	1	1.0115	1.2475	293.05007	1.01E+03	5.70E+04	6.44E+01	0.375	9	4	0.943	1.99	0.00058	0.0178	0																1.05E+00	1.1297	293.04685	293.05358	0.0152	1.0327	1.2371	DETECTED	293.05013	1.01E+03	4.91E+04	2.7989	0.8492	3.80E+01	-0.0052
1389	3.94E-01	1.1297	148.97948	148.983		1.0885	1.2134	148.98143	1.73E+03	5.46E+03	5.88E+00	0.042	1	3	1	0	0	0	0																							UNKNOWN
1390	3.23E+00	1.1297	630.71784	630.73814	1	1.0831	1.2248	630.7279	1.01E+03	4.14E+04	9.80E+01	0.917	22	0	0.929	1.99	0.00125	0.018	0																1.79E+00	1.1297	630.72485	630.73272	0.0349	1.0894	1.1917	DETECTED	630.72786	1.19E+03	2.84E+04	0.7625	1.3666	6.04E+01	-0.0052
1391	2.20E-01	1.1297	548.87927	548.89079		1.1112	1.1907	548.88429	1.07E+03	2.41E+03	4.68E+00	0.042	1	0	1	0	0	0	0																							UNKNOWN
1392	8.38E-01	1.1298	772.68057	772.69954	1	1.0944	1.2008	772.68679	1.08E+03	1.35E+04	2.68E+01	0.208	5	0	0.837	4.1	0.00317	0.0135	0																4.94E-01	1.1297	772.6843	772.69515	0.0199	1.1008	1.1803	DETECTED	772.68708	1.08E+03	1.17E+04	1.3373	1.2658	2.04E+01	-0.0052
1393	1.32E+01	1.1303	292.84125	292.85157	1	1.0532	1.2534	292.84579	1.05E+03	1.39E+05	2.51E+02	1	24	0	0.957	1.87	0.00055	0	0																3.69E+00	1.1303	292.84232	292.84643	0.0332	1.0667	1.2371	DETECTED	292.84588	1.35E+03	1.07E+05	1.57	1.3604	8.30E+01	-0.0045
1394	5.31E+00	1.1304	512.8101	512.82304	1	1.0759	1.2248	512.81392	1.03E+03	4.12E+04	1.18E+02	1	24	0	0.885	4.18	0.00215	0.0204	0																2.35E+00	1.1297	512.81175	512.8159	0.033	1.0894	1.1917	DETECTED	512.81371	2.20E+03	3.17E+04	1.6494	1.2973	6.89E+01	-0.0052
1395	1.02E+00	1.1304	378.83542	378.85003	1	1.0695	1.2248	378.84252	1.02E+03	8.54E+03	2.03E+01	0.875	21	0	0.824	7.3	0.00277	0.018	0																2.88E-01	1.1297	378.83697	378.84418	0.0324	1.1008	1.1917	DETECTED	378.84253	1.52E+03	6.01E+03	1.6668	1.3334	6.97E+00	-0.0052
1396	2.64E+00	1.1306	714.72443	714.74199	1	1.0929	1.2178	714.72857	1.01E+03	2.84E+04	7.20E+01	0.667	16	0	0.886	3.23	0.00231	0.018	0																1.33E+00	1.1297	714.72477	714.73067	0.0234	1.1008	1.1803	DETECTED	714.72857	1.64E+03	2.42E+04	1.0303	1.3116	5.24E+01	-0.0052
1397	5.82E+00	1.1309	516.80149	516.81673	1	1.0759	1.2494	516.80787	1.00E+03	4.36E+04	1.25E+02	1	24	0	0.908	2.73	0.00141	0.0204	0																2.67E+00	1.1297	516.80569	516.81525	0.0342	1.0894	1.2371	DETECTED	516.80806	1.05E+03	3.25E+04	2.8602	1.6442	6.93E+01	-0.0052
1398	7.46E-01	1.1313	126.94969	126.95954	1	1.0439	1.2306	126.95422	1.02E+03	7.10E+03	1.20E+01	0.75	18	0	0.735	7.41	0.00094	0.0443	0																3.33E-01	1.1297	126.95269	126.95449	0.0463	1.0554	1.1689	DETECTED	126.954	1.28E+03	5.37E+03	0.4286	0.7143	6.13E+00	-0.0052
1399	4.95E-01	1.1313	636.71352	636.72947	1	1.0929	1.168	636.71909	1.16E+03	6.00E+03	1.42E+01	0.125	3	0	0.929	1.32	0.00084	0.0121	0																							UNKNOWN
1400	5.29E-01	1.1314	854.68293	854.70424	1	1.0999	1.1793	854.69003	1.14E+03	9.46E+03	1.82E+01	0.125	3	0	0.815	2.75	0.00235	0.0128	0																							UNKNOWN
1401	4.29E+00	1.1315	376.84079	376.85336	1	1.0695	1.2534	376.84581	1.01E+03	3.49E+04	7.72E+01	1	24	0	0.897	3.13	0.00118	0.0204	0																1.46E+00	1.1297	376.8425	376.85119	0.0351	1.0781	1.2371	DETECTED	376.84627	1.06E+03	2.73E+04	2.2331	1.4787	3.10E+01	-0.0052
1402	3.96E-01	1.1316	239.0763	239.08355	1	1.1088	1.2257	239.07967	1.18E+03	8.83E+03	9.60E+00	0.125	3	0	0.816	3.15	0.00075	0.0125	0																3.96E-01	1.1297	239.0763	239.08247	0.025	1.1121	1.2257	DETECTED	239.07935	1.87E+03	8.83E+03	3.9992	2.4996	9.60E+00	-0.0052
1403	6.07E+00	1.1317	372.84463	372.85733	1	1.0589	1.2361	372.85191	1.07E+03	5.21E+04	1.12E+02	1	24	0	0.909	3.11	0.00116	0	0																2.13E+00	1.1317	372.85143	372.85397	0.0328	1.0781	1.2143	DETECTED	372.85215	2.11E+03	4.29E+04	1.975	1.3768	4.67E+01	-0.0031
1404	9.02E+00	1.1317	514.80728	514.8205	1	1.0771	1.2421	514.81103	1.10E+03	6.46E+04	1.95E+02	1	24	0	0.935	2.12	0.00109	0	0																4.00E+00	1.1317	514.80901	514.82014	0.0292	1.0894	1.2371	DETECTED	514.81139	1.52E+03	5.07E+04	1.5212	1.5873	1.09E+02	-0.0031
1405	2.41E+00	1.132	712.72223	712.74482	1	1.0929	1.2058	712.73137	1.03E+03	3.13E+04	7.57E+01	0.75	18	0	0.916	1.91	0.00136	0.0272	0																1.39E+00	1.1297	712.72998	712.73962	0.0213	1.1008	1.1803	DETECTED	712.7318	1.78E+03	2.43E+04	1.2283	1.0708	5.46E+01	-0.0052
1407	1.39E+00	1.1325	181.06731	181.07538	1	1.0742	1.336	181.07206	1.06E+03	2.13E+04	2.75E+01	0.167	4	5	0.865	2.83	0.00051	0.0142	0																8.36E-01	1.1297	181.06731	181.07303	0.0173	1.1008	1.2257	DETECTED	181.07186	2.01E+03	2.13E+04	4.2644	1.2033	2.46E+01	-0.0052
1408	8.36E+00	1.1327	374.84306	374.85647	1	1.0603	1.2534	374.84917	1.15E+03	7.39E+04	1.50E+02	1	24	0	0.912	2.93	0.0011	0	0																2.96E+00	1.1327	374.84755	374.85318	0.0348	1.0781	1.2257	DETECTED	374.84948	3.02E+03	5.64E+04	2.1588	1.4695	6.27E+01	-0.0022
1409	3.91E-01	1.1329	852.68867	852.70057	1	1.1036	1.1781	852.69186	1.04E+03	9.10E+03	1.46E+01	0.167	4	0	0.961	0.69	0.00059	0.0147	0																							UNKNOWN
1410	4.27E-01	1.1332	208.90597	208.91058		1.1129	1.2265	208.90822	1.03E+03	5.44E+03	1.22E+01	0.042	1	0	1	0	0	0	0																							UNKNOWN
1411	6.40E-01	1.1332	542.83815	542.85594	1	1.1015	1.181	542.84913	1.26E+03	7.41E+03	1.93E+01	0.042	1	18	1	0	0	0	0																							UNKNOWN
1412	6.67E-01	1.1337	180.05779	180.06587	1	0.9947	1.1537	180.06271	1.70E+03	6.11E+03	8.39E+00	0.042	1	2	1	0	0	0	0																							UNKNOWN
1413	1.80E-01	1.1337	631.88099	631.89019	1	1.1082	1.1764	631.88484	1.03E+03	1.85E+03	4.25E+00	0.042	1	0	1	0	0	0	0																							UNKNOWN
1414	1.58E+00	1.1337	882.86556	882.89852	1	1.006	1.1764	882.87622	1.34E+03	8.70E+03	1.87E+01	0.042	1	0	1	0	0	0	0																							UNKNOWN
1415	1.36E+00	1.1337	146.98062	146.98881	1	1.0407	1.2598	146.98338	1.02E+03	1.51E+04	1.79E+01	0.417	10	0	0.874	3.72	0.00055	0.0272	0																1.26E+00	1.1297	146.98113	146.98461	0.082	1.044	1.2598	DETECTED	146.98356	1.02E+03	1.50E+04	1.2827	1.8702	1.71E+01	-0.0052
1416	4.92E+00	1.1339	236.87852	236.88447	1	1.0815	1.2475	236.88227	1.02E+03	2.50E+04	7.53E+01	0.292	7	11	0.899	3.13	0.00074	0.0147	0																							UNKNOWN
1417	1.52E+00	1.134	172.93785	172.94695	1	1.0294	1.2905	172.94194	1.00E+03	1.32E+04	2.54E+01	0.958	23	1	0.834	5.07	0.00088	0.0206	0																8.44E-01	1.1297	172.93955	172.94419	0.0435	1.044	1.2711	DETECTED	172.94178	1.03E+03	1.14E+04	1.5299	1.0207	1.30E+01	-0.0052
1418	5.12E+00	1.1341	654.76909	654.78537	1	1.0886	1.2307	654.77285	1.06E+03	5.98E+04	1.22E+02	1	24	0	0.917	2.37	0.00155	0	0																2.95E+00	1.1341	654.77142	654.78363	0.0241	1.0894	1.2143	DETECTED	654.77323	1.15E+03	4.47E+04	1.9302	1.6463	9.49E+01	-0.0008
1419	2.00E+00	1.1342	518.79861	518.81486	1	1.0831	1.2218	518.80525	1.02E+03	1.36E+04	4.47E+01	0.875	21	0	0.871	4.37	0.00227	0.0272	0																8.29E-01	1.1297	518.80414	518.81359	0.0372	1.1008	1.1917	DETECTED	518.80605	1.60E+03	1.04E+04	2.2042	1.3334	2.20E+01	-0.0052
1420	2.50E+00	1.1342	652.7671	652.78885	1	1.0922	1.208	652.7758	1.13E+03	2.78E+04	6.08E+01	0.875	21	0	0.9	3.99	0.0026	0.0272	0																1.34E+00	1.1297	652.76857	652.77895	0.0243	1.1008	1.1917	DETECTED	652.77549	2.15E+03	2.14E+04	2.1745	1.3334	4.57E+01	-0.0052
1421	3.62E+00	1.1344	154.96942	154.97908	1	1.0294	1.3013	154.97402	1.01E+03	8.11E+04	1.62E+02	0.958	23	1	0.878	2.8	0.00043	0.0272	0																1.40E+00	1.1297	154.97225	154.9751	0.0142	1.1008	1.2371	DETECTED	154.97424	1.47E+03	5.67E+04	4.7814	1.3437	6.45E+01	-0.0052
1422	1.83E-01	1.1345	313.18469	313.19611	1	1.0717	1.2058	313.19235	1.04E+03	3.03E+03	2.87E+00	0.167	4	1	0.815	3.67	0.00115	0.0312	0																							UNKNOWN
1423	7.49E+01	1.1346	112.9816	112.98855	1	0.8249	2.2581	112.98573	1.80E+03	4.89E+05	8.32E+02	1	24	0	0.918	2.61	0.0003	0	0																3.75E+01	1.1346	112.98486	112.98637	0.0159	0.9872	1.8616	DETECTED	112.98579	3.34E+03	4.89E+05	6.2863	0.9821	5.60E+02	-0.0003
1424	6.53E+00	1.1346	458.84474	458.85838	1	1.0702	1.2875	458.84921	1.06E+03	3.40E+04	1.09E+02	1	24	0	0.889	3.77	0.00173	0.0272	0																2.78E+00	1.1297	458.84843	458.85802	0.0392	1.0894	1.2484	DETECTED	458.8495	1.52E+03	2.79E+04	2.5107	2.1098	5.77E+01	-0.0052
1425	5.25E-01	1.1346	110.9814	110.98547		1.1082	1.2218	110.98399	1.10E+03	1.29E+04	2.37E+01	0.125	3	1	0.741	4.15	0.00046	0.0108	0																2.22E-01	1.1297	110.98255	110.98458	0.0145	1.1121	1.1803	DETECTED	110.98427	1.10E+03	1.03E+04	1.8885	1.4996	1.19E+01	-0.0052
1426	1.26E+01	1.1346	456.84439	456.86163	1	1.0702	1.5517	456.8528	1.03E+03	7.52E+04	2.18E+02	1	24	0	0.837	4.92	0.00225	0	0																5.92E+00	1.1346	456.85177	456.8602	0.039	1.0781	1.2598	DETECTED	456.85288	1.72E+03	5.88E+04	2.5125	2.2906	1.20E+02	-0.0003
1427	1.30E+01	1.1347	89.0228	89.02798	1	0.9833	1.6913	89.02465	1.02E+03	1.15E+05	1.43E+02	0.375	9	0	0.932	1.84	0.00016	0.0272	0																9.21E+00	1.1297	89.02364	89.02605	0.016	0.9872	1.6913	DETECTED	89.02466	1.10E+03	1.13E+05	4.5036	2.5441	1.30E+02	-0.0052
1428	4.84E+00	1.1347	170.93995	170.94799	1	1.018	1.6232	170.94459	1.01E+03	4.31E+04	7.67E+01	1	24	18	0.913	3.63	0.00062	0.0272	0																3.23E+00	1.1297	170.94132	170.94628	0.0312	1.0327	1.5891	DETECTED	170.94466	1.01E+03	3.21E+04	1.2731	2.7774	3.67E+01	-0.0052
1429	5.69E-01	1.1348	959.95641	959.99078	1	0.9928	1.2576	959.97208	1.03E+03	2.64E+03	4.34E+00	0.167	4	1	0.795	3.85	0.00369	0.1452	0																							UNKNOWN
1430	1.52E+01	1.1351	68.99444	68.99822	1	0.9815	1.9402	68.99595	1.01E+03	1.01E+05	1.65E+02	1	24	0	0.887	3.47	0.00024	0	0																7.64E+00	1.1351	68.99495	68.99668	0.0164	0.9872	1.7821	DETECTED	68.99599	1.23E+03	9.61E+04	7.5596	2.379	1.12E+02	0.0002
1431	2.08E+01	1.1351	100.9988	101.00594	1	1.0213	1.6903	101.00233	1.01E+03	1.68E+05	3.22E+02	1	24	0	0.946	2.29	0.00023	0	0																1.02E+01	1.1351	101.00108	101.00361	0.0164	1.0213	1.6686	DETECTED	101.00233	1.14E+03	1.32E+05	29.7002	1.5375	1.52E+02	0.0002
1432	9.15E+00	1.1351	454.85038	454.86364	1	1.0717	1.2278	454.85534	1.13E+03	6.01E+04	1.67E+02	1	24	0	0.925	2.74	0.00125	0	0																3.96E+00	1.1351	454.85382	454.85982	0.0368	1.0781	1.2143	DETECTED	454.85544	1.16E+03	4.29E+04	2.2723	1.6384	8.66E+01	0.0002
1433	4.29E+00	1.1351	656.76663	656.78236	1	1.0836	1.2307	656.76994	1.01E+03	4.79E+04	1.14E+02	0.958	23	0	0.944	2.08	0.00136	0.0272	0																2.38E+00	1.1297	656.76708	656.78005	0.023	1.1008	1.2257	DETECTED	656.76996	1.45E+03	3.67E+04	1.4963	1.6155	7.75E+01	-0.0052
1434	5.92E-01	1.1351	672.72903	672.74848	1	1.1057	1.2193	672.73838	1.19E+03	4.79E+03	1.02E+01	0.083	2	1	0.758	3.19	0.00214	0.0108	0																2.35E-01	1.1297	672.72997	672.74633	0.0393	1.1121	1.1803	DETECTED	672.7373	1.25E+03	2.92E+03	1.9993	1.4996	6.08E+00	-0.0052
1435	5.95E+00	1.1351	598.80623	598.82216	1	1.0872	1.2608	598.8113	1.01E+03	4.99E+04	1.23E+02	1	24	0	0.923	2.3	0.00138	0.0272	0																3.18E+00	1.1297	598.80982	598.8148	0.0307	1.1008	1.2257	DETECTED	598.81138	1.83E+03	3.41E+04	2.8824	1.6788	8.11E+01	-0.0052
1436	1.26E+00	1.1352	460.83913	460.85609	1	1.0886	1.2144	460.84643	1.06E+03	9.63E+03	2.61E+01	0.917	22	0	0.774	6.53	0.00301	0.0272	0																6.77E-01	1.1297	460.84583	460.85219	0.0416	1.1008	1.1917	DETECTED	460.84731	1.95E+03	7.17E+03	1.6668	1.3334	1.51E+01	-0.0052
1437	1.50E+00	1.1352	658.75915	658.77938	1	1.0922	1.1972	658.76752	1.02E+03	2.10E+04	4.44E+01	0.667	16	0	0.889	4.92	0.00324	0.0185	0																1.03E+00	1.1297	658.76441	658.77511	0.0208	1.1008	1.1803	DETECTED	658.76746	2.04E+03	1.83E+04	2.2599	1.1666	3.85E+01	-0.0052
1438	8.69E+00	1.1355	596.8101	596.82407	1	1.0831	1.2371	596.81429	1.00E+03	7.13E+04	1.86E+02	1	24	0	0.933	2.65	0.00158	0	0																4.87E+00	1.1355	596.8134	596.81764	0.0316	1.1008	1.2143	DETECTED	596.81425	6.80E+03	5.42E+04	3.734	1.6666	1.32E+02	0.0007
1439	4.38E-01	1.1357	148.9777	148.98341	1	1.0667	1.2257	148.98076	1.18E+03	5.45E+03	6.39E+00	0.208	5	1	0.911	1.48	0.00022	0.0237	0																4.32E-01	1.1297	148.9777	148.98341	0.0902	1.0667	1.2257	DETECTED	148.98066	1.27E+03	5.05E+03	1.3334	1.1667	5.74E+00	-0.0052
1440	4.04E-01	1.1357	792.73381	792.74463	1	1.0999	1.1717	792.73758	1.30E+03	8.50E+03	1.44E+01	0.125	3	0	0.886	1.85	0.00147	0.0091	0																							UNKNOWN
1441	1.13E+00	1.136	796.72744	796.7451	1	1.0961	1.2307	796.73172	1.11E+03	1.96E+04	3.30E+01	0.625	15	0	0.881	3.4	0.00271	0.0248	0																7.03E-01	1.1297	796.73137	796.73712	0.0215	1.1121	1.1803	DETECTED	796.73227	1.70E+03	1.58E+04	1.862	1.4996	2.89E+01	-0.0052
1442	6.15E-01	1.1361	958.72847	958.7479	1	1.1082	1.2171	958.74042	1.38E+03	1.07E+04	1.80E+01	0.083	2	0	0.939	0.8	0.00077	0.0049	0																							UNKNOWN
1444	5.25E+00	1.1364	594.81398	594.82845	1	1.0872	1.2144	594.81742	1.27E+03	4.12E+04	1.28E+02	0.958	23	0	0.899	3.3	0.00196	0.0241	0																2.62E+00	1.1297	594.81587	594.8284	0.0274	1.1008	1.1917	DETECTED	594.81785	3.93E+03	3.22E+04	1.6594	1.3334	8.01E+01	-0.0052
1445	5.82E+01	1.1365	194.98567	194.99455	1	0.9987	1.7131	194.98906	1.01E+03	4.32E+05	9.37E+02	1	24	0	0.952	1.83	0.00036	0	0																2.78E+01	1.1365	194.98676	194.99267	0.0163	1.0213	1.6686	DETECTED	194.9891	1.55E+03	3.66E+05	32.6878	3.997	4.34E+02	0.0016
1446	9.56E+00	1.1365	234.88319	234.8876	1	1.0944	1.2534	234.88627	3.00E+03	5.84E+04	1.35E+02	0.083	2	21	0.973	0.36	0.00008	0	0																							UNKNOWN
1447	1.41E+01	1.1365	234.88209	234.89003	1	1.0667	1.2746	234.88701	1.00E+03	6.49E+04	1.90E+02	0.917	22	2	0.872	3.99	0.00094	0	0																3.63E+00	1.1365	234.88429	234.88782	0.0558	1.0667	1.2371	DETECTED	234.8875	1.02E+03	4.65E+04	2.0953	1.5284	5.40E+01	0.0016
1448	4.58E+00	1.1365	1170.95946	1170.98351	1	0.9769	1.3507	1170.97735	3.78E+03	9.28E+03	1.82E+01	0.375	9	0	0.911	1.78	0.00209	0.177	0																							UNKNOWN
1449	8.40E+00	1.1367	276.99006	276.99605	1	1.0532	1.6005	276.99243	1.06E+03	1.00E+05	1.64E+02	1	24	12	0.937	2.68	0.00074	0.0241	0																4.06E+00	1.1297	276.99055	276.99394	0.0158	1.0667	1.6005	DETECTED	276.99233	1.36E+03	8.55E+04	34.7912	5.9256	6.94E+01	-0.0052
1450	1.66E+00	1.1368	168.98649	168.99411		1.0107	1.4382	168.98996	1.11E+03	1.32E+04	1.57E+01	0.167	4	24	0.779	3.44	0.00058	0.2209	0																							UNKNOWN
1451	3.24E-01	1.1367	754.73008	754.74961	1	1.1088	1.1883	754.7392	1.08E+03	4.58E+03	7.69E+00	0.167	4	1	0.749	4.85	0.00366	0.0139	0																1.90E-01	1.1297	754.73258	754.74744	0.0172	1.1121	1.1803	DETECTED	754.73671	1.08E+03	4.58E+03	1.9993	1.4996	7.50E+00	-0.0052
1452	2.32E+02	1.1369	879.88461	879.90445	1	0.9953	1.7027	879.89411	1.01E+03	1.02E+06	2.83E+03	0.375	9	0	0.963	0.7	0.00062	0.0237	0																1.08E+02	1.1297	879.89088	879.89725	0.0159	0.9986	1.6799	DETECTED	879.89412	1.01E+03	8.43E+05	27.7389	10.1595	1.59E+03	-0.0052
1453	9.48E-01	1.1371	794.72393	794.75045	1	1.0944	1.1972	794.73505	1.02E+03	1.80E+04	3.34E+01	0.625	15	0	0.86	6.12	0.00486	0.0237	0																6.64E-01	1.1297	794.72393	794.73606	0.0222	1.1008	1.1689	DETECTED	794.734	1.25E+03	1.42E+04	1.1766	1.2139	2.58E+01	-0.0052
1454	4.83E-01	1.1372	204.97001	204.97369		1.112	1.203	204.97116	1.02E+03	8.18E+03	1.74E+01	0.125	3	0	0.858	2.19	0.00045	0.0134	0																2.26E-01	1.1297	204.97001	204.97154	0.0151	1.1121	1.203	DETECTED	204.97088	1.02E+03	7.51E+03	2.0091	1.9996	9.36E+00	-0.0052
1455	6.22E+00	1.1372	171.02327	171.03083	1	1.0441	1.6119	171.0277	1.03E+03	5.94E+04	8.25E+01	0.875	21	1	0.86	5.15	0.00088	0.0241	0																5.23E+00	1.1297	171.02649	171.03083	0.0242	1.0554	1.6118	DETECTED	171.02779	1.22E+03	5.83E+04	3.1404	5.1751	6.66E+01	-0.0052
1456	2.69E+00	1.1373	961.88377	961.90785	1	1.091	1.2565	961.89858	1.06E+03	2.18E+04	5.16E+01	0.208	5	3	0.856	2.79	0.00269	0.0139	0																1.39E+00	1.1297	961.88706	961.90011	0.2139	1.1121	1.2143	DETECTED	961.8971	1.87E+03	1.71E+04	6.9287	2.2494	3.01E+01	-0.0052
1457	5.91E+00	1.1374	143.98801	143.99594	1	1.0861	1.6573	143.99176	1.01E+03	1.97E+04	3.90E+01	0.958	23	1	0.898	3.02	0.00043	0.0241	0																2.74E+00	1.1297	143.99099	143.99253	0.0494	1.1008	1.6118	DETECTED	143.99178	1.44E+03	1.44E+04	18.2742	7.5616	1.64E+01	-0.0052
1458	1.44E+01	1.1374	232.88639	232.89353	1	1.0658	1.2647	232.89045	1.06E+03	6.49E+04	2.04E+02	1	24	0	0.935	2.3	0.00054	0	0																3.97E+00	1.1374	232.88861	232.89195	0.047	1.0781	1.2484	DETECTED	232.8905	1.80E+03	5.51E+04	2.0706	1.429	6.65E+01	0.0026
1459	5.48E+00	1.1374	318.88143	318.89101	1	1.0604	1.3053	318.8873	1.01E+03	6.44E+04	7.58E+01	1	24	0	0.94	1.99	0.00064	0	0																1.65E+00	1.1374	318.88466	318.88815	0.0492	1.0781	1.2484	DETECTED	318.88759	1.83E+03	5.06E+04	2.4481	1.5531	2.73E+01	0.0026
1460	7.89E+00	1.1374	358.99088	359.00091	1	1.0645	1.4495	358.99552	1.01E+03	1.36E+05	2.08E+02	1	24	0	0.93	2.35	0.00085	0	0																3.92E+00	1.1374	358.99165	358.99847	0.0156	1.0667	1.2484	DETECTED	358.99566	1.10E+03	1.24E+05	43.237	5.5404	1.17E+02	0.0026
1461	8.69E+00	1.1374	540.84789	540.86334	1	1.0759	1.5487	540.85306	1.01E+03	5.31E+04	1.51E+02	1	24	0	0.832	4.27	0.00231	0	0																4.62E+00	1.1374	540.85139	540.86334	0.0342	1.1008	1.4415	DETECTED	540.85403	1.20E+03	3.90E+04	3.3191	2.508	8.02E+01	0.0026
1462	5.44E+00	1.1375	150.99498	151.00428	1	1.052	1.6222	150.99923	1.01E+03	4.61E+04	9.14E+01	0.958	23	4	0.908	3.38	0.00051	0.0241	0																2.49E+00	1.1297	150.99708	151.00142	0.0159	1.0894	1.5891	DETECTED	150.99928	1.46E+03	3.59E+04	25.5172	0.9729	4.08E+01	-0.0052
1463	1.79E+00	1.1375	542.84454	542.86055	1	1.0929	1.2193	542.85086	1.01E+03	1.32E+04	3.14E+01	0.833	20	1	0.883	4.98	0.0027	0.0241	0																8.97E-01	1.1297	542.84879	542.86031	0.0351	1.1008	1.203	DETECTED	542.85193	1.01E+03	9.12E+03	2.9585	1.5	1.88E+01	-0.0052
1464	1.39E+00	1.1375	600.80011	600.81917	1	1.0943	1.1908	600.80894	1.15E+03	1.54E+04	3.94E+01	0.708	17	0	0.864	4.94	0.00297	0.0177	0																8.99E-01	1.1297	600.80383	600.81604	0.0273	1.1008	1.1803	DETECTED	600.80895	1.56E+03	1.23E+04	1.9538	1.1666	2.88E+01	-0.0052
1465	2.63E+00	1.1377	236.87845	236.88754	1	1.0771	1.2475	236.88341	1.00E+03	2.01E+04	4.74E+01	0.667	16	6	0.816	6.3	0.00149	0.0237	0																1.09E+00	1.1297	236.88213	236.88469	0.051	1.0894	1.2371	DETECTED	236.88388	1.83E+03	1.55E+04	2.5113	1.6251	1.73E+01	-0.0052
1466	9.21E-01	1.1378	740.76062	740.78423	1	1.0986	1.1793	740.77129	1.05E+03	1.47E+04	2.96E+01	0.333	8	0	0.832	3.15	0.00234	0.0212	0																4.69E-01	1.1297	740.76696	740.7773	0.0277	1.1008	1.1689	DETECTED	740.7704	1.13E+03	1.08E+04	1.4908	1	1.60E+01	-0.0052
1467	1.82E+01	1.1379	316.88462	316.89702	1	1.0377	1.6005	316.89052	1.02E+03	2.01E+05	2.55E+02	1	24	0	0.948	2.23	0.00071	0	0																5.68E+00	1.1379	316.88898	316.89702	0.0477	1.0554	1.5891	DETECTED	316.89071	1.02E+03	1.54E+05	2.4972	1.5551	8.56E+01	0.003
1468	1.65E+00	1.1379	416.94784	416.95986	1	1.0895	1.2224	416.95408	1.01E+03	1.79E+04	4.29E+01	0.875	21	3	0.899	3.18	0.00133	0.0241	0																1.16E+00	1.1297	416.95353	416.95528	0.1469	1.1008	1.203	DETECTED	416.95469	1.34E+03	1.41E+04	6.0359	3.3591	3.03E+01	-0.0052
1469	1.11E+01	1.1379	536.85286	536.86907	1	1.0831	1.2285	536.8588	1.09E+03	8.66E+04	2.20E+02	1	24	0	0.945	3.1	0.00166	0	0																5.70E+00	1.1379	536.85698	536.86464	0.034	1.0894	1.2143	DETECTED	536.8588	1.31E+03	6.19E+04	3.1938	1.7622	1.27E+02	0.003
1470	1.97E+01	1.1379	538.85106	538.86631	1	1.0759	1.6153	538.85628	1.01E+03	1.10E+05	2.92E+02	1	24	0	0.821	4.53	0.00244	0	0																8.16E+00	1.1379	538.85485	538.86307	0.0353	1.0894	1.2371	DETECTED	538.85585	2.33E+03	8.07E+04	3.3627	2.0478	1.66E+02	0.003
1471	5.88E+00	1.1379	680.80905	680.82725	1	1.0895	1.2475	680.81484	1.07E+03	5.47E+04	1.37E+02	1	24	0	0.937	1.92	0.00131	0	0																3.14E+00	1.1379	680.8114	680.817	0.0286	1.1008	1.2371	DETECTED	680.81429	1.66E+03	3.82E+04	3.105	2.2989	7.98E+01	0.003
1472	6.36E-01	1.138	253.02665	253.03477	1	1.0969	1.2678	253.03112	1.07E+03	9.92E+03	1.33E+01	0.292	7	0	0.893	3.02	0.00076	0.0203	0																4.99E-01	1.1297	253.03	253.0334	0.0274	1.1008	1.2484	DETECTED	253.03157	1.16E+03	9.92E+03	5.5009	2.1666	9.69E+00	-0.0052
1473	1.60E+00	1.1379	734.77171	734.79458	1	1.0975	1.1907	734.77937	1.01E+03	2.14E+04	5.25E+01	0.583	14	0	0.906	2.77	0.00203	0.0148	0																7.16E-01	1.1297	734.77379	734.78161	0.0269	1.1008	1.1689	DETECTED	734.77922	1.04E+03	1.58E+04	1.5727	1.234	2.55E+01	-0.0052
1474	6.66E-01	1.1381	876.72964	876.7547	1	1.1008	1.1859	876.73794	1.02E+03	1.36E+04	2.52E+01	0.375	9	0	0.899	2.38	0.00209	0.0173	0																5.48E-01	1.1297	876.73673	876.74878	0.0252	1.1008	1.1803	DETECTED	876.73855	1.09E+03	9.85E+03	1.731	1.1666	1.87E+01	-0.0052
1475	3.43E+00	1.1382	738.76084	738.78723	1	1.0929	1.2285	738.7738	1.17E+03	3.79E+04	8.69E+01	0.917	22	0	0.873	3.44	0.00254	0.0234	0																1.35E+00	1.1297	738.76961	738.77708	0.0247	1.1008	1.2143	DETECTED	738.77286	1.63E+03	2.90E+04	4.1642	1.9702	4.39E+01	-0.0052
1476	4.16E+00	1.1382	736.7655	736.78956	1	1.0886	1.2248	736.7762	1.02E+03	4.52E+04	1.02E+02	1	24	0	0.897	4.95	0.00364	0.0237	0																1.78E+00	1.1297	736.77513	736.78915	0.025	1.1008	1.2143	DETECTED	736.77642	2.70E+03	3.71E+04	2.2311	5.2088	5.79E+01	-0.0052
1477	2.20E+00	1.1384	481.89753	481.90717	1	1.1015	1.2378	481.90024	1.02E+03	8.96E+03	3.53E+01	0.083	2	0	0.849	1.98	0.00095	0.0104	0																							UNKNOWN
1478	6.26E-01	1.1383	1040.72867	1040.76144	1	1.1099	1.208	1040.7443	1.12E+03	9.03E+03	1.58E+01	0.292	7	0	0.934	2.12	0.0022	0.0139	0																3.88E-01	1.1297	1040.72999	1040.75986	0.0267	1.1121	1.203	DETECTED	1040.74493	1.12E+03	6.48E+03	1.7241	1.9996	1.11E+01	-0.0052
1479	8.77E+00	1.1384	678.80723	678.82993	1	1.0872	1.2475	678.8177	1.22E+03	8.50E+04	2.16E+02	1	24	0	0.943	2	0.00136	0	0																4.71E+00	1.1384	678.81537	678.82127	0.0305	1.1008	1.2143	DETECTED	678.81697	3.60E+03	5.53E+04	3.151	2.1164	1.16E+02	0.0035
1480	5.06E-01	1.1386	76.95733	76.96047		1.0582	1.2285	76.95845	1.04E+03	3.46E+03	5.83E+00	0.042	1	8	1	0	0	0	0																							UNKNOWN
1481	2.28E-01	1.1386	89.02103	89.02513		1.1177	1.1972	89.0238	1.25E+03	3.86E+03	6.89E+00	0.042	1	0	1	0	0	0	0																							UNKNOWN
1482	4.58E-01	1.1386	225.99203	225.9971		1.1177	1.2313	225.99503	1.02E+03	2.37E+03	7.07E+00	0.042	1	0	1	0	0	0	0																							UNKNOWN
1483	4.53E-01	1.1386	334.9469	334.95633	1	1.0861	1.2337	334.95136	1.05E+03	1.03E+04	1.05E+01	0.75	18	0	0.872	4.53	0.00152	0.0234	0																2.66E-01	1.1297	334.94916	334.95231	0.0289	1.1008	1.2143	DETECTED	334.95079	1.42E+03	7.82E+03	1.6199	1.6666	5.63E+00	-0.0052
1484	5.63E-01	1.1386	595.81681	595.81939	1	1.1043	1.1724	595.81829	1.63E+03	4.67E+03	1.51E+01	0.042	1	0	1	0	0	0	0																							UNKNOWN
1485	3.40E-01	1.1386	686.72039	686.73948		1.1149	1.2171	686.73084	1.06E+03	3.21E+03	7.02E+00	0.042	1	0	1	0	0	0	0																							UNKNOWN
1486	7.77E-01	1.1386	719.81585	719.83674	1	1.1149	1.2058	719.82796	1.12E+03	7.40E+03	1.69E+01	0.042	1	2	1	0	0	0	0																							UNKNOWN
1487	5.84E-01	1.1386	737.77459	737.78223	1	1.1036	1.1717	737.77611	1.40E+03	1.07E+04	2.28E+01	0.042	1	0	1	0	0	0	0																							UNKNOWN
1488	4.00E-01	1.1386	789.79804	789.8109	1	1.1149	1.1944	789.80108	1.79E+03	6.76E+03	1.13E+01	0.042	1	0	1	0	0	0	0																							UNKNOWN
1489	5.25E-01	1.1386	732.8288	732.84056	1	1.1156	1.1838	732.83568	1.55E+03	5.26E+03	1.44E+01	0.042	1	0	1	0	0	0	0																							UNKNOWN
1490	2.99E-01	1.1386	912.64241	912.65592	1	1.1036	1.1717	912.64816	1.12E+03	6.69E+03	1.11E+01	0.042	1	0	1	0	0	0	0																							UNKNOWN
1491	2.94E-01	1.1386	918.73355	918.74887	1	1.1149	1.1831	918.74047	1.68E+03	6.24E+03	1.03E+01	0.042	1	0	1	0	0	0	0																							UNKNOWN
1492	5.56E-01	1.1386	859.77641	859.79573	1	1.1156	1.2178	859.78769	1.64E+03	5.84E+03	1.19E+01	0.042	1	0	1	0	0	0	0																							UNKNOWN
1493	4.35E-01	1.1386	918.73409	918.7559	1	1.1156	1.1951	918.74683	1.45E+03	5.88E+03	1.25E+01	0.042	1	0	1	0	0	0	0																							UNKNOWN
1494	1.03E+00	1.1386	1166.55314	1166.56138	1	1.1156	1.2178	1166.55773	1.21E+03	8.12E+03	1.86E+01	0.042	1	1	1	0	0	0	0																							UNKNOWN
1495	1.65E-01	1.1388	238.87806	238.88442	1	1.1009	1.1917	238.88016	1.14E+03	2.61E+03	2.84E+00	0.042	1	0	1	0	0	0	0																							UNKNOWN
1496	1.02E-01	1.1388	252.94467	252.94767		1.1122	1.1804	252.94703	1.13E+03	2.92E+03	2.85E+00	0.042	1	0	1	0	0	0	0																							UNKNOWN
1497	1.52E-01	1.1388	313.18728	313.19451	1	1.0782	1.2258	313.19085	1.09E+03	2.36E+03	1.48E+00	0.042	1	1	1	0	0	0	0																							UNKNOWN
1498	9.63E-01	1.1388	335.02838	335.03982	1	1.0969	1.5314	335.0333	1.03E+03	1.89E+04	1.63E+01	0.417	10	0	0.833	3.52	0.00118	0.0203	0																8.79E-01	1.1297	335.03005	335.03734	0.0271	1.1008	1.4074	DETECTED	335.03373	1.10E+03	1.89E+04	11.036	4.3572	1.36E+01	-0.0052
1499	3.65E-01	1.1388	418.94771	418.95911	1	1.1009	1.169	418.95366	1.13E+03	6.17E+03	1.40E+01	0.042	1	0	1	0	0	0	0																							UNKNOWN
1500	2.29E-01	1.1388	520.80012	520.80724	1	1.1009	1.169	520.80406	1.17E+03	3.53E+03	7.13E+00	0.042	1	0	1	0	0	0	0																							UNKNOWN
1501	3.93E+00	1.1389	417.03003	417.04009	1	1.0975	1.5892	417.03596	1.00E+03	2.45E+04	6.98E+01	0.542	13	1	0.894	2.41	0.00101	0.0203	0																3.93E+00	1.1297	417.03091	417.03923	0.0188	1.1008	1.5891	DETECTED	417.03625	1.19E+03	2.45E+04	11.2334	4.5149	5.28E+01	-0.0052
1502	4.28E-01	1.1388	630.87884	630.88915	1	1.1122	1.2258	630.88534	1.26E+03	3.63E+03	6.99E+00	0.042	1	0	1	0	0	0	0																							UNKNOWN
1503	7.25E+00	1.1388	622.84402	622.86798	1	1.0915	1.5414	622.85634	1.01E+03	5.15E+04	1.33E+02	1	24	0	0.902	3.94	0.00246	0	0																4.16E+00	1.1388	622.85499	622.86018	0.0322	1.1008	1.2484	DETECTED	622.85625	2.38E+03	4.00E+04	2.2783	1.9604	8.56E+01	-0.0074
1504	3.17E-01	1.1388	713.72039	713.73298	1	1.1009	1.169	713.7295	1.08E+03	7.16E+03	1.42E+01	0.042	1	0	1	0	0	0	0																							UNKNOWN
1505	3.70E-01	1.1388	748.63927	748.64868	1	1.1009	1.169	748.64212	1.06E+03	8.87E+03	1.26E+01	0.042	1	0	1	0	0	0	0																							UNKNOWN
1506	1.81E+00	1.1388	753.98674	754.00207	1	1.1122	1.2144	753.99468	2.51E+03	2.11E+04	3.10E+01	0.042	1	4	1	0	0	0	0																							UNKNOWN
1507	1.85E+01	1.1389	440.9925	441.00344	1	1.0759	1.2598	440.99873	1.06E+03	2.35E+05	6.44E+02	1	24	19	0.936	1.73	0.00076	0.0212	0																1.18E+01	1.1297	440.9977	441.00011	0.0155	1.0781	1.2598	DETECTED	440.99881	1.50E+03	1.96E+05	8.5957	6.8359	3.89E+02	-0.0052
1508	1.09E+01	1.1389	522.99504	523.00683	1	1.0781	1.2193	523.00176	1.06E+03	1.38E+05	4.19E+02	1	24	5	0.932	2.65	0.00139	0.0212	0																6.22E+00	1.1297	523.00072	523.00313	0.0166	1.0781	1.203	DETECTED	523.0018	1.06E+03	1.15E+05	205.405	3.5766	2.41E+02	-0.0052
1509	8.62E-01	1.139	580.95613	580.97028	1	1.1082	1.1883	580.96039	1.01E+03	8.11E+03	2.68E+01	0.292	7	0	0.751	4.5	0.00261	0.0104	0																							UNKNOWN
1510	3.57E-01	1.1392	99.04383	99.04873	1	0.9839	1.5404	99.04565	1.09E+03	4.06E+03	7.79E+00	0.167	4	4	0.551	5.47	0.00054	0.4935	0																							UNKNOWN
1511	3.24E+01	1.1393	398.88683	398.90182	1	1.0582	1.672	398.89437	1.00E+03	1.43E+05	3.90E+02	1	24	0	0.793	5.16	0.00206	0	0																1.25E+01	1.1393	398.89218	398.90182	0.0497	1.0667	1.555	DETECTED	398.89502	1.41E+03	1.12E+05	1.828	2.9995	1.66E+02	-0.0069
1512	6.91E-01	1.1392	1318.02048	1318.05925	1	1.0772	1.2348	1318.04357	1.01E+03	3.91E+03	9.07E+00	0.417	10	3	0.821	4.45	0.00586	0.0483	0																2.51E-01	1.1436	1318.04038	1318.05925	0.0704	1.1008	1.1917	DETECTED	1318.04658	1.40E+03	3.13E+03	1.0004	1.0002	5.04E+00	-0.0026
1514	4.97E+00	1.1394	676.81508	676.83331	1	1.0922	1.2171	676.82088	1.00E+03	5.01E+04	1.21E+02	0.917	22	0	0.857	4.12	0.00279	0.0212	0																2.45E+00	1.1297	676.81884	676.82774	0.0303	1.1008	1.1803	DETECTED	676.82052	2.33E+03	3.53E+04	2.1007	1.4773	7.35E+01	-0.0052
1515	7.63E-01	1.1394	878.72451	878.74673	1	1.1029	1.1917	878.73482	1.04E+03	1.37E+04	2.61E+01	0.417	10	0	0.86	3.2	0.00281	0.0139	0																5.08E-01	1.1297	878.72573	878.74022	0.0275	1.1121	1.1803	DETECTED	878.73596	1.57E+03	1.01E+04	1.8382	1.4996	1.91E+01	-0.0052
1516	3.66E+00	1.1397	933.86138	933.87544	1	1.1122	1.2258	933.86565	2.96E+03	4.38E+04	1.48E+02	0.083	2	5	0.873	1.69	0.00158	0.0017	0																							UNKNOWN
1517	8.96E+00	1.1398	400.88329	400.8988	1	1.0759	1.3173	400.89035	1.03E+03	4.97E+04	1.28E+02	1	24	0	0.895	3.32	0.00133	0	0																3.66E+00	1.1398	400.88794	400.89456	0.0486	1.0894	1.2598	DETECTED	400.89078	1.49E+03	3.76E+04	1.8199	1.5016	5.73E+01	-0.0064
1518	1.01E+01	1.1398	618.85729	618.8726	1	1.0872	1.2307	618.8621	1.04E+03	7.62E+04	2.03E+02	1	24	0	0.91	3.43	0.00212	0	0																6.00E+00	1.1398	618.86031	618.87099	0.0339	1.0894	1.2143	DETECTED	618.86244	1.04E+03	6.03E+04	1.9487	1.4872	1.30E+02	-0.0064
1519	1.52E+01	1.1398	620.84781	620.87058	1	1.0872	1.6259	620.85978	1.00E+03	1.07E+05	2.66E+02	1	24	0	0.837	4.15	0.00258	0	0																1.08E+01	1.1398	620.85738	620.86979	0.0387	1.0894	1.5777	DETECTED	620.86038	1.07E+03	7.86E+04	2.1327	2.0638	1.69E+02	-0.0064
1520	1.09E+00	1.1398	1032.86103	1032.89277	1	1.0001	1.2269	1032.87632	1.01E+03	1.18E+04	3.13E+01	0.333	8	0	0.717	8.14	0.00841	0.1464	0																9.48E-01	1.1436	1032.87151	1032.88442	0.0488	1.1235	1.2143	DETECTED	1032.8762	2.79E+03	1.18E+04	3.0015	2.0007	2.02E+01	-0.0026
1521	7.01E+00	1.1398	760.81245	760.83547	1	1.0922	1.2386	760.82112	1.07E+03	6.35E+04	1.59E+02	1	24	0	0.93	2.51	0.00191	0	0																3.16E+00	1.1398	760.81925	760.83547	0.0312	1.1008	1.2257	DETECTED	760.8214	1.70E+03	4.40E+04	2.2245	1.686	7.39E+01	-0.0064
1522	1.52E+00	1.1398	682.80286	682.82287	1	1.0929	1.1804	682.81305	1.12E+03	1.83E+04	4.73E+01	0.5	12	0	0.929	1.94	0.00132	0.0139	0																9.50E-01	1.1297	682.80925	682.81888	0.0308	1.1008	1.1803	DETECTED	682.81307	1.17E+03	1.25E+04	2.0201	1.4358	2.62E+01	-0.0052
1523	5.86E-01	1.1401	836.73805	836.75424	1	1.112	1.2178	836.74763	1.08E+03	5.21E+03	1.01E+01	0.125	3	1	0.823	2.67	0.00223	0.0045	0																							UNKNOWN
1524	5.06E-01	1.1401	960.7252	960.75061	1	1.1099	1.2008	960.73865	1.16E+03	8.80E+03	1.53E+01	0.167	4	0	0.783	4.02	0.00387	0.0139	0																4.07E-01	1.1297	960.73548	960.75054	0.0268	1.1121	1.1803	DETECTED	960.73966	1.33E+03	7.66E+03	1.7934	1.4996	1.35E+01	-0.0052
1525	1.78E+00	1.1403	818.76987	818.79556	1	1.0986	1.2307	818.78012	1.01E+03	2.82E+04	4.55E+01	0.917	22	0	0.894	3.85	0.00315	0.0203	0																1.28E+00	1.1297	818.77803	818.7916	0.0262	1.1121	1.1917	DETECTED	818.77978	3.36E+03	2.03E+04	2.9033	1.7498	4.05E+01	-0.0052
1526	1.03E+00	1.1403	961.53605	961.56417	1	1.1148	1.2852	961.54903	1.35E+03	1.08E+04	1.84E+01	0.125	3	0	0.838	2.84	0.00273	0.0099	0																							UNKNOWN
1527	6.86E-01	1.1403	816.77847	816.79079	1	1.0986	1.1781	816.78314	1.01E+03	1.26E+04	1.93E+01	0.125	3	0	0.889	1.93	0.00158	0.005	0																							UNKNOWN
1528	1.73E-01	1.1405	104.95457	104.95772		1.1134	1.1815	104.95553	1.11E+03	2.93E+03	5.37E+00	0.042	1	0	1	0	0	0	0																							UNKNOWN
1529	4.60E-01	1.1405	110.98125	110.98417		1.0943	1.1738	110.98346	1.17E+03	7.67E+03	1.43E+01	0.042	1	2	1	0	0	0	0																							UNKNOWN
1530	2.45E-01	1.1405	104.95326	104.95434	1	1.1137	1.1932	104.95365	1.55E+03	2.50E+03	4.59E+00	0.042	1	0	1	0	0	0	0																							UNKNOWN
1531	3.66E-01	1.1405	131.03058	131.0379		1.1137	1.2046	131.03428	1.27E+03	6.05E+03	1.10E+01	0.042	1	0	1	0	0	0	0																							UNKNOWN
1532	2.10E-01	1.1405	185.04444	185.04644		1.1023	1.1705	185.04512	1.39E+03	3.26E+03	5.95E+00	0.042	1	0	1	0	0	0	0																							UNKNOWN
1533	2.18E-01	1.1405	321.07571	321.08283		1.1137	1.2046	321.0803	1.12E+03	5.72E+03	5.19E+00	0.042	1	0	1	0	0	0	0																							UNKNOWN
1534	1.60E-01	1.1405	340.12401	340.12709		1.1137	1.1932	340.12631	1.40E+03	3.73E+03	4.60E+00	0.042	1	0	1	0	0	0	0																							UNKNOWN
1535	1.02E+00	1.1405	494.96435	494.97806	1	1.1171	1.2193	494.96942	1.15E+03	1.01E+04	3.26E+01	0.042	1	0	1	0	0	0	0																							UNKNOWN
1536	7.48E-01	1.1405	474.9853	474.99935	1	1.1137	1.2159	474.99335	1.13E+03	3.40E+03	1.36E+01	0.042	1	0	1	0	0	0	0																							UNKNOWN
1537	3.06E-01	1.1405	674.73103	674.74587	1	1.1057	1.1966	674.73716	1.28E+03	2.68E+03	5.73E+00	0.042	1	0	1	0	0	0	0																							UNKNOWN
1538	8.21E-01	1.1405	621.85554	621.86408	1	1.1137	1.2159	621.86059	1.15E+03	5.50E+03	1.88E+01	0.042	1	0	1	0	0	0	0																							UNKNOWN
1539	7.71E-01	1.1405	778.77779	778.79484	1	1.1134	1.2042	778.78498	2.50E+03	6.22E+03	1.68E+01	0.042	1	3	1	0	0	0	0																							UNKNOWN
1540	3.83E-01	1.1405	819.77913	819.78796	1	1.1171	1.1853	819.78019	2.39E+03	8.22E+03	1.28E+01	0.042	1	0	1	0	0	0	0																							UNKNOWN
1541	1.04E+00	1.1405	1045.03837	1045.06279	1	1.1171	1.367	1045.05266	1.07E+03	4.33E+03	8.29E+00	0.042	1	0	1	0	0	0	0																							UNKNOWN
1542	2.62E+00	1.1406	499.03131	499.04299	1	1.1082	1.362	499.03875	1.01E+03	1.85E+04	7.00E+01	0.375	9	2	0.805	5.73	0.00286	0.0203	0																2.62E+00	1.1297	499.03254	499.04279	0.0276	1.1121	1.362	DETECTED	499.03875	1.08E+03	1.85E+04	11.1736	9.3536	4.58E+01	-0.0052
1543	4.37E-01	1.1405	1330.55671	1330.57555		1.1171	1.2193	1330.56469	1.04E+03	3.89E+03	7.52E+00	0.042	1	0	1	0	0	0	0																							UNKNOWN
1544	3.31E-01	1.1406	1318.0266	1318.05079	1	1.0961	1.2097	1318.03911	1.08E+03	3.55E+03	6.24E+00	0.125	3	9	0.968	0.54	0.00072	0.0109	0																							UNKNOWN
1545	3.80E-01	1.1408	196.99059	196.99461	1	1.112	1.1859	196.9932	1.33E+03	4.12E+03	1.11E+01	0.083	2	0	0.898	1.34	0.00026	0.0045	0																							UNKNOWN
1546	1.33E+00	1.1409	1084.52708	1084.5617	1	1.1142	1.3562	1084.55172	1.07E+03	9.59E+03	1.92E+01	0.208	5	0	0.735	5.35	0.0058	0.0047	0																							UNKNOWN
1547	1.48E+00	1.141	820.77188	820.79492	1	1.0986	1.2085	820.77789	1.05E+03	2.28E+04	3.75E+01	0.417	10	0	0.895	3.18	0.00261	0.005	0																							UNKNOWN
1548	4.99E-01	1.1411	719.81305	719.83123	1	1.1113	1.1859	719.82356	1.01E+03	6.56E+03	1.59E+01	0.083	2	0	0.715	3.78	0.00272	0.005	0																							UNKNOWN
1549	4.64E+00	1.1411	762.80975	762.83207	1	1.0975	1.2421	762.81901	1.02E+03	4.11E+04	9.69E+01	1	24	0	0.908	2.71	0.00207	0.0168	0																2.14E+00	1.1436	762.81621	762.82417	0.0304	1.1008	1.2143	DETECTED	762.81833	1.02E+03	2.96E+04	2.5266	1.5197	5.02E+01	-0.0026
1550	3.87E+00	1.1411	758.81507	758.83743	1	1.0986	1.2144	758.8247	1.11E+03	3.67E+04	9.17E+01	0.833	20	0	0.819	4.76	0.00361	0.0168	0																1.72E+00	1.1436	758.82194	758.83721	0.0314	1.1008	1.203	DETECTED	758.82568	1.30E+03	2.46E+04	1.7709	1.3304	4.11E+01	-0.0026
1551	4.17E-01	1.1411	1124.73807	1124.76042	1	1.1177	1.2008	1124.74851	1.60E+03	6.96E+03	1.19E+01	0.083	2	0	0.949	0.67	0.00075	0.005	0																							UNKNOWN
1552	2.49E+01	1.1412	396.89174	396.90385	1	1.0603	1.2534	396.89656	1.02E+03	1.34E+05	3.58E+02	1	24	4	0.956	2.1	0.00083	0.0203	0																1.03E+01	1.1436	396.89536	396.89756	0.046	1.0781	1.2371	DETECTED	396.8967	2.29E+03	1.19E+05	1.7474	1.373	1.70E+02	-0.0026
1553	4.03E-01	1.1412	838.52527	838.55227	1	1.1129	1.2678	838.54159	1.02E+03	4.31E+03	8.43E+00	0.167	4	0	0.734	5.12	0.0043	0.0114	0																							UNKNOWN
1554	2.17E+00	1.1413	279.11922	279.12804	1	0.9872	1.3507	279.12387	1.59E+03	1.90E+04	2.41E+01	0.167	4	0	0.824	2.47	0.00069	0.2411	0																9.65E-01	1.0206	279.11922	279.12804	0.1367	0.9872	1.3393	DETECTED	279.12431	1.59E+03	7.08E+03	9.3332	5.1666	5.76E+00	-0.0007
1555	7.13E-01	1.1413	942.77748	942.80333	1	1.1148	1.2097	942.7926	1.28E+03	6.15E+03	1.33E+01	0.167	4	1	0.789	3.91	0.00369	0.0109	0																							UNKNOWN
1556	5.98E+00	1.1414	619.01097	619.02836	1	1.1112	1.5833	619.01973	1.06E+03	2.21E+04	7.61E+01	0.625	15	0	0.93	1.68	0.00104	0.0168	0																							UNKNOWN
1557	7.59E-01	1.1416	883.82025	883.84575	1	1.1148	1.2248	883.83091	1.28E+03	8.98E+03	1.58E+01	0.292	7	0	0.769	4.2	0.00372	0.0099	0																							UNKNOWN
1558	1.06E+01	1.1417	700.85476	700.87813	1	1.0922	1.2285	700.86554	1.07E+03	7.06E+04	2.00E+02	1	24	0	0.905	3.3	0.00231	0	0																6.07E+00	1.1417	700.85714	700.87362	0.0453	1.1008	1.2143	DETECTED	700.86556	2.59E+03	6.12E+04	2.6844	1.515	1.36E+02	-0.0045
1559	6.45E-01	1.1418	236.92597	236.93212		1.1043	1.2362	236.93	1.04E+03	3.01E+03	8.86E+00	0.125	3	1	0.647	6.19	0.00147	0.005	0																							UNKNOWN
1560	2.55E+00	1.1418	769.00364	769.02569	1	1.1018	1.2337	769.0118	1.01E+03	2.82E+04	7.82E+01	0.625	15	1	0.859	3.83	0.00294	0.0163	0																							UNKNOWN
1561	2.24E+00	1.1421	1002.03054	1002.05538	1	1.1134	1.2929	1002.04795	1.05E+03	2.18E+04	3.96E+01	0.375	9	2	0.815	4.89	0.0049	0.0099	0																1.41E+00	1.1436	1002.03054	1002.04931	0.0297	1.1235	1.2598	DETECTED	1002.04428	3.81E+03	1.44E+04	5.003	3.0015	2.48E+01	-0.0026
1562	4.13E-01	1.1418	1042.72841	1042.75086	1	1.1112	1.1972	1042.74156	1.07E+03	8.80E+03	1.47E+01	0.125	3	0	0.808	3.3	0.00344	0.005	0																							UNKNOWN
1563	6.92E-01	1.1419	285.03275	285.0383		1.1029	1.33	285.03555	1.00E+03	4.46E+03	5.43E+00	0.083	2	0	0.781	2.91	0.00083	0.0028	0																							UNKNOWN
1564	1.43E+00	1.1419	783.01509	783.03098	1	1.1142	1.3951	783.02395	1.03E+03	8.90E+03	1.68E+01	0.25	6	0	0.806	4.51	0.00353	0.0099	0																							UNKNOWN
1565	2.14E+00	1.1419	531.03776	531.05308	1	1.1134	1.3868	531.04313	1.00E+03	8.52E+03	2.23E+01	0.083	2	0	0.883	1.55	0.00082	0.0028	0																							UNKNOWN
1566	1.61E+00	1.1419	581.03324	581.04856	1	1.1132	1.2337	581.04182	1.04E+03	1.13E+04	4.50E+01	0.25	6	0	0.872	2.69	0.00156	0.0163	0																							UNKNOWN
1567	1.06E+00	1.1419	764.81019	764.82887	1	1.1009	1.1917	764.81827	1.02E+03	1.29E+04	2.98E+01	0.125	3	0	0.933	1.12	0.00085	0.005	0																							UNKNOWN
1568	7.01E-01	1.1419	838.0328	838.05298	1	1.1148	1.2337	838.04234	1.21E+03	1.01E+04	1.47E+01	0.25	6	0	0.86	3.47	0.00291	0.0099	0																							UNKNOWN
1569	4.01E-01	1.1419	1122.72144	1122.75743	1	1.1142	1.2051	1122.74203	1.16E+03	5.38E+03	1.04E+01	0.083	2	0	0.996	0.04	0.00005	0.0028	0																							UNKNOWN
1570	1.15E+00	1.142	902.76632	902.78921	1	1.1058	1.208	902.78039	1.07E+03	1.43E+04	2.77E+01	0.292	7	0	0.905	2.24	0.00202	0.0163	0																7.62E-01	1.1436	902.76805	902.78344	0.0317	1.1121	1.1917	DETECTED	902.77976	2.40E+03	1.24E+04	1.8431	1.1668	2.27E+01	-0.0026
1571	1.02E+00	1.142	984.77799	984.80193	1	1.1099	1.2171	984.78567	1.07E+03	1.28E+04	2.40E+01	0.333	8	0	0.806	4.18	0.00412	0.005	0																5.31E-01	1.1436	984.77921	984.79404	0.0283	1.1121	1.1917	DETECTED	984.78513	1.07E+03	9.13E+03	1.9701	1.1668	1.59E+01	-0.0026
1572	3.46E-01	1.142	170.04255	170.0458		1.1121	1.2257	170.04407	1.09E+03	3.99E+03	7.19E+00	0.083	2	1	0.77	3.06	0.00052	0.0031	0																2.75E-01	1.1436	170.04281	170.0458	0.0764	1.1121	1.2257	DETECTED	170.04381	1.30E+03	3.94E+03	2.3337	1.6668	4.50E+00	-0.0026
1573	2.10E-01	1.142	211.05787	211.06475	1	1.1008	1.1705	211.06054	1.09E+03	3.49E+03	5.55E+00	0.083	2	0	0.816	2.45	0.00052	0.0031	0																1.44E-01	1.1436	211.05787	211.06475	0.0271	1.1008	1.1689	DETECTED	211.0608	1.09E+03	3.49E+03	0.5002	0.7501	4.60E+00	-0.0026
1574	4.71E-01	1.142	1453.05181	1453.07797	1	1.1148	1.2371	1453.06432	1.01E+03	7.15E+03	1.35E+01	0.208	5	0	0.9	2.81	0.00408	0.0109	0																							UNKNOWN
1575	1.19E+00	1.142	982.77304	982.8034	1	1.1112	1.2199	982.78543	1.36E+03	1.47E+04	2.85E+01	0.583	14	0	0.869	5.77	0.00567	0.005	0																7.13E-01	1.1436	982.77635	982.79425	0.0269	1.1121	1.203	DETECTED	982.78582	1.88E+03	1.22E+04	2.3784	1.3334	2.13E+01	-0.0026
1576	5.02E+00	1.1421	701.01388	701.03203	1	1.1132	1.5768	701.02241	1.04E+03	1.74E+04	6.58E+01	0.5	12	2	0.913	2.87	0.00201	0.0163	0																							UNKNOWN
1577	7.85E-01	1.1421	731.82557	731.85078	1	1.1149	1.2171	731.83893	1.07E+03	8.49E+03	1.95E+01	0.25	6	0	0.696	6.35	0.00465	0.005	0																							UNKNOWN
1578	6.23E-01	1.1422	320.8782	320.89037	1	1.0831	1.2361	320.88461	1.01E+03	8.27E+03	1.02E+01	0.833	20	0	0.791	5.84	0.00188	0.0333	0																2.09E-01	1.1297	320.88343	320.8863	0.0439	1.1008	1.2143	DETECTED	320.88505	1.55E+03	6.85E+03	2.3332	1.6666	3.87E+00	-0.0052
1579	6.70E-01	1.1421	813.82696	813.85475	1	1.1156	1.2193	813.84245	1.10E+03	9.51E+03	1.80E+01	0.25	6	0	0.854	4.28	0.00349	0.005	0																4.94E-01	1.1436	813.83193	813.84554	0.021	1.1235	1.203	DETECTED	813.84253	1.10E+03	9.51E+03	2.0842	1.7507	1.80E+01	-0.0026
1580	2.27E+00	1.1423	844.81511	844.83583	1	1.1009	1.2313	844.82263	1.16E+03	2.55E+04	4.56E+01	0.833	20	0	0.832	4.94	0.00418	0.0163	0																1.53E+00	1.1436	844.81929	844.8262	0.0273	1.1121	1.1917	DETECTED	844.8218	3.47E+03	2.20E+04	1.882	1.1668	4.52E+01	-0.0026
1581	6.97E+00	1.1424	203.02813	203.03751	1	1.0688	1.5891	203.03291	1.00E+03	2.26E+04	4.22E+01	0.75	18	0	0.831	6.08	0.00123	0.0807	0																2.18E+00	1.1297	203.02974	203.0344	0.0428	1.1008	1.5891	DETECTED	203.03277	1.02E+03	1.16E+04	12.3333	5.0216	1.43E+01	-0.0052
1582	2.09E+00	1.1424	1289.0361	1289.0745	1	1.1058	1.4188	1289.05633	1.11E+03	1.83E+04	3.08E+01	0.417	10	0	0.78	4.76	0.00614	0.0109	0																1.10E+00	1.1436	1289.03949	1289.06118	0.0746	1.1235	1.2598	DETECTED	1289.05774	3.27E+03	1.12E+04	5.003	3.0015	1.82E+01	-0.0026
1583	1.84E+00	1.1425	840.82124	840.8422	1	1.1036	1.208	840.82853	1.06E+03	2.06E+04	4.07E+01	0.458	11	0	0.906	2.36	0.00199	0.0059	0																1.14E+00	1.1436	840.82382	840.83265	0.0442	1.1121	1.1803	DETECTED	840.82753	2.46E+03	1.64E+04	1.444	1	3.42E+01	-0.0026
1584	1.69E+01	1.1425	1043.03153	1043.0563	1	1.112	1.5827	1043.04909	1.04E+03	7.50E+04	1.50E+02	0.667	16	2	0.958	1.4	0.00146	0.0163	0																1.18E+01	1.1436	1043.04739	1043.05169	0.0613	1.1235	1.5664	DETECTED	1043.04947	1.55E+03	4.93E+04	17.1277	7.2994	8.40E+01	-0.0026
1585	7.54E-01	1.1425	663.03908	663.04904	1	1.1134	1.2224	663.04474	1.16E+03	7.75E+03	1.61E+01	0.125	3	0	0.965	0.64	0.00043	0.0031	0																							UNKNOWN
1586	5.95E-01	1.1426	851.0001	851.02141	1	1.1171	1.2235	851.01139	1.55E+03	1.15E+04	1.59E+01	0.125	3	0	0.909	1.76	0.0015	0.0031	0																							UNKNOWN
1587	1.48E-01	1.1426	310.98531	310.99352	1	1.0969	1.2337	310.98987	1.00E+03	3.64E+03	2.70E+00	0.167	4	0	0.816	2.98	0.00093	0.0057	0																7.87E-02	1.1436	310.98901	310.99234	0.043	1.1121	1.1803	DETECTED	310.99014	1.31E+03	3.14E+03	1	1	1.97E+00	-0.0026
1588	1.60E+01	1.1426	482.88901	482.90374	1	1.0809	1.3427	482.89365	1.01E+03	4.94E+04	2.29E+02	1	24	0	0.904	2.8	0.00135	0	0																7.56E+00	1.1426	482.89239	482.90252	0.0518	1.0894	1.2825	DETECTED	482.8942	1.22E+03	3.60E+04	2.2695	1.9472	1.19E+02	-0.0036
1589	8.91E+00	1.1426	704.85201	704.87266	1	1.0999	1.4124	704.85987	1.06E+03	4.96E+04	1.34E+02	1	24	0	0.931	2.11	0.00149	0	0																4.71E+00	1.1426	704.85219	704.86949	0.0439	1.1008	1.2711	DETECTED	704.85998	1.44E+03	4.19E+04	2.3587	2.2673	9.60E+01	-0.0036
1590	9.49E-01	1.1427	1166.03639	1166.07139	1	1.1148	1.2361	1166.05443	1.05E+03	1.28E+04	2.34E+01	0.417	10	0	0.859	2.83	0.0033	0.0109	0																5.48E-01	1.1436	1166.05026	1166.06117	0.043	1.1235	1.2257	DETECTED	1166.05582	1.76E+03	7.32E+03	3.5022	2.2511	1.21E+01	-0.0026
1591	9.57E-01	1.1428	754.73483	754.75487	1	1.1088	1.2256	754.74482	1.05E+03	6.88E+03	1.67E+01	0.25	6	0	0.697	4.86	0.00366	0.0059	0																							UNKNOWN
1592	3.27E-01	1.1429	811.88446	811.90811	1	1.1213	1.2235	811.89854	1.59E+03	5.83E+03	5.53E+00	0.042	1	0	1	0	0	0	0																							UNKNOWN
1593	1.43E-01	1.1429	836.3836	836.40007	1	1.1326	1.2008	836.38795	1.26E+03	2.89E+03	4.00E+00	0.042	1	0	1	0	0	0	0																							UNKNOWN
1594	2.14E-01	1.1429	862.40843	862.43577	1	1.1326	1.2235	862.42389	1.13E+03	3.06E+03	4.27E+00	0.042	1	0	1	0	0	0	0																							UNKNOWN
1595	1.41E+00	1.1428	1084.03226	1084.06129	1	1.1148	1.2451	1084.05111	1.07E+03	1.72E+04	3.09E+01	0.458	11	0	0.894	3.49	0.00378	0.0109	0																7.98E-01	1.1436	1084.04191	1084.05321	0.0214	1.1235	1.2257	DETECTED	1084.05104	2.39E+03	1.25E+04	2.7813	2.2511	2.10E+01	-0.0026
1596	3.10E-01	1.1429	901.41505	901.4394	1	1.1326	1.2576	901.43169	1.27E+03	2.88E+03	4.20E+00	0.042	1	0	1	0	0	0	0																							UNKNOWN
1597	1.68E-01	1.1429	921.38474	921.39943	1	1.1326	1.2008	921.38933	1.44E+03	3.00E+03	4.46E+00	0.042	1	0	1	0	0	0	0																							UNKNOWN
1598	2.16E-01	1.1429	937.33303	937.36589	1	1.0986	1.1894	937.35167	1.01E+03	3.34E+03	5.02E+00	0.042	1	1	1	0	0	0	0																							UNKNOWN
1599	1.88E-01	1.1429	942.43717	942.44347	1	1.1326	1.2008	942.43961	1.33E+03	3.12E+03	4.71E+00	0.042	1	0	1	0	0	0	0																							UNKNOWN
1600	6.60E-01	1.1429	1013.89808	1013.92531	1	1.1326	1.2348	1013.91338	2.97E+03	8.23E+03	1.29E+01	0.042	1	2	1	0	0	0	0																							UNKNOWN
1601	2.05E-01	1.1429	1014.38679	1014.41202	1	1.1326	1.2008	1014.39999	1.44E+03	3.94E+03	6.19E+00	0.042	1	0	1	0	0	0	0																							UNKNOWN
1602	2.12E-01	1.1429	1083.38059	1083.40214	1	1.1326	1.2121	1083.39411	1.23E+03	3.13E+03	5.03E+00	0.042	1	0	1	0	0	0	0																							UNKNOWN
1603	3.83E-01	1.1429	1131.83094	1131.86823	1	1.1326	1.2348	1131.85193	1.50E+03	3.67E+03	5.98E+00	0.042	1	0	1	0	0	0	0																							UNKNOWN
1604	2.17E-01	1.1429	1191.81571	1191.85052		1.1326	1.2008	1191.82696	1.42E+03	3.51E+03	5.78E+00	0.042	1	0	1	0	0	0	0																							UNKNOWN
1605	3.93E-01	1.1429	1228.78421	1228.79802	1	1.1213	1.1894	1228.78882	1.38E+03	6.45E+03	1.07E+01	0.042	1	6	1	0	0	0	0																							UNKNOWN
1606	1.71E-01	1.1429	1242.30605	1242.32682	1	1.1326	1.2008	1242.31654	1.06E+03	2.63E+03	4.37E+00	0.042	1	0	1	0	0	0	0																							UNKNOWN
1607	2.28E-01	1.1429	1251.81959	1251.8303	1	1.1326	1.2008	1251.8245	1.93E+03	3.10E+03	5.14E+00	0.042	1	2	1	0	0	0	0																							UNKNOWN
1608	2.47E-01	1.1429	1265.35835	1265.38534	1	1.1326	1.2121	1265.36499	1.51E+03	3.38E+03	5.63E+00	0.042	1	0	1	0	0	0	0																							UNKNOWN
1609	2.03E-01	1.1429	1400.53161	1400.55227		1.1326	1.2121	1400.5409	1.36E+03	2.37E+03	3.99E+00	0.042	1	0	1	0	0	0	0																							UNKNOWN
1610	3.09E+01	1.1429	961.03455	961.05648	1	1.112	1.5941	961.04692	1.00E+03	1.35E+05	2.69E+02	0.833	20	2	0.977	0.73	0.0007	0.0348	0																2.40E+01	1.1436	961.04395	961.04918	0.1405	1.1235	1.5664	DETECTED	961.0469	3.68E+03	9.14E+04	17.041	7.7934	1.61E+02	-0.0026
1611	1.07E+00	1.1429	1371.03599	1371.07455	1	1.1148	1.3079	1371.05988	1.06E+03	1.26E+04	2.18E+01	0.5	12	0	0.881	2.93	0.00402	0.0109	0																5.59E-01	1.1436	1371.05348	1371.06606	0.0253	1.1235	1.2371	DETECTED	1371.0603	1.53E+03	7.62E+03	4.0022	2.5011	1.22E+01	-0.0026
1612	4.54E-01	1.143	1017.82268	1017.85411	1	1.1326	1.2248	1017.84453	1.51E+03	5.05E+03	9.35E+00	0.083	2	3	0.989	0.14	0.00015	0.0002	0																							UNKNOWN
1613	3.37E-01	1.1431	89.02322	89.02649		1.1006	1.1915	89.0253	1.08E+03	3.51E+03	8.23E+00	0.042	1	0	1	0	0	0	0																							UNKNOWN
1614	5.19E-01	1.143	1111.85582	1111.88115	1	1.1213	1.2248	1111.86874	1.26E+03	6.05E+03	1.01E+01	0.083	2	0	0.764	3.15	0.0035	0.0002	0																							UNKNOWN
1615	5.79E-01	1.1431	172.94066	172.94563		1.0827	1.2303	172.94279	1.34E+03	5.55E+03	9.26E+00	0.042	1	11	1	0	0	0	0																							UNKNOWN
1616	2.85E-01	1.1431	607.00095	607.01317	1	1.112	1.1802	607.00863	1.16E+03	2.83E+03	8.34E+00	0.042	1	0	1	0	0	0	0																							UNKNOWN
1617	2.56E-01	1.1431	197.04101	197.04699		1.0941	1.1736	197.04317	1.36E+03	4.62E+03	8.01E+00	0.042	1	0	1	0	0	0	0																							UNKNOWN
1618	2.07E-01	1.1431	344.97875	344.98499		1.0713	1.1736	344.98064	1.07E+03	2.92E+03	4.05E+00	0.042	1	17	1	0	0	0	0																							UNKNOWN
1619	2.09E-01	1.1431	1000.73624	1000.75282	1	1.112	1.1802	1000.74469	1.12E+03	2.67E+03	5.75E+00	0.042	1	0	1	0	0	0	0																							UNKNOWN
1620	2.48E-01	1.1431	768.40574	768.41861	1	1.1226	1.1908	768.40773	1.05E+03	3.63E+03	7.69E+00	0.042	1	0	1	0	0	0	0																							UNKNOWN
1621	5.05E-01	1.1431	779.91444	779.9326	1	1.134	1.2248	779.92253	1.56E+03	7.06E+03	1.34E+01	0.042	1	5	1	0	0	0	0																							UNKNOWN
1622	3.34E+00	1.1431	842.81461	842.83869	1	1.0986	1.2405	842.82438	1.05E+03	3.71E+04	7.03E+01	1	24	0	0.884	3.64	0.00307	0.0348	0																2.61E+00	1.1436	842.82258	842.83477	0.0361	1.1121	1.2143	DETECTED	842.82448	4.66E+03	3.17E+04	3.1686	1.5	6.56E+01	-0.0026
1623	4.23E-01	1.1431	917.87108	917.89253	1	1.134	1.2134	917.8842	2.43E+03	5.81E+03	1.04E+01	0.042	1	0	1	0	0	0	0																							UNKNOWN
1624	2.24E-01	1.1431	962.38568	962.41269	1	1.1113	1.1908	962.4016	1.16E+03	3.54E+03	6.45E+00	0.042	1	0	1	0	0	0	0																							UNKNOWN
1625	1.11E-01	1.1431	822.76276	822.77903	1	1.1168	1.1849	822.77021	1.03E+03	2.20E+03	2.99E+00	0.042	1	0	1	0	0	0	0																							UNKNOWN
1626	6.87E-01	1.1431	1072.85653	1072.88228	1	1.1285	1.2307	1072.86965	2.41E+03	6.37E+03	1.12E+01	0.083	2	2	0.839	2.14	0.0023	0.0005	0																							UNKNOWN
1627	8.45E-01	1.1431	1086.815	1086.83828	1	1.1171	1.2193	1086.82765	1.52E+03	7.08E+03	1.36E+01	0.083	2	3	0.963	0.49	0.00054	0.0005	0																							UNKNOWN
1628	5.57E+00	1.1691	1100.98401	1101.02682	1	1.1142	1.56	1101.00504	1.01E+03	3.39E+04	6.11E+01	0.042	1	24	1	0	0	0	0																4.37E+00	1.1616	1100.99557	1101.01194	0.1179	1.1235	1.4301	DETECTED	1101.00632	1.74E+03	2.87E+04	8.1084	4.4171	4.81E+01	0.004
1629	4.07E-01	1.1431	1131.84146	1131.87284		1.1226	1.2248	1131.8588	1.05E+03	3.78E+03	7.12E+00	0.042	1	0	1	0	0	0	0																							UNKNOWN
1630	3.91E-01	1.1431	1141.83488	1141.85747	1	1.134	1.2021	1141.84759	2.35E+03	5.76E+03	1.09E+01	0.042	1	2	1	0	0	0	0																							UNKNOWN
1631	2.26E-01	1.1431	1142.34945	1142.36578	1	1.134	1.2134	1142.35864	1.01E+03	2.55E+03	4.82E+00	0.042	1	0	1	0	0	0	0																							UNKNOWN
1632	2.41E-01	1.1431	1144.36564	1144.39259		1.1226	1.2021	1144.37681	1.30E+03	2.43E+03	4.59E+00	0.042	1	0	1	0	0	0	0																							UNKNOWN
1633	2.01E-01	1.1431	1159.31	1159.32095	1	1.1226	1.1908	1159.31651	1.01E+03	2.56E+03	4.83E+00	0.042	1	0	1	0	0	0	0																							UNKNOWN
1634	4.24E-01	1.1431	1292.82292	1292.83251	1	1.134	1.2248	1292.82619	1.50E+03	4.16E+03	7.93E+00	0.042	1	0	1	0	0	0	0																							UNKNOWN
1635	3.21E-01	1.1431	1298.8885	1298.923		1.134	1.2021	1298.90203	1.96E+03	4.25E+03	8.10E+00	0.042	1	0	1	0	0	0	0																							UNKNOWN
1636	3.28E-01	1.1431	1312.7857	1312.82225	1	1.1226	1.2021	1312.80397	1.25E+03	3.99E+03	7.60E+00	0.042	1	2	1	0	0	0	0																							UNKNOWN
1637	2.67E-01	1.1431	1316.37102	1316.40256	1	1.134	1.2134	1316.38458	1.34E+03	3.40E+03	6.48E+00	0.042	1	0	1	0	0	0	0																							UNKNOWN
1638	2.73E-01	1.1431	1352.77642	1352.80805	1	1.134	1.2021	1352.7944	1.62E+03	4.04E+03	7.71E+00	0.042	1	0	1	0	0	0	0																							UNKNOWN
1639	2.56E-01	1.1431	1374.81791	1374.84235	1	1.134	1.2021	1374.83015	1.32E+03	3.99E+03	7.63E+00	0.042	1	0	1	0	0	0	0																							UNKNOWN
1640	1.83E+00	1.1432	703.85186	703.87646	1	1.1057	1.2371	703.86506	1.02E+03	1.50E+04	4.30E+01	0.333	8	0	0.908	2.5	0.00176	0.0194	0																							UNKNOWN
1641	1.08E+00	1.1432	402.88102	402.89633	1	1.0929	1.2313	402.88809	1.03E+03	6.18E+03	1.74E+01	0.708	17	1	0.789	6.05	0.00244	0.0389	0																4.47E-01	1.1436	402.88102	402.89319	0.034	1.1121	1.2143	DETECTED	402.88781	1.88E+03	6.18E+03	2	1.5	9.71E+00	-0.0026
1642	2.39E-01	1.1432	1007.30873	1007.34203	1	1.1213	1.2058	1007.32351	1.30E+03	3.93E+03	6.70E+00	0.083	2	1	0.647	4.7	0.00473	0.0007	0																							UNKNOWN
1643	2.36E-01	1.1432	1018.34238	1018.37502	1	1.1263	1.2171	1018.35513	1.15E+03	2.69E+03	4.59E+00	0.083	2	0	0.884	1.55	0.00158	0.0007	0																							UNKNOWN
1644	2.59E-01	1.1433	180.98178	180.98675	1	1.1029	1.1937	180.98439	1.46E+03	2.97E+03	5.14E+00	0.042	1	0	1	0	0	0	0																							UNKNOWN
1645	3.60E-01	1.1432	1535.057	1535.07849	1	1.1213	1.2144	1535.0675	1.04E+03	4.22E+03	6.69E+00	0.083	2	0	0.856	1.92	0.00295	0.0007	0																							UNKNOWN
1646	1.28E+00	1.1433	613.0428	613.04976	1	1.1142	1.2505	613.04601	1.58E+03	7.14E+03	1.86E+01	0.042	1	0	1	0	0	0	0																							UNKNOWN
1647	5.67E-01	1.1433	1230.77563	1230.82349	1	1.1213	1.2171	1230.79679	1.14E+03	7.08E+03	1.23E+01	0.167	4	0	0.874	2.86	0.00352	0.0007	0																							UNKNOWN
1648	4.50E-01	1.1433	662.95922	662.96471	1	1.1142	1.1824	662.96223	1.61E+03	4.90E+03	1.23E+01	0.042	1	0	1	0	0	0	0																							UNKNOWN
1649	1.05E+00	1.1433	695.03403	695.0526	1	1.1142	1.2846	695.04577	1.27E+03	3.65E+03	1.02E+01	0.042	1	0	1	0	0	0	0																							UNKNOWN
1650	6.92E-01	1.1433	753.87013	753.8839	1	1.1171	1.208	753.87957	1.26E+03	4.87E+03	1.36E+01	0.042	1	0	1	0	0	0	0																							UNKNOWN
1651	2.13E-01	1.1433	761.30889	761.32403	1	1.1171	1.1853	761.31795	1.01E+03	2.21E+03	5.43E+00	0.042	1	0	1	0	0	0	0																							UNKNOWN
1652	1.24E+00	1.1433	778.91466	778.93177	1	1.1285	1.2534	778.92454	2.02E+03	1.07E+04	2.19E+01	0.042	1	5	1	0	0	0	0																							UNKNOWN
1653	2.52E-01	1.1433	778.42026	778.43778	1	1.1263	1.2021	778.43259	1.22E+03	3.59E+03	6.49E+00	0.083	2	0	0.7	4	0.00312	0.0005	0																							UNKNOWN
1654	6.13E-01	1.1433	876.87507	876.89007	1	1.1285	1.2307	876.88381	2.34E+03	5.90E+03	1.08E+01	0.042	1	1	1	0	0	0	0																							UNKNOWN
1655	7.41E-01	1.1433	895.84048	895.8465	1	1.1171	1.208	895.84374	1.55E+03	8.37E+03	1.55E+01	0.042	1	5	1	0	0	0	0																							UNKNOWN
1656	1.05E+00	1.1433	907.86348	907.8767	1	1.1171	1.2307	907.87144	1.09E+03	1.15E+04	2.13E+01	0.042	1	10	1	0	0	0	0																							UNKNOWN
1657	1.52E+00	1.1433	950.85858	950.88111	1	1.1171	1.2193	950.86705	2.20E+03	1.83E+04	3.45E+01	0.042	1	9	1	0	0	0	0																							UNKNOWN
1658	2.01E-01	1.1433	986.31327	986.34139	1	1.1285	1.208	986.33032	1.19E+03	2.07E+03	3.93E+00	0.042	1	0	1	0	0	0	0																							UNKNOWN
1659	5.93E-01	1.1433	1005.81685	1005.84016	1	1.1171	1.211	1005.82849	1.23E+03	7.06E+03	1.35E+01	0.167	4	2	0.914	1.79	0.0018	0.0007	0																							UNKNOWN
1660	2.09E+00	1.1433	1030.85592	1030.88338	1	1.1171	1.2421	1030.86707	2.00E+03	2.44E+04	4.67E+01	0.042	1	20	1	0	0	0	0																							UNKNOWN
1661	2.45E-01	1.1433	1041.35751	1041.39416	1	1.1285	1.2193	1041.37992	1.38E+03	2.21E+03	4.24E+00	0.042	1	0	1	0	0	0	0																							UNKNOWN
1662	4.29E-01	1.1433	1057.84915	1057.86865	1	1.1285	1.2193	1057.85972	1.93E+03	3.78E+03	7.24E+00	0.042	1	0	1	0	0	0	0																							UNKNOWN
1663	4.83E-01	1.1433	1079.83279	1079.86359	1	1.1285	1.2307	1079.84722	1.49E+03	5.05E+03	9.70E+00	0.042	1	3	1	0	0	0	0																							UNKNOWN
1664	9.11E-01	1.1433	1090.81836	1090.83787	1	1.1171	1.2193	1090.82863	1.36E+03	9.53E+03	1.83E+01	0.042	1	4	1	0	0	0	0																							UNKNOWN
1665	3.98E-01	1.1433	1107.7789	1107.81251	1	1.1285	1.208	1107.79857	2.03E+03	4.40E+03	8.47E+00	0.042	1	0	1	0	0	0	0																							UNKNOWN
1666	3.41E-01	1.1433	1109.80785	1109.82885		1.1285	1.2193	1109.81559	1.30E+03	2.97E+03	5.70E+00	0.042	1	0	1	0	0	0	0																							UNKNOWN
1667	3.68E-01	1.1433	1131.83522	1131.85155	1	1.1285	1.1966	1131.84325	2.12E+03	4.32E+03	8.32E+00	0.042	1	0	1	0	0	0	0																							UNKNOWN
1668	7.55E-01	1.1433	1148.76911	1148.80686	1	1.1171	1.2193	1148.79175	2.07E+03	8.51E+03	1.38E+01	0.125	3	0	0.695	4.74	0.00544	0.0005	0																							UNKNOWN
1669	2.57E-01	1.1433	1197.79761	1197.81978	1	1.1285	1.1966	1197.81272	1.66E+03	3.47E+03	6.69E+00	0.042	1	0	1	0	0	0	0																							UNKNOWN
1670	3.38E-01	1.1433	1231.77494	1231.80845	1	1.1285	1.208	1231.79369	1.52E+03	3.64E+03	7.02E+00	0.042	1	0	1	0	0	0	0																							UNKNOWN
1671	3.54E-01	1.1433	1187.78647	1187.80756	1	1.1226	1.2171	1187.79401	1.07E+03	4.75E+03	8.25E+00	0.083	2	0	0.911	1.18	0.0014	0.0005	0																							UNKNOWN
1672	4.56E-01	1.1433	1254.81689	1254.83194	1	1.1285	1.1966	1254.82066	3.09E+03	5.90E+03	1.14E+01	0.042	1	0	1	0	0	0	0																							UNKNOWN
1673	4.72E-01	1.1433	1268.76475	1268.80952	1	1.1285	1.2307	1268.79437	1.84E+03	4.00E+03	7.72E+00	0.042	1	0	1	0	0	0	0																							UNKNOWN
1674	5.06E-01	1.1433	1270.77674	1270.81254	1	1.1285	1.2307	1270.79277	1.67E+03	4.44E+03	8.58E+00	0.042	1	1	1	0	0	0	0																							UNKNOWN
1675	3.64E-01	1.1433	1281.78543	1281.82727	1	1.1171	1.208	1281.80429	1.11E+03	4.23E+03	8.17E+00	0.042	1	0	1	0	0	0	0																							UNKNOWN
1676	2.83E-01	1.1433	1287.73632	1287.77173	1	1.1285	1.208	1287.75574	1.29E+03	3.33E+03	6.44E+00	0.042	1	0	1	0	0	0	0																							UNKNOWN
1677	2.80E-01	1.1433	1269.77119	1269.80639	1	1.1226	1.1944	1269.79362	1.27E+03	3.78E+03	7.13E+00	0.083	2	0	0.991	0.12	0.00015	0.0005	0																							UNKNOWN
1678	3.03E-01	1.1433	1352.78159	1352.79737	1	1.1285	1.1966	1352.78705	1.65E+03	4.07E+03	7.86E+00	0.042	1	0	1	0	0	0	0																							UNKNOWN
1679	5.06E-01	1.1434	814.8301	814.84614	1	1.112	1.1917	814.84013	1.15E+03	1.02E+04	1.43E+01	0.167	4	0	0.792	4.1	0.00334	0.0005	0																4.42E-01	1.1436	814.8301	814.84496	0.0295	1.1235	1.1917	DETECTED	814.83952	2.76E+03	6.92E+03	2.0015	1.5007	1.32E+01	-0.0026
1680	2.90E-01	1.1433	1371.74153	1371.77222	1	1.1285	1.208	1371.75336	1.79E+03	3.08E+03	5.95E+00	0.042	1	0	1	0	0	0	0																							UNKNOWN
1681	2.57E-01	1.1433	1381.74509	1381.78657	1	1.1285	1.208	1381.76706	1.12E+03	3.20E+03	6.18E+00	0.042	1	0	1	0	0	0	0																							UNKNOWN
1682	5.40E-01	1.1435	673.86396	673.87818	1	1.1171	1.2121	673.87362	1.05E+03	5.27E+03	1.25E+01	0.083	2	0	0.82	2.4	0.00162	0.0002	0																							UNKNOWN
1683	7.65E-01	1.1435	759.80853	759.83512	1	1.1036	1.1997	759.82431	1.05E+03	9.10E+03	2.02E+01	0.208	5	0	0.874	2.68	0.00204	0.0005	0																							UNKNOWN
1684	4.59E-01	1.1435	1031.51072	1031.54212	1	1.1235	1.2307	1031.53027	1.18E+03	4.63E+03	8.46E+00	0.083	2	0	0.833	2.23	0.0023	0.0002	0																4.59E-01	1.1436	1031.52141	1031.54212	0.0803	1.1235	1.2257	DETECTED	1031.53142	1.76E+03	4.63E+03	3.5022	2.2511	7.92E+00	-0.0026
1685	5.94E-01	1.1435	672.86826	672.88386	1	1.1156	1.2134	672.87798	1.06E+03	5.09E+03	1.21E+01	0.125	3	1	0.867	2.22	0.0015	0.0002	0																							UNKNOWN
1686	2.48E-01	1.1435	1048.30287	1048.33742	1	1.1036	1.1966	1048.32347	1.31E+03	2.84E+03	5.23E+00	0.083	2	0	0.981	0.25	0.00026	0.0002	0																							UNKNOWN
1687	3.39E-01	1.1435	826.35433	826.38147	1	1.1171	1.208	826.36618	1.13E+03	4.19E+03	8.32E+00	0.125	3	0	0.841	2.53	0.00209	0.0002	0																3.14E-01	1.1436	826.35433	826.37992	0.0305	1.1235	1.203	DETECTED	826.36564	1.15E+03	3.75E+03	2.5015	1.7507	8.32E+00	-0.0026
1688	7.44E-01	1.1435	1168.8194	1168.85245	1	1.1263	1.2307	1168.82966	2.41E+03	6.62E+03	1.28E+01	0.083	2	1	0.739	3.47	0.00406	0.0002	0																							UNKNOWN
1689	5.15E-01	1.1436	116.07049	116.07606		1.1112	1.3269	116.0727	1.06E+03	4.24E+03	4.62E+00	0.042	1	2	1	0	0	0	0																							UNKNOWN
1690	4.59E-01	1.1435	1282.79045	1282.83846	1	1.1171	1.2285	1282.81325	1.42E+03	5.00E+03	9.66E+00	0.083	2	0	0.732	3.57	0.00458	0.0002	0																							UNKNOWN
1691	4.29E-01	1.1435	947.0161	947.04821	1	1.1142	1.221	947.02974	1.10E+03	5.24E+03	7.98E+00	0.125	3	0	0.855	2.67	0.00253	0.0002	0																							UNKNOWN
1692	3.80E-01	1.1436	238.87451	238.88097	1	1.0999	1.2134	238.87789	1.06E+03	2.47E+03	5.30E+00	0.042	1	0	1	0	0	0	0																							UNKNOWN
1693	3.51E-01	1.1435	1351.77183	1351.813	1	1.1263	1.2307	1351.78776	1.27E+03	3.63E+03	6.33E+00	0.083	2	0	0.991	0.12	0.00016	0.0002	0																							UNKNOWN
1694	8.29E-01	1.1436	203.03079	203.03701	1	1.1088	1.3019	203.03416	1.08E+03	3.53E+03	8.57E+00	0.042	1	3	1	0	0	0	0																							UNKNOWN
1695	1.43E-01	1.1436	211.05753	211.062		1.1112	1.1793	211.05939	1.53E+03	2.67E+03	3.24E+00	0.042	1	1	1	0	0	0	0																							UNKNOWN
1696	9.92E-01	1.1435	865.00953	865.03639	1	1.1142	1.361	865.02535	1.02E+03	5.51E+03	1.19E+01	0.167	4	0	0.768	4.19	0.00363	0.0002	0																							UNKNOWN
1697	1.34E-01	1.1436	375.17807	375.18371		1.1188	1.187	375.18	1.08E+03	2.07E+03	3.48E+00	0.042	1	6	1	0	0	0	0																							UNKNOWN
1698	1.23E-01	1.1436	392.90834	392.91151		1.1121	1.1803	392.90967	1.12E+03	2.14E+03	2.92E+00	0.042	1	0	1	0	0	0	0																1.23E-01	1.1436	392.90834	392.91151	0.0373	1.1121	1.1803	DETECTED	392.90967	1.12E+03	2.14E+03	1	1	2.92E+00	-0.0026
1699	6.22E-01	1.1436	474.99352	474.99723	1	1.1112	1.2248	474.99585	1.17E+03	3.62E+03	8.57E+00	0.042	1	0	1	0	0	0	0																							UNKNOWN
1700	7.10E-01	1.1436	531.03686	531.04508		1.1202	1.3132	531.04	1.04E+03	3.50E+03	7.38E+00	0.042	1	0	1	0	0	0	0																							UNKNOWN
1701	5.37E-01	1.1436	677.8187	677.82517	1	1.1113	1.1794	677.82126	1.32E+03	6.66E+03	1.50E+01	0.042	1	0	1	0	0	0	0																							UNKNOWN
1702	8.40E-01	1.1435	1066.76528	1066.80742	1	1.1122	1.208	1066.78819	1.12E+03	1.07E+04	2.06E+01	0.208	5	0	0.712	5.1	0.00544	0.0002	0																							UNKNOWN
1703	3.82E-01	1.1436	628.0942	628.10787	1	1.1202	1.211	628.10083	1.16E+03	4.14E+03	8.80E+00	0.042	1	0	1	0	0	0	0																							UNKNOWN
1704	1.90E-01	1.1436	637.80993	637.8271	1	1.1112	1.1793	637.81951	1.27E+03	2.25E+03	4.26E+00	0.042	1	0	1	0	0	0	0																							UNKNOWN
1705	2.27E-01	1.1436	649.82961	649.84465	1	1.1226	1.1907	649.83709	1.02E+03	4.51E+03	8.47E+00	0.042	1	0	1	0	0	0	0																							UNKNOWN
1706	2.29E-01	1.1436	714.38373	714.39746	1	1.1226	1.1908	714.38713	1.01E+03	2.41E+03	6.07E+00	0.042	1	0	1	0	0	0	0																							UNKNOWN
1707	2.98E-01	1.1436	731.84265	731.85054	1	1.1121	1.1803	731.84476	1.16E+03	5.92E+03	9.91E+00	0.042	1	0	1	0	0	0	0																2.98E-01	1.1436	731.84265	731.85054	0.0298	1.1121	1.1803	DETECTED	731.84476	1.16E+03	5.92E+03	1.3696	1	9.91E+00	-0.0026
1708	2.74E-01	1.1436	766.40546	766.41342	1	1.127	1.1951	766.40998	1.27E+03	2.42E+03	6.20E+00	0.042	1	0	1	0	0	0	0																							UNKNOWN
1709	2.73E-01	1.1436	673.86999	673.88855	1	1.1122	1.1883	673.88213	1.04E+03	4.37E+03	8.23E+00	0.083	2	0	0.73	3.6	0.00242	0	0																							UNKNOWN
1710	1.76E-01	1.1436	651.82548	651.84286	1	1.1149	1.1831	651.83636	1.03E+03	2.22E+03	4.50E+00	0.042	1	0	1	0	0	0	0																							UNKNOWN
1711	5.84E-01	1.1436	780.78288	780.8072	1	1.1226	1.2248	780.7965	2.11E+03	4.11E+03	7.76E+00	0.042	1	0	1	0	0	0	0																							UNKNOWN
1712	3.39E-01	1.1436	796.38561	796.39724	1	1.127	1.2065	796.3918	1.19E+03	4.66E+03	9.43E+00	0.042	1	0	1	0	0	0	0																							UNKNOWN
1713	3.69E-01	1.1436	745.03489	745.0504	1	1.1202	1.1997	745.04477	2.06E+03	5.02E+03	8.50E+00	0.042	1	0	1	0	0	0	0																							UNKNOWN
1714	3.55E-01	1.1436	689.83435	689.84218	1	1.1122	1.1917	689.83859	1.29E+03	4.41E+03	9.61E+00	0.083	2	0	0.931	0.93	0.00064	0	0																							UNKNOWN
1715	2.12E-01	1.1436	813.84499	813.85863	1	1.1188	1.187	813.84822	1.54E+03	6.86E+03	7.15E+00	0.042	1	1	1	0	0	0	0																							UNKNOWN
1716	2.22E-01	1.1436	755.38585	755.39342	1	1.1202	1.1883	755.3899	1.23E+03	2.92E+03	6.38E+00	0.042	1	0	1	0	0	0	0																							UNKNOWN
1717	2.48E-01	1.1436	825.36729	825.38012	1	1.1235	1.1917	825.3734	1.29E+03	2.93E+03	6.39E+00	0.042	1	0	1	0	0	0	0																2.48E-01	1.1436	825.36729	825.38012	0.0409	1.1235	1.1917	DETECTED	825.3734	1.29E+03	2.93E+03	2.0015	1.5007	6.39E+00	-0.0026
1718	3.76E-01	1.1436	770.00055	770.01546	1	1.1202	1.2134	770.01025	1.46E+03	5.09E+03	8.83E+00	0.125	3	0	0.918	1.27	0.00098	0	0																							UNKNOWN
1719	2.63E-01	1.1436	744.35022	744.36995	1	1.1226	1.2058	744.36356	1.07E+03	3.69E+03	6.20E+00	0.083	2	0	0.626	4.98	0.00371	0	0																							UNKNOWN
1720	8.74E-01	1.1436	713.87037	713.88265	1	1.1263	1.2398	713.87956	1.20E+03	7.05E+03	1.69E+01	0.042	1	4	1	0	0	0	0																							UNKNOWN
1721	1.99E-01	1.1436	843.31616	843.32968	1	1.1226	1.1908	843.32212	1.10E+03	3.94E+03	6.82E+00	0.042	1	0	1	0	0	0	0																							UNKNOWN
1722	9.28E-01	1.1436	729.90123	729.90543	1	1.1149	1.2058	729.90354	1.51E+03	7.99E+03	1.74E+01	0.042	1	0	1	0	0	0	0																							UNKNOWN
1723	3.76E-01	1.1436	871.79243	871.80647	1	1.1226	1.1908	871.80262	2.61E+03	6.25E+03	1.09E+01	0.042	1	0	1	0	0	0	0																							UNKNOWN
1724	1.05E-01	1.1436	814.33164	814.35112	1	1.1202	1.1883	814.34793	1.21E+03	3.64E+03	3.63E+00	0.042	1	0	1	0	0	0	0																							UNKNOWN
1725	7.60E-01	1.1436	756.86574	756.88008	1	1.1263	1.1944	756.87547	2.53E+03	8.08E+03	1.88E+01	0.042	1	0	1	0	0	0	0																							UNKNOWN
1726	2.19E-01	1.1436	822.77301	822.78797	1	1.1088	1.177	822.77867	1.48E+03	4.94E+03	6.07E+00	0.042	1	0	1	0	0	0	0																							UNKNOWN
1727	8.79E+00	1.1485	784.85162	784.88002	1	1.0999	1.5414	784.86601	1.09E+03	8.39E+04	1.51E+02	0.042	1	24	1	0	0	0	0																6.87E+00	1.1436	784.85536	784.87985	0.0335	1.1008	1.4642	DETECTED	784.8665	1.27E+03	7.20E+04	3.2687	3.2675	1.29E+02	-0.0026
1728	4.36E-01	1.1436	794.87096	794.89033	1	1.1263	1.2058	794.88347	2.91E+03	5.23E+03	8.52E+00	0.042	1	1	1	0	0	0	0																							UNKNOWN
1729	6.06E-01	1.1436	823.86356	823.8797	1	1.1263	1.2171	823.87435	2.97E+03	6.80E+03	1.02E+01	0.042	1	0	1	0	0	0	0																							UNKNOWN
1730	5.32E-01	1.1436	935.84499	935.8608	1	1.1226	1.2143	935.85485	1.50E+03	6.33E+03	1.11E+01	0.083	2	1	0.696	4.06	0.0038	0	0																4.20E-01	1.1436	935.8542	935.8608	0.0502	1.1235	1.2143	DETECTED	935.85675	1.50E+03	4.58E+03	3.0015	2.0007	8.21E+00	-0.0026
1731	5.53E-01	1.1436	997.84057	997.86048	1	1.127	1.2178	997.85449	1.60E+03	4.92E+03	1.09E+01	0.042	1	0	1	0	0	0	0																							UNKNOWN
1732	1.61E-01	1.1436	877.37602	877.38575		1.1263	1.1944	877.38066	1.14E+03	2.21E+03	3.59E+00	0.042	1	0	1	0	0	0	0																							UNKNOWN
1733	4.50E-01	1.1436	879.53906	879.54986	1	1.1213	1.2121	879.54584	1.99E+03	6.65E+03	9.47E+00	0.042	1	1	1	0	0	0	0																							UNKNOWN
1734	2.78E-01	1.1436	1006.32041	1006.34129	1	1.127	1.2178	1006.33198	1.04E+03	2.54E+03	5.63E+00	0.042	1	0	1	0	0	0	0																							UNKNOWN
1735	4.99E-01	1.1436	894.83611	894.8525	1	1.1263	1.1944	894.84593	3.32E+03	9.44E+03	1.55E+01	0.042	1	0	1	0	0	0	0																							UNKNOWN
1736	1.20E+00	1.1436	900.78047	900.79925	1	1.1122	1.2144	900.78409	3.41E+03	1.67E+04	2.87E+01	0.042	1	0	1	0	0	0	0																							UNKNOWN
1738	3.34E-01	1.1436	919.3831	919.39478	1	1.1149	1.2058	919.39053	1.05E+03	4.51E+03	7.48E+00	0.042	1	0	1	0	0	0	0																							UNKNOWN
1739	3.41E-01	1.1436	921.04031	921.0517	1	1.1263	1.2171	921.04643	1.56E+03	3.99E+03	6.62E+00	0.042	1	0	1	0	0	0	0																							UNKNOWN
1740	5.04E-01	1.1436	1057.86123	1057.89704		1.127	1.2178	1057.87284	1.97E+03	4.14E+03	9.30E+00	0.042	1	0	1	0	0	0	0																							UNKNOWN
1741	2.00E-01	1.1436	1060.32917	1060.35991	1	1.1235	1.1917	1060.35402	1.20E+03	3.38E+03	5.73E+00	0.042	1	0	1	0	0	0	0																2.00E-01	1.1436	1060.32917	1060.35991	0.0235	1.1235	1.1917	DETECTED	1060.35402	1.20E+03	3.38E+03	2.0015	1.5007	5.73E+00	-0.0026
1743	2.52E-01	1.1436	1003.03658	1003.05229	1	1.1202	1.1997	1003.04689	1.05E+03	3.20E+03	5.77E+00	0.042	1	0	1	0	0	0	0																							UNKNOWN
1744	6.73E-01	1.1436	942.78504	942.80875	1	1.1149	1.2171	942.7956	1.04E+03	6.27E+03	1.05E+01	0.042	1	3	1	0	0	0	0																							UNKNOWN
1745	2.22E-01	1.1436	950.35682	950.38651	1	1.1263	1.1944	950.37172	1.65E+03	3.74E+03	6.27E+00	0.042	1	0	1	0	0	0	0																							UNKNOWN
1746	4.31E-01	1.1436	958.88667	958.8951	1	1.1263	1.1944	958.89177	1.59E+03	6.43E+03	1.08E+01	0.042	1	0	1	0	0	0	0																							UNKNOWN
1747	1.86E-01	1.1436	1029.01934	1029.03756	1	1.1202	1.1997	1029.03296	1.22E+03	2.99E+03	4.75E+00	0.042	1	0	1	0	0	0	0																							UNKNOWN
1748	3.17E-01	1.1436	1035.80467	1035.8243	1	1.1226	1.202	1035.81054	1.13E+03	4.69E+03	7.87E+00	0.042	1	0	1	0	0	0	0																							UNKNOWN
1749	2.08E-01	1.1436	1101.34584	1101.36111	1	1.1235	1.1917	1101.35589	1.05E+03	3.00E+03	5.02E+00	0.042	1	0	1	0	0	0	0																2.08E-01	1.1436	1101.34584	1101.36111	0.0506	1.1235	1.1917	DETECTED	1101.35589	1.05E+03	3.00E+03	2.0015	1.5007	5.02E+00	-0.0026
1750	6.83E-01	1.1436	1047.81455	1047.84817	1	1.1236	1.2178	1047.83385	1.69E+03	7.25E+03	1.63E+01	0.083	2	3	0.928	0.96	0.001	0	0																							UNKNOWN
1751	2.45E-01	1.1436	1112.37734	1112.39291	1	1.127	1.1951	1112.38384	1.27E+03	2.86E+03	6.50E+00	0.042	1	0	1	0	0	0	0																							UNKNOWN
1752	6.96E-01	1.1436	1113.84985	1113.88246	1	1.127	1.2178	1113.86811	1.89E+03	7.12E+03	1.62E+01	0.042	1	0	1	0	0	0	0																							UNKNOWN
1753	2.10E-01	1.1436	996.30663	996.32088	1	1.1036	1.1717	996.31135	1.36E+03	3.17E+03	5.38E+00	0.042	1	0	1	0	0	0	0																							UNKNOWN
1754	3.45E-01	1.1436	1129.83601	1129.84938	1	1.1235	1.203	1129.84219	1.12E+03	4.97E+03	8.27E+00	0.042	1	0	1	0	0	0	0																3.45E-01	1.1436	1129.83601	1129.84938	0.0548	1.1235	1.203	DETECTED	1129.84219	1.12E+03	4.97E+03	2.5015	1.7507	8.27E+00	-0.0026
1755	1.86E-01	1.1436	1008.32129	1008.34984	1	1.1149	1.1831	1008.34005	1.11E+03	2.90E+03	4.95E+00	0.042	1	0	1	0	0	0	0																							UNKNOWN
1756	2.70E-01	1.1436	1019.34225	1019.35693	1	1.1263	1.2058	1019.34924	1.24E+03	3.92E+03	6.69E+00	0.042	1	1	1	0	0	0	0																							UNKNOWN
1757	1.91E-01	1.1436	1089.31818	1089.35684		1.1226	1.202	1089.33642	1.41E+03	2.46E+03	4.05E+00	0.042	1	0	1	0	0	0	0																							UNKNOWN
1758	2.89E-01	1.1436	1035.79226	1035.81071	1	1.1236	1.1917	1035.80416	2.25E+03	5.01E+03	8.07E+00	0.042	1	0	1	0	0	0	0																							UNKNOWN
1759	3.47E-01	1.1436	1099.84327	1099.86461	1	1.1235	1.2143	1099.8513	1.03E+03	4.45E+03	7.69E+00	0.083	2	1	0.63	4.94	0.00543	0	0																3.47E-01	1.1436	1099.84327	1099.86461	0.061	1.1235	1.2143	DETECTED	1099.85401	1.03E+03	3.97E+03	3.0015	2.0007	6.65E+00	-0.0026
1760	2.04E-01	1.1436	1047.31732	1047.34811	1	1.1213	1.2121	1047.33277	1.04E+03	2.06E+03	3.28E+00	0.042	1	0	1	0	0	0	0																							UNKNOWN
1761	4.21E-01	1.1436	1058.85224	1058.86731	1	1.1236	1.2031	1058.8622	2.14E+03	5.03E+03	8.04E+00	0.042	1	0	1	0	0	0	0																							UNKNOWN
1762	4.73E-01	1.1436	1117.79813	1117.82916	1	1.1236	1.2065	1117.80897	1.90E+03	6.00E+03	1.18E+01	0.125	3	0	0.893	1.68	0.00188	0	0																							UNKNOWN
1763	2.82E-01	1.1436	1082.74012	1082.76597	1	1.1149	1.1831	1082.74748	1.26E+03	3.97E+03	6.84E+00	0.042	1	0	1	0	0	0	0																							UNKNOWN
1764	4.57E-01	1.1436	1083.87849	1083.9003	1	1.1263	1.1944	1083.88769	1.93E+03	7.35E+03	1.27E+01	0.042	1	4	1	0	0	0	0																							UNKNOWN
1765	2.59E-01	1.1436	1154.52753	1154.54163	1	1.1202	1.1997	1154.53579	1.28E+03	3.07E+03	5.29E+00	0.042	1	0	1	0	0	0	0																							UNKNOWN
1766	3.92E-01	1.1436	1122.7326	1122.76738	1	1.1122	1.2008	1122.74925	1.30E+03	7.13E+03	1.13E+01	0.125	3	0	0.816	3.06	0.00343	0	0																							UNKNOWN
1767	2.59E-01	1.1436	1101.33845	1101.34978	1	1.1263	1.1944	1101.34652	2.01E+03	3.90E+03	6.73E+00	0.042	1	0	1	0	0	0	0																							UNKNOWN
1768	3.92E-01	1.1436	1105.78315	1105.79784	1	1.1263	1.2171	1105.79143	1.60E+03	4.80E+03	8.29E+00	0.042	1	0	1	0	0	0	0																							UNKNOWN
1769	4.83E-01	1.1436	1236.52488	1236.55043	1	1.127	1.2405	1236.5353	1.16E+03	3.56E+03	8.22E+00	0.042	1	0	1	0	0	0	0																							UNKNOWN
1770	2.88E-01	1.1436	1114.52221	1114.54983	1	1.1213	1.2121	1114.53467	1.47E+03	3.11E+03	5.05E+00	0.042	1	0	1	0	0	0	0																							UNKNOWN
1771	2.22E-01	1.1436	1124.38672	1124.41751	1	1.1263	1.1944	1124.40318	1.18E+03	3.56E+03	6.15E+00	0.042	1	0	1	0	0	0	0																							UNKNOWN
1772	2.39E-01	1.1436	1130.32827	1130.35442	1	1.1263	1.2058	1130.33583	1.18E+03	3.27E+03	5.65E+00	0.042	1	0	1	0	0	0	0																							UNKNOWN
1773	2.01E-01	1.1436	1200.03615	1200.05359		1.1226	1.202	1200.04475	1.00E+03	2.26E+03	3.62E+00	0.042	1	0	1	0	0	0	0																							UNKNOWN
1774	4.52E-01	1.1436	1142.82821	1142.86054	1	1.1263	1.2171	1142.84545	1.37E+03	5.26E+03	9.11E+00	0.042	1	0	1	0	0	0	0																							UNKNOWN
1775	3.28E-01	1.1436	1157.78473	1157.81846	1	1.1263	1.2171	1157.80435	1.39E+03	3.71E+03	6.43E+00	0.042	1	0	1	0	0	0	0																							UNKNOWN
1776	4.57E-01	1.1436	1289.38875	1289.40544	1	1.1156	1.2065	1289.39429	1.09E+03	4.48E+03	1.04E+01	0.042	1	8	1	0	0	0	0																							UNKNOWN
1777	2.79E-01	1.1436	1291.03815	1291.07428	1	1.1156	1.1951	1291.0582	1.04E+03	2.40E+03	5.56E+00	0.042	1	0	1	0	0	0	0																							UNKNOWN
1778	2.15E-01	1.1436	1167.54073	1167.56324	1	1.1213	1.1894	1167.55456	1.40E+03	2.92E+03	4.79E+00	0.042	1	0	1	0	0	0	0																							UNKNOWN
1779	1.51E-01	1.1436	1262.37332	1262.39451		1.1202	1.1883	1262.38609	1.10E+03	2.13E+03	3.56E+00	0.042	1	0	1	0	0	0	0																							UNKNOWN
1780	7.20E-01	1.1436	1207.54853	1207.56483	1	1.1236	1.3053	1207.55752	1.57E+03	5.51E+03	8.55E+00	0.042	1	2	1	0	0	0	0																							UNKNOWN
1781	8.43E-01	1.1436	1208.05124	1208.06184	1	1.1236	1.2371	1208.0582	2.61E+03	8.61E+03	1.34E+01	0.042	1	0	1	0	0	0	0																							UNKNOWN
1782	5.23E+01	1.1436	879.02876	879.05127	1	1.1082	1.6119	879.04441	1.01E+03	2.03E+05	4.75E+02	0.958	23	5	0.978	0.6	0.00053	0.0348	0																4.57E+01	1.1436	879.03864	879.04576	0.1502	1.1121	1.5891	DETECTED	879.04449	1.17E+03	1.59E+05	18.5027	9.7581	3.01E+02	-0.0026
1783	3.07E-01	1.1436	1289.38278	1289.41134	1	1.1235	1.2058	1289.40171	1.53E+03	3.65E+03	6.28E+00	0.083	2	0	0.682	4.24	0.00546	0	0																2.19E-01	1.1436	1289.39223	1289.41134	0.0406	1.1235	1.1917	DETECTED	1289.40444	1.53E+03	3.65E+03	2.0015	1.5007	5.90E+00	-0.0026
1784	2.26E-01	1.1436	1226.36855	1226.39317		1.1263	1.1944	1226.38348	1.58E+03	3.43E+03	5.97E+00	0.042	1	0	1	0	0	0	0																							UNKNOWN
1785	3.01E-01	1.1436	1241.80041	1241.82899	1	1.1263	1.1944	1241.81564	1.71E+03	4.84E+03	8.42E+00	0.042	1	0	1	0	0	0	0																							UNKNOWN
1786	4.65E-01	1.1436	1330.04266	1330.07602	1	1.1188	1.2171	1330.05999	1.01E+03	6.45E+03	1.11E+01	0.25	6	0	0.855	3.93	0.00523	0	0																2.04E-01	1.1436	1330.05194	1330.06592	0.0311	1.1235	1.1917	DETECTED	1330.06079	1.46E+03	3.72E+03	2.0015	1.5007	5.97E+00	-0.0026
1787	1.89E-01	1.1436	1262.04142	1262.06371	1	1.1213	1.1894	1262.05362	1.02E+03	3.36E+03	5.59E+00	0.042	1	0	1	0	0	0	0																							UNKNOWN
1788	3.55E-01	1.1436	1412.06242	1412.08553	1	1.1226	1.2134	1412.06962	1.01E+03	3.75E+03	7.18E+00	0.083	2	0	0.734	3.55	0.00502	0	0																1.63E-01	1.1436	1412.06408	1412.08553	0.0491	1.1235	1.203	DETECTED	1412.07212	1.33E+03	2.12E+03	2.5015	1.7507	3.37E+00	-0.0026
1789	3.06E-01	1.1436	1339.7475	1339.77821	1	1.1263	1.2171	1339.76634	1.42E+03	3.26E+03	5.69E+00	0.042	1	0	1	0	0	0	0																							UNKNOWN
1790	2.73E-01	1.1436	1375.81834	1375.84898		1.1263	1.1944	1375.83515	1.35E+03	4.06E+03	7.09E+00	0.042	1	0	1	0	0	0	0																							UNKNOWN
1791	2.74E-01	1.1436	1454.05581	1454.07618	1	1.1263	1.2171	1454.06604	1.07E+03	3.36E+03	5.87E+00	0.042	1	0	1	0	0	0	0																							UNKNOWN
1792	8.22E-01	1.1437	919.87421	919.8907	1	1.1226	1.208	919.8853	1.40E+03	1.06E+04	1.98E+01	0.125	3	11	0.943	0.97	0.00089	0.0014	0																							UNKNOWN
1793	5.59E-01	1.1437	1099.82497	1099.86066	1	1.127	1.2235	1099.84496	1.63E+03	4.94E+03	1.12E+01	0.125	3	1	0.806	3.12	0.00343	0.0017	0																							UNKNOWN
1794	6.97E-01	1.1437	923.81455	923.84775	1	1.1122	1.2193	923.82895	1.20E+03	7.17E+03	1.27E+01	0.292	7	0	0.825	4.63	0.00427	0.0012	0																							UNKNOWN
1795	6.94E-01	1.1437	895.83587	895.85858	1	1.1156	1.2144	895.84752	1.02E+03	8.77E+03	1.59E+01	0.292	7	1	0.798	4.73	0.00423	0.001	0																5.28E-01	1.1436	895.84024	895.85858	0.0783	1.1235	1.203	DETECTED	895.84988	2.63E+03	7.56E+03	2.5015	1.7507	1.40E+01	-0.0026
1796	5.36E-01	1.1437	1172.8099	1172.83722	1	1.1213	1.2193	1172.82618	1.04E+03	6.33E+03	1.14E+01	0.083	2	0	0.762	3.16	0.00371	0.0017	0																							UNKNOWN
1797	7.23E-01	1.1438	1248.03854	1248.07395	1	1.1188	1.2485	1248.05781	1.07E+03	9.10E+03	1.61E+01	0.417	10	0	0.895	2.68	0.00335	0.001	0																3.81E-01	1.1436	1248.05416	1248.06448	0.022	1.1235	1.2143	DETECTED	1248.05958	1.91E+03	6.26E+03	3.0015	2.0007	1.02E+01	-0.0026
1798	7.33E-01	1.1438	771.83229	771.85856	1	1.1122	1.2285	771.84476	1.01E+03	6.54E+03	1.48E+01	0.417	10	0	0.835	5.09	0.00393	0.0095	0																							UNKNOWN
1799	1.59E+00	1.1438	1028.8591	1028.89136	1	1.1149	1.2307	1028.87148	1.25E+03	1.71E+04	2.93E+01	0.125	3	15	0.965	0.54	0.00056	0.0012	0																							UNKNOWN
1800	1.55E+00	1.1438	1112.84862	1112.87857	1	1.1149	1.2398	1112.86911	1.00E+03	1.90E+04	3.29E+01	0.125	3	17	0.901	1.65	0.00183	0.0012	0																							UNKNOWN
1801	5.59E-01	1.1439	841.81921	841.84112	1	1.1203	1.2111	841.82939	1.05E+03	7.80E+03	1.35E+01	0.125	3	0	0.7	4.62	0.00389	0.001	0																							UNKNOWN
1802	5.22E-01	1.1439	1106.77346	1106.80913	1	1.1196	1.2058	1106.79535	1.59E+03	6.97E+03	1.20E+01	0.125	3	0	0.569	8.1	0.00897	0.001	0																							UNKNOWN
1803	3.40E-01	1.1439	768.39268	768.40841	1	1.1284	1.1966	768.40297	1.49E+03	3.94E+03	8.88E+00	0.083	2	0	0.93	0.93	0.00071	0.0012	0																							UNKNOWN
1804	5.81E-01	1.1439	1290.05656	1290.07012	1	1.1196	1.2134	1290.06244	1.65E+03	6.77E+03	1.29E+01	0.125	3	0	0.829	2.85	0.00368	0.001	0																							UNKNOWN
1805	4.78E-01	1.1439	900.92021	900.93656	1	1.1284	1.1966	900.92855	2.10E+03	6.38E+03	1.13E+01	0.083	2	5	0.887	1.5	0.00135	0.0012	0																							UNKNOWN
1806	9.41E-01	1.1439	931.89369	931.91706	1	1.1284	1.2307	931.90942	3.06E+03	8.89E+03	1.67E+01	0.083	2	4	0.754	3.27	0.00305	0.0012	0																							UNKNOWN
1807	3.05E-01	1.1441	838.37723	838.39497	1	1.127	1.1966	838.38796	1.12E+03	4.18E+03	8.49E+00	0.083	2	0	0.706	3.92	0.00329	0.001	0																							UNKNOWN
1808	3.12E-01	1.1441	836.7307	836.75587	1	1.1132	1.211	836.74232	1.20E+03	5.58E+03	8.64E+00	0.125	3	1	0.745	4.42	0.0037	0.0114	0																							UNKNOWN
1809	3.35E-01	1.144	1153.36829	1153.39218	1	1.1196	1.2178	1153.37895	1.04E+03	3.08E+03	7.05E+00	0.083	2	0	0.777	2.97	0.00342	0.001	0																							UNKNOWN
1810	1.34E+00	1.1441	922.82181	922.84602	1	1.1112	1.2193	922.83262	1.45E+03	1.42E+04	2.55E+01	0.458	11	1	0.854	4.09	0.00377	0.0126	0																6.65E-01	1.1436	922.82592	922.83813	0.042	1.1121	1.1803	DETECTED	922.8314	2.12E+03	1.02E+04	1	1	1.84E+01	-0.0026
1811	2.45E-01	1.1441	1311.77678	1311.81874	1	1.1235	1.1966	1311.7997	1.45E+03	3.81E+03	6.34E+00	0.083	2	0	0.969	0.41	0.00054	0.001	0																2.15E-01	1.1436	1311.78624	1311.8074	0.038	1.1235	1.1917	DETECTED	1311.79943	1.45E+03	3.81E+03	2.0015	1.5007	6.13E+00	-0.0026
1812	3.76E-01	1.1441	1330.54329	1330.5746	1	1.1203	1.2121	1330.55659	1.04E+03	4.34E+03	7.47E+00	0.083	2	0	0.974	0.35	0.00046	0.0009	0																							UNKNOWN
1813	1.05E+00	1.1442	1064.77058	1064.80675	1	1.1112	1.2285	1064.78812	1.12E+03	1.19E+04	2.28E+01	0.75	18	0	0.849	4.44	0.00473	0.0208	0																5.26E-01	1.1436	1064.78436	1064.79621	0.0275	1.1121	1.1917	DETECTED	1064.78861	1.12E+03	9.51E+03	1.9606	1.1668	1.61E+01	-0.0026
1814	4.40E-01	1.1444	408.91699	408.93145	1	1.0999	1.2392	408.92253	1.05E+03	4.08E+03	7.10E+00	0.292	7	0	0.82	3.36	0.00137	0.0206	0																							UNKNOWN
1815	3.60E-01	1.1446	104.95235	104.95724	1	1.0885	1.2258	104.95464	1.01E+03	4.19E+03	4.78E+00	0.208	5	0	0.71	5.88	0.00062	0.0612	0																2.62E-01	1.1297	104.95348	104.95631	0.0888	1.0894	1.2143	DETECTED	104.95467	1.04E+03	3.36E+03	1.7501	1.375	3.86E+00	-0.0052
1816	1.24E+00	1.1445	645.90232	645.91118	1	1.1089	1.2225	645.90659	1.90E+03	1.13E+04	2.53E+01	0.042	1	0	1	0	0	0	0																							UNKNOWN
1817	2.34E-01	1.1445	738.43036	738.44518	1	1.1196	1.1877	738.43632	1.69E+03	3.28E+03	5.99E+00	0.042	1	0	1	0	0	0	0																							UNKNOWN
1818	3.70E+01	1.1446	478.89272	478.90915	1	1.0723	1.2475	478.89979	1.01E+03	1.32E+05	5.51E+02	1	24	1	0.959	1.87	0.0009	0.0348	0																1.89E+01	1.1436	478.89846	478.90698	0.0463	1.0894	1.2371	DETECTED	478.89984	3.96E+03	1.13E+05	2.1379	1.437	3.20E+02	-0.0026
1819	1.66E-01	1.1445	839.03363	839.0435	1	1.1203	1.1998	839.03832	1.05E+03	2.19E+03	3.24E+00	0.042	1	0	1	0	0	0	0																							UNKNOWN
1820	1.36E+00	1.1445	807.89975	807.91436	1	1.1171	1.2193	807.91137	2.03E+03	2.46E+04	3.15E+01	0.083	2	0	0.988	0.17	0.00013	0	0																							UNKNOWN
1821	6.68E-01	1.1445	795.87006	795.88594	1	1.1284	1.2193	795.88267	2.54E+03	9.08E+03	1.50E+01	0.042	1	10	1	0	0	0	0																							UNKNOWN
1822	1.98E-01	1.1445	803.95734	803.97293	1	1.1284	1.2079	803.96584	1.05E+03	3.27E+03	4.58E+00	0.042	1	2	1	0	0	0	0																							UNKNOWN
1823	2.23E-01	1.1445	832.4435	832.45508	1	1.1171	1.1852	832.44838	1.29E+03	3.44E+03	5.81E+00	0.042	1	4	1	0	0	0	0																							UNKNOWN
1824	3.21E-01	1.1445	849.39524	849.40969	1	1.1284	1.2193	849.40326	1.02E+03	3.89E+03	6.39E+00	0.042	1	0	1	0	0	0	0																							UNKNOWN
1826	5.58E-01	1.1445	937.84472	937.86176	1	1.0969	1.165	937.85239	1.09E+03	7.94E+03	1.63E+01	0.042	1	1	1	0	0	0	0																							UNKNOWN
1827	3.65E-01	1.1445	893.87687	893.90166	1	1.1284	1.1966	893.89018	2.53E+03	4.97E+03	8.36E+00	0.042	1	0	1	0	0	0	0																							UNKNOWN
1828	1.14E+00	1.1445	963.04532	963.05274	1	1.1196	1.2445	963.04991	2.76E+03	7.97E+03	1.61E+01	0.042	1	0	1	0	0	0	0																							UNKNOWN
1829	3.47E-01	1.1445	966.83473	966.84885	1	1.1203	1.1998	966.84298	1.48E+03	4.25E+03	6.84E+00	0.042	1	4	1	0	0	0	0																							UNKNOWN
1830	8.73E-01	1.1445	922.8258	922.84943	1	1.1171	1.2079	922.83609	3.15E+03	1.00E+04	1.71E+01	0.042	1	9	1	0	0	0	0																							UNKNOWN
1831	5.85E-01	1.1445	925.82355	925.84585	1	1.1171	1.2079	925.83482	1.60E+03	7.69E+03	1.32E+01	0.042	1	0	1	0	0	0	0																							UNKNOWN
1832	6.52E-01	1.1445	1002.55045	1002.56619		1.1196	1.2104	1002.55122	2.14E+03	8.14E+03	1.61E+01	0.042	1	0	1	0	0	0	0																							UNKNOWN
1833	1.53E+00	1.1445	946.85663	946.87762	1	1.1171	1.2193	946.8714	2.30E+03	1.96E+04	3.38E+01	0.042	1	16	1	0	0	0	0																							UNKNOWN
1834	2.36E-01	1.1445	1089.83373	1089.861	1	1.1203	1.1884	1089.84657	1.51E+03	3.38E+03	5.68E+00	0.042	1	0	1	0	0	0	0																							UNKNOWN
1835	1.89E-01	1.1445	1059.34837	1059.36163	1	1.1284	1.1966	1059.35467	1.26E+03	2.89E+03	5.14E+00	0.042	1	0	1	0	0	0	0																							UNKNOWN
1836	3.12E-01	1.1445	1091.82538	1091.84951	1	1.1284	1.1966	1091.84311	1.64E+03	4.63E+03	8.28E+00	0.042	1	0	1	0	0	0	0																							UNKNOWN
1837	3.05E-01	1.1445	1166.87554	1166.91071	1	1.1196	1.1991	1166.88943	1.26E+03	3.40E+03	6.43E+00	0.042	1	0	1	0	0	0	0																							UNKNOWN
1838	2.13E-01	1.1445	1113.36223	1113.39044	1	1.1284	1.1966	1113.37461	1.16E+03	2.88E+03	5.17E+00	0.042	1	0	1	0	0	0	0																							UNKNOWN
1839	1.68E-01	1.1445	1185.99602	1186.01275	1	1.1203	1.1884	1186.00512	1.09E+03	2.16E+03	3.71E+00	0.042	1	0	1	0	0	0	0																							UNKNOWN
1840	1.58E-01	1.1445	1209.05227	1209.05813	1	1.1089	1.1771	1209.05482	1.05E+03	2.94E+03	5.05E+00	0.042	1	0	1	0	0	0	0																							UNKNOWN
1841	3.33E-01	1.1445	1153.85702	1153.89096	1	1.1284	1.1966	1153.86905	1.72E+03	4.92E+03	8.86E+00	0.042	1	1	1	0	0	0	0																							UNKNOWN
1842	2.71E-01	1.1445	1211.80438	1211.83451	1	1.1284	1.1966	1211.82497	1.57E+03	3.92E+03	7.08E+00	0.042	1	0	1	0	0	0	0																							UNKNOWN
1843	2.70E-01	1.1445	1289.5478	1289.56316		1.1196	1.1877	1289.55262	1.65E+03	4.75E+03	8.80E+00	0.042	1	0	1	0	0	0	0																							UNKNOWN
1844	3.34E-01	1.1445	1255.83074	1255.8591	1	1.1284	1.2306	1255.84437	1.32E+03	3.07E+03	5.56E+00	0.042	1	0	1	0	0	0	0																							UNKNOWN
1845	2.88E-01	1.1445	1278.84862	1278.87875	1	1.1284	1.1966	1278.85772	1.37E+03	3.91E+03	7.09E+00	0.042	1	0	1	0	0	0	0																							UNKNOWN
1846	3.51E-01	1.1445	1310.76624	1310.80394	1	1.1284	1.2079	1310.78508	1.83E+03	5.35E+03	9.72E+00	0.042	1	1	1	0	0	0	0																							UNKNOWN
1847	1.87E-01	1.1445	1323.79378	1323.82782	1	1.1284	1.1966	1323.81127	1.11E+03	2.55E+03	4.64E+00	0.042	1	0	1	0	0	0	0																							UNKNOWN
1848	1.56E-01	1.1445	1536.05882	1536.09159	1	1.1284	1.1966	1536.07542	1.15E+03	2.36E+03	4.32E+00	0.042	1	0	1	0	0	0	0																							UNKNOWN
1849	8.15E-01	1.1451	102.95298	102.96193	1	1.0748	1.2588	102.95725	1.01E+03	9.27E+03	1.13E+01	0.708	17	0	0.769	7.82	0.0008	0.0523	0																6.81E-01	1.1297	102.95653	102.95822	0.0536	1.0894	1.2484	DETECTED	102.95736	1.15E+03	7.70E+03	2.5149	1.7501	8.85E+00	-0.0052
1850	5.69E+01	1.1451	480.89249	480.90647	1	1.0759	1.7358	480.89905	1.03E+03	1.40E+05	6.04E+02	0.958	23	0	0.845	5.05	0.00243	0.0343	0																3.01E+01	1.1436	480.89592	480.9049	0.0432	1.0894	1.6686	DETECTED	480.89906	1.13E+03	1.23E+05	5.8388	4.1245	3.74E+02	-0.0026
1851	1.54E+00	1.1451	926.81313	926.84601	1	1.1082	1.2193	926.82649	1.03E+03	1.91E+04	3.39E+01	0.625	15	0	0.771	5.29	0.0049	0.019	0																8.55E-01	1.1436	926.81814	926.83013	0.0467	1.1121	1.1917	DETECTED	926.82515	1.54E+03	1.20E+04	1.9588	1.1668	2.17E+01	-0.0026
1852	7.92E+00	1.1452	537.00836	537.02454	1	1.1023	1.5995	537.01693	1.03E+03	2.96E+04	9.77E+01	0.792	19	2	0.952	1.35	0.00073	0.0659	0																7.25E+00	1.1297	537.01341	537.0224	0.0617	1.1121	1.5891	DETECTED	537.01701	1.21E+03	2.68E+04	31.1478	19.4571	5.50E+01	-0.0052
1853	1.03E+00	1.1452	1004.81978	1004.84784	1	1.1113	1.2235	1004.83089	1.09E+03	9.81E+03	1.87E+01	0.25	6	3	0.819	3.97	0.00399	0.0102	0																							UNKNOWN
1854	5.96E-01	1.1452	977.83371	977.85893	1	1.1213	1.2058	977.84692	1.33E+03	8.43E+03	1.60E+01	0.208	5	3	0.839	3.02	0.00295	0.0102	0																							UNKNOWN
1855	1.31E+01	1.1453	702.84797	702.8629	1	1.1082	1.2248	702.86151	1.21E+03	9.89E+04	2.72E+02	0.417	10	0	0.957	0.96	0.00068	0.0293	0																7.45E+00	1.1436	702.84797	702.86268	0.0412	1.1121	1.1917	DETECTED	702.86171	3.60E+03	8.59E+04	1.8398	1.1668	1.94E+02	-0.0026
1856	4.28E+01	1.1455	562.8947	562.9115	1	1.0771	1.7358	562.90219	1.01E+03	1.72E+05	4.73E+02	1	24	0	0.884	3.7	0.00208	0	0																2.54E+01	1.1455	562.89934	562.90867	0.048	1.1008	1.6686	DETECTED	562.90218	1.65E+03	1.49E+05	5.9703	4.3393	3.23E+02	-0.0007
1857	6.02E+00	1.1455	782.86018	782.88303	1	1.0986	1.2285	782.86893	1.01E+03	5.78E+04	1.15E+02	1	24	0	0.903	3.65	0.00286	0	0																3.72E+00	1.1455	782.86684	782.87791	0.0355	1.1121	1.2143	DETECTED	782.86912	5.43E+03	5.04E+04	3.2127	1.5	8.98E+01	-0.0007
1858	5.35E-01	1.1457	1310.77225	1310.81558	1	1.1226	1.2285	1310.79509	1.34E+03	5.72E+03	1.14E+01	0.167	4	0	0.585	7.93	0.01039	0.0085	0																							UNKNOWN
1859	5.35E-01	1.1458	712.87804	712.90034	1	1.1121	1.2121	712.88774	1.02E+03	5.42E+03	1.19E+01	0.167	4	0	0.802	4.11	0.00293	0.0102	0																5.06E-01	1.1436	712.88404	712.89572	0.0681	1.1121	1.203	DETECTED	712.88834	1.11E+03	4.72E+03	1.6668	1.3334	1.06E+01	-0.0026
1860	9.47E-01	1.1459	1125.53984	1125.56638	1	1.1203	1.2588	1125.55334	1.29E+03	1.03E+04	1.67E+01	0.167	4	0	0.883	2.92	0.00329	0.0085	0																5.19E-01	1.1436	1125.54771	1125.56513	0.0462	1.1235	1.2371	DETECTED	1125.55489	1.66E+03	6.54E+03	4.0022	2.5011	1.09E+01	-0.0026
1861	4.68E-01	1.1461	1199.78495	1199.82751	1	1.127	1.2178	1199.81031	1.46E+03	5.42E+03	1.05E+01	0.167	4	0	0.851	2.66	0.00319	0.0097	0																							UNKNOWN
1862	1.52E+00	1.1465	743.86056	743.88044	1	1.1132	1.2307	743.86949	1.20E+03	1.07E+04	2.61E+01	0.292	7	5	0.842	4.26	0.00317	0.0277	0																							UNKNOWN
1863	7.22E-01	1.1465	1047.80985	1047.84526	1	1.1171	1.2307	1047.82947	1.18E+03	7.28E+03	1.39E+01	0.208	5	2	0.723	4.4	0.00461	0.0166	0																							UNKNOWN
1864	5.22E-01	1.1465	1195.01655	1195.04903	1	1.1196	1.2475	1195.033	1.05E+03	5.40E+03	9.29E+00	0.417	10	0	0.869	3.41	0.00407	0.0182	0																4.94E-01	1.1616	1195.02942	1195.04436	0.0567	1.1235	1.2371	DETECTED	1195.03516	1.35E+03	4.79E+03	2.3332	1.6666	7.86E+00	0.004
1865	1.05E+00	1.1467	1170.80977	1170.85169	1	1.1149	1.2307	1170.82725	1.28E+03	1.13E+04	2.13E+01	0.125	3	9	0.817	2.74	0.00321	0.0097	0																							UNKNOWN
1866	5.51E-01	1.1467	406.91901	406.93296	1	1.1009	1.2248	406.92565	1.01E+03	4.66E+03	1.14E+01	0.458	11	0	0.828	5.04	0.00205	0.0201	0																							UNKNOWN
1867	6.57E-01	1.1468	853.83651	853.85944	1	1.112	1.2258	853.84842	1.16E+03	7.70E+03	1.49E+01	0.208	5	0	0.855	3.45	0.00295	0.0159	0																							UNKNOWN
1868	8.66E-01	1.1469	1146.77388	1146.80793	1	1.112	1.2248	1146.79107	1.03E+03	1.15E+04	1.98E+01	0.5	12	0	0.793	5.03	0.00577	0.0189	0																							UNKNOWN
1869	5.93E-01	1.1469	1130.81362	1130.84439	1	1.1171	1.2171	1130.83054	1.16E+03	6.67E+03	1.20E+01	0.167	4	0	0.722	4.35	0.00492	0.0135	0																							UNKNOWN
1870	9.66E-01	1.1469	713.86885	713.88901	1	1.1113	1.2292	713.88279	1.01E+03	8.29E+03	2.38E+01	0.333	8	1	0.653	8.99	0.00642	0.0175	0																6.81E-01	1.1436	713.87644	713.88806	0.0269	1.1235	1.2257	DETECTED	713.88337	1.36E+03	8.29E+03	5.2494	2.2511	1.82E+01	-0.0026
1871	1.42E+00	1.1469	754.87263	754.89996	1	1.1122	1.2405	754.88537	1.03E+03	1.16E+04	2.81E+01	0.542	13	3	0.793	5.85	0.00441	0.0279	0																5.72E-01	1.1616	754.88286	754.88908	0.1405	1.1235	1.2143	DETECTED	754.88688	2.54E+03	7.19E+03	1.6663	1.3332	1.18E+01	0.004
1872	2.95E+00	1.1473	449.03093	449.04657	1	1.1121	1.4208	449.04066	1.00E+03	1.04E+04	2.70E+01	0.292	7	0	0.851	3.61	0.00162	0.0201	0																1.17E+00	1.1436	449.03556	449.04317	0.0409	1.1121	1.362	DETECTED	449.03992	1.01E+03	6.14E+03	5.5023	3.6668	1.22E+01	-0.0026
1873	1.14E+00	1.1473	1008.81498	1008.84779	1	1.1121	1.2193	1008.83042	1.09E+03	1.35E+04	2.49E+01	0.292	7	0	0.73	6.28	0.00633	0.0253	0																8.04E-01	1.1436	1008.82213	1008.8385	0.0358	1.1121	1.203	DETECTED	1008.83021	1.09E+03	1.17E+04	2.5209	1.691	2.02E+01	-0.0026
1874	6.17E-01	1.1473	1001.8774	1001.89789	1	1.1247	1.2121	1001.88875	1.73E+03	8.16E+03	1.60E+01	0.167	4	6	0.936	1.45	0.00145	0.0166	0																							UNKNOWN
1875	4.98E-01	1.1475	672.8685	672.88835	1	1.1213	1.2134	672.8806	1.23E+03	5.22E+03	1.01E+01	0.083	2	2	0.696	4.02	0.0027	0.0092	0																							UNKNOWN
1876	3.27E-01	1.1475	1019.33129	1019.36864	1	1.1213	1.2248	1019.35286	1.31E+03	3.25E+03	5.49E+00	0.083	2	1	0.717	3.74	0.00381	0.0092	0																							UNKNOWN
1877	4.85E-01	1.1477	392.98529	392.99793	1	1.1009	1.2337	392.99238	1.04E+03	5.67E+03	8.93E+00	0.25	6	0	0.726	6.22	0.00244	0.0382	0																4.15E-01	1.1616	392.98623	392.99793	4.0451	1.1121	1.2257	DETECTED	392.99274	1.06E+03	5.04E+03	1.4996	1.2498	6.87E+00	0.004
1878	6.13E-01	1.1478	1017.83531	1017.86084	1	1.1234	1.2292	1017.84807	1.64E+03	6.28E+03	1.23E+01	0.167	4	2	0.804	3.62	0.00368	0.0159	0																							UNKNOWN
1879	4.59E-01	1.1478	1005.82138	1005.84861	1	1.1134	1.2134	1005.8336	1.03E+03	7.14E+03	1.23E+01	0.208	5	3	0.719	5.7	0.00573	0.0275	0																4.40E-01	1.1436	1005.82822	1005.84574	0.0307	1.1235	1.203	DETECTED	1005.8345	2.32E+03	7.14E+03	2.5015	1.7507	1.23E+01	-0.0026
1880	1.01E+00	1.1478	1032.86122	1032.87814	1	1.1226	1.2171	1032.86894	2.91E+03	1.19E+04	2.00E+01	0.083	2	1	0.956	0.55	0.00057	0.0085	0																							UNKNOWN
1881	2.43E+00	1.148	924.81174	924.84377	1	1.1082	1.2307	924.82661	1.10E+03	2.74E+04	5.10E+01	1	24	0	0.849	5.31	0.00491	0.0343	0																1.64E+00	1.1436	924.82377	924.8412	0.0277	1.1121	1.2257	DETECTED	924.82745	2.26E+03	2.42E+04	3.5604	2.1724	4.37E+01	-0.0026
1882	5.63E-01	1.148	1059.82964	1059.86542	1	1.1196	1.2199	1059.85035	1.19E+03	7.11E+03	1.50E+01	0.417	10	0	0.696	8.28	0.00878	0.0248	0																							UNKNOWN
1883	5.78E-01	1.1481	935.83561	935.86349	1	1.1142	1.2248	935.84827	1.04E+03	8.38E+03	1.41E+01	0.375	9	1	0.777	6.06	0.00567	0.0166	0																							UNKNOWN
1884	7.53E-01	1.1482	176.99083	176.99917	1	1.095	1.2689	176.99562	1.01E+03	3.64E+03	9.71E+00	0.458	11	3	0.753	9.2	0.00163	0.0601	0																2.75E-01	1.1616	176.9943	176.99858	0.0498	1.1008	1.2257	DETECTED	176.99594	1.04E+03	3.64E+03	1.1999	1.0999	4.18E+00	0.004
1885	2.58E-01	1.1482	324.91825	324.92812	1	1.0895	1.2258	324.92261	1.02E+03	6.61E+03	4.48E+00	0.458	11	0	0.808	4.14	0.00134	0.039	0																1.73E-01	1.1436	324.91905	324.92495	0.064	1.1008	1.2143	DETECTED	324.92227	1.32E+03	4.30E+03	1.5002	1.2501	2.64E+00	-0.0026
1886	6.24E+00	1.1483	176.92333	176.93181	1	1.0604	1.3897	176.92839	1.02E+03	2.86E+04	7.89E+01	1	24	0	0.9	2.67	0.00047	0	0																2.13E+00	1.1483	176.92578	176.92968	0.067	1.0781	1.3052	DETECTED	176.92861	1.06E+03	2.50E+04	1.7025	1.5485	2.88E+01	0.0021
1887	6.60E-01	1.1483	1024.78016	1024.80681	1	1.1171	1.2171	1024.79264	1.09E+03	8.09E+03	1.38E+01	0.167	4	0	0.943	0.92	0.00094	0.0201	0																							UNKNOWN
1888	1.35E+00	1.1483	767.90685	767.91898	1	1.1226	1.2248	767.91278	2.71E+03	1.22E+04	2.38E+01	0.083	2	13	0.986	0.16	0.00013	0.0076	0																							UNKNOWN
1889	4.64E-01	1.1483	1312.77091	1312.81685	1	1.1226	1.2193	1312.79701	1.41E+03	5.33E+03	9.64E+00	0.208	5	0	0.623	7.79	0.01023	0.0166	0																							UNKNOWN
1890	3.45E-01	1.1483	825.35544	825.37607	1	1.1236	1.2144	825.36717	1.22E+03	3.32E+03	6.77E+00	0.083	2	0	0.719	3.72	0.00307	0.0095	0																							UNKNOWN
1891	3.47E-01	1.1483	948.36366	948.39269	1	1.1177	1.2313	948.37464	1.00E+03	3.81E+03	8.25E+00	0.083	2	1	0.828	2.26	0.00214	0.0095	0																							UNKNOWN
1892	4.30E-01	1.1483	1183.85949	1183.90003	1	1.1196	1.2248	1183.87281	1.48E+03	6.20E+03	9.99E+00	0.083	2	0	0.701	3.97	0.0047	0.0076	0																							UNKNOWN
1893	1.33E+00	1.1484	865.86673	865.8853	1	1.1171	1.2306	865.87045	1.63E+03	1.58E+04	2.89E+01	0.208	5	0	0.928	1.64	0.00142	0.0251	0																							UNKNOWN
1894	3.34E-01	1.1483	1392.7845	1392.81831	1	1.1236	1.2199	1392.79796	1.31E+03	3.62E+03	6.33E+00	0.083	2	1	0.7	3.96	0.00552	0.0095	0																							UNKNOWN
1895	8.33E-01	1.1484	1086.81822	1086.8497	1	1.1156	1.2248	1086.83462	1.03E+03	8.15E+03	1.65E+01	0.292	7	0	0.734	5.31	0.00577	0.0159	0																							UNKNOWN
1896	2.92E+01	1.1486	560.89957	560.91374	1	1.0809	1.2398	560.90295	1.01E+03	1.65E+05	4.76E+02	1	24	7	0.947	2.22	0.00125	0.0343	0																1.67E+01	1.1436	560.90182	560.90698	0.0491	1.0894	1.2257	DETECTED	560.90319	1.14E+03	1.49E+05	2.2914	1.628	3.21E+02	-0.0026
1897	3.16E+01	1.1488	644.89274	644.91631	1	1.0872	1.7244	644.90539	1.01E+03	1.58E+05	3.63E+02	1	24	0	0.889	3.43	0.00221	0	0																2.31E+01	1.1488	644.89609	644.91631	0.0448	1.1008	1.6572	DETECTED	644.90545	1.04E+03	1.38E+05	7.9176	4.512	2.97E+02	0.0026
1898	4.65E-01	1.1488	590.73053	590.74452		1.1036	1.2171	590.737	1.14E+03	2.76E+03	7.13E+00	0.083	2	0	0.852	1.84	0.00109	0.0382	0																							UNKNOWN
1899	2.72E-01	1.1488	990.35336	990.37591	1	1.1171	1.2085	990.36758	1.27E+03	3.45E+03	6.05E+00	0.083	2	0	0.839	2.12	0.0021	0.0085	0																							UNKNOWN
1900	2.56E-01	1.1488	1002.38365	1002.39939	1	1.1171	1.2085	1002.39397	1.06E+03	3.33E+03	5.86E+00	0.083	2	0	0.795	2.71	0.00271	0.0085	0																							UNKNOWN
1901	1.35E+00	1.1489	783.85638	783.87944	1	1.1132	1.2267	783.86846	1.71E+03	1.20E+04	2.75E+01	0.167	4	0	0.938	1.17	0.00092	0.035	0																							UNKNOWN
1902	9.03E+00	1.149	455.00743	455.02073	1	1.0885	1.6281	455.01409	1.01E+03	3.42E+04	8.98E+01	0.875	21	1	0.884	3.5	0.00159	0.0923	0																8.19E+00	1.1436	455.01154	455.01672	0.0867	1.1008	1.6005	DETECTED	455.01435	1.19E+03	3.26E+04	18.4292	7.6757	6.59E+01	-0.0026
1903	7.41E-01	1.149	712.86922	712.89443	1	1.1156	1.2307	712.88291	1.06E+03	4.11E+03	1.27E+01	0.125	3	1	0.868	1.98	0.00141	0.0225	0																							UNKNOWN
1904	1.55E+00	1.1492	367.03025	367.04469	1	1.1008	1.3527	367.038	1.06E+03	9.35E+03	1.38E+01	0.333	8	0	0.81	4.25	0.00156	0.0274	0																5.77E-01	1.1616	367.03466	367.04279	0.1243	1.1008	1.3506	DETECTED	367.03756	1.17E+03	4.49E+03	3.3995	2.1997	4.61E+00	0.004
1905	4.86E+01	1.1493	256.93081	256.93869	1	1.0532	1.5812	256.93473	1.07E+03	2.12E+05	5.05E+02	1	24	0	0.944	2.28	0.00059	0	0																1.33E+01	1.1493	256.93278	256.93618	0.0653	1.0667	1.4301	DETECTED	256.93482	2.66E+03	1.85E+05	2.1992	1.8755	1.73E+02	0.003
1906	9.34E-01	1.1492	965.81434	965.8483	1	1.0885	1.2292	965.83099	1.02E+03	7.79E+03	1.54E+01	0.542	13	0	0.725	7.78	0.00752	0.0282	0																4.59E-01	1.1436	965.81595	965.835	0.0403	1.0894	1.1917	DETECTED	965.83038	1.09E+03	5.91E+03	0.825	0.9002	1.04E+01	-0.0026
1907	8.25E-01	1.1493	878.88061	878.89608	1	1.1177	1.1944	878.88916	1.15E+03	1.37E+04	2.22E+01	0.125	3	0	0.788	3.3	0.0029	0.018	0																							UNKNOWN
1908	5.65E-01	1.1493	835.87413	835.89712	1	1.1263	1.2285	835.88461	1.91E+03	7.33E+03	1.19E+01	0.125	3	0	0.718	5.45	0.00456	0.0177	0																							UNKNOWN
1909	3.11E-01	1.1493	1071.35158	1071.38299	1	1.1196	1.2248	1071.37332	1.15E+03	3.56E+03	6.13E+00	0.167	4	0	0.838	2.76	0.00296	0.0135	0																							UNKNOWN
1910	5.22E-01	1.1494	794.87081	794.89317	1	1.1188	1.2134	794.8876	1.06E+03	5.45E+03	8.96E+00	0.125	3	5	0.917	1.43	0.00114	0.0175	0																							UNKNOWN
1911	3.49E-01	1.1494	738.4174	738.43788	1	1.1256	1.2361	738.42632	1.04E+03	4.18E+03	8.59E+00	0.167	4	0	0.725	4.48	0.00331	0.0165	0																							UNKNOWN
1912	2.68E-01	1.1496	383.10521	383.11516	1	1.1112	1.2558	383.11012	1.09E+03	2.87E+03	3.63E+00	0.125	3	0	0.812	3.2	0.00123	0.017	0																							UNKNOWN
1913	7.56E-01	1.1495	1228.76364	1228.81406	1	1.1156	1.2285	1228.79337	1.17E+03	8.55E+03	1.69E+01	0.417	10	1	0.682	7.39	0.00908	0.0256	0																							UNKNOWN
1914	3.13E-01	1.1496	1042.37818	1042.41519	1	1.1188	1.2021	1042.39802	1.24E+03	4.21E+03	8.24E+00	0.167	4	0	0.808	4.54	0.00473	0.0258	0																							UNKNOWN
1915	2.66E+01	1.1497	726.89816	726.92058	1	1.0944	1.679	726.90851	1.00E+03	1.37E+05	3.35E+02	1	24	0	0.918	2.63	0.00191	0	0																1.60E+01	1.1497	726.9051	726.91366	0.0438	1.1008	1.5891	DETECTED	726.90834	1.68E+03	1.14E+05	8.8887	5.0359	2.05E+02	0.0035
1916	4.54E-01	1.1497	943.91501	943.93738	1	1.1263	1.2008	943.92439	1.54E+03	7.71E+03	1.17E+01	0.083	2	2	0.75	3.28	0.0031	0.0137	0																							UNKNOWN
1917	3.75E+00	1.1499	260.92211	260.92967	1	1.0645	1.3102	260.9268	1.01E+03	2.95E+04	5.10E+01	0.167	4	15	0.856	2.69	0.0007	0.0258	0																							UNKNOWN
1918	6.19E-01	1.1498	1072.5119	1072.55231	1	1.1142	1.2792	1072.53177	1.09E+03	6.09E+03	1.09E+01	0.208	5	0	0.798	4.33	0.00464	0.0343	0																3.96E-01	1.1436	1072.52403	1072.55231	0.0768	1.1235	1.2143	DETECTED	1072.53426	1.94E+03	4.31E+03	3.0015	2.0007	7.29E+00	-0.0026
1919	5.33E-01	1.1499	826.51168	826.52869	1	1.1226	1.2519	826.52209	1.32E+03	3.75E+03	9.40E+00	0.167	4	2	0.828	3.17	0.00262	0.0159	0																							UNKNOWN
1920	4.33E-01	1.15	161.04357	161.04677		1.0905	1.2154	161.04534	1.02E+03	4.41E+03	8.95E+00	0.042	1	19	1	0	0	0	0																							UNKNOWN
1921	4.94E+00	1.15	786.8493	786.87874	1	1.0929	1.4238	786.86428	1.04E+03	4.20E+04	7.42E+01	1	24	1	0.882	3.49	0.00275	0.035	0																2.81E+00	1.1436	786.86104	786.87874	0.038	1.1121	1.2371	DETECTED	786.86457	3.97E+03	3.38E+04	3.8315	1.8334	6.08E+01	-0.0026
1922	6.43E-01	1.15	681.80933	681.82062	1	1.1132	1.2154	681.81488	1.16E+03	5.29E+03	1.65E+01	0.042	1	0	1	0	0	0	0																							UNKNOWN
1923	5.23E-01	1.15	1009.82452	1009.8652		1.1263	1.2307	1009.84964	1.58E+03	4.69E+03	8.94E+00	0.083	2	0	0.651	4.6	0.00465	0.0132	0																							UNKNOWN
1924	2.63E-01	1.15	1224.3456	1224.36444	1	1.1263	1.208	1224.35745	1.08E+03	3.40E+03	6.55E+00	0.083	2	0	0.885	1.5	0.00183	0.0132	0																							UNKNOWN
1925	1.76E+00	1.1501	1006.81016	1006.84972	1	1.1112	1.2307	1006.82825	1.07E+03	2.06E+04	3.60E+01	0.792	19	0	0.846	4.79	0.00483	0.0258	0																1.22E+00	1.1436	1006.81282	1006.84972	0.0328	1.1121	1.2257	DETECTED	1006.82934	1.11E+03	1.75E+04	3.3528	2.2229	3.02E+01	-0.0026
1926	3.16E-01	1.1501	918.38041	918.41376	1	1.127	1.2292	918.39432	1.09E+03	3.27E+03	6.01E+00	0.083	2	0	0.938	0.79	0.00072	0.013	0																							UNKNOWN
1927	7.59E+01	1.1502	338.93176	338.94304	1	1.0532	1.6563	338.93803	1.01E+03	5.27E+05	8.80E+02	1	24	0	0.948	1.93	0.00065	0	0																2.74E+01	1.1502	338.93182	338.93861	0.0698	1.0667	1.6118	DETECTED	338.93812	1.32E+03	4.77E+05	2.473	1.7796	3.62E+02	0.004
1928	6.59E+00	1.1502	728.8914	728.91862	1	1.0999	1.4301	728.90486	1.01E+03	4.36E+04	1.10E+02	1	24	0	0.862	4.23	0.00308	0	0																4.33E+00	1.1502	728.89937	728.91515	0.0448	1.1008	1.4301	DETECTED	728.90562	1.07E+03	3.80E+04	6.1972	4.0336	6.63E+01	0.004
1929	1.06E+01	1.1502	564.88923	564.90817	1	1.0885	1.5578	564.89722	1.00E+03	6.01E+04	1.62E+02	1	24	1	0.892	4.24	0.00239	0.035	0																5.88E+00	1.1436	564.89601	564.90515	0.0535	1.1008	1.2484	DETECTED	564.89728	3.52E+03	4.80E+04	2.3398	2.1022	1.05E+02	-0.0026
1930	9.32E+00	1.1502	806.90563	806.91993	1	1.1043	1.2307	806.91249	1.85E+03	9.77E+04	2.01E+02	1	24	0	0.947	2.13	0.00172	0	0																7.80E+00	1.1502	806.91154	806.91859	0.0451	1.1121	1.2257	DETECTED	806.91285	6.44E+03	8.02E+04	3.7468	2.175	1.48E+02	0.004
1931	3.33E+00	1.1502	948.85164	948.88518	1	1.1082	1.2445	948.86946	1.03E+03	3.40E+04	6.96E+01	1	24	0	0.887	3.25	0.00309	0	0																2.57E+00	1.1502	948.86714	948.88212	0.0383	1.1121	1.2371	DETECTED	948.87036	1.39E+03	2.96E+04	2.1733	1.6698	5.27E+01	-0.0074
1932	1.83E+00	1.1503	112.04852	112.0558	1	1.0569	1.5858	112.05184	1.01E+03	8.51E+03	1.26E+01	0.292	7	3	0.843	3.93	0.00044	0.0621	0																7.54E-01	1.1297	112.04897	112.0527	0.0766	1.0894	1.3506	DETECTED	112.05179	1.11E+03	6.16E+03	7.6888	2.8752	7.06E+00	-0.0052
1933	2.06E+00	1.1505	594.96466	594.98093	1	1.1082	1.3126	594.97579	1.13E+03	1.42E+04	3.99E+01	0.208	5	0	0.939	1.3	0.00077	0.0243	0																1.36E+00	1.1436	594.97443	594.97725	0.0453	1.1235	1.203	DETECTED	594.9756	4.23E+03	1.20E+04	2.5015	1.7507	2.97E+01	-0.0026
1934	1.66E+01	1.1507	808.89524	808.9225	1	1.0999	1.6336	808.9114	1.01E+03	9.78E+04	2.12E+02	1	24	0	0.925	2.41	0.00195	0	0																1.26E+01	1.1507	808.90484	808.91793	0.0455	1.1121	1.5777	DETECTED	808.91162	1.15E+03	8.68E+04	5.768	4.2379	1.61E+02	-0.0069
1935	3.83E+00	1.1507	810.89826	810.92344	1	1.1057	1.3874	810.9088	1.00E+03	3.41E+04	7.02E+01	1	24	0	0.844	5.95	0.00482	0	0																2.98E+00	1.1507	810.9057	810.92093	0.0459	1.1121	1.2371	DETECTED	810.90876	2.03E+03	3.09E+04	6.1748	1.6435	5.72E+01	-0.0069
1936	1.07E+00	1.1507	907.86306	907.89097	1	1.1134	1.2292	907.87471	1.33E+03	1.22E+04	2.01E+01	0.583	14	1	0.731	7.63	0.00693	0.0282	0																7.27E-01	1.1436	907.86757	907.88307	0.0416	1.1235	1.203	DETECTED	907.8765	2.48E+03	8.97E+03	2.5015	1.7507	1.64E+01	-0.0026
1937	7.09E-01	1.151	794.88034	794.90669	1	1.1122	1.2258	794.89122	1.28E+03	7.42E+03	1.31E+01	0.333	8	2	0.788	5.45	0.00434	0.0251	0																5.28E-01	1.1436	794.88636	794.90539	0.0584	1.1235	1.2143	DETECTED	794.89242	2.51E+03	5.05E+03	3.0015	2.0007	9.21E+00	-0.0026
1938	6.19E-01	1.151	800.03771	800.05396	1	1.1236	1.3193	800.04777	1.39E+03	4.48E+03	7.50E+00	0.083	2	0	0.88	1.55	0.00124	0.0148	0																							UNKNOWN
1939	6.07E-01	1.1511	652.92709	652.94482	1	1.1082	1.2361	652.934	1.00E+03	6.32E+03	1.20E+01	0.417	10	1	0.806	5.92	0.00387	0.0355	0																6.04E-01	1.1616	652.9297	652.93599	0.064	1.1235	1.2257	DETECTED	652.9337	1.55E+03	5.19E+03	2	1.5	1.11E+01	0.004
1940	4.72E-01	1.151	1087.81741	1087.8429	1	1.1226	1.2193	1087.8307	1.33E+03	5.09E+03	9.54E+00	0.167	4	0	0.84	3.17	0.00344	0.0159	0																							UNKNOWN
1941	3.52E+00	1.1511	291.00364	291.01308	1	1.0771	1.6346	291.00776	1.00E+03	2.70E+04	2.83E+01	0.833	20	0	0.93	2.24	0.00065	0.0916	0																2.80E+00	1.1436	291.00615	291.00965	0.093	1.0894	1.6118	DETECTED	291.00786	1.69E+03	2.70E+04	13.2475	4.5555	2.12E+01	-0.0026
1942	1.08E+02	1.1511	502.93546	502.95298	1	1.0702	1.6153	502.94433	1.02E+03	4.10E+05	1.40E+03	1	24	0	0.945	2.26	0.00114	0	0																6.09E+01	1.1511	502.94153	502.95052	0.0546	1.0894	1.6118	DETECTED	502.94454	1.12E+03	3.76E+05	1.9207	1.519	8.87E+02	-0.0064
1943	2.14E+00	1.1512	484.88607	484.89944	1	1.0943	1.2065	484.89229	1.01E+03	7.33E+03	3.69E+01	0.5	12	0	0.777	5.96	0.00289	0.0393	0																							UNKNOWN
1944	8.78E+00	1.1511	890.89692	890.92938	1	1.1082	1.5585	890.91374	1.00E+03	6.60E+04	1.22E+02	1	24	0	0.91	3.63	0.00324	0	0																7.74E+00	1.1511	890.89751	890.92448	0.0407	1.1121	1.5437	DETECTED	890.91401	1.00E+03	6.13E+04	5.2542	3.6049	1.14E+02	-0.0064
1945	4.28E-01	1.1512	1236.01723	1236.04595	1	1.1196	1.2484	1236.03452	1.06E+03	4.86E+03	8.75E+00	0.375	9	0	0.795	6.33	0.00782	0.0244	0																4.28E-01	1.1436	1236.02976	1236.04508	0.0441	1.1235	1.2484	DETECTED	1236.03433	1.48E+03	4.30E+03	4.5022	2.7511	7.00E+00	-0.0026
1946	6.93E-01	1.1513	796.87807	796.89129	1	1.112	1.1915	796.88728	1.13E+03	9.70E+03	1.71E+01	0.083	2	0	0.978	0.23	0.00019	0.0163	0																							UNKNOWN
1947	5.88E-01	1.1513	1168.81796	1168.85542	1	1.1226	1.2134	1168.83616	1.13E+03	6.07E+03	1.15E+01	0.083	2	1	0.775	2.95	0.00345	0.0163	0																							UNKNOWN
1948	3.50E-01	1.1514	867.35107	867.37256	1	1.1256	1.208	867.36328	1.44E+03	4.39E+03	8.00E+00	0.083	2	0	0.637	4.79	0.00415	0.0161	0																							UNKNOWN
1949	3.75E-01	1.1515	1087.83376	1087.85912	1	1.1235	1.2143	1087.84015	1.55E+03	4.72E+03	7.94E+00	0.083	2	0	0.926	0.94	0.00102	0.0159	0																3.75E-01	1.1436	1087.83488	1087.85912	0.0493	1.1235	1.2143	DETECTED	1087.84066	1.56E+03	4.72E+03	3.0015	2.0007	7.94E+00	-0.0026
1950	5.76E-01	1.1515	1073.01254	1073.03428	1	1.1226	1.2475	1073.02702	1.38E+03	5.99E+03	1.07E+01	0.083	2	0	0.986	0.13	0.00014	0.0158	0																							UNKNOWN
1951	1.03E+00	1.1515	1194.8518	1194.89062	1	1.1171	1.2348	1194.86921	1.14E+03	1.26E+04	2.19E+01	0.167	4	8	0.922	1.72	0.00206	0.0199	0																							UNKNOWN
1952	2.57E-01	1.1515	1223.33938	1223.38066	1	1.1247	1.2171	1223.35858	1.12E+03	2.89E+03	5.53E+00	0.083	2	0	0.687	4.12	0.00504	0.0159	0																							UNKNOWN
1953	3.02E+00	1.3523	269.13406	269.14422	1	0.9815	1.613	269.13926	1.03E+03	1.82E+04	2.09E+01	0.167	4	27	0.686	4.44	0.0012	0.4941	0																8.59E-01	1.3156	269.13822	269.1416	0.0696	1.2598	1.5437	DETECTED	269.13945	1.51E+03	6.66E+03	2.1253	1.5627	5.19E+00	-0.035
1954	5.96E+00	1.1516	888.904	888.93122	1	1.1082	1.2534	888.91469	1.00E+03	5.92E+04	1.15E+02	1	24	0	0.889	4.05	0.0036	0	0																5.05E+00	1.1516	888.9138	888.92953	0.0435	1.1121	1.2371	DETECTED	888.91531	1.80E+03	5.22E+04	2.9173	1.6907	9.75E+01	-0.006
1955	1.16E+00	1.1516	974.89081	974.92409	1	1.1202	1.2307	974.90952	1.51E+03	1.15E+04	2.19E+01	0.125	3	7	0.802	2.9	0.00283	0.0258	0																							UNKNOWN
1956	1.35E+00	1.1517	778.77649	778.80477	1	1.1113	1.2369	778.78914	1.32E+03	9.51E+03	1.95E+01	0.375	9	0	0.822	3.9	0.00304	0.0395	0																							UNKNOWN
1957	7.06E-01	1.1516	1154.01067	1154.0551	1	1.1196	1.2599	1154.03254	1.21E+03	5.64E+03	1.07E+01	0.375	9	0	0.91	2.12	0.00244	0.0293	0																4.97E-01	1.1616	1154.02326	1154.04628	0.0632	1.1235	1.2371	DETECTED	1154.03398	1.90E+03	4.32E+03	2.3332	1.6666	7.15E+00	0.004
1958	4.11E-01	1.1532	1416.79974	1416.84899	1	1.1245	1.2199	1416.83034	1.03E+03	4.09E+03	9.07E+00	0.208	5	1	0.788	4.86	0.00689	0.0166	0																							UNKNOWN
1960	3.58E+00	1.1518	864.86622	864.88719	1	1.1036	1.2307	864.87246	1.05E+03	3.77E+04	6.92E+01	0.958	23	0	0.874	5.76	0.00498	0.035	0																2.77E+00	1.1436	864.86967	864.87875	0.034	1.1121	1.2143	DETECTED	864.87205	2.65E+03	3.28E+04	3.0759	1.9446	6.35E+01	-0.0026
1961	1.40E+00	1.1517	1088.8135	1088.85232	1	1.112	1.2313	1088.83096	1.05E+03	1.41E+04	3.11E+01	0.792	19	3	0.811	5.26	0.00573	0.035	0																8.93E-01	1.1436	1088.82975	1088.84367	0.0334	1.1235	1.2257	DETECTED	1088.83354	2.39E+03	1.26E+04	6.6177	2.2511	2.13E+01	-0.0026
1962	2.97E-01	1.1519	960.38864	960.42274	1	1.1113	1.1997	960.39687	1.08E+03	4.54E+03	8.36E+00	0.083	2	0	0.664	4.42	0.00425	0.0175	0																							UNKNOWN
1963	3.50E-01	1.1518	1392.75839	1392.80837	1	1.1226	1.2134	1392.78751	1.22E+03	4.55E+03	8.80E+00	0.125	3	1	0.743	4.45	0.0062	0.0253	0																							UNKNOWN
1964	1.16E+00	1.1519	836.87426	836.90321	1	1.1088	1.2292	836.88916	1.09E+03	1.27E+04	2.62E+01	0.75	18	0	0.706	8.51	0.00712	0.0258	0																8.41E-01	1.1436	836.88831	836.89456	0.3304	1.1235	1.203	DETECTED	836.89022	3.05E+03	9.58E+03	2.5015	1.7507	2.05E+01	-0.0026
1965	3.17E-01	1.1519	734.92554	734.94007	1	1.1235	1.1983	734.93368	1.42E+03	4.67E+03	7.46E+00	0.125	3	1	0.856	2.57	0.00189	0.0251	0																3.11E-01	1.1436	734.92554	734.93658	0.0597	1.1235	1.1917	DETECTED	734.93382	2.10E+03	4.66E+03	2.0015	1.5007	7.46E+00	-0.0026
1966	2.78E-01	1.152	779.41192	779.43067	1	1.1265	1.206	779.42538	1.15E+03	4.28E+03	7.81E+00	0.083	2	0	0.835	2.16	0.00168	0.0149	0																							UNKNOWN
1967	9.97E-01	1.152	849.90129	849.92288	1	1.1245	1.2306	849.91231	3.16E+03	9.94E+03	2.57E+01	0.083	2	12	0.956	0.54	0.00046	0.0149	0																							UNKNOWN
1968	1.19E-01	1.1521	174.0276	174.03075	1	1.1112	1.1907	174.02968	1.15E+03	2.17E+03	2.35E+00	0.042	1	0	1	0	0	0	0																							UNKNOWN
1969	7.49E+02	1.1521	116.97049	116.9763	1	0.9986	1.8644	116.97284	1.04E+03	2.21E+06	5.62E+03	1	24	0	0.936	1.97	0.00023	0	0																2.66E+02	1.1521	116.97058	116.97387	0.0844	0.9986	1.7481	DETECTED	116.97288	1.07E+03	1.92E+06	3.4244	2.6799	2.19E+03	-0.0055
1970	2.28E+02	1.1521	118.96544	118.97339	1	1.0091	1.7736	118.96998	1.04E+03	7.03E+05	1.71E+03	1	24	0	0.936	2.87	0.00034	0	0																8.83E+01	1.1521	118.96793	118.9707	0.0864	1.01	1.714	DETECTED	118.97002	1.51E+03	6.15E+05	3.6579	2.4232	7.03E+02	-0.0055
1971	9.16E-02	1.1521	268.95972	268.96364	1	1.1339	1.202	268.96206	1.66E+03	3.02E+03	2.19E+00	0.042	1	0	1	0	0	0	0																							UNKNOWN
1972	6.52E-01	1.152	876.87861	876.90455	1	1.1122	1.2248	876.89057	1.20E+03	6.87E+03	1.22E+01	0.292	7	0	0.752	7.33	0.00643	0.0187	0																6.11E-01	1.1616	876.87861	876.89423	0.0593	1.1235	1.2143	DETECTED	876.89005	1.85E+03	6.21E+03	1.6663	1.3332	1.18E+01	0.004
1973	1.24E+00	1.152	1088.81119	1088.84676	1	1.1149	1.2285	1088.82687	1.30E+03	1.51E+04	2.60E+01	0.125	3	15	0.919	1.51	0.00165	0.0243	0																							UNKNOWN
1974	7.18E-01	1.152	991.01054	991.04458	1	1.1202	1.2484	991.02384	1.31E+03	5.70E+03	1.35E+01	0.167	4	0	0.727	5.12	0.00508	0.018	0																6.66E-01	1.1616	991.01729	991.03028	0.162	1.1235	1.2484	DETECTED	991.02271	1.71E+03	5.00E+03	2.6663	1.8332	8.69E+00	0.004
1975	6.73E-01	1.1521	570.93002	570.94435	1	1.1112	1.2361	570.93385	1.26E+03	5.05E+03	1.07E+01	0.042	1	10	1	0	0	0	0																							UNKNOWN
1976	3.58E-01	1.152	1114.01732	1114.03826	1	1.1171	1.208	1114.02757	1.00E+03	4.59E+03	7.48E+00	0.208	5	0	0.828	3.95	0.0044	0.0281	0																3.07E-01	1.163	1114.01869	1114.03326	0.0626	1.1235	1.203	DETECTED	1114.02751	1.77E+03	3.53E+03	0.7501	0.875	5.89E+00	-0.006
1977	2.33E-01	1.1521	743.3583	743.37533	1	1.1226	1.2134	743.36698	1.25E+03	2.70E+03	4.41E+00	0.042	1	0	1	0	0	0	0																							UNKNOWN
1978	2.41E-01	1.152	1371.3818	1371.41905	1	1.1236	1.2085	1371.40096	1.36E+03	3.89E+03	6.79E+00	0.125	3	0	0.815	3.63	0.00498	0.0158	0																							UNKNOWN
1979	5.18E+00	1.1521	866.85859	866.88492	1	1.1009	1.2608	866.86821	1.03E+03	5.55E+04	1.00E+02	1	24	1	0.906	2.99	0.0026	0.035	0																4.37E+00	1.1436	866.86786	866.8836	0.0346	1.1121	1.2371	DETECTED	866.86897	4.42E+03	4.96E+04	3.5233	2.2929	9.57E+01	-0.0026
1980	4.18E-01	1.1521	917.87738	917.89512	1	1.1339	1.202	917.88903	3.13E+03	5.47E+03	9.74E+00	0.042	1	0	1	0	0	0	0																							UNKNOWN
1981	1.54E-01	1.1521	924.31071	924.3322	1	1.1226	1.1907	924.32471	1.07E+03	2.15E+03	3.81E+00	0.042	1	0	1	0	0	0	0																							UNKNOWN
1982	2.59E-01	1.1521	930.39862	930.42081	1	1.1339	1.202	930.41261	1.66E+03	3.66E+03	6.46E+00	0.042	1	1	1	0	0	0	0																							UNKNOWN
1983	9.20E+00	1.1521	646.88886	646.91378	1	1.0944	1.4677	646.90119	1.08E+03	5.20E+04	1.30E+02	1	24	1	0.872	4.56	0.00295	0.035	0																5.47E+00	1.1436	646.89996	646.91218	0.0491	1.1008	1.2825	DETECTED	646.90142	1.21E+03	4.52E+04	3.3212	2.6502	9.80E+01	-0.0026
1984	2.78E-01	1.1522	275.14517	275.15242	1	0.9947	1.3779	275.14848	1.03E+03	4.21E+03	5.30E+00	0.125	3	0	0.605	5.04	0.00139	0.3877	0																							UNKNOWN
1985	3.73E-01	1.1521	1043.89643	1043.90937	1	1.1226	1.1907	1043.90232	2.27E+03	5.86E+03	9.80E+00	0.042	1	0	1	0	0	0	0																							UNKNOWN
1986	3.88E-01	1.1521	1091.84124	1091.87383		1.1339	1.2248	1091.85492	1.93E+03	4.33E+03	7.14E+00	0.042	1	0	1	0	0	0	0																							UNKNOWN
1987	2.11E-01	1.1521	1178.41407	1178.43897	1	1.1226	1.1907	1178.42548	1.21E+03	3.24E+03	5.23E+00	0.042	1	0	1	0	0	0	0																							UNKNOWN
1988	2.93E-01	1.1521	1213.83265	1213.85272	1	1.1339	1.2134	1213.845	1.98E+03	3.58E+03	5.74E+00	0.042	1	0	1	0	0	0	0																							UNKNOWN
1989	2.11E-01	1.1521	1276.37632	1276.39947		1.1339	1.202	1276.38711	1.73E+03	3.30E+03	5.23E+00	0.042	1	0	1	0	0	0	0																							UNKNOWN
1990	2.95E-01	1.1521	1283.80941	1283.83926	1	1.1339	1.2248	1283.82318	1.53E+03	3.62E+03	5.73E+00	0.042	1	0	1	0	0	0	0																							UNKNOWN
1991	1.56E-01	1.1521	1288.38287	1288.40963	1	1.1339	1.202	1288.40206	1.04E+03	2.75E+03	4.34E+00	0.042	1	0	1	0	0	0	0																							UNKNOWN
1992	2.48E-01	1.1521	1311.7795	1311.80679	1	1.1339	1.202	1311.79223	1.92E+03	4.30E+03	6.78E+00	0.042	1	0	1	0	0	0	0																							UNKNOWN
1993	3.65E-01	1.1521	1332.82035	1332.85972	1	1.1226	1.2248	1332.83843	1.12E+03	4.61E+03	7.24E+00	0.042	1	0	1	0	0	0	0																							UNKNOWN
1994	1.88E-01	1.1521	1386.84731	1386.86976	1	1.1339	1.202	1386.85621	1.36E+03	3.12E+03	4.87E+00	0.042	1	0	1	0	0	0	0																							UNKNOWN
1995	1.83E-01	1.1521	1439.85209	1439.89757	1	1.1339	1.202	1439.87191	1.28E+03	3.07E+03	4.75E+00	0.042	1	0	1	0	0	0	0																							UNKNOWN
1996	1.92E-01	1.1521	1499.78934	1499.84622	1	1.1339	1.202	1499.82518	1.48E+03	3.16E+03	4.86E+00	0.042	1	0	1	0	0	0	0																							UNKNOWN
1997	9.87E-01	1.1522	795.87309	795.90381	1	1.1134	1.2451	795.88683	1.02E+03	1.21E+04	2.40E+01	0.833	20	0	0.752	9.01	0.00717	0.0258	0																7.84E-01	1.1436	795.87965	795.89018	0.0296	1.1235	1.2143	DETECTED	795.88751	2.66E+03	1.06E+04	3.0015	2.0007	1.94E+01	-0.0026
1998	3.13E-01	1.1523	908.35809	908.37722	1	1.1235	1.2079	908.36949	1.06E+03	5.69E+03	1.04E+01	0.167	4	1	0.782	3.57	0.00325	0.0338	0																3.13E-01	1.1436	908.35809	908.37722	0.0299	1.1235	1.1917	DETECTED	908.37091	1.76E+03	5.69E+03	2.0015	1.5007	1.04E+01	-0.0026
1999	3.97E-01	1.1522	1277.51705	1277.54865		1.1226	1.2178	1277.53568	1.17E+03	3.21E+03	6.78E+00	0.125	3	0	0.718	5.07	0.00647	0.0175	0																							UNKNOWN
2000	2.35E-01	1.1523	862.42078	862.44088	1	1.1284	1.1966	862.42935	1.33E+03	3.49E+03	5.75E+00	0.083	2	0	0.985	0.14	0.00012	0.018	0																							UNKNOWN
2001	2.77E-01	1.1523	866.35354	866.37524	1	1.1263	1.2065	866.36643	1.42E+03	4.43E+03	7.13E+00	0.083	2	2	0.952	0.58	0.0005	0.0175	0																							UNKNOWN
2002	4.58E-01	1.1523	1058.83999	1058.87058	1	1.1263	1.2058	1058.85196	2.13E+03	5.59E+03	9.61E+00	0.083	2	0	0.829	2.22	0.00235	0.0175	0																							UNKNOWN
2003	6.24E-01	1.1523	1188.77753	1188.81328	1	1.127	1.2199	1188.79939	1.81E+03	5.19E+03	1.19E+01	0.083	2	0	0.769	3.02	0.00359	0.0175	0																							UNKNOWN
2004	7.28E+00	1.1525	604.99538	605.01572	1	1.0975	1.5882	605.00516	1.00E+03	8.84E+04	3.20E+02	0.958	23	9	0.856	5.5	0.00333	0.3025	0																4.37E+00	1.1297	604.99939	605.00921	0.0193	1.1121	1.203	DETECTED	605.0052	1.39E+03	7.07E+04	4.4327	3.5973	1.61E+02	-0.0052
2005	1.14E+00	1.1525	755.86906	755.89039	1	1.1122	1.2248	755.88324	1.02E+03	1.17E+04	2.78E+01	0.625	15	0	0.727	5.82	0.0044	0.0338	0																5.66E-01	1.1436	755.87145	755.88637	0.0492	1.1235	1.2143	DETECTED	755.8827	1.93E+03	9.69E+03	33.128	2.0007	1.60E+01	-0.0026
2006	3.76E-01	1.1525	1125.36906	1125.41118	1	1.127	1.2307	1125.39286	1.02E+03	4.37E+03	9.94E+00	0.167	4	0	0.865	2.6	0.00293	0.0201	0																							UNKNOWN
2007	7.62E-01	1.1526	570.92584	570.93801	1	1.1009	1.2332	570.93175	1.05E+03	6.55E+03	1.50E+01	0.542	13	1	0.813	4.63	0.00264	0.0627	0																7.62E-01	1.1436	570.92664	570.93592	0.0539	1.1121	1.2257	DETECTED	570.93067	1.19E+03	6.55E+03	2.5017	1.6668	1.49E+01	-0.0026
2008	2.56E+00	1.1526	970.8996	970.91996	1	1.1171	1.2647	970.91266	1.62E+03	2.93E+04	5.11E+01	0.042	1	18	1	0	0	0	0																							UNKNOWN
2009	4.34E+00	1.1526	970.90238	970.93576	1	1.1112	1.2929	970.91637	1.06E+03	3.79E+04	6.98E+01	0.958	23	1	0.827	5.03	0.00488	0	0																3.46E+00	1.1526	970.9154	970.93426	0.0389	1.1121	1.2711	DETECTED	970.91898	1.27E+03	3.63E+04	3.9799	2.22	6.37E+01	-0.005
2010	3.52E-01	1.1526	989.35496	989.38534	1	1.1226	1.2361	989.37222	1.17E+03	3.36E+03	7.40E+00	0.167	4	0	0.71	4.67	0.00462	0.0194	0																							UNKNOWN
2011	1.22E+00	1.1527	825.85779	825.88834	1	1.112	1.2369	825.87272	1.02E+03	1.21E+04	2.48E+01	0.708	17	0	0.747	7.38	0.00609	0.0459	0																9.61E-01	1.1436	825.86467	825.88372	0.0304	1.1235	1.203	DETECTED	825.87333	4.02E+03	1.13E+04	2.5015	1.7507	2.48E+01	-0.0026
2012	1.38E+00	1.1528	743.85845	743.88556	1	1.1134	1.2371	743.87326	1.14E+03	9.18E+03	2.13E+01	0.417	10	4	0.755	7.34	0.00546	0.0301	0																							UNKNOWN
2013	6.46E-01	1.1529	860.77293	860.79914	1	1.112	1.2306	860.79063	1.28E+03	7.63E+03	1.32E+01	0.167	4	0	0.828	3.68	0.00317	0.0381	0																							UNKNOWN
2014	2.94E-01	1.1528	1394.76701	1394.82435	1	1.1284	1.2199	1394.79235	1.20E+03	3.21E+03	5.62E+00	0.083	2	0	0.666	4.4	0.00613	0.0166	0																							UNKNOWN
2015	2.09E-01	1.1529	821.41196	821.44292	1	1.1099	1.2008	821.42527	1.32E+03	4.54E+03	5.40E+00	0.083	2	0	0.679	4.22	0.00346	0.0201	0																							UNKNOWN
2016	5.55E-01	1.1529	767.39762	767.42559	1	1.1235	1.2405	767.40848	1.01E+03	4.70E+03	1.34E+01	0.292	7	2	0.698	6.58	0.00505	0.0258	0																3.40E-01	1.1436	767.39762	767.42559	0.0413	1.1235	1.2143	DETECTED	767.41042	1.29E+03	4.17E+03	3.0015	2.0007	7.16E+00	-0.0026
2017	4.66E-01	1.1529	1021.9991	1022.01301	1	1.1285	1.2421	1022.00509	1.61E+03	4.14E+03	7.90E+00	0.083	2	0	0.851	1.92	0.00196	0.0201	0																							UNKNOWN
2018	1.17E+00	1.1529	837.87022	837.90082	1	1.1134	1.2371	837.88645	1.12E+03	1.26E+04	2.68E+01	0.75	18	0	0.741	7.64	0.00641	0.0407	0																9.12E-01	1.1616	837.87711	837.89012	0.0336	1.1235	1.2257	DETECTED	837.88668	1.91E+03	9.58E+03	2.009	1.5	2.04E+01	0.004
2019	6.38E-01	1.1531	102.95679	102.95862	1	1.095	1.2426	102.95788	1.05E+03	4.00E+03	7.17E+00	0.042	1	3	1	0	0	0	0																							UNKNOWN
2020	1.06E+00	1.153	1004.82092	1004.85379	1	1.1112	1.2178	1004.83642	1.10E+03	1.04E+04	2.01E+01	0.25	6	2	0.652	5.96	0.00598	0.0251	0																							UNKNOWN
2021	8.37E-01	1.1531	811.88981	811.91895	1	1.1171	1.2306	811.90541	1.19E+03	7.81E+03	1.40E+01	0.208	5	0	0.891	2.53	0.00206	0.023	0																							UNKNOWN
2022	2.43E-01	1.1531	932.39619	932.41456	1	1.1291	1.1972	932.40622	1.42E+03	3.99E+03	6.47E+00	0.042	1	0	1	0	0	0	0																							UNKNOWN
2023	7.48E-01	1.1542	1078.8483	1078.87377	1	1.1263	1.2285	1078.86086	1.76E+03	8.80E+03	1.69E+01	0.083	2	1	0.655	4.54	0.00489	0.0199	0																							UNKNOWN
2024	1.77E-01	1.1531	1007.31268	1007.33546	1	1.1177	1.1859	1007.32846	1.15E+03	2.69E+03	4.51E+00	0.042	1	1	1	0	0	0	0																							UNKNOWN
2025	6.60E-01	1.153	1112.99111	1113.03058	1	1.1121	1.2257	1113.01504	1.38E+03	6.07E+03	1.16E+01	0.083	2	0	0.907	1.18	0.00132	0.017	0																6.33E-01	1.1616	1112.99111	1113.02592	0.0608	1.1121	1.2257	DETECTED	1113.01439	1.38E+03	6.07E+03	1.4996	1.2498	1.02E+01	0.004
2026	1.94E-01	1.1531	1100.34181	1100.36825	1	1.1291	1.1972	1100.3574	1.29E+03	2.58E+03	4.40E+00	0.042	1	0	1	0	0	0	0																							UNKNOWN
2027	5.16E-01	1.1531	1129.81243	1129.85209	1	1.1196	1.2278	1129.83155	1.08E+03	6.50E+03	1.13E+01	0.292	7	0	0.683	6.08	0.00687	0.0258	0																							UNKNOWN
2028	2.41E-01	1.1531	1412.55291	1412.56742		1.1291	1.2085	1412.56172	1.39E+03	3.10E+03	5.44E+00	0.042	1	0	1	0	0	0	0																							UNKNOWN
2029	2.07E-01	1.1531	1413.06169	1413.09294	1	1.1291	1.2085	1413.07315	1.50E+03	2.46E+03	4.32E+00	0.042	1	0	1	0	0	0	0																							UNKNOWN
2030	1.65E+00	1.1531	950.85742	950.89021	1	1.112	1.2285	950.87162	1.38E+03	1.86E+04	3.27E+01	0.583	14	1	0.816	5.11	0.00486	0.0251	0																1.24E+00	1.1436	950.86582	950.88373	0.0433	1.1235	1.2143	DETECTED	950.87321	4.84E+03	1.46E+04	3.0015	2.0007	2.60E+01	-0.0026
2031	4.07E-01	1.1532	808.39224	808.42433	1	1.0809	1.2193	808.40839	1.01E+03	5.99E+03	9.60E+00	0.542	13	0	0.712	7.82	0.00632	0.0345	0																							UNKNOWN
2032	9.72E+00	1.1533	174.92971	174.93322	1	1.0772	1.2632	174.93187	1.83E+03	4.49E+04	1.23E+02	0.958	23	0	0.907	3.09	0.00054	0.0388	0																2.91E+00	1.1436	174.93108	174.93317	0.0912	1.0781	1.2257	DETECTED	174.93203	2.02E+03	3.59E+04	1.6994	1.1855	4.12E+01	-0.0026
2033	1.42E-01	1.142	326.91361	326.92585	1	1.1082	1.2332	326.91927	1.00E+03	3.71E+03	2.78E+00	0.083	2	3	0.988	0.06	0.00002	0.0293	0																							UNKNOWN
2034	5.73E-01	1.1534	1113.50804	1113.55293	1	1.1142	1.2712	1113.53256	1.02E+03	4.90E+03	8.86E+00	0.25	6	0	0.812	3.94	0.00439	0.0338	0																							UNKNOWN
2035	1.05E+00	1.1536	947.85581	947.89696	1	1.1134	1.2485	947.87155	1.36E+03	1.28E+04	2.23E+01	0.375	9	0	0.775	5.51	0.00522	0.0187	0																6.95E-01	1.1616	947.86799	947.87953	0.0402	1.1235	1.1917	DETECTED	947.87168	4.12E+03	9.90E+03	1	1	1.76E+01	0.004
2036	4.38E-01	1.1536	236.92933	236.93415		1.0961	1.2097	236.9315	1.11E+03	3.20E+03	6.44E+00	0.083	2	1	0.684	4.12	0.00098	0.0301	0																							UNKNOWN
2037	1.22E+02	1.1537	797.02617	797.05681	1	1.102	1.6459	797.0418	1.06E+03	3.51E+05	1.12E+03	1	24	2	0.973	0.71	0.00057	0.0452	0																8.70E+01	1.1616	797.03765	797.04275	0.1398	1.1121	1.6231	DETECTED	797.04182	1.37E+03	3.12E+05	8.6887	6.4666	5.70E+02	0.004
2038	8.49E-01	1.1537	919.87115	919.89963	1	1.1196	1.2257	919.88918	1.15E+03	1.18E+04	2.07E+01	0.542	13	3	0.872	4.45	0.0041	0.0251	0																7.36E-01	1.1436	919.88423	919.89253	0.0426	1.1235	1.2257	DETECTED	919.89082	1.54E+03	8.27E+03	3.4204	2.2511	1.50E+01	-0.0026
2039	1.41E+00	1.1537	884.82173	884.85031	1	1.1149	1.2405	884.83639	1.16E+03	1.00E+04	2.08E+01	0.417	10	0	0.822	3.87	0.00342	0.0348	0																							UNKNOWN
2040	1.27E+00	1.1537	1136.89149	1136.92419	1	1.1226	1.2398	1136.90924	1.52E+03	1.61E+04	2.78E+01	0.125	3	6	0.829	3.04	0.00345	0.0182	0																							UNKNOWN
2041	3.92E-01	1.1538	1223.8233	1223.85999	1	1.1284	1.208	1223.84343	1.57E+03	4.56E+03	8.80E+00	0.083	2	1	0.828	2.23	0.00273	0.0184	0																							UNKNOWN
2042	7.29E-01	1.1538	1252.81263	1252.84734	1	1.1284	1.2307	1252.82743	1.48E+03	7.98E+03	1.54E+01	0.083	2	7	0.962	0.45	0.00056	0.0184	0																							UNKNOWN
2043	5.23E-01	1.1538	1254.81876	1254.85633	1	1.1226	1.2199	1254.83718	1.04E+03	5.59E+03	1.24E+01	0.167	4	0	0.809	3.98	0.00499	0.0163	0																							UNKNOWN
2044	1.42E+00	1.1539	676.96634	676.98759	1	1.1082	1.2792	676.97808	1.01E+03	1.01E+04	2.76E+01	0.5	12	0	0.877	3.69	0.0025	0.0258	0																1.25E+00	1.1436	676.96807	676.98063	0.0503	1.1235	1.2484	DETECTED	676.9786	1.52E+03	1.00E+04	4.2615	2.7511	2.09E+01	-0.0026
2045	2.19E+01	1.1539	642.89551	642.91869	1	1.0872	1.2421	642.90616	1.00E+03	1.63E+05	3.68E+02	1	24	5	0.956	2.09	0.00135	0.0345	0																1.46E+01	1.1436	642.90524	642.91229	0.0421	1.1008	1.2257	DETECTED	642.90618	3.77E+03	1.39E+05	2.9307	1.7381	2.99E+02	-0.0026
2046	6.02E-01	1.1539	1048.81842	1048.84707	1	1.1236	1.2278	1048.83512	1.79E+03	7.04E+03	1.13E+01	0.167	4	2	0.866	2.31	0.00242	0.0158	0																							UNKNOWN
2047	6.96E-01	1.1539	1071.85941	1071.89104	1	1.1196	1.2332	1071.87756	1.05E+03	7.25E+03	1.57E+01	0.25	6	7	0.86	2.49	0.00267	0.0271	0																							UNKNOWN
2048	9.56E+01	1.154	198.97184	198.9801	1	1.0304	1.6677	198.97596	1.02E+03	2.57E+05	7.90E+02	1	24	0	0.956	1.72	0.00034	0	0																3.11E+01	1.154	198.97359	198.97648	0.0766	1.0667	1.6345	DETECTED	198.97604	1.16E+03	2.37E+05	4.0273	3.0242	2.85E+02	-0.0036
2049	3.56E+02	1.154	362.97518	362.98615	1	1.0496	1.6834	362.98245	1.14E+03	1.73E+06	3.34E+03	1	24	0	0.971	0.94	0.00034	0	0																1.51E+02	1.154	362.9759	362.98581	0.0634	1.0554	1.6345	DETECTED	362.98247	1.65E+03	1.66E+06	4.1564	4.3473	1.63E+03	-0.0036
2050	4.25E+02	1.154	444.97686	444.99272	1	1.0604	1.6947	444.9856	1.08E+03	1.33E+06	4.09E+03	1	24	0	0.977	0.75	0.00033	0	0																2.26E+02	1.154	444.97875	444.98631	0.0601	1.0667	1.6572	DETECTED	444.98562	1.22E+03	1.25E+06	4.2475	3.486	2.48E+03	-0.0036
2051	2.46E+00	1.154	1054.89806	1054.93159	1	1.1112	1.2484	1054.91414	1.02E+03	2.89E+04	5.20E+01	0.917	22	2	0.847	4.8	0.00506	0	0																2.08E+00	1.154	1054.90711	1054.93159	0.0362	1.1235	1.2484	DETECTED	1054.91629	2.35E+03	2.89E+04	3.4595	1.5628	4.91E+01	-0.0036
2052	2.20E+00	1.154	1054.89872	1054.92454	1	1.1058	1.2534	1054.91018	1.10E+03	2.44E+04	4.19E+01	0.083	2	18	0.898	1.37	0.00144	0	0																							UNKNOWN
2053	3.66E-01	1.1541	1001.37554	1001.4084	1	1.1245	1.2193	1001.39538	1.00E+03	4.40E+03	8.87E+00	0.125	3	1	0.805	3.31	0.00332	0.0161	0																							UNKNOWN
2054	6.91E-01	1.1541	1090.82071	1090.85576	1	1.112	1.2144	1090.83444	1.00E+03	1.01E+04	1.86E+01	0.292	7	0	0.667	6.02	0.00656	0.025	0																							UNKNOWN
2055	3.35E-01	1.1543	907.35736	907.37751	1	1.1018	1.2144	907.37236	1.17E+03	3.96E+03	8.16E+00	0.25	6	0	0.842	3.64	0.00331	0.0194	0																							UNKNOWN
2056	2.55E+00	1.1543	868.85253	868.88428	1	1.1058	1.2398	868.8678	1.28E+03	2.75E+04	5.32E+01	1	24	0	0.841	5.17	0.00449	0.0341	0																1.79E+00	1.1436	868.86385	868.87337	0.0415	1.1121	1.203	DETECTED	868.86724	1.75E+03	2.13E+04	2.552	1.7075	4.09E+01	-0.0026
[truncated: 44,440 more rows]
[truncated: 393 more columns]
