# Supplementary material for: Integrated Multiomics Enabled by Sequential Extraction for Comprehensive Molecular Profiling of Small Extracellular Vesicles
Source: Anal Chem. 2026 Jun 22;98(26):19603–14. doi: 10.1021/acs.analchem.6c01280 (PMC13347708; doi:10.1021/acs.analchem.6c01280)
Supplement: Supplementary file 21 [file ac6c01280_si_021.xlsx]

## Sheet: Sheet1
Table S27.Plasma Derived sEVs Lipidomics.
id	Mass	RT	PPT_1	PPT_2	PPT_3	PPT_4	PPT_5	PPT_PB	PPT_PQC	SECUF_1	SECUF_2	SECUF_3	SECUF_4	SECUF_5	SECUF_PB	SECUF_PQC	UC_1	UC_2	UC_3	UC_4	UC_5	UC_PB	UC_PQC	Ion Mode	adducts	metabolite name	metabolite information	Kept Ion Mode	Kept Adduct	PPT_Detected?	SECUF_Detected?	UC_Detected?
73_pos	94.0396	0.2909	16.1885	16.3994	17.0025	16.3157	16.3296		16.2145	16.2692	16.1815	16.3076	16.449	16.6865	16.286	16.468	16.3373	16.135	16.3472	15.9713	16.1723	16.2708	16.4977	+	Unknown					Detected	NotDetected	NotDetected
15_pos	88.0756	0.2917	15.7226	15.8444	16.3411	15.7285	15.9723	15.2699	16.0188	15.9666	15.7527	15.6482	16.1082	16.1594		16.0321	15.8264	15.7856	15.9578	15.612	15.8626		15.7024	+	Unknown					NotDetected	NotDetected	NotDetected
108_pos	324.076	0.3317	15.6858	15.9831	16.4203	15.8672	15.8012		15.7435	15.5993	15.4648	15.6169	15.7532	15.6891		15.7273	15.8502	15.8089	15.6296	15.6021	16.0712	15.4561	15.655	+	Unknown					NotDetected	NotDetected	NotDetected
115_pos	1340.24	0.3596	16.0035	16.0694	16.4867	16.162	16.2294		15.9575	15.989	15.7204	15.9345	16.0749	15.9471		15.8297	15.7343	15.7788	15.9056	15.8056	15.5501		15.5658	+	Unknown					Detected	NotDetected	Detected
94_pos	339.095	0.3626	15.3476	15.2531	16.2336	15.2691	15.6726		15.4262	15.7912	15.612	15.5792	15.7366	15.449	15.4362	15.7987	11.6074	14.3169	14.0487	14.4009	12.4908		13.1233	+	Unknown					Detected	NotDetected	NotDetected
97_pos	159.964	0.3759	15.5593	15.7126	16.3396	15.5045	15.9059		15.7833	15.7354	15.7142	15.5234	16.0364	16.3196	15.3023	15.9253	15.7458	15.7701	15.9385	15.6823	15.7788		15.712	+	Unknown					NotDetected	NotDetected	Detected
100_pos	659.27	0.3841	16.1358	16.4334	16.7687	16.2442	16.424		16.3397	12.2159	12.9169	15.1662	11.5576	12.6862		12.1494	15.8386	15.825	15.7562	15.7394	15.7145		15.7783	+	Unknown					Detected	NotDetected	NotDetected
103_pos	239.147	0.3974	15.7331	15.9464	16.5948	16	15.9537		15.7767	15.0064	14.6789	14.671	11.8861	13.6754	15.5645	14.9535	15.6196	15.6346	15.5697	15.6714	15.6258		15.6648	+	Unknown					NotDetected	NotDetected	Detected
113_pos	97.0047	0.4152	15.8576	16.1057	16.7726	16.1516	16.094	15.6233	16.2195	16.3279	15.8437	15.9841	16.3688	16.3502	16.2368	16.6258	16.2572	16.0179	16.258	15.9865	16.1902		16.073	+	Unknown					NotDetected	NotDetected	Detected
109_pos	201.102	0.4255	15.6324	15.8651	16.4391	15.8297	15.7401		15.6978	14.765	12.7088	14.4436	15.2741	14.9061		13.363	12.4476	14.5039	13.8562	12.6883	13.6146		14.3719	+	Unknown					Detected	NotDetected	NotDetected
114_pos	312.189	0.4483	15.0281	15.0002	15.8301	15.4617	15.4596		15.2449	15.2515	15.3177	15.5814	15.4609	15.4024		15.4454	15.4908	15.2633	15.5031	15.3016	15.3674	15.1504	15.5315	+	Unknown					NotDetected	NotDetected	NotDetected
117_pos	881.83	0.4558	17.3099	17.5938	18.1	17.6326	17.7383	16.4081	17.6744	17.2058	16.941	17.0758	17.2913	17.297		17.3059	17.1407	16.8973	16.9535	16.8592	16.9843		16.9408	+	Unknown					NotDetected	Detected	NotDetected
118_pos	140.95	0.4605	17.0025	17.2862	18.1363	17.2421	17.5187	16.9141	17.2998	17.4587	17.2014	17.2776	17.5231	17.5261		17.542	17.3207	17.2004	17.4426	17.2118	17.1847		17.1984	+	Unknown					NotDetected	NotDetected	NotDetected
136_pos	194.117	0.5577	17.7279	17.9113	18.5905	17.9577	17.8715	17.2978	17.9543	17.9177	17.6784	17.8845	18.0244	17.9025		18.041	17.8905	17.8161	17.8958	17.7366	17.8207		17.858	+	Unknown					NotDetected	NotDetected	NotDetected
138_pos	1604.18	0.5614	15.9816	16.1394	16.799	16.2659	16.3266		16.2152	16.1341	15.8416	16.0191	16.1473	16.0712		16.2539	15.9723	15.8949	15.8757	15.7971	15.7941		15.9244	+	Unknown					NotDetected	Detected	NotDetected
141_pos	200.094	0.5707	16.4832	16.5937	17.6774	16.7269	16.7027		16.1021	16.062	16.1663	16.3273	16.3572	15.8232	15.9435	16.4715	16.5248	16.4448	16.186	16.1048	16.2907	15.9535	16.2286	+	Unknown					NotDetected	Detected	NotDetected
142_pos	530.903	0.5813	17.262	17.5147	18.1903	17.5649	17.6081		17.6901	17.2911	17.015	17.2277	17.4097	17.2237		17.3536	17.162	17.0895	17.3192	17.1503	17.1261	16.9924	17.1455	+	Unknown					NotDetected	NotDetected	NotDetected
144_pos	881.607	0.5834	16.9684	16.9821	17.3598	16.9622	16.6841		16.9415	16.6401	16.6076	16.7901	16.8509	16.8078		17.4465	16.6839	16.8078	16.3824	16.4901	16.2923		16.3869	+	Unknown					NotDetected	NotDetected	Detected
160_pos	473.956	0.6668	17.2199	17.4458	18.0643	17.4216	17.268		17.3311	15.0305	11.303	13.3771	15.276	15.1553		14.4428	13.097	10.812	14.5943	14.6898	15.2465		13.4504	+	Unknown					Detected	NotDetected	NotDetected
218_pos	1692.16	0.6828	15.6678	15.6883	16.4132	15.9475	15.942	15.0694	15.8534	15.7675	15.53	15.6673	15.8924	15.7809		15.9704	15.7447	15.6061	15.8035	15.4081	15.6641	15.5487	15.6031	+	Unknown					NotDetected	NotDetected	NotDetected
181_pos	1689.69	0.7132	16.6053	16.7395	17.3358	16.8646	17.0174	15.9151	16.9597	16.6549	16.3304	16.5127	16.5859	16.6221	16.1368	16.8454	16.4922	16.2368	16.2978	16.2573	16.3111		16.3385	+	Unknown					NotDetected	Detected	NotDetected
185_pos	1513.72	0.7168	16.2994	16.5031	17.1555	16.6283	16.6152		16.5566	16.4659	16.169	16.3212	16.7296	16.5428	16.0994	16.5995	16.2556	15.9704	16.2535	16.1542	16.3419		16.1724	+	Unknown					Detected	Detected	Detected
250_pos	124.087	0.7444	15.7142	15.7516	16.6708	16.1003	16.0555		15.8491	16.0549	15.6395	15.449	16.1689	16.1568	15.5126	16.2483	15.9007	15.6241	15.5221	15.6216	15.5904		15.2734	+	Unknown					NotDetected	Detected	NotDetected
197_pos	1417.23	0.757	17.3544	17.4398	18.128	17.5925	17.6803		17.6415	17.4919	17.1821	17.343	17.6364	17.4874		17.6209	17.3472	17.1855	17.3343	17.1209	17.2804		17.2371	+	Unknown					NotDetected	Detected	NotDetected
210_pos	119.089	0.7834	16.2724	17.4405	18.11	17.3037	17.2652	16.8587	17.3787	17.4457	17.2016	17.3472	17.4787	17.2915	17.1847	17.5052	17.3471	17.2914	17.3734	17.2748	17.2871		17.2739	+	Unknown					NotDetected	NotDetected	NotDetected
211_pos	122.054	0.7834	17.7455	17.9258	18.5565	17.9425	17.9911	17.3854	17.9019	18.043	17.8316	18.0309	18.2303	18.0121		18.1295	12.9866	12.6521	14.4985	12.308	13.6697		14.4347	+	Unknown					NotDetected	Detected	NotDetected
214_pos	1249.78	0.7854	16.5201	16.7132	17.3536	16.7595	16.8101		16.7675	16.6482	16.419	16.5659	16.6246	16.5304		16.715	16.5147	16.3502	16.2828	16.5533	16.3733		16.4673	+	Unknown					NotDetected	NotDetected	Detected
223_pos	94.0397	0.8105	16.1048	16.3283	17.0189	16.4819	16.4591		16.411	16.2466	16.1894	16.2544	16.4708	16.3648	15.8394	16.5295	16.2116	16.0813	16.6158	15.8587	16.3578	16.2195	16.1742	+	Unknown					NotDetected	NotDetected	NotDetected
225_pos	1428.22	0.8149	16.1341	16.1508	16.8133	16.3126	16.3877		16.4155	16.1775	15.9797	16.03	16.3227	16.2708		16.2514	16.0221	15.886	16.1164	15.8958	15.9718		15.9537	+	Unknown					Detected	NotDetected	NotDetected
227_pos	1233.76	0.8192	16.591	16.6925	17.325	16.8984	17.6951		17.0264	13.5068	11.0866	13.5421	14.4103	13.927		14.7736	16.5248	16.3281	16.4369	16.2584	16.4159		16.3992	+	Unknown					Detected	NotDetected	NotDetected
231_pos	1109.7	0.8237	16.2636	16.4369	17.042	16.5865	16.4074	15.5723	16.6978	16.3819	16.1663	16.3839	16.3683	16.258		16.8427	16.3262	16.2475	16.2646	16.0794	15.9324		16.3365	+	Unknown					NotDetected	Detected	NotDetected
242_pos	397.15	0.8664	15.8919	16.2183	17.065	16.3058	15.8329		16.4678	17.0492	16.7625	16.8663	17.1971	17.0574		17.1197	16.912	16.65	16.9297	16.6549	17.0694		16.752	+	Unknown					NotDetected	NotDetected	Detected
249_pos	1039.56	0.8751	16.1646	16.468	16.6805	16.2836	16.2204	14.8619	16.4525	16.0264	16.0071	16.2418	16.3605	16.2774		16.9028	16.0792	16.2515	16.0785	15.8767	15.94		15.9028	+	Unknown					NotDetected	NotDetected	NotDetected
198_pos	196.965	0.9813	15.4433	15.9733	16.7867	15.8329	15.9881	15.7709	15.9936	16.4244	16.1863	16.2708	16.6519	16.4015		16.6823	16.3197	16.1826	16.3319	16.0831	16.2303		16.1695	+	Unknown					NotDetected	NotDetected	NotDetected
1940_pos	223.976	0.9841	18.3935	18.7889	19.685	18.949	18.4879	18.799	18.9427	19.467	19.2685	19.4455	19.4596	19.4569		19.6835	19.206	19.2255	19.4123	19.1512	19.1515		19.3127	+	Unknown					NotDetected	NotDetected	NotDetected
2014_pos	342.14	1.0022	18.0259	17.2927	19.7885	18.3817	18.0321		19.2112	14.9756	10.6943	15.1092	13.649	14.0184		14.1886	13.0822	14.9425	14.1182	12.573	12.269		14.3927	+	Unknown					Detected	NotDetected	NotDetected
2016_pos	227.206	1.0029	17.2007	16.9753	17.9667	16.9797	16.9831	17.0354	17.1412	17.5421	17.0522	17.2982	17.2879	17.5694	16.912	17.5878	17.3308	17.2521	17.3263	17.1982	17.2711		17.2305	+	Unknown					NotDetected	Detected	NotDetected
2018_pos	102.055	1.0032	17.581	17.3029	19.4977	18.4258	18.1573		19.1934	17.033	16.7251	16.9012	17.5778	17.3813		16.669	11.4159	12.8	14.4514	13.7538	12.6733		12.6972	+/-	[M+H]+, [M-H]-			+	[M+H]+	Detected	NotDetected	NotDetected
2019_pos	152.071	1.0032	17.3627	17.4915	18.911	17.9904	17.9955		18.9427	15.1423	12.6268	11.1254	15.2603	14.0881		13.7959	12.9884	12.4089	15.2684	14.2027	12.6543		14.5328	+/-	[M+H]+, [M-H]-	Acetominophen	Acetominophen: [M+H]+: 0.977	+	[M+H]+	Detected	NotDetected	NotDetected
2022_pos	250.987	1.0036	20.7051	20.9923	21.6277	20.8913	21.0073	20.8158	20.9866	21.451	21.1729	21.2871	21.5962	21.6768		21.645	21.2265	21.2849	21.6215	20.9566	21.1584	21.2457	21.383	+	Unknown					NotDetected	NotDetected	NotDetected
2029_pos	331.126	1.0045	16.1542	16.2212	17.9738	17.0015	16.6823		17.6513	12.6515	14.892	13.2595	9.74545	12.1715		10.1585	12.6715	13.2623	12.5951	11.2974	13.0813		14.6419	+	Unknown					Detected	NotDetected	NotDetected
2040_pos	344.135	1.006	15.9048	16.7699	18.2106	17.0592	16.9738		18.1516	14.0845	14.0202	12.432	11.5431	14.637		14.1673	13.4993	15.1438	13.7943	11.2234	14.2478		13.877	+	Unknown					Detected	NotDetected	NotDetected
2043_pos	309.13	1.0062	17.5932	17.9615	19.7308	18.7388	18.4718		19.5992	14.8107	14.2068	13.3111	12.4405	11.954		11.9436	13.4202	14.4228	14.6081	14.4235	14.1772		15.1901	+	Unknown					Detected	NotDetected	NotDetected
2044_pos	301.06	1.0063	17.7377	18.2869	20.0906	18.8942	18.7393		19.7395	14.5886	14.3652	13.6536	15.1334	14.2774		14.4203	13.4941	13.5094	14.1045	14.9701	12.6936		13.6276	+	Unknown					Detected	NotDetected	NotDetected
2046_pos	84.0443	1.007	18.1363	18.1486	19.7395	19.2028	18.37		19.3312	16.7008	16.4022	16.6586	17.3005	17.0307		16.7458	16.7928	16.5097	16.6104	16.3849	15.8078		16.6699	+/-	[M+H-H2O]+, [M-H]-			+	[M+H-H2O]+	Detected	NotDetected	NotDetected
2047_pos	396.899	1.007	17.1642	17.7447	17.7808	17.0972	17.2911	16.9792	17.1068	17.2372	17.1733	17.3697	17.3913	17.2263		17.3992	17.3865	17.1839	17.4547	17.4794	17.1762	17.2612	17.2564	+	Unknown					NotDetected	NotDetected	NotDetected
2052_pos	241.222	1.0081	15.8339	16.0895	16.8104	16.1894	15.9605	15.6847	16.212	16.2676	16.1182	16.1639	16.2278	16.1298		16.4001	16.363	16.0638	16.3001	15.9743	16.0274	15.9304	16.3824	+	Unknown					NotDetected	NotDetected	NotDetected
2111_pos	254.139	1.0095	16.3111	16.103	17.6451	17.0221	17.0652		17.3638	14.8642	9.41913	13.1069	14.811	14.6283		12.8465	13.5153	12.4533	12.7429	13.0337	13.1543		14.7429	+	Unknown					Detected	NotDetected	NotDetected
2113_pos	418.881	1.0096	16.3957	16.7138	17.443	16.1253	16.5167	16.149	16.0574	16.6895	16.599	16.8746	16.7822	16.7196	16.4666	16.834	16.8981	16.8382	17.0836	16.7596	16.6978		16.8608	+	Unknown					NotDetected	NotDetected	Detected
2063_pos	139.05	1.0137	18.6246	20.0416	18.0466	20.3464	15.8945		19.1944	17.3642	17.1045	15.9967	17.346	17.4013	16.4405	17.3769	18.5009	17.2372	17.2543	17.2259	17.1936		17.6811	+	[M+H]+	4-Imidazoleacrylic acid	4-Imidazoleacrylic acid: [M+H]+: 0.904			Detected	NotDetected	NotDetected
2133_pos	220.935	1.0137	18.9701	19.626	19.1199	18.4267	18.6319		18.5958	18.4706	18.3369	18.8264	18.1471	18.3402	18.1455	18.2881	18.3317	18.6869	18.4673	18.221	18.35	18.0624	18.3329	+	Unknown					Detected	Detected	NotDetected
2193_pos	242.917	1.0182	18.1471	18.7892	18.3902	18.085	17.5228		17.8304	17.4464	17.2307	17.7052	17.1438	17.5311		17.4901	11.241	10.3325	15.0341	14.3068	14.4136		12.2906	+	Unknown					NotDetected	Detected	NotDetected
2194_pos	280.14	1.0184	16.848	16.9753	19.0996	17.6626	17.859		18.339	14.1955	13.8904	13.7733	12.3121	12.8819		14.8392	14.3005	12.7198	13.7371	14.4587	13.0788		13.7154	+	Unknown					Detected	NotDetected	NotDetected
2232_pos	180.086	1.0238	16.1843	16.9571	18.5934	17.0297	17.4746		18.0922	15.2515	14.2427	13.2624	15.3058	11.2756		12.0434	13.9684	11.3837	13.258	11.2902	14.814		15.1891	+	Unknown					Detected	NotDetected	NotDetected
2264_pos	497.06	1.0285	16.125	16.2734	16.8346	16.3064	16.5221		16.6488	16.5187	16.278	15.9069	16.961	16.444	16.3861	16.6146	16.2764	16.2233	16.5065	16.4016	16.751	16.1817	16.2727	+	Unknown					NotDetected	Detected	NotDetected
2271_pos	340.048	1.0298	15.2987	15.832	16.3563	16.0813	16.1128	15.8778	16.3817	15.9763	15.4977	15.554	16.5321	16.0758	15.8513	16.3119	16.0015	15.5852	16.0331	15.6296	16.0813		16.0931	+	Unknown					NotDetected	Detected	Detected
2272_pos	276.144	1.0299	15.6653	16.2625	17.5375	16.1508	16.5514		16.5099	13.429	12.6903	12.189	10.212	12.3232		13.7499	14.1787	12.5546	15.1055	14.5699	14.8594		14.8124	+	[M+NH4]+	sn-Glycero-3-phosphocholine; LC-ESI-QTOF; MS2; CE	sn-Glycero-3-phosphocholine; LC-ESI-QTOF; MS2; CE: [M+NH4]+: 0.856			Detected	NotDetected	NotDetected
2291_pos	294.155	1.0345	16.2212	16.9007	18.6643	17.4201	17.6778		17.6796	14.5135	14.7911	14.9829	14.9261	13.7019		14.655	15.1552	10.7342	13.7891	12.8924	13.8794		12.084	+	[M+H]+	N-Fructosyl isoleucine	N-Fructosyl isoleucine: [M+H]+: 0.842			Detected	NotDetected	NotDetected
2328_pos	168.077	1.0461	16.5901	16.9885	17.7898	16.4391	17.0035		16.6678	13.8171	11.5512	14.0624	11.593	12.6017		14.9569	12.2328	14.3325	14.5689	13.3191	13.4278		11.3721	+	Unknown					Detected	NotDetected	NotDetected
2329_pos	720.02	1.0465	16.6811	16.5999	17.2624	16.8699	16.7951	15.7285	16.7464	16.8188	16.649	16.942	17.1603	16.989	16.315	16.9711	16.5527	16.6726	16.644	16.5884	16.9982		16.366	+	Unknown					NotDetected	Detected	Detected
2333_pos	716.028	1.0477	16.5133	16.8812	17.1003	16.8736	17.0712	16.0949	16.8567	17.1084	16.9048	16.9634	17.1809	16.9748		16.8767	16.8825	17.1003	16.9171	16.8329	16.7044		16.8533	+	Unknown					NotDetected	Detected	NotDetected
2381_pos	116.143	1.0632	20.0681	20.2538	20.8773	20.2581	20.1684		20.2741	20.703	20.5831	20.846	20.7488	20.5522		20.8107	20.466	20.2523	20.6209	20.3444	20.3718		20.3444	+	Unknown					NotDetected	Detected	NotDetected
2409_pos	102.091	1.0764	15.6283	15.6629	17.6632	16.4284	16.3281		16.5086	16.5904	16.0674	16.1795	16.3793	16.3054	16.4673	16.376	16.2015	16.0512	16.2894	16.014	16.1483	16.1919	16.1319	+	Unknown					Detected	NotDetected	NotDetected
2415_pos	141.066	1.079	16.6829	16.1297	17.6439	16.6672	16.8867		16.8577	14.8915	14.1215	12.6205	14.1155	10.1762		14.9987	16.0716	16.0301	16.3286	16.0592	16.0434	15.411	16.0466	+	Unknown					Detected	NotDetected	NotDetected
2416_pos	730.892	1.0795	16.4023	16.4582	16.9833	16.6538	16.7401		16.7311	16.4512	15.9704	16.4348	16.5221	16.6426		16.6027	16.1991	16.1052	16.1921	15.7296	16.0629		16.16	+	Unknown					NotDetected	Detected	NotDetected
2436_pos	735.847	1.0838	17.0193	17.5638	17.4123	17.1079	17.2612	15.4305	16.5826	16.8625	17.0307	17.4925	17.2446	17.1616	16.2684	17.0321	16.5052	16.7867	16.5424	16.518	16.6907	16.1394	16.4949	+	Unknown					Detected	Detected	NotDetected
2442_pos	739.84	1.0861	16.896	17.3649	16.612	16.552	16.7607		16.2336	16.8882	17.103	17.2491	17.2125	17.0826		16.7692	16.525	16.4701	16.5083	16.3972	16.5579	16.2045	16.499	+	Unknown					Detected	Detected	NotDetected
2443_pos	737.844	1.0863	17.1155	17.6142	16.912	17.0382	16.9074	15.9314	16.7348	17.2327	17.3369	17.8804	17.4836	17.3828		17.4777	16.4362	16.805	16.6316	16.5955	16.987		16.7279	+	Unknown					NotDetected	Detected	Detected
2473_pos	742.8	1.0908	18.2268	18.7301	18.352	18.1086	17.7267		17.3536	18.449	18.1113	18.7165	18.5348	18.4765		18.4228	13.9434	14.4507	11.3764	14.0688	14.7401		12.8601	+	Unknown					Detected	Detected	NotDetected
2481_pos	746.792	1.0922	17.1438	17.6479	17.2738	17.0601	16.8432	15.5261	16.7873	16.9723	17.0513	17.3839	17.32	17.3258	16.2899	17.0689	16.5154	16.6271	16.4258	16.3266	16.4504		16.5154	+	Unknown					NotDetected	Detected	Detected
2486_pos	738.806	1.0936	17.1503	17.7363	17.4579	17.124	17.3076		16.8981	17.0159	17.1629	17.36	17.3942	17.2204	16.3181	16.8919	16.4729	16.6665	16.5269	16.6031	16.5625	16.2915	16.5481	+	Unknown					Detected	Detected	NotDetected
2487_pos	586.748	1.0936	16.1403	16.5214	16.7038	16.27	16.4045		16.3205	16.0689	15.9528	16.0688	16.0749	16.156		16.1466	13.8745	11.0677	13.9345	14.5898	12.0428		14.0306	+	Unknown					Detected	NotDetected	NotDetected
2490_pos	153.064	1.0952	13.8549	13.7744	12.1953	12.9333	14.4275	15.7709	13.6275	15.1486	12.1232	15.1929	14.808	13.9048		15.0178	15.6899	15.9017	16.873	15.6457	15.4219		15.5408	+	Unknown					NotDetected	NotDetected	Detected
2567_pos	162.112	1.0988	19.8285	19.6039	21.0363	20.1849	19.9528	15.4319	20.2957	11.5948	11.3065	14.2476	15.2895	14.7221		14.0072	14.5012	12.6403	14.5891	13.4427	13.6061	15.2852	11.1661	+	[M+H]+	Carnitine	Carnitine: [M+H]+: 0.964			Detected	NotDetected	NotDetected
2577_pos	132.077	1.1009	18.7539	18.4741	20.0769	18.9007	19.2007		19.4384	14.3373	13.0703	13.2229	14.9512	15.1212		12.4145	15.3767	15.2452	13.7051	14.8294	13.3463		13.5842	+	Unknown					Detected	NotDetected	NotDetected
2580_pos	144.102	1.101	16.6051	16.0849	17.7593	16.6432	16.3935		16.763	13.4574	13.4424	14.9982	13.3354	15.0753		14.8612	15.6602	15.7517	16.3258	15.5833	15.8243		15.7026	+	[M+H-H2O]+	Carnitine	Carnitine: [M+H-H2O]+: 0.937			Detected	NotDetected	NotDetected
2696_pos	204.123	1.1013	17.986	17.9324	19.1494	18.4892	18.3565		18.5266	13.7414	12.6827	14.9491	13.6353	7.96092		13.425	15.658	15.5342	15.7539	15.5272	15.7103		15.7123	+	[M]+	Acetylcarnitine	Acetylcarnitine: [M]+: 0.897			Detected	NotDetected	NotDetected
2721_pos	920.719	1.1033	17.0198	17.3968	17.8621	16.5839	20.0457		17.2614	16.5862	16.3419	16.6653	16.7273	16.7343		16.6531	16.2653	16.2655	16.4443	16.1431	15.8841		16.3034	+	Unknown					Detected	NotDetected	NotDetected
4330_pos	364.122	1.1033	17.3231	17.0781	18.464	17.5197	16.9248		17.6374	13.4687	13.2149	14.8106	12.5955	11.3995		15.1673	14.059	14.4804	13.9661	14.2108	14.8724		10.3165	+	Unknown					Detected	NotDetected	NotDetected
2727_pos	753.672	1.1037	17.8381	18.3183	17.4319	17.7976	17.6775	16.278	17.3939	17.5583	17.7282	18.1322	17.9311	17.8454	17.0994	17.942	17.2626	17.2648	16.5308	16.8662	17.354		17.1668	+	Unknown					NotDetected	Detected	Detected
2732_pos	761.659	1.1043	13.0513	13.5012	13.1922	13.2896	13.7337		17.5775	18.0742	18.0344	18.4456	18.1469	18.1908		18.0408	17.1775	17.3653	17.1889	17.2428	17.3373		17.2091	+	Unknown					NotDetected	Detected	NotDetected
2734_pos	763.654	1.1046	16.9223	17.3476	17.0782	16.7923	16.8928	15.4659	16.6177	16.7191	17.0555	17.3449	17.4118	17.1503		16.9621	16.3181	16.444	16.3719	16.4212	16.493		16.29	+	Unknown					NotDetected	Detected	NotDetected
2737_pos	840.402	1.1046	18.4613	19.0434	18.1405	18.4393	18.7709	16.7928	18.2228	17.8499	17.9225	17.8766	18.354	18.1355	17.1464	17.9276	17.4518	17.3491	16.7366	17.2116	17.6277	17.1306	17.3426	+	Unknown					Detected	Detected	NotDetected
2743_pos	1263.47	1.1053	16.6197	17.1195	17.204	16.8902	16.8639	15.5275	16.7492	16.2407	16.3638	16.5126	16.395	16.1412	15.6358	16.3497	10.6319	14.1253	14.0622	13.8163	14.9366		15.988	+	Unknown					NotDetected	Detected	NotDetected
2722_pos	958.315	1.1055	17.5765	17.9387	18.1986	17.2903	19.6714	15.9273	17.6002	16.8646	17.0145	16.8804	17.3657	17.327	16.8529	17.1872	16.669	16.6082	16.7032	16.4739	16.7296		16.4511	+	Unknown					Detected	Detected	NotDetected
2744_pos	760.624	1.1055	18.5918	19.2804	18.1542	18.5121	18.2594	17.1079	18.362	18.6375	18.3709	19.0351	18.5867	18.5172	18.1017	18.6922	17.7889	17.9359	17.9877	17.792	17.9507		17.8857	+	Unknown					NotDetected	NotDetected	NotDetected
2746_pos	1275.37	1.1058	16.9704	17.6886	17.2107	16.6549	17.0797		16.7799	16.761	16.6907	16.7191	16.8518	16.805		16.8001	16.3885	16.2596	15.6296	16.0601	16.375		16.3942	+	Unknown					NotDetected	Detected	Detected
2748_pos	1285.28	1.1058	17.2352	17.6358	17.3716	17.0515	17.2418		16.6296	16.7804	16.6984	16.952	17.2066	16.6038		16.6389	16.1877	16.4949	16.3603	16.1953	16.4431	16.0452	16.2604	+	Unknown					NotDetected	Detected	NotDetected
2749_pos	1273.38	1.1058	17.1017	17.6675	17.6196	16.8367	18.542		16.9064	16.5261	16.7481	16.8166	17.1745	16.8524	16.1464	16.7856	16.3869	16.1911	16.4352	16.1182	16.2684	16.1551	16.5106	+	Unknown					Detected	Detected	NotDetected
2750_pos	1268.42	1.1059	16.7613	17.4369	17.1891	16.8487	16.9607		16.65	16.631	16.5468	16.7395	16.8329	16.7109	16.3495	16.4067	16.278	16.3099	16.2714	16.0368	16.5059	15.8067	16.2804	+	Unknown					NotDetected	Detected	NotDetected
2751_pos	608.386	1.106	16.3181	16.7878	17.5261	17.1003	16.8196		16.6517	12.8698	14.4389	10.6745	11.2466	11.7367		14.4834	13.5455	13.801	15.0621	14.9109	15.1317		11.1626	+	Unknown					Detected	NotDetected	NotDetected
2753_pos	1282.32	1.1061	16.5268	17.3111	16.605	16.6012	16.7049		16.6518	16.2944	16.4348	16.3157	16.6133	16.4722		16.4145	16.0755	15.9745	16.1589	15.8715	16.1166		16.0054	+	Unknown					Detected	NotDetected	NotDetected
2756_pos	1270.42	1.1062	16.6653	17.2672	16.8881	16.7356	16.8017		16.726	16.6104	16.424	16.8475	16.7755	16.6623		16.5295	16.1721	16.27	16.2239	15.7435	16.0694		15.9575	+	Unknown					NotDetected	Detected	NotDetected
2757_pos	1277.36	1.1062	16.5948	17.3157	17.2517	16.9447	16.9877		16.9302	16.0785	16.1953	16.3009	16.5713	16.5929	15.6519	16.4169	16.0737	15.8962	16.4178	15.6358	16.175		15.9873	+	Unknown					NotDetected	Detected	NotDetected
2760_pos	1276.34	1.1064	17.0116	17.5868	17.1748	16.705	17.0723	15.5852	16.6805	16.278	16.518	16.8704	17.079	16.4405	15.9028	16.569	16.0121	16.218	16.2742	16.0804	16.4376		16.3593	+	Unknown					NotDetected	Detected	NotDetected
3198_pos	150.113	1.107	13.5684	10.869	14.8526	10.7666	14.4598		11.8708	23.9346	22.8766	23.3098	18.0368	18.7335		22.9274	15.2984	12.2123	14.6116	13.7086	9.99761		13.9345	+	[M+H]+	Triethanolamine; LC-ESI-QTOF; MS2; CE	Triethanolamine; LC-ESI-QTOF; MS2; CE: [M+H]+: 0.943			NotDetected	Detected	NotDetected
3206_pos	1278.33	1.107	17.0326	17.7825	17.3522	17.0085	17.1809		16.7889	16.8448	16.7267	17.0652	17.0583	16.9669	15.8736	17.1749	16.5421	16.2539	16.3293	16.2692	16.5859	16.1698	16.2547	+	Unknown					NotDetected	Detected	NotDetected
9019_pos	344.228	1.107	16.5852	16.5194	17.9077	17.3891	17.0949	15.7675	17.6665	18.8851	17.3953	18.5026	16.7354	17.0169		18.0569	16.5819	16.2395	16.1919	16.2239	16.0406		16.3393	+	Unknown					NotDetected	Detected	NotDetected
3246_pos	1290.24	1.1071	16.8778	17.7704	17.2618	16.8017	17.3373		16.65	16.7405	16.5788	16.9012	16.9841	16.8253	16.1464	16.6592	16.2394	16.1093	15.7755	16.1129	16.3863	16.308	16.2652	+	Unknown					Detected	Detected	NotDetected
3210_pos	114.066	1.1072	21.031	20.8339	22.4528	21.2926	21.2719		21.5823	14.8823	14.2915	11.9363	13.6447	13.8584		10.933	15.3709	13.9564	15.2098	11.3836	13.8205		10.0957	+	Unknown					Detected	NotDetected	NotDetected
3221_pos	1287.28	1.1072	16.5884	17.3946	16.8662	16.4819	16.6591	15.7435	16.5629	16.553	16.3743	16.3728	16.6623	16.7967	15.7261	16.6048	16.2362	16.369	16.1657	16.0269	15.9909		15.8491	+	Unknown					NotDetected	Detected	NotDetected
3224_pos	283.175	1.1073	12.4924	12.6434	15.051	12.7575	14.1687		12.2576	19.7646	17.873	18.6517	18.3716	17.6916		18.728	14.3809	13.3865	13.8149	14.8645	13.125		12.7916	+	[M+H]+	Hexaethylene glycol; CE30; IIRDTKBZINWQAW-UHFFFAOYSA-N	Hexaethylene glycol; CE30; IIRDTKBZINWQAW-UHFFFAOYSA-N: [M+H]+: 0.892			NotDetected	Detected	NotDetected
3249_pos	773.564	1.1077	16.8171	17.2656	17.1185	16.8331	16.9676		16.8041	16.5632	16.5381	16.8593	17.0136	16.6451		16.5651	15.7144	16.0073	16.2599	15.9273	16.3555		16.1672	+	Unknown					NotDetected	Detected	Detected
3251_pos	388.254	1.1078	16.643	16.3675	17.734	17.18	16.7861		17.4739	16.5257	15.7889	17.378	16.4689	16.3397		16.7544	11.5216	13.2223	14.7933	13.4144	12.0244		14.6543	+	Unknown					Detected	NotDetected	NotDetected
3254_pos	153.066	1.1079	16.9525	16.5606	18.6238	17.553	17.3939		17.4483	12.1006	14.1058	12.6725	14.1138	9.30233		14.5943	15.1365	15.2147	13.4313	13.749	13.7402		14.5376	+/-	[M+NH4]+, [M+Acetate]-			+	[M+NH4]+	Detected	NotDetected	NotDetected
3260_pos	1286.25	1.1079	16.7857	17.605	17.1667	16.7173	16.8458		16.5147	16.3668	16.5052	16.8204	16.7442	16.5207	16.1594	16.4984	16.5684	16.0958	16.3737	16.1961	16.3258	16.2523	16.3296	+	Unknown					NotDetected	Detected	NotDetected
8803_pos	300.202	1.1079	16.2344	16.4255	17.6537	17.2935	16.7464	16.5113	17.4251	20.2774	18.3595	19.1902	17.8561	18.212	16.0226	19.1198	16.149	15.5421	17.1173	16.289	16.4638	16.0159	16.3009	+	[M+NH4]+	Hexaethylene glycol; CE30; IIRDTKBZINWQAW-UHFFFAOYSA-N	Hexaethylene glycol; CE30; IIRDTKBZINWQAW-UHFFFAOYSA-N: [M+NH4]+: 0.914			NotDetected	Detected	NotDetected
9045_pos	432.28	1.1079	15.4936	15.6847	17.0981	16.27	16.3913		16.4666	15.637	15.7126	16.236	15.9957	14.8924		15.6296	16.0092	15.8463	15.357	15.7277	15.7634		15.8102	+	[M+NH4]+	Nonaethylene glycol	Nonaethylene glycol: [M+NH4]+: 0.948			Detected	NotDetected	NotDetected
3270_pos	476.307	1.1083	16.8846	17.2684	18.3743	17.5891	17.4578		17.797	15.9763	16.503	17.2045	16.9178	16.8514		16.9505	16.8529	16.7949	16.9028	16.6782	16.7226		16.8391	+	Unknown					Detected	NotDetected	NotDetected
3274_pos	1292.23	1.1083	17.2522	17.3227	17.6424	17.4674	17.4545		17.4054	15.7889	16.0073	16.0647	16.9309	16.7203		16.12	15.9255	15.6346	16.5204	15.7402	16.2929	15.7203	16.0383	+	Unknown					NotDetected	Detected	NotDetected
2441_pos	239.149	1.1084	17.4808	17.7599	18.7452	18.486	17.751	17.8302	18.1198	20.1478	18.5527	18.8799	18.3937	18.6388	16.9359	19.0515	18.0321	17.0707	18.0797	17.7386	17.6367	18.1534	17.6617	+	[M+H]+	Pentaethylene glycol	Pentaethylene glycol: [M+H]+: 0.866			NotDetected	Detected	NotDetected
3275_pos	256.176	1.1084	15.9248	16.0703	16.5632	16.2517	16.1359	16.5328	16.582	18.4036	16.7884	16.9263	16.5579	16.9748		17.3533	16.1244	15.477	16.2709	16.0967	16.3561	16.1473	15.8448	+	[M+NH4]+	Pentaethylene glycol	Pentaethylene glycol: [M+NH4]+: 0.930			NotDetected	Detected	NotDetected
3280_pos	1295.19	1.1085	14.0127	14.1064	10.8495	9.53735	13.1874	15.3719	16.9738	16.6285	16.5794	16.4511	16.8264	16.8903		16.7533	16.0092	15.9938	16.0555	16.1039	16.2421	16.2499	16.2092	+	Unknown					NotDetected	Detected	NotDetected
3284_pos	564.359	1.1087	16.3787	16.1227	17.6632	17.0188	17.12		17.2045	14.164	13.9776	14.9773	13.6504	14.5182		10.3935	9.64415	11.8282	14.7025	14.2195	15.118		14.7633	+	Unknown					Detected	NotDetected	NotDetected
3288_pos	1296.16	1.1087	16.7539	17.1335	16.8507	16.8646	17.0776		16.7692	16.4391	16.4504	16.669	16.7597	16.7493		16.7246	16.363	16.2375	16.278	16.0102	16.3064		16.2539	+	Unknown					Detected	Detected	Detected
4021_pos	1297.19	1.1093	13.3917	14.196	14.4944	13.9709	13.7598		13.1738	16.325	16.4059	16.2087	16.5046	16.8078		16.3892	16.0546	15.7934	16.0941	15.9163	16.086	15.8545	15.9825	+	Unknown					NotDetected	Detected	NotDetected
4040_pos	1302.14	1.1101	16.4419	17.0994	17.1484	16.8156	16.872		16.8035	16.094	16.1995	16.2724	16.6531	16.4226		16.335	16.0607	15.6445	16.2992	15.8137	16.1297		15.7912	+	Unknown					NotDetected	Detected	NotDetected
4046_pos	1305.11	1.1103	16.5018	17.4606	16.8384	16.8259	16.7015	15.882	16.4867	16.4029	16.3426	16.4872	16.7244	16.6525	15.6978	16.3758	16.0721	16.0675	15.847	16.0226	16.27		16.0462	+	Unknown					NotDetected	NotDetected	Detected
4048_pos	1303.11	1.1103	16.8571	17.6085	16.8346	16.6738	17.075	15.9294	17.0316	16.3735	16.4867	16.5214	17.003	16.5839		16.6696	16.3266	15.9375	16.2931	15.9634	16.303	16.0822	16.239	+	Unknown					NotDetected	Detected	NotDetected
4060_pos	1301.12	1.1114	16.6408	17.3578	17.0826	16.6439	16.8958	15.4448	16.7967	16.3986	16.3342	16.7209	16.6197	16.5031	15.8133	16.3935	16.1452	16.062	16.2655	15.8001	16.1628		16.0536	+	Unknown					NotDetected	Detected	NotDetected
4069_pos	836.408	1.1123	16.91	17.5204	17.0614	16.7562	16.9158		16.789	16.5423	16.3289	16.4096	16.8335	16.4476		16.5842	13.0359	15.2926	15.1803	15.1104	13.6661		15.9525	+	Unknown					NotDetected	Detected	NotDetected
4068_pos	260.815	1.1124	15.9069	16.3847	16.8683	16.3188	16.1627		15.9048	16.2572	16.2796	16.2393	16.2409	16.3675	15.912	15.9704	16.1447	15.9743	16.2199	16.0388	16.0651	15.7261	16.1278	+	Unknown					NotDetected	Detected	NotDetected
4072_pos	1308.07	1.1125	16.7601	17.4034	17.0638	16.8003	16.9252		16.5079	16.5907	16.4045	16.6604	16.9797	16.5742	16.014	16.7878	16.2336	15.8976	16.2517	16.2003	16.4139	16.0131	16.2442	+	Unknown					NotDetected	Detected	NotDetected
4322_pos	842.402	1.114	13.6475	14.1745	13.4449	13.7458	12.9321		14.246	17.4589	17.783	17.706	18.0749	18.0455	16.9894	17.8563	17.4056	17.1313	17.1878	16.9324	17.4161	17.014	17.0499	+	Unknown					NotDetected	Detected	NotDetected
4336_pos	552.605	1.1146	16.3119	16.9212	16.9492	16.6732	16.4362		16.3979	16.2698	16.3273	16.1508	16.5671	16.5632		16.3173	16.0044	16.3426	16.096	15.6859	15.9007		15.848	+	Unknown					Detected	Detected	Detected
4346_pos	902.354	1.1152	17.28	18.0906	17.7782	17.5079	17.4918	15.7109	17.1178	16.9353	16.9807	16.9758	17.0592	17.0485	16.3041	16.7412	16.3563	16.4433	16.6476	16.168	16.8204		16.4023	+	Unknown					NotDetected	NotDetected	Detected
4349_pos	1310.07	1.1154	16.598	17.2946	16.5807	16.7085	16.7477	15.4027	16.5982	16.6358	16.266	16.4998	16.7884	16.4059	15.9595	16.5871	16.2875	16.1343	16.1509	15.9792	16.1618		15.986	+	Unknown					NotDetected	Detected	NotDetected
4353_pos	960.312	1.1156	17.0753	17.8561	17.4942	17.2636	17.4074		17.1341	16.6894	16.5133	16.882	17.1796	16.736		16.7214	16.3966	16.4547	16.4384	16.1412	16.4		16.2499	+	Unknown					NotDetected	Detected	NotDetected
4357_pos	896.363	1.1157	17.6255	17.8989	17.3536	17.7258	17.7036		17.3909	16.8078	17.1266	17.1262	17.5524	17.4195		17.0406	16.6315	16.672	16.632	16.6383	16.6214		16.6592	+	Unknown					Detected	Detected	Detected
5287_pos	615.289	1.1159	16.6797	16.8161	17.1775	16.0758	17.7889	16.6158	17.1864	17.8294	17.1461	17.0316	17.367	17.3001		17.2696	17.0536	16.8672	17.7496	17.1235	17.2154	16.987	16.8877	+	Unknown					NotDetected	NotDetected	NotDetected
4369_pos	604.573	1.1167	18.0728	18.8305	18.0304	18.3111	18.2189		18.152	17.9911	17.9821	17.7836	18.4506	17.8862	17.4977	18.1129	17.734	17.8267	17.0831	17.6479	17.91	16.9977	17.5752	+	Unknown					Detected	Detected	NotDetected
4371_pos	662.531	1.1169	16.8793	17.5254	17.4522	17.1012	17.2175	15.81	16.7912	17.1927	16.9565	17.0527	17.3975	17.0188	16.5234	16.8357	16.5288	16.6221	16.5414	16.3585	16.6012		16.5606	+	Unknown					NotDetected	Detected	Detected
4374_pos	956.319	1.1169	17.3177	17.949	17.0611	17.3533	17.5008	16.4694	17.3521	17.1508	17.0269	17.2016	17.5593	17.2915	16.3342	17.0712	16.6408	16.5872	16.6033	16.3787	16.8095		16.6481	+	Unknown					NotDetected	Detected	Detected
4382_pos	602.575	1.117	10.9732	13.6003	14.5688	13.9497	13.6265		14.3063	16.6356	16.6057	16.4398	16.5547	16.4784		16.5929	14.1717	12.8055	13.404	13.44	12.6728		15.2869	+	Unknown					NotDetected	Detected	NotDetected
4407_pos	666.526	1.1173	17.5527	18.3968	17.4067	17.4596	17.9349		17.5602	17.7264	17.5775	17.5055	17.8772	17.7562		17.6946	17.2676	17.4369	17.1661	17.2458	17.2982	17.0972	17.1847	+	Unknown					Detected	Detected	NotDetected
4594_pos	1087.87	1.1206	17.2801	17.3667	17.6461	16.6439	19.4796	15.8523	16.4638	16.6271	16.3596	16.5801	16.6713	16.6256	16.1253	16.5547	16.3025	16.2606	16.217	16.1594	16.0415		16.0994	+	Unknown					NotDetected	NotDetected	Detected
4627_pos	852.578	1.1222	12.6418	14.2185	10.5002	12.2457	14.2445		13.4071	16.8793	16.9248	16.624	16.9919	16.8566	16.1568	16.9715	16.5394	16.6774	16.5305	16.2939	16.3935		16.4262	+	Unknown					NotDetected	Detected	NotDetected
4633_pos	710.619	1.1225	17.0892	17.582	17.4075	17.1877	17.2162		16.9973	17.0318	17.1021	17.2344	17.1915	17.0269		17.0781	16.5566	16.675	16.4127	16.2507	16.6364		16.4848	+	Unknown					NotDetected	Detected	NotDetected
4645_pos	714.613	1.1234	16.8357	17.3316	17.3828	16.961	17.0323		16.8523	16.9763	16.8155	17.0005	17.3544	17.2187		17.0456	16.5648	16.6007	16.449	16.3396	16.6303		16.4666	+	Unknown					NotDetected	Detected	NotDetected
4663_pos	712.616	1.1239	17.4763	17.8754	17.8584	17.4252	17.3944		17.0073	17.5733	17.2003	17.598	17.4666	17.2523		17.3872	17.0878	17.2208	16.8549	16.8243	16.9807	16.6513	16.8688	+	Unknown					NotDetected	Detected	NotDetected
4667_pos	792.622	1.124	16.6383	17.0854	17.0294	16.7349	16.8469		16.7002	16.7503	16.449	16.8459	16.805	16.9455		16.8603	16.1196	16.1048	16.1508	15.934	16.178		16.0694	+	Unknown					NotDetected	Detected	NotDetected
4668_pos	592.706	1.1242	16.8539	17.3258	17.5179	16.8908	16.9374		16.5487	16.7376	16.5474	16.5645	16.8166	16.5321		16.6574	17.1594	16.3173	16.6865	16.4423	16.5557		16.637	+	Unknown					NotDetected	Detected	NotDetected
4997_pos	794.619	1.125	16.9007	17.515	17.2628	16.9708	17.035		16.8215	16.8921	17.0922	16.7738	16.917	16.8345	16.2994	16.9059	16.0931	16.552	16.3707	16.245	16.5065		16.174	+	Unknown					NotDetected	NotDetected	Detected
5003_pos	172.095	1.1254	9.47142	13.2137	14.046	14.3502	12.7744		13.0115	22.8264	21.728	21.9521	19.2977	17.3316		21.8926	15.0381	14.2874	14.0833	13.1387	9.64278		14.497	+	[M+Na]+	Triethanolamine; LC-ESI-QTOF; MS2; CE	Triethanolamine; LC-ESI-QTOF; MS2; CE: [M+Na]+: 0.494			NotDetected	Detected	NotDetected
5006_pos	282.86	1.1255	16.5788	16.987	17.3554	16.7828	16.4715		16.6183	17.0043	16.7929	16.9893	17.1448	17.0926		17.0305	16.7279	16.7751	16.7756	16.6497	16.7243		16.7109	+	Unknown					Detected	NotDetected	NotDetected
5017_pos	280.865	1.1264	18.1266	18.4339	18.3555	18.0983	17.8738		17.9002	18.2768	17.9545	18.232	18.5664	18.2197		18.3819	18.0011	17.808	17.3928	17.7586	18.2154	17.8174	17.8139	+	Unknown					Detected	NotDetected	NotDetected
5023_pos	261.131	1.1266	19.7431	19.5864	20.4727	20.0815	19.4622	19.8332	20.0906	21.9459	20.6588	20.9537	20.3895	20.6737	18.889	21.0263	19.9812	19.4736	20.1347	19.7927	19.7624	19.9885	19.571	+	[M+Na]+	Pentaethylene glycol	Pentaethylene glycol: [M+Na]+: 0.914			NotDetected	Detected	NotDetected
5049_pos	734.665	1.1272	17.0826	17.5318	17.2795	16.9182	17.1494	15.9455	16.6531	17.1429	17.2772	17.2195	17.3574	17.3653	16.3181	17.3634	16.5645	16.6346	16.3839	16.4291	16.8464		16.6984	+	Unknown					NotDetected	Detected	Detected
5063_pos	657.366	1.1279	17.2266	17.0011	17.7814	17.2543	17.4237		17.6211	13.2313	14.4981	12.1089	11.5992	11.1315		12.5372	11.2965	11.7633	12.5985	14.7567	13.2866		14.7514	+	Unknown					Detected	NotDetected	NotDetected
5067_pos	762.703	1.1281	16.6283	16.8799	17.0082	16.6853	16.6368		16.335	17.1008	16.7319	17.197	17.3442	16.96		17.1026	16.3468	16.4846	16.2579	16.272	16.3593	16.3795	16.1271	+	Unknown					NotDetected	Detected	NotDetected
5079_pos	305.157	1.1284	18.6315	18.3587	19.5604	19.2624	18.4989	18.9084	19.6653	22.3043	20.711	21.4672	20.1796	20.3597	18.3327	21.3524	18.5212	18.2033	19.0399	17.7732	18.6296	17.6999	18.4891	+	[M+Na]+	Hexaethylene glycol	Hexaethylene glycol: [M+Na]+: 0.917			NotDetected	Detected	NotDetected
5092_pos	816.667	1.1288	17.2507	17.6592	17.1633	17.2428	17.2596		17.1003	17.1486	17.0321	17.1637	17.2307	17.0963	16.395	17.0391	16.5281	16.5448	16.3342	16.1542	16.5025	16.1758	16.168	+	Unknown					NotDetected	Detected	NotDetected
5093_pos	349.183	1.1288	18.1925	18.0733	18.9263	18.792	18.0703	17.2175	18.9701	20.2477	18.9639	20.0792	18.4589	18.6324	16.7951	19.3895	17.8028	16.4089	17.2474	16.9115	17.4912	16.4008	17.3434	+	Unknown					NotDetected	Detected	NotDetected
5081_pos	958.625	1.129	17.0059	17.4125	17.2959	17.0183	17.1306		16.7653	16.539	16.2684	16.9192	17.0776	16.8155		16.4504	16.2376	16.2466	16.2779	16.0908	16.359		16.2145	+	Unknown					Detected	Detected	NotDetected
6932_pos	569.314	1.129	17.5308	17.3979	17.9334	17.9552	17.9412		18.1978	16.6042	16.4859	16.5974	16.7146	16.7604		16.6016	16.556	16.3822	16.7132	16.2216	16.4272		16.48	+	Unknown					Detected	NotDetected	NotDetected
5098_pos	136.048	1.1291	20.5361	20.2278	21.6676	20.8805	20.3797		20.9471	15.2045	10.6835	11.1006	12.4492	13.763		14.045	15.2308	11.8353	14.6991	14.3439	13.3766		14.7467	+/-	[M+Na]+, [M-H]-			+	[M+Na]+	Detected	NotDetected	NotDetected
5160_pos	876.623	1.1292	17.1961	17.8313	17.5623	17.1573	17.4179		17.0904	17.055	16.6972	16.7721	17.1182	16.8877	16.3795	17.0202	16.2228	16.4993	16.5371	16.2795	16.8028		16.1612	+	Unknown					NotDetected	Detected	NotDetected
5120_pos	158.031	1.1293	17.2125	17.5544	18.1486	17.59	17.6022		17.79	14.5664	14.0629	14.8704	12.176	14.928		14.615	13.4432	13.9563	11.8475	12.2215	12.6719		11.8333	+	Unknown					Detected	NotDetected	NotDetected
6663_pos	393.21	1.1294	17.7363	17.5913	18.6623	18.4758	17.9035	16.2045	18.4817	17.9174	16.9115	18.4763	16.4305	16.8056		17.591	17.5945	16.0462	16.5891	16.0629	16.9223		16.7079	+	Unknown					NotDetected	Detected	Detected
5131_pos	820.661	1.1295	16.8054	17.4048	17.2208	16.9005	17.0281		16.8423	16.8259	16.4915	16.642	16.896	16.6647	15.9243	16.6954	16.299	16.3832	16.2766	16.1333	16.1473		16.2827	+	Unknown					NotDetected	Detected	NotDetected
5135_pos	322.037	1.1297	17.9079	17.8526	19.0861	18.4346	18.258		18.4699	13.5322	13.9864	13.5776	12.359	13.6121		14.6391	13.9541	12.9437	15.3932	14.1192	13.0059		14.7778	+	Unknown					Detected	NotDetected	NotDetected
5136_pos	758.707	1.1297	17.3165	17.4488	17.2612	17.2483	17.2631		17.1178	18.0176	17.645	17.8262	18.0006	17.9202	16.8362	17.8104	16.8582	17.3056	16.8012	17.0648	17.3426		17.0344	+	Unknown					NotDetected	Detected	Detected
5323_pos	481.262	1.1297	18.3514	18.3644	19.0792	18.954	18.5934	16.5065	19.0018	17.222	16.351	18.3898	17.4092	16.9324		17.0895	17.8712	17.0266	16.9273	16.9965	17.3323		17.2253	+	Unknown					Detected	NotDetected	NotDetected
5139_pos	437.236	1.1298	17.1603	16.9615	18.0756	17.7255	17.4344	15.271	17.8601	16.1936	15.9831	17.5315	15.6592	16.1164	15.4433	16.5254	16.9933	16.1942	16.1902	15.5878	16.612		16.0035	+	[M+Na]+	Nonaethylene glycol	Nonaethylene glycol: [M+Na]+: 0.948			Detected	Detected	Detected
5152_pos	299.009	1.1301	16.7079	16.0904	17.8424	17.2564	16.7704		17.3126	13.204	13.0935	12.1064	13.3604	14.8188		15.2581	14.34	11.9715	14.136	15.0823	9.3087		13.1762	+	Unknown					Detected	NotDetected	NotDetected
5153_pos	362.869	1.1301	18.1908	18.5573	18.6408	18.3672	18.0648	17.8253	18.3171	18.8534	18.577	18.6759	18.686	18.5216	18.1171	18.5515	18.4054	18.3791	17.9821	18.2442	18.5494		18.2848	+	Unknown					NotDetected	Detected	Detected
5157_pos	680.7	1.1302	17.0059	17.5241	17.5545	17.0661	17.1245	15.8955	16.815	17.0726	16.9699	17.3196	17.3876	16.958	16.2393	17.0221	16.7619	16.9033	16.8093	16.5645	16.4901		16.8226	+	Unknown					NotDetected	Detected	Detected
5159_pos	1040.63	1.1303	16.7544	17.2519	17.2144	16.8598	17.0099		16.8232	16.6954	16.4687	16.864	16.7244	16.657	15.9314	16.7197	16.2692	16.3134	16.3327	15.8934	16.4355	15.9684	16.3906	+	Unknown					NotDetected	Detected	NotDetected
5163_pos	704.745	1.1304	17.0661	17.6405	17.2962	17.2257	17.2574	16.0121	17.2294	17.3254	17.1655	17.5441	17.2133	17.5116	16.5221	17.2401	16.7487	16.7647	16.217	16.6084	17.1088		16.6726	+	Unknown					NotDetected	Detected	Detected
5166_pos	1098.59	1.1305	16.5691	16.9177	16.9077	16.7249	16.7023		16.6772	16.4547	16.3623	16.2875	16.7383	16.5535		16.5674	16.1507	15.7014	16.1473	15.8803	16.1652		15.9841	+	Unknown					NotDetected	Detected	NotDetected
5197_pos	898.671	1.1307	17.5174	17.722	17.7312	17.0587	17.9314	15.7653	17.1955	17.1826	17.0112	17.0541	17.2632	17.1762	16.2352	17.2584	16.6133	16.4398	16.5439	16.3419	16.6394		16.5357	+	Unknown					Detected	Detected	NotDetected
5288_pos	104.107	1.1313	18.9251	18.9251	19.6015	19.0996	18.7962		19.3312	14.3366	11.0036	14.6281	14.9687	14.6323		14.9286	16.278	16.1043	16.3853	16.0587	16.3247		16.313	+	Unknown					Detected	NotDetected	NotDetected
5290_pos	956.629	1.1313	16.9481	17.1048	17.4993	17.2174	17.1544		17.1554	16.2278	16.1039	16.3017	16.8001	16.5308		16.212	15.8651	15.8242	16.505	15.8787	16.3332		16.1217	+	Unknown					NotDetected	Detected	NotDetected
5292_pos	902.665	1.1314	16.6756	17.3761	17.2378	16.858	16.9735		16.8568	16.7801	16.571	16.5421	17.0462	16.9738		16.8602	16.4935	16.1629	16.3391	16.2609	16.5239		16.3545	+	Unknown					NotDetected	Detected	NotDetected
5296_pos	980.675	1.1316	17.0712	17.5674	17.2318	16.9485	17.1224		16.84	16.7856	16.8437	17.1425	17.2274	17.2191	16.3212	16.8133	16.5381	16.3548	16.0611	15.9996	16.7811	16.0226	16.3758	+	Unknown					NotDetected	Detected	NotDetected
5330_pos	1144.68	1.1326	16.7584	17.0652	16.986	16.4582	16.8405	15.883	16.96	16.8903	16.468	16.7732	16.7743	16.962	16.1834	16.9595	15.912	16.0638	16.1939	15.9622	16.1995		16.1749	+	Unknown					NotDetected	Detected	NotDetected
5345_pos	1130.03	1.1329	16.6586	17.2133	17.527	17.1451	16.3319	16.2676	16.7848	14.8004	11.9748	13.9575	15.0782	15.1244		13.1632	16.7063	16.5703	16.7142	16.4996	16.7126		16.5826	+	Unknown					NotDetected	NotDetected	NotDetected
5347_pos	1204.63	1.1329	16.2986	16.5675	17.0581	16.6733	16.6435		16.6273	16.5261	16.3001	16.5018	16.5987	16.5401		16.565	16.2039	16.0957	16.1765	15.8767	16.1257		16.0836	+	Unknown					NotDetected	Detected	NotDetected
5289_pos	862.761	1.1334	17.7596	18.137	17.7386	17.774	17.9794	16.2812	17.6843	17.5421	17.4048	17.5221	17.646	17.468	16.7061	17.4559	16.9967	16.7803	16.2923	16.5846	17.1468		16.569	+	Unknown					NotDetected	Detected	Detected
5368_pos	1124.63	1.1337	16.5481	16.8825	17.152	16.8894	16.8615		16.889	16.0255	16.3563	16.3525	16.4233	16.3335		16.0858	14.1022	14.03	13.1477	13.6781	12.4597		14.2893	+	Unknown					NotDetected	Detected	NotDetected
5370_pos	728.791	1.1341	16.7238	17.1385	17.2137	16.5004	16.8539		16.7596	16.9475	16.6504	16.9056	17.165	16.8672	16.3119	16.9991	16.4596	16.8662	16.3411	16.1102	16.5031		16.3847	+	Unknown					Detected	NotDetected	Detected
5376_pos	588.829	1.1342	16.6063	16.9851	17.2776	16.3817	17.068	15.3466	16.7694	16.4645	16.4118	16.7878	16.6574	16.6053		16.8001	16.5852	16.4846	16.4054	16.1333	16.2095	15.7912	16.3687	+	Unknown					NotDetected	NotDetected	NotDetected
5382_pos	1066.67	1.1347	16.4977	17.1429	16.9257	16.5604	16.5576	15.3273	16.2978	16.3412	16.2393	16.5214	16.6732	16.3928	15.8693	16.4772	16.1178	15.8725	16.1274	15.9099	16.1203		15.9644	+	Unknown					NotDetected	Detected	NotDetected
5389_pos	1146.68	1.1351	16.9644	17.4973	17.2285	16.8215	17.0191	15.5261	16.7255	17.0684	16.6208	16.9294	17.1953	16.8762	16.112	17.0059	16.6183	16.4435	15.847	16.4362	16.5586		16.2716	+	Unknown					NotDetected	Detected	Detected
5391_pos	1008.71	1.1351	16.8286	17.2083	16.9043	16.7682	16.8129		16.7648	16.6435	16.3839	16.8023	16.6531	16.4963		16.597	16.1525	16.0687	15.8448	15.8373	16.2352		16.0245	+	Unknown					NotDetected	Detected	Detected
5398_pos	444.872	1.1356	18.6853	19.0985	19.0849	18.8167	18.6543	18.3521	18.571	19.3417	19.1785	19.2503	19.2513	19.1976	18.6158	19.2887	18.738	19.0245	18.4608	18.889	19.0399		18.7836	+	Unknown					NotDetected	Detected	Detected
5412_pos	810.797	1.1362	16.7873	17.1732	17.1582	16.9146	16.9917		16.8526	16.6586	16.4412	16.8945	16.7231	16.6401		16.7442	16.1986	16.258	16.2383	16.0092	16.2296		16.0785	+	Unknown					NotDetected	Detected	NotDetected
5108_pos	240.033	1.1364	15.3934	17.6841	18.7752	17.9676	17.7856		18.2931	12.1952	12.2068	9.23442	13.303	14.7457		14.0915	14.3772	11.5127	12.8379	13.5414	13.9992		14.0417	+	Unknown					Detected	NotDetected	NotDetected
6807_pos	613.34	1.1369	17.5923	17.2535	18.0013	17.8182	17.7024		17.624	16.2242	16.2003	16.2994	16.5023	16.4494		16.2754	11.7486	12.1819	13.8367	15.0441	11.731		13.6915	+	Unknown					Detected	NotDetected	NotDetected
5432_pos	960.435	1.1373	16.7384	16.569	17.3577	16.9339	17.1227		17.2028	16.5948	16.1567	16.2191	16.6564	16.5948	16.1783	16.5524	16.1227	15.9395	16.3815	16.0406	16.4582		15.9674	+	Unknown					NotDetected	NotDetected	Detected
5434_pos	944.764	1.1374	17.2664	17.7415	17.2596	17.2076	17.1209		17.1074	17.2716	16.9779	17.2405	17.2266	17.0283	16.1306	17.0918	16.6101	16.5025	16.1412	16.1995	16.7861	16.7032	16.4811	+	Unknown					Detected	Detected	NotDetected
5436_pos	731.888	1.1375	16.6076	17.0822	17.2946	16.9294	17.2652	16.062	16.8497	17.6577	17.2045	17.2974	17.2986	17.2167		17.207	16.7226	16.6408	16.614	16.5258	16.749		16.5375	+	Unknown					NotDetected	Detected	NotDetected
5452_pos	950.758	1.1381	16.7253	17.0991	17.0812	16.7912	16.8736	15.7516	16.7509	16.5993	16.4936	16.7951	16.8548	17.0274		16.8427	16.3381	16.2748	16.1944	16.0073	16.3861		16.2707	+	Unknown					NotDetected	Detected	NotDetected
5466_pos	525.288	1.1386	17.6552	17.5868	18.1993	17.9154	17.8243	15.3731	17.9726	16.4037	16.201	17.3362	16.5107	16.4826		15.9996	16.6214	16.1591	15.7856	16.0326	15.2772		15.7573	+	Unknown					Detected	NotDetected	NotDetected
5470_pos	1252.73	1.1389	16.6152	17.3005	16.8688	16.722	16.8498	15.6954	16.8367	16.954	16.6549	16.9767	16.6774	17.0698		16.8384	16.493	16.1306	16.4154	16.4219	16.3772		16.3645	+	Unknown					NotDetected	Detected	NotDetected
5505_pos	1112.77	1.1405	17.4662	18.0188	17.6883	17.3442	17.4404	16.411	17.1685	17.4655	17.4819	17.5762	17.6448	17.499		17.4585	17.227	17.042	16.642	17.079	17.1573	16.951	17.0054	+	Unknown					NotDetected	Detected	NotDetected
5512_pos	748.84	1.141	19.2933	19.6714	19.3483	19.2962	19.0054	18.179	19.0666	19.7351	19.415	19.6782	19.5783	19.65		19.6055	18.7709	19.0221	18.5413	18.6875	18.9453	18.6708	18.8561	+	Unknown					NotDetected	Detected	NotDetected
5519_pos	1334.73	1.1413	16.278	16.6364	16.9621	16.6733	16.6609	15.3232	16.652	16.8226	16.2716	16.637	16.5441	16.526		16.4589	15.911	16.0415	16.1651	15.5207	15.9958		15.965	+	Unknown					NotDetected	Detected	Detected
5585_pos	1332.73	1.1431	16.2483	16.7144	16.8117	16.12	16.3694		16.3161	16.6196	16.1644	16.3469	16.5241	16.4262		16.4713	14.0345	12.25	11.9581	13.3274	13.3605		15.8253	+	Unknown					Detected	NotDetected	NotDetected
5588_pos	718.864	1.1432	16.6059	16.9054	17.3212	16.7811	16.7222	15.8757	16.6549	17.2764	16.6678	17.0183	16.7984	16.6463		16.7162	16.4469	16.6598	16.5251	16.4319	16.5494		16.3426	+	Unknown					NotDetected	Detected	NotDetected
5596_pos	1108.77	1.1433	16.8155	17.0981	17.1383	16.6774	16.8752		16.7572	17.1164	16.6145	17.0476	16.7766	16.7835	16.2426	16.8204	16.3296	16.4652	16.2921	16.2244	16.3668		16.369	+	Unknown					NotDetected	Detected	NotDetected
5606_pos	690.884	1.1444	20.3695	20.2755	20.5755	20.3104	20.0861	19.2112	20.2951	20.2385	20.2159	20.2607	20.4556	20.3225		20.3254	19.9052	19.951	20.1256	19.9031	20.0108	19.5423	19.7424	+	Unknown					NotDetected	NotDetected	NotDetected
5611_pos	1007.53	1.1444	15.986	16.3348	17.0278	16.431	16.4194		16.5102	12.2882	14.1529	11.7254	10.8398	14.0576		13.2823	16.4038	16.6395	16.6493	16.2417	16.5167		16.4208	+	Unknown					NotDetected	NotDetected	Detected
5622_pos	760.862	1.1445	16.8188	17.0485	17.05	16.6617	16.7558	15.4949	16.2604	17.2037	16.6954	17.2041	17.1187	16.8045		17.2311	16.38	16.207	16.3843	16.3212	16.4438	16.4963	16.3832	+	Unknown					NotDetected	Detected	NotDetected
5627_pos	302.83	1.1448	15.6907	15.8221	16.4388	15.1713	15.7417	15.2072	15.7382	16.1084	16.705	17.0849	16.282	15.9284	15.4081	16.2501	15.6653	16.9166	16.4461	16.0758	16.477		16.295	+	Unknown					NotDetected	Detected	Detected
5628_pos	801.863	1.1448	16.9575	17.4019	17.2327	17.1311	17.0777		16.8523	17.1486	16.5401	17.5113	17.0169	17.0359	16.2875	16.941	16.6506	16.3705	16.1297	16.0721	16.5174	16.5248	16.4001	+	Unknown					Detected	Detected	NotDetected
5010_pos	796.617	1.145	16.9017	17.2939	16.9375	16.6038	16.5814		16.9248	16.8346	16.4568	16.6401	16.8199	16.6358		16.5814	13.2717	13.7987	14.7147	13.9939	14.5261		16.0396	+	Unknown					Detected	Detected	NotDetected
5647_pos	1276.77	1.145	16.6895	17.0858	16.939	16.7934	16.8968		16.6972	17.2364	16.8161	16.958	17.0326	16.8971		17.0333	16.3273	16.2547	16.2179	16.2572	16.4325		16.2868	+	Unknown					Detected	Detected	Detected
5661_pos	1180.9	1.1458	17.9164	18.2079	18.556	18.168	17.3331	17.2652	17.9437	18.2692	17.7967	18.1204	18.1392	18.177	17.5211	17.9463	17.8824	17.7888	17.3724	17.8675	17.8617		17.7892	+	Unknown					NotDetected	Detected	NotDetected
5667_pos	1132.81	1.1462	17.4233	17.7814	17.6798	17.5141	17.5252		17.3103	17.8185	17.2364	17.5035	17.4348	17.459		17.4176	16.9968	16.7653	16.7731	16.7248	17.0502		16.853	+	Unknown					NotDetected	Detected	NotDetected
5674_pos	1054.81	1.1465	17.7898	18.3822	18.0698	17.7819	17.7521	16.7103	17.7055	18.0788	17.7673	17.974	17.931	17.7481	17.2175	17.9967	17.4326	17.5069	17.0424	17.3126	17.3694		17.3319	+	Unknown					NotDetected	Detected	Detected
5681_pos	882.869	1.1468	17.1355	17.7314	17.4419	17.1804	17.2768	16.0311	17.0916	17.286	16.9314	17.1481	17.2314	17.1599		17.0116	16.5955	16.6662	16.0876	16.6258	16.7203		16.6799	+	Unknown					NotDetected	Detected	Detected
5688_pos	659.908	1.1472	16.6853	16.9846	17.6346	16.9273	17.2744	15.8966	16.5632	14.9833	12.5293	13.217	14.9971	13.5632		14.4822	16.6283	16.4842	16.6613	16.375	16.5053	16.1629	16.518	+	Unknown					NotDetected	NotDetected	NotDetected
5705_pos	914.847	1.1474	18.4433	18.9327	18.6916	18.5194	18.4192	17.2183	18.3394	18.4713	18.215	18.5006	18.4242	18.3317	17.6038	18.4442	17.8563	17.7973	17.392	17.6101	18.2045		17.7091	+	Unknown					NotDetected	Detected	Detected
5710_pos	1132.82	1.1477	17.2442	17.5282	17.7237	17.3964	17.4561	16.2499	17.3575	17.261	16.9845	17.0972	17.4277	17.468		17.302	16.776	16.7202	16.7967	16.6519	17.0424	16.6672	16.9565	+	Unknown					NotDetected	NotDetected	NotDetected
5714_pos	1380.81	1.1477	16.2764	16.7592	16.8106	16.7055	17.8158	15.6519	16.6913	16.7366	16.4805	16.4476	16.7906	16.7743	16.0666	16.7448	16.2923	16.0112	16.3854	16.2228	16.3475		16.2492	+	Unknown					NotDetected	Detected	Detected
5715_pos	1136.81	1.1478	17.682	17.9882	17.9538	17.6199	17.7558	16.516	17.4791	17.8174	17.515	17.7346	17.7648	17.6916	16.9263	17.7147	17.357	17.3381	16.9334	17.0657	17.3146		17.1788	+	Unknown					NotDetected	NotDetected	Detected
5734_pos	924.867	1.1482	17.1672	17.2667	17.5994	17.025	17.1726		17.0547	16.9219	16.6057	16.8115	16.9889	16.8188		17.1676	16.672	16.7395	16.5154	16.4955	16.7539	16.6604	16.6531	+	Unknown					NotDetected	NotDetected	NotDetected
5735_pos	1078.85	1.1483	17.6931	18.2984	18.3079	18.0689	17.691		17.8328	18.1501	17.7712	18.0698	17.9375	17.9107		17.9453	17.4551	17.4694	17.1235	17.3017	17.4232		17.2442	+/-	[M+Na]+, [M+Acetate]-			+	[M+Na]+	Detected	Detected	NotDetected
5745_pos	772.886	1.1486	20.0281	20.2739	20.0815	20.0608	19.746		19.9301	20.395	19.9565	20.3774	20.2824	20.2704	19.5596	20.1347	19.5071	19.6592	19.1934	19.3737	19.7531	19.4481	19.5315	+	Unknown					Detected	Detected	NotDetected
5758_pos	866.908	1.1488	17.7115	17.9146	18.1198	17.9615	17.8789	16.363	17.8208	17.5781	17.1762	17.4035	17.375	17.2104	16.7319	17.3978	17.071	17.0423	16.7372	16.7726	17.0301		17.0808	+	Unknown					NotDetected	NotDetected	NotDetected
5777_pos	673.427	1.1491	15.9627	16.1508	16.9331	16.3266	16.2736	15.2271	16.3	16.6732	16.207	16.4497	16.3998	16.3312		16.2644	16.2898	16.2564	16.3509	16.1853	16.1718		16.1812	+	Unknown					NotDetected	Detected	NotDetected
5815_pos	1047.87	1.1502	16.2547	16.6053	17.2381	16.6133	16.6389		16.6845	16.8898	16.3258	16.7091	16.6663	16.596		16.692	16.3227	16.1429	15.9151	15.9772	16.3016		16.2385	+	Unknown					NotDetected	NotDetected	Detected
5821_pos	1170.87	1.1503	16.3969	16.3876	16.9678	16.6053	16.6259		16.684	16.0629	16.0227	16.0527	16.7794	16.6126		16.4798	14.3633	14.1879	13.3829	14.8337	13.4056		14.4808	+	Unknown					NotDetected	Detected	NotDetected
5825_pos	923.869	1.1505	16.9525	17.5099	17.2596	17.2204	17.1281		16.9702	17.3296	16.8262	17.004	17.1011	17.0671	16.3242	17.0674	16.7008	16.4933	16.1376	16.3396	16.372	16.2923	16.5355	+	Unknown					Detected	NotDetected	NotDetected
5860_pos	661.902	1.1514	16.8373	17.0025	17.124	17.0629	17.0189	15.863	16.947	17.2303	16.8067	16.9299	16.9753	16.7562	16.1066	16.7406	16.7659	16.4334	16.403	16.5948	16.6451		16.8651	+	Unknown					NotDetected	Detected	Detected
5867_pos	1242.85	1.1516	16.8088	17.0886	17.4194	16.9634	17.0423	16.0044	16.9064	17.1097	16.7244	16.9138	17.3045	16.9361		16.8846	16.6221	16.5211	16.2804	16.4276	16.6439		16.5076	+	Unknown					NotDetected	NotDetected	Detected
5875_pos	844.706	1.1519	17.5768	17.7672	18.0778	17.7517	17.7712	15.9743	17.6559	17.0255	17.2041	17.1732	16.4777	17.3013		16.9304	16.7103	16.8362	16.8611	16.3928	16.6358		16.7401	+	Unknown					NotDetected	Detected	Detected
5880_pos	878.434	1.152	16.744	16.9782	17.2717	17.0611	16.8908	15.8555	16.7283	16.8929	16.5891	16.7149	16.6829	16.6259	16.1341	16.2434	16.4148	16.5038	16.1672	16.2104	16.6859		16.3266	+	Unknown					NotDetected	NotDetected	Detected
6418_pos	1020.89	1.1528	17.9819	18.1817	18.4301	17.9921	17.8712		17.9691	18.259	17.7802	17.873	17.859	17.8092	17.4041	17.974	17.576	17.4839	17.633	17.4261	17.5281		17.4582	+	Unknown					Detected	Detected	NotDetected
5911_pos	1059.89	1.1532	16.6069	16.3555	17.1169	16.8646	16.8551	15.9223	16.9865	16.9146	16.553	16.704	16.7928	16.944	16.3134	16.5781	16.4736	16.5989	16.6194	16.5638	16.419		16.4681	+	Unknown					NotDetected	NotDetected	NotDetected
5935_pos	714.429	1.1533	16.7054	17.2331	17.0822	16.8824	16.7197		16.94	17.1512	16.6799	16.8971	17.033	16.6395	16.2812	16.9311	16.6202	16.5563	16.5762	16.3033	16.4596		16.6829	+	Unknown					NotDetected	Detected	NotDetected
5918_pos	1160.85	1.1535	17.2859	17.5234	18.0064	17.5016	17.5368	16.5434	17.4579	17.4594	17.2344	17.6318	17.4943	17.612	16.8746	17.4334	17.1577	17.1178	16.7675	16.7755	17.2224		17.0217	+	Unknown					NotDetected	Detected	Detected
5920_pos	1112.91	1.1535	16.3906	16.4884	17.0142	16.6031	16.5717		16.5968	16.3204	15.9475	16.1438	16.419	16.3033	16.1138	16.4982	16.2199	16.2458	16.1691	16.058	16.0698		16.2383	+	Unknown					NotDetected	Detected	NotDetected
5927_pos	1035.85	1.1537	16.4341	16.9207	17.0179	16.8411	16.8045	15.4504	16.6568	16.763	16.518	16.5667	16.6308	16.6114	15.9694	16.5703	16.2417	16.0471	16.3373	16.0798	16.4812		16.2251	+/-	[M+Na]+, [M+Acetate]-			+	[M+Na]+	NotDetected	Detected	NotDetected
5932_pos	996.85	1.1538	18.0879	18.4936	18.3298	18.3625	17.9387		17.8875	18.3023	17.882	18.2738	18.2454	18.1683	17.3269	18.264	17.7399	17.5839	17.5695	17.4683	17.6525	17.5308	17.6038	+	Unknown					Detected	Detected	NotDetected
5947_pos	1006.87	1.1541	16.6629	17.2112	17.2401	17.004	16.848		16.717	16.9182	16.712	17.041	16.7296	16.7021		16.7923	16.5275	16.4739	16.4991	16.2079	16.5241		16.5839	+	Unknown					Detected	Detected	NotDetected
5980_pos	796.431	1.1546	16.4908	16.3986	17.1538	16.6913	16.7406	15.5368	16.7073	16.9914	16.0776	16.3517	16.7805	16.945		16.6233	16.4446	16.4008	16.571	16.1603	16.5523	16.4154	15.9792	+	Unknown					NotDetected	Detected	NotDetected
6001_pos	806.953	1.1548	17.8297	18.1111	18.6179	18.3478	18.3614		18.2003	11.2163	10.7506	13.8304	12.2396	14.7439		17.3839	17.4984	17.411	17.8532	17.662	17.8901		17.7594	+	Unknown					Detected	NotDetected	NotDetected
6011_pos	766.949	1.1549	17.7496	17.9419	18.3977	17.9767	17.9254		17.8456	18.0808	17.7126	18.1348	18.4435	18.0415		17.8893	17.9911	17.5694	17.6946	17.8081	18.0259	17.7308	17.717	+	Unknown					NotDetected	Detected	NotDetected
6073_pos	643.946	1.1568	17.877	17.8507	18.3388	17.953	17.8343	17.0307	17.5916	18.11	17.8788	17.7895	17.9809	17.8667		17.6693	17.523	17.8045	17.5014	17.3847	17.6044	17.3502	17.5004	+	Unknown					NotDetected	Detected	NotDetected
6081_pos	1346.9	1.1571	16.5948	16.381	17.499	16.8416	16.8572		16.8208	16.2852	16.2954	16.4986	16.5625	16.4685	16.174	16.6848	16.5839	16.4438	16.5758	16.3756	16.5315	16.2474	16.436	+	Unknown					Detected	NotDetected	NotDetected
6089_pos	1181.9	1.1574	17.2508	17.5037	17.8223	17.4475	17.5009		17.4156	17.0187	16.8411	16.91	17.1949	17.2856		17.1133	16.7483	16.7297	16.7027	16.6189	16.7183		16.6958	+	Unknown					NotDetected	Detected	NotDetected
6092_pos	837.432	1.1575	16.9919	16.9723	17.3924	17.3188	17.232	15.9505	17.1804	16.7296	16.1978	16.5384	17.0536	16.7325		16.8406	16.518	16.3773	16.5204	16.2652	16.554	16.4426	16.2434	+	Unknown					NotDetected	Detected	NotDetected
6095_pos	919.435	1.1576	16.629	16.5872	17.0462	16.7191	16.6514		16.5729	16.4641	16.1438	16.3001	16.7377	16.3041		16.5489	16.392	16.1455	16.2785	16.014	16.4763	16.3502	16.049	+	Unknown					NotDetected	NotDetected	NotDetected
6098_pos	1206.94	1.1577	17.7052	17.6847	18.4085	17.7325	17.7936	17.0466	17.7178	17.6632	17.243	17.4949	17.9755	17.8831	17.3146	17.7963	17.7008	17.3196	17.4693	17.4596	17.5797		17.4503	+	Unknown					NotDetected	Detected	Detected
6110_pos	930.953	1.1581	17.5408	17.7266	18.2513	17.7443	17.7605		17.6897	17.5035	16.8908	17.2211	17.3119	17.3953	16.9996	16.7185	17.2247	17.2935	17.2162	17.142	17.2043		17.1213	+	Unknown					NotDetected	Detected	NotDetected
6136_pos	942.48	1.1596	16.5671	16.3095	17.0364	16.4812	16.4953		16.5006	16.2614	15.9654	15.9455	16.3866	16.2758		16.3542	16.1547	16.0035	15.7788	16.0283	16.468		16.0552	+	Unknown					NotDetected	NotDetected	Detected
5903_pos	946.914	1.1597	16.8814	17.1417	17.3522	17.1412	17.0344		17.0749	16.7366	16.537	16.6039	16.942	16.938	16.5454	16.8741	16.7698	16.3411	16.2037	16.4777	16.722	16.3675	16.3979	+	Unknown					NotDetected	NotDetected	NotDetected
6150_pos	977.892	1.16	17.0592	17.3629	17.3033	17.3033	17.2659		17.1725	17.1359	16.758	16.9074	17.1881	17.1551		17.1112	17.0264	16.7358	16.6627	16.5807	16.6339	16.7203	16.5507	+	Unknown					NotDetected	Detected	NotDetected
6181_pos	930.956	1.1606	17.5184	17.9763	18.1299	17.9087	17.6139	17.0504	17.5517	8.91932	14.8933	14.5054	11.3267	13.9307		13.1223	16.9744	16.9739	16.9841	16.8655	16.8702	17.0615	16.9396	+	Unknown					NotDetected	NotDetected	NotDetected
6203_pos	888.954	1.1618	17.7144	18.1066	18.492	18.0209	17.9696	16.9289	18.1614	17.5472	17.2083	17.3161	17.7169	17.7458		17.649	17.4045	17.2183	17.357	17.1672	17.717	17.3817	17.1999	+	Unknown					NotDetected	NotDetected	NotDetected
6224_pos	820.475	1.1623	16.4001	17.3407	17.4994	16.8119	16.9101		16.212	8.21096	13.9908	14.3319	15.2408	12.0246		15.2023	16.2344	16.0424	15.9919	16.033	16.2676		15.9385	+	Unknown					NotDetected	NotDetected	Detected
6258_pos	1070.91	1.1634	16.5354	16.724	17.4589	16.8321	16.7719		16.4603	16.6532	16.4459	16.4645	16.7426	16.9758		16.18	16.612	16.5308	16.4777	16.3803	16.7406	16.6164	16.4514	+	Unknown					NotDetected	NotDetected	NotDetected
6265_pos	1102.89	1.1636	17.3825	17.6212	18.0422	17.6028	17.6571		17.6015	17.7206	17.3437	17.5275	17.555	17.5936	17.1986	17.5839	17.1894	17.3192	17.084	17.074	17.2632	17.1111	17.1702	+	Unknown					NotDetected	NotDetected	NotDetected
7506_pos	823.911	1.1641	17.1139	17.2871	17.7622	17.4494	17.4296		17.3369	17.2568	16.6592	16.1084	17.2931	16.9962	16.3235	16.7726	16.5187	16.5408	16.6607	16.4763	16.6702	16.4784	16.4833	+	Unknown					NotDetected	Detected	NotDetected
6280_pos	115.037	1.1645	11.0523	10.7496	13.8751	14.1241	12.885		13.2751	18.7539	17.7331	18.01	17.3257	16.8028		17.8497	14.2592	14.6173	12.3086	13.8738	14.7003		15.0789	+	Unknown					NotDetected	Detected	NotDetected
6290_pos	971.955	1.1649	17.2099	17.6174	17.87	17.4398	17.3599		17.2914	16.8846	16.9752	17.123	17.3679	17.3128	16.8561	17.0757	17.3033	17.1115	16.958	16.8704	17.3769		16.6829	+	Unknown					NotDetected	NotDetected	Detected
6643_pos	1417.04	1.1655	16.5579	17.1253	17.2709	16.864	16.7713	15.6966	16.6063	16.5378	16.0452	16.372	16.8555	16.449		16.575	16.4701	16.23	16.3517	16.2294	16.6623		16.0849	+	Unknown					NotDetected	Detected	NotDetected
6326_pos	905.912	1.1665	11.244	13.1259	14.8535	10.7056	13.5196		17.1839	17.1779	16.6339	16.8107	17.1271	16.767		17.0428	16.7091	16.4749	16.6623	16.372	16.5167	16.6996	16.6177	+	Unknown					NotDetected	Detected	NotDetected
8644_pos	1230.99	1.1665	17.1302	17.5726	17.5773	17.1355	17.2298		16.9663	16.9684	16.9177	16.9738	17.2091	17.1305	16.6177	17.1007	16.8913	16.7533	16.7636	16.7845	17.2224		16.7856	+	Unknown					NotDetected	NotDetected	Detected
6359_pos	1262.9	1.1676	17.1949	17.4298	17.7484	17.4355	16.5038		17.1779	17.3091	16.9937	17.1455	17.3422	17.3541	16.7458	17.2927	16.9704	16.7653	16.6696	16.8155	16.987	16.763	16.8117	+	Unknown					Detected	NotDetected	NotDetected
6387_pos	860.477	1.1689	17.2348	17.8627	18.268	17.3585	17.5658	16.5494	17.3551	16.7613	16.5356	16.2079	16.94	16.9161	16.8778	16.9161	17.0049	16.6339	16.5606	16.5507	16.8767		16.7558	+	Unknown					NotDetected	NotDetected	Detected
6421_pos	1052.96	1.1711	16.946	17.4891	17.395	17.0415	17.0903	15.9948	17.0269	16.6858	16.5009	16.6742	16.7099	16.6196	16.3578	16.0121	16.6272	16.6303	16.518	16.4915	16.7783		16.5102	+	Unknown					NotDetected	NotDetected	NotDetected
6425_pos	1393	1.1718	16.5658	17.1012	17.258	16.9431	17.2299		16.8305	16.2852	16.0563	16.1218	16.5136	16.4839	16.0913	15.9223	16.0266	16.0011	16.2187	15.9762	16.444	15.9674	16.2377	+	Unknown					Detected	NotDetected	NotDetected
6428_pos	1335.04	1.172	17.6485	18.1955	18.1271	17.7325	17.7997		17.6451	16.7828	17.1796	17.4833	17.2423	17.1814		16.65	17.3698	17.2655	17.0059	17.2756	17.5638		17.2273	+	Unknown					Detected	NotDetected	Detected
6439_pos	584.986	1.1729	16.9079	17.7732	17.6202	17.3384	17.3172	16.3242	17.0417	16.6296	16.8898	17.0316	17.0841	16.9899	16.729	16.9162	16.7647	16.7867	16.8262	16.8908	17.0121		16.5308	+	Unknown					NotDetected	NotDetected	NotDetected
6448_pos	1068.78	1.1737	6.46666	13.7148	13.427	10.94	14.2685		13.9215	16.5068	16.1297	16.461	16.785	16.4419		16.7435	16.2931	16.2999	16.3488	16.1457	16.3585		16.2805	+	Unknown					NotDetected	Detected	NotDetected
6460_pos	1093.96	1.1739	16.342	17.3056	17.0415	16.4248	16.5148		16.2045	10.4766	13.2104	12.8073	13.2285	12.2321	15.988	12.6104	15.9772	16.0236	16.1262	16.2062	16.3765		16.2045	+	Unknown					NotDetected	NotDetected	Detected
6467_pos	667.988	1.1745	17.2523	17.535	17.7697	17.4182	17.3991	16.1551	17.1558	16.9826	16.9166	17.0542	17.2092	17.1211		17.0607	16.5651	16.8945	16.6849	16.6395	16.763		16.4826	+	Unknown					NotDetected	NotDetected	Detected
7084_pos	632.84	1.1757	16.5018	16.8157	16.7132	16.5945	16.4582		16.258	16.5147	16.6177	16.9953	16.7777	16.6488		16.112	16.241	16.8593	16.3602	16.0283	16.3309		16.244	+	Unknown					NotDetected	Detected	NotDetected
6533_pos	720.014	1.177	18.5852	19.1374	18.5988	18.481	17.8757		18.0136	13.9814	12.9431	11.3173	13.4941	12.0206		12.7171	17.6232	17.6384	17.6838	17.5775	17.5705	17.6161	17.6669	+	Unknown					Detected	NotDetected	NotDetected
6539_pos	1150.78	1.1772	16.3442	16.4329	17.1615	16.5843	16.6452		16.7161	16.5987	16.1271	16.222	16.518	16.7044		17.0794	14.4502	12.9827	13.9612	14.0621	13.7549		14.5599	+	Unknown					NotDetected	Detected	NotDetected
6566_pos	408.878	1.1794	14.6883	15.1501	15.9535	14.6639	15.2517		15.2165	15.3033	15.3034	16.0657	15.5566	15.3269		15.4936	15.4114	15.699	15.6222	15.0249	15.3889		15.3479	+	Unknown					NotDetected	Detected	NotDetected
6589_pos	654.889	1.1799	17.2409	17.3774	17.7278	17.099	17.2603		17.2069	17.7372	17.7861	17.8656	17.5881	17.3434		17.6119	17.2864	17.7661	17.3067	17.1706	17.6638	16.941	16.8166	+	Unknown					NotDetected	Detected	NotDetected
6648_pos	848.81	1.1821	17.2676	17.9161	18.1735	17.717	17.8083	16.2946	17.8067	17.3679	17.1503	17.2145	17.4497	17.3346		17.6975	17.1003	16.9738	17.0833	16.9433	16.943	16.8133	17.064	+	Unknown					NotDetected	Detected	NotDetected
6657_pos	540.853	1.1833	16.617	16.2875	17.0864	16.6107	16.4784		16.7533	17.0908	16.6389	17.139	17.0059	17.1586	16.6252	17.3653	16.5736	16.3668	16.6018	16.3832	16.5234	16.3157	16.3861	+	Unknown					Detected	Detected	NotDetected
6696_pos	788.859	1.1839	17.403	17.5615	18.0592	17.4946	17.6246	16.8302	17.707	18.0408	17.5576	18.0774	18.1431	17.9397		18.1732	17.3242	17.2907	17.2582	17.2624	17.1394	17.1672	17.1817	+	Unknown					NotDetected	Detected	NotDetected
6731_pos	764.816	1.1853	16.7498	16.9167	16.9187	16.91	16.7861		16.7855	17.5261	16.912	17.4092	17.6469	17.6987		17.7455	13.4042	14.6385	13.2293	12.1743	14.2339		14.7069	+	Unknown					NotDetected	Detected	NotDetected
6747_pos	598.812	1.1862	16.2401	16.4381	17.0269	16.3615	16.5564		16.605	16.7884	16.2286	16.5295	16.702	16.7601		17.1142	16.3743	16.179	16.2136	15.7923	16.2428		16.1439	+	Unknown					NotDetected	Detected	NotDetected
6754_pos	518.805	1.1864	15.912	15.8651	16.2434	15.8672	16.0771	15.5315	16.2045	16.2162	16.2756	16.2724	16.5434	16.3165	15.8384	16.3304	15.6543	16.0032	16.1906	15.8619	16.0534		15.9504	+	Unknown					NotDetected	Detected	NotDetected
6756_pos	516.807	1.1865	14.224	14.2363	14.4585	14.0527	11.8471		15.6954	16.1455	15.7191	15.7424	16.0748	15.9515		16.0452	13.3937	14.5163	15.0393	14.071	14.9431		14.4133	+	Unknown					NotDetected	Detected	NotDetected
6551_pos	682.021	1.1868	16.712	17.0179	17.2954	16.8595	16.7764	15.9172	16.6621	16.2095	16.2473	16.5099	16.4984	16.3396	15.848	16.3625	16.0776	16.6076	16.0396	16.1249	16.2772		16.1777	+	Unknown					NotDetected	NotDetected	Detected
6765_pos	436.802	1.187	14.886	15.3611	15.8414	15.1551	14.6699		15.1534	15.4073	15.2627	15.3578	15.7073	15.3168	15.0516	15.6494	15.3867	15.374	15.5584	15.2163	15.2038	14.819	14.7885	+	Unknown					NotDetected	Detected	NotDetected
6809_pos	928.821	1.1872	17.1882	17.5072	17.1919	17.3625	17.3245		17.2657	17.4352	17.0892	17.1996	17.3195	17.3832	16.8346	17.2792	16.911	16.5395	16.6413	16.8028	16.6076		16.672	+	Unknown					NotDetected	NotDetected	Detected
6814_pos	706.86	1.1874	17.8696	17.9996	18.0774	18.0292	18.0342	17.1315	17.9412	18.2574	17.9813	18.3472	18.279	18.272	17.5814	18.4385	17.8498	17.5035	17.5698	17.5514	17.7133		17.6665	+	Unknown					NotDetected	Detected	NotDetected
6815_pos	376.845	1.1875	15.1032	15.1299	16.107	15.5129	15.3768		15.5331	15.5942	16.0499	15.9151	15.956	15.8997	15.6019	16.1826	15.5736	15.8441	15.9612	15.7596	15.7512		15.6233	+	Unknown					NotDetected	Detected	NotDetected
6832_pos	602.799	1.1886	14.0971	10.7231	14.0874	13.5265	13.2497	15.9324	16.8226	16.5999	16.5884	16.9304	16.7704	16.5993		16.7322	16.2899	16.2883	16.2107	16.0762	16.3255	16.4922	16.2624	+	Unknown					NotDetected	Detected	NotDetected
6726_pos	302.872	1.1888	15.617	16.0217	17.5762	16.4369	16.486		16.5872	16.5424	15.9821	16.2756	16.4645	16.5775	17.3146	16.8133	16.6308	16.1577	17.498	16.4532	16.4294		16.5174	+	Unknown					Detected	Detected	Detected
6851_pos	658.767	1.1893	13.4824	13.2918	12.1868	14.5142	14.2688		14.1215	16.1885	16.1826	16.6364	16.6913	16.3495	16.2003	16.8851	14.4121	13.0413	14.8454	12.3535	12.6575		15.8704	+	Unknown					NotDetected	Detected	NotDetected
6857_pos	378.844	1.1895	15.21	15.0039	16.0803	15.4847	15.4804		15.2785	15.8955	15.7132	15.8253	16.4839	16.0985	15.9273	16.0831	15.7107	15.4391	15.8229	15.5519	15.6321	15.6726	15.6382	+	Unknown					NotDetected	Detected	NotDetected
6874_pos	975.911	1.1903	16.988	16.9605	17.2539	17.0391	17.0547		16.9846	16.9038	16.6694	16.8106	16.9187	16.8233		16.9318	16.7188	16.6853	16.6733	16.5391	16.5955		16.6128	+	Unknown					Detected	NotDetected	NotDetected
6914_pos	766.807	1.1909	14.1631	12.5787	13.3448	12.232	13.1407	15.8914	16.8017	17.1762	16.3472	16.8667	16.8247	16.6895	16.8367	17.399	16.2868	16.2212	16.3078	16.3525	16.3677		16.2852	+	Unknown					NotDetected	Detected	NotDetected
6863_pos	738.883	1.1939	16.5038	16.7478	17.0107	16.5072	16.6926		16.6963	16.9294	16.6732	17.0886	17.1779	16.8566		16.9652	16.4984	16.7653	16.0592	16.4269	16.7383	16.162	16.4737	+	Unknown					NotDetected	Detected	NotDetected
6977_pos	564.898	1.1941	17.8976	17.7058	18.21	18.1147	17.9483	17.5021	18.0661	18.5884	18.1547	18.3409	18.4499	18.491		18.6956	17.9513	17.83	17.8934	17.8759	17.995	17.8558	17.7023	+	Unknown					NotDetected	Detected	NotDetected
9989_pos	1253.03	1.1944	18.7209	19.1592	18.821	18.8017	18.3223		18.3585	18.0445	18.2241	18.4891	18.5244	18.1551		17.8348	18.126	18.3542	18.243	18.0478	18.207	17.958	18.15	+	Unknown					Detected	Detected	NotDetected
6998_pos	728.906	1.1946	14.0532	13.6507	14.9617	13.6359	13.6622		13.6638	18.872	18.4982	19.0792	18.9602	18.9123		19.0597	18.2984	18.2718	18.3812	18.154	18.2073		18.1794	+	Unknown					NotDetected	Detected	NotDetected
7125_pos	253.026	1.2018	13.8526	13.6072	12.8449	12.7872	9.21237		13.4791	18.8251	17.3559	17.6856	17.2114	16.1817		18.3445	12.1514	11.7886	13.6435	14.645	14.3822		13.4842	+	Unknown					NotDetected	Detected	NotDetected
7127_pos	1056.92	1.2018	17.8622	18.0202	18.2511	18.1273	17.9184	16.9787	17.8078	17.6408	17.562	17.7942	18.0387	18.0684		17.7627	17.4154	17.3717	17.2906	17.3536	17.4791	17.3817	17.3499	+	Unknown					NotDetected	Detected	NotDetected
7146_pos	753.946	1.2027	17.4922	17.6642	18.1964	17.6205	17.6817		17.5872	18.0478	17.8305	18.1346	18.2818	18.1001		18.1484	17.8925	17.7029	17.8759	17.7338	17.8841		17.7588	+	Unknown					NotDetected	Detected	NotDetected
7157_pos	933.008	1.2035	19.7572	19.7572	20.0867	19.7661	20.2933	16.5045	19.0665	17.2936	17.0415	17.4763	17.5201	17.1481		17.3868	17.2717	17.2647	17.3842	17.3476	16.9415	16.7191	17.2026	+/-	[M+Na]+, [M+Acetate]-			+	[M+Na]+	NotDetected	Detected	NotDetected
7161_pos	892.914	1.2042	18.4678	18.5419	18.7496	18.551	18.5702		18.5969	18.3843	18.1961	18.6199	18.7653	18.6585	18.0597	18.6131	18.1324	17.9505	18.2078	17.9558	18.0314	17.8297	17.8505	+	Unknown					Detected	Detected	NotDetected
7177_pos	216.96	1.205	15.6418	15.5381	16.4462	15.9243	15.9385		15.8976	11.9613	14.8866	12.2222	15.0837	14.615	15.6469	14.6161	15.5221	15.9654	16.3304	15.8154	15.6931	15.5527	15.9004	+	Unknown					NotDetected	NotDetected	NotDetected
7188_pos	703.962	1.2062	17.883	18.0445	18.446	18.1335	18.05		17.979	17.7816	17.7464	17.9931	17.9136	17.9933		18.0085	17.681	17.5768	17.6275	17.5679	17.556		17.5583	+	Unknown					NotDetected	Detected	NotDetected
7192_pos	839.486	1.2067	17.2166	17.5378	17.802	17.5217	17.5048		17.3939	16.2145	16.5566	16.6726	16.8908	16.7017		16.3847	16.2934	16.4291	16.6789	16.1734	16.1368		16.3832	+	Unknown					NotDetected	Detected	NotDetected
6956_pos	1138.91	1.2074	13.9664	13.328	14.9453	10.8563	13.9026		17.3068	17.227	17.0173	17.3415	17.6996	17.6031	17.0592	17.3544	17.0944	16.9291	16.9369	16.7973	17.0764		16.9538	+	Unknown					NotDetected	Detected	NotDetected
7204_pos	836.947	1.2075	19.0883	19.1664	19.3418	19.2299	19.1332	17.8103	19.2028	18.6082	18.5438	18.7681	19.1516	18.9415	18.3621	18.8072	18.5074	18.423	18.4621	18.241	18.3334		18.1444	+	Unknown					NotDetected	Detected	NotDetected
7227_pos	1000.95	1.2083	18.0933	18.4001	18.4306	18.4165	18.1267	17.2887	18.1236	18.0545	17.8914	18.0224	18.4163	18.2558		18.0772	17.8606	17.7468	17.6831	17.7372	17.8112		17.6617	+	Unknown					NotDetected	Detected	NotDetected
7229_pos	918.95	1.2086	18.5469	18.6514	18.9966	18.7738	18.6703		18.7112	18.1622	18.146	18.4599	18.8017	18.6612	18.0742	18.5972	18.3097	18.2224	18.2921	18.0401	18.0689		17.9706	+	Unknown					NotDetected	Detected	Detected
7255_pos	1057.91	1.2095	13.8976	14.0086	14.982	11.6908	14.3877		13.6674	16.5974	16.7132	16.6744	16.9758	16.7826	16.4398	16.8532	16.559	16.461	16.5578	16.3742	16.5719		16.4508	+	Unknown					NotDetected	Detected	NotDetected
7265_pos	810.911	1.2098	18.5028	18.5581	18.7143	18.6367	18.6649		18.6016	18.4393	18.2999	18.4108	18.9059	18.81	18.1586	18.8733	18.2028	18.1205	18.3428	18.1065	18.0659	17.9629	18.1592	+	Unknown					NotDetected	Detected	NotDetected
7266_pos	1081.95	1.2098	17.3694	17.477	17.991	17.5113	17.8056	16.3219	17.3997	17.0981	16.8793	17.5759	17.7044	17.4603		17.1999	17.0236	17.0368	17.0066	17.1521	16.911	16.7067	16.9963	+	Unknown					NotDetected	Detected	NotDetected
7267_pos	1163.95	1.2099	16.9425	17.0217	17.6239	17.299	17.1929		17.0284	16.6883	16.8106	17.0601	17.0985	16.94	16.5361	16.6696	16.7151	16.6574	16.7198	16.5345	16.6506	16.4284	16.6321	+	Unknown					NotDetected	Detected	NotDetected
7278_pos	917.95	1.2112	18.0247	17.9311	18.3211	18.2364	18.227	16.9131	18.0604	17.572	17.7005	17.9151	18.243	18.1564	17.438	17.978	17.6494	17.5929	17.5745	17.5192	17.6261		17.5839	+	Unknown					NotDetected	Detected	NotDetected
7332_pos	867.967	1.2125	17.9914	18.2419	18.4546	18.0733	18.0828		18.0615	17.5434	17.3795	17.6095	17.7984	17.7314		17.6296	17.4197	17.6214	17.4037	17.3754	17.3953		17.146	+	Unknown					NotDetected	Detected	NotDetected
7435_pos	715.974	1.2164	18.1433	18.262	18.4582	18.1512	17.9708		17.9931	17.734	18.1872	18.1385	18.0966	18.0028		17.774	17.5651	17.7083	17.7517	17.6015	17.7847		17.7129	+	Unknown					NotDetected	Detected	NotDetected
7444_pos	999.951	1.2168	13.5833	12.7897	14.6439	13.5869	13.7591	16.751	14.1807	17.5412	17.3765	17.662	17.7827	17.956	17.3544	17.5497	17.403	17.3529	17.2824	17.4019	17.4045		17.1732	+	Unknown					NotDetected	NotDetected	Detected
7803_pos	656.883	1.218	16.3074	16.4132	17.3212	16.612	16.6259		16.5872	16.7055	16.278	16.7962	16.7278	16.6121		16.7571	16.525	16.6432	16.2644	16.6063	16.569		16.1057	+	Unknown					NotDetected	NotDetected	Detected
7503_pos	892.51	1.2219	11.9201	9.00952	12.265	13.1727	11.7799		12.776	16.6387	16.3832	16.7912	16.598	16.6095	16.1376	16.7596	16.4621	16.4763	16.5622	16.3449	16.3941		16.1586	+	Unknown					NotDetected	Detected	NotDetected
7507_pos	949.97	1.2223	17.4763	17.57	17.7126	17.783	17.4421		17.3146	17.2813	17.1169	17.3506	17.2994	17.3109		17.3064	16.9878	17.0717	16.1385	16.7935	16.9185		16.952	+	Unknown					Detected	NotDetected	NotDetected
7508_pos	717.93	1.2224	16.7602	17.0652	17.4525	16.6315	17.2253		16.8688	14.031	14.7286	14.244	14.9792	13.0712		13.8228	14.4008	13.8115	13.0319	14.7878	13.6467	15.9772	14.7016	+	Unknown					Detected	NotDetected	NotDetected
7510_pos	1162.96	1.2225	17.9647	18.0404	17.8835	18.1902	17.9866	17.1328	17.9422	17.8048	17.7604	17.9455	18.3293	18.0861		17.8411	17.7282	17.8188	17.6357	17.5916	17.5375	17.4659	17.7002	+/-	[M+Na]+, [M+Acetate]-			+	[M+Na]+	NotDetected	Detected	NotDetected
7512_pos	1244.96	1.2227	17.3472	17.6034	17.8946	17.5684	17.4809	16.3824	17.2772	16.821	16.9919	17.2911	17.6898	17.3839	16.8799	16.9894	17.1311	17.0499	16.9008	16.7978	17.0415		16.84	+/-	[M+Na]+, [M+Acetate]-			+	[M+Na]+	NotDetected	Detected	Detected
7516_pos	727.999	1.2234	17.5865	17.9999	18.3929	18.1394	17.8616		17.605	17.7399	17.6255	17.9202	17.7167	17.7014	17.354	17.8025	17.5738	17.6085	17.5924	17.5461	17.5204	17.2824	17.599	+	Unknown					NotDetected	Detected	NotDetected
7540_pos	639.357	1.2251	17.0931	17.5945	17.0813	17.2054	17.2749		17.2307	9.98998	9.58384	13.0817	15.1453	15.0142		13.3369	13.8673	13.0598	12.2011	13.903	14.4842		11.2828	+	Unknown					Detected	NotDetected	NotDetected
7550_pos	805.969	1.2256	16.8016	16.7079	17.779	17.443	17.1577		17.082	16.7816	16.5632	17.177	17.3824	17.2401		17.0186	16.7447	16.6793	16.7366	16.5923	16.6943	16.5194	16.729	+	Unknown					NotDetected	Detected	NotDetected
7557_pos	785.963	1.2264	17.5808	17.893	17.9225	17.8381	17.7541		17.612	17.4139	17.306	17.7067	17.8237	17.6054		17.4362	17.3045	17.4843	17.1093	17.2012	17.2628		17.12	+	Unknown					NotDetected	Detected	Detected
7589_pos	921.488	1.2289	17.0753	17.2787	17.5575	17.2821	17.3446		17.221	16.2154	16.2463	16.477	16.3009	17.0126		16.2547	16.2045	16.2145	16.4606	16.0188	16.1664	15.4977	16.1843	+	Unknown					NotDetected	Detected	NotDetected
7772_pos	764.968	1.23	16.763	17.0332	17.4743	17.2183	16.8912		16.7624	17.0121	16.7132	17.3388	17.423	17.1577	16.8783	17.0939	16.9465	17.0159	16.8957	16.769	16.9168	16.8281	16.7647	+	Unknown					NotDetected	Detected	NotDetected
7778_pos	860.99	1.2304	18.7084	18.7872	19.0918	18.8772	18.7864		18.6311	18.3175	18.1149	18.2764	18.4451	18.2838	18.0128	18.0956	18.1447	18.01	18.2245	18.1071	17.9936	17.8566	17.9887	+/-	[M+Na]+, [M+Acetate]-			+	[M+Na]+	NotDetected	Detected	NotDetected
7784_pos	1107	1.2309	16.9123	17.1985	17.7594	17.2336	17.1661	16.1894	16.9758	16.6653	16.65	16.8603	17.0088	16.9156		16.7715	16.8566	16.8144	16.7485	16.6756	16.6397		16.6598	+	Unknown					NotDetected	Detected	NotDetected
7785_pos	490.882	1.231	16.5749	17.2636	17.5716	16.9648	16.9084	16.1341	17.0046	16.9743	16.8929	17.2616	17.2075	16.8464	16.3548	17.0724	16.9561	16.885	16.918	16.7944	17.3254		16.658	+	Unknown					NotDetected	Detected	NotDetected
7801_pos	1024.99	1.2325	17.5993	17.7878	17.7859	17.8103	17.883	16.5487	17.3939	17.3457	17.0624	17.3005	17.5079	17.455	17.1775	17.4956	17.2543	17.2772	17.1554	17.0791	17.2022		17.2604	+	Unknown					NotDetected	Detected	NotDetected
7805_pos	1024	1.2327	18.1704	18.3589	18.3398	18.4643	18.1476	17.4426	18.1534	18.0112	17.7962	18.1149	18.3735	18.221		18.0976	18.0689	17.8911	18.1589	18.0978	17.9733	17.813	17.9627	+/-	[M+Na]+, [M+Acetate]-			+	[M+Na]+	NotDetected	Detected	NotDetected
7811_pos	810.507	1.2332	11.3397	12.9156	14.4287	12.8701	13.7709		13.035	16.3585	16.468	16.5919	16.6358	16.6805	16.0359	16.6087	16.2923	16.4033	16.3967	16.2417	16.2673	15.6954	16.3356	+	Unknown					NotDetected	Detected	NotDetected
7829_pos	918.864	1.2343	17.8544	18.0679	18.721	18.1385	18.0992		18.0699	17.7581	17.6449	17.7975	18.0788	18.0085		18.0238	17.6774	17.6589	17.8736	17.3931	17.5742	17.4487	17.7052	+	Unknown					NotDetected	NotDetected	NotDetected
7837_pos	810.002	1.2347	17.7725	18.0993	17.8895	18.244	17.9623	16.4659	17.637	17.5632	17.4554	17.7088	17.8256	17.6543		17.749	17.3254	17.6497	16.0876	17.3504	17.2982		17.5062	+	Unknown					NotDetected	Detected	Detected
7859_pos	1351.01	1.2359	16.8529	16.9856	17.5304	17.0179	16.8939	15.8188	16.7527	16.5948	16.519	16.5501	16.6829	16.7067	16.569	16.4462	16.7715	16.6152	16.58	16.5308	16.4984		16.4977	+	Unknown					NotDetected	Detected	NotDetected
6397_pos	909.121	1.2363	16.4045	16.5341	17.1057	16.5281	16.7143	15.321	17.0145	16.8534	16.0913	16.2804	16.7126	16.4687	15.7516	16.5221	16.1894	16.096	16.2193	15.6702	16.2062		16.1325	+	Unknown					NotDetected	Detected	NotDetected
7834_pos	777.992	1.2367	18.8251	18.8733	19.3644	19.1678	18.7296		18.8733	19.003	18.7752	19.1008	19.335	19.17	18.8667	19.1097	18.7376	18.6932	18.7923	18.6931	18.6848	18.6574	18.7235	+	Unknown					Detected	Detected	NotDetected
7874_pos	768.929	1.2371	17.6247	17.8359	17.8999	17.7498	17.7379	17.1079	17.556	18.0673	17.5468	18.1352	18.4448	18.4226		18.4633	17.8204	17.575	17.4828	17.6186	17.3316	17.7421	17.5277	+	Unknown					NotDetected	Detected	NotDetected
7883_pos	778.988	1.2373	18.1418	18.3267	18.5633	18.4827	18.1073	17.5749	18.3426	18.2436	18.0799	18.462	18.6608	18.3935	18.1764	18.3674	17.9894	17.9271	18.1479	17.9592	17.9228		17.981	+	Unknown					NotDetected	Detected	Detected
8027_pos	440.909	1.2402	15.5126	15.7492	16.4984	15.8232	15.83	16.395	15.8319	16.3381	16.048	16.0462	16.763	16.9202	16.6088	16.7658	16.2781	16.1689	16.2064	16.0514	16.3275		16.1689	+	Unknown					NotDetected	Detected	NotDetected
8028_pos	181.037	1.2402	16.7354	16.8635	17.4781	16.942	16.7126		17.2804	9.051	14.2944	14.2458	14.9137	14.9673		12.6291	14.5389	15.3048	13.2446	14.2283	13.4617		12.6144	+	Unknown					Detected	NotDetected	NotDetected
8037_pos	696.986	1.2407	18.6046	18.7752	19.0269	18.7807	18.6621		18.7638	18.6984	18.5361	18.7295	18.9664	18.8654	18.7738	18.8929	18.6574	18.4675	18.6821	18.5381	18.5515		18.6005	+	Unknown					NotDetected	Detected	NotDetected
8083_pos	687.953	1.2443	17.5804	17.8971	18.3977	17.9243	17.8188		17.8488	17.759	17.5878	17.7899	17.6522	17.6048	15.7978	17.7685	17.4476	17.6886	17.7757	17.2568	17.5888	17.2692	18.0003	+	Unknown					Detected	NotDetected	NotDetected
8250_pos	1188.91	1.2475	17.0953	17.4022	18.0183	17.3293	17.4011	16.3876	17.4103	17.0121	16.949	17.0001	17.156	17.1689		17.0574	17.0212	16.8905	16.6708	16.9289	16.7973	16.7822	17.048	+	Unknown					NotDetected	Detected	NotDetected
8454_pos	585.289	1.2484	17.1872	17.1039	17.84	17.5537	17.4248		17.6753	16.352	16.3037	16.4384	16.6078	16.5919		16.3383	16.3219	16.2501	16.7468	16.0945	16.3986		16.3296	+	Unknown					Detected	NotDetected	NotDetected
8640_pos	616.985	1.2498	16.6358	16.7468	17.4423	16.9157	16.8578		16.8459	16.5228	16.2735	16.5716	16.2458	16.3767	16.1978	16.5184	16.3588	16.5461	16.7267	16.1817	16.1689		16.3033	+	Unknown					NotDetected	NotDetected	Detected
8641_pos	366.893	1.2499	15.1734	15.2504	16.0601	15.4785	15.3869	15.2023	15.5403	16.0776	15.8513	16.2311	15.8329	15.9385		15.7214	15.4462	15.9048	15.9312	15.763	15.8459	15.3563	15.6733	+	Unknown					NotDetected	Detected	NotDetected
9063_pos	567.99	1.2509	16.3173	16.4001	16.7383	16.827	16.582		16.634	16.0886	16.0089	16.3495	16.0985	16.2584		16.3869	16.1927	16.3675	16.1845	15.8188	16		16.2986	+	Unknown					Detected	NotDetected	NotDetected
8695_pos	541.263	1.2515	16.8561	16.9394	17.5184	17.4715	16.8351		17.5593	13.8167	14.5578	11.8581	13.7282	14.8742		15.2832	15.3602	14.4832	14.8277	14.7955	13.8675		12.0651	+	Unknown					Detected	NotDetected	NotDetected
8702_pos	629.963	1.2522	16.6978	17.0105	17.8019	17.2327	17.2319	16.9319	17.1719	17.1494	16.6665	17.0518	17.6466	17.455		17.4673	17.4005	17.1173	17.1239	17.2499	17.0316	17.0226	16.9816	+	Unknown					NotDetected	Detected	NotDetected
8712_pos	497.237	1.2527	17.4557	17.1346	18.2338	18.1392	17.66	15.9161	17.8209	16.819	16.7077	17.3154	16.6786	16.3335	16.1324	16.6568	17.2616	16.4384	16.655	15.8243	16.6543		16.2588	+	Unknown					NotDetected	NotDetected	NotDetected
8715_pos	262.165	1.2531	15.5993	16.3578	17.1982	17.4212	16.2596		16.6039	11.1966	11.9485	11.922	15.0786	13.5861		12.5412	13.948	10.419	14.6027	14.6595	14.8724		12.7962	+	Unknown					Detected	NotDetected	NotDetected
8734_pos	453.21	1.2536	16.6744	16.4839	17.4812	17.1151	16.5481	15.5315	17.5244	15.7504	16.1123	17.1093	15.6871	15.8882		16.4334	17.1151	15.6432	16.4482	15.6519	16.378	15.3306	15.9772	+	[M+Na]+	NCGC00384740-01_C21H34O9_2(1H)-Azulenone, 6-(beta-D-glucopyranosyloxy)-4,5,6,7,8,8a-hexahydro-5-hydroxy-5-(1-hydroxy-1-methylethyl)-3,8-dimethyl-	NCGC00384740-01_C21H34O9_2(1H)-Azulenone, 6-(beta-D-glucopyranosyloxy)-4,5,6,7,8,8a-hexahydro-5-hydroxy-5-(1-hydroxy-1-methylethyl)-3,8-dimethyl-: [M+Na]+: 0.791			NotDetected	Detected	NotDetected
8809_pos	787.414	1.2589	17.4539	17.3476	17.8995	17.8701	18.2026		17.8158	14.1221	13.9029	14.3643	11.5477	10.6383		13.8998	13.5735	13.953	15.174	14.2309	14.713		13.3053	+	Unknown					Detected	NotDetected	NotDetected
10317_pos	598.926	1.2608	16.6302	16.7556	17.2727	16.8966	16.8055		16.8669	16.0387	16.2652	16.2931	16.4023	16.2999		16.4142	16.2343	16.477	16.274	16.097	16.1728		16.1612	+	Unknown					NotDetected	Detected	NotDetected
6592_pos	595.331	1.261	17.5461	18.0202	17.4045	17.4008	17.444		17.5491	14.5077	14.9925	12.4276	15.2506	11.6461		14.1339	14.3604	11.3429	12.6336	13.2063	13.2388		14.4535	+	Unknown					Detected	NotDetected	NotDetected
6804_pos	126.092	1.2627	16.6787	16.4805	17.7203	17.1048	16.8715		17.357	14.5487	14.7594	10.6534	12.68	14.0704		15.2453	14.3767	13.2156	12.674	12.3494	14.9517		15.1505	+/-	[M+NH4]+, [M-H]-			+	[M+NH4]+	Detected	NotDetected	NotDetected
8858_pos	323.134	1.265	11.0565	9.45352	14.3673	13.9459	14.3447		13.6959	16.8929	15.7014	16.3235	15.7867	16.3363		16.4617	14.1639	14.7597	14.4817	13.6349	15.1152		15.0029	+	Unknown					NotDetected	Detected	NotDetected
8859_pos	699.358	1.265	18.3817	17.9028	18.3474	18.3606	18.6815		18.3896	13.4717	10.4084	14.6127	14.2067	14.3425		11.5358	13.4818	14.6167	14.733	12.045	12.3578		14.6202	+	Unknown					Detected	NotDetected	NotDetected
8736_pos	365.158	1.2669	16.6202	16.282	17.8906	17.4901	16.1629	16.3025	17.8031	18.6595	17.5418	18.5648	17.0999	17.4348	16.2466	18.2562	16.9782	17.2439	17.2778	17.2041	17.2448		17.2497	+	[M+H-H2O]+	7,8-Dihydroxy calonectrin	7,8-Dihydroxy calonectrin: [M+H-H2O]+: 0.570			NotDetected	Detected	NotDetected
8907_pos	409.185	1.2686	16.5004	16.6991	17.4219	17.1542	15.9555	15.7002	17.3142	13.0033	10.2651	14.1134	12.2661	10.7431	15.7527	16.7833	16.6835	16.4854	15.2689	16.3292	16.3009		16.5024	+	Unknown					NotDetected	NotDetected	NotDetected
5459_pos	551.304	1.2692	17.6494	17.8775	17.236	17.4008	17.0555		17.262	11.2402	11.8	13.8066	11.4079	14.2319		14.454	13.4349	15.01	14.2663	13.2959	13.5899		15.0311	+	Unknown					Detected	NotDetected	NotDetected
8924_pos	743.386	1.2699	17.5791	17.3445	17.4666	17.6426	18.0285		17.7684	12.3921	12.5529	13.7898	13.9278	14.8827		13.9406	14.8275	13.2579	14.5795	15.2154	14.2888		13.9071	+	Unknown					Detected	NotDetected	NotDetected
8927_pos	629.315	1.2701	16.9758	16.7601	17.6208	17.3597	17.1895		17.4301	14.7032	14.5325	12.56	11.5988	14.6539		11.3121	14.741	14.2714	13.0425	12.5124	14.0262		13.3805	+	Unknown					Detected	NotDetected	NotDetected
8968_pos	655.331	1.2726	18.4479	18.5667	18.3175	18.6598	18.6907		18.6114	14.9199	15.0106	8.39971	12.6096	13.283		14.5024	13.2906	14.6466	13.9223	14.0459	14.8627		11.5226	+	Unknown					Detected	NotDetected	NotDetected
8998_pos	302.945	1.2762	16.2604	16.5011	17.2261	16.493	16.5669	16.9064	16.5878	16.9268	16.4568	16.8501	17.3312	17.2278	17.4829	17.3107	17.0131	16.8359	16.9538	16.9304	16.9041		16.7377	+	Unknown					NotDetected	Detected	NotDetected
9015_pos	611.305	1.2797	18.911	18.6299	18.6974	19.0198	19.0399		19.0643	14.7427	12.8868	12.771	14.4715	12.6902		13.1722	14.3316	13.9237	13.7366	13.1408	11.0908		14.9127	+	Unknown					Detected	NotDetected	NotDetected
9029_pos	613.988	1.282	19.2432	19.0469	19.7051	19.4814	19.1153		19.383	18.0495	17.4661	19.2533	18.0502	17.9777		16.372	18.4187	19.171	19.3035	15.9545	18.989		19.2735	+	Unknown					Detected	NotDetected	NotDetected
9031_pos	590.376	1.2824	16.8582	16.8221	17.7856	16.9679	16.9996		16.9192	13.7536	10.7512	14.4001	15.2	13.4853		13.4391	14.7558	13.6477	12.0376	12.2954	14.3934		11.4198	+	Unknown					Detected	NotDetected	NotDetected
9044_pos	567.278	1.2849	18.6929	18.4727	18.84	18.8587	18.7236		18.7314	13.3598	11.878	9.89162	13.0912	13.0756		13.2237	15.3383	14.2827	14.0636	13.003	14.7771		13.9252	+	[M+H]+	2-((11aS)-5-(4-fluorophenyl)-1,3-dioxo-11,11a-dihydro-1H-imidazo[1',5':1,6]pyrido[3,4-b]indol-2(3H,5H,6H)-yl)-N-(6-methylheptan-2-yl)benzamide	2-((11aS)-5-(4-fluorophenyl)-1,3-dioxo-11,11a-dihydro-1H-imidazo[1',5':1,6]pyrido[3,4-b]indol-2(3H,5H,6H)-yl)-N-(6-methylheptan-2-yl)benzamide: [M+H]+: 0.667			Detected	NotDetected	NotDetected
9057_pos	546.35	1.2857	16.8603	16.5651	17.2844	16.8221	16.9329		17.003	11.113	12.6128	13.7541	13.9092	13.9538		11.7462	11.6461	10.3973	12.3593	13.3493	13.8981		13.4482	+	Unknown					Detected	NotDetected	NotDetected
9070_pos	523.252	1.2883	18.5982	18.3192	18.5624	18.7624	18.6611		18.8547	14.1487	14.9884	12.7099	12.7084	13.1816		14.1503	15.3015	14.4398	14.355	12.5569	15.2157		10.8962	+	Unknown					Detected	NotDetected	NotDetected
9094_pos	209.07	1.2901	17.8491	17.0221	19.3521	18.1339	17.9097		18.3358	14.4425	12.9225	15.1618	12.1105	11.8179		14.4801	14.2766	14.1657	15.4186	12.1284	11.4106		14.5987	+	Unknown					Detected	NotDetected	NotDetected
9151_pos	507.278	1.2925	17.9043	18.2889	17.6726	17.7501	17.4801		17.807	12.9953	12.3741	13.572	10.359	14.5583		13.9286	11.9985	14.3863	11.7916	13.6401	14.4677		12.569	+	Unknown					Detected	NotDetected	NotDetected
9152_pos	419.225	1.2933	16.8898	17.403	17.1407	17.2183	16.4511		16.9365	13.3903	14.4194	11.6654	14.2353	15.2065		13.4533	15.3516	14.3366	14.9823	14.3412	13.5722		14.6981	+	Unknown					Detected	NotDetected	NotDetected
9121_pos	458.297	1.2938	16.395	16.4511	17.5388	16.9084	17.1468		16.7681	13.9364	9.90325	14.3712	13.9446	13.4349		12.7649	11.7504	12.9227	13.6157	13.1726	14.1146		13.4436	+	Unknown					Detected	NotDetected	NotDetected
9123_pos	479.226	1.2946	19.1516	18.7553	19.424	19.4517	19.1053		19.2804	14.1727	11.5957	13.241	13.4305	12.3353		15.1117	12.114	13.5723	13.991	12.8735	14.1819		14.9549	+	Unknown					Detected	NotDetected	NotDetected
9549_pos	414.27	1.2951	15.8683	15.9812	16.989	16.3434	16.2062		16.4045	10.0446	14.8227	10.5879	14.1366	13.989		14.918	13.495	11.9759	13.2941	14.2414	15.0726		13.7975	+	Unknown					Detected	NotDetected	NotDetected
9042_pos	463.252	1.2962	17.7226	18.0899	17.617	17.6562	17.3072		17.5939	13.6349	12.1309	15.0472	12.9946	15.1		11.8732	13.0775	14.7573	11.9664	13.8808	15.1956		14.9057	+	Unknown					Detected	NotDetected	NotDetected
9139_pos	502.323	1.2963	17.3551	17.1868	17.6448	17.5076	17.3487		17.4479	11.2035	13.7317	14.2712	9.85879	12.681		11.5455	15.3296	14.3483	10.7543	13.6482	14.5442		12.0375	+	Unknown					Detected	NotDetected	NotDetected
9145_pos	193.095	1.2982	19.1657	19.37	20.2739	19.4312	19.0257		19.7293	13.3408	11.4381	13.8143	14.6153	14.7703		13.9617	14.7383	10.7781	13.3116	8.77255	13.795		11.5116	+	Unknown					Detected	NotDetected	NotDetected
9159_pos	289.162	1.3006	16.4469	16.4853	16.9017	16.4511	16.4755		16.4596	15.9937	15.5448	15.9634	16.05	16.1052	15.3454	15.9505	15.7718	15.9315	16.0102	15.8788	15.7536		15.876	+	Unknown					Detected	NotDetected	NotDetected
9169_pos	435.2	1.3018	17.7613	17.262	18.2897	18.0504	17.6871		17.9038	9.8405	14.4399	13.9938	11.9883	11.4654		14.3569	13.7938	9.79831	14.2716	14.474	12.9874		10.4561	+	[M+Na]+	NCGC00385247-01_C21H32O8_(3S,3aS,6E,9S,10E,11aS)-3,6,10-Trimethyl-2-oxo-2,3,3a,4,5,8,9,11a-octahydrocyclodeca[b]furan-9-yl beta-D-glucopyranoside	NCGC00385247-01_C21H32O8_(3S,3aS,6E,9S,10E,11aS)-3,6,10-Trimethyl-2-oxo-2,3,3a,4,5,8,9,11a-octahydrocyclodeca[b]furan-9-yl beta-D-glucopyranoside: [M+Na]+: 0.744			Detected	NotDetected	NotDetected
9173_pos	391.174	1.3022	18.1616	17.7564	18.6741	18.5191	17.7285		18.4068	13.7092	10.8537	11.2053	12.766	9.60695		13.971	13.0359	12.6366	15.1176	13.8439	9.66274		12.0084	+	[M+Na]+	(2S,3S,4S,8R,9S,13R,14R,15S,16R)-3,4,8,14,15-pentahydroxy-2,13,16-trimethyl-6-methylidene-10-oxatetracyclo[7.6.1.0?,?.0??,??]hexadecan-11-one	(2S,3S,4S,8R,9S,13R,14R,15S,16R)-3,4,8,14,15-pentahydroxy-2,13,16-trimethyl-6-methylidene-10-oxatetracyclo[7.6.1.0?,?.0??,??]hexadecan-11-one: [M+Na]+: 0.751			Detected	NotDetected	NotDetected
9181_pos	370.244	1.304	16.2899	16.1637	17.372	16.6901	16.7624		16.9495	11.0732	14.9074	14.4001	14.8058	14.5897		14.7113	12.5513	13.422	13.756	13.9998	15.2584		12.9135	+	Unknown					Detected	NotDetected	NotDetected
9186_pos	375.199	1.3042	17.8561	18.2041	18.1618	18.0006	17.2133		18.0441	12.512	14.2006	14.1174	12.5528	14.7921		12.211	13.7016	13.264	15.3755	13.1266	14.747		14.1429	+	Unknown					Detected	NotDetected	NotDetected
9196_pos	347.147	1.3067	17.8397	17.4895	18.7041	18.399	17.8437		18.3196	13.7967	12.6501	15.1846	14.5632	13.9006		12.2275	12.3321	13.1716	10.1724	12.2638	11.9232		13.0199	+	Unknown					Detected	NotDetected	NotDetected
9211_pos	303.122	1.3088	17.7581	17.0155	18.6205	18.1557	17.7923		18.2037	14.7947	12.5312	13.7839	14.75	14.0537		14.2029	13.711	13.0931	15.1073	15.107	15.2751		14.4946	+/-	[M+Na]+, [M-H]-			+	[M+Na]+	Detected	NotDetected	NotDetected
9223_pos	226.141	1.3116	16.7261	16.7972	18.3843	16.658	16.9458	15.2484	16.7654	16.696	16.4143	16.6978	16.3212	16.4219		16.6189	16.4156	16.4589	17.5001	16.3036	16.3563	16.0035	16.0292	+	Unknown					NotDetected	Detected	NotDetected
9227_pos	225.11	1.3125	16.7308	16.8028	17.844	16.8582	16.6057		17.2266	17.0155	16.3025	15.9575	16.6504	15.7978		17.4843	16.0092	16.2648	17.1328	16.2796	15.9605	16.0121	17.1442	+	Unknown					Detected	Detected	NotDetected
9242_pos	287.146	1.3146	18.6661	18.7836	19.307	18.8521	18.5062		18.9301	12.899	14.9267	12.5593	13.4726	12.778		12.8822	14.9105	13.4889	12.2437	13.9629	13.9845		12.3867	+	Unknown					Detected	NotDetected	NotDetected
9256_pos	242.116	1.3172	16.308	16.8114	18.2893	16.9051	16.9669	15.3312	15.6762	15.9902	15.695	15.8529	16.0612	16.2045		16.0092	15.8299	16.0508	16.6302	15.4168	15.5448	16.4984	15.7989	+	Unknown					NotDetected	NotDetected	NotDetected
9257_pos	331.173	1.3178	18.5233	18.7377	18.8346	18.5573	17.958		18.6806	14.9269	13.9471	12.7957	14.9509	15.1747		14.854	11.1508	12.086	13.2963	12.6319	11.7517		13.4569	+	Unknown					Detected	NotDetected	NotDetected
9278_pos	155.154	1.3207	17.591	17.2576	19.0221	17.7937	17.6886	17.8221	18.0767	17.955	17.5408	17.6705	17.8229	17.6937	18.042	18.1963	15.7191	17.921	18.7567	18.0728	17.7755		18.0701	+	Unknown					NotDetected	Detected	Detected
9281_pos	887.046	1.3208	16.696	17.0264	17.4686	17.0452	17.0174		16.9166	16.3891	16.2852	16.4881	16.7516	16.4384	15.7377	16.4276	16.0949	16.3839	16.4536	16.1324	16.5716	16.0703	16.1723	+	Unknown					NotDetected	Detected	NotDetected
9291_pos	252.063	1.3218	13.4022	13.4686	14.8079	14.4143	13.6768		13.6798	16.4139	16.0758	16.2045	15.755	16.0422	16.0264	16.4045	15.1021	12.6763	12.8326	14.7533	14.0946		14.0621	+	Unknown					NotDetected	Detected	NotDetected
9016_pos	418.79	1.3444	14.9415	15.7331	15.8841	15.0505	15.0534		15.0466	14.8096	15.3895	15.2417	15.6358	15.2057		15.617	15.289	14.8203	15.4948	15.2075	14.9707		15.124	+	Unknown					Detected	Detected	NotDetected
9446_pos	805.043	1.3469	16.9855	17.1222	17.1872	17.1133	17.1595	15.8056	17.0808	16.7962	16.7085	16.7521	16.8502	16.7636		16.5904	16.297	16.403	16.0684	16.0406	16.4819		16.2596	+/-	[M+Na]+, [M+Acetate]-			+	[M+Na]+	NotDetected	Detected	Detected
9450_pos	524.826	1.3481	16.1155	16.3128	16.8459	16.2401	16.3369	15.7504	16.3227	16.073	15.9565	16.1508	16.2772	16.202		16.2636	16.0207	16.1262	16.0689	16.1173	15.8926		15.9843	+	Unknown					NotDetected	Detected	NotDetected
9325_pos	546.82	1.3492	16.0264	16.3457	16.5742	16.2678	16.2602		16.1333	15.7167	16.0452	16.0073	16.0508	16.03		15.9243	15.7685	15.7415	16.1936	15.4742	15.712		15.5788	+	Unknown					NotDetected	Detected	NotDetected
9790_pos	152.022	1.3507	15.4729	16.2274	17.26	16.2062	16.4749		16.6531	13.7026	13.3224	14.8015	13.3119	12.9009		14.93	15.354	14.8633	13.1462	14.7352	14.9012		14.5065	+	Unknown					Detected	NotDetected	NotDetected
9485_pos	336.238	1.3526	16.221	16.5043	17.4085	16.5036	16.4257		16.1244	16.8762	16.1689	16.6726	16.1508	16.3668	17.0597	16.4398	17.4798	16.9909	17.3453	17.3453	16.6265	17.1564	17.1425	+	Unknown					NotDetected	Detected	NotDetected
10111_pos	385.219	1.3537	15.4589	16.0408	18.0417	15.9654	16.3165		15.9812	17.5398	17.1124	15.6738	16.266	16.7726	16.6025	17.0317	18.0574	17.8039	16.729	17.8424	17.5474	17.3103	17.5703	+	Unknown					NotDetected	Detected	NotDetected
9497_pos	169.122	1.3543	15.3951	15.6208	16.1525	15.6616	15.5879		15.5833	14.5505	13.7817	13.7918	13.2152	13.1617		15.9079	16.4291	16.0217	16.1556	16.1953	15.8111		16.3585	+	Unknown					NotDetected	NotDetected	Detected
9455_pos	338.832	1.3604	15.7663	15.9451	16.9304	16.0344	16.0202		16.1333	16.142	16.0596	15.9131	16.0462	16.5461	16.6019	16.3353	16.4405	16.1936	16.3339	16.3472	16.245		16.2283	+	Unknown					NotDetected	Detected	Detected
9575_pos	570.861	1.3641	16.941	17.0606	17.4201	16.8389	17.0112	15.8955	16.8466	16.5421	16.5948	16.6796	17.0198	16.8075	16.3396	16.8459	16.6207	16.5073	17.025	16.4045	16.6877		16.5099	+	Unknown					NotDetected	NotDetected	NotDetected
9579_pos	355.17	1.3652	16.736	16.9284	17.7409	16.8518	17.0707		17.1953	16.7423	16.6183	16.6114	16.8319	16.7071		16.9364	16.7111	16.5341	17.4901	16.4567	16.3525		16.7805	+	Unknown					Detected	NotDetected	NotDetected
9776_pos	464.88	1.3679	16.4118	16.6537	17.2784	16.6841	16.5884		16.518	16.497	16.477	16.5288	16.8539	16.6408		16.6781	16.648	16.6568	17.0504	16.5755	16.6259	16.2028	16.7429	+	Unknown					Detected	Detected	NotDetected
9630_pos	62.9817	1.3686	16.0758	16.2491	16.9758	16.4184	16.4415	15.5916	16.4734	16.3657	16.2491	16.4673	16.5018	16.2434	15.4504	16.538	16.2425	16.109	16.3533	15.9059	16.132		16.228	+	Unknown					NotDetected	Detected	NotDetected
9604_pos	407.165	1.3692	15.4035	15.5619	16.2434	15.7085	15.6611		15.6024	13.1053	11.9296	12.92	13.3738	12.3352		11.5268	15.6599	15.773	16.2732	15.608	15.6938		15.6235	+	Unknown					Detected	NotDetected	NotDetected
9605_pos	329.156	1.3697	16.9684	17.0587	17.7429	17.2438	17.3726		17.3613	17.988	17.4041	17.3169	17.0102	17.0259		17.9513	16.91	17.1535	17.7432	17.0968	17.213		17.1275	+	Unknown					Detected	Detected	NotDetected
9629_pos	405.246	1.3733	14.1394	11.418	14.1754	13.217	11.5067		13.2873	15.8765	15.7037	16.0434	15.8574	15.7931		15.8713	15.642	15.6919	15.5461	15.6383	15.7126	15.7085	15.7396	+	Unknown					NotDetected	NotDetected	NotDetected
9662_pos	336.116	1.3773	16.8448	16.2978	17.9128	16.4118	16.6586		16.9033	12.9163	14.0619	14.0131	10.7815	14.6701		14.8435	12.5196	12.8494	14.2928	13.6868	12.0813		12.8484	+	Unknown					Detected	NotDetected	NotDetected
9672_pos	337.159	1.3781	15.4248	15.4462	16.3355	15.7983	15.7402	15.3818	15.6383	16.7967	15.9821	16.0456	16.2087	16.0694		16.6665	16.1324	15.9294	16.1203	15.903	15.8651		15.9425	+	Unknown					NotDetected	Detected	NotDetected
9674_pos	358.086	1.3787	15.7878	15.9915	16.7319	16.0648	16.1602	15.3162	16.0867	16.2923	15.7766	15.986	16.2195	16.1516		16.094	16.0758	15.8662	15.8513	15.7753	15.8683	15.5501	15.8394	+	Unknown					NotDetected	Detected	NotDetected
9689_pos	399.196	1.3803	17.0011	16.3668	17.4287	17.2099	17.1519	16.9674	17.2997	18.7467	17.8603	18.282	18.1429	18.237		18.5729	17.987	17.8992	17.8914	17.7325	17.7878	17.5651	17.9179	+	Unknown					NotDetected	Detected	NotDetected
9716_pos	529.4	1.3833	19.4822	19.3793	19.1407	19.3922	19.5563		19.4796	12.1619	13.4904	12.6048	14.2496	15.0236		14.8043	13.6373	10.9711	14.0275	14.0299	13.3916		14.7181	+	Unknown					Detected	NotDetected	NotDetected
9731_pos	347.229	1.3844	17.2049	16.9256	16.12	17.1568	16.4226		16.736	15.4742	16.0455	15.9909	16.7244	16.4203		16.3111	16.0582	15.8455	16.6475	15.896	16.9841		16.3354	+	Unknown					Detected	NotDetected	NotDetected
9747_pos	354.072	1.3856	15.8023	16.1832	17.4197	16.1809	15.8725		16.5968	11.4881	12.8418	15.0064	13.3679	15.0686		14.6119	12.3279	9.89232	11.9788	12.1742	15.026		14.6611	+	Unknown					Detected	NotDetected	NotDetected
9761_pos	345.187	1.3872	16.3765	16.4839	16.9304	16.6672	16.6838		16.7389	17.0297	16.3304	16.5261	16.5275	16.6439		16.7667	16.5717	16.4003	16.4326	16.3236	16.7032		16.381	+	Unknown					Detected	Detected	NotDetected
9765_pos	422.041	1.3875	15.049	14.788	15.2268	15.5004	15.5234		15.642	14.1618	12.0598	11.7721	14.2523	10.3638		14.8332	12.5502	10.3377	13.9002	14.2035	14.1696		14.9837	+	Unknown					Detected	NotDetected	NotDetected
7193_pos	426.844	1.3877	14.8362	15.1202	15.5154	15.0389	15.0796		15.0056	15.0922	15.2003	15.3156	15.3355	15.2744	15.0551	15.3581	15.3762	15.4687	15.5919	15.4853	15.2144	14.9698	15.2802	+	Unknown					Detected	Detected	NotDetected
9769_pos	173.098	1.3878	17.4149	17.5295	18.5103	17.8378	17.7805		17.9819	17.8589	17.6986	17.8896	17.7103	17.7704	17.6283	18.1471	18.179	17.7507	18.0709	17.9133	17.844	17.6336	17.958	+	Unknown					NotDetected	NotDetected	NotDetected
10328_pos	442.82	1.3882	14.7391	15.3627	16.0231	15.3654	15.2686		15.3339	15.1656	15.4532	15.7664	15.6021	15.4631	15.0745	15.5831	15.4609	15.9987	15.8966	15.4273	15.3942		15.4745	+	Unknown					NotDetected	Detected	NotDetected
9773_pos	301.161	1.3883	16.4391	16.4455	16.8867	16.8259	16.7008		16.4731	15.5732	15.3706	15.5721	15.7227	15.4476		15.5735	15.5163	15.508	16.4023	15.3844	15.537		15.5235	+	Unknown					Detected	NotDetected	NotDetected
9780_pos	488.859	1.3886	17.0504	17.2405	17.7023	17.5999	17.4136	16.4483	17.3169	17.0368	17.2154	17.1111	17.299	17.1809	16.7126	17.2571	17.1057	17.2397	17.6031	17.0226	17.2041		17.0985	+	Unknown					NotDetected	Detected	Detected
9782_pos	440.089	1.3888	15.1457	15.1749	15.8161	15.0802	15.2032		15.2329	15.5593	15.1508	14.9273	15.369	15.2535		15.1826	15.2818	15.0869	15.6796	15.2931	15.4448		15.0199	+	Unknown					Detected	NotDetected	Detected
9783_pos	310.204	1.389	16.3119	16.2507	16.8389	16.3434	16.3817		16.381	11.0956	13.7407	14.8562	12.041	15.1402		14.9168	12.6753	11.5723	13.4159	15.0357	12.5066		11.6839	+	Unknown					Detected	NotDetected	NotDetected
9787_pos	697.227	1.3893	16.4921	16.6048	17.0607	16.7026	16.688	16.372	16.5421	16.9807	16.3319	16.8545	17.0872	17.0307		17.3924	16.444	16.3527	16.4731	16.3041	16.5468	16.4575	16.3235	+	Unknown					NotDetected	Detected	NotDetected
9837_pos	254.173	1.3935	17.0601	16.6853	17.2516	17.1758	16.4255		16.8772	16.3942	16.235	16.4118	16.5643	16.4978		16.509	16.179	15.499	16.4314	15.973	16.2617		16.1992	+	Unknown					Detected	NotDetected	NotDetected
9847_pos	257.137	1.3946	16.0415	15.9958	16.8518	16.1986	15.8955		16.3087	16.6972	16.0994	16.357	16.0895	15.9334		16.6044	16.2824	16.2762	17.0671	16.2868	15.6158	15.9694	16.1129	+	Unknown					Detected	Detected	NotDetected
9848_pos	298.164	1.3948	15.9505	16.1689	16.8356	16.1048	16.2211		16.2531	16.5801	16.1253	16.1066	16.2966	16.1577	15.6408	16.3103	11.2568	13.3573	14.6155	12.4952	11.7936		13.397	+	Unknown					NotDetected	Detected	NotDetected
9885_pos	263.127	1.3977	16.1715	16.3057	16.8549	16.2823	16.2906		16.2418	16.3548	15.8319	16.119	16.1885	15.8966		16.4943	16.1276	16.142	16.107	15.9877	15.9046		16.0565	+	Unknown					NotDetected	Detected	NotDetected
10041_pos	313.161	1.4	16.5579	16.5368	17.1805	16.7226	16.8067		15.5775	17.7255	17.0159	16.8934	15.6954	17.2199		16.9855	16.499	16.6145	16.5281	16.3927	16.6387		16.4751	+	Unknown					Detected	Detected	NotDetected
9946_pos	81.0312	1.4021	15.7261	16.0666	16.3555	16.0532	16.1297		16.1021	16.0895	15.9407	16.103	16.1504	16.1201	16.0904	16.1672	15.9185	15.675	16.4016	15.8534	16.003		15.9269	+	Unknown					Detected	NotDetected	NotDetected
9955_pos	788.788	1.4037	16.282	16.4151	16.9663	16.4133	16.5011	15.6383	16.4176	16.2929	16.0094	16.0804	16.3849	16.3795	15.9495	16.3492	15.9802	15.8963	16.1084	15.8788	16.1809		16.1877	+	Unknown					NotDetected	NotDetected	Detected
9956_pos	315.175	1.4038	13.2724	13.3134	14.8578	14.3624	12.4473		14.2587	16.8155	16.4491	16.366	16.7709	16.9207		16.7796	12.9544	14.6917	14.8799	13.6131	12.716		15.1074	+	Unknown					NotDetected	Detected	NotDetected
9969_pos	324.225	1.405	16.3913	16.5703	17.3553	17.2442	16.8389		16.8603	16.1955	16.0359	16.0894	16.3623	16.3327		16.3202	16.0416	15.848	16.4402	15.9169	16.1464		16.0937	+	Unknown					Detected	NotDetected	NotDetected
9983_pos	302.872	1.4068	17.3957	17.8362	18.1929	17.642	17.7401		17.5448	17.5154	17.5942	17.5622	17.7878	17.6687	16.3608	17.8014	17.6491	17.4059	16.0471	17.4269	17.5533		17.7267	+	Unknown					Detected	Detected	Detected
9991_pos	841.326	1.4081	16.6515	16.7937	17.1659	16.8157	16.8835		16.8282	16.4929	16.3495	16.669	16.6641	16.9329		17.0169	14.5447	12.9075	14.9328	13.526	14.5047		10.6546	+	Unknown					NotDetected	Detected	NotDetected
10006_pos	226.106	1.4108	17.2503	17.354	18.0164	17.4932	17.4291	16.7596	17.6476	17.8139	17.2764	17.4089	17.4103	17.5164	16.9339	17.4673	17.2732	17.1766	17.6311	17.2024	17.372		17.1817	+	Unknown					NotDetected	Detected	Detected
10093_pos	309.167	1.4112	16.7302	16.5573	17.074	16.911	16.8034		16.8023	17.2216	16.7401	17.0307	16.3358	16.103		16.872	16.18	16.895	16.6563	16.35	16.4174		16.4115	+	Unknown					Detected	Detected	NotDetected
10012_pos	265.142	1.4123	17.1894	16.8667	17.5464	17.2891	16.9329	15.3461	17.1114	17.2543	16.8464	17.3627	17.1416	17.0857		17.202	16.929	17.0073	17.0126	16.751	16.7372	16.8308	16.9217	+	Unknown					Detected	Detected	NotDetected
10021_pos	297.167	1.4147	17.4405	17.6283	18.4734	17.799	17.3258		17.9615	17.1843	16.7173	16.9831	16.8455	16.7889	15.5355	16.834	16.3934	16.245	16.1723	16.0555	16.3563		16.3166	+	Unknown					Detected	Detected	NotDetected
10023_pos	406.065	1.415	17.3001	17.6044	17.1204	17.5014	17.6693		17.7398	14.5005	14.4874	15.0759	15.0617	14.5416		13.3574	14.6533	14.3475	14.1844	14.9113	14.7193		14.8359	+	Unknown					Detected	NotDetected	NotDetected
10040_pos	331.209	1.4186	17.7088	17.6271	18.3119	17.8683	17.7348		17.8709	17.792	17.262	17.4888	17.4197	17.5573	17.4589	17.5778	17.5231	17.582	17.7621	17.736	17.7337	17.9172	17.4362	+	Unknown					Detected	Detected	NotDetected
10071_pos	325.198	1.4237	17.0207	17.2058	17.381	17.1733	17.1813	16.2045	17.1631	17.6003	17.0297	17.2971	17.3641	17.1324	16.9938	17.3335	17.3616	17.5093	17.3638	17.177	17.2315		17.2249	+	Unknown					NotDetected	NotDetected	NotDetected
10103_pos	595.305	1.4287	17.0817	17.2381	17.6155	17.1529	17.2848		17.034	16.554	16.6214	16.5254	16.6415	16.5914	16.0006	16.5154	11.1939	13.0312	14.7617	13.9651	10.8754		13.89	+	Unknown					Detected	NotDetected	NotDetected
10114_pos	296.15	1.4304	16.499	16.7279	16.8615	16.3495	16.0406		16.4497	13.2012	13.6031	13.8005	12.4781	12.12		14.5699	15.3596	13.9697	12.3684	15.129	14.6865		9.85384	+	Unknown					Detected	NotDetected	NotDetected
10168_pos	327.178	1.4414	17.1982	17.5999	17.3231	16.9938	16.8908	15.8394	16.9319	12.392	13.0856	15.0438	15.0427	14.7183		13.0869	16.1324	15.9298	16.4366	15.8232	16.1567		16.0334	+	Unknown					NotDetected	NotDetected	NotDetected
10169_pos	292.116	1.4415	15.8767	16.1758	16.552	16.1066	16.0217		16.015	16.2585	16.0604	16.2544	16.2596	16.2289		16.3153	16.1539	16.1005	16.2352	16.0709	16.031		16.1504	+	Unknown					Detected	NotDetected	NotDetected
10180_pos	396.158	1.4432	15.5221	15.3261	16.2812	16.1817	16.2764		16.2596	13.5908	13.9627	14.4534	14.8451	9.88702		12.7743	14.6253	15.0869	14.486	12.9382	13.14		11.9596	+	Unknown					Detected	NotDetected	NotDetected
10190_pos	222.146	1.4451	17.1355	16.3854	16.6762	16.8593	16.7824		16.5072	16.1102	15.3514	16.135	16.0726	16.1668		15.9684	15.7363	15.5671	16.4118	15.6105	15.4742		15.7151	+	Unknown					Detected	NotDetected	NotDetected
10198_pos	207.159	1.448	16.2195	15.6069	17.178	16.3188	16.5775		17.4536	16.0131	15.6678	15.909	16.3668	16.2195		17.2352	16.2757	16.004	16.4996	16.0428	15.5697		16.7521	+	Unknown					Detected	Detected	NotDetected
10219_pos	380.184	1.452	16.8281	16.7244	16.3396	16.8513	16.8898		16.7923	13.0696	13.2149	12.5278	12.8746	14.6408		10.0886	13.2402	13.93	14.8646	14.9949	14.4337		12.4835	+	Unknown					Detected	NotDetected	NotDetected
10222_pos	288.217	1.4529	15.4849	15.4659	16.4722	15.5904	15.6774		15.5815	12.9718	12.8188	14.8854	13.881	12.6652		11.3599	12.9154	12.941	15.0839	13.0632	14.0387		14.884	+	Unknown					Detected	NotDetected	NotDetected
10225_pos	293.173	1.4544	15.8673	16.1767	16.8166	16.2986	15.9223	15.477	16.156	16.3876	16.0564	16.702	16.3111	15.9938		16.6246	16.2132	15.7412	16.2612	16.0739	16.0288		16.1861	+	Unknown					NotDetected	Detected	NotDetected
10247_pos	345.144	1.4579	16.873	17.1191	17.3765	16.8106	16.7939		16.5859	18.2529	17.6787	17.8218	17.5916	17.4857		17.7656	17.048	16.7132	16.7749	16.5106	16.8835		16.8417	+	Unknown					Detected	Detected	NotDetected
10355_pos	140.104	1.4598	15.9386	15.8362	16.9546	16.3704	16.4009	15.7458	16.8529	17.4251	16.7878	16.91	16.7889	16.7744		17.003	16.5428	16.3235	18.3617	15.9792	16.3464		16.7963	+	Unknown					NotDetected	Detected	Detected
10130_pos	1122.63	1.46	17.3087	17.5086	17.839	17.3623	17.5684		17.3296	17.0049	16.6773	16.8379	16.9718	16.8771		16.5321	16.8012	16.7232	16.9	16.6901	16.1129	15.8308	17.024	+	Unknown					Detected	NotDetected	NotDetected
10278_pos	229.142	1.468	16.8693	17.0311	17.993	16.9679	16.9639	16.0804	18.7264	16.3942	16.0092	16.9792	16.715	16.8672	16.4384	18.6213	16.9495	16.4001	17.4167	16.882	17.0325		17.6497	+	Unknown					NotDetected	Detected	NotDetected
10320_pos	371.204	1.4829	15.566	15.8868	16.5916	15.8396	15.9036		15.9535	16.4722	16.1954	16.3665	16.366	16.301	16.0207	16.6025	16.5846	16.4384	16.3821	16.0758	16.2237	15.9565	16.3169	+	Unknown					NotDetected	NotDetected	NotDetected
10337_pos	209.101	1.4915	16.6012	16.5784	17.0624	16.7549	16.7672	15.8715	16.7981	16.9919	16.3212	16.4949	16.499	16.6346	15.8056	16.837	16.9064	16.5208	16.5045	16.4147	16.4935		16.5181	+	Unknown					NotDetected	Detected	NotDetected
10352_pos	358.202	1.4954	18.5791	18.6099	20.1727	19.0245	19.1008		19.1286	13.6337	12.4688	11.3897	14.5551	13.5029		13.7826	14.319	13.3882	9.51021	14.7777	14.5847		11.4361	+	Unknown					Detected	NotDetected	NotDetected
10370_pos	798.69	1.5063	16.5241	16.951	16.9991	16.6401	16.7433		16.65	16.4156	15.9212	16.4103	16.6937	16.3426		16.538	16.2212	16.1155	16.131	15.9042	16.1488	15.7766	16.0527	+	Unknown					Detected	Detected	NotDetected
10445_pos	560.821	1.543	16.3548	16.3638	16.9911	16.3434	16.3653	15.7675	16.1066	16.4305	16.5221	16.8646	16.7179	16.461		16.3638	16.2466	17.0981	16.5844	16.3342	16.8448	16.381	16.0102	+	Unknown					NotDetected	Detected	NotDetected
10446_pos	415.216	1.5432	15.3762	15.5501	16.0387	15.4798	15.3804		15.4819	12.3166	12.7735	12.0578	14.4524	15.0613		14.8013	12.0862	13.772	12.4051	11.7993	14.913		12.8871	+	Unknown					Detected	NotDetected	NotDetected
10450_pos	1180.58	1.5458	16.0629	16.2788	16.785	16.2655	16.3861		16.2401	16.1396	16.0583	16.099	16.3913	16.2286	15.7167	16.1843	16.1403	15.9318	16.0193	15.5749	15.8555		15.9654	+	Unknown					Detected	NotDetected	NotDetected
10462_pos	389.25	1.5544	15.9912	16.0321	16.9355	16.3111	16.3645		16.3373	16.0311	16.0035	15.9048	16.1715	15.747	16.1129	16.2956	16.2772	16.1181	16.3415	16.0112	16.3342	16.0292	16.2162	+	Unknown					NotDetected	Detected	NotDetected
10522_pos	403.095	1.5882	15.4742	15.5261	15.8727	15.2662	15.554		15.1887	10.7937	13.5741	14.837	14.3704	14.9143		14.7728	15.1934	12.8515	14.1958	13.1788	13.4201		13.4117	+	Unknown					Detected	NotDetected	NotDetected
10539_pos	294.952	1.5952	15.9079	16.3817	16.7973	16.1605	15.9664		15.9131	16.0773	15.834	15.9365	15.9733	15.9938		16.1344	16.1843	16.1715	16.444	16.0112	15.7238	15.7285	16.0813	+	Unknown					Detected	NotDetected	NotDetected
10551_pos	106.086	1.6003	16.0274	16.4839	18.4782	16.7743	16.6925	15.7573	16.7607	16.6463	16.4248	16.5031	15.8045	16.4134	16.5194	16.9639	16.7002	16.5228	16.7932	16.953	16.5187		16.9894	+	Unknown					NotDetected	NotDetected	Detected
10552_pos	1342.55	1.6004	16.1075	16.2684	16.6696	16.2003	16.5241		16.186	16.0446	15.866	16.0694	16.1548	16.2915		16.0648	15.8148	15.7804	15.8456	15.6994	15.6145	15.7214	15.7838	+	Unknown					Detected	NotDetected	NotDetected
10587_pos	238.178	1.6132	15.6321	15.7582	16.4595	15.7014	15.7447	15.9059	15.5878	15.6258	15.7448	15.8467	16.0025	15.7948		15.9534	15.9038	16.3593	16.0156	15.747	16.3502		15.8405	+	Unknown					NotDetected	NotDetected	Detected
10594_pos	1474.55	1.6167	16.1809	16.0785	16.7185	16.1919	16.3321		16.3832	15.6978	15.712	15.6774	16.4023	15.912		16.0211	15.7038	15.8581	16.1455	15.704	15.7331		15.9233	+	Unknown					Detected	Detected	NotDetected
10595_pos	329.194	1.6169	16.3817	16.952	17.2442	16.9359	16.815	16.0794	16.8491	17.1142	16.6513	16.8796	16.9651	16.6321		16.9996	17.0169	16.8856	16.7777	16.5553	16.7221	16.3728	16.7436	+	Unknown					NotDetected	NotDetected	NotDetected
10600_pos	123.117	1.6177	15.7864	15.974	16.7653	16.0437	15.9986		16.048	10.9731	14.3722	13.5238	12.4066	13.5708		14.6137	16.5441	15.4433	16.308	16.4183	16.186	16.1843	16.2937	+	Unknown					NotDetected	NotDetected	NotDetected
10603_pos	1298.59	1.6192	16.4298	16.6183	17.369	16.7567	16.8185		16.8106	16.5362	16.1012	16.3087	16.7811	16.5194	16.1499	16.5579	16.5018	16.0025	16.4125	16.2875	16.468		16.3675	+	Unknown					Detected	Detected	Detected
10615_pos	398.903	1.6235	14.8133	15.1584	15.9938	14.9798	15.4742		15.1604	15.3061	15.1713	15.1373	15.2919	15.2618		15.3565	14.2638	11.5142	14.5704	14.8541	13.5561	15.0422	15.1639	+	Unknown					Detected	NotDetected	NotDetected
9968_pos	443.223	1.6245	17.4925	17.8362	17.0245	17.4756	17.4455		17.2958	17.9987	17.7898	17.8499	17.5262	17.4582		16.9816	16.9886	16.5807	16.7687	16.6925	17.1102	16.1919	16.8448	+	Unknown					Detected	NotDetected	NotDetected
10651_pos	249.147	1.6291	16.6774	16.9182	17.1355	16.6208	16.3449	15.8078	16.7487	16.8851	16.6333	17.1385	16.8683	16.5254		16.8459	16.2628	16.278	15.9038	16.0886	16.3209	16.4433	16.4183	+	Unknown					NotDetected	Detected	NotDetected
10693_pos	315.178	1.6584	17.2145	17.286	17.9824	17.623	17.5411	15.0951	17.6592	16.0712	16.6463	16.6006	16.4226	16.736	16.3638	16.6063	16.4853	16.0188	17.4128	16.5281	16.2732	16.7337	16.4016	+	Unknown					Detected	Detected	NotDetected
10699_pos	808.762	1.6593	16.25	16.5003	16.9393	16.5076	16.4483		16.552	16.3296	16.0443	16.3585	16.513	16.4666	16.2907	16.5671	16.1173	16.1551	16.1189	16.0302	16.065	16.1003	15.848	+	Unknown					NotDetected	Detected	NotDetected
10557_pos	335.219	1.6615	15.9395	16.2629	16.7481	16.5228	16.2652		16.2972	13.8066	14.7305	12.4798	10.1884	14.5858		12.9968	14.8587	14.065	12.7089	12.6208	12.7589		13.5389	+	Unknown					Detected	NotDetected	NotDetected
10705_pos	433.271	1.6645	14.9137	14.6356	15.5501	15.2625	15.36		15.2189	11.397	14.4104	11.4047	14.1736	14.5812		15.1743	12.451	12.4711	13.4487	12.8326	15.1214		14.4636	+	Unknown					Detected	NotDetected	NotDetected
10716_pos	314.233	1.672	18.7836	18.5584	19.2804	19.0434	19.0815		19.1097	12.0263	14.5587	14.7073	13.031	12.0005		11.5105	14.2203	14.2593	14.2516	13.593	8.28315		12.2392	+	Unknown					Detected	NotDetected	NotDetected
10720_pos	287.183	1.6792	16.2483	16.308	16.103	16.2636	16.2172		16.0804	15.2127	14.1156	14.6172	12.998	13.7181		11.3649	12.4554	13.126	9.51545	13.2838	12.5494	15.6629	12.9196	+	Unknown					Detected	NotDetected	NotDetected
10737_pos	465.153	1.694	16.3645	16.988	17.7296	17.433	17.6104		17.6793	14.0738	14.2814	14.974	13.5496	12.8615		13.6446	12.9166	14.9072	12.3708	12.8109	13.8723		14.9044	+	Unknown					Detected	NotDetected	NotDetected
10738_pos	227.165	1.694	16.0471	16.063	16.5717	16.149	16.1612		16.0092	16.1919	15.4405	15.5993	16.0895	15.8001		15.6221	15.8915	15.6358	16.5174	15.8502	15.8577		15.8326	+	Unknown					NotDetected	Detected	Detected
10772_pos	368.09	1.7113	16.1327	16.2458	16.5775	16.2028	16.3095		16.3705	13.2053	14.3973	14.699	11.1631	15.1709		12.5855	15.2755	14.7102	13.4305	15.0768	14.402		13.5106	+	Unknown					Detected	NotDetected	NotDetected
10818_pos	984.724	1.7154	16.2286	16.034	16.7934	16.3028	16.3782		16.4044	15.9967	15.8934	16.222	16.4147	16.4284		16.3653	16.0188	15.9415	15.9547	15.8081	15.9231	15.821	15.8534	+	Unknown					NotDetected	Detected	NotDetected
10776_pos	282.207	1.716	16.6792	16.8867	17.4727	16.9254	17.0111		17.0349	17.679	16.9192	17.1115	17.6656	17.4165		17.186	16.8915	16.4433	16.9205	16.6801	16.955		16.8269	+	Unknown					NotDetected	Detected	NotDetected
10781_pos	375.218	1.7184	17.3746	16.9649	19.3293	17.942	18.6294		18.5079	15.0568	13.7648	13.1091	13.9477	13.3142		12.5293	10.7489	12.5068	15.3429	12.8807	12.6726		14.4734	+/-	[M+H]+, [M+Acetate]-			+	[M+H]+	Detected	NotDetected	NotDetected
10783_pos	617.347	1.7199	17.0854	17.2503	16.6996	17.4788	17.5497	16.4791	17.1796	16.2676	16.3241	16.5859	16.2294	16.351	16.8357	16.1508	16.3061	16.2278	16.9615	16.2946	16.4853		16.3494	+	Unknown					NotDetected	NotDetected	Detected
10794_pos	408.202	1.725	15.4148	15.7314	16.1655	15.9763	15.6954		15.675	14.2574	10.9501	14.1216	12.5576	14.7854		12.7759	15.2273	13.7809	14.061	13.1102	11.7634		13.7779	+	Unknown					Detected	NotDetected	NotDetected
10815_pos	358.259	1.73	15.8788	16.3111	16.7598	16.1542	16.1525		16.1157	12.6078	13.3181	14.594	12.2822	11.4967		14.6757	13.417	13.2093	13.8603	14.243	12.7217		14.9663	+	Unknown					Detected	NotDetected	NotDetected
10820_pos	88.0758	1.7322	15.5788	15.9079	16.5775	16.0218	16.3009		15.8297	15.9151	15.6714	15.9686	16.1838	16.4147		16.0922	15.9405	15.9068	15.9938	15.7932	15.8574		16.0274	+	Unknown					Detected	NotDetected	NotDetected
10824_pos	442.336	1.7358	15.0069	15.3398	15.8523	15.5004	15.5368	15.1025	15.1603	15.3503	15.206	15.2935	15.0829	15.37		15.3939	15.3048	15.1052	15.6031	15.1987	15.2801		15.3481	+	Unknown					NotDetected	NotDetected	NotDetected
10843_pos	505.255	1.7438	16.9694	17.0959	17.4553	17.1009	17.2452		17.1568	16.6925	16.2245	16.4798	16.4722	17.084		16.9545	16.2588	16.1508	16.2964	16.0484	15.7967		16.2442	+	Unknown					NotDetected	Detected	NotDetected
10856_pos	435.265	1.7482	12.9885	14.0687	11.9692	14.1043	14.3624		14.1555	17.1702	16.5174	17.2804	16.7395	14.8355		16.6556	12.1741	11.8026	14.0823	14.8129	13.4581		13.4401	+	Unknown					NotDetected	Detected	NotDetected
10857_pos	209.154	1.7489	16.702	16.7244	17.4705	16.8867	16.8464		17.2191	16.8177	16.497	16.6574	16.9951	16.9012		17.0675	16.8963	16.5348	16.909	16.5888	16.7744		16.9654	+	Unknown					Detected	Detected	NotDetected
10873_pos	520.348	1.7556	18.1385	18.0599	18.7273	18.2456	18.3041		18.7481	14.2891	12.623	15.101	14.9879	14.8294		14.0224	14.8596	14.0237	13.935	14.138	12.8812		13.5822	+/-	[M+NH4]+, [M-H]-			+	[M+NH4]+	Detected	NotDetected	NotDetected
10878_pos	448.234	1.7572	15.7238	15.1354	16.6562	15.6859	15.9782		16.0349	15.9172	15.186	15.8089	15.848	16.6463	15.9223	16.3017	16.4687	16.2796	16.4139	16.0188	15.9821	16.1244	16.4455	+	Unknown					Detected	Detected	NotDetected
10889_pos	224.084	1.7649	15.9161	16.4219	16.4604	15.821	15.8903		16.0831	12.4971	13.7694	13.9524	14.9315	12.707		9.89241	15.0673	15.1433	14.5412	15.056	15.2153		13.1423	+	Unknown					Detected	NotDetected	NotDetected
10917_pos	464.229	1.7742	16.7302	15.9899	17.5441	16.8835	16.9395		17.0179	16.3585	16.0967	16.1603	16.6506	16.7255	15.7226	17.0541	16.5461	16.4708	17.2543	16.357	16.0758	15.2989	16.9375	+	Unknown					Detected	Detected	NotDetected
10926_pos	250.178	1.7763	17.7282	17.8006	17.18	17.5315	17.0508		16.9334	16.8566	16.2844	17.1706	17.0799	16.6214		16.4532	16.8268	17.4715	16.8372	16.5879	16.6652		16.76	+	Unknown					Detected	Detected	NotDetected
10928_pos	185.084	1.7781	13.4464	13.8135	10.9451	14.1312	13.1031		13.632	13.3231	11.0224	14.316	10.6852	14.6367		13.4711	15.9572	15.4756	16.7687	15.9253	15.6031		16.0217	+	Unknown					NotDetected	NotDetected	Detected
10808_pos	243.685	1.7803	16.4412	16.6996	17.0541	16.5872	16.6959		16.7113	16.6006	16.3397	16.3056	16.6593	16.7185		16.763	16.4355	16.4791	16.4142	16.2907	16.3468		16.2891	+	Unknown					Detected	NotDetected	NotDetected
10749_pos	350.224	1.7862	13.4195	13.9379	13.9155	14.494	12.6422	16.3847	14.4175	16.5063	15.4867	15.9465	16.7016	16.789	17.774	16.6973	17.805	16.2994	19.2493	15.8746	15.7967		17.8095	+	Unknown					NotDetected	NotDetected	Detected
10961_pos	1694.59	1.7957	16.5501	16.7498	17.2487	16.7406	16.7504	15.6445	16.6586	16.4808	16.3289	16.468	16.6076	16.4749		15.78	16.3215	16.3522	16.4874	16.1758	16.3986		16.2484	+	Unknown					NotDetected	Detected	NotDetected
10972_pos	239.161	1.8039	15.8893	15.7481	16.458	16.0102	16.0555		15.9612	15.975	15.7156	15.8203	16.0851	15.9853		16.0001	14.3369	13.8821	15.164	13.9365	14.6937		15.2522	+	Unknown					Detected	NotDetected	NotDetected
10976_pos	344.213	1.8069	18.5297	19.7667	19.2696	18.6637	18.6567	17.8809	17.9994	18.1286	16.78	17.9286	17.2348	18.537	20.0654	17.5167	21.2244	19.3811	19.0403	18.1637	18.7377		19.592	+	Unknown					NotDetected	Detected	Detected
10989_pos	235.099	1.8129	17.554	17.6922	17.8472	17.7481	17.745		17.5619	13.1726	14.6108	12.6274	10.6256	12.4421		13.5859	13.8432	13.892	7.91776	11.8831	11.4407		13.5866	+	Unknown					Detected	NotDetected	NotDetected
11001_pos	201.102	1.8205	15.8809	16.2466	16.8651	16.1214	15.8264		15.882	15.8746	15.6768	15.8593	15.8516	15.5929		15.8672	12.5654	13.6272	12.8627	12.3975	15.2251		12.9272	+	Unknown					Detected	NotDetected	NotDetected
11013_pos	236.165	1.8312	16.372	15.7607	16.5268	16.2852	16.6088		16.395	15.2321	10.9716	13.7225	15.1856	10.0345		9.41905	10.9476	14.5872	11.9989	12.4882	13.7371		14.73	+	Unknown					Detected	NotDetected	NotDetected
11020_pos	368.315	1.8394	14.9609	15.6079	16.571	15.7424	15.7081		15.6402	16.0949	15.6847	15.9665	16.1689	15.9487	15.5788	15.5968	16.1551	16.2636	15.4128	15.9136	16.282	15.9733	15.9017	+	Unknown					NotDetected	NotDetected	NotDetected
10986_pos	239.128	1.8395	17.4092	17.0624	18.0668	17.4455	17.4767		17.4839	13.3549	14.249	11.1766	9.42695	14.4171	16.7845	14.1357	17.0716	16.9934	17.3743	16.9028	16.5025	16.8117	17.0396	+	Unknown					Detected	NotDetected	NotDetected
11025_pos	187.126	1.8437	16.2491	16.2499	17.1538	16.5401	16.5671	15.8023	16.2954	16.4105	16.1568	16.1271	16.4384	16.3824	16.128	16.5113	16.2946	16.1429	16.4715	16.1642	16.3487		16.6069	+	Unknown					NotDetected	Detected	Detected
11218_pos	925.793	1.8637	14.1187	14.2774	13.7909	13.9671	13.5389		13.0491	15.8916	15.7308	15.7641	15.8045	15.9395		15.9124	15.6392	15.6069	15.9029	15.5656	15.6957		15.683	+	Unknown					NotDetected	Detected	NotDetected
11053_pos	303.187	1.8732	13.6946	13.6134	14.694	10.7662	9.59381		12.2913	16.5814	16.4881	16.9151	16.1209	16.0198		16.5768	10.8926	14.2245	15.3901	13.1918	13.0558		15.1381	+	Unknown					NotDetected	Detected	NotDetected
11060_pos	496.254	1.8769	16.9048	16.4362	17.0021	16.5154	16.4168		16.8259	9.30194	13.9184	12.7681	10.5196	14.7255		14.7852	15.1139	14.2318	13.2499	15.1882	15.0465		14.9756	+	Unknown					Detected	NotDetected	NotDetected
11063_pos	315.217	1.8776	16.8856	16.873	17.3972	16.958	17.0634		17.0336	14.546	14.6608	14.4537	13.7007	13.7669		13.2437	13.9168	12.7899	15.1443	13.6657	10.9531		12.8256	+	Unknown					Detected	NotDetected	NotDetected
11066_pos	928.043	1.8788	17.5674	17.749	18.1004	17.6841	17.7214	16.5961	17.5979	17.2792	17.0679	17.3091	17.5491	17.4971		17.5897	17.2037	17.2405	16.9914	17.0799	17.2116	16.9958	17.0527	+	Unknown					NotDetected	NotDetected	NotDetected
11069_pos	218.211	1.8808	17.1182	17.1749	16.8281	17.0269	17.6895	17.59	17.3548	16.2195	16.2636	15.9565	16.4592	16.3952		16.3091	12.5241	12.2549	13.0772	14.9583	15.0898		14.5735	+	Unknown					NotDetected	NotDetected	NotDetected
11081_pos	453.273	1.8906	13.2688	12.7358	13.611	14.3709	12.9046		13.88	16.8981	16.8491	17.2112	16.0985	15.799		16.4908	14.2307	10.5283	10.6792	13.3844	11.1504		12.4663	+	Unknown					NotDetected	Detected	NotDetected
11087_pos	361.228	1.9039	10.8392	14.1532	14.4219	14.273	13.8113		14.0914	17.6919	17.8574	18.0515	17.0097	16.5846		17.5072	14.1966	12.1341	12.927	13.6871	14.5963		12.5107	+	Unknown					NotDetected	Detected	NotDetected
11130_pos	477.276	1.933	13.8408	12.8603	15.0047	14.1177	14.2007		13.8097	16.6164	16.8072	17.0064	16.335	16.3371		16.6702	13.9148	13.0121	15.3706	13.6885	15.037		14.0165	+	Unknown					NotDetected	Detected	NotDetected
11206_pos	211.17	1.9375	16.3517	16.3966	17.0136	16.5126	16.3994		16.9012	15.9017	15.9465	16.206	15.8704	16.3774		17.003	16.4412	16.034	16.4369	16.1509	16.2175		16.9192	+	Unknown					Detected	NotDetected	NotDetected
11144_pos	266.122	1.9456	16.617	16.815	17.1053	16.9495	16.7144		16.8006	13.6972	14.2302	12.9101	13.3892	14.2645		14.0774	12.5311	14.4231	13.1387	15.0387	11.5394		15.2053	+	Unknown					Detected	NotDetected	NotDetected
11157_pos	328.248	1.9533	18.1425	17.943	18.1577	17.9483	17.9082		18.0382	13.9354	14.1587	14.8345	13.8616	12.9274		14.9009	14.1921	13.4648	10.7006	14.5044	14.3746		14.7255	+	Unknown					Detected	NotDetected	NotDetected
11162_pos	315.3	1.9561	16.0499	15.6469	16.4326	16.3426	15.7596		15.6271	15.5839	15.6565	15.7343	15.8702	15.6611		15.8138	15.7675	16.2377	16.5375	15.6861	15.6158		15.723	+	Unknown					Detected	NotDetected	NotDetected
11723_pos	367.094	1.9608	16.799	17.0097	17.6186	17.2547	17.7023	17.2327	17.6892	17.7603	17.3299	17.2547	18.1484	18.1266		17.9176	14.2449	15.0517	15.2433	13.2654	11.4745		13.3128	+	Unknown					NotDetected	NotDetected	NotDetected
11177_pos	193.158	1.9675	16.3017	15.6702	16.6315	16.5295	16.5088	15.4617	16.8699	16.0867	16.0064	16.4775	16.6033	16.5498		17.0597	16.9759	16.4589	16.5194	16.4796	16.4049		17.1235	+	Unknown					NotDetected	NotDetected	NotDetected
11179_pos	647.973	1.9677	17.1723	17.3072	17.1169	17.1053	16.9074		17.1433	13.2997	14.455	14.4632	13.6715	14.4072		13.7098	12.6759	13.2533	15.2419	13.6696	11.5366		12.0909	+	Unknown					Detected	NotDetected	NotDetected
11180_pos	246.206	1.9679	16.0749	16.3419	16.6093	15.9977	15.8555	15.2665	16.12	15.9375	15.7331	16.0074	15.8651	15.9344		16.0299	15.7852	15.9265	15.9405	15.7914	15.7104		15.8947	+	Unknown					NotDetected	Detected	NotDetected
11182_pos	316.248	1.9694	19.6189	19.663	19.7058	19.7738	19.766		19.7242	12.7131	13.5384	15.0287	11.6195	13.1507		13.9117	12.7802	15.0787	13.3644	13.6847	11.3092		14.6837	+	[M+H]+	CAR 10:0	CAR 10:0: [M+H]+: 0.944			Detected	NotDetected	NotDetected
11184_pos	286.249	1.9739	16.8966	16.2915	17.2282	16.8736	16.7073	15.2435	17.1297	16.3705	16.1884	16.0749	16.4631	15.4391		16.1155	16.2769	16.4791	16.8448	16.2335	16.5375	15.9634	16.3396	+	Unknown					NotDetected	Detected	NotDetected
11198_pos	266.178	1.975	12.6305	13.5287	14.2708	13.7604	14.2739		14.343	16.4097	15.6847	16.3188	16.7424	16.3533	15.8144	16.4568	16.4212	16.5507	16.3053	15.8199	16.2678		16.2103	+	Unknown					NotDetected	Detected	NotDetected
11199_pos	311.186	1.9751	15.8513	16.6627	17.5226	16.7276	17.0499		16.8588	17.1093	16.9132	16.9943	17.1016	17.0118		17.124	17.0546	16.988	18.0278	16.9005	16.8814		16.9319	+	Unknown					NotDetected	NotDetected	Detected
11233_pos	209.154	1.9918	15.9106	16.0546	17.2012	16.1576	16.0415		15.4504	16.5003	15.9131	16.3021	16.8888	16.6699	16.5018	16.5863	15.911	15.9723	15.9899	16.4839	15.34	16.5308	16.2165	+	Unknown					NotDetected	NotDetected	NotDetected
11236_pos	539.319	1.9922	16.2852	16.7173	16.6583	16.348	15.6702		16.2047	11.8668	12.6565	13.7228	13.0247	14.2291		15.0706	14.7934	13.3286	14.8704	14.6694	13.5576		12.8103	+	Unknown					Detected	NotDetected	NotDetected
11242_pos	358.228	1.9975	15.8308	20.3479	19.2268	16.4901	18.6756	18.4708	18.5118	19.103	17.6823	18.6968	18.1819	19.6714	20.6015	18.677	22.1347	20.4468	18.636	19.1053	19.5612	17.388	20.5244	+	Unknown					NotDetected	Detected	Detected
11309_pos	375.244	2.004	12.0418	14.0801	13.0467	12.2657	12.966		13.9534	16.8012	17.1302	17.2286	16.7596	16.3533		16.8226	14.7653	12.6901	15.4017	11.5496	14.1445		12.6958	+	Unknown					NotDetected	Detected	NotDetected
11267_pos	327.216	2.0072	16.4736	16.5392	16.8591	16.245	16.0264		15.9792	16.1826	16.8497	16.5273	16.6364	16.8793	15.9435	15.9079	16.094	16.3705	16.1942	16.1003	16.1066	15.5865	15.9928	+	Unknown					NotDetected	Detected	NotDetected
11282_pos	705.644	2.0138	17.0826	17.487	17.9433	17.4994	17.2796	16.3025	17.2864	17.1915	17.048	17.3025	17.0546	17.0611	16.8084	17.3784	17.1568	17.0939	17.1286	16.9808	16.7395		17.0762	+	Unknown					NotDetected	Detected	NotDetected
10939_pos	636.009	2.017	17.8193	17.5996	17.6832	17.581	17.6753		17.8513	13.4335	12.4141	15.0746	14.2906	13.5503		14.1522	13.4059	15.1373	14.7327	12.0113	14.212		12.6228	+	Unknown					Detected	NotDetected	NotDetected
11288_pos	478.299	2.0171	17.2062	17.3824	17.461	17.3784	17.2195		17.5507	13.8172	15.023	14.1507	12.0102	14.3236		12.4299	12.0382	13.1354	14.9469	13.0774	14.7828		14.673	+	Unknown					Detected	NotDetected	NotDetected
11289_pos	148.097	2.0259	16.0813	16.034	16.82	15.9812	16.3001	15.4949	16.2319	16.1438	16.0349	15.8598	16.4631	16.3608	15.8893	16.2781	16.142	15.9485	16.1702	16.0703	16.081		16.2037	+	Unknown					NotDetected	Detected	NotDetected
11920_pos	119.089	2.031	16.9555	17.428	17.9667	17.3529	17.428	16.7458	17.2764	17.5093	17.1346	17.3409	17.3517	17.3457		17.4088	17.3604	17.2915	17.3791	17.1494	17.2208		17.2423	+	Unknown					NotDetected	Detected	Detected
11325_pos	302.197	2.0344	16.4753	16.5793	17.0296	16.6252	16.6228	15.9445	16.5682	16.0947	16.0302	15.2217	16.2253	16.1057	15.864	16.1403	15.912	15.8693	16.2417	16.0499	15.8945		15.9704	+	Unknown					NotDetected	Detected	Detected
11388_pos	903.811	2.0362	16.1826	16.168	16.7342	16.3847	16.4241	15.1902	16.3578	15.9624	15.6691	15.7238	16.1661	16.1163		16.0655	15.831	15.5579	15.9344	15.5381	15.9634		15.8142	+	Unknown					NotDetected	NotDetected	Detected
11338_pos	173.164	2.0394	15.7323	15.4812	16.7458	16.0002	16.0296		16.0013	16.3033	15.9674	16.3612	16.2682	16.1747	16.1182	16.2278	16.6101	16.7567	16.0349	16.554	16.2732	15.8778	16.6283	+	Unknown					NotDetected	NotDetected	NotDetected
11340_pos	281.102	2.0408	16.2401	16.217	16.8761	16.3273	16.5865		16.6432	14.6406	10.6384	13.0704	12.2632	11.0903		14.139	11.2392	15.1074	15.1265	13.5431	14.4009		15.1373	+	Unknown					Detected	NotDetected	NotDetected
11348_pos	534.363	2.0427	16.9166	15.9365	17.2327	16.9733	16.7085		16.9933	14.728	14.0156	14.0922	15.1404	12.5484		14.3879	15.2691	13.0573	12.4151	13.9699	13.7525		13.5711	+	Unknown					Detected	NotDetected	NotDetected
11350_pos	446.239	2.043	19.1944	19.306	19.5775	19.3512	19.2899		19.2907	15.6308	15.2113	15.3555	15.8524	16.0462		15.6972	12.6904	12.5469	14.0479	12.0482	12.8812		13.7256	+	Unknown					Detected	NotDetected	NotDetected
11355_pos	305.232	2.0466	15.7699	15.9317	16.5689	16.0359	15.9445	15.5606	16.028	15.9223	15.8058	15.9536	16.1046	16.1023		16.1244	15.8882	15.911	16.1826	15.7156	15.8549	15.7867	15.8405	+	Unknown					NotDetected	NotDetected	NotDetected
11396_pos	88.0758	2.0504	15.5553	15.7562	16.4298	15.9415	15.8243		15.9294	15.8694	15.8253	15.7933	15.8545	15.8067	15.5775	15.91	15.7014	15.9014	15.8704	15.6762	16.1341	15.5031	16.0264	+	Unknown					Detected	NotDetected	NotDetected
11368_pos	216.123	2.0516	13.6909	12.916	14.8385	14.4012	13.6815		13.1327	16.0596	16.0169	16.0326	15.9485	16.0587	15.882	16.1704	15.9207	15.7261	16.3266	15.9048	15.8945		15.9517	+	Unknown					NotDetected	NotDetected	Detected
11779_pos	461.366	2.0537	18.0689	17.792	18.0967	17.8617	17.9033	15.6069	17.9812	16.2281	15.9505	15.8945	16.6128	16.5727		16.1936	15.5328	15.8461	18.2397	15.9441	16.6524		16.8893	+	Unknown					Detected	NotDetected	NotDetected
11394_pos	507.224	2.0639	17.5126	17.7616	17.7165	17.3928	17.2946		17.4547	12.327	13.9993	12.7145	9.90083	9.68346		14.2571	14.7017	14.9161	13.8568	11.9529	15.0214		13.9914	+	Unknown					Detected	NotDetected	NotDetected
11435_pos	404.207	2.0689	21.1399	21.234	21.5431	21.2777	21.2381	16.9359	21.2023	16.5697	16.8416	16.7395	16.5328	16.4881	16.5671	16.7167	17.21	17.1915	17.3942	17.2024	17.0363	17.0131	17.2393	+/-	[M+NH4]+, [M+Acetate]-			+	[M+NH4]+	Detected	Detected	NotDetected
11411_pos	387.181	2.07	21.2619	21.3519	21.6305	21.4381	21.4863	16.9284	21.3862	16.8513	16.9865	16.938	16.6732	16.9008	16.5729	16.6972	17.264	17.4437	17.5099	17.0985	17.1306	17.1974	17.2946	+/-	[M+H]+, [M+Acetate]-			+	[M+H]+	Detected	Detected	NotDetected
11428_pos	474.285	2.0755	21.759	21.8843	22.0157	22.2559	21.8475		21.9018	17.049	17.517	17.5435	17.0527	17.4761	17.0126	17.3771	17.5035	17.7853	17.71	17.5028	17.513	17.4901	17.7035	+	Unknown					Detected	NotDetected	NotDetected
11433_pos	425.137	2.0773	16.6568	16.6895	16.0131	16.3173	16.3913		16.094	14.7077	14.2012	14.0531	14.1308	15.1167		14.6879	13.5077	13.6114	15.2748	9.08385	14.4728		13.4114	+	Unknown					Detected	NotDetected	NotDetected
11434_pos	460.27	2.0775	19.1451	19.2674	19.4141	19.3959	19.207		19.2123	15.7784	15.5207	15.3881	15.9967	16.1045		15.8985	12.6733	15.1107	13.3466	14.7488	12.8066		15.6031	+	Unknown					Detected	NotDetected	NotDetected
11731_pos	237.185	2.0798	16.0368	16.3041	17.0643	16.4284	16.0858		16.1698	15.8329	15.9059	16.0611	16.1501	15.6044		16.3906	16.1032	16.1097	16.207	16.0025	16.0094		16.1091	+	Unknown					Detected	Detected	NotDetected
11441_pos	448.235	2.0804	16.7984	16.5651	17.6611	17.1555	16.8133	16.3964	17.1676	16.639	16.3441	16.6636	16.5485	15.8286		16.8033	14.924	15.0412	14.9658	13.6954	14.633		13.5392	+	Unknown					NotDetected	NotDetected	NotDetected
11101_pos	295.227	2.0805	17.3181	17.282	17.672	17.8555	17.4508	16.1048	17.4925	16.2907	16.2852	16.6937	16.7452	16.6795	16.207	16.6598	15.4219	16.3426	16.7747	16.2668	16.3307		16.5228	+	Unknown					NotDetected	Detected	NotDetected
11443_pos	445.234	2.0813	21.0251	21.0878	21.3915	21.2162	21.4659	17.243	21.4539	17.1433	17.2676	16.9797	16.9797	17.073		16.938	17.6895	17.2417	17.486	17.0078	17.572	17.3457	17.2664	+	Unknown					Detected	Detected	NotDetected
11172_pos	521.238	2.0818	18.1479	18.1322	18.5599	18.4005	18.3832		18.4224	10.7236	14.2752	12.6383	14.5481	14.3367		11.9591	13.3481	14.0001	12.082	13.277	11.6824		13.377	+/-	[M+H]+, [M-H]-			+	[M+H]+	Detected	NotDetected	NotDetected
11446_pos	542.322	2.0822	16.2028	15.91	16.8405	16.4204	16.4497		16.3867	13.2463	14.7633	14.7215	13.6878	12.0438		13.9198	15.2812	12.5485	15.3697	13.7254	14.2685		12.3678	+	Unknown					Detected	NotDetected	NotDetected
11452_pos	277.215	2.0845	17.5948	17.5211	18.2578	17.8505	17.6996		17.636	16.4991	16.3563	16.5626	16.5218	16.2426		16.4403	14.2367	14.695	13.9785	11.7395	12.9725		14.3626	+/-	[M+Na]+, [M+Acetate]-			+	[M+Na]+	Detected	NotDetected	NotDetected
11454_pos	488.301	2.0862	19.441	19.4455	19.8203	19.9994	19.5265		19.691	12.9692	13.6455	9.88132	11.1244	14.8027		15.2988	14.5017	14.3628	12.3022	14.0509	12.5122		12.1964	+	Unknown					Detected	NotDetected	NotDetected
11455_pos	366.265	2.0866	16.1766	16.3373	16.4973	16.0958	16.1253		16.0831	11.552	10.7506	13.357	14.2739	14.8232		11.2192	13.4095	11.4616	15.0986	14.9172	14.7162		11.0774	+	Unknown					Detected	NotDetected	NotDetected
11460_pos	536.336	2.0877	16.6592	16.2883	17.1381	16.9023	16.2804		16.6068	13.0614	13.8973	13.5059	14.1175	13.6159		14.6053	13.1683	14.5524	12.5479	14.3846	12.2519		14.1997	+	Unknown					Detected	NotDetected	NotDetected
11463_pos	184.169	2.0884	16.0102	15.6519	17.1311	16.0574	16.1525	15.6395	16.1171	16.2923	16.1953	16.2315	16.303	15.8809		16.3533	16.3347	16.1586	16.4477	16.3525	16.266	16.0217	16.2474	+	Unknown					NotDetected	NotDetected	NotDetected
11486_pos	267.123	2.0953	18.1961	18.2056	18.5512	18.4063	18.1779		18.3011	14.2282	13.1255	13.0954	12.1119	13.5452		14.9489	14.1203	13.1867	14.1038	10.9844	9.12898	15.5072	15.6196	+	Unknown					Detected	NotDetected	NotDetected
11491_pos	293.21	2.0971	16.5207	16.9017	16.8028	16.6265	16.4922	15.3897	16.7008	16.0694	15.9996	16.3957	15.9172	16.1119		15.9515	13.9642	15.1759	12.9407	14.6633	13.5271		12.8978	+	Unknown					NotDetected	Detected	NotDetected
11494_pos	572.396	2.0977	18.0696	18.7624	17.3296	18.4396	17.688		18.6118	14.5735	13.5352	15.0261	14.0405	7.85432		11.5446	10.1175	12.0578	15.0707	13.5449	12.1047		15.2653	+	Unknown					Detected	NotDetected	NotDetected
11504_pos	208.079	2.0999	15.821	16.0035	16.9516	16.2129	16.0508		16.4798	13.6941	11.9463	13.6302	14.883	13.4533		14.0898	16.3014	16.2501	16.5993	16.1853	16.2594		16.2327	+	Unknown					Detected	NotDetected	NotDetected
11505_pos	279.231	2.1	18.5707	18.511	19.0399	19.034	18.7948	16.5461	18.5883	16.9689	16.4532	16.8507	16.8709	16.7721	16.948	17.197	16.672	17.0698	16.955	16.8248	15.9841	16.7601	16.8286	+	Unknown					Detected	Detected	NotDetected
11509_pos	240.097	2.1003	16.3373	16.3548	16.4908	16.4341	16.4582		16.5207	12.088	9.92393	13.6786	15.2084	14.2835		11.0903	11.8647	12.4625	10.1859	14.5813	14.2856		11.6982	+	Unknown					Detected	NotDetected	NotDetected
11517_pos	600.33	2.1025	16.9354	17.258	17.1796	17.1685	16.8491		17.0657	14.4304	14.87	14.6063	13.2862	14.9914		14.7819	14.4243	13.6809	9.78262	15.1893	12.3677		14.1851	+	Unknown					Detected	NotDetected	NotDetected
11232_pos	223.17	2.105	15.8286	15.9644	16.4118	16.1297	16.4638	15.9684	16.3434	16.2442	15.7889	15.6787	16.1569	16.1201		16.0785	15.9141	15.8329	16.1775	15.3988	16.3517	16.4984	15.7403	+	Unknown					NotDetected	NotDetected	NotDetected
11539_pos	298.139	2.1064	13.4126	13.5569	14.4158	14.183	14.1122		14.3449	14.6521	10.1634	14.9608	14.1899	14.093		16.0849	15.5606	16.0006	16.0611	15.4826	15.8661		15.753	+	Unknown					NotDetected	NotDetected	Detected
11546_pos	330.264	2.1073	16.9841	17.1503	17.1333	17.1698	16.9359		16.9763	13.5463	14.0181	14.4944	11.9006	13.4467		15.0698	12.9543	13.9418	13.6816	14.6789	13.1828		14.7821	+	Unknown					Detected	NotDetected	NotDetected
11550_pos	552.329	2.1078	17.2474	17.6208	17.3928	17.5395	17.162		17.2539	13.8157	13.2714	13.8704	9.17866	12.0874		14.6202	13.683	14.1068	14.4632	14.5554	12.2034		13.9467	+	Unknown					Detected	NotDetected	NotDetected
11554_pos	122.054	2.1083	17.6145	17.9123	18.6829	18.1005	17.9161	17.4269	17.8611	17.8953	17.8526	17.9523	18.0048	17.8869	17.7261	17.9905	17.9062	17.857	17.9833	17.8136	17.8238		17.8702	+	Unknown					NotDetected	NotDetected	NotDetected
11559_pos	576.33	2.1092	17.3181	17.7833	17.6339	17.5622	16.9875		17.2994	13.0879	10.6223	13.5772	15.0263	12.9243		12.4841	14.4796	14.341	15.1077	11.2868	13.723		12.3037	+	Unknown					Detected	NotDetected	NotDetected
11560_pos	260.222	2.1101	16.2237	16.5934	17.3664	16.7527	17.0854		16.514	16.4095	16.1164	16.4233	16.4362	16.3118		16.5775	16.3386	16.4168	16.8384	16.0813	16.3517		16.3548	+	Unknown					Detected	NotDetected	Detected
11571_pos	105.069	2.1103	18.6951	18.778	18.8942	18.7738	18.7878		18.8359	14.3154	14.5402	14.092	7.8229	11.9124		14.2434	15.3872	15.4167	15.7945	15.4107	15.54		15.6895	+	Unknown					Detected	NotDetected	NotDetected
11574_pos	486.287	2.1107	19.3681	19.3895	19.4087	19.2554	19.3273		19.171	13.7849	11.682	11.4152	12.9355	14.3854		13.6048	11.8473	14.3523	14.3216	13.8367	13.4675		14.5753	+	Unknown					Detected	NotDetected	NotDetected
11578_pos	448.233	2.1117	13.7247	13.6438	14.7937	12.3024	11.3409		13.5957	16.6877	16.6408	16.7079	16.8672	16.7562	16.7279	17.1728	16.8862	17.1577	17.4749	16.9575	15.6221	16.7878	17.3048	+	Unknown					NotDetected	Detected	NotDetected
11581_pos	512.335	2.1126	17.8221	17.8039	17.7816	17.9488	18.0011		18.0865	8.36026	12.0872	14.6143	12.128	12.5601		13.9628	13.9424	11.5674	14.5684	11.7366	13.0119		14.3508	+	Unknown					Detected	NotDetected	NotDetected
11586_pos	631.978	2.1132	17.5079	17.1433	17.5839	17.6012	17.4448		17.2696	14.5459	10.0966	13.3561	13.3357	11.6771		14.0362	12.9644	14.4078	14.1369	15.2087	11.3305		15.1968	+	Unknown					Detected	NotDetected	NotDetected
11588_pos	586.35	2.1135	16.605	16.6082	16.7984	16.8746	16.6019		16.7606	15.1434	14.0624	14.911	13.1334	14.9403		10.6922	14.7002	14.9273	12.8833	14.5029	12.1911		11.0685	+	Unknown					Detected	NotDetected	NotDetected
11595_pos	240.196	2.1146	16.0657	16.3194	16.7232	16.3458	16.4059	17.5368	16.2523	16.4712	15.8841	16.4964	16.0452	15.9354		16.1689	17.0753	17.1555	16.4839	17.6129	16.6084	18.3774	17.2095	+	Unknown					NotDetected	NotDetected	NotDetected
11596_pos	440.276	2.1148	15.2045	15.2779	15.8089	15.2767	15.6069		15.31	13.2308	12.344	14.2223	9.73898	10.7425		12.6418	14.1316	12.1866	12.0856	11.6006	13.0662		12.3924	+	Unknown					Detected	NotDetected	NotDetected
11599_pos	548.379	2.1154	20.015	20.1716	20.3355	20.8285	20.0096		20.2102	13.534	12.8457	14.3074	13.4348	10.426		14.8968	14.968	13.0268	11.3839	14.5713	15.1733		15.1148	+/-	[M+NH4]+, [M-H]-			+	[M+NH4]+	Detected	NotDetected	NotDetected
11605_pos	560.335	2.1169	17.7141	17.778	17.986	17.8193	17.9261		17.7616	13.7058	14.7184	14.6569	11.0853	9.85063		15.3084	14.9362	14.6017	12.6775	14.8638	11.5909		11.318	+	Unknown					Detected	NotDetected	NotDetected
11606_pos	589.405	2.1171	16.9987	17.034	17.1616	19.4951	17.3735		18.0434	14.5	13.26	13.6124	14.4436	11.4483		12.2319	14.5826	14.4541	14.363	14.0415	14.1035		12.721	+	Unknown					Detected	NotDetected	NotDetected
11621_pos	342.264	2.1177	18.7524	18.7766	19.0792	18.8851	18.8851		18.7223	10.6429	11.3378	14.3026	15.2734	13.4631		10.8106	11.0242	14.8468	14.0022	13.7159	15.2411		13.1951	+	Unknown					Detected	NotDetected	NotDetected
11624_pos	395.243	2.118	15.7191	16.0749	16.4419	16.2286	15.7641		15.9664	14.9454	12.7093	12.3398	12.8107	13.9983		12.0235	15.7074	15.675	15.669	15.5732	15.6894		15.7534	+	Unknown					Detected	NotDetected	NotDetected
11626_pos	386.29	2.1185	16.699	16.9273	16.9161	16.8992	17.1944		16.8427	7.96666	10.7868	10.7815	12.8946	13.649		11.7404	10.6327	14.9605	11.6588	12.4762	13.0583		14.2171	+	Unknown					Detected	NotDetected	NotDetected
11628_pos	238.099	2.1195	17.7581	17.9989	18.0171	17.9108	17.7942		17.8877	12.2368	14.5465	14.9616	15.0166	10.2232		13.8832	13.8998	14.7856	15.4493	14.3104	11.0301		12.2397	+	Unknown					Detected	NotDetected	NotDetected
11630_pos	201.102	2.1196	15.9334	16.0452	16.5625	16.149	15.699		15.9976	16.1066	15.9154	16.0422	16.1125	16.0179		16.1007	15.9095	15.9039	16.0958	15.8495	15.8537		15.8155	+	Unknown					Detected	NotDetected	NotDetected
11631_pos	368.279	2.1196	18.1304	18.1041	18.1698	18.0751	18.3619		18.0159	13.465	14.277	14.1699	14.0838	13.2063		12.587	14.425	14.8104	15.2988	9.32414	15.1687		14.2344	+	Unknown					Detected	NotDetected	NotDetected
11634_pos	318.3	2.1206	19.9571	19.8942	19.9689	19.889	19.9695		19.7191	11.5375	11.762	13.5771	12.7274	14.3694		13.0299	10.8337	14.7175	12.6471	14.8737	14.5399		12.2035	+	Unknown					Detected	NotDetected	NotDetected
11637_pos	718.475	2.1209	18.5875	18.6122	18.8693	19.5096	18.6539		18.6621	9.22948	10.8411	12.7601	15.1289	14.5487		12.9866	12.4041	14.0791	12.3243	13.2349	13.46		14.7441	+	Unknown					Detected	NotDetected	NotDetected
11155_pos	633.994	2.121	19.1817	19.0387	19.1473	19.0906	19.1603		18.939	10.8365	10.8762	11.4829	12.0531	14.1109		14.7867	13.2624	11.5808	14.6393	14.4351	14.5866		12.1579	+	Unknown					Detected	NotDetected	NotDetected
11647_pos	195.123	2.1241	16.1078	16.2228	17.1872	16.262	16.4652		16.637	16.4434	16.1429	16.3226	16.4348	16.4504		16.525	12.8474	13.1786	12.3269	12.0391	12.37		15.243	+	Unknown					Detected	NotDetected	NotDetected
11666_pos	398.31	2.1271	16.1603	16.411	16.8981	16.5566	16.5248	16.1012	16.5117	16.2632	15.9821	16.2055	16.3571	16.2892		16.3763	16.1451	16.2212	16.1967	16.0601	16.0136		16.0773	+	Unknown					NotDetected	NotDetected	NotDetected
11669_pos	124.086	2.1274	15.5501	15.7248	16.5126	15.6568	15.6811	15.1134	15.588	16.062	15.7193	15.7261	16.0836	16.0536	15.9151	15.8362	15.9017	15.6457	16.162	15.7303	15.8253		15.7777	+	Unknown					NotDetected	NotDetected	NotDetected
11689_pos	98.0961	2.131	18.3574	17.5964	19.1614	17.3865	17.0302	15.8986	16.7314	16.8634	16.6937	17.0131	17.1693	16.9002		16.4255	16.7219	17.9012	17.0803	15.8253	16.4922	16.96	16.7721	+	Unknown					NotDetected	NotDetected	NotDetected
11887_pos	151.097	2.134	15.6283	15.8488	16.4096	15.8598	15.7325		15.6432	15.9026	15.6491	15.8427	15.8547	15.7469		15.6019	15.8405	15.8023	15.911	15.9314	15.6714	15.5261	15.8609	+	Unknown					NotDetected	NotDetected	NotDetected
11579_pos	411.181	2.1358	17.2832	17.5345	18.4028	17.6835	17.6358		17.5123	17.8696	17.6871	17.8237	17.9773	17.8801		17.9793	15.0667	12.834	15.2384	14.0569	11.5995		13.42	+	Unknown					Detected	NotDetected	NotDetected
11713_pos	358.294	2.1364	17.3342	17.2199	17.6817	17.5147	16.7544		17.7757	13.3571	11.0188	12.5236	15.3297	14.572		9.40666	12.557	14.8156	14.428	13.5724	14.5913		13.2833	+	Unknown					Detected	NotDetected	NotDetected
11747_pos	116.053	2.1459	15.9996	16.3173	16.6525	17.0452	16.5745		16.6233	11.9328	14.7039	14.1779	12.0173	13.5374		12.6156	8.23215	12.6419	14.1865	14.5564	15.1456	15.9674	15.1357	+	Unknown					Detected	NotDetected	NotDetected
11773_pos	357.28	2.1547	16.1011	14.829	16.8095	16.4455	16.6101		16.8039	13.7543	14.1445	14.9421	13.8935	13.4415		13.4869	15.3714	12.3191	14.3495	9.63023	13.8546		13.3688	+	Unknown					Detected	NotDetected	NotDetected
11774_pos	410.161	2.1554	16.9555	17.1547	18.1005	17.2531	17.4012	17.3021	17.4078	17.669	17.388	17.3045	17.7386	17.7247		17.7965	17.5069	17.2188	17.5654	17.2795	17.7401		17.3852	+	Unknown					NotDetected	Detected	NotDetected
11822_pos	691.384	2.1736	16.6383	16.7984	17.4063	16.9435	16.953		16.9565	14.1553	12.9411	14.1734	12.3086	13.1341	16.4867	14.3594	16.0622	15.9243	16.7008	15.9129	16.2183		16.1706	+	Unknown					Detected	NotDetected	NotDetected
11880_pos	339.155	2.1992	16.2883	16.1551	16.5039	16.1843	15.9763	15.5154	16.1075	15.6539	15.4561	15.6032	15.7618	15.6373	15.5395	15.6837	15.6278	15.6535	16.1039	15.4822	15.6323		15.5956	+	Unknown					NotDetected	NotDetected	NotDetected
11904_pos	169.122	2.201	16.3087	16.4784	17.0373	16.4539	16.5355		16.5281	16.1619	15.8319	16.0895	16.1894	16.2408	16.0694	16.2539	16.1039	16.2245	16.1894	15.9048	15.9879	16.1911	16.1184	+	Unknown					Detected	NotDetected	NotDetected
11883_pos	372.244	2.2011	15.7607	20.4882	19.42	17.0508	18.8271	18.844	18.6019	19.8936	18.5179	16.1227	19.034	20.4569	21.15	19.2462	22.9002	21.3575	16.2907	19.7438	20.2699	18.0571	21.2559	+	Unknown					NotDetected	Detected	Detected
11912_pos	659.334	2.2196	18.5147	18.5751	18.3381	18.6415	18.6513		18.5742	14.3656	13.4171	14.6148	13.7528	13.3853		11.9395	11.8878	13.6946	13.91	14.9602	13.3791		13.2677	+	Unknown					Detected	NotDetected	NotDetected
11943_pos	330.171	2.2446	18.6818	18.8196	18.64	18.8114	18.9945		18.8223	14.7548	13.0426	14.6818	11.9911	13.8287		11.6788	11.3238	14.0778	14.3317	14.2309	10.1513		13.8601	+	Unknown					Detected	NotDetected	NotDetected
11942_pos	430.244	2.2577	14.5275	15.5993	15.7871	14.9537	15.1297		15.0589	11.7984	14.067	14.0155	13.4677	13.933		14.1852	14.2245	12.2419	13.23	13.7066	13.0152		14.4179	+	Unknown					Detected	NotDetected	NotDetected
11950_pos	329.005	2.2773	15.9565	15.7607	16.7783	16.3442	16.419		16.227	13.4678	13.1649	13.2556	15.2716	11.1315		13.4844	13.9781	12.9917	14.2771	13.4288	13.5352	15.9615	13.8407	+	Unknown					Detected	NotDetected	NotDetected
11975_pos	1529.67	2.3097	15.8459	16.0172	16.552	16.0417	16.1689		16.0704	8.82037	14.4712	14.514	13.6719	14.609		13.6868	15.8311	15.4798	15.9605	15.6296	15.7687		15.675	+	Unknown					NotDetected	NotDetected	Detected
11981_pos	327.008	2.3174	16.033	16.1706	16.7777	16.2923	16.5093	15.4659	16.366	16.1256	15.9096	15.5341	16.2762	16.1636		16.1817	16.0093	15.9875	16.0857	16.1147	15.956	15.9575	15.8437	+	[M+H]+	Tris(1-chloro-2-propyl)phosphate; LC-ESI-ITFT; MS2; CE	Tris(1-chloro-2-propyl)phosphate; LC-ESI-ITFT; MS2; CE: [M+H]+: 0.852			NotDetected	NotDetected	NotDetected
11677_pos	1265.73	2.3285	16.0994	16.066	16.6869	16.1366	16.2986	15.1509	15.9938	16.1084	15.8243	16.0064	16.2652	16.1834		16.4125	15.9523	15.6726	15.9385	15.7034	15.868		15.8169	+	Unknown					NotDetected	Detected	NotDetected
12042_pos	507.39	2.4576	13.2059	13.6242	15.0126	10.6594	13.0762	15.6943	16.2204	16.0583	15.6133	15.8464	16.4603	16.2652		15.9792	15.8742	15.6387	15.9516	15.6182	16.0564	15.5658	15.7336	+	Unknown					NotDetected	Detected	NotDetected
12061_pos	491.395	2.4617	17.1084	17.0629	17.4669	17.2426	17.3525		17.2156	17.0268	16.7846	16.78	17.2377	17.0981		17.0994	16.9843	17.0064	17.0963	16.8693	16.8803		16.9084	+	Unknown					Detected	NotDetected	NotDetected
12062_pos	809.565	2.4622	16.3898	16.5654	16.9104	16.5315	16.3335	15.5801	16.6847	16.1129	16.0434	16.3004	16.5891	16.4269	16.12	16.4667	16.1302	16.0674	16.0693	15.97	15.8545		16.0688	+	Unknown					NotDetected	Detected	NotDetected
12073_pos	470.333	2.4787	13.5707	13.9146	12.8619	14.5048	12.1634		14.1377	16.1851	16.1248	16.286	16.7681	17.0202		16.3342	14.9816	14.8235	13.1372	14.5197	13.7471		14.1149	+	Unknown					NotDetected	Detected	NotDetected
12081_pos	1292.68	2.4999	16.2899	16.5093	17.1706	16.3181	16.2253	15.1246	16.2926	16.3979	16.1952	16.4047	16.354	16.2902		16.3899	14.6983	14.1569	15.4646	14.2793	13.3079		14.779	+	Unknown					NotDetected	NotDetected	NotDetected
12083_pos	249.205	2.5143	16.2883	16.424	16.7607	16.5268	16.4997		16.5401	16.2127	16.0341	16.2262	16.3111	16.1995	15.9475	16.3487	16.2796	16.0207	16.1693	16.0499	16.0125	15.4376	16.207	+	Unknown					Detected	NotDetected	NotDetected
12085_pos	456.353	2.5161	15.3368	15.5113	15.9069	15.4853	16.0015	15.4462	15.7596	15.5365	15.2515	15.5119	15.6646	15.5781		15.5875	15.5231	15.4462	15.6738	15.5113	15.5278	15.6604	15.4202	+	Unknown					NotDetected	NotDetected	NotDetected
12175_pos	286.144	2.5613	16.6604	16.9967	16.9084	17.0564	16.951		16.9649	14.5135	14.5594	13.8334	12.5202	13.6094		11.9464	14.1065	14.6501	13.9135	11.1116	12.3291		15.2146	+	[M+H]+	Piperine	Piperine: [M+H]+: 0.849			Detected	NotDetected	NotDetected
12124_pos	881.608	2.5912	13.7887	12.2675	14.8855	14.0355	13.3729	15.5723	16.696	16.212	15.9624	16.5079	16.36	16.2808		16.4125	16.2368	16.3173	16.1111	16.0283	15.8809	16.1447	16.3173	+	Unknown					NotDetected	NotDetected	NotDetected
12132_pos	430.244	2.6087	15.6283	14.2055	15.9967	15.4701	15.5865		15.5501	14.0917	14.6935	14.3494	9.94847	11.7357		14.806	13.9661	13.3425	15.1183	14.6629	12.1801		13.5589	+	Unknown					Detected	NotDetected	NotDetected
12105_pos	200.094	2.6139	15.9694	16.286	16.8432	15.9634	15.7687	15.3681	15.9445	15.9585	16.227	15.9948	15.9161	15.7999	15.7653	15.8384	15.8808	16.0249	16.0199	15.7273	15.6617		16.0264	+	Unknown					NotDetected	Detected	NotDetected
12135_pos	235.18	2.6158	17.3327	17.5311	17.623	17.581	17.6079		17.7188	13.1788	14.6663	11.331	11.2461	11.9167		15.1025	14.6592	13.9376	13.4301	14.4692	14.3433		12.5512	+	[M+H]+	Lidocaine	Lidocaine: [M+H]+: 0.926			Detected	NotDetected	NotDetected
12146_pos	222.112	2.6351	16.5834	16.872	17.5201	16.8625	16.8199	16.2054	16.7308	16.9038	16.6082	16.8566	16.8335	16.6726		16.959	16.9212	16.8202	16.8243	16.7596	16.6208	16.8609	16.7191	+	Unknown					NotDetected	Detected	NotDetected
12151_pos	225.133	2.6416	15.8529	16.2056	16.5559	16.3891	15.554		15.9662	15.9212	15.7584	16.1227	16.0592	15.9377	15.7002	15.9294	15.81	15.8955	15.8654	15.8039	15.6233	16.0188	15.8326	+	Unknown					NotDetected	Detected	NotDetected
12165_pos	382.13	2.6718	15.8746	16.1324	17.0344	16.392	16.348	15.9634	16.4511	16.4749	16.3728	16.2228	16.6258	16.6012		16.7173	16.5221	16.1732	16.4141	16.1834	16.419	16.286	16.1986	+	Unknown					NotDetected	Detected	NotDetected
12183_pos	411.181	2.701	17.2668	17.6205	18.5501	17.5907	17.6559		17.5258	14.2445	12.3971	13.8685	14.9523	12.5168		13.3998	15.0588	13.0586	13.975	14.4302	14.6385		14.2085	+	Unknown					Detected	NotDetected	NotDetected
12190_pos	410.161	2.7118	11.461	14.0532	13.598	14.0582	13.2022		14.0523	17.6679	17.3986	17.272	17.8643	17.7073		17.765	17.5178	17.2867	17.5545	17.4301	17.72		17.4815	+	Unknown					NotDetected	Detected	NotDetected
12195_pos	148.097	2.713	15.9315	16.0947	16.7766	15.9958	16.4067	15.4853	16.186	16.1147	16.0675	16.1353	16.3891	16.2923		16.3351	16.2426	15.9821	16.1755	15.9605	15.9435		16.3312	+	Unknown					NotDetected	Detected	Detected
12199_pos	448.233	2.7232	15.1225	15.3624	16.1586	15.227	15.4742		15.5033	15.8362	15.5441	15.4094	15.6233	15.4881		15.7879	15.6478	15.5434	15.8555	15.5086	16.0188		15.5749	+	Unknown					Detected	Detected	NotDetected
12200_pos	728.843	2.7258	16.4011	16.6145	17.1339	16.6458	16.5494		16.5254	16.7097	16.3388	16.411	16.6899	16.6901	16.1209	16.7267	16.4715	16.5923	16.4941	16.3366	16.4016		16.2539	+	Unknown					NotDetected	Detected	NotDetected
12204_pos	1254.73	2.7342	18.9664	19.1451	19.5882	19.156	19.1849		19.1374	18.9478	18.7418	18.868	19.1743	18.9465		19.0735	18.8059	18.6563	18.8114	18.6023	18.7638		18.703	+	Unknown					Detected	Detected	Detected
12212_pos	194.117	2.7461	17.6562	17.8737	18.413	17.8169	17.9012	17.2891	17.7587	17.8994	17.5527	17.7667	17.9676	17.8292		17.8696	17.6534	17.7533	17.722	17.7487	17.6513	17.557	17.6463	+	Unknown					NotDetected	Detected	NotDetected
12219_pos	195.123	2.76	16.2352	16.5454	17.142	16.3517	16.5228	15.848	16.3619	16.3933	16.2087	16.4603	16.4284	16.2872		16.5301	16.4016	16.4376	16.5573	16.2507	16.2935		16.3359	+	Unknown					NotDetected	NotDetected	NotDetected
12221_pos	312.301	2.7676	15.9182	16.0179	16.5517	15.9743	15.8893		15.9304	15.9475	15.8683	15.8045	16.0064	15.8487	15.6978	16.0452	15.7934	15.8394	16.297	15.8903	15.9007		15.7945	+	Unknown					Detected	Detected	Detected
12224_pos	140.95	2.7737	17.0131	17.2058	17.8114	17.2649	17.5001		17.2426	17.2978	16.9319	16.937	17.382	17.2946		17.3562	17.2764	16.9962	17.2179	17.0457	17.2495		17.1468	+	Unknown					Detected	NotDetected	Detected
12250_pos	311.186	2.7918	17.0112	17.0597	17.9271	17.1633	17.1262	16.7296	17.1062	17.2556	17.0967	17.2249	17.2491	17.0429	17.0466	17.2564	17.1407	17.2515	17.3769	17.1936	17.084		17.1102	+	Unknown					NotDetected	Detected	Detected
12239_pos	149.059	2.7978	16.7319	16.5086	17.0011	16.9948	16.5852		16.5045	15.6883	15.9287	15.8166	15.9958	16.0533	16.9962	16.1341	16.1066	15.8384	17.1766	15.9664	16.1639	16.1191	16.5321	+	Unknown					Detected	NotDetected	NotDetected
12240_pos	88.0756	2.799	15.4729	15.7823	16.2311	15.8742	16.0349		15.8587	15.7396	15.4747	15.5482	15.8924	16.1481		15.6556	15.5619	15.6086	15.5045	15.477	15.747	15.4729	15.5461	+	Unknown					NotDetected	NotDetected	NotDetected
12259_pos	281.081	2.8297	10.9937	12.3264	13.5843	13.9912	12.3479	16.0694	13.2929	16.2352	16.95	16.1885	17.4504	17.3103		16.7249	16.369	16.5742	16.4633	15.7504	17.0006	16.297	16.0886	+	Unknown					NotDetected	Detected	NotDetected
12260_pos	368.186	2.832	13.5977	13.9284	13.0884	12.6005	12.7856	16.0518	12.9088	15.988	16.6088	16.1594	16.6258	16.8561		16.4334	15.911	16.18	16.4781	15.3617	16.7771	15.8619	16.3979	+	Unknown					NotDetected	Detected	NotDetected
12262_pos	928.043	2.8356	17.3968	17.5398	18.1021	17.6308	17.7319	16.5461	17.675	17.3111	17.0555	17.2832	17.6324	17.5817	17.1629	17.5408	17.2515	17.0226	17.1216	16.9904	17.142		17.0749	+	Unknown					NotDetected	Detected	Detected
12263_pos	506.332	2.8375	16.8089	17.0003	17.4977	17.0226	17.313		16.9674	16.9649	16.6677	16.8584	17.0766	16.9704		17.0748	14.6887	13.6973	11.984	15.197	13.2798		14.0498	+	Unknown					Detected	NotDetected	NotDetected
12181_pos	1606.66	2.8819	17.4455	17.6057	18.2269	17.7684	17.745		17.6781	17.6405	17.4666	17.4901	17.7462	17.6559	17.2049	17.8034	17.3574	17.3608	17.1753	17.2519	17.4554	17.1817	17.2401	+	Unknown					Detected	Detected	NotDetected
12290_pos	490.307	2.8868	18.0455	18.0292	18.2123	17.9782	18.1824	17.4359	18.1883	17.7937	17.65	17.8651	18.1153	18.0004		18.05	17.9605	17.7388	17.7882	17.6598	17.7225	17.5661	17.7859	+	Unknown					NotDetected	NotDetected	NotDetected
12294_pos	120.089	2.8891	16.39	16.5646	17.218	16.6805	16.6635		16.7411	16.7161	16.451	16.6482	16.7932	16.6754	16.2393	16.872	16.6883	16.4396	16.6107	16.12	16.4756	16.4547	16.4669	+	Unknown					NotDetected	NotDetected	NotDetected
12300_pos	460.27	2.8925	16.207	16.2491	16.8023	16.0359	16.1936	15.5775	16.2028	16.033	16.0037	16.1173	16.3854	16.3735		16.5025	16.1586	16.0275	16.3056	15.8221	16.0783		16.2836	+	Unknown					NotDetected	Detected	NotDetected
12302_pos	91.0541	2.8929	16.3958	16.4547	17.4434	16.5897	16.8635		16.8757	16.3548	16.2368	16.582	16.9831	16.9354	16.3258	16.9987	16.6531	16.3533	16.8437	16.3876	16.5684	16.3411	16.7794	+	Unknown					NotDetected	Detected	NotDetected
12305_pos	514.316	2.8946	19.6661	19.5791	19.8994	19.596	19.7681		19.8541	19.3388	19.1075	19.4499	19.6353	19.6307	18.959	19.65	19.4648	19.4718	19.3931	19.0233	19.3995	19.034	19.4384	+	Unknown					Detected	Detected	NotDetected
12359_pos	94.0398	2.8952	16.2523	16.2684	16.6889	16.335	16.4081		16.2883	16.2732	16.1809	16.2204	16.5045	16.3567	16.258	16.3273	16.1689	15.8662	16.1577	16.0008	16.1885	16.1542	16.5742	+	Unknown					Detected	Detected	NotDetected
12319_pos	474.271	2.8993	21.5092	21.5155	22.035	21.5988	21.793		21.8475	22.1573	21.6785	21.4591	22.1911	22.1836		22.0772	21.2233	21.3089	21.6902	21.1429	21.1939		21.6587	+	Unknown					Detected	NotDetected	NotDetected
12350_pos	529.903	2.919	17.135	17.3695	18.0431	17.4532	17.4172		17.3264	17.0781	16.9544	17.1094	17.2208	17.1707		17.1564	17.0466	17.0388	17.2716	17.0368	16.9021	16.8577	16.9095	+	Unknown					Detected	NotDetected	NotDetected
12356_pos	225.092	2.9248	16.0054	16.5355	16.6787	16.3533	16.499		16.3743	14.4601	13.9846	12.4638	15.2402	14.5275		15.5355	13.9713	14.1817	15.2231	14.0199	14.806		14.4504	+	Unknown					Detected	NotDetected	NotDetected
12368_pos	122.054	2.9329	17.6889	17.9015	18.664	18.037	18.0104	17.5348	17.8059	18.0313	17.8299	18.0448	18.1649	18.0012		18.1077	17.958	17.8593	18.0283	17.9642	17.8567	17.7421	17.8762	+	Unknown					NotDetected	NotDetected	NotDetected
12365_pos	1234.76	2.9544	15.8674	16.0035	16.9723	16.1851	16.128		16.2393	16.0359	15.8744	15.9978	16.2485	16.135		16.1831	15.9732	15.8482	16.0922	15.7308	15.9185		15.8571	+	Unknown					Detected	NotDetected	NotDetected
12349_pos	97.0048	2.9609	16.1766	16.0675	16.882	16.2532	16.2868	15.518	16.4139	16.5201	15.9723	16.1924	16.3817	16.3291	16.0758	16.5214	16.1306	16.1723	16.1659	16.4617	16.0015		16.1385	+	Unknown					NotDetected	NotDetected	Detected
12371_pos	881.607	2.9712	13.5277	14.0269	14.6463	12.0186	14.3383		14.0359	13.5642	13.391	10.716	9.68239	11.3696		14.263	16.2466	16.4708	16.2245	16.3009	16.3249		16.3027	+	Unknown					NotDetected	NotDetected	Detected
12401_pos	255.945	2.9884	15.6469	16.1758	16.5684	15.8736	15.5916		15.4853	14.0078	13.5209	12.6006	14.7862	10.0848		15.192	12.3395	11.5982	15.2851	14.6631	13.4382		14.9271	+	Unknown					Detected	NotDetected	NotDetected
12372_pos	473.956	3.0019	17.0527	17.4276	18.2364	17.4939	17.26		17.2931	15.1002	13.6748	14.8939	13.705	14.1523		12.5396	12.9242	14.1621	13.6767	15.0324	15.1931		14.476	+	Unknown					Detected	NotDetected	NotDetected
12380_pos	706.867	3.0028	17.0388	16.988	17.9959	17.3657	17.6006		17.4571	17.2511	17.0226	17.1764	17.3487	17.1071	17.1306	17.3448	17.3411	17.0059	17.2348	17.0854	17.1244	16.8809	17.1324	+	Unknown					NotDetected	NotDetected	NotDetected
12376_pos	151.097	3.0095	15.7766	16.033	16.3979	16.0785	15.8362		15.7573	15.9364	15.7238	15.8614	15.9364	15.8467	15.5341	15.9406	15.8597	15.863	16.094	15.7451	15.7897	15.6006	15.7845	+	Unknown					Detected	NotDetected	NotDetected
12386_pos	414.285	3.0169	16.0546	16.2891	16.6835	16.1706	16.4617	16.2245	16.274	17.3828	17.0666	17.1115	17.1075	17.3525	16.5677	16.9395	16.4805	16.5671	16.6556	16.4872	16.7739		16.658	+	Unknown					NotDetected	Detected	NotDetected
12411_pos	303.231	3.0774	15.9831	16.2368	16.571	16.4854	16.7675		16.4539	14.1459	11.612	11.9478	14.6216	13.2404		11.8075	14.7421	15.0632	14.0103	15.074	12.7622		13.4048	+	Unknown					Detected	NotDetected	NotDetected
12413_pos	246.149	3.0832	18.1978	18.0854	18.6115	18.2438	18.5726	16.497	18.3383	16.1586	15.9967	16.2151	16.4533	15.9182	16.8384	16.4166	16.4248	15.4895	17.6414	16.5807	16.4743	16.9495	16.3986	+	Unknown					Detected	NotDetected	NotDetected
12423_pos	1340.24	3.0964	15.7596	16.2205	16.9096	16.3795	16.5106	15.6678	16.5846	16.3487	16.0264	16.0867	16.312	16.2499		16.3713	16.0825	16.0396	16.1612	15.8757	15.5749	16.1324	16.0452	+	Unknown					NotDetected	Detected	NotDetected
12422_pos	277.216	3.0965	15.3483	15.2541	16.0084	15.6859	15.3335		15.4704	13.4632	14.7138	12.0416	12.5927	11.6199		14.4479	14.9407	10.8723	14.2618	9.92065	10.9561		13.9951	+	Unknown					Detected	NotDetected	NotDetected
12369_pos	124.087	3.122	15.5826	15.6636	16.1516	15.7191	15.5261		15.6331	15.8012	15.7923	15.6342	15.8757	15.9967	15.9354	15.9792	15.6756	15.7634	15.9948	15.4977	15.6629		15.477	+	Unknown					Detected	Detected	NotDetected
12465_pos	1233.76	3.1809	15.8221	16.1786	17.1573	16.3317	16.2919		16.4963	16.4997	16.0115	16.0918	16.347	16.2859	15.9131	16.1093	16.3258	15.9904	16.1138	15.9131	15.8934		16.06	+	Unknown					NotDetected	NotDetected	Detected
12467_pos	241.107	3.1958	14.1664	13.2463	13.9688	14.2347	10.7566		12.1243	16.5201	16.1147	16.0583	16.3319	16.3795		15.8491	14.8219	13.2599	14.4172	12.784	14.3436		13.325	+	Unknown					NotDetected	Detected	NotDetected
12471_pos	1604.18	3.1987	16.1264	15.8416	16.9634	16.3411	16.5395	15.6082	16.5308	16.395	16.057	16.1409	16.4334	16.3479		16.4923	16.1936	15.7978	16.2204	16.0102	15.8155	16.0377	16.1164	+	Unknown					NotDetected	NotDetected	NotDetected
12474_pos	272.202	3.2094	16.266	16.5619	16.8289	16.3795	16.3869		16.3204	15.5018	15.6069	15.6742	15.8104	15.4645	15.3425	15.7675	15.6343	15.6423	16.514	15.4775	15.7053	15.6183	15.5801	+	Unknown					Detected	NotDetected	NotDetected
12489_pos	148.097	3.2388	15.8268	16.0601	16.6598	15.8513	16.1455		16.2045	16.1226	16.2393	16.2928	16.1721	16.0629		16.1403	15.8767	15.9505	15.909	16.3365	15.836		15.7732	+	Unknown					NotDetected	NotDetected	Detected
12494_pos	295.227	3.2517	16.2393	16.1698	16.7709	16.605	16.3653		15.9996	13.9649	14.8112	13.0123	14.4944	10.7568		15.371	15.6023	15.5258	16.0068	15.3383	15.5993		15.5976	+	Unknown					Detected	NotDetected	NotDetected
12495_pos	225.134	3.2546	15.642	15.9076	16.6278	15.9478	15.9475		15.9018	16.1843	15.9254	15.9233	16.0283	15.9223		16.3064	15.9525	15.972	16.4269	15.9334	15.8924	15.6408	16.0217	+	Unknown					NotDetected	Detected	NotDetected
12499_pos	193.998	3.265	19.6619	19.9836	20.5984	19.9217	20.0099	19.5298	20.0521	20.0764	19.7829	20.0273	20.1854	20.1749	19.7431	20.1987	19.895	19.9927	20.0156	19.8627	19.9534		19.8075	+	Unknown					NotDetected	NotDetected	Detected
12512_pos	201.102	3.2838	15.5461	15.9415	16.3003	15.8034	15.4853		15.4603	15.8295	15.6095	15.7445	15.7624	15.724		15.8123	13.6808	15.2864	14.9429	14.9166	13.424		14.7934	+	Unknown					Detected	NotDetected	NotDetected
12490_pos	882.831	3.2892	16.8416	17.0274	17.9131	17.2535	17.2764		17.1921	16.6598	16.2764	16.7238	16.8862	16.743		16.9202	16.6276	16.5807	16.6075	16.419	16.4704	16.5025	16.4929	+	Unknown					Detected	Detected	NotDetected
12517_pos	318.3	3.2953	17.2162	16.9851	17.3604	17.4409	17.3476		17.207	12.7731	8.29314	12.6362	12.3382	14.821		14.7421	14.9326	14.1883	12.7292	12.1598	13.0163		14.0538	+	Unknown					Detected	NotDetected	NotDetected
12521_pos	448.234	3.3019	15.6233	15.6346	16.6617	15.6408	15.7097		15.7675	15.9615	15.7285	15.8523	16.0546	15.9172		16.2812	15.8362	16.2458	16.0564	15.7956	16.1138	15.4504	16.034	+	Unknown					Detected	Detected	NotDetected
12524_pos	300.201	3.3057	15.7845	16.015	16.592	15.847	15.9465		16.1995	13.4475	12.4516	14.6687	14.7003	12.157		11.1837	14.5227	12.6352	14.1593	12.8021	14.5274		13.8699	+	Unknown					Detected	NotDetected	NotDetected
12525_pos	1516.2	3.3061	16.3844	16.5341	17.3472	16.6733	16.6451	15.7845	16.7573	16.3928	16.1749	16.2875	16.3653	16.4334		16.8061	16.3335	16.1403	16.1182	16.2875	16.0245	16.3087	16.2644	+	Unknown					NotDetected	Detected	NotDetected
12536_pos	118.086	3.3358	20.824	20.9947	21.7395	21.0758	21.1718	20.4964	21.0504	21.127	20.8887	21.0033	21.1965	21.1022		21.2055	21.0568	20.8502	21.0988	20.8851	20.9468	20.9107	20.9515	+	Unknown					NotDetected	Detected	NotDetected
12540_pos	808	3.3485	16.1138	16.1324	16.5419	16.1147	16.3765		16.0877	15.8204	15.6531	15.8319	15.9578	15.9141	15.2583	15.9165	12.7315	13.1401	14.6658	14.8381	12.0024	15.554	12.632	+	Unknown					Detected	NotDetected	NotDetected
12542_pos	335.212	3.3493	15.8878	16.0985	16.7629	16.2656	16.2498		16.049	16.1425	15.6774	16.0359	16.3675	16.1646		15.9059	16.0555	15.986	17.428	15.7743	16.1499		16.3457	+	Unknown					NotDetected	NotDetected	Detected
12554_pos	1058.79	3.3716	16.3555	16.0443	17.3423	16.7036	16.6877		16.7226	16.5459	16.1534	16.3181	16.5895	16.5379	16.2253	16.6714	16.4638	16.2764	16.5612	16.2756	16.2954		16.2724	+	Unknown					Detected	NotDetected	Detected
12568_pos	705.866	3.3959	17.4258	17.3331	18.4781	17.7159	17.6865	16.7412	17.7182	17.5265	17.2716	17.4128	17.4387	17.6283		17.6841	17.3961	17.2572	17.4373	17.2644	17.2648	17.2091	17.4005	+	Unknown					NotDetected	Detected	NotDetected
12575_pos	343.295	3.411	16.1634	15.986	16.821	17.4085	15.5368		16.9855	16.7515	16.3686	16.4131	16.7642	16.5826	15.9079	16.6752	16.7562	16.014	16.0499	16.3351	17.4532		16.6333	+	[M]+	Lauramidopropyl betaine	Lauramidopropyl betaine: [M]+: 0.927			Detected	NotDetected	Detected
12577_pos	382.13	3.4205	16.0339	16.2628	17.2133	16.4147	16.4354		16.4894	16.8117	16.5632	16.5878	16.894	16.8746	16.4497	16.8017	16.5308	16.4303	16.7418	16.3017	16.7562		16.4936	+	Unknown					NotDetected	Detected	Detected
12599_pos	311.185	3.4656	16.9388	17.2578	17.8281	17.1761	17.2417		17.1597	17.4898	17.1454	17.3735	17.3582	17.2145	17.0601	17.4836	17.4081	17.236	17.2943	17.1187	17.073	17.1368	17.1723	+	Unknown					NotDetected	Detected	NotDetected
12506_pos	94.0397	3.4668	16.0876	16.3979	16.9324	16.499	15.9455	15.6233	16.4701	16.4183	16.0159	16.4334	16.3615	16.3296	16.074	16.4688	16.5228	16.4568	16.3615	16.2261	16.0255		16.1253	+	Unknown					NotDetected	Detected	Detected
12595_pos	195.123	3.4707	16.3434	16.5684	17.2998	16.5201	16.5891		16.7354	16.5813	16.3847	16.4974	16.5942	16.499	16.3009	16.7296	16.4547	16.3705	16.6457	16.278	16.4483	16.2899	16.3733	+	Unknown					Detected	NotDetected	NotDetected
12598_pos	177.975	3.475	18.1647	18.3847	19.1198	18.4634	18.3776		18.3867	18.4499	18.2937	18.4621	18.565	18.415	18.0987	18.443	18.417	18.2798	18.4028	18.2313	18.3161	18.3109	18.3302	+	Unknown					Detected	NotDetected	NotDetected
12608_pos	361.228	3.4977	15.3193	15.3987	16.0953	15.2129	15.5004		15.4631	13.6829	10.909	14.868	11.7423	14.8949		14.0993	15.7319	15.6653	15.8234	15.1934	15.912		15.5737	+	Unknown					NotDetected	NotDetected	Detected
12621_pos	881.83	3.5218	16.9029	16.95	17.8462	17.297	17.4005		17.343	16.8586	16.5375	16.7542	17.0145	16.8709	16.6183	17.0666	16.8203	16.5807	16.747	16.6227	16.7458	16.5664	16.7238	+	Unknown					NotDetected	NotDetected	NotDetected
12634_pos	474.298	3.5372	19.4884	19.7545	20.0102	19.889	19.8545	19.4339	19.7663	20.0486	20.0215	19.9912	20.1297	20.3094		19.891	19.8066	19.8914	20.0298	19.8304	20.2034		19.6236	+	Unknown					NotDetected	Detected	NotDetected
12637_pos	393.256	3.5402	16.8324	16.9525	17.0344	16.9054	16.8751		17.0096	12.9291	14.618	12.6043	15.2718	13.537		14.5027	17.4912	17.0744	17.3199	17.1445	17.4337		17.2764	+	Unknown					Detected	NotDetected	NotDetected
12677_pos	904.792	3.6141	16.0629	16.1783	16.5878	16.2586	16.2994		16.2723	14.5616	11.2812	13.8174	15.0456	11.7926		12.8049	15.0128	12.5156	11.9355	11.8197	11.5949		14.2534	+	Unknown					Detected	NotDetected	NotDetected
12679_pos	928.043	3.621	17.4048	17.6199	18.0255	17.6186	17.6196		17.6054	17.3368	17.0264	17.2636	17.5095	17.3847		17.5086	17.2042	17.0159	17.2021	17.0479	17.1633	16.9212	17.1279	+	Unknown					Detected	NotDetected	NotDetected
12685_pos	530.903	3.6313	17.1407	17.3347	17.8999	17.4207	17.3384		17.5444	17.0292	16.8767	16.9545	17.024	16.9048		17.0684	16.9401	16.8232	16.9372	16.7816	16.8153	16.8253	16.8986	+	Unknown					NotDetected	Detected	NotDetected
12689_pos	1329.25	3.6455	16.5207	16.6871	17.616	16.9359	17.139	16.1111	16.95	16.8034	16.3728	16.5133	16.9395	16.5729	16.7132	16.8856	17.0011	16.4589	17.0202	16.7055	16.5936		16.6919	+	Unknown					NotDetected	Detected	Detected
12602_pos	339.095	3.657	15.0098	15.7002	16.0121	15.4617	15.4658		15.3178	15.5438	15.4908	15.5941	15.5288	15.1966		15.637	13.4084	12.8244	13.7148	15.0865	14.4975		9.49451	+	Unknown					Detected	NotDetected	NotDetected
12707_pos	412.248	3.679	15.2192	15.196	15.6859	15.2385	15.1905	14.7158	15.374	13.4022	14.7097	14.9072	11.8038	13.1925	14.8437	14.8759	15.2104	14.9393	15.8746	14.9971	15.2748		15.0009	+	Unknown					NotDetected	NotDetected	NotDetected
12709_pos	354.939	3.6839	17.7185	18.0095	18.8413	18.0956	18.2381		18.096	18.2417	18.0212	18.1032	18.3675	18.2374	18.0714	18.3466	18.1991	18.041	18.4061	18.0668	18.1124	18.0483	18.1129	+	Unknown					Detected	Detected	NotDetected
12721_pos	581.813	3.7037	16.0131	16.2532	16.8534	16.3705	16.1525		16.1806	16.091	15.8396	15.863	16.1687	16.0511	15.7156	16.128	15.7856	16.1542	16.0374	16.0785	15.8289		15.8329	+	Unknown					Detected	NotDetected	NotDetected
12732_pos	551.884	3.725	15.5736	16.0794	16.3748	15.8373	15.7424		16.186	15.5461	15.5173	15.6399	16.0527	15.5891		15.8166	15.6291	15.5875	15.9669	15.5408	15.3209	15.5099	15.5975	+	Unknown					Detected	NotDetected	NotDetected
12734_pos	140.95	3.7274	16.9894	17.1957	17.9595	17.3724	17.5197		17.5576	17.3076	17.0776	17.1627	17.5194	17.371	17.1106	17.439	17.3208	16.9535	17.4154	17.0183	17.2441	17.1486	17.1723	+	Unknown					Detected	NotDetected	NotDetected
12739_pos	1094.74	3.746	17.3702	17.4074	18.0169	17.4197	17.3025		17.2195	10.8033	14.8339	14.7977	13.8884	14.2977		14.7081	13.887	14.3245	13.0356	14.9372	14.1134		10.8655	+	Unknown					Detected	NotDetected	NotDetected
12743_pos	151.097	3.748	15.6494	15.9162	16.6333	16.0452	15.9923		15.8639	15.9355	15.8523	15.8851	16.0125	15.9928	15.5826	15.7732	15.8264	15.7319	15.8177	15.7249	15.7171	15.8253	15.5474	+	Unknown					NotDetected	NotDetected	NotDetected
12744_pos	255.945	3.7482	15.7822	16.3266	16.4419	16.0411	15.7619		15.8644	13.7837	12.7627	13.3709	11.5565	13.3721		14.1797	12.9866	10.7371	13.5721	13.6125	14.3537		14.6979	+	Unknown					Detected	NotDetected	NotDetected
12745_pos	748.484	3.7497	16.8502	17.0217	16.8751	17.0601	16.9777		17.0485	11.6046	13.9348	13.7416	13.7721	11.5174		14.8573	11.8429	13.6488	15.2397	14.8625	14.4021		14.6968	+	Unknown					Detected	NotDetected	NotDetected
12798_pos	279.232	3.7572	16.2336	15.6196	16.5399	16.1995	16.1297		15.7811	14.0098	12.5837	13.1397	13.9351	10.3813		15.2913	14.7586	9.12871	15.3899	12.6632	15.0422		13.4018	+	Unknown					Detected	NotDetected	NotDetected
12760_pos	343.184	3.7883	15.0121	15.3449	16.1858	15.5522	15.4939		15.6325	16.4645	15.7721	16.2668	16.062	16.582		16.2596	16.81	17.3906	16.745	16.4756	17.1599	15.6966	16.4874	+	Unknown					NotDetected	Detected	NotDetected
12762_pos	1428.22	3.7906	16.2179	16.4971	17.198	16.6309	16.6629		16.785	16.419	16.2045	16.4624	16.6088	16.4362		16.5563	13.0047	13.3314	15.0349	15.1874	11.2686		16.1612	+	Unknown					NotDetected	Detected	NotDetected
12775_pos	1270.7	3.8239	16.3563	16.6321	17.4497	16.5916	16.5018		16.5434	15.0349	12.8955	13.4289	13.9925	10.0411		12.9156	12.2915	13.026	14.0011	14.5733	13.7014		15.1731	+	Unknown					Detected	NotDetected	NotDetected
12733_pos	236.222	3.8305	15.7308	16.5749	16.3373	16.5004	16.0601	14.9601	15.8924	16.1843	15.8408	15.8394	15.9605	16.2319		15.8841	15.9383	15.9862	16.1371	15.9802	15.8523		15.9571	+	Unknown					NotDetected	Detected	NotDetected
12782_pos	178.975	3.8326	18.0691	18.3111	18.9897	18.3965	18.4513		18.3612	18.285	18.1949	18.378	18.413	18.2054	18.0025	18.4781	18.3883	18.2542	18.3011	18.2087	18.1546		18.1588	+	Unknown					Detected	Detected	NotDetected
12786_pos	177.975	3.8386	18.2656	18.3907	19.041	18.4805	18.4748	17.827	18.4269	18.4156	18.2723	18.4499	18.4933	18.4293		18.4192	18.2772	18.3136	18.4469	18.2802	18.2566		18.3128	+	Unknown					NotDetected	NotDetected	Detected
12792_pos	122.054	3.849	17.7547	18.0068	18.7341	17.9508	17.9268		17.8793	18.0382	17.7976	17.8667	18.1536	17.9061		18.0243	17.9543	17.8297	17.9295	17.7954	17.8725		17.8642	+	Unknown					Detected	Detected	NotDetected
12774_pos	283.18	3.859	15.7945	16.0368	16.4553	15.9465	15.8502		15.8704	15.7952	15.3811	15.6811	15.8118	15.7302		15.8117	15.8008	15.7242	15.9133	15.9664	15.74		15.677	+	Unknown					Detected	NotDetected	NotDetected
12801_pos	1417.23	3.8609	16.4384	16.3227	17.7833	16.8678	16.959		16.9836	16.5974	16.2162	16.5408	16.9855	16.5573		16.8659	16.7271	16.4977	16.9782	16.4717	16.7596	16.5441	16.5859	+	Unknown					Detected	Detected	NotDetected
12805_pos	297.242	3.8687	16.8804	15.5461	17.2891	17.6025	16.9545		16.8867	16.1384	16.0306	16.1182	16.2862	15.9304		16.2507	16.1074	15.9812	16.5577	15.9821	16.187	15.9575	16.1953	+/-	[M+H]+, [M-H]-			+	[M+H]+	Detected	NotDetected	NotDetected
12809_pos	124.087	3.8749	15.4853	15.7721	16.4241	16.0904	16.0159		15.8394	15.9365	15.5919	15.6258	15.9475	15.7788		15.8704	15.4518	15.5434	15.8201	15.5797	15.6655		15.7698	+	Unknown					Detected	Detected	NotDetected
12834_pos	412.184	3.9261	15.3233	15.3336	16.1102	15.6214	15.7179	14.8767	15.5996	15.8001	15.5685	15.6108	15.727	15.7354		15.8118	15.5677	15.7261	15.6308	15.4991	15.5762		15.5242	+	Unknown					NotDetected	NotDetected	NotDetected
12888_pos	1243.74	3.9309	15.79	15.9182	16.427	16.0044	15.9375		15.9565	16.062	15.6296	15.7964	16.0822	15.9938	15.5154	16.0406	15.7619	15.4162	15.8197	15.598	15.5261		15.6912	+	Unknown					Detected	NotDetected	NotDetected
12844_pos	367.094	3.9448	17.0344	17.2012	18.0562	17.3316	17.9248	17.4829	17.8814	17.957	17.5823	17.6731	18.2319	18.3093	17.6302	18.1401	17.8121	17.5918	17.8023	17.5979	17.8766		17.674	+	Unknown					NotDetected	NotDetected	NotDetected
12817_pos	191.179	3.9598	15.4004	15.8078	16.5505	16.217	16.2978		15.6678	15.8642	15.6785	15.8176	15.884	15.7073		15.8775	15.8534	15.6494	15.5434	15.7238	15.7238		15.7165	+	Unknown					Detected	NotDetected	Detected
12851_pos	194.117	3.9725	17.6082	17.9696	18.4734	17.749	17.8223		17.6868	17.9443	17.6364	17.8367	17.9562	17.7842	17.5065	17.9259	17.7002	17.8664	17.8402	17.7567	17.6343	17.6829	17.6723	+	Unknown					Detected	Detected	NotDetected
12853_pos	369.183	3.9731	15.42	15.6346	16.412	15.7504	15.9733	15.2689	15.9007	15.8041	15.6569	15.6429	15.8892	15.9365	15.6069	15.7923	15.7698	15.8023	15.9763	15.3659	15.8221		15.5684	+	Unknown					NotDetected	NotDetected	Detected
12856_pos	705.644	3.9809	17.0429	17.4059	17.8075	17.3972	17.2927	16.2628	16.9875	14.1442	12.5198	14.3712	9.27068	13.6168		17.0813	16.8656	16.8745	16.8327	16.7788	16.5275	16.7418	16.9605	+	Unknown					NotDetected	NotDetected	NotDetected
12861_pos	1232.75	3.9917	19.2614	19.5899	20.2699	19.5448	19.6353	18.7182	19.5631	11.8169	14.957	14.6716	12.2273	13.0325		11.9773	13.7765	13.537	14.9608	12.3375	12.4174		19.1473	+	Unknown					NotDetected	NotDetected	NotDetected
12872_pos	200.094	4.0154	15.7305	16.0391	16.8432	16.0871	16.1129		15.8297	16.2303	15.9919	16.1021	16.2261	16.0672		16.1057	15.8882	16.1361	16.1913	16.1191	15.9835	15.8188	16.1672	+	Unknown					NotDetected	Detected	NotDetected
12879_pos	1234.76	4.0236	16.0941	15.8308	17.0391	16.2087	16.5408		16.4812	16.1817	15.9634	16.0044	16.4819	16.3193	15.8448	16.2923	16.0881	15.864	16.0406	15.988	16.0297	15.9565	16.0089	+	Unknown					Detected	NotDetected	NotDetected
12877_pos	94.0397	4.0258	15.8945	16.2045	17.1723	16.4652	16.5606	15.9713	16.2458	16.1783	16.0054	16.2628	16.3565	16.3772		16.5527	16.2575	16.3645	16.2978	16.0245	16.1155	16.1715	16.2104	+	Unknown					NotDetected	Detected	NotDetected
12890_pos	928.043	4.0376	17.5177	17.5923	18.0947	17.5606	17.5265		17.7055	17.3244	17.0694	17.2824	17.4959	17.427		17.4393	17.2059	17.0619	17.1676	17.0351	17.177		17.1121	+	Unknown					Detected	NotDetected	NotDetected
12902_pos	196.965	4.0629	15.5261	15.612	16.2261	15.6258	15.7458		15.709	13.9943	13.5011	11.8357	14.9811	14.3628		14.797	15.9802	15.9951	16.1209	15.9171	15.916		15.9403	+	Unknown					Detected	NotDetected	NotDetected
12920_pos	320.243	4.1196	15.527	15.6283	16.3194	15.7573	15.8001	14.6758	15.6648	15.8976	15.5355	15.7401	15.7435	15.7793		15.8485	15.5018	15.6769	15.5645	15.5773	15.6409		15.6784	+	Unknown					NotDetected	Detected	NotDetected
12927_pos	1331.73	4.1239	16.0904	15.9535	16.7921	16.4291	16.4161	15.3796	16.3877	16.1863	16.0648	16.075	16.3528	16.3906	15.7619	16.1868	16.0564	15.8243	15.705	15.8655	15.946		16.0255	+	Unknown					NotDetected	NotDetected	NotDetected
12933_pos	369.962	4.1487	15.5248	15.7836	16.5916	15.8448	15.8873		15.8357	15.9071	15.5814	16.0794	16.0785	15.9802	15.5395	15.9605	15.863	15.7934	15.8579	15.6346	15.799	15.6738	15.6225	+	Unknown					NotDetected	Detected	NotDetected
12935_pos	324.076	4.1602	15.8177	15.9263	16.5501	15.7331	15.9515	15.2665	15.9842	16.0171	15.8799	15.9694	16.2931	15.8587		15.989	15.9223	15.9417	15.9713	15.839	15.847		15.847	+	Unknown					NotDetected	Detected	NotDetected
12911_pos	97.0047	4.166	15.8725	16.0452	17.0015	16.1403	15.8351		16.4525	16.4929	16.0006	16.1066	16.4052	16.2931	15.8308	16.3839	16.3142	15.8437	15.9938	15.8934	16.1084		16.0536	+	Unknown					Detected	Detected	Detected
12943_pos	1340.24	4.1689	13.9685	12.3247	12.3252	13.345	10.1664		13.9314	16.2319	16.0849	16.3009	16.6069	16.2716	15.847	16.4576	16.0965	16.0511	16.1222	15.9355	15.987	15.9704	16.0298	+	Unknown					NotDetected	Detected	NotDetected
12883_pos	706.867	4.1785	17.2676	17.2852	18.0207	17.4795	17.5664	16.6756	17.5305	17.4788	17.177	17.2728	17.556	17.266	17.0406	17.6687	17.2592	17.0136	17.4194	17.0931	17.286		17.0831	+	Unknown					NotDetected	Detected	Detected
12967_pos	882.83	4.2087	11.2153	14.0949	14.7029	14.2753	14.4456	16.2003	17.392	16.864	16.5919	16.7156	16.9802	16.7008		16.8965	16.7009	16.4977	16.698	16.474	16.5741		16.6121	+	Unknown					NotDetected	Detected	NotDetected
12978_pos	457.28	4.2273	15.626	15.8264	16.4953	15.8906	15.9505		15.6482	16.0004	15.8924	15.7527	16.1333	15.9753	15.6954	16.0479	15.9743	15.8166	16.27	15.5671	15.8986		15.8275	+	Unknown					NotDetected	NotDetected	Detected
12980_pos	515.333	4.2336	15.9987	16.2737	17.1008	16.411	16.6768	15.8232	16.7429	16.2079	15.7721	15.9223	16.6333	16.5671		16.6574	16.3365	15.6604	16.2483	15.8577	16.4715	15.9634	15.7822	+	Unknown					NotDetected	Detected	NotDetected
12981_pos	195.123	4.2342	16.073	16.3957	17.1324	16.4839	16.5301	15.7424	16.4497	16.6907	16.2804	16.4753	16.7115	16.3419	16.3645	16.5677	16.5948	16.3504	16.4374	16.1868	16.4024		16.2915	+	Unknown					NotDetected	Detected	NotDetected
12986_pos	544.385	4.242	16.128	16.2474	16.9595	16.4059	16.3957	15.4084	16.5174	16.1919	15.9017	15.8545	16.2401	16.1961		16.1843	16.2187	15.9475	16.1927	15.9042	16.2336		15.8924	+	Unknown					NotDetected	Detected	Detected
12988_pos	408.178	4.2483	15.4219	15.3961	15.9172	15.4448	15.5341		15.4433	14.7926	14.7323	14.8642	12.8579	13.2017		13.6509	15.3124	12.1447	15.3315	14.3499	14.7015		14.5809	+	Unknown					Detected	NotDetected	NotDetected
12987_pos	124.087	4.2532	15.6407	15.6978	16.7366	15.8651	15.821		15.8067	15.7641	15.4115	15.9048	15.9017	15.7273	15.5632	15.91	15.9223	15.8034	15.78	15.3919	16.1191	15.4348	15.5645	+	Unknown					Detected	Detected	NotDetected
12991_pos	1329.25	4.255	16.6883	16.9091	17.827	16.956	17.2245		17.1429	16.9802	16.4038	16.8515	16.8709	16.7596		17.171	16.9125	16.696	16.9802	16.6265	16.7726	16.759	16.8188	+	Unknown					Detected	Detected	NotDetected
12994_pos	361.228	4.2606	16.0555	16.4596	16.4805	16.2986	16.3713		16.4483	16.1715	16.0396	16.1021	16.3242	16.5468		16.0518	15.6246	15.8627	16.0377	15.4756	15.617	15.381	15.9425	+	Unknown					Detected	Detected	NotDetected
13022_pos	290.269	4.3057	16.9299	17.0448	16.8799	16.8384	17.0629	15.5395	16.7238	13.4355	13.7295	14.9311	14.365	12.159		14.6677	15.3239	14.811	15.4496	13.3388	9.07818		14.5075	+	Unknown					NotDetected	NotDetected	NotDetected
13026_pos	1058.79	4.3173	16.4826	16.5335	17.363	16.7653	16.9395	15.8459	16.8253	16.7273	16.3167	16.4999	16.5553	16.4977	16.1341	16.7028	16.3959	16.3913	16.3698	16.1262	16.2724		16.3235	+	Unknown					NotDetected	NotDetected	Detected
13032_pos	1584.68	4.3258	16.5038	16.765	17.7418	16.9587	17.1124		17.0452	16.8579	16.3464	16.7625	16.9244	16.7828	16.5599	17.0321	16.7684	16.6296	16.8893	16.6164	16.5846	16.658	16.6208	+	Unknown					NotDetected	NotDetected	NotDetected
13039_pos	370.295	4.3429	17.0064	16.9654	17.197	17.0675	17.3169		16.9136	11.1948	12.4779	13.5387	13.2978	11.3546		13.8977	13.0388	13.8564	14.6991	13.4538	14.7878		13.8969	+	Unknown					Detected	NotDetected	NotDetected
13048_pos	1417.23	4.3597	12.3221	12.0817	13.8568	14.1552	13.432		17.002	16.8362	16.1629	16.6263	16.937	16.6678	16.5897	16.9585	16.8324	16.5309	16.8571	16.4908	16.4355		16.6389	+	Unknown					NotDetected	Detected	Detected
13052_pos	436.24	4.366	15.0754	15.2012	15.7859	15.2713	15.0287		15.2247	13.4625	11.8879	14.1529	14.7575	13.744		13.4852	12.2846	12.2863	13.6846	13.7818	15.321		12.1128	+	Unknown					Detected	NotDetected	NotDetected
13054_pos	140.95	4.3671	16.8582	17.0283	17.8126	17.1715	17.4483		17.2311	17.2647	17.0218	17.1416	17.3821	17.2767		17.3215	17.1815	16.9923	17.1735	16.949	17.1697	17.1333	17.0547	+	Unknown					Detected	NotDetected	NotDetected
13061_pos	336.12	4.3887	15.7956	15.6531	15.8566	15.7856	15.839		15.7226	15.3738	15.1881	15.3288	15.4213	15.3814	15.4248	15.3881	15.2364	15.2182	15.7435	15.19	15.3176		15.2856	+	Unknown					Detected	NotDetected	NotDetected
13066_pos	1516.2	4.4029	16.3653	16.6383	17.1129	16.6762	16.6732		16.628	16.5305	16.0943	16.2724	16.582	16.5553		16.6907	16.3111	16.1817	16.0368	16.0949	16.1698	16.0638	16.0913	+	Unknown					Detected	NotDetected	NotDetected
13068_pos	378.32	4.4057	16.1271	16.325	16.5272	16.552	16.2054		16.2732	11.0695	13.3888	13.8093	14.5651	15.2019		13.2419	14.5017	13.1257	14.3691	12.5798	13.2918		15.2401	+	Unknown					Detected	NotDetected	NotDetected
13075_pos	529.903	4.4196	17.1804	17.2824	17.9566	17.4147	17.4262		17.3239	16.9996	16.796	16.8877	17.0363	17.0649	16.79	17.1169	16.8877	16.9354	17.1851	17.0311	16.9349	16.9238	17.014	+	Unknown					Detected	NotDetected	NotDetected
13076_pos	353.939	4.4237	18.0779	18.2441	18.9174	18.2294	18.3942	17.9468	18.3246	18.3887	18.229	18.3497	18.5025	18.3983		18.4725	14.5693	10.6227	10.9149	11.1799	14.7695	18.2521	18.3576	+	Unknown					NotDetected	Detected	NotDetected
13077_pos	255.945	4.427	15.8986	16.4118	16.5441	15.8924	16.0169		15.747	14.303	14.6166	14.0068	15.007	11.4537		15.055	14.6426	14.1551	12.7419	14.2399	13.4028		14.3098	+	Unknown					Detected	NotDetected	NotDetected
13081_pos	1241.27	4.4345	16.4781	16.4881	17.4391	16.7429	16.8411		16.9079	16.7878	16.0958	16.3487	16.5826	16.5826	16.3009	16.7571	16.4698	16.1227	16.5428	16.3111	16.2523	16.3296	16.3369	+	Unknown					Detected	Detected	NotDetected
13086_pos	367.094	4.4391	17.1689	17.2875	18.1337	17.4781	17.9674	17.5055	17.9543	17.9721	17.5703	17.4226	18.3015	18.2353		18.0958	17.8746	17.5909	17.8681	17.6596	18.2177		17.7738	+	Unknown					NotDetected	Detected	NotDetected
13087_pos	762.5	4.441	17.21	17.2091	17.3472	17.2724	17.2954		17.2624	13.2611	13.4411	9.17935	15.0764	9.77269		12.5054	14.1492	15.2179	14.4675	14.7196	13.8561		12.0999	+	Unknown					Detected	NotDetected	NotDetected
13098_pos	705.866	4.4661	17.4476	17.5884	18.1755	17.6638	17.8675	16.8378	17.7338	17.5484	17.1244	17.3548	17.6865	17.5541	17.2572	17.5991	17.3688	17.2136	17.3883	17.1889	17.2551		17.2446	+	Unknown					NotDetected	Detected	NotDetected
13099_pos	748.826	4.4669	16.1766	16.5288	16.5324	16.258	15.9851		16.2668	15.1795	14.8671	12.7802	14.5876	14.2026		12.5611	14.1469	13.8625	12.7323	14.3149	14.1039		14.1458	+	Unknown					Detected	NotDetected	NotDetected
13109_pos	364.285	4.4853	16.722	16.6537	16.8888	16.5904	16.7418		16.6756	15.6859	15.8966	16.0692	16.2157	16.1616		16.2141	16.0595	15.7527	17.1573	15.6296	16.0844	15.9425	16.2294	+	Unknown					Detected	NotDetected	NotDetected
13111_pos	1276.72	4.4868	16.569	17.511	16.776	16.6088	16.7319		16.5341	14.8352	14.4403	13.9937	15.2949	14.671		15.0942	14.646	12.7547	11.3232	15.011	14.513		12.2308	+	Unknown					Detected	NotDetected	NotDetected
13119_pos	440.216	4.4922	16.8662	16.9279	17.1819	16.9028	17.0059		17.0543	14.798	12.0748	13.8223	12.8046	13.4405		9.90065	13.679	14.3536	14.4906	12.6229	13.025		11.6196	+	Unknown					Detected	NotDetected	NotDetected
13120_pos	116.107	4.4926	15.5566	15.8023	16.5434	15.8427	15.6954		15.6676	14.5359	11.842	14.3663	14.8472	14.025		12.1915	14.7834	15.1031	15.1396	14.1098	12.3414		13.496	+	Unknown					Detected	NotDetected	NotDetected
13121_pos	122.054	4.4946	17.7527	17.961	18.6171	17.9547	17.9924	17.4536	17.8979	18.076	17.7763	17.9968	18.168	17.9801		18.0998	15.3667	15.248	14.6363	13.5678	13.7421	17.6221	12.9944	+	Unknown					NotDetected	NotDetected	NotDetected
13122_pos	221.117	4.4961	16.6126	16.6672	16.8646	16.7325	16.6954	15.5826	16.9445	14.8138	13.2829	14.0418	10.1001	14.5754		12.4651	15.9552	15.2905	16.957	15.7802	16.0559		15.9792	+	Unknown					NotDetected	NotDetected	NotDetected
13127_pos	1604.18	4.5092	16.2716	16.3867	16.9017	16.4212	16.5814	15.5993	16.3972	16.2597	15.8704	16.3056	16.356	16.2344		16.4929	16.2596	15.8778	15.9485	15.8619	16.1271	16.1191	15.8799	+	Unknown					NotDetected	NotDetected	NotDetected
13132_pos	363.243	4.5284	17.0297	16.5025	17.5042	17.0518	16.8986		17.0826	15.3912	15.1403	15.4494	15.6419	15.4547		15.4345	14.7103	12.9921	11.8614	13.7338	12.0562		12.792	+	Unknown					Detected	NotDetected	NotDetected
13138_pos	324.076	4.5373	15.7071	15.9475	16.7314	16.0886	16.0913		15.864	16.1464	15.834	16.1155	16.1924	16.0574	15.8924	16.2588	16.0178	16.0155	16.1894	15.9548	15.7539		16.037	+	Unknown					Detected	Detected	NotDetected
13264_pos	196.965	4.5663	15.2812	15.68	16.5248	15.8177	15.7584	15.5099	15.6871	15.9907	15.9028	16.0284	16.1251	15.9765		16.0508	16.0592	16.0994	15.986	15.97	15.8583		15.9343	+	Unknown					NotDetected	NotDetected	NotDetected
13162_pos	352.108	4.5877	16.4812	16.6617	17.3059	16.6665	16.6972		16.5566	14.0799	14.5742	13.5026	13.2658	13.4767		12.9751	13.6888	14.3513	13.1113	14.269	14.1498		12.7564	+	Unknown					Detected	NotDetected	NotDetected
13166_pos	1233.76	4.5963	16.2644	16.2572	17.1676	16.4455	16.5645	15.6954	16.569	16.4596	16.0601	16.2592	16.3935	16.499	16.0217	16.4384	16.1962	16.1018	16.3212	15.9984	16.0121		16.074	+	Unknown					NotDetected	Detected	NotDetected
13174_pos	1094.74	4.6046	17.5187	17.7984	18.1976	17.6192	17.5501		17.4312	9.39096	13.0671	13.1907	12.2314	11.7372		12.7991	13.1626	14.9095	13.8348	14.6664	14.6262		13.2487	+	Unknown					Detected	NotDetected	NotDetected
13175_pos	396.145	4.6094	19.2903	19.49	20.3345	19.6276	19.8547	19.5742	19.8079	20.0536	19.7723	19.7567	20.0842	20.1096	19.7359	20.1303	19.7677	19.7302	19.9546	19.6806	19.7857		19.7044	+	Unknown					NotDetected	NotDetected	NotDetected
13187_pos	455.207	4.6222	16.0666	16.2692	16.9508	16.3103	16.5729		16.4615	13.8507	10.4361	11.1981	14.5414	12.9597		14.7715	11.6476	14.0091	14.2893	13.5615	15.0597		14.1796	+	Unknown					Detected	NotDetected	NotDetected
13188_pos	299.258	4.6223	16.514	16.8672	17.0015	17.3657	17.0522	15.9385	16.8139	15.5645	16.2423	16.5267	16.4029	16.2978		16.2668	16.3824	16.3434	16.6895	16.2547	16.3839	16.4997	16.512	+	Unknown					NotDetected	NotDetected	NotDetected
13196_pos	882.83	4.6306	16.7833	16.8955	17.6508	17.1403	17.3928	15.9284	17.3111	16.675	16.3396	16.5578	16.8001	16.8872	16.4398	16.8393	16.5968	16.4248	16.486	16.3158	16.4715		16.4846	+	Unknown					NotDetected	Detected	Detected
13208_pos	338.092	4.637	18.4664	18.7524	19.5071	18.7057	18.8059		18.6753	18.7489	18.5367	18.7024	18.9713	18.8182		18.8881	15.2377	14.453	14.2962	14.4669	13.9411		14.6696	+	Unknown					Detected	NotDetected	NotDetected
13211_pos	311.185	4.6384	16.9012	17.3487	17.8305	17.2462	17.3869		17.2125	17.3806	17.135	17.4028	17.4114	17.2282	17.2572	17.4444	17.3657	17.3866	17.6497	17.3377	17.1923	17.0107	17.3154	+	Unknown					Detected	Detected	NotDetected
13219_pos	453.228	4.6467	17.0259	17.1762	17.8995	17.1642	17.3713		17.1315	14.4037	14.5552	14.9617	13.8222	14.3527		14.4419	13.6735	12.6602	13.8282	13.5282	14.067		14.5048	+	Unknown					Detected	NotDetected	NotDetected
13222_pos	382.13	4.6487	16.2939	16.5194	17.377	16.569	16.9177		16.7828	16.937	16.7162	16.8466	17.0684	16.9453		17.2024	16.7962	16.5395	16.9669	16.7895	16.8534	16.7447	16.7156	+	Unknown					Detected	NotDetected	NotDetected
13210_pos	356.225	4.6538	16.3041	16.4156	16.9679	16.4956	16.3188		16.1995	16.2253	15.9899	16.1663	16.1516	16.1783	16.1936	16.2212	16.3087	15.9344	16.2216	16.2907	16.1262	16.2426	16.4631	+	Unknown					NotDetected	NotDetected	NotDetected
13154_pos	442.152	4.6583	14.87	15.2681	15.8319	15.2721	15.3713	15.005	15.1653	15.3049	15.1245	14.9523	15.4348	15.2331		15.3585	15.2792	15.0215	15.7854	15.1396	15.2546		14.988	+	Unknown					NotDetected	NotDetected	NotDetected
13227_pos	163.075	4.6592	16.6414	16.617	16.9485	16.9131	16.7144		16.6302	16.2954	15.7493	16.4722	16.3928	16.6641	16.3653	15.755	16.202	16.5059	17.0097	16.0967	16.2474	16.3847	16.2772	+	Unknown					Detected	Detected	NotDetected
13231_pos	343.155	4.6649	15.9038	15.5072	16.2204	15.9375	16.015		15.8221	15.751	15.5549	15.5587	15.7749	15.2828	15.4219	15.7884	15.6142	15.7878	16.0083	15.5061	15.662		15.578	+	Unknown					Detected	NotDetected	NotDetected
13232_pos	223.976	4.6655	18.5226	18.7539	19.4525	18.6923	18.7097		18.536	15.1539	14.8554	11.5821	12.4251	14.5326		12.6132	13.1271	13.4804	15.1688	13.1363	14.2672		13.6197	+	Unknown					Detected	NotDetected	NotDetected
13234_pos	439.213	4.668	19.2257	19.5164	19.6583	19.4401	19.5011		19.3784	13.4959	13.6297	14.2234	10.9835	12.4329		12.3346	14.4316	11.5992	15.0683	14.317	13.1706		12.7623	+	Unknown					Detected	NotDetected	NotDetected
13309_pos	339.095	4.6704	15.5658	15.7442	16.3502	15.9395	15.6859	15.1182	15.5045	15.6966	15.7698	15.7502	15.8699	15.6031		15.8841	15.7792	15.9317	15.9567	15.7168	15.7912	15.8767	15.81	+	Unknown					NotDetected	NotDetected	NotDetected
13255_pos	94.0397	4.6729	16.1227	16.2788	16.9859	16.381	16.0776	15.6543	16.4369	16.2742	16.0359	16.2145	16.3698	16.2724	16.2104	16.3698	16.2409	16.0638	16.1792	16.162	16.0549		16.0443	+	Unknown					NotDetected	NotDetected	Detected
13237_pos	519.283	4.673	16.2676	16.3126	16.6374	16.1227	16.278	15.3922	16.2852	16.168	15.8736	16.0054	16.0377	16.1297	15.9899	16.2112	15.7923	15.8195	15.7867	15.7343	15.6912		15.808	+	Unknown					NotDetected	Detected	NotDetected
13315_pos	1270.7	4.6828	16.7314	16.7922	17.4732	16.953	16.5348		16.5428	16.499	16.4671	16.6733	16.6516	16.5201		16.6318	10.5213	10.9607	12.0196	14.1186	14.4645		14.2304	+	Unknown					Detected	NotDetected	NotDetected
13251_pos	251.983	4.687	18.2175	18.4836	19.1614	18.4017	18.4346		18.2187	12.6443	14.5023	13.7939	14.6433	13.2346		13.0708	15.077	14.5566	12.7608	14.8592	13.2871		13.3382	+	Unknown					Detected	NotDetected	NotDetected
13130_pos	808	4.6883	16.0102	16.156	16.4885	16.1534	16.1429		16.0329	15.8448	15.5113	15.669	16.0886	15.8986	15.514	15.9099	15.7847	15.7607	15.8299	15.6088	15.6604		15.7266	+	Unknown					Detected	Detected	NotDetected
13253_pos	425.197	4.6925	19.9421	20.2195	20.3451	20.1807	20.219		20.0968	13.2339	12.0489	14.2473	14.3961	14.557		13.5109	10.992	14.4375	14.7297	14.9896	13.3358		14.1555	+	Unknown					Detected	NotDetected	NotDetected
13258_pos	1593.19	4.7071	15.5167	16.0633	16.6368	16.1394	16.4269	15.7026	16.2079	16.0235	15.8337	15.9597	15.9028	16.0262	15.7967	16.0713	15.9144	15.7002	16.202	15.7945	15.988		15.8693	+	Unknown					NotDetected	NotDetected	Detected
13270_pos	80.9734	4.7232	16.8459	16.9192	17.8367	17.1477	17.2879		17.1057	17.1026	16.8713	17.0648	17.3683	17.1876		17.2083	17.0376	16.9852	17.0933	16.976	16.8715		17.0188	+	Unknown					Detected	NotDetected	NotDetected
13126_pos	225.196	4.7267	16.0179	16.1851	16.7766	16.1173	16.0694	15.6145	16.2195	16.3131	16.1615	16.2499	16.2859	16.1594		16.3195	16.3148	16.2559	16.4188	16.2007	16.2547		16.2262	+	Unknown					NotDetected	NotDetected	NotDetected
13273_pos	1692.16	4.7279	16.073	15.7061	16.6623	16.0994	16.2868		16.0776	15.8818	15.5895	15.9713	16.0684	16.1085		15.9706	15.81	15.4687	15.6321	15.3755	15.6669		15.6787	+	Unknown					Detected	NotDetected	Detected
13276_pos	1584.68	4.7289	16.7653	16.9908	17.6919	17.0689	17.1978	16.2294	17.2033	16.847	16.6853	16.6196	17.0391	16.7912	16.5755	16.988	16.9012	16.5988	16.7897	16.5388	16.7107		16.6621	+	Unknown					NotDetected	Detected	NotDetected
13300_pos	706.867	4.7779	17.1612	17.4356	18.1184	17.4483	17.5478		17.5368	17.3723	17.0926	17.27	17.4892	17.386		17.4682	17.1749	17.1637	17.297	17.1953	17.1836	17.0785	17.1712	+/-	[M+H]+, [M-H]-			+	[M+H]+	NotDetected	NotDetected	NotDetected
13305_pos	1606.66	4.78	17.1706	17.3461	17.6759	17.3076	17.3544		17.3052	17.3262	17.1142	17.2303	17.5295	17.3076		17.3921	17.1608	16.9354	17.1279	16.9831	17.1401		17.0281	+	Unknown					Detected	Detected	NotDetected
13312_pos	705.644	4.8062	16.672	16.7977	17.3043	16.8479	16.7834		16.772	16.6006	16.2162	16.9177	16.8688	16.7083		16.8362	16.6988	16.9238	16.5403	16.518	16.4761	16.4853	16.3578	+	Unknown					NotDetected	Detected	NotDetected
13318_pos	471.203	4.8136	17.415	17.5772	18.446	17.5907	17.6063		17.487	17.8817	17.7473	17.8745	17.9095	17.7767		17.9436	17.7803	17.7476	17.8451	17.6921	17.6835		17.7323	+	Unknown					Detected	NotDetected	NotDetected
13322_pos	881.83	4.8214	17.156	17.1293	17.7584	17.3076	17.3563		17.2897	16.864	16.6447	16.7794	17.1147	17.0274	16.5755	16.9674	16.776	16.6152	16.747	16.5775	16.642	16.6227	16.6908	+	Unknown					Detected	Detected	NotDetected
13361_pos	306.209	4.8223	16.0611	16.3623	16.4376	16.3289	16.4384		16.3876	16.0006	16.0518	16.0675	16.1758	16.1516	16.0518	16.1533	15.835	15.8948	15.9118	15.8133	15.7732		15.8658	+	Unknown					Detected	Detected	NotDetected
13328_pos	134.096	4.8319	16.9161	16.7658	16.8981	16.941	16.8856		17.2058	16.3869	16.3242	16.2588	16.5553	16.6476	16.0831	16.4118	16.1627	16.0758	16.5221	15.7878	16.216	15.8914	16.0813	+	Unknown					Detected	Detected	NotDetected
13329_pos	293.175	4.8325	16.6296	16.5454	16.702	16.5375	16.6283		16.6271	15.986	15.7037	15.8629	16.0956	16.1899	15.9674	16.0219	15.6955	15.7975	16.034	15.4054	15.8122		15.6871	+	Unknown					Detected	NotDetected	NotDetected
13344_pos	277.18	4.8708	16.2596	16.1961	16.5368	16.5187	16.4059	15.7214	16.1783	15.9681	15.7845	15.8253	15.6395	15.9436		15.8809	15.8726	15.8421	16.5468	15.7414	15.8644		15.9435	+	Unknown					NotDetected	NotDetected	NotDetected
13527_pos	148.097	4.9089	15.8513	16.2604	17.0335	16.3453	16.1403	15.5553	16.3964	16.2385	16.0462	16.2321	16.3341	16.3795		16.3382	16.0415	16.0109	16.1142	15.9243	15.9935	15.7687	15.8177	+	Unknown					NotDetected	NotDetected	NotDetected
13370_pos	371.199	4.9164	15.7664	15.7308	16.5335	15.8555	15.8976	15.882	16.0559	16.202	16.0424	16.2612	16.2344	16.325		16.3623	15.9385	15.925	16.0532	15.8097	15.9132		15.4729	+	Unknown					NotDetected	Detected	NotDetected
13391_pos	286.31	4.9174	15.0989	15.4	16.1563	15.5351	15.4519		15.5854	16.0794	15.2987	16.1663	15.5814	16.084	15.275	15.9432	15.9385	15.8072	15.9136	15.6667	15.9354		15.736	+	Unknown					NotDetected	Detected	NotDetected
13451_pos	261.221	4.9186	16.212	15.6057	16.4886	16.1612	15.9212		16.0256	15.7389	15.5355	16.4103	16.2228	16.0546	15.675	15.7539	15.7501	15.6704	15.8927	15.5167	15.4362	15.9202	15.7743	+	Unknown					Detected	Detected	NotDetected
13366_pos	619.334	4.9267	16.6339	16.6793	17.1075	16.759	16.675	15.8089	16.7715	16.5088	16.2915	16.3668	16.8809	16.4819		16.5814	16.1218	16.1657	16.2425	16.0648	16.3396	16.348	16.149	+	Unknown					NotDetected	Detected	NotDetected
13386_pos	354.272	4.9389	16.2638	16.5128	17.1178	16.5786	16.4833		16.6556	16.5684	16.4922	16.8555	16.7606	16.6617		16.7861	16.325	16.6076	16.8405	16.3563	16.4056	16.6684	16.4935	+	Unknown					NotDetected	Detected	NotDetected
13395_pos	106.086	4.9539	16.9233	16.9919	17.6436	19.9371	20.2023		18.9033	17.0429	18.5728	16.9841	17.2592	16.9161	16.5501	17.2982	16.7226	17.1586	17.7279	16.776	17.272	16.7331	16.9565	+	[M+H]+	Diethanolamine; LC-ESI-QTOF; MS2; CE	Diethanolamine; LC-ESI-QTOF; MS2; CE: [M+H]+: 0.823			Detected	Detected	NotDetected
13401_pos	661.302	4.9609	16.942	16.864	16.9595	16.6107	17.0794	16.3181	17.1642	16.5664	16.3878	16.5837	17.1151	16.9115		16.9767	16.4733	16.1048	16.4348	16.2237	16.4491		16.3913	+	Unknown					NotDetected	NotDetected	NotDetected
13441_pos	346.261	4.9862	15.8427	15.6031	16.9355	16.3675	16.5619	15.1218	16.291	16.4052	16.3258	16.2313	16.3908	16.3283	15.2783	16.0601	16.0598	16.1706	16.164	15.9435	16.0448		16.0717	+	Unknown					NotDetected	NotDetected	NotDetected
13434_pos	529.903	5.0024	17.1204	17.3134	17.9311	17.3754	17.419	16.4652	17.3419	16.9212	16.7424	16.8199	17.1004	17.0198		17.0671	16.986	16.8809	16.9792	16.7521	16.8908	16.7406	16.8437	+	Unknown					NotDetected	Detected	NotDetected
13442_pos	305.202	5.0129	16.0471	15.8133	16.3986	15.7641	15.9729		15.8264	16.8193	15.8243	15.882	16.9787	16.8507		16.7209	16.092	15.842	15.8427	15.8143	16.1741		15.9703	+	Unknown					Detected	Detected	NotDetected
13450_pos	304.3	5.0242	16.6364	16.3188	17.3623	17.6355	16.403	15.3078	17.3895	16.6439	16.699	16.7149	16.8851	16.6308		16.6889	18.8155	16.2474	17.4041	16.2417	17.6258	16.1368	17.6738	+	[M]+	Benzalkonium chloride (C12)	Benzalkonium chloride (C12): [M]+: 0.861			NotDetected	Detected	NotDetected
13343_pos	1425.74	5.0335	17.6469	17.6931	18.4283	17.8776	17.8866		17.8431	17.8614	17.4843	17.5862	17.8988	17.8114		17.9899	17.7987	17.5497	17.6855	17.5622	17.5817	17.5843	17.6586	+	Unknown					NotDetected	Detected	NotDetected
13467_pos	343.184	5.0694	15.2694	15.5445	16.3735	15.6766	15.6582	14.9839	15.6432	16.3266	16.0236	16.0976	16.5288	16.6126		16.3273	16.4908	16.9987	16.5383	16.3555	16.9767		16.1525	+	Unknown					NotDetected	Detected	NotDetected
13478_pos	1601.71	5.0741	17.9473	18.0283	19.0399	18.2992	18.3839		18.4138	18.0759	17.7937	17.9785	18.3346	18.1427		18.2372	18.1455	17.963	18.1801	17.9485	17.9271		18.0542	+	Unknown					Detected	Detected	NotDetected
13479_pos	318.3	5.0744	16.7302	16.939	16.8704	16.6069	16.8351	16.2104	16.6919	12.9675	10.2534	12.5402	12.0166	14.7158		13.9823	14.6301	15.1444	14.5916	14.1099	12.5004		13.8839	+	[M+H]+	Phytosphingosine	Phytosphingosine: [M+H]+: 0.889			NotDetected	NotDetected	NotDetected
13519_pos	705.866	5.1049	17.3652	17.5418	18.3746	17.6859	17.7279		17.7698	17.4092	17.165	17.4125	17.5517	17.5031	17.1442	17.5595	17.4479	17.1995	17.4103	17.3476	17.2348	17.1359	17.4652	+	Unknown					Detected	Detected	NotDetected
13359_pos	124.087	5.1215	15.6333	16.0424	16.5355	15.3953	15.7285	15.0992	15.6556	15.8371	15.7435	15.7491	15.9135	15.9263	15.3888	15.7061	15.6095	15.7377	15.9115	15.3879	15.7498		15.9615	+	Unknown					NotDetected	NotDetected	NotDetected
13561_pos	776.515	5.1349	19.1721	19.2185	18.997	19.1976	19.1175		19.3302	13.1644	11.2069	14.028	14.6509	13.6209		14.4535	13.3821	14.5388	11.9954	12.1737	14.5079		14.7703	+/-	[M+NH4]+, [M-H]-			+	[M+NH4]+	Detected	NotDetected	NotDetected
13568_pos	177.975	5.1456	18.0371	18.2311	18.9276	18.317	18.3634		18.2796	18.3365	18.1915	18.3478	18.4157	18.2512	18.0431	18.4499	18.3763	18.326	18.3485	18.1994	18.1302		18.2183	+	Unknown					NotDetected	NotDetected	Detected
13580_pos	1516.2	5.1615	16.1826	16.3812	16.987	16.4684	16.5328	15.712	16.5052	16.4532	16.1398	16.3487	16.3876	16.4412	16.0377	16.5072	16.2193	16.0406	16.2195	15.9802	16.1689		16.1715	+	Unknown					NotDetected	Detected	NotDetected
13581_pos	324.076	5.1618	16.0179	16.2644	16.9685	16.5147	16.3327	15.7698	16.0712	16.2335	16.0228	16.1101	16.2278	16.1075		16.2936	16.103	16.0335	16.3994	16.0471	16.1491	16.0169	16.1347	+	Unknown					NotDetected	NotDetected	NotDetected
13582_pos	239.148	5.1628	15.2596	15.3137	16.2764	15.6121	15.4362	14.8517	15.4989	14.7234	14.2193	11.6799	14.7464	14.9327		14.7701	15.4591	15.2243	15.8265	15.3298	15.4096		15.399	+	Unknown					NotDetected	NotDetected	NotDetected
13587_pos	205.086	5.172	16.0025	16.0223	16.5999	15.9314	15.9615		16.6044	11.8116	13.4943	14.3957	12.9005	14.2229	16.81	14.8891	15.8824	15.8494	16.0615	15.7458	15.9008		15.8002	+	Unknown					Detected	NotDetected	NotDetected
13592_pos	194.117	5.1778	17.3163	17.6268	18.2676	17.4694	17.6934	17.1898	17.5378	17.6802	17.443	17.7217	17.872	17.6299		17.8553	17.6406	17.6361	17.6752	17.6675	17.7658	17.3997	17.516	+	Unknown					NotDetected	Detected	NotDetected
13602_pos	255.945	5.1878	15.9212	16.0373	16.6069	15.7867	15.9059	15.3695	15.6592	15.8502	15.7007	15.874	15.9219	15.8133		15.9116	11.4097	14.3066	14.1156	14.9657	14.557		14.9625	+	Unknown					NotDetected	NotDetected	NotDetected
13603_pos	881.83	5.1892	16.9704	17.1953	17.7928	17.2189	17.2808		17.2421	16.94	16.5038	16.7206	17.044	16.9078		17.0136	16.8204	16.516	16.5736	16.6568	16.6497	16.5052	16.6873	+	Unknown					NotDetected	NotDetected	NotDetected
13608_pos	611.358	5.195	17.0396	17.0689	17.1097	17.2406	17.256		17.3525	12.919	12.1173	14.0439	13.5549	11.7226		13.3605	12.3024	14.9608	12.3085	14.1359	13.999		14.6152	+	Unknown					Detected	NotDetected	NotDetected
13614_pos	274.274	5.2047	21.4263	21.2972	21.3865	21.4446	21.5581	19.3986	21.2982	17.3354	16.8335	16.6488	17.4134	17.5639		17.2763	12.8378	12.1549	12.8663	14.6944	13.7502		11.939	+	[M+H]+	Lauryldiethanolamine	Lauryldiethanolamine: [M+H]+: 0.986			Detected	NotDetected	NotDetected
13586_pos	97.0048	5.2133	15.7845	15.5929	17.0083	15.7412	16.142	15.912	16.262	16.1851	15.4687	16.2087	16.2883	16.3033	15.8566	16.5514	16.0064	15.7238	16.2644	15.8602	15.9919		15.9958	+	Unknown					NotDetected	Detected	Detected
13627_pos	415.212	5.2274	14.2604	14.7562	15.4867	14.7932	14.7347	14.5253	14.7421	14.9469	14.9242	14.7007	15.0387	14.8166		14.9778	14.8945	14.7231	15.1516	14.8657	14.7738		14.8263	+	Unknown					NotDetected	Detected	NotDetected
13630_pos	566.846	5.2332	17.4901	17.9567	18.3064	17.6817	17.718		17.4606	12.0447	11.5376	14.7771	10.8756	13.2346		13.672	14.0308	13.1454	14.7804	13.1413	15.1519		14.6532	+/-	[M+H]+, [M-H]-			+	[M+H]+	Detected	NotDetected	NotDetected
13635_pos	1233.76	5.2424	16.1859	16.3235	16.9896	16.4651	16.4924	15.7285	16.5166	16.4551	16.1306	16.3075	16.5833	16.4632	16.0638	16.5126	16.3196	16.0245	16.2145	16.0038	15.9958		16.0601	+	Unknown					NotDetected	NotDetected	Detected
13621_pos	122.054	5.2429	17.6516	17.9189	18.578	17.8971	17.9654	17.2511	17.9543	17.9847	17.8161	17.9777	17.9365	17.8192		18.0578	14.6017	13.8754	13.7824	13.214	15.0868		18.194	+	Unknown					NotDetected	NotDetected	NotDetected
13641_pos	1270.7	5.2512	16.6978	16.8072	17.3612	16.8635	16.848	16.0527	16.5987	16.6626	16.4433	16.7921	16.7529	16.6194		16.7563	16.728	16.8034	16.5867	16.5683	16.4443		16.593	+	Unknown					NotDetected	NotDetected	NotDetected
13644_pos	298.193	5.2548	16.7032	16.4497	17.2756	17.1834	16.8166		17.1138	16.4168	16.6383	16.6284	16.6683	16.5437		16.8006	16.9967	16.5504	16.55	16.4176	16.2442		16.553	+	Unknown					Detected	NotDetected	NotDetected
13482_pos	474.306	5.2574	16.8034	16.8898	17.3084	17.049	16.9948		16.9023	14.0348	9.49494	14.562	12.297	13.1558		15.0583	12.9174	11.5337	14.1416	14.4976	14.5431		14.1809	+	Unknown					Detected	NotDetected	NotDetected
13652_pos	427.2	5.2697	14.1014	13.9915	15.0842	14.4912	14.6388		14.5987	14.7511	14.7751	14.5535	14.6521	14.4487	14.4734	14.7086	14.8197	14.8963	15.1483	14.7463	14.5621		14.6448	+	Unknown					NotDetected	Detected	NotDetected
13660_pos	882.83	5.2767	16.7697	16.9238	17.6978	17.2187	17.12	15.8966	17.1796	16.7879	16.5034	16.6817	16.8072	16.7424		16.9007	16.6948	16.5551	16.7279	16.4475	16.4881		16.6006	+	Unknown					NotDetected	NotDetected	NotDetected
13638_pos	1584.68	5.286	16.6441	16.759	17.6778	16.9777	17.0773		17.0634	16.9535	16.4212	16.624	17.0164	17.0217	16.5755	17.03	16.7664	16.6574	16.7769	16.5274	16.6705		16.6031	+	Unknown					NotDetected	Detected	NotDetected
13681_pos	412.321	5.3016	15.4419	15.4262	15.5355	15.4936	15.5045		15.3633	14.5256	13.5062	12.4395	14.256	10.7852		13.8603	15.2648	15.084	15.1819	15.0502	15.2988		15.1638	+	[M+H]+	Cyclopamine	Cyclopamine: [M+H]+: 0.953			Detected	NotDetected	NotDetected
13700_pos	606.421	5.3386	18.5838	18.5381	18.5038	18.628	18.5635		18.5535	13.2939	10.9592	14.9868	15.1941	14.0316		13.3515	12.9609	15.1484	15.265	14.9293	13.4392		13.6189	+	Unknown					Detected	NotDetected	NotDetected
13708_pos	1329.25	5.3472	16.7026	16.5395	17.6805	16.9273	17.0255		17.0629	16.9155	16.5004	16.5645	17.0638	16.7476		17.2274	16.8662	16.5167	16.8966	16.6025	16.7038	16.6519	16.5507	+	Unknown					Detected	Detected	NotDetected
13713_pos	369.962	5.3527	15.4839	15.5221	16.2604	15.7573	15.6954	15.2984	15.6564	15.9595	15.4963	15.7093	15.7607	15.9743		15.8587	15.79	15.7308	15.9644	15.6665	15.9253		15.6437	+	Unknown					NotDetected	Detected	Detected
13721_pos	397.15	5.3625	16.6982	16.8502	17.5424	16.9624	17.0382		17.0424	17.1311	16.9624	17.0121	17.3122	17.4016	16.9172	17.2628	17.0949	16.8001	17.3119	16.8448	17.2058	17.0202	16.896	+	Unknown					NotDetected	Detected	NotDetected
13616_pos	1692.16	5.3952	15.9506	16.0675	16.6901	16.0889	16.2054	15.1234	16.2458	15.9567	15.7142	15.8693	16.0795	15.9223		16.1817	15.7343	15.6883	15.6258	15.4963	15.8221		15.7785	+	Unknown					NotDetected	NotDetected	Detected
13739_pos	296.258	5.3955	15.8787	16.135	16.5778	16.0898	16.0684		16.2628	15.9395	15.7194	15.8746	15.9532	15.6714		15.9613	15.8277	15.8672	15.864	15.6107	15.9535	15.9802	15.8069	+	Unknown					NotDetected	NotDetected	NotDetected
13744_pos	148.097	5.4001	15.7073	15.882	16.5106	15.8651	16.0555	15.5904	16.033	16.1622	16.0078	16.2994	16.2426	16.1424	15.9365	16.2342	15.9562	15.9812	16.1169	15.799	15.9352		15.89	+	Unknown					NotDetected	NotDetected	NotDetected
13883_pos	345.264	5.4053	15.4547	15.4518	16.0995	15.5474	15.5221	14.9314	15.5645	15.9141	15.5275	15.7002	15.4575	15.669	15.4405	15.7444	15.5792	15.7002	15.8046	15.5521	15.5579		15.5447	+	Unknown					NotDetected	Detected	NotDetected
13751_pos	620.436	5.4064	18.041	18.0224	18.1555	18.1946	17.9617		18.0606	11.9396	13.2284	11.6772	13.6047	14.6988		14.7759	16.1587	16.0169	16.6291	16.0231	16.3242		16.3335	+	Unknown					Detected	NotDetected	NotDetected
13762_pos	1057.79	5.4199	16.5375	16.6568	17.4511	16.8464	16.9626		16.9777	16.7156	16.424	16.5939	16.7855	16.7		16.8565	16.6432	16.4401	16.461	16.4284	16.4419	16.3242	16.3434	+/-	[M+H]+, [M-H]-			+	[M+H]+	Detected	NotDetected	NotDetected
13764_pos	432.239	5.423	13.728	13.9632	15.027	14.3204	14.6301		14.6027	14.7847	14.7698	14.608	14.7609	14.4945		14.7056	14.8362	14.9178	15.1547	14.7326	14.6296		14.5267	+	Unknown					Detected	NotDetected	NotDetected
13897_pos	88.076	5.4453	15.5868	15.7424	16.5533	16.0657	15.6383		15.7823	15.9802	15.4853	15.8809	16.4276	15.7923		16.2612	15.9073	15.3542	15.795	15.7132	15.7743		15.8061	+	Unknown					Detected	Detected	NotDetected
13806_pos	1417.23	5.4846	16.5701	16.711	17.7496	16.8454	17.042		17.0044	16.9007	16.403	16.6114	16.8614	16.7273	16.5566	17.1035	16.696	16.5575	16.7617	16.4561	16.5254	16.5955	16.6183	+	Unknown					NotDetected	Detected	NotDetected
13812_pos	485.218	5.4896	17.415	17.6735	18.1562	17.4384	17.5052		17.6948	17.4593	17.162	17.3639	17.505	17.4092		17.4924	13.2487	12.9734	15.2519	15.1969	15.2083		12.2691	+	Unknown					Detected	NotDetected	NotDetected
13819_pos	183.092	5.4997	16.514	16.7401	16.9299	16.6414	16.6395		16.6847	12.7845	12.6257	11.9474	11.8365	14.1468		14.5521	15.2993	15.0904	15.1874	13.9638	14.2103		14.64	+	Unknown					Detected	NotDetected	NotDetected
13822_pos	604.271	5.5026	17.3095	17.7613	17.7842	17.5881	17.5214		17.5448	11.9714	10.8568	14.0405	11.7437	9.69778		15.0605	14.5625	13.7285	14.1125	11.7726	9.61308		13.3454	+	Unknown					Detected	NotDetected	NotDetected
13824_pos	368.292	5.5047	16.1368	16.3525	16.5341	16.197	16.3318	15.7777	16.477	16.0694	16.1577	16.8997	16.5154	15.9763	15.9048	16.6069	16.0054	15.6931	16.5154	16.0035	15.9909		16.5415	+	Unknown					NotDetected	Detected	Detected
13827_pos	576.41	5.5079	19.3718	19.4499	19.3811	19.4312	19.3964		19.4005	11.0767	14.947	14.3913	10.4257	14.9557		15.2708	13.1989	14.0334	13.0966	14.5551	12.7871		12.7985	+	Unknown					Detected	NotDetected	NotDetected
13829_pos	339.095	5.5096	15.7261	15.8767	16.4997	15.7788	15.821		15.7596	15.9723	15.8849	16.0609	16.147	16.0329	15.8693	16.2708	15.909	15.9832	16.0368	15.8868	15.7562	15.5736	15.9674	+	Unknown					Detected	NotDetected	NotDetected
13830_pos	1516.2	5.512	16.1138	16.3728	17.1026	16.4617	16.5878		16.4318	16.3419	16.1333	16.3079	16.4268	16.2907	15.911	16.411	16.308	16.2137	16.259	16.1233	16.1251	16.0064	16.154	+	Unknown					Detected	NotDetected	NotDetected
13832_pos	177.975	5.5124	18.0733	18.2666	18.9824	18.3489	18.4032	17.7255	18.3213	18.3675	18.2078	18.3557	18.5266	18.3203		18.4318	18.1427	18.2288	18.2828	18.1443	18.1936	18.1308	18.1819	+	Unknown					NotDetected	NotDetected	NotDetected
13833_pos	457.283	5.514	15.834	15.9928	16.3698	15.9455	16.2547		15.9028	14.291	14.0747	13.5683	14.4549	14.8119		14.601	13.9001	14.8065	12.5178	14.2193	15.161		14.5913	+	Unknown					Detected	NotDetected	NotDetected
13837_pos	515.333	5.5158	16.1481	16.3609	16.2828	16.4074	16.7348		16.6696	10.0688	14.9956	13.6586	10.5184	12.798		14.3738	10.9199	12.6451	15.0411	14.0459	11.9833		14.3743	+	Unknown					Detected	NotDetected	NotDetected
13828_pos	1505.21	5.5215	16.2194	16.0583	17.2636	16.5446	16.5713	15.9059	16.8555	16.5833	16.1138	16.3466	16.5846	16.5723		16.8783	16.4469	16.0785	16.3289	16.2294	16.284	16.2931	16.266	+	Unknown					NotDetected	Detected	NotDetected
13845_pos	366.266	5.5247	15.7679	15.8934	15.9821	15.9953	15.7038		16.0675	15.4476	15.6095	15.6665	15.6907	15.7036		15.7845	13.5274	12.0207	15.449	14.0468	13.4549		15.7732	+	Unknown					NotDetected	Detected	NotDetected
13849_pos	474.306	5.5284	19.1913	19.4605	19.4882	19.4666	19.383		19.3483	12.7388	13.5315	13.564	11.5663	14.1278		14.5997	13.5709	14.2199	11.2822	15.1493	15.1406		13.2344	+	Unknown					Detected	NotDetected	NotDetected
13856_pos	267.185	5.5421	22.0375	22.2622	22.3309	22.2031	22.1388		22.0929	20.4968	20.0573	20.2233	20.7146	20.7264	19.9365	20.6039	15.5993	15.4254	15.5558	15.5805	15.5272		15.6255	+	Unknown					Detected	NotDetected	NotDetected
13864_pos	281.165	5.5505	15.8609	16.6277	16.351	16.2572	16.0592		16.1514	16.3266	16.0718	16.2699	15.9948	16.1957		16.1894	13.4447	13.2573	15.3868	13.7295	13.7917		14.7617	+	Unknown					Detected	NotDetected	NotDetected
13867_pos	1425.74	5.5527	17.6246	17.6243	18.6254	17.8942	17.9612	17.1124	17.9676	17.8809	17.363	17.7017	17.9131	17.7501	17.4977	18.0011	17.7429	17.515	17.8166	17.5632	17.4784		17.6855	+	Unknown					NotDetected	Detected	Detected
13874_pos	372.312	5.5604	18.0399	18.0987	18.2216	18.1574	18.211		17.959	13.9297	13.1807	14.8376	14.0772	11.7874		14.4522	14.3228	14.5921	14.9928	14.7667	15.0284		13.7383	+	[M+H]+	CAR 14:0	CAR 14:0: [M+H]+: 0.587			Detected	NotDetected	NotDetected
13875_pos	195.123	5.5632	16.2383	16.4434	16.9624	16.5891	16.4977		16.5929	16.468	16.274	16.4046	16.6543	16.2756	16.3891	16.4898	16.348	16.2204	16.4826	16.1264	15.9525		16.0638	+	Unknown					NotDetected	Detected	NotDetected
13877_pos	542.324	5.5654	21.0366	21.2221	21.0448	21.2559	21.2378		21.0111	15.8981	15.6543	15.5275	16.2434	16.4021		16.0699	12.6181	11.284	13.9977	14.3006	14.5289		13.0845	+/-	[M+H]+, [M+Acetate]-	LPC 20:5/0:0	LPC 20:5/0:0: [M+H]+: 0.846	+	[M+H]+	Detected	NotDetected	NotDetected
13879_pos	178.975	5.5659	17.9097	18.0337	18.8237	18.1286	18.2636	17.6898	18.1343	18.1988	17.9324	18.1374	18.3023	18.1336	17.9422	18.2933	18.0936	17.9767	18.1429	18	17.995		18.0716	+	Unknown					NotDetected	NotDetected	NotDetected
13884_pos	500.279	5.5718	16.4936	16.9395	16.7197	16.7055	16.7613		16.6954	15.1694	13.7272	11.6543	10.8414	13.0979		13.5478	13.7554	13.8818	12.633	11.6537	14.589		12.9569	+	Unknown					Detected	NotDetected	NotDetected
13890_pos	300.992	5.5808	16.4784	16.5974	16.8862	16.518	16.7681		16.6647	13.6094	13.9529	14.2721	14.8541	12.5347		12.6401	15.6726	15.7564	16.4715	15.5947	15.8054		15.6719	+	Unknown					Detected	NotDetected	NotDetected
13891_pos	1080.75	5.581	16.5025	16.8444	17.4001	16.9777	16.9919		16.8593	15.0505	13.9901	13.3086	14.6386	10.9128		14.0584	11.829	14.6037	14.652	14.9903	12.1756		14.3394	+	Unknown					Detected	NotDetected	NotDetected
13896_pos	790.531	5.5914	17.325	17.4301	17.3653	17.4373	17.5635		17.3869	14.8467	12.6587	15.1718	14.7076	14.9746		13.5073	14.7082	12.8598	14.9156	13.0148	9.46263		14.698	+	Unknown					Detected	NotDetected	NotDetected
13908_pos	301.141	5.6051	15.8924	16.2377	16.5609	16.1244	15.8264		15.8799	15.9495	15.749	16.0102	16.0345	15.993	15.218	15.9826	15.8136	15.7591	15.6069	15.6871	15.6995		15.6995	+	[M+Na]+	Dibutylphthalate	Dibutylphthalate: [M+Na]+: 0.814			Detected	NotDetected	NotDetected
13913_pos	532.384	5.6161	20.1839	20.2654	20.1823	20.3016	20.2538		20.3844	14.3643	12.7397	10.8462	13.4822	11.4022		11.8477	14.704	10.4967	11.5839	15.1929	11.3924		13.2318	+	Unknown					Detected	NotDetected	NotDetected
13918_pos	149.023	5.6268	21.0495	21.1965	21.2732	21.0738	20.9621		21.2023	11.2503	9.60327	12.1612	15.0103	12.5176		14.2578	13.3119	13.1557	13.8266	15.0628	12.4521		14.4692	+	Unknown					Detected	NotDetected	NotDetected
13928_pos	380.257	5.6362	16.1732	16.4139	16.5201	15.834	16.2946		16.12	14.6424	14.4224	13.5427	14.3015	13.0575		14.7401	10.2411	14.3444	11.213	13.5244	14.9575		9.98134	+/-	[M+H]+, [M-H]-	Sphingosine-1-Phosphate (d18:1)	Sphingosine-1-Phosphate (d18:1): [M+H]+: 0.518	+	[M+H]+	Detected	NotDetected	NotDetected
13931_pos	904.789	5.6379	16.0666	16.4701	16.7554	16.3196	16.5566		16.3827	13.2927	12.5273	13.771	12.4772	13.9821		10.32	12.6464	13.2748	13.9898	14.4715	15.0652		12.0144	+	Unknown					Detected	NotDetected	NotDetected
13943_pos	1234.76	5.6519	16.0073	15.9903	16.791	16.1021	16.3192		16.3059	16.2491	15.9557	15.8351	16.3608	16.2337	15.6859	16.2932	16.0377	15.9007	16.1022	15.8914	16.033		15.9343	+	Unknown					NotDetected	NotDetected	Detected
14015_pos	356.327	5.6523	15.5968	15.6907	16.3172	15.81	16.062	15.3143	15.9028	15.4575	15.4812	15.5635	15.8003	15.91	15.2912	15.8086	15.6347	15.3935	15.7717	15.4279	15.6159		15.5706	+	Unknown					NotDetected	NotDetected	NotDetected
13946_pos	1428.22	5.6544	16.2366	16.3993	17.0368	16.5241	16.4722		16.5313	16.4226	16.049	16.2409	16.524	16.5553	15.8882	16.5324	16.1988	15.9841	16.1605	15.9878	16.1084	16.1003	16.1353	+	Unknown					NotDetected	Detected	NotDetected
13957_pos	201.102	5.6736	15.3866	15.7167	16.1817	15.8841	15.7212		15.661	13.4368	8.69556	11.8582	8.51765	10.1135		15.7261	12.8798	14.7761	14.5109	13.6851	14.1717		13.3286	+	Unknown					Detected	NotDetected	NotDetected
13961_pos	492.103	5.6808	17.1663	17.0922	17.31	16.9953	16.8635		17.0034	13.3256	14.1396	13.9659	15.0029	13.4099		9.46736	12.0014	14.2476	12.806	11.6386	15.0107		14.7753	+	Unknown					Detected	NotDetected	NotDetected
13966_pos	450.379	5.6833	16.7794	16.9202	16.9654	16.9007	16.7179		16.6793	13.8844	13.4282	12.7752	14.9968	14.5872		13.0494	11.05	12.5758	15.414	11.4535	13.9486		12.6819	+	Unknown					Detected	NotDetected	NotDetected
13967_pos	344.192	5.6861	17.5318	17.2652	18.0169	17.0555	17.5602		17.6886	18.0152	17.7162	17.6506	18.4052	19.0316		18.244	17.0126	17.2527	17.4166	17.1253	17.7698	16.7441	17.1324	+	Unknown					Detected	Detected	NotDetected
13971_pos	345.199	5.6885	18.2268	17.628	18.635	17.6485	18.0636	16.4248	18.1352	18.504	18.2091	18.2676	19.1019	19.4348		18.8141	17.5281	17.7296	17.7671	17.6838	18.3411	17.2998	17.7079	+	Unknown					NotDetected	Detected	NotDetected
13973_pos	343.184	5.6922	16.2636	16.3008	16.8421	16.3087	16.0179		16.1403	16.598	16.3072	16.3765	16.9982	17.4666		16.8903	16.2757	15.9595	16.2202	15.9405	16.5154	15.6383	15.912	+	Unknown					NotDetected	Detected	NotDetected
14055_pos	1331.72	5.6928	15.6019	16.048	16.6383	15.986	16.1403	15.0085	16.1911	16.156	15.7466	15.9218	16.0292	15.9515	15.6543	15.9294	15.8427	15.7596	15.6835	15.7144	16.0368		15.7548	+	Unknown					NotDetected	NotDetected	Detected
13976_pos	662.025	5.6946	16.8351	16.8619	17.0207	16.961	17.1529		16.9669	14.3597	14.3748	14.6816	14.6348	15.168		10.5619	14.1869	11.7337	13.101	14.3472	13.5758		14.6224	+	Unknown					Detected	NotDetected	NotDetected
13876_pos	214.919	5.71	16.7528	17.1586	17.6583	17.0476	16.715		16.675	17.023	16.849	17.2986	16.9425	16.8409		17.0317	16.9776	17.0331	16.992	17.0913	16.8477		16.9627	+	Unknown					Detected	NotDetected	NotDetected
14160_pos	151.097	5.7251	15.2668	15.6746	16.3017	16.0985	15.8897		15.7812	15.7412	15.5294	15.4504	15.8458	15.7371	15.9958	15.8932	15.9644	15.6321	15.5955	15.5315	15.8022	15.3336	16.0368	+	Unknown					NotDetected	NotDetected	NotDetected
14017_pos	518.324	5.7383	20.5677	20.6369	20.5908	20.7173	20.6763		20.5505	9.757	12.3817	13.3557	13.4246	15.1372		11.5351	13.9244	15.19	12.727	13.6787	14.6892		13.4564	+/-	[M+H]+, [M+Acetate]-	LPC 18:3/0:0	LPC 18:3/0:0: [M+H]+: 0.980	+	[M+H]+	Detected	NotDetected	NotDetected
14022_pos	405.29	5.747	15.5711	15.8704	16.0794	15.705	15.834		15.7366	15.6653	15.1413	15.6954	15.6019	15.4791		15.5715	15.3549	14.8009	15.3242	15.3399	15.437		15.3385	+	Unknown					Detected	Detected	NotDetected
14026_pos	881.83	5.7501	17.0452	17.2316	17.9074	17.4905	17.4005		17.4237	16.8856	16.4248	16.5468	16.9664	16.9438	16.4708	16.9277	16.6889	16.5312	16.5415	16.5261	16.5599	16.5801	16.5808	+	Unknown					Detected	NotDetected	NotDetected
14042_pos	488.358	5.7702	22.4328	22.435	22.5321	22.5487	22.5121		22.4865	15.231	13.058	14.001	13.2525	13.459	17.4812	11.6541	17.4549	17.4215	17.2998	17.3998	17.3795		17.3103	+	Unknown					Detected	NotDetected	NotDetected
14046_pos	361.223	5.7752	16.1164	15.6931	16.3668	16.0179	16.0922		15.8297	15.8958	15.608	15.8893	15.8286	16.0169	15.9644	15.5234	15.718	15.6584	16.0443	15.5474	15.9141	15.989	15.6331	+	Unknown					Detected	NotDetected	NotDetected
14060_pos	423.143	5.7932	15.3309	15.4922	15.9354	15.4219	15.3922		15.3826	12.4403	11.2551	12.8276	12.5923	12.324		12.3659	15.2043	15.0155	17.0035	15.1283	15.3085		14.9946	+	[M+Na]+	NCGC00381437-01_C22H24O7_6-Hydroxy-7-methyl-8-oxo-3-[(1E)-1-propen-1-yl]-5,6,7,8-tetrahydro-1H-isochromen-7-yl 4-hydroxy-2-methoxy-6-methylbenzoate	NCGC00381437-01_C22H24O7_6-Hydroxy-7-methyl-8-oxo-3-[(1E)-1-propen-1-yl]-5,6,7,8-tetrahydro-1H-isochromen-7-yl 4-hydroxy-2-methoxy-6-methylbenzoate: [M+Na]+: 0.627			Detected	NotDetected	NotDetected
14064_pos	486.356	5.799	18.8141	17.8267	18.5783	18.5403	18.009		18.6445	17.4891	17.4458	18.305	17.6522	17.4589	20.5992	17.9775	17.6562	17.6932	18.6258	18.4968	17.9084	17.4736	18.1518	+	Unknown					Detected	Detected	NotDetected
14066_pos	299.259	5.8031	15.5814	15.7596	16.0794	15.6678	15.3891	15.2145	15.4002	15.7344	15.5617	15.5448	15.7984	15.7662	15.7945	15.8523	15.5395	15.6031	15.8683	15.4597	15.7331		15.8111	+	Unknown					NotDetected	NotDetected	Detected
14087_pos	584.298	5.8339	16.4074	16.6377	17.3443	16.9197	17.0068		16.6744	12.4875	12.1827	11.6982	13.0924	13.2541		13.9326	14.6217	14.1574	15.3139	13.3904	13.7473		10.678	+	Unknown					Detected	NotDetected	NotDetected
14091_pos	560.299	5.837	16.5942	16.6283	16.8522	16.6044	16.4518		16.6191	15.9898	15.7389	15.8507	16.1497	16.1743		16.0521	11.7444	14.0774	10.0296	13.0672	11.5704		13.4663	+/-	[M+H]+, [M-H]-			+	[M+H]+	Detected	NotDetected	NotDetected
14118_pos	468.309	5.8683	21.7923	21.8494	21.9284	21.9091	21.9325		21.5667	15.016	14.202	14.6016	13.9986	9.77545		12.772	11.9306	9.84828	14.7838	15.1955	13.8244		11.9049	+/-	[M+H]+, [M+Acetate]-	LPC 14:0/0:0	LPC 14:0/0:0: [M+H]+: 0.941	+	[M+H]+	Detected	NotDetected	NotDetected
14133_pos	325.285	5.8812	16.7244	16.3126	17.2974	15.9465	15.8351		16.2968	16.3165	16.2167	16.2612	16.9713	15.8903		16.395	16.3372	17.6164	16.3428	16.247	16.1111	16.2012	15.988	+	Unknown					Detected	NotDetected	NotDetected
14130_pos	371.279	5.8828	15.8329	16.0102	15.8757	15.9187	16.0471		15.7833	15.6183	15.198	15.7412	15.6367	15.5029		15.8001	15.1546	15.3247	15.6738	15.3692	15.34	15.1494	15.2987	+	Unknown					Detected	NotDetected	NotDetected
14141_pos	1329.25	5.8918	16.715	16.9112	17.5882	16.9802	17.0213		16.937	17.0391	16.5665	16.6655	16.9045	16.6931	16.5987	16.8757	16.7833	16.5411	16.702	16.3381	16.7447	16.7014	16.5441	+	Unknown					NotDetected	NotDetected	NotDetected
14142_pos	444.332	5.8979	18.8916	19.1053	19.2543	19.0269	19.0872		19.0304	15.1189	15.0073	15.3558	15.3327	15.1755		15.1243	15.3852	15.1826	16.1313	14.9933	15.6258	14.8212	15.5395	+	Unknown					Detected	NotDetected	NotDetected
13960_pos	1270.7	5.9004	16.7777	17.0011	17.5438	16.8858	16.6841		16.799	16.6482	16.4666	16.8249	16.7594	16.6283		16.7442	16.6698	16.8751	16.5514	16.543	16.4634		16.5426	+	Unknown					Detected	NotDetected	NotDetected
14152_pos	713.421	5.9143	17.6405	17.3839	17.5589	17.2612	17.5602		17.5315	12.9724	13.7676	14.1288	12.8407	14.8003		12.6743	13.2741	12.6557	14.372	13.4225	14.7164		13.4548	+	Unknown					Detected	NotDetected	NotDetected
14278_pos	1241.27	5.9397	16.2891	16.315	17.1855	16.6326	16.7337	15.6954	16.6358	16.4455	16.2063	16.3526	16.4888	16.4736	16.1698	16.5491	16.3141	16.2341	16.4074	16.1253	16.335		16.2809	+	Unknown					NotDetected	NotDetected	NotDetected
14168_pos	702.5	5.9429	16.1613	16.4509	17.1203	16.4722	16.4815	16.0536	16.5481	17.6922	17.041	17.847	17.4638	17.2724		17.6015	18.3924	16.7682	16.8611	16.4977	16.0159		17.0221	+	Unknown					NotDetected	Detected	NotDetected
14285_pos	882.83	5.9481	17.024	16.946	17.5252	17.3392	17.2364		17.1915	16.7173	16.4602	16.7348	16.785	16.7326	16.4376	16.8872	16.7749	16.4483	16.4715	16.3857	16.366	16.3041	16.3242	+	Unknown					Detected	NotDetected	NotDetected
14171_pos	1446.66	5.9497	15.9495	16.174	16.8281	16.1586	16.2054		15.8955	15.994	15.7354	16.0715	16.0432	15.7889		16.0313	15.8761	16.1271	15.8188	15.8649	15.6006	15.7167	15.8862	+	Unknown					Detected	NotDetected	NotDetected
14180_pos	328.155	5.9611	15.9938	16.0976	16.4774	15.9354	15.9324	15.1336	15.9684	15.7157	15.462	15.5408	15.6531	15.637	15.4019	15.8089	15.668	15.6079	15.9831	15.3221	15.7249		15.5642	+	Unknown					NotDetected	NotDetected	NotDetected
14183_pos	251.983	5.9632	18.5175	18.6745	19.3672	18.6559	18.7467		18.4989	13.3216	12.5081	14.0871	10.8535	12.7443		14.4351	14.507	14.5275	14.0253	13.7976	14.2408		14.1602	+	Unknown					Detected	NotDetected	NotDetected
14185_pos	558.401	5.9641	16.6672	16.5878	16.7884	17.024	16.5677		16.9263	12.2116	12.9301	13.8498	14.6824	10.4204		12.3776	12.4636	13.5722	14.092	14.1241	10.7818		14.5408	+	Unknown					Detected	NotDetected	NotDetected
14176_pos	536.298	5.9658	15.5605	15.7026	16.4749	16.1209	15.8188		15.7424	14.6361	9.8217	12.7275	10.1931	13.4743		8.9049	14.4476	15.2563	15.4509	13.331	12.3253		14.5744	+	Unknown					Detected	NotDetected	NotDetected
14187_pos	807.999	5.9677	15.9738	16.1512	16.5404	16.074	16.3335		16.1314	15.8543	15.3684	15.7584	16.0471	16.1834		15.9474	15.7889	15.5157	15.795	15.4096	15.6328		15.7155	+	Unknown					NotDetected	Detected	NotDetected
14191_pos	488.323	5.971	21.1284	21.3155	21.3191	21.3998	21.2427		21.2772	15.1904	14.9923	14.8008	11.2674	14.76		14.7302	14.0949	12.3586	14.5147	10.8763	15.1127		15.2278	+	Unknown					Detected	NotDetected	NotDetected
14198_pos	362.29	5.9735	16.0776	15.8903	16.6344	15.9664	15.8683	15.4715	15.6556	15.9723	16.0396	16.1376	16.1385	16.0112	16.0292	16.1846	15.8799	16.0849	16.278	15.989	15.9223		15.9435	+	Unknown					NotDetected	Detected	Detected
14208_pos	352.108	5.9835	16.8072	17.084	17.7017	17.0102	17.0059	16.6506	17.0592	17.0596	16.8378	17.1133	17.1062	16.9877		17.1283	16.9757	16.962	17.0717	16.9524	16.8973		16.9875	+	Unknown					NotDetected	NotDetected	NotDetected
13929_pos	124.087	5.9904	15.4963	15.6296	16.4118	15.9694	15.5632		15.7014	15.6641	15.6649	15.6939	15.9273	15.8636		16.168	15.4826	15.7355	15.8269	15.4152	15.6395	15.5395	15.8243	+	Unknown					Detected	NotDetected	NotDetected
14213_pos	1417.23	5.9905	16.5133	16.3608	17.5589	16.7653	16.8841		16.8486	16.7331	16.3746	16.2796	16.7995	16.7366	16.5045	16.8182	16.6189	16.2847	16.6659	16.1612	16.461	16.6726	16.5632	+	Unknown					Detected	Detected	NotDetected
14219_pos	1430.7	6.0005	17.9329	18.0378	18.4903	18.0687	18.1231		17.9425	17.8529	17.6917	17.9228	17.9748	17.876		18.0087	10.2103	15.0067	10.1577	12.8859	13.7004		14.835	+/-	[M+H]+, [M-H]-			+	[M+H]+	Detected	NotDetected	NotDetected
14221_pos	610.369	6.0081	18.01	17.9629	17.977	17.7392	17.9317		17.851	11.2123	13.6948	12.4005	12.7613	10.678		15.0685	14.8251	11.3752	13.7758	14.3595	14.3974		14.0829	+	Unknown					Detected	NotDetected	NotDetected
14226_pos	500.228	6.0142	16.4901	16.7267	17.0639	16.8161	16.6019	15.6907	16.6859	16.2651	16.092	16.2617	16.2352	16.6768	16.2037	16.274	16.1945	15.8672	16.2499	16.197	15.9948		16.3048	+	Unknown					NotDetected	NotDetected	Detected
14232_pos	470.384	6.0206	16.1138	16.4147	16.6978	16.2483	16.403		16.2962	13.7148	13.726	12.0481	9.9365	14.6746		14.5477	14.5812	10.9173	12.902	13.3729	12.875		15.1915	+	Unknown					Detected	NotDetected	NotDetected
14235_pos	383.279	6.0256	15.7607	16.1919	16.228	16.1147	16.0831		16.0758	15.0929	13.8366	13.7576	10.2321	12.7044		12.6696	13.1839	15.1918	13.6561	14.7711	14.3833		12.9121	+	Unknown					Detected	NotDetected	NotDetected
14238_pos	400.306	6.0289	18.3381	18.4617	18.6762	18.4912	18.5048		18.5789	15.1285	15.0686	15.4575	15.4708	15.0815	15.3252	15.101	15.46	15.2383	16.2615	15.0336	15.6482		15.5678	+	Unknown					Detected	NotDetected	NotDetected
14246_pos	363.217	6.0406	16.4089	16.552	16.8893	16.6714	16.5658		16.5174	14.1894	14.7363	10.873	14.1764	14.7301		14.8925	14.8167	13.0333	15.3224	12.0082	14.6673		14.8716	+	Unknown					Detected	NotDetected	NotDetected
14254_pos	658.474	6.0477	12.4288	14.1919	14.8309	11.4563	14.0861	16.222	13.28	18.3009	17.7587	18.4848	17.9523	18.2342		18.0583	18.7097	16.5846	16.9472	16.4915	16.274	16.5126	17.1813	+	Unknown					NotDetected	Detected	NotDetected
14258_pos	450.323	6.0503	15.1396	15.5072	15.9342	15.6258	15.5606		15.3417	12.6011	14.4853	14.7013	12.2244	12.4606		15.0764	14.8788	14.4099	14.1818	13.2491	11.3591		13.8824	+	Unknown					Detected	NotDetected	NotDetected
14264_pos	410.161	6.0632	17.518	17.6653	18.5814	17.7884	18.0666	17.8212	18.0152	18.2301	17.9536	17.9465	18.3574	18.3795		18.3312	15.295	13.8803	12.0598	12.3087	14.3878	18.0448	12.1787	+	Unknown					NotDetected	Detected	NotDetected
14266_pos	338.092	6.0696	18.8086	19.122	19.8903	19.1242	19.2102		19.1041	13.1954	12.9543	14.8515	13.7431	12.016		14.4933	15.2458	12.6483	12.2177	13.1469	13.7896		14.7029	+	Unknown					Detected	NotDetected	NotDetected
14269_pos	225.197	6.0737	16.1306	16.1995	17.0078	16.2812	16.2491	15.5968	16.1919	16.357	16.0621	16.1792	16.3073	16.2015		16.2978	16.1629	16.0823	16.2595	16.0396	16.0706		16.1639	+	Unknown					NotDetected	NotDetected	NotDetected
14280_pos	223.976	6.0838	18.6696	18.9897	19.714	18.9577	18.9627	18.4536	18.7539	19.1235	18.9169	19.0608	19.2364	19.1278		19.1341	11.9684	13.3392	15.4006	13.5512	13.8933		14.3276	+	Unknown					NotDetected	NotDetected	NotDetected
14281_pos	560.299	6.0864	16.8416	17.2911	16.8672	17.2856	17.21		17.21	14.967	14.9465	14.0274	14.1312	12.5552		14.505	14.9432	13.8657	14.8363	13.3557	14.0967		14.1034	+/-	[M+H]+, [M-H]-			+	[M+H]+	Detected	NotDetected	NotDetected
14283_pos	116.106	6.0891	15.7285	15.6943	16.4045	15.6196	15.9192		15.7308	14.7323	13.3822	13.4071	12.9407	13.897		14.65	14.1086	13.8173	14.8506	9.99812	12.9429		14.3289	+	Unknown					Detected	NotDetected	NotDetected
14286_pos	250.987	6.0961	20.6248	20.9349	21.5789	20.8524	20.7864		20.6134	13.6953	8.03669	15.1011	14.2342	12.0298		13.8758	14.3547	14.4606	10.9467	14.7175	12.4363		11.0425	+	Unknown					Detected	NotDetected	NotDetected
14289_pos	453.228	6.0988	17.5285	17.707	18.4659	17.6931	17.6862		17.5929	17.9175	17.8202	17.8901	17.9776	17.8525		17.9853	14.9053	9.75477	11.566	14.9299	14.1091		10.2114	+	Unknown					Detected	NotDetected	NotDetected
14292_pos	284.294	6.1013	15.4659	15.6709	15.8056	15.6556	15.642	15.0533	15.6027	16.1438	15.6726	15.8384	15.6787	15.8427	15.5723	15.7867	15.6678	15.7179	15.7516	15.5474	15.7573		15.6258	+	Unknown					NotDetected	Detected	Detected
14299_pos	396.145	6.109	19.5037	19.7029	20.5751	19.8454	20.0608	19.838	20.0521	14.2377	13.1175	14.249	15.028	13.3149		13.4785	15.3075	13.4132	14.8571	13.1819	12.7692		11.318	+	Unknown					NotDetected	NotDetected	NotDetected
14300_pos	116.07	6.11	16.3242	15.9445	16.863	16.6482	16.912		16.5241	16.3259	16.1544	16.1464	16.6531	16.1646		16.3653	16.0359	16.6152	16.3472	16.2564	16.3404	16.0226	16.3645	+	Unknown					Detected	NotDetected	NotDetected
14301_pos	439.213	6.1102	19.6827	19.9571	20.7348	19.9775	19.9484		19.7892	13.4548	12.9221	14.934	15.198	10.7285		14.5749	10.9558	12.5723	13.4746	13.609	12.7474		11.4207	+	Unknown					Detected	NotDetected	NotDetected
14211_pos	1340.24	6.1249	15.8704	16.1732	16.942	16.2257	16.2172		16.0508	16.0359	15.9167	16.1551	16.245	16.2836		16.1714	15.8405	15.8769	15.8893	15.6847	15.7966		15.82	+	Unknown					NotDetected	Detected	NotDetected
14307_pos	804.547	6.1252	19.975	20.0102	19.838	20.0695	19.939		20.1175	14.7062	13.613	12.4914	13.7283	12.669		15.2288	14.9526	14.5146	14.3534	14.5094	11.4863		15.0137	+/-	[M+NH4]+, [M-H]-			+	[M+NH4]+	Detected	NotDetected	NotDetected
14318_pos	545.343	6.1345	16.6347	16.7132	16.7732	16.5612	16.6414		16.7453	11.9127	14.5307	11.108	14.8301	13.6666		12.1612	14.6112	12.3151	13.7245	13.3939	15.2142		11.9727	+	Unknown					Detected	NotDetected	NotDetected
14320_pos	1094.74	6.1352	17.5826	17.9897	18.4199	17.8089	17.6984		17.6012	17.6951	17.4771	17.6934	17.7413	17.6377		17.776	17.5265	17.5774	17.5367	17.4571	17.5178		17.5952	+	Unknown					Detected	NotDetected	NotDetected
14274_pos	469.223	6.1418	16.3847	16.6494	17.3533	16.7539	16.8437		16.7856	16.896	16.6863	16.7567	17.0765	17.0145		17.0619	16.8798	16.7258	16.9218	16.6102	16.8667	16.5381	16.7762	+	Unknown					Detected	NotDetected	NotDetected
14279_pos	368.098	6.1463	12.7617	11.5133	14.3246	14.1593	14.4102	14.8953	13.5923	15.2047	15.2439	15.2119	15.6258	15.5865		15.4162	15.4095	15.2269	15.7153	15.1794	15.39	15.0309	15.3001	+	Unknown					NotDetected	Detected	NotDetected
14335_pos	614.448	6.1497	16.5454	16.554	17.6721	16.9802	16.7331	16.8625	16.9816	18.9528	18.5496	19.3379	18.9377	18.9352		19.0006	19.0872	17.135	17.1153	16.7681	16.6678	16.7008	17.5955	+	Unknown					NotDetected	Detected	NotDetected
14337_pos	1452.68	6.1538	16.0648	16.7002	16.552	16.2154	16.3064		16.1629	11.3479	14.0734	14.3134	11.6349	13.709		12.599	10.3354	13.2039	14.7016	13.1969	12.6728		13.7542	+	Unknown					Detected	NotDetected	NotDetected
14339_pos	425.197	6.1609	20.369	20.6439	21.4731	20.5799	20.6504		20.4878	14.876	14.5063	14.8651	13.1868	13.3005		12.6533	13.7268	14.2598	12.8222	14.4428	14.0694		13.686	+	Unknown					Detected	NotDetected	NotDetected
14352_pos	688.345	6.1693	18.8031	18.8929	18.5979	19.1775	19.1131		18.8346	14.5591	14.6259	13.0365	11.0857	8.8808		13.8943	12.3135	15.1414	12.7542	12.0731	13.4319		13.1117	+/-	[M+H]+, [M-H]-			+	[M+H]+	Detected	NotDetected	NotDetected
14257_pos	455.207	6.172	16.5987	16.8221	17.6257	16.8882	17.135		17.0689	17.2455	16.9427	17.1119	17.3795	17.259		17.3577	14.6322	12.7583	15.1264	10.913	10.1826		13.9081	+	Unknown					Detected	NotDetected	NotDetected
14359_pos	426.359	6.1789	14.806	14.6871	15.2764	14.9607	15.1494		14.8018	11.7024	11.0101	14.9875	12.5636	15.2102		13.6802	13.2839	13.4099	13.8413	14.4177	11.765		14.7328	+	Unknown					Detected	NotDetected	NotDetected
14362_pos	640.345	6.1848	17.921	18.0735	17.827	18.2642	18.1772		17.7902	15.0887	12.5891	14.3003	13.9619	14.6874		13.6568	14.6095	14.3158	13.3618	11.3042	14.6287		13.7717	+/-	[M+NH4]+, [M-H]-			+	[M+NH4]+	Detected	NotDetected	NotDetected
14366_pos	665.348	6.1891	17.8257	17.9149	17.4749	18.1665	17.8386		17.8003	14.6558	10.5298	14.0301	13.8258	14.7205		13.7586	14.3003	12.4764	14.4057	13.6444	15.1865		14.2997	+	Unknown					Detected	NotDetected	NotDetected
14370_pos	1233.76	6.1946	16.1777	16.292	17.0078	16.4353	16.516		16.4784	16.3713	15.8491	16.0387	16.4269	16.2891	15.909	16.4589	16.153	15.9455	16.3928	15.9792	16.1348	15.8297	15.9565	+	Unknown					NotDetected	Detected	NotDetected
14371_pos	412.184	6.1956	15.6726	15.9232	16.6859	15.9038	15.9035	15.7755	15.8188	16.1783	16.1376	16.0985	16.207	15.9324		16.1288	16.0727	16.0924	16.3772	16.0484	16.0309	15.8221	15.9831	+	Unknown					NotDetected	Detected	NotDetected
14381_pos	1080.75	6.2082	16.5547	16.8012	17.6549	16.873	16.8862		16.8477	13.4095	13.572	14.3459	12.2325	14.3711		14.981	12.1671	14.2346	12.2895	13.8268	14.474		14.0824	+	Unknown					Detected	NotDetected	NotDetected
14383_pos	309.04	6.2093	18.157	18.3074	19.186	18.4541	18.7058	18.2501	18.695	18.6853	18.476	18.506	18.843	18.7158	18.455	18.9161	18.7325	18.3219	18.6278	18.3629	18.5443		18.5602	+	Unknown					NotDetected	NotDetected	NotDetected
14423_pos	1584.68	6.2115	16.571	16.6726	17.4494	16.8248	17.0518		16.9535	16.7653	16.3869	16.6684	16.8582	16.699	16.4132	16.9294	16.9359	16.4096	16.8736	16.4784	16.629	16.5434	16.6678	+	Unknown					Detected	Detected	NotDetected
14389_pos	1428.22	6.2231	15.9723	16.0758	16.7721	16.4183	16.2986		16.2531	16.1819	15.9897	16.1961	16.2414	16.1484		16.3839	16.0204	15.9664	15.909	15.9445	15.872	16.0546	15.978	+	Unknown					Detected	NotDetected	NotDetected
14390_pos	472.205	6.2233	12.3085	13.9132	14.6579	13.9177	13.3436		12.7609	16.4617	15.6702	15.9545	16.3242	16.1576		16.0931	15.9007	16.0499	15.9197	15.7959	15.8164	15.8757	15.886	+	Unknown					NotDetected	Detected	NotDetected
14391_pos	119.089	6.2235	16.8825	17.1133	17.7276	17.0755	17.2066	16.4589	16.9982	17.2175	16.9826	17.0025	17.1395	17.0194	16.8683	17.1581	17.112	17.1169	17.0817	17.0684	16.7601		16.9405	+	Unknown					NotDetected	NotDetected	Detected
14398_pos	151.096	6.2282	15.6306	15.4547	16.629	16.0025	15.8587		15.8518	16.0415	15.763	15.8767	16.0396	15.9487	15.4319	15.95	15.7296	15.6069	15.9605	15.3204	15.7459		15.499	+	Unknown					Detected	Detected	Detected
14400_pos	411.181	6.2312	18.3142	18.5974	19.3811	18.5841	18.6536		18.497	8.20798	10.557	10.5827	10.5051	13.3182		13.1453	13.4566	12.2106	11.4715	11.7262	12.8037		12.876	+	Unknown					Detected	NotDetected	NotDetected
14406_pos	107.07	6.2409	15.6133	16.1102	16.8997	16.4763	16.2378	15.3744	16.2731	16.3173	15.895	15.7788	16.1786	16.1714		16.2578	15.7481	15.9104	16.4118	15.8709	15.8955	16.5794	16.0327	+	Unknown					NotDetected	NotDetected	NotDetected
14418_pos	398.326	6.2606	16.7144	17.0131	17.0555	16.9064	17.0097		16.9028	11.9675	11.8478	13.5476	12.4622	14.4713		14.62	12.0943	14.912	10.9411	12.2159	13.1582		12.8562	+	[M+H]+	CAR 16:1	CAR 16:1: [M+H]+: 0.942			Detected	NotDetected	NotDetected
14426_pos	570.421	6.2648	16.8272	16.9771	17.7935	17.2278	17.2638	16.7132	17.2592	19.2007	19.0006	19.6415	19.1187	19.2288		19.2237	18.5762	17.0292	16.0648	16.7601	16.514	16.5904	17.4212	+	Unknown					NotDetected	Detected	NotDetected
14429_pos	148.097	6.2665	15.6494	16.1447	16.6787	16.1048	16.1341	15.4016	16.1414	16.1164	15.9435	16.1395	16.5474	16.1798		16.2407	16.0102	16.1499	15.9605	15.9221	15.9299		15.9578	+	Unknown					NotDetected	NotDetected	NotDetected
14433_pos	442.151	6.2701	14.8934	15.205	15.7721	15.5004	15.4949	15.2904	15.3246	15.6678	15.3894	15.1513	15.4977	15.6196	15.2202	15.8893	15.478	15.0708	15.7732	15.2923	15.6907		15.2253	+	Unknown					NotDetected	Detected	Detected
14444_pos	178.975	6.2894	17.8627	18.002	18.6454	18.1147	18.1573		18.0845	14.8157	14.3391	9.31613	12.0056	14.7739	17.9184	14.7686	18.206	18.0424	18.2235	18.0562	17.9948		18.0984	+	Unknown					Detected	NotDetected	NotDetected
14448_pos	312.253	6.2933	15.989	16.2162	16.4269	16.2137	16.2245		16.1464	15.0084	14.554	12.9461	13.0246	13.9931		14.6729	13.4178	11.225	15.0794	15.159	15.2137		14.7584	+	Unknown					Detected	NotDetected	NotDetected
14378_pos	471.203	6.2941	18.1288	18.3674	19.0527	18.415	18.3413	17.9671	18.2125	18.421	18.3325	18.4539	18.5418	18.4662	18.2031	18.553	18.4282	18.3821	18.5283	18.2533	18.3463		18.4212	+	Unknown					NotDetected	Detected	NotDetected
14450_pos	324.076	6.2979	16.1655	16.4557	17.0434	16.3935	16.4631	15.912	16.1376	16.4219	16.499	16.6519	16.4532	16.2753		16.4497	16.3258	16.4984	16.5395	16.3153	16.2012	16.2294	16.3526	+	Unknown					NotDetected	Detected	NotDetected
14458_pos	590.321	6.3096	16.8072	16.6439	16.7468	16.5133	16.6562		16.3705	11.3865	14.8352	13.3396	15.0527	12.1648		15.1334	13.4777	13.1861	13.2437	11.7557	13.4436		14.3633	+	Unknown					Detected	NotDetected	NotDetected
14467_pos	417.337	6.3196	15.4043	15.6006	15.8513	15.4173	15.5619		15.4845	9.39743	11.2025	7.71561	13.8316	14.0374		13.3442	14.2675	10.972	13.534	13.3681	13.8836		14.6358	+	Unknown					Detected	NotDetected	NotDetected
14476_pos	1058.79	6.3347	16.5667	16.7378	17.0889	16.705	16.7567	15.5942	16.7343	16.6708	16.1021	16.3157	16.7014	16.552	16.2507	16.5201	16.2416	16.1061	16.2278	15.9452	16.2507		16.1124	+	Unknown					NotDetected	Detected	NotDetected
14481_pos	696.925	6.3407	13.7652	11.9054	12.6184	13.7706	10.6952		14.0544	16.3772	16.2844	16.6265	16.3367	16.0064	15.8893	16.36	16.2483	16.5214	16.2499	16.2445	15.7833		16.3824	+	Unknown					NotDetected	Detected	Detected
14463_pos	1270.7	6.3444	16.8772	16.9634	17.6174	16.989	16.712		16.5494	16.8267	16.6427	16.9757	16.8624	16.6432		16.9007	16.797	17.0401	16.7526	16.7055	16.5822		16.6895	+	Unknown					Detected	NotDetected	NotDetected
14486_pos	494.325	6.3501	23.455	23.5435	23.5316	23.56	23.544		23.4091	14.0045	13.1623	14.0443	12.7572	12.3098		13.4637	14.5124	12.6145	12.8004	15.2202	15.0336		14.4491	+/-	[M+H]+, [M+Acetate]-	LPC 16:1/0:0	LPC 16:1/0:0: [M+H]+: 0.910	+	[M+H]+	Detected	NotDetected	NotDetected
14487_pos	390.883	6.3521	16.6799	17.1551	17.5625	16.7956	16.6271		16.516	12.1974	14.9368	11.8286	15.2906	13.9118		13.3707	14.1575	11.9274	12.2993	13.5373	13.9015		14.8539	+	Unknown					Detected	NotDetected	NotDetected
14490_pos	310.238	6.3586	17.0183	17.3157	17.1003	17.3208	17.2748		17.3705	12.3671	13.1136	13.0357	14.5122	6.74282	15.5514	15.4867	15.4937	15.5123	17.4266	15.1936	15.6494	15.5368	15.6254	+	Unknown					Detected	NotDetected	NotDetected
14493_pos	1606.66	6.362	16.9255	17.2875	17.6946	17.0121	17.2438		17.2732	17.2459	16.9505	17.12	17.3619	17.2397		17.3379	15.3516	14.0961	13.4415	11.2369	12.6143		11.5199	+	Unknown					Detected	NotDetected	NotDetected
14498_pos	664.345	6.3654	18.9848	19.1839	18.8942	19.2493	19.496		19.1297	13.9614	13.5309	10.0775	15.1551	13.0371		14.5619	14.7959	14.8242	14.9661	14.662	14.5138		14.6473	+/-	[M+H]+, [M-H]-			+	[M+H]+	Detected	NotDetected	NotDetected
14509_pos	881.83	6.3808	16.6889	17.1155	17.7331	17.2228	17.2871	16.2037	17.3154	16.8767	16.5909	16.5768	17.0972	16.9757	16.3487	16.9504	16.6327	16.3373	16.7249	16.4473	16.6387		16.5846	+	Unknown					NotDetected	NotDetected	NotDetected
14512_pos	262.18	6.3836	16.2604	16.5801	16.7401	16.2327	15.9334	15.5408	16.2474	15.7815	15.5511	15.6612	15.7596	15.8435		15.8502	12.1174	15.2841	13.5885	12.841	14.9053		15.1313	+	Unknown					NotDetected	NotDetected	NotDetected
14516_pos	526.395	6.3875	16.139	16.2523	17.2221	16.5301	16.4874	16.0092	16.3906	18.7976	18.6999	19.156	19.0781	19.2007		19.0631	17.8699	16.705	15.5593	16.1534	16.18	16.2547	16.65	+	Unknown					NotDetected	Detected	NotDetected
14523_pos	122.054	6.3955	17.4815	17.8381	18.5456	17.9225	18.0328		17.8556	13.2856	13.8033	12.3121	14.1098	13.4846		13.6757	17.9113	17.8303	18.014	17.784	17.7989		17.799	+	Unknown					Detected	NotDetected	NotDetected
14525_pos	381.209	6.3974	16.4867	16.6044	16.6333	16.5833	17.0712		16.7085	15.5331	14.9864	15.4792	15.7054	15.7191		15.5234	13.1448	10.9331	13.262	14.8512	12.0177		14.962	+	Unknown					Detected	NotDetected	NotDetected
14538_pos	605.267	6.407	16.9294	17.1106	17.2191	16.6088	16.8688		16.6841	16.9321	16.7035	16.8757	17.0228	16.8715		16.9733	14.3826	13.9312	14.0224	14.3853	13.7792		11.1114	+	Unknown					Detected	NotDetected	NotDetected
14540_pos	704.53	6.4083	17.6398	17.515	17.5836	17.5804	17.6009		17.7819	11.5754	10.5716	13.04	13.7594	13.1387		15.0982	13.9402	13.9456	13.0695	12.2607	11.7002		13.3309	+	Unknown					Detected	NotDetected	NotDetected
14552_pos	485.218	6.4187	17.9921	17.8221	18.7553	17.5833	18.1516		17.9033	17.9919	17.821	17.9761	18.1049	17.938		17.9097	17.9723	17.9042	18.1913	17.9172	17.9011		18.0217	+	Unknown					Detected	NotDetected	NotDetected
14558_pos	432.357	6.4211	12.2752	14.3685	14.6475	13.9067	13.2112		14.1201	16.9449	16.8736	16.5742	17.0053	16.9186	16.7715	17.0128	16.8166	16.3772	16.8908	16.4369	16.6999		16.5697	+	Unknown					NotDetected	NotDetected	Detected
14563_pos	395.277	6.4229	16.6183	17.0245	16.7613	16.7308	16.6019	16.7214	16.378	17.3087	16.9773	17.3107	17.162	17.2931		16.9253	16.8699	16.9812	16.9172	17.0321	16.938	16.6095	16.9914	+	Unknown					NotDetected	Detected	NotDetected
14567_pos	174.128	6.4236	19.7752	19.6063	19.81	19.8693	19.9793		19.8251	16.6543	16.5254	16.5348	16.8955	17.0292		16.8084	15.4701	15.7401	16.1508	15.7825	15.912		15.9383	+	Unknown					Detected	Detected	Detected
14568_pos	432.356	6.4239	16.2104	16.3009	16.8061	16.4298	16.7721	16.6006	16.736	16.909	16.6969	16.7925	17.1503	17.0387		16.961	16.752	16.5323	16.8303	16.5654	16.9713	16.486	16.625	+	Unknown					NotDetected	NotDetected	NotDetected
14438_pos	94.0397	6.4333	16.0189	15.9304	16.8841	16.212	16.278	15.5072	16.3061	16.5481	16.0389	16.156	16.4455	16.2644		16.1209	16.0917	16.0396	16.3227	16.0012	15.7273	15.9515	16.0986	+	Unknown					NotDetected	Detected	NotDetected
14570_pos	255.945	6.439	16.0618	16.5606	16.9213	16.2928	16.2006	15.2032	15.8111	16.1066	15.9821	16.2566	16.4139	16.0452	15.7167	16.4638	16.1591	16.2765	16.0684	16.0867	15.981		16.2483	+	Unknown					NotDetected	Detected	NotDetected
14612_pos	369.962	6.4477	14.933	15.3538	15.8725	15.43	15.4936		15.4603	15.5826	15.436	15.6019	15.675	15.4248		15.647	15.4376	15.5658	15.7123	15.3767	15.4715	15.3743	15.4362	+	Unknown					NotDetected	Detected	NotDetected
14473_pos	634.452	6.4479	21.0792	21.0746	20.9836	21.3414	21.0806	19.0872	21.1673	18.9503	18.8251	18.4471	19.0018	19.6554	18.821	19.0597	18.7638	19.3283	18.527	18.8601	19.207	19.0515	18.9627	+/-	[M+NH4]+, [M+Acetate]-			+	[M+NH4]+	Detected	Detected	NotDetected
14588_pos	427.159	6.4492	16.9718	16.8001	17.1646	16.9679	17.0504		16.9079	10.4002	14.2113	10.3901	14.4902	14.2321		12.5121	13.3073	15.1856	11.4827	14.7812	14.1642		15.0757	+	Unknown					Detected	NotDetected	NotDetected
14590_pos	1604.18	6.4503	15.6733	15.8655	16.5347	15.9263	16.0554		16.0216	16.0707	15.6925	15.8082	16.2156	16.1612		16.1728	16.0601	15.571	15.7856	15.5723	15.8795	15.6871	15.8693	+	Unknown					NotDetected	NotDetected	NotDetected
14592_pos	512.335	6.4515	19.5323	19.714	19.7589	19.7206	19.8393		19.5847	15.211	14.4036	12.602	13.7053	12.8289		8.50412	12.9455	13.2652	13.3156	15.0997	12.8436		11.0118	+/-	[M+H]+, [M+Acetate]-			+	[M+H]+	Detected	NotDetected	NotDetected
14602_pos	389.112	6.4623	15.8808	15.6617	15.9161	16.1735	16.0805	16.6506	16.5214	17.6426	16.7851	17.0302	16.715	17.0264		16.357	16.048	16.8384	16.8513	15.864	17.227	16.8367	16.7502	+	Unknown					NotDetected	Detected	NotDetected
14469_pos	568.34	6.476	24.0992	24.2374	24.2713	24.3165	24.2239		24.1633	17.4631	18.1826	18.216	18.1953	17.989		17.7923	9.91022	13.2856	14.8243	13.3914	14.7202		15.1396	+/-	[M+H]+, [M+Acetate]-	LPC 22:6/0:0	LPC 22:6/0:0: [M+H]+: 0.715	+	[M+H]+	Detected	Detected	NotDetected
14613_pos	297.083	6.4788	13.6096	13.8526	14.929	13.964	13.1679	15.7179	15.883	16.8017	15.9636	16.2491	15.7424	16.1698		15.6296	16.0366	15.8934	16.1986	15.8289	16.2668	15.9475	15.9578	+	Unknown					NotDetected	Detected	NotDetected
14616_pos	472.399	6.4824	16.2652	16.2278	16.9772	16.1749	16.2253	16.0527	16.1385	16.3854	16.1481	16.5897	16.4645	16.3426	16.3095	16.896	16.1447	16.4348	16.6883	16.419	16.2764		16.12	+	Unknown					NotDetected	Detected	Detected
14622_pos	650.403	6.4885	16.759	16.3289	16.8531	16.5593	16.6984		16.6828	13.2098	14.8322	12.4125	14.8735	12.1803		11.8888	13.743	14.7122	14.1473	12.7277	12.203		11.9906	+	Unknown					Detected	NotDetected	NotDetected
14639_pos	502.337	6.5074	20.7106	20.7741	20.701	20.8165	20.7301		20.746	13.736	14.4286	13.7286	14.6296	14.7565		15.2972	14.0695	14.0085	15.3415	11.7101	11.0714		14.5883	+	Unknown					Detected	NotDetected	NotDetected
14640_pos	482.369	6.5084	13.9872	14.335	14.1194	13.9986	13.8874	17.415	13.8701	19.5356	19.6615	20.0492	20.4722	20.6384		20.1407	18.4469	17.8278	17.3231	17.3369	17.3939		17.8864	+	Unknown					NotDetected	Detected	Detected
14642_pos	772.52	6.5118	16.2636	16.3227	16.7562	16.5241	16.2596		16.4089	12.9896	9.48166	13.954	10.898	14.5508		11.5852	12.149	11.7539	11.2674	12.0447	13.1907		13.2576	+	Unknown					Detected	NotDetected	NotDetected
14645_pos	485.312	6.5129	17.7132	17.683	18.0292	17.7311	17.7853		17.9662	14.6568	14.09	11.8312	14.3834	14.4176		13.7582	13.2379	13.2396	13.878	13.7848	12.1199		14.7009	+	Unknown					Detected	NotDetected	NotDetected
14647_pos	743.469	6.514	15.9802	15.9948	16.3404	16.2931	16.3778		16.9763	12.7629	11.2702	14.0692	10.2397	11.3174		14.9351	14.8559	12.707	13.579	13.2663	14.1378		13.7944	+	Unknown					Detected	NotDetected	NotDetected
14651_pos	572.416	6.5165	18.2383	18.2832	18.0347	18.407	18.2933		18.49	14.7907	14.8725	15.0814	12.8515	12.9756		14.0116	14.0295	14.7794	13.0004	14.2801	12.1347		13.0762	+	Unknown					Detected	NotDetected	NotDetected
14652_pos	640.346	6.5165	18.4456	18.6598	18.2612	18.792	18.8746		18.581	13.54	13.6401	13.7157	13.1711	12.5785		14.6307	15.0084	14.387	11.7237	13.8307	14.9676		14.4971	+/-	[M+H]+, [M-H]-			+	[M+H]+	Detected	NotDetected	NotDetected
14653_pos	543.363	6.5182	18.3037	18.2523	17.947	18.5179	18.3223		18.778	14.9539	14.7988	14.4671	14.3614	11.6569		10.4146	14.6913	12.2364	14.5297	12.7321	14.9308		13.4056	+	Unknown					Detected	NotDetected	NotDetected
14719_pos	446.383	6.5366	15.5835	15.7837	16.1271	15.8801	15.1186	15.8362	16.1138	16.1775	15.9654	15.9017	15.7412	16.2426		16.1084	15.9577	16.084	15.6907	15.8239	15.9294	15.8122	15.9899	+	Unknown					NotDetected	Detected	NotDetected
14668_pos	753.505	6.5387	18.0085	18.087	17.3277	18.2911	18.0976		18.1713	14.0272	13.2885	12.616	11.0142	13.7642		12.7284	14.7757	12.3398	14.1174	13.6143	14.4215		14.8845	+	Unknown					Detected	NotDetected	NotDetected
14670_pos	751.395	6.5398	16.3578	16.3009	16.7201	16.5301	16.4052		16.2228	12.7242	13.3011	12.7389	11.2347	14.9048		14.5768	12.8295	13.6722	14.8525	14.8205	15.0802		11.8213	+	Unknown					Detected	NotDetected	NotDetected
14679_pos	332.331	6.5469	16.8017	16.8971	17.2012	17.3772	17.0587		17.2212	13.7285	13.4778	12.0086	15.2374	14.1192		15.2742	15.3728	15.7421	16.3967	15.5391	15.9821		15.6482	+	Unknown					Detected	NotDetected	NotDetected
14688_pos	641.489	6.5567	18.4982	18.1951	17.8097	18.5023	18.3767		18.54	13.1356	13.1391	12.99	15.0605	11.5924		12.4484	11.9137	11.1807	13.2367	14.5362	12.422		13.2697	+	Unknown					Detected	NotDetected	NotDetected
14689_pos	607.402	6.5571	19.562	19.6947	19.2754	19.6283	19.7206		19.6722	16.5736	16.076	16.2079	16.9153	17.2158		16.6816	14.2106	15.0182	12.7843	10.4179	15.0093		14.3543	+	Unknown					Detected	NotDetected	NotDetected
14692_pos	678.25	6.5592	17.8327	17.9118	17.9488	18.1313	17.9015		17.9392	18.4399	18.5776	18.3911	18.4653	18.3651		18.4476	18.1438	18.1447	18.2964	18.0965	18.1374		18.0696	+	Unknown					Detected	NotDetected	NotDetected
14694_pos	652.292	6.5593	17.0976	17.4284	17.8558	17.6233	17.4711		17.4128	12.3828	13.06	14.2995	12.7912	12.7558		13.9794	14.1503	12.4504	13.3293	14.9618	13.4036		13.4052	+	Unknown					Detected	NotDetected	NotDetected
14695_pos	885.619	6.5595	17.0255	16.8587	17.1515	17.2454	17.1433		16.9855	14.3701	12.0285	13.5771	11.8833	13.3938		14.1352	14.4099	13.5758	8.62433	14.5821	12.4849		13.4105	+	Unknown					Detected	NotDetected	NotDetected
14532_pos	268.193	6.561	21.6095	21.9529	22.4973	21.8465	21.8936	18.6015	21.7692	20.7681	20.3681	20.4556	20.9824	21.3679	19.2411	20.9584	19.866	19.1753	15.6358	19.596	19.2018	19.2604	19.1934	+	Unknown					Detected	Detected	NotDetected
14700_pos	225.133	6.5621	15.5839	15.6221	16.2286	15.5852	15.5448		15.573	15.7465	15.4856	15.6556	15.7196	15.6169		15.7767	15.5826	15.5553	15.5968	15.4958	15.5287		15.4918	+	Unknown					Detected	NotDetected	NotDetected
14701_pos	593.278	6.5621	16.7493	16.9125	17.5086	16.9435	17.207		16.9503	14.475	14.3164	14.2869	9.27824	13.8807		13.5212	15.2709	13.5277	15.4239	15.1123	10.3698		14.5627	+	Unknown					Detected	NotDetected	NotDetected
14702_pos	620.302	6.5636	18.9123	19.3148	19.9994	19.2804	19.4366		19.1668	17.0011	16.5065	16.7584	17.1889	17.6904		17.1142	16.3005	16.1845	16.227	15.988	16.3128		16.294	+	Unknown					Detected	Detected	NotDetected
14705_pos	519.181	6.5649	17.0546	17.1372	17.5042	17.3134	17.3173		17.2212	14.7192	14.2967	13.4189	13.0385	12.698		12.6183	14.8341	15.3074	13.7664	14.3741	14.4495		14.8723	+	Unknown					Detected	NotDetected	NotDetected
14707_pos	168.08	6.5657	15.863	16.0508	16.8235	16.2028	16.3396		16.3244	13.5784	14.9	14.1473	14.4387	10.9451		15.187	11.1395	13.4428	14.0962	12.253	15.011		14.1546	+	Unknown					Detected	NotDetected	NotDetected
14708_pos	185.107	6.5667	21.3804	21.4755	21.6493	21.7132	21.5864	16.5781	21.6496	18.8851	18.4006	18.5155	19.1053	19.7103	17.4107	18.9812	17.8158	17.1551	17.4362	17.2724	17.3615	17.2058	17.1442	+	Unknown					Detected	Detected	NotDetected
14709_pos	211.123	6.5668	17.0373	17.2266	17.9897	17.443	17.3847		17.3634	16.4405	15.8459	16.2676	16.6158	16.9064		16.4312	13.4957	14.8925	9.13599	13.9988	14.1098		15.1144	+	Unknown					Detected	Detected	NotDetected
14710_pos	592.271	6.5669	18.4736	18.6785	19.2674	18.6992	18.6778		18.536	16.2172	15.7422	15.9777	16.2409	16.4936		16.3365	11.4868	14.5953	15.1173	13.7836	13.0321		12.1559	+	Unknown					Detected	NotDetected	NotDetected
14712_pos	974.501	6.5684	17.6823	17.5849	17.5477	17.7223	17.5231		17.6693	14.7849	10.8766	13.5186	14.2043	14.5615		9.04803	14.2262	14.401	15.0368	14.3242	13.8035		14.362	+	Unknown					Detected	NotDetected	NotDetected
14713_pos	93.0576	6.5685	16.8835	16.6617	17.135	17.1477	17.2087		16.9273	10.0356	10.2253	13.6855	13.9155	14.7523		13.4304	10.3575	14.05	14.4817	13.082	13.4078		14.2404	+	Unknown					Detected	NotDetected	NotDetected
14714_pos	269.201	6.5688	25.2473	25.3174	25.4552	25.4689	25.3816	20.1587	25.4091	22.5864	22.0407	22.2945	22.8349	23.4074	20.8	22.7233	21.4567	20.6588	16.4391	21.2876	20.7132	20.7927	20.8772	+	Unknown					Detected	Detected	NotDetected
14715_pos	606.286	6.569	21.4766	21.8413	22.4876	21.8059	21.8907	16.954	21.7057	18.9238	18.6164	18.8114	19.1732	19.7567	17.3099	19.1753	17.8683	17.1477	17.505	17.6311	17.357	17.2381	17.3064	+	Unknown					Detected	Detected	NotDetected
14716_pos	787.375	6.569	19.6023	19.6827	19.1538	19.7934	19.7198		19.7617	7.76505	12.1335	11.9401	9.21705	12.7268		13.7904	12.4971	11.5977	15.2751	13.0945	15.2993		12.1904	+	Unknown					Detected	NotDetected	NotDetected
14722_pos	577.234	6.5708	19.848	20.0144	20.6185	20.2273	20.5448		20.464	17.6771	17.0822	17.2523	18.02	18.5221	16.0583	17.8574	16.4067	16.218	16.4735	16.3373	16.4575		16.5922	+	Unknown					Detected	Detected	NotDetected
14724_pos	184.099	6.5733	21.7667	21.84	22.0163	22.0442	22.0378	16.9846	22.0886	19.3821	18.911	19.0689	19.5807	20.1684	17.6919	19.5928	18.2336	17.2454	17.7215	17.8632	17.6082	17.6315	17.5355	+	Unknown					Detected	Detected	NotDetected
14726_pos	183.092	6.5745	16.351	16.6432	16.8851	16.6877	16.5677		16.4125	13.1873	13.093	13.1849	13.9184	12.1877		13.9305	13.7965	15.2346	14.7045	15.0313	13.897		12.4158	+	Unknown					Detected	NotDetected	NotDetected
14727_pos	397.291	6.576	13.8286	13.1912	14.9901	13.9613	14.0176		14.3636	17.3847	17.4701	17.4034	17.4284	17.4506		17.524	17.3354	17.2923	17.2727	17.2244	17.2446	16.896	17.2877	+	Unknown					NotDetected	Detected	NotDetected
14728_pos	267.186	6.5763	20.0357	20.3065	20.8624	20.1907	20.1727	17.8161	20.034	19.6007	19.2123	19.6055	19.7822	19.8753	18.4425	19.7308	18.9427	18.4108	18.9687	18.8707	18.4222	18.2726	18.5831	+	Unknown					Detected	Detected	NotDetected
14730_pos	607.283	6.5778	14.044	14.1512	12.9632	12.4292	13.7069		14.3962	19.0316	18.9174	19.0018	19.144	19.1614		18.9848	14.3	13.3388	15.04	14.3162	13.7437		13.0245	+	Unknown					NotDetected	Detected	NotDetected
14760_pos	445.322	6.6013	15.0167	15.0853	15.4168	15.1396	15.0768		15.1139	15.0685	14.7639	15.0254	15.2272	14.9923		15.0698	15.2901	15.26	14.7131	13.2699	14.3325		13.5107	+	Unknown					Detected	NotDetected	NotDetected
14763_pos	416.302	6.6081	15.0738	15.2311	15.3469	15.1567	15.1368		14.9765	14.4648	14.3285	12.1443	13.5165	10.8616		14.4113	14.6612	13.2781	14.9529	14.1322	12.1948		12.3111	+	Unknown					Detected	NotDetected	NotDetected
14770_pos	299.212	6.6194	17.0817	17.222	17.0781	17.1266	16.957		16.9704	16.197	16.477	16.4659	16.6076	16.6696		16.5537	13.8528	14.3093	13.1458	12.9282	15.1123		14.8896	+	Unknown					Detected	Detected	NotDetected
14777_pos	864.625	6.6254	16.7956	16.6966	17.5557	17.0931	17.0406		17.0615	16.6907	16.4243	16.5315	16.6545	16.5369		16.7222	14.7605	15.0029	14.1924	14.5408	13.5327		11.7208	+	Unknown					Detected	NotDetected	NotDetected
14784_pos	596.335	6.631	18.3287	18.0049	18.423	18.1066	18.4961		18.3514	16.2426	16.0169	16.2808	17.0368	17.247		16.7055	13.1004	13.59	13.9926	14.9897	12.4361		13.0402	+	Unknown					Detected	Detected	NotDetected
14786_pos	438.343	6.6372	15.1157	15.3123	15.4756	15.341	15.5221	15.5355	15.407	17.1486	17.3323	17.4391	18.2116	18.4228	15.3737	17.7749	16.1084	15.5126	15.4561	15.4158	15.7687	15.4204	15.755	+	Unknown					NotDetected	Detected	NotDetected
14791_pos	339.095	6.6451	15.4462	15.8325	16.5565	15.6835	15.848	15.7845	15.8161	16.4059	16.0529	16.2095	16.3048	16.2261		16.3651	16.2154	16.1017	16.5599	16.0283	16.074	16.2426	16.1885	+	Unknown					NotDetected	Detected	NotDetected
14794_pos	354.939	6.6485	17.2409	17.5234	18.4124	17.5925	17.6509	17.4476	17.5826	17.8938	17.7346	17.8622	17.959	17.8617		18.0269	17.9074	17.7335	17.9763	17.696	17.7752		17.7337	+	Unknown					NotDetected	NotDetected	Detected
14796_pos	930.475	6.6515	18.481	18.3707	18.4335	18.566	18.4483		18.4824	12.2461	13.8076	14.6166	8.66464	13.8859		15.2033	11.71	11.2854	14.8725	14.8912	13.375		14.0536	+	Unknown					Detected	NotDetected	NotDetected
14797_pos	522.434	6.6516	19.0257	19.0445	18.9084	19.1308	18.889		18.9415	13.5857	14.5374	11.7563	13.9715	15.076		9.42816	13.235	11.6787	14.163	12.1288	12.8729		14.6157	+	Unknown					Detected	NotDetected	NotDetected
14740_pos	560.335	6.6526	16.1147	16.516	17.1783	16.4922	16.2129		16.392	15.1092	13.6841	14.4334	13.3975	12.9319		14.3079	14.0287	14.5648	13.7445	12.2715	13.3542		12.662	+	Unknown					Detected	NotDetected	NotDetected
14798_pos	566.846	6.6528	17.65	17.9012	18.5692	17.8023	17.5408		17.678	14.1381	14.4496	13.9307	13.545	13.6269		11.1244	17.477	17.6681	17.6909	17.5842	17.5638		17.6495	+/-	[M+H]+, [M-H]-			+	[M+H]+	Detected	NotDetected	NotDetected
14800_pos	818.562	6.6579	16.7726	16.9699	17.3166	16.9987	16.7895		16.872	13.2965	13.9711	15.2011	9.57667	13.8967		12.2904	12.7838	14.6269	15.1713	14.0882	10.4453		12.9162	+	Unknown					Detected	NotDetected	NotDetected
14804_pos	932.477	6.6626	17.1169	16.9202	17.2819	16.8976	17.1512		17.0715	14.7109	12.5729	13.9913	13.797	10.7427		13.8709	14.1697	12.3533	11.0574	13.406	15.2722		15.2987	+	Unknown					Detected	NotDetected	NotDetected
14830_pos	544.341	6.6663	25.8235	25.9332	25.9499	26.0138	25.9557		25.9143	19.9763	20.9815	20.9468	20.6588	20.5041		20.5767	17.28	15.6847	15.9841	16.9723	16.7619		16.6139	+/-	[M+H]+, [M+Acetate]-	LPC 20:4/0:0	LPC 20:4/0:0: [M+H]+: 0.592	+	[M+H]+	Detected	Detected	Detected
14821_pos	870.509	6.676	17.0981	17.0794	17.1363	17.2368	17.0522		17.1906	15.2519	12.9613	14.4003	14.8004	13.3009		13.4176	10.5064	13.7802	12.5783	13.3058	14.8189		15.2498	+	Unknown					Detected	NotDetected	NotDetected
14828_pos	256.263	6.681	16.4984	16.2588	17.1599	16.3487	17.015		16.672	12.4011	13.175	13.0435	10.7393	12.7528		14.7083	15.7834	15.8109	16.1508	15.7003	15.8554		15.7168	+	Unknown					Detected	NotDetected	NotDetected
14831_pos	1329.25	6.6844	15.9326	16.1688	16.9398	16.0675	16.3891		16.3434	16.8012	16.3336	16.6513	16.5815	16.5033	16.142	16.5762	16.4433	16.0025	16.3772	16.2362	16.3795	16.372	16.1689	+	Unknown					NotDetected	NotDetected	NotDetected
14856_pos	473.956	6.7176	16.5606	17.2454	18.4016	17.3138	17.4301		17.266	12.2795	14.4586	13.418	14.5592	14.0611		13.8928	12.6394	12.5941	13.6432	12.9718	12.6199		11.1427	+	Unknown					Detected	NotDetected	NotDetected
14866_pos	272.258	6.7279	15.7743	15.864	16.5826	15.9472	16.2434	15.0725	15.8619	16.0006	15.7657	15.9763	16.0131	15.9355	15.6895	15.909	15.8938	16.0443	15.9243	15.6543	15.8903		15.8606	+	Unknown					NotDetected	NotDetected	Detected
14870_pos	439.213	6.7296	19.1603	19.5653	19.6539	19.4393	19.464		19.2299	14.3535	14.7785	12.9803	10.0737	14.9072		11.4312	12.6324	14.8522	15.4302	15.0465	14.4467		14.9128	+	Unknown					Detected	NotDetected	NotDetected
14879_pos	886.449	6.7447	19.2421	19.1849	19.207	19.4267	19.3531		19.2185	11.1017	14.0925	13.2496	13.7005	13.746		14.4046	13.842	13.899	15.0031	15.0377	14.8798		14.0048	+	Unknown					Detected	NotDetected	NotDetected
14880_pos	298.274	6.7448	16.9948	15.7934	18.084	16.6805	16.5955	15.7811	16.556	15.6208	15.8849	15.7424	16.3548	16.0245		16.0864	15.7607	16.4791	15.9634	15.9303	16.5052	16.4638	16.0264	+	Unknown					NotDetected	Detected	NotDetected
14881_pos	888.451	6.7455	17.7596	17.6741	17.5072	17.6693	17.6405		18.0422	11.2082	14.0715	11.6986	14.6577	12.6645		15.1267	14.5006	14.3986	13.339	13.6905	13.4384		11.9351	+	Unknown					Detected	NotDetected	NotDetected
14891_pos	826.482	6.7616	17.6022	17.6668	17.4409	17.6361	17.6503		17.7496	14.9785	15.0471	14.7729	11.8586	12.4		14.2716	11.331	14.9954	12.7727	13.3889	15.3112		12.868	+	Unknown					Detected	NotDetected	NotDetected
14892_pos	327.155	6.7653	15.79	15.8566	16.3092	16.1481	15.8693		15.8221	15.6268	15.4575	15.5574	15.7923	15.5397		15.6892	15.4977	15.6001	16.3404	15.501	15.4262		15.658	+	Unknown					Detected	NotDetected	NotDetected
14895_pos	854.22	6.7688	18.1431	17.9565	18.0193	18.0316	18.0121		18.1652	11.999	13.972	12.8654	14.6116	15.055		14.4542	14.5195	14.9011	15.1695	13.297	12.7815		14.7997	+/-	[M+H]+, [M-H]-			+	[M+H]+	Detected	NotDetected	NotDetected
14899_pos	214.919	6.7707	16.751	17.3388	17.8464	17.0049	16.8128		16.8219	14.2505	14.8581	12.4711	14.2834	13.4752		13.582	17.0272	17.1236	17.0174	17.1442	16.8973		16.9762	+	Unknown					Detected	NotDetected	NotDetected
14902_pos	352.108	6.7755	16.1919	16.883	17.4068	16.5126	16.6901	16.5281	16.5936	17.1872	17.1275	17.3161	17.2049	17.129		17.288	17.2042	17.1698	17.2641	17.111	17.0858		17.1068	+	Unknown					NotDetected	Detected	NotDetected
14903_pos	671.427	6.7756	17.002	16.3653	17.2598	16.7962	17.3832		17.0263	13.4548	14.395	14.4639	12.9314	12.6765		13.0884	12.1316	11.8598	13.8366	14.2311	12.1721		13.4767	+	Unknown					Detected	NotDetected	NotDetected
14911_pos	273.097	6.7821	17.423	17.3453	17.5583	17.4168	18.135	15.6358	17.3687	15.9595	16.0781	16.253	16.7085	16.5998	17.0255	16.4552	16.1022	15.9827	17.325	15.6082	16.2303	15.4631	16.3713	+	Unknown					Detected	NotDetected	NotDetected
14915_pos	259.155	6.7841	17.3072	17.2728	17.4183	17.5076	18.3464		17.8704	16.1067	15.8947	15.9119	16.8373	16.1102	17.1864	16.0015	15.9426	15.5658	17.6003	15.9157	16.7845		16.348	+	Unknown					Detected	NotDetected	NotDetected
14916_pos	129.018	6.7844	17.5974	17.7264	18.0023	17.8427	18.6111	16.1111	17.9533	16.4638	16.0438	15.8914	17.0826	16.4784	17.419	16.3854	15.9684	15.6859	17.9092	16.1749	16.8523		16.6598	+	Unknown					Detected	Detected	Detected
14918_pos	185.081	6.7853	17.6735	17.5635	18.1984	17.9359	18.6635	15.9585	18.0321	16.2907	15.9862	15.9587	16.847	16.7138	17.7484	16.3638	15.9967	15.6617	17.8483	15.8903	17.0762	15.5474	16.6476	+	Unknown					Detected	NotDetected	NotDetected
14920_pos	476.322	6.7859	18.868	18.8128	19.0895	19.0917	19.6592	16.7412	19.0974	16.9596	16.5895	16.7573	17.5736	17.0527	18.1738	17.0596	16.4226	16.5762	18.3438	16.6586	17.4919	16.2179	17.2125	+	Unknown					Detected	NotDetected	NotDetected
14923_pos	217.034	6.7876	16.325	16.5625	16.7435	16.7452	17.366		16.8061	14.4531	13.9352	15.0177	13.7412	14.5434	16.3281	12.6653	16.0345	15.8823	16.4715	15.9297	16.0904		16.0787	+	Unknown					Detected	NotDetected	NotDetected
14919_pos	282.251	6.7878	15.7664	15.8199	16.4397	15.9028	15.976	15.9395	15.9575	15.9534	16.1209	15.5968	16.142	16.0157		16.0717	15.6895	15.7755	15.8587	15.6499	16.0994	15.5086	15.7278	+	Unknown					NotDetected	NotDetected	NotDetected
14925_pos	139.002	6.7879	17.7115	17.2377	17.8751	17.7182	18.3746	16.0776	17.9352	16.1403	15.9601	15.9653	16.8384	16.7738	17.3146	16.2054	15.9592	15.8003	17.6913	15.9656	16.8825		16.6805	+	Unknown					Detected	NotDetected	NotDetected
14926_pos	490.338	6.7884	22.3189	22.1429	22.3441	22.5248	23.1946	19.9781	22.5508	19.8903	18.7277	19.5214	20.7081	20.2987	21.4292	20.1231	19.4339	19.5164	21.8276	19.6118	20.7173	19.3977	20.571	+	Unknown					Detected	Detected	NotDetected
14927_pos	461.286	6.7884	18.7934	18.5316	18.8968	18.8877	19.9161	16.6954	19.3436	16.6277	15.9273	15.9772	17.6859	17.2249	18.0929	16.9938	16.4638	16.015	18.4058	16.3396	17.6895	16.4197	17.1088	+	Unknown					Detected	Detected	NotDetected
14928_pos	302.305	6.7885	15.6494	15.7073	16.0822	15.699	15.637		15.2373	15.8934	15.4698	15.7285	15.7179	15.6861	15.3702	15.5501	15.6283	15.5363	15.6494	15.4798	15.6066		15.4603	+	Unknown					Detected	NotDetected	NotDetected
14788_pos	520.34	6.7892	26.7603	26.8794	27.0884	26.9769	26.9484		26.9228	18.8903	19.5912	19.6999	19.6181	19.5596		19.3653	16.2708	15.5553	16.1422	15.9851	15.7777		15.8683	+/-	[M+H]+, [M+Acetate]-	LPC 18:2/0:0	LPC 18:2/0:0: [M+H]+: 0.564	+	[M+H]+	Detected	Detected	Detected
14930_pos	213.076	6.7905	16.5241	16.3876	16.6088	16.5301	17.276		16.5638	15.8946	15.6926	15.7528	15.9415	15.9304	16.2684	15.914	15.6847	15.731	16.5106	15.5989	15.7717		15.6877	+	Unknown					Detected	NotDetected	NotDetected
14935_pos	424.343	6.7918	18.8031	18.8223	18.9528	18.9007	18.9187		18.9365	15.0522	11.5037	12.5341	12.9127	8.6482		14.8232	14.8941	13.4319	10.2194	12.3955	11.231		13.6226	+	[M+H]+	CAR 18:2	CAR 18:2: [M+H]+: 0.722			Detected	NotDetected	NotDetected
14938_pos	1020.22	6.7936	18.4545	18.0779	17.4215	18.3171	18.9161		18.514	14.5265	14.5858	13.5364	11.124	14.6183		13.6179	12.303	12.7534	13.991	12.9586	15.1884		12.8458	+	Unknown					Detected	NotDetected	NotDetected
14939_pos	462.299	6.7937	17.3604	17.1363	17.6672	17.423	18.2047		17.7836	15.712	15.851	15.9942	16.4081	16.2489		16.1964	15.1976	14.2437	13.2712	13.9339	15.2853		14.3944	+	Unknown					Detected	NotDetected	NotDetected
14940_pos	461.403	6.7937	12.9344	12.9399	15.0295	13.691	14.1642		15.5448	16.7226	16.5468	16.5766	16.7285	16.7366		16.7395	16.553	16.5012	16.7144	16.4102	16.5664	16.2836	16.3072	+	Unknown					NotDetected	Detected	NotDetected
14942_pos	867.979	6.7938	17.7621	17.8119	18.2558	17.8448	17.9365		17.6931	13.5362	12.7288	14.2648	14.3446	13.2933		13.7517	12.2476	14.6773	10.4196	14.8286	11.1744		14.6159	+	Unknown					Detected	NotDetected	NotDetected
14949_pos	742.286	6.7969	16.5658	16.722	16.9543	16.8001	16.5948		16.4826	13.0767	14.9481	12.9434	12.6615	13.1096		14.141	13.5893	14.5678	13.5919	13.1345	14.8234		14.4723	+/-	[M+H]+, [M-H]-			+	[M+H]+	Detected	NotDetected	NotDetected
14952_pos	955.084	6.799	19.588	19.746	19.8825	19.6142	19.5538		19.6315	13.8036	14.5595	12.3349	11.4436	14.822		12.3145	12.039	14.7431	13.1159	12.7033	14.6797		13.1915	+	Unknown					Detected	NotDetected	NotDetected
14953_pos	926.032	6.7995	18.9515	18.8169	19.0138	18.9787	19.048		19.156	12.2539	10.6864	14.0832	11.4296	13.2353		15.0338	14.0495	13.2926	13.3112	12.9627	12.9971		13.3392	+	Unknown					Detected	NotDetected	NotDetected
14955_pos	618	6.8003	23.2393	23.1381	23.3339	23.2622	23.1946		23.2419	10.9509	13.0948	14.6404	12.1707	14.3392		13.9718	13.7781	12.6359	13.3009	15.1319	13.4294		11.4392	+	Unknown					Detected	NotDetected	NotDetected
14958_pos	59.0603	6.8015	19.0078	19.0574	19.8786	19.2834	19.9014		19.663	14.5329	14.6821	14.2585	14.0387	14.9945		11.9582	14.9145	15.1824	14.7892	15.0946	14.1555		15.2834	+	Unknown					Detected	NotDetected	NotDetected
14964_pos	969.099	6.804	17.3319	17.5311	17.8359	17.5351	17.553		17.6258	15.0842	14.6438	11.9947	13.5535	14.7435		13.9087	12.9691	14.8667	15.0872	14.73	11.9383		12.9927	+	Unknown					Detected	NotDetected	NotDetected
14969_pos	941.068	6.8065	17.0536	17.1868	16.9182	17.044	16.8609		16.9395	15.141	14.5811	14.7513	15.0361	14.0217		13.0338	13.144	12.2033	12.8628	11.966	8.43387		11.1416	+	Unknown					Detected	NotDetected	NotDetected
14973_pos	602.393	6.8116	17.7052	17.6829	17.3731	17.9182	18.0987		18.0092	14.9531	10.8853	14.1628	13.6216	13.0762		15.1426	14.7922	15.1965	11.9739	14.8124	14.7011		14.0527	+	Unknown					Detected	NotDetected	NotDetected
15106_pos	1446.66	6.8136	15.7143	15.9802	16.5895	15.79	15.8631	15.2204	15.7937	14.5981	13.9732	15.1696	13.2756	14.7891	15.6333	15.9202	15.9161	16.1057	15.9805	15.9654	15.5736		15.9144	+	Unknown					NotDetected	NotDetected	Detected
14979_pos	990.286	6.8205	16.8545	16.5801	17.1575	16.883	16.3675		16.5839	12.4238	14.7149	13.6243	13.4074	12.2052		15.3165	12.8578	13.2086	13.9203	14.8102	12.0178		14.2134	+	Unknown					Detected	NotDetected	NotDetected
14850_pos	194.117	6.8319	17.2716	17.5072	18.1659	17.3362	17.4812	16.7209	17.5668	17.4287	17.3449	17.4888	17.5703	17.4438	17.1209	17.5361	17.3388	17.4433	17.5948	17.4319	17.2962		17.4004	+	Unknown					NotDetected	Detected	Detected
14985_pos	468.389	6.8463	15.5533	15.7002	16.36	15.8806	15.7392	15.5448	15.5788	15.8029	15.7527	15.7061	15.8502	15.5461		15.8624	15.7229	15.8181	15.9967	15.6496	15.5434		15.7231	+	Unknown					NotDetected	Detected	NotDetected
14994_pos	844.424	6.847	18.5057	18.5458	18.4233	18.5416	18.5186		18.6734	12.814	12.5008	13.9772	14.4415	14.8203		15.1172	14.7482	15.2287	14.0227	14.3927	13.2463		15.0231	+	Unknown					Detected	NotDetected	NotDetected
14995_pos	572.336	6.8476	21.3119	20.9187	21.4477	21.0269	21.3259		21.2337	18.9565	18.4335	18.6638	19.7892	20.1341		19.4222	13.5998	14.2568	15.1512	15.1295	14.3993		14.91	+	[M+H]+	PC 21:4	PC 21:4: [M+H]+: 0.732			Detected	Detected	NotDetected
14999_pos	842.423	6.8489	20.0174	20.006	19.8045	19.9958	20.0735		20.1231	12.9164	14.5556	14.5859	12.16	12.7992		15.2258	13.8432	14.0922	13.2561	13.9662	15.1643		13.4392	+	Unknown					Detected	NotDetected	NotDetected
15008_pos	272.962	6.856	15.2104	15.5381	16.0785	15.317	15.4412		15.5111	12.0199	11.7431	10.1673	14.7237	12.445		13.9869	13.2128	13.8548	11.2352	14.0768	13.5801		13.0247	+	Unknown					Detected	NotDetected	NotDetected
15011_pos	554.288	6.859	17.2028	16.79	17.135	16.7783	16.944		17.0278	15.9311	15.6934	15.7987	15.8872	16.3525		15.9552	15.3305	14.3958	14.4418	13.5848	11.8075		13.1634	+	Unknown					Detected	NotDetected	NotDetected
15013_pos	337.274	6.8597	15.8067	15.6395	16.79	15.7845	16.014		15.9585	14.9131	12.5227	14.6568	14.9695	12.3235		11.546	13.3252	13.2785	13.5191	14.9609	13.2413		14.9894	+	Unknown					Detected	NotDetected	NotDetected
15006_pos	397.151	6.8677	13.6305	12.7576	14.1176	13.925	14.0512	16.8405	14.4319	17.2315	17.0917	17.0429	17.4825	17.4016		17.415	17.2162	17.0143	17.249	17.0001	17.3514	17.0876	17.1041	+	Unknown					NotDetected	Detected	NotDetected
15016_pos	382.13	6.8684	16.9311	17.1372	17.4518	17.1179	17.1578		17.11	17.266	16.9023	17.0703	17.3593	17.2175	16.834	17.1923	16.9074	16.8329	17.0602	16.9248	17.1003	16.8751	16.9797	+	Unknown					NotDetected	Detected	NotDetected
15216_pos	94.0397	6.8684	15.8201	16.1412	16.7214	16.1512	16.0679	15.909	16.0518	16.3928	16.0378	16.2939	16.0721	16.2303		16.387	16.0949	15.8253	16.1507	16.0307	15.78		16.1732	+	Unknown					NotDetected	Detected	NotDetected
15018_pos	830.22	6.8692	17.3173	17.1341	16.896	16.9894	17.1138		17.2458	14.0664	14.8865	12.9688	13.3898	14.6471		14.7267	14.3122	12.4779	12.6082	13.6166	11.2803		12.6284	+	Unknown					Detected	NotDetected	NotDetected
14803_pos	536.336	6.8971	16.2804	16.4067	17.2327	16.2628	16.3204		16.2499	14.9839	12.9583	13.8087	14.5773	11.4203		14.5194	14.1688	13.9436	15.2507	10.0144	12.5656		14.89	+	Unknown					Detected	NotDetected	NotDetected
15042_pos	482.324	6.9075	22.8315	22.8929	23.1477	22.8946	22.9712	16.7008	22.8153	17.1864	16.8089	17.1098	17.3159	17.481		17.192	16.9028	17.0895	17.362	16.8202	17.0862	16.8084	17.0139	+/-	[M+H]+, [M+Acetate]-	LPC 15:0/0:0	LPC 15:0/0:0: [M+H]+: 0.906	+	[M+H]+	Detected	NotDetected	NotDetected
15051_pos	305.268	6.9197	16.2931	16.3897	16.6202	16.2692	16.375		16.3979	12.4227	12.022	11.1459	12.9217	13.5261		12.9764	13.2238	11.1766	14.4227	14.9408	12.5477		13.4108	+	Unknown					Detected	NotDetected	NotDetected
14896_pos	371.031	6.9237	13.804	10.9817	12.6464	13.7899	14.3639		13.3559	15.4312	15.1747	15.5248	15.6208	15.3398		15.4687	15.3426	15.5408	15.847	15.3205	15.2972	15.3752	15.3782	+	Unknown					NotDetected	NotDetected	NotDetected
15290_pos	433.365	6.9287	13.8287	13.1463	14.0034	13.8392	14.3229	15.3552	13.881	15.2714	15.1155	15.1985	15.346	15.5275		14.9157	15.5126	15.0808	15.1326	14.892	15.4867		15.2099	+	Unknown					NotDetected	NotDetected	Detected
15033_pos	80.9735	6.9311	16.518	16.6069	17.6111	16.4915	16.7586		16.77	17.0443	16.6986	16.6114	17.202	17.0134		17.128	16.924	16.8193	16.8971	16.9141	16.7401	16.5221	16.8478	+	Unknown					Detected	NotDetected	NotDetected
15063_pos	350.291	6.9317	15.4832	15.5045	16.3442	15.7355	15.7278	15.2864	15.5865	15.5801	15.6857	15.5553	16.2962	16.6302	15.4908	15.9475	15.6835	15.7012	15.8394	15.5751	15.8911		15.6346	+	Unknown					NotDetected	Detected	NotDetected
15070_pos	1063.67	6.9375	16.9069	16.6762	16.8434	16.6012	16.6296		16.763	12.5433	12.1261	13.6369	14.2137	11.3995		14.8685	14.7808	11.8414	14.0952	14.7627	12.6582		14.4568	+	Unknown					Detected	NotDetected	NotDetected
15204_pos	369.962	6.9428	15.024	15.3442	15.9262	15.4406	15.4251		15.0021	15.5684	15.4026	15.5448	15.558	15.4175		15.5355	15.4908	15.5315	15.2817	15.2404	15.3816	15.2602	15.5099	+	Unknown					NotDetected	NotDetected	NotDetected
14982_pos	283.263	6.9431	15.9585	16.1663	16.8308	16.2154	16.2302		16.293	16.6406	16.6006	16.4839	16.7331	16.5948	16.6252	16.7422	16.658	16.5201	16.6859	16.4147	16.5045	16.3533	16.5408	+	Unknown					Detected	Detected	NotDetected
15080_pos	857.425	6.9442	17.5939	17.4258	17.5529	17.5723	17.5291		17.4833	12.3375	13.1054	12.1321	14.5239	14.6882		14.1486	14.0184	13.7045	14.4651	10.6499	13.6974		12.4939	+	Unknown					Detected	NotDetected	NotDetected
15084_pos	828.373	6.9482	17.3126	17.3776	17.4678	17.4504	17.3638		17.554	15.1599	9.79751	14.4004	13.2679	14.7036		13.7761	12.6905	12.6179	14.1532	12.3553	14.8824		11.3066	+	Unknown					Detected	NotDetected	NotDetected
15086_pos	1039.67	6.9498	19.2893	18.8128	17.1017	18.9812	18.8017		18.8373	9.29259	12.8749	14.2207	14.9906	11.3459		13.3237	12.025	12.4397	14.6316	13.2866	12.1044		13.3006	+/-	[M+H]+, [M+Acetate]-			+	[M+H]+	Detected	NotDetected	NotDetected
15090_pos	521.343	6.9535	11.801	10.9259	12.8922	13.3974	13.6049		14.1617	17.1111	16.5684	15.7653	16.637	16.7687		16.5527	14.6396	13.5055	12.9926	12.2998	10.3014		13.6641	+	Unknown					NotDetected	Detected	NotDetected
15091_pos	798.397	6.9536	19.1019	19.1109	19.0562	19.1753	19.1142		19.0929	10.9157	14.6065	14.1211	12.7635	11.6371		13.7693	14.706	13.3639	14.114	13.5916	14.9841		14.3913	+	Unknown					Detected	NotDetected	NotDetected
15092_pos	718.285	6.9555	18.2764	18.778	18.1269	18.277	18.419		18.4469	14.8898	13.3691	11.535	15.2221	13.9535		11.7038	14.0545	13.6075	13.6857	12.1772	12.7062		14.0544	+	Unknown					Detected	NotDetected	NotDetected
15093_pos	800.398	6.9564	17.3589	17.315	17.555	17.424	17.4269		17.5143	13.5187	14.7467	14.4133	12.6908	11.3568		11.3498	14.4612	12.271	14.5115	10.302	13.2534		14.7695	+	Unknown					Detected	NotDetected	NotDetected
15099_pos	104.107	6.96	16.5167	16.6925	17.4515	16.8693	17.1999		16.8778	14.2401	10.9685	14.759	11.0612	14.5954		12.6665	15.2667	14.9215	15.0485	15.1726	14.1795		14.8282	+	Unknown					Detected	NotDetected	NotDetected
15112_pos	738.433	6.9789	17.2547	17.3544	17.5116	17.4638	17.2696		17.5123	14.0064	12.4006	7.4876	14.2119	14.7755		14.1444	15.0597	9.60318	13.2237	14.337	11.72		13.9482	+	Unknown					Detected	NotDetected	NotDetected
15123_pos	174.128	6.9801	8.08495	11.4783	14.586	13.3965	12.0293	15.3674	12.9069	16.4977	16.1766	16.4455	16.6744	17.0648	15.8683	16.4568	15.9284	15.8166	16.5281	15.5814	16.1646		16.094	+	Unknown					NotDetected	Detected	Detected
15127_pos	648.468	6.9959	18.0485	18.0104	17.8675	18.1772	18.1646		18.1064	15.1092	14.7501	12.0607	14.9051	13.5889		14.2621	12.645	14.5113	15.4198	15.1658	15.1782		14.1077	+	Unknown					Detected	NotDetected	NotDetected
15129_pos	548.335	6.9969	19.932	19.4865	20.0968	19.7624	19.8547		19.8203	17.3869	16.9131	17.1447	18.1242	18.5285		17.8237	14.7646	12.8039	15.4294	14.3233	12.5796		13.2187	+	[M+H]+	PC 19:2	PC 19:2: [M+H]+: 0.887			Detected	Detected	NotDetected
15130_pos	432.356	6.9981	17.977	17.9054	17.7641	18.055	18.1864		18.3342	9.9466	12.1755	15.1205	15.1862	12.3132		12.9418	13.2311	13.5964	12.8852	12.0079	12.6035		12.2444	+	Unknown					Detected	NotDetected	NotDetected
15143_pos	332.331	7.0006	18.3563	18.2261	18.9314	19.1753	18.5491	16.286	19.0281	17.3208	17.1555	17.2816	17.9268	17.4822	16.91	17.3705	19.6197	17.0424	18.6483	17.1106	18.5913	17.0494	18.7109	+	Unknown					Detected	Detected	NotDetected
14897_pos	263.237	7.0009	15.6804	15.9349	16.7557	15.7732	16.0349	16.1894	16.0424	16.4255	16.1834	16.3517	16.3928	16.4462	16.1102	16.637	16.2596	16.1715	16.3181	16.1306	16.1807		16.0527	+	[M+H-H2O]+	Linoleic acid	Linoleic acid: [M+H-H2O]+: 0.966			NotDetected	Detected	Detected
15014_pos	447.387	7.0016	15.8651	15.9605	16.4939	16.0217	15.8523		15.8801	14.2342	12.2087	14.4929	14.5417	13.8454		12.2514	13.5173	11.6589	13.845	9.64027	13.3436		12.9904	+	Unknown					Detected	NotDetected	NotDetected
15149_pos	446.384	7.0024	17.0941	17.188	17.4387	17.4608	17.3929	16.2852	17.6218	16.5514	16.6057	16.5593	16.5929	16.5651		16.6617	16.5081	16.4596	16.5775	16.2729	16.486	16.2054	16.444	+	Unknown					NotDetected	Detected	NotDetected
15173_pos	854.22	7.0239	18.4179	18.2327	18.3483	18.5715	18.5218		18.7012	12.3951	13.8311	11.9283	14.2666	14.0011		11.8439	14.4444	15.1592	13.952	11.7384	14.2677		15.1026	+/-	[M+H]+, [M-H]-			+	[M+H]+	Detected	NotDetected	NotDetected
15174_pos	1058.79	7.0251	16.1912	16.3167	16.978	16.3087	16.4248	15.9017	16.5716	16.5147	16.0434	16.1551	16.4532	16.3854		16.5317	16.2096	16.128	16.1732	15.9545	16.0588		16.1686	+	Unknown					NotDetected	Detected	NotDetected
15176_pos	111.117	7.0264	15.9007	16.0207	16.5599	16.4362	15.8448		16.6422	13.5104	13.9636	14.5947	13.6526	12.614		13.1487	17.4955	17.4737	19.4822	17.3286	17.744		17.612	+	Unknown					Detected	NotDetected	NotDetected
15180_pos	199.169	7.0274	16.4326	16.896	16.9248	16.815	16.4326		16.8603	13.136	12.0473	12.0038	13.3505	9.10058		16.3056	17.4877	17.3041	20.4397	17.1548	18.168		18.2554	+	Unknown					Detected	NotDetected	NotDetected
15181_pos	678.256	7.0287	18.025	17.9372	17.9902	17.9979	17.8885		18.0532	13.6573	11.1762	13.5178	12.5177	10.1168		15.1231	14.0573	13.3807	11.2662	12.0599	13.3116		13.9764	+	Unknown					Detected	NotDetected	NotDetected
15183_pos	556.278	7.0333	16.4798	16.27	16.9343	16.6107	16.6114		16.6036	14.009	11.973	14.7008	15.173	10.0078		9.28261	14.2873	13.9552	15.0533	14.5801	14.0711		12.5687	+	Unknown					Detected	NotDetected	NotDetected
15184_pos	304.248	7.0334	15.8757	16.225	16.2612	16.282	15.8166		16.8867	7.25961	13.3551	15.0755	10.6597	13.9242		13.8118	17.5281	17.4666	20.1721	17.4604	18.1718		18.2123	+	Unknown					Detected	NotDetected	NotDetected
15186_pos	584.321	7.0378	18.3212	18.2915	17.8643	18.5721	18.2814		18.1813	16.2352	16.1732	16.2344	16.5589	16.4874	16.2145	16.3608	16.1542	16.18	16.961	16.0452	16.3049		16.4067	+	Unknown					Detected	Detected	Detected
15191_pos	555.271	7.0434	17.7115	17.6966	17.1723	17.8416	17.7978		18.0183	15.7923	15.4476	15.5516	15.6871	16.1877		15.7435	15.4195	15.6134	15.9545	15.396	15.7573	15.4348	15.5684	+	Unknown					Detected	NotDetected	NotDetected
15197_pos	1584.68	7.0477	16.217	16.4633	17.2099	16.6519	16.6586		16.6702	16.5806	16.3204	16.4016	16.6114	16.4881	16.3289	16.7273	16.4685	16.2434	16.5454	16.3555	16.3623	16.2253	16.2491	+	Unknown					NotDetected	NotDetected	NotDetected
15199_pos	754.371	7.0499	18.3335	18.4456	18.6266	18.4901	18.4713		18.5606	13.2331	12.5569	13.5819	14.8242	15.2117		13.1902	13.3445	13.5008	13.756	12.62	14.9492		13.8174	+	[M+Na]+	low score: PS 33:9	low score: PS 33:9: [M+Na]+: 0.768			Detected	NotDetected	NotDetected
15200_pos	756.372	7.0502	16.669	16.9535	16.7435	16.6847	16.6395		16.834	13.1209	11.4121	15.0786	12.72	13.392		7.95458	12.8838	14.5326	14.5096	13.2083	12.9142		14.2881	+	Unknown					Detected	NotDetected	NotDetected
15203_pos	274.274	7.0509	16.7314	16.9782	17.7481	17.0097	17.049	16.168	16.6623	16.8903	16.6645	16.7811	16.9187	16.8228		16.9494	16.8523	16.7314	16.8141	16.595	16.6883		16.7115	+	Unknown					NotDetected	NotDetected	NotDetected
15217_pos	512.3	7.0671	16.6568	16.9738	16.9375	17.1341	17.0867		16.9826	14.4401	15.0623	13.1736	14.5875	13.6597		11.7132	14.468	14.1069	14.8391	14.6868	12.8791		15.158	+/-	[M+H]+, [M-H]-			+	[M+H]+	Detected	NotDetected	NotDetected
15337_pos	97.0048	7.0671	15.5501	15.8851	16.5201	15.4276	15.8567		15.8882	16.1066	15.6641	15.9398	16.1102	16.2483	15.8651	16.3913	16.0427	15.799	16.0813	15.9595	16.0876		15.9763	+	Unknown					Detected	Detected	Detected
15218_pos	694.404	7.0697	17.7658	17.8294	17.6907	17.9354	17.7884		17.8759	14.3676	13.5582	13.24	11.1845	11.5695		14.713	15.296	15.2281	12.5373	11.0387	14.9622		15.0209	+	Unknown					Detected	NotDetected	NotDetected
15222_pos	666.433	7.0733	18.6313	18.0613	18.5884	18.2766	18.5589		18.5873	16.3886	16.0735	16.2272	16.6653	16.7771		16.5451	13.8423	15.2824	15.3883	14.1968	10.7306		14.6359	+/-	[M+H]+, [M-H]-			+	[M+H]+	Detected	NotDetected	NotDetected
15224_pos	434.377	7.0764	14.1075	14.3939	15.1493	14.6614	14.615		14.6058	12.9361	13.0109	14.2959	12.9582	12.0597		12.6846	13.0632	14.7544	10.5015	13.4465	13.533		14.2648	+	Unknown					Detected	NotDetected	NotDetected
15228_pos	530.289	7.0796	18.3453	18.089	18.5415	17.9279	18.229		18.2954	16.6901	15.7619	16.3212	17.5514	17.7956		17.1685	15.4575	15.8746	15.8725	15.8224	16.1573		16.0776	+	Unknown					Detected	Detected	NotDetected
15234_pos	377.316	7.0874	15.1168	15.4288	16.1255	15.2937	15.4883		15.5316	16.1646	15.5808	15.6519	15.7831	15.9344	15.5775	15.9772	15.3136	15.7026	15.7967	15.0131	15.4433	15.5749	15.5758	+	Unknown					NotDetected	NotDetected	NotDetected
15240_pos	529.312	7.0937	16.6793	16.715	17.1815	16.7956	16.5878		16.7025	9.56489	12.9239	14.1631	14.0147	12.071		13.6665	14.8928	11.3445	11.0974	15.1641	12.642		11.945	+	Unknown					Detected	NotDetected	NotDetected
15255_pos	586.432	7.1109	18.6229	18.5846	18.2618	18.7414	18.3926		18.6041	14.0185	13.0308	10.3132	14.0579	12.8812		13.2485	12.7941	12.3533	13.3969	11.6593	14.9659		13.7472	+	Unknown					Detected	NotDetected	NotDetected
15257_pos	516.353	7.1131	20.2987	20.4525	20.3516	20.5185	20.3143		20.3977	12.2988	14.3005	14.894	13.7908	10.0333		14.1537	11.5322	13.5473	10.6265	12.9876	13.893		12.5069	+	Unknown					Detected	NotDetected	NotDetected
15258_pos	557.379	7.1134	18.7408	18.5431	17.9349	18.8237	18.864		18.9602	15.0751	12.5786	15.1906	15.1448	13.5248		10.8365	14.7497	12.0653	14.6224	14.1907	14.9037		14.9684	+	Unknown					Detected	NotDetected	NotDetected
15263_pos	266.256	7.1174	14.2082	13.715	13.8044	12.9768	13.164	15.5315	14.3436	15.9069	15.8034	15.7285	15.9458	15.91		15.9404	15.7118	15.5801	15.9104	15.6111	15.714		15.6983	+	Unknown					NotDetected	Detected	NotDetected
15270_pos	834.558	7.1208	18.8614	18.8916	18.3928	18.9174	18.738		18.8851	11.9581	13.5948	15.1782	15.1472	12.2937		11.8587	11.9117	15.0401	12.9442	14.4182	9.70393		15.018	+	Unknown					Detected	NotDetected	NotDetected
15282_pos	427.199	7.1302	14.1802	14.5029	15.6629	14.187	14.4051		14.6836	14.9092	14.8824	14.8194	14.9053	14.6829		14.9049	14.9825	14.9233	15.2101	14.8083	14.7464		14.7849	+	Unknown					Detected	NotDetected	NotDetected
15296_pos	397.294	7.1411	16.6076	17.0391	16.863	16.8243	16.7126		16.8319	17.1155	16.693	16.871	17.0808	16.975	17.0207	16.9023	16.915	15.2489	17.1486	17.1066	17.0236	16.8106	17.0391	+	Unknown					Detected	NotDetected	NotDetected
15298_pos	230.248	7.1415	15.5207	15.7132	16.863	19.1775	16.7598		17.5471	16.8228	16.6442	16.4888	16.9067	16.8029		16.8631	17.2871	16.5903	16.878	16.5423	16.8566		16.7383	+	[M+H]+	N,N-Dimethyldodecylamine N-oxide	N,N-Dimethyldodecylamine N-oxide: [M+H]+: 0.902			Detected	NotDetected	NotDetected
15305_pos	570.355	7.1472	22.87	22.9369	22.8433	22.9689	22.8799		22.8484	16.5468	16.3181	17.7159	16.2883	17.3033		15.909	14.1005	14.976	12.6097	9.8874	13.269		13.6751	+/-	[M+H]+, [M+Acetate]-	LPC 22:5	LPC 22:5: [M+H]+: 0.961	+	[M+H]+	Detected	Detected	NotDetected
15318_pos	324.076	7.1618	16.0387	16.3782	17.18	16.274	16.4319	15.9704	16.2875	16.497	16.4298	16.5838	16.5878	16.6076	16.2915	16.6489	16.514	16.672	16.6684	16.4262	16.3675		16.3854	+	Unknown					NotDetected	Detected	Detected
15327_pos	710.345	7.1717	19.6615	19.6722	19.8746	19.8107	19.8237		19.8447	13.5155	13.3777	12.0069	14.3274	14.2939		14.433	15.1069	12.1618	13.439	10.3215	14.3066		14.1052	+	Unknown					Detected	NotDetected	NotDetected
15331_pos	598.35	7.175	18.4697	17.8838	18.2792	18.0652	18.4001		18.3186	14.6394	12.03	13.1354	11.4193	14.8307		12.2718	15.0204	14.165	14.8053	14.4713	15.2613		13.8171	+	Unknown					Detected	NotDetected	NotDetected
15332_pos	712.346	7.175	18.0068	17.9928	18.2282	18.009	18.1266		17.9266	10.8496	11.143	14.7488	13.4636	14.9075		14.0363	13.8812	11.582	14.9936	14.2973	15.1256		13.7012	+	Unknown					Detected	NotDetected	NotDetected
15339_pos	353.939	7.1766	17.4722	17.715	18.5592	17.7412	17.8859		17.7875	17.9555	17.8757	17.9962	18.1366	18.0081	17.9397	18.133	18.1685	17.9005	18.0987	17.9054	17.8774	17.9205	17.9357	+	Unknown					Detected	NotDetected	NotDetected
15341_pos	362.29	7.1805	15.7481	15.909	16.0564	15.598	15.5234	15.5072	15.6568	15.8809	15.7033	15.763	15.8637	15.8362	15.7447	15.8934	15.6437	15.9192	15.9048	15.5723	15.7124		15.6665	+	Unknown					NotDetected	NotDetected	NotDetected
15343_pos	327.254	7.182	15.79	15.9743	16.4118	15.8837	15.79		15.7144	15.6552	15.2638	15.6221	15.864	15.6186		15.7072	15.5461	15.5692	15.7561	15.518	15.5566		15.4248	+	Unknown					Detected	NotDetected	NotDetected
15170_pos	1505.21	7.1921	15.651	15.7844	16.4777	15.8748	15.8799	15.4291	15.9679	16.1447	15.7179	15.8448	16.1594	16.1603	15.5955	16.0849	15.8502	15.7179	16.0377	15.3543	15.9216		16.0102	+	Unknown					NotDetected	Detected	Detected
15351_pos	650.381	7.1948	17.8929	18.3985	18.1549	18.2214	18.0354		17.9916	14.6143	12.816	14.6	14.8938	14.6788		14.7549	11.8857	14.3975	14.9132	14.9637	14.8461		13.4619	+	Unknown					Detected	NotDetected	NotDetected
15352_pos	651.38	7.1952	16.9023	16.9649	17.1026	17.2776	17.1494		17.0438	14.839	13.1333	11.3254	13.6369	13.9743		12.492	14.9141	14.3967	14.626	14.5611	14.4201		13.6597	+	Unknown					Detected	NotDetected	NotDetected
15381_pos	195.123	7.1952	15.5697	16.1227	16.712	16.197	16.5248	15.5904	16.0321	16.1842	16.0353	16.236	16.4476	16.0601		16.2812	16.048	16.212	16.168	16.0794	16.0583		16.0912	+	Unknown					NotDetected	NotDetected	Detected
15360_pos	506.29	7.2097	16.8757	16.554	17.0354	16.8542	17.1333		16.6984	13.8857	13.6125	12.1083	12.8679	13.841		15.0138	13.2862	13.4071	11.2975	10.9029	12.8551		14.0527	+	Unknown					Detected	NotDetected	NotDetected
15389_pos	472.205	7.2107	16.0486	16.2924	17.0776	16.2875	16.3204	15.9151	16.3015	16.1894	16.168	16.3084	16.337	16.232	16.3593	16.3312	16.3219	16.1689	16.2845	16.0452	16.1464		16.2285	+	Unknown					NotDetected	NotDetected	Detected
15365_pos	503.069	7.2233	16.9565	16.9294	17.2405	16.9141	17.0236		17.2883	12.9119	10.8462	14.6759	12.4596	14.1124		13.9307	15.2233	14.3071	13.7006	14.6009	13.7101		13.3937	+	Unknown					Detected	NotDetected	NotDetected
15368_pos	311.186	7.226	16.5646	16.8275	17.5447	16.9294	16.8034	16.444	16.7912	16.9758	16.8888	17.1521	16.958	16.9958	16.7749	17.0283	16.9525	17.015	16.9807	16.8896	16.854		16.9277	+	Unknown					NotDetected	Detected	NotDetected
15233_pos	528.309	7.2301	18.8264	18.9084	18.8667	18.92	18.868		18.9627	16.0613	16.0876	16.0749	16.3972	15.9654		16.0931	15.4518	15.7486	16.1372	15.7128	15.9215		15.7797	+/-	[M+H]+, [M-H]-			+	[M+H]+	Detected	Detected	NotDetected
15371_pos	507.065	7.2312	16.9233	16.8095	17.0611	17.1124	16.9223		16.9228	12.676	14.0356	14.3761	15.2878	14.5589		13.8402	13.6556	14.3066	15.1969	14.3386	13.0634		14.9285	+	Unknown					Detected	NotDetected	NotDetected
15373_pos	690.433	7.2322	17.4001	17.1558	17.3365	17.2832	17.1923		16.9595	15.2193	14.1518	12.8251	15.0126	12.2719		14.7366	15.0757	12.5052	14.0496	12.6655	13.3697		15.0412	+	Unknown					Detected	NotDetected	NotDetected
15374_pos	505.067	7.2324	18.0541	17.9119	17.8725	17.9102	18.0064		17.8869	16.2828	15.8845	16.1164	16.0564	16.3548		16.4483	15.9598	15.8966	16.6149	15.774	16.0598		16.0763	+	Unknown					Detected	NotDetected	NotDetected
15378_pos	354.939	7.2403	17.2624	17.5612	18.2843	17.4585	17.6358	17.3025	17.6152	17.676	17.4768	17.6364	17.7786	17.6765		17.8103	17.5801	17.5996	17.5996	17.572	17.544		17.5585	+	Unknown					NotDetected	NotDetected	NotDetected
15387_pos	690.362	7.2521	16.2237	16.4922	17.0041	16.6445	16.5018		16.5332	14.5394	11.8256	12.565	14.0358	13.3843		14.5429	14.2569	13.7842	15.1068	10.8447	14.9189		14.9011	+	Unknown					Detected	NotDetected	NotDetected
15417_pos	1241.27	7.2876	15.7222	15.8432	16.6629	15.9171	15.9779	15.4532	15.8989	15.9276	15.8416	15.5891	16.1324	15.8448		16.1612	15.8924	15.5395	16.2237	15.4949	15.8561	15.8914	15.7203	+	Unknown					NotDetected	Detected	NotDetected
15434_pos	148.097	7.291	15.712	15.7447	16.6623	15.9395	15.8893		16.1978	15.9816	15.7936	15.9112	15.8809	15.8804		16.0076	15.8792	15.8341	16.0094	15.7132	15.9505		15.8108	+	Unknown					Detected	NotDetected	NotDetected
15419_pos	396.145	7.2916	19.4675	19.6744	20.6189	19.7589	20.055		20.015	20.2261	20.0209	19.9396	20.3019	20.284	19.9295	20.3634	19.9528	19.9813	20.2624	19.8966	19.9938		19.9676	+	Unknown					Detected	NotDetected	NotDetected
15422_pos	388.316	7.2938	15.2124	15.0633	15.6943	15.4376	15.3567		15.6308	13.4266	14.546	13.3296	12.9203	14.3106		11.3581	15.1507	11.4423	15.0111	14.7567	15.0919		15.0918	+	Unknown					Detected	NotDetected	NotDetected
15423_pos	666.319	7.2949	19.0387	19.0042	18.944	19.0701	19.0643		19.1657	12.5746	14.1201	14.1709	15.0367	14.2661		13.6684	13.0739	13.6535	15.1989	12.2407	14.191		14.3193	+	Unknown					Detected	NotDetected	NotDetected
15427_pos	668.32	7.2983	17.0976	17.3231	17.4215	17.3013	17.5258		17.2389	11.8607	12.9569	14.0612	11.8206	13.27		14.2512	13.6378	14.0842	14.9618	15.1014	12.82		14.024	+	Unknown					Detected	NotDetected	NotDetected
15428_pos	411.322	7.2996	15.2107	15.3722	15.8914	15.7354	15.8704	15.3925	15.9354	15.6282	15.4049	15.0657	15.4839	15.6082		15.5126	15.4561	15.0219	15.8491	15.617	15.8459	15.5126	15.5606	+	Unknown					NotDetected	NotDetected	NotDetected
15432_pos	670.326	7.3023	16.598	16.8417	17.1372	16.7505	16.7862	15.9354	16.711	17.388	17.0967	17.1169	16.9177	16.9525	16.3396	17.2028	16.4212	16.1629	16.7476	16.3192	16.5893		16.3434	+	Unknown					NotDetected	Detected	NotDetected
15433_pos	371.296	7.3026	16.6476	16.6681	16.939	16.6925	16.8226	16.3728	16.7619	16.5876	16.3287	16.486	16.6106	16.4226	16.4419	16.669	16.4943	16.3831	16.4867	16.2846	16.3882		16.3117	+	Unknown					NotDetected	NotDetected	NotDetected
15437_pos	508.34	7.309	20.2488	20.3123	20.2278	20.2844	20.3331		20.2674	14.3162	13.9469	14.914	15.0104	15.0605		12.4773	11.6724	12.6993	15.3058	11.5748	14.5191		14.8934	+/-	[M+H]+, [M+Acetate]-	LPC 17:1/0:0	LPC 17:1/0:0: [M+H]+: 0.968	+	[M+H]+	Detected	NotDetected	NotDetected
15440_pos	1601.71	7.3121	17.5749	17.4301	18.5021	17.8092	17.889		17.8472	17.8521	17.5498	17.7071	17.9092	17.8327		17.9625	13.3559	11.5114	14.101	13.0827	15.0788		14.1483	+	Unknown					Detected	NotDetected	NotDetected
15441_pos	562.351	7.3126	16.1698	16.2352	16.9043	16.1663	16.3196		16.3558	8.27133	11.3042	10.5425	13.5594	11.938		13.9508	11.1353	15.2396	15.2553	14.1687	14.1335		13.3527	+	Unknown					Detected	NotDetected	NotDetected
15447_pos	606.352	7.3177	18.029	18.0529	17.9965	18.2948	18.4127		18.3895	13.6374	13.9403	10.4999	14.9088	14.4628		13.759	14.5776	14.4294	14.4764	12.694	14.8359		13.5376	+	Unknown					Detected	NotDetected	NotDetected
15460_pos	251.983	7.3339	18.1704	18.455	19.4032	18.5103	18.4661		18.2678	18.9352	18.7496	18.8916	18.9097	18.8132		18.8916	18.8426	18.6401	18.8707	18.6225	18.6628		18.8059	+	Unknown					Detected	Detected	NotDetected
15461_pos	506.297	7.3358	16.1035	16.2474	16.8872	16.419	16.4012	15.658	16.4288	16.2126	15.9098	15.9851	16.2867	16.2144	16.1542	16.3555	15.9223	15.91	15.9773	15.9634	15.8243		15.9788	+	Unknown					NotDetected	NotDetected	Detected
15464_pos	352.263	7.34	16.1809	16.1983	16.4398	16.1902	16.4052		16.142	15.5775	15.37	15.5593	15.6283	15.6535		15.5729	12.5393	14.4667	14.3321	14.7653	9.88704		13.6825	+	Unknown					Detected	NotDetected	NotDetected
15468_pos	223.976	7.3439	18.3928	18.848	19.5439	18.7322	18.7878	18.4694	18.5093	19.1913	19.0758	19.1074	19.2548	19.161	18.9149	19.2039	19.1047	18.9423	19.1385	18.9317	18.8561		19.0168	+	Unknown					NotDetected	NotDetected	NotDetected
15470_pos	465.312	7.3454	17.0808	17.0438	17.4348	17.2688	17.0396		17.1084	16.2931	15.9131	16.2844	16.222	16.4826		16.3585	15.9569	15.5461	16.4671	15.7333	16.0724		16.0221	+	Unknown					Detected	Detected	NotDetected
15633_pos	1057.79	7.3509	16.2684	16.5339	16.9948	16.5593	16.937	15.6556	16.642	16.5441	16.1188	16.2796	16.4684	16.3502		16.5993	16.3854	15.9048	16.2007	16.1851	15.9505		16.1508	+	Unknown					NotDetected	NotDetected	Detected
15482_pos	410.161	7.3526	17.3668	17.5524	18.4963	17.6592	17.8986		17.8539	18.2195	18.009	17.9716	18.3542	18.3544	17.9615	18.2775	17.9888	17.827	18.3504	17.974	18.2996	18.0895	17.9984	+	Unknown					Detected	Detected	NotDetected
15483_pos	1425.74	7.3532	17.174	17.3084	18.1659	17.4801	17.5958	16.699	17.497	17.4145	17.1209	17.1834	17.6367	17.2187	17.124	17.4804	17.292	17.1849	17.286	17.3017	17.2459		17.1039	+	Unknown					NotDetected	Detected	NotDetected
15485_pos	762.314	7.3544	16.1758	16.2137	16.2377	16.1978	16.2772		16.2253	16.7331	15.9672	16.0721	16.4507	16.7493	16.2327	16.4694	15.9989	15.8659	15.8243	15.767	15.6978		15.9039	+	Unknown					Detected	NotDetected	NotDetected
15486_pos	662.025	7.3568	17.694	17.7484	17.7504	17.9271	17.778		17.9987	14.7459	12.8842	9.17406	10.4147	14.3057		14.2452	15.2935	12.9451	14.8505	10.9164	11.8993		11.7039	+	Unknown					Detected	NotDetected	NotDetected
15487_pos	351.253	7.3571	16.3449	16.5948	16.6531	16.5281	16.7636		16.5566	13.562	8.04805	12.9758	8.63833	11.5133		14.8989	13.2127	13.3409	14.8985	14.068	15.0072		12.773	+	Unknown					Detected	NotDetected	NotDetected
15490_pos	252.232	7.3595	16.1138	16.3957	17.0976	16.4433	16.3837		16.4221	14.3764	14.0793	14.7035	14.0666	11.2835		13.8291	15.0788	14.9076	14.6912	12.6309	13.0236		14.8945	+	Unknown					Detected	NotDetected	NotDetected
15491_pos	386.291	7.36	15.7619	15.6057	16.3898	15.8023	16.0555		15.7878	12.9661	13.4094	11.5227	15.1723	12.8846		15.1381	13.4938	13.1992	14.9623	13.1868	12.4348		14.4464	+	Unknown					Detected	NotDetected	NotDetected
15466_pos	570.457	7.3633	9.36073	13.2651	13.3669	13.1293	14.0371	16.3472	14.4594	16.986	16.7064	16.8593	17.1026	17.1017		17.1262	16.7479	16.7377	16.4483	16.5018	16.6604	16.4603	16.5762	+	Unknown					NotDetected	NotDetected	NotDetected
15494_pos	1270.7	7.3667	16.8045	16.9816	17.7082	16.9505	16.7073		16.6476	16.79	16.5878	16.9455	16.8613	16.7418		16.8751	16.7764	16.957	16.6811	16.7447	16.5626		16.7197	+	Unknown					Detected	NotDetected	NotDetected
15495_pos	1254.73	7.3673	18.3011	18.529	18.9958	18.5006	18.6194		18.4967	12.2418	14.0811	13.8913	15.0615	13.9896		13.1827	14.8359	14.0246	14.8336	11.2397	13.6069		13.7605	+	Unknown					Detected	NotDetected	NotDetected
15497_pos	119.089	7.369	16.755	17.0799	17.633	17.004	17.041	16.4455	16.9415	16.9987	16.7389	16.9812	16.9816	16.9482		17.0652	16.9481	17.003	17.0429	16.8711	16.853		16.9676	+	Unknown					NotDetected	Detected	NotDetected
15501_pos	473.956	7.372	18.2266	18.5446	19.5775	18.5993	18.5293		18.2929	19.234	19.0097	19.2195	19.1652	18.8746		19.2039	19.1277	19.0689	19.2933	19.0056	18.9713		19.1538	+	Unknown					Detected	NotDetected	NotDetected
15515_pos	538.315	7.3819	17.1008	17.4222	17.0183	17.5301	17.2844		17.2062	13.9374	13.5641	14.1541	13.6247	13.7647		13.4054	11.7978	13.1328	11.4665	13.2302	14.7659		12.9895	+	Unknown					Detected	NotDetected	NotDetected
15516_pos	309.04	7.3825	18.1581	18.4545	19.2381	18.4346	18.7079	18.1955	18.7301	18.7341	18.5181	18.6318	19.0269	18.8467	18.4451	18.8703	18.6624	18.5063	18.6591	18.4911	18.7596		18.4467	+	Unknown					NotDetected	Detected	NotDetected
15517_pos	706.867	7.3835	16.9405	17.0159	17.8114	17.1355	17.1477		17.2426	17.1128	16.8313	16.9268	17.2374	17.0772	16.5268	17.4136	16.963	16.7512	16.9348	16.6907	16.8514		16.8497	+	Unknown					Detected	NotDetected	NotDetected
15518_pos	1606.66	7.3836	16.9924	17.2616	17.8617	17.2104	17.3438		17.4568	13.6187	13.6638	13.348	12.9936	12.177		13.8685	13.8034	13.1612	13.2319	14.7775	14.648		13.5141	+	Unknown					Detected	NotDetected	NotDetected
15522_pos	365.364	7.3918	11.4456	14.4259	14.6009	13.5493	14.2075	15.4183	12.6053	11.6513	11.7253	14.6611	15.0647	14.108		10.6156	16.0592	16.7681	15.9846	15.5968	15.7811	15.9704	15.6823	+	Unknown					NotDetected	NotDetected	NotDetected
15523_pos	726.844	7.3919	19.2634	19.5807	19.8521	19.369	19.3858		19.383	14.2353	14.0485	15.0663	14.1775	13.5281		13.6653	13.6506	14.0489	13.6361	15.213	15.02		15.2951	+	Unknown					Detected	NotDetected	NotDetected
15525_pos	121.051	7.3974	21.1311	21.3547	22.1013	21.4161	21.462		21.3542	13.7876	11.222	14.052	13.6719	14.5508		14.6765	12.9586	12.377	15.1082	14.0796	13.7402		14.9092	+	Unknown					Detected	NotDetected	NotDetected
15531_pos	616.346	7.399	19.1849	19.3728	19.2237	19.5588	19.5976		19.3235	12.4115	12.9114	14.3465	13.9539	13.1148		13.5863	14.8073	14.6889	14.0815	12.5304	13.4419		14.5667	+	Unknown					Detected	NotDetected	NotDetected
15537_pos	442.151	7.4068	15.1452	15.2354	15.9425	15.2367	15.518	15.3928	15.5328	15.6907	15.3078	15.3594	15.8767	15.5993		15.5031	15.5269	15.4082	15.7014	15.337	15.5993	15.4476	15.2554	+	Unknown					NotDetected	Detected	NotDetected
15539_pos	1078.77	7.4073	18.7496	19.0906	19.5223	18.9738	19.0269		19.0316	15.0337	14.8282	11.4799	13.8531	14.8163		14.5949	13.8275	14.3722	12.7768	13.475	13.9079		15.0639	+	Unknown					Detected	NotDetected	NotDetected
15550_pos	642.362	7.4222	17.738	17.8177	17.5507	17.977	17.901		17.8199	15.1927	14.8967	14.5939	13.4133	14.4913		14.9432	13.1661	13.8327	14.7764	13.7214	14.8659		14.5479	+/-	[M+H]+, [M-H]-			+	[M+H]+	Detected	NotDetected	NotDetected
15777_pos	485.218	7.4226	18.1734	18.4314	19.1839	18.4555	18.4972		18.3821	18.4235	18.1427	18.4194	18.4997	18.566	18.1612	18.5098	18.392	18.4742	18.5159	18.2899	18.39	18.2479	18.4566	+	Unknown					Detected	Detected	NotDetected
15556_pos	622.292	7.4261	18.644	18.7277	18.7419	18.6957	18.7271		18.7638	12.5704	12.3702	14.5085	14.0365	13.1835		12.081	12.9257	14.9889	13.2683	14.2042	12.8093		14.9254	+	Unknown					Detected	NotDetected	NotDetected
15569_pos	352.108	7.4426	16.8161	17.0578	17.9518	16.8577	17.0434	16.7091	16.8914	17.229	17.2179	17.3498	17.3887	17.3457	17.1779	17.4154	17.207	17.3585	17.3935	17.2239	17.17		17.2353	+	Unknown					NotDetected	Detected	NotDetected
15575_pos	1094.74	7.4524	17.7047	17.9276	18.4652	17.9141	17.7786		17.606	17.6692	17.3928	17.9375	17.5897	17.5798		17.7052	17.3994	17.6476	17.5214	17.6183	17.4108	17.1974	17.5351	+/-	[M]+, [M+Acetate]-			+	[M]+	Detected	NotDetected	NotDetected
15576_pos	562.328	7.454	17.2125	17.0817	17.1895	17.0359	17.1071		17.2083	12.4989	9.17718	13.9474	10.8372	14.1958		15.1846	13.1649	13.0883	14.1734	10.9595	14.3042		13.4528	+	Unknown					Detected	NotDetected	NotDetected
15578_pos	516.355	7.4549	16.8253	17.0876	17.4236	17.2998	16.9064		17.0112	14.1784	12.8593	13.7719	15.1982	15.0673		12.765	13.0022	14.1013	10.7886	14.5854	13.0801		13.1633	+	Unknown					Detected	NotDetected	NotDetected
15582_pos	338.092	7.4592	18.8955	19.2133	19.9689	19.1828	19.3128	18.8574	19.1743	19.4472	19.2813	19.3681	19.5847	19.369	19.2007	19.5629	19.4068	19.3895	19.5999	19.2554	19.2938		19.3177	+	Unknown					NotDetected	Detected	NotDetected
15579_pos	1080.75	7.4621	16.497	16.6735	17.497	16.8908	17.0721		16.8762	8.92964	13.3938	13.9353	14.388	14.0819		14.1862	13.0285	12.3366	14.8212	13.1372	14.6452		13.1361	+	Unknown					Detected	NotDetected	NotDetected
15586_pos	1430.7	7.4623	17.7032	18.0152	18.4633	17.8968	18.0214		17.9911	13.6384	12.3421	13.7056	14.9049	15.1225		13.1836	12.9576	14.3543	12.8686	13.476	14.944		14.5339	+	Unknown					Detected	NotDetected	NotDetected
15588_pos	411.181	7.4635	18.5285	18.7067	19.5113	18.7194	18.7667	18.5285	18.5948	14.5892	13.316	14.0082	14.5818	13.8682		14.4216	19.0126	18.5555	18.8992	18.5685	18.656		18.8207	+	Unknown					NotDetected	NotDetected	NotDetected
15594_pos	471.203	7.4704	18.485	18.7088	19.405	18.6445	18.7361		18.5862	18.667	18.4602	18.6322	18.5809	18.635		18.6963	15.0746	12.7918	12.9541	13.0532	13.8989		18.6415	+	Unknown					Detected	NotDetected	NotDetected
15599_pos	469.223	7.477	16.6537	16.6265	17.7783	16.911	17.0726	16.7539	16.9684	17.1749	17.1385	17.1989	17.3514	17.2832	16.8226	17.3307	17.1685	16.9981	17.2245	16.9064	17.3339		17.0467	+	Unknown					NotDetected	Detected	NotDetected
15610_pos	519.326	7.491	17.3373	17.497	17.2728	17.2696	17.1974		17.1957	8.75988	14.987	8.42187	14.9941	11.7429		15.2185	14.0333	11.4208	15.4606	14.2297	14.664		13.3844	+	Unknown					Detected	NotDetected	NotDetected
15831_pos	250.987	7.4914	20.4464	20.6831	21.5066	20.6134	20.671		20.4455	20.9802	20.8531	21.0515	20.9982	20.8076	20.8	21.0539	20.939	21.0504	21.0507	20.9481	20.7249	20.7843	20.9805	+	Unknown					Detected	Detected	NotDetected
15613_pos	635.52	7.4945	16.9182	16.9649	17.3564	17.1542	17.0967		17.6333	14.5482	13.2878	14.5259	14.1785	14.4153		12.898	15.225	11.4325	12.7947	10.5064	13.8118		14.956	+	Unknown					Detected	NotDetected	NotDetected
15618_pos	594.494	7.4978	19.9879	19.9738	19.7589	20.062	19.9824		20.0138	11.4274	12.4389	9.3819	13.6345	13.8639		14.5657	12.0899	14.0015	13.3618	13.2455	13.3024		13.8111	+	Unknown					Detected	NotDetected	NotDetected
15620_pos	430.317	7.4991	15.9202	16.014	16.2523	15.8609	15.9605		15.8297	12.3138	14.0585	11.5449	12.6864	11.9666		12.9882	13.3885	14.6475	14.0054	12.0958	14.2685		12.0659	+	Unknown					Detected	NotDetected	NotDetected
15624_pos	184.074	7.5042	17.3843	17.4836	17.7029	17.7895	17.71		17.4901	15.2163	13.4386	13.0597	10.4648	12.3919		12.9022	11.0976	13.8491	14.7052	14.1428	14.4993		14.725	+	[M+H]+	Phosphocholine	Phosphocholine: [M+H]+: 0.826			Detected	NotDetected	NotDetected
15626_pos	502.06	7.505	16.4922	16.5891	16.8135	16.4791	16.518		16.4763	15.1491	13.0153	13.5435	14.0578	11.9014		13.331	11.7158	14.6336	14.4535	12.8597	14.3756		14.0893	+	Unknown					Detected	NotDetected	NotDetected
15630_pos	471.344	7.5067	16.1698	15.9595	16.7735	16.1961	16.3517		16.3321	14.0081	11.959	15.0995	13.5954	14.6318		13.7873	13.5917	14.8073	13.8999	14.4983	15.2213		10.8108	+	Unknown					Detected	NotDetected	NotDetected
15638_pos	504.065	7.5122	17.5707	17.8327	17.8221	17.6987	17.7579		17.8188	16.7424	16.6568	16.7878	16.8308	16.9938		16.7928	16.0508	16.1737	16.6088	16.1359	15.847	16.1191	16.1809	+	Unknown					Detected	Detected	NotDetected
15641_pos	848.573	7.5143	18.6408	18.5143	18.4698	18.6509	18.4895		18.5772	14.5452	14.6579	12.6265	11.9123	14.407		15.0751	11.0386	11.4888	15.3692	13.9873	13.7539		15.2789	+	Unknown					Detected	NotDetected	NotDetected
15642_pos	566.846	7.5145	17.5846	18.0527	18.3915	17.865	17.6463		17.7228	14.2533	14.1484	12.6559	12.9461	14.8687		12.2978	17.6022	17.6829	17.6777	17.5748	17.5435		17.6142	+	Unknown					Detected	NotDetected	NotDetected
15655_pos	453.228	7.5248	17.4853	17.6249	18.539	17.6762	17.6946	17.6139	17.6211	18.1872	18.0104	18.091	18.207	18.0193	17.8717	18.2825	18.159	18.0746	18.3302	18.0965	18.0524		18.1137	+	Unknown					NotDetected	NotDetected	NotDetected
15658_pos	546.356	7.5269	24.4171	24.486	24.419	24.5715	24.4235		24.44	16.381	16.1508	17.7942	17.5537	16.0949		16.4659	11.943	14.8582	15.3795	11.282	14.2634		13.3878	+/-	[M+H]+, [M+Acetate]-	LPC 20:3/0:0	LPC 20:3/0:0: [M+H]+: 0.816	+	[M+H]+	Detected	Detected	NotDetected
15659_pos	719.273	7.5271	16.6351	16.8264	16.9012	16.7536	16.7953	15.8841	16.7302	16.6308	16.1464	16.948	16.556	16.7464		16.9962	16.2476	16.1698	16.2137	15.9263	16.0723		16.1523	+	Unknown					NotDetected	Detected	NotDetected
15804_pos	302.305	7.5299	17.0615	17.1355	17.8601	17.0443	17.7939	17.1521	17.2511	17.1586	17.3308	20.1796	16.6726	16.763		18.5094	16.4812	16.1775	16.3802	15.9654	16.3366	15.8651	16.048	+	Unknown					NotDetected	Detected	NotDetected
15663_pos	439.213	7.5307	19.7445	20.0269	20.8887	19.9415	20.0233		19.8812	20.4105	20.3488	20.3732	20.415	20.2569		20.493	20.4687	20.4865	20.5574	20.4177	20.3383		20.2632	+	Unknown					Detected	Detected	NotDetected
15664_pos	390.883	7.531	16.7828	17.3013	17.9182	16.8017	16.7704		16.5916	12.6978	11.077	12.9248	14.2559	10.1073		14.8576	12.5647	13.1403	15.3089	14.4777	13.0709		15.0024	+	Unknown					Detected	NotDetected	NotDetected
15665_pos	398.342	7.532	16.4312	16.1551	16.4701	16.3419	16.4183		16.2564	14.3548	13.6931	14.5502	14.4093	10.8579		13.0865	11.3415	14.457	12.5364	11.2789	15.1156		11.0622	+	[M+H]+	Solanidine (not validated)	Solanidine (not validated): [M+H]+: 0.942			Detected	NotDetected	NotDetected
15668_pos	554.393	7.5362	16.9115	16.658	16.6774	17.0583	17.381		17.2024	13.1983	12.6514	13.7404	14.6279	13.822		14.0984	14.991	13.8974	14.9466	14.419	13.3031		13.995	+	Unknown					Detected	NotDetected	NotDetected
15676_pos	503.067	7.5415	18.8373	18.8292	18.9713	18.9465	18.8521	16.6183	18.9415	18.0209	17.7261	17.8656	17.9787	18.1596	17.0712	17.948	17.1429	17.4373	17.599	17.1693	17.2883	17.2728	17.4301	+	Unknown					Detected	Detected	NotDetected
15681_pos	174.128	7.544	19.6353	19.6554	19.7366	19.7899	19.5952	17.5586	19.6827	19.0387	18.7367	18.9427	18.9933	19.1549	18.0527	18.9377	18.0276	18.2568	18.5182	17.9931	18.1946	18.0654	18.3627	+	Unknown					Detected	Detected	NotDetected
15682_pos	505.067	7.5444	19.633	19.6638	19.7206	19.7899	19.5968	17.3709	19.6684	18.6583	18.5424	18.6233	18.7029	18.8017	17.6844	18.7864	17.8319	18.274	18.3089	17.8429	17.9802	17.7653	18.0735	+	Unknown					Detected	Detected	NotDetected
15683_pos	662.483	7.5454	18.0606	17.9458	18.0631	18.004	18.1019		18.1938	14.6678	14.6544	11.1136	14.5877	14.7638		13.9182	11.2861	14.8388	13.0119	13.7631	14.7675		14.7075	+	Unknown					Detected	NotDetected	NotDetected
15684_pos	507.065	7.5469	18.5542	18.5801	18.5573	18.7076	18.5776	16.2852	18.6339	17.7026	17.598	17.555	17.5993	17.7343	16.6793	17.6644	16.9289	17.1035	17.2684	16.8513	17.0391	16.7493	17.0926	+	Unknown					Detected	Detected	NotDetected
15690_pos	505.34	7.5574	13.8073	12.6615	13.5782	14.4161	13.819		11.333	16.4161	16.1438	16.1809	16.4657	16.2883		16.369	14.8895	14.8587	15.124	12.6915	12.5934		14.1365	+	Unknown					NotDetected	Detected	NotDetected
15693_pos	702.442	7.5617	17.3551	17.308	17.35	17.2364	17.4186		17.325	15.2237	13.493	14.8806	12.7488	15.0362		13.1645	13.9593	13.001	13.7982	13.6289	14.5829		13.4086	+	Unknown					Detected	NotDetected	NotDetected
15702_pos	504.322	7.5698	18.4043	18.3394	18.2709	18.452	18.3215		18.4573	12.4682	11.8235	14.217	10.5473	12.1808		8.57291	12.7507	13.2862	13.6496	13.6473	11.7056		14.0416	+	Unknown					Detected	NotDetected	NotDetected
15703_pos	578.266	7.5698	17.5742	17.5154	17.6684	17.5971	17.5807		17.7607	13.3293	11.5411	12.1551	15.148	13.4065		14.8663	14.6405	11.8929	15.0134	15.0737	11.2517		13.1871	+	Unknown					Detected	NotDetected	NotDetected
15671_pos	369.962	7.5707	14.7963	14.8907	15.8468	15.2973	15.0238	14.9868	15.2089	15.5315	15.1649	15.2003	15.4204	15.0869		15.4362	15.3059	15.335	15.4742	15.0196	15.4183		15.1682	+	Unknown					NotDetected	NotDetected	Detected
15546_pos	239.148	7.5712	15.6726	15.7811	16.3671	15.5261	15.5514		15.7743	15.91	15.4784	15.91	15.9323	15.8809	15.7539	16.049	15.9515	15.7811	15.8984	15.6702	15.7859		15.7085	+	Unknown					Detected	NotDetected	NotDetected
15712_pos	526.431	7.5792	16.5468	16.6451	17.2132	16.9733	16.5194		16.96	16.4984	16.3112	16.5103	16.6805	16.6624		17.0466	16.3338	16.3758	16.0758	16.141	16.315		16.1758	+	Unknown					Detected	NotDetected	NotDetected
15714_pos	1452.68	7.58	16.4384	17.0121	16.7481	16.4183	16.7302		16.3713	14.1667	13.5315	12.4039	14.4894	13.7557		14.2609	13.7332	11.2678	13.6895	15.2088	12.1448		14.6727	+	Unknown					Detected	NotDetected	NotDetected
15715_pos	1276.72	7.5806	16.9263	17.514	17.186	16.7962	16.855		16.7822	13.244	12.5135	10.0591	11.3204	13.0285		13.549	15.0662	10.7265	13.5558	11.1551	14.8497		15.2037	+	Unknown					Detected	NotDetected	NotDetected
15717_pos	446.348	7.5825	15.1691	15.4839	15.8458	15.1998	15.4715		15.7435	14.5609	15.0214	15.1889	12.1881	12.8917		12.7866	13.6452	15.1768	11.8021	11.9945	13.9866		15.2623	+	Unknown					Detected	NotDetected	NotDetected
15722_pos	390.286	7.5844	18.0947	18.2313	18.5159	18.2632	18.1911		18.1721	14.476	11.8661	14.5599	14.6781	10.9022		12.2626	13.2737	15.0722	11.3232	12.363	12.8938		12.3193	+	Unknown					Detected	NotDetected	NotDetected
15723_pos	431.316	7.5847	15.2589	15.3723	15.5839	15.6258	15.6408		15.6133	13.7793	15.0396	14.2978	13.662	14.0081		14.3994	14.1514	15.2236	11.5295	13.4375	14.9497		11.94	+	Unknown					Detected	NotDetected	NotDetected
15724_pos	460.363	7.5849	17.9924	17.9565	18.0167	18.1444	18.1095		18.1355	11.8	12.6927	14.276	15.0913	12.0024		14.1535	11.9289	12.6634	14.7844	14.5571	11.8523		12.1778	+	Unknown					Detected	NotDetected	NotDetected
16048_pos	388.269	7.5853	17.8437	18.0095	18.2045	18.0532	18.0983		17.9455	10.5666	9.11392	13.0805	15.2949	13.9935		14.1432	12.2973	14.6196	14.563	11.5495	11.5166		15.1568	+	Unknown					Detected	NotDetected	NotDetected
15727_pos	299.186	7.5856	17.1538	17.2116	17.2899	17.3041	17.2503		17.0886	9.39763	12.6439	14.7852	13.4084	12.7113		14.7096	13.2123	11.2959	15.4189	12.7847	12.8507		12.1797	+	Unknown					Detected	NotDetected	NotDetected
15728_pos	472.363	7.5857	16.5147	16.6978	16.9033	16.9919	16.5749		16.5606	14.6881	12.029	14.0725	14.2273	13.7311		14.3485	14.823	11.8043	15.3688	13.555	14.1362		13.9959	+	Unknown					Detected	NotDetected	NotDetected
15731_pos	373.259	7.5873	18.1286	18.1352	18.4872	18.2556	18.2636		18.244	14.1743	13.6503	14.6996	11.2279	12.2742		14.1512	15.0004	14.1843	15.0749	14.2153	14.6864		14.0899	+	Unknown					Detected	NotDetected	NotDetected
15733_pos	574.351	7.5884	18.1925	17.9223	18.4325	17.9654	18.2212		18.1053	16.4688	16.3475	16.5675	16.5651	16.8128		16.1155	11.5783	11.8101	13.1423	14.3816	15.0829		14.5947	+	Unknown					Detected	NotDetected	NotDetected
15735_pos	371.244	7.589	17.3758	17.4469	17.8166	17.5167	17.4465		17.6174	12.27	9.12103	13.4857	15.2498	10.8064		13.9841	14.437	10.3655	15.2531	11.6201	12.2397		13.8618	+	Unknown					Detected	NotDetected	NotDetected
15736_pos	474.378	7.5892	16.2796	16.4715	16.7504	16.7995	16.3235		16.6258	9.85961	11.7231	13.4586	11.5094	14.8555		13.0064	12.78	14.7108	10.4206	14.5183	13.9122		13.8245	+	Unknown					Detected	NotDetected	NotDetected
15741_pos	706.465	7.5927	18.0929	17.8229	18.1633	17.9296	18.2253		17.9143	15.2176	11.089	14.9735	13.9	13.3196		14.3675	13.9463	15.2457	11.675	15.1353	14.9023		11.7908	+	Unknown					Detected	NotDetected	NotDetected
15744_pos	458.348	7.5938	17.1222	17.2568	17.517	17.4291	17.2927		17.2927	13.8576	13.7715	14.4506	14.6443	11.5195		13.6302	12.7902	14.7357	14.9838	12.3772	12.6937		14.7483	+	Unknown					Detected	NotDetected	NotDetected
15719_pos	225.197	7.5947	16.0073	16.3119	16.8529	16.2696	16.3585	15.9314	16.1525	16.3466	16.1099	16.1663	16.5566	16.2062		16.4469	16.2758	16.2539	16.2583	16.2474	15.91	16.1075	16.2986	+	Unknown					NotDetected	NotDetected	NotDetected
15657_pos	371.031	7.5996	15.1004	15.3889	15.9264	15.1474	15.2338	14.597	15.2594	15.4839	15.1218	15.2978	15.5496	15.3288		15.4658	15.412	15.7447	15.4433	15.3762	15.3096	15.1875	15.4181	+	Unknown					NotDetected	NotDetected	NotDetected
15763_pos	109.101	7.6146	16.945	16.5514	17.2923	16.6019	16.6339		16.3449	16.1854	16.04	15.6871	16.5025	15.9792		16.2071	16.1281	16.366	16.2861	16.0275	16.4341	16.0321	15.7732	+	Unknown					Detected	NotDetected	NotDetected
15764_pos	742.811	7.6156	17.5553	17.6647	18.2776	17.6597	17.477		17.5377	14.9623	14.099	14.9221	13.283	13.3983		13.7045	17.5244	17.6984	17.6508	17.6246	17.485		17.5902	+	Unknown					Detected	NotDetected	NotDetected
15766_pos	172.133	7.6174	18.4633	16.8867	18.6735	17.9387	17.6038	16.5194	17.4248	17.2277	16.8155	17.1477	17.9268	17.407		16.7085	16.1894	17.5868	16.6984	16.1129	17.8611	17.5716	16.8177	+	[M+H]+	Gabapentin; LC-ESI-ITFT; MS2; CE	Gabapentin; LC-ESI-ITFT; MS2; CE: [M+H]+: 0.947			NotDetected	Detected	NotDetected
15768_pos	170.118	7.6199	16.6333	16.2778	17.0131	16.1851	16.0387		16.3382	13.1201	14.1245	15.1255	14.342	14.8007		14.6676	16.0027	16.2303	16.1495	15.947	15.9753	16.0245	15.5154	+	Unknown					Detected	NotDetected	NotDetected
15771_pos	417.369	7.6226	17.308	15.9919	17.5038	16.7681	16.6629	15.3585	16.7788	15.9059	15.339	15.8858	16.3342	15.6408		15.9197	15.8713	16.2104	16.2603	15.7006	16.3358	16.2112	15.5248	+	[M+NH4]+	CAR 16:0	CAR 16:0: [M+NH4]+: 0.779			NotDetected	NotDetected	NotDetected
15776_pos	224.128	7.6264	17.6829	18.0112	18.67	17.8656	17.9192	17.2756	17.8381	17.7593	17.629	17.8992	17.9814	17.9043		18.0659	17.9164	17.8566	17.9761	17.8841	17.7891		17.8828	+	Unknown					NotDetected	Detected	NotDetected
15570_pos	748.826	7.6393	16.2788	16.6684	16.6031	16.3324	16.1586		16.0311	14.1222	12.1536	12.7077	13.7468	14.5739		13.9165	14.8485	13.8883	11.9734	12.6029	14.2345		15.2425	+	Unknown					Detected	NotDetected	NotDetected
15790_pos	230.175	7.6427	16.5194	16.3876	16.6438	16.4568	16.3765		16.5566	14.9972	13.323	14.4371	14.6857	6.13829		8.44581	15.1034	15.1931	12.2759	14.9478	14.4419		14.9515	+	Unknown					Detected	NotDetected	NotDetected
15794_pos	214.18	7.6445	17.909	17.9794	18.3694	18.1536	17.8862		17.7524	13.4016	14.8791	13.8876	10.5001	13.5933		9.90929	15.7715	15.6485	16.8583	15.5076	16.0112		15.7711	+	[M+H]+	N-(9-oxodecyl)acetamide	N-(9-oxodecyl)acetamide: [M+H]+: 0.967			Detected	NotDetected	NotDetected
15802_pos	279.233	7.6494	16.582	16.4154	16.699	16.6817	16.6865		16.9654	15.9525	15.8997	16.1086	17.0136	16.5955	16.1868	16.4236	16.0967	15.5632	15.8704	15.8722	16.4819	16.1508	16.4355	+	Unknown					Detected	Detected	NotDetected
15811_pos	298.347	7.6562	16.2385	16.5308	17.3461	16.5742	16.702		16.6519	16.6183	16.5987	16.477	16.6636	16.5315	16.4589	16.7147	16.555	16.7861	16.5606	16.2812	16.4585		16.4541	+	Unknown					Detected	NotDetected	NotDetected
15814_pos	598.351	7.6628	16.9023	16.6793	17.1847	16.9084	16.882		16.9864	13.6697	12.3135	14.5622	13.9151	14.0556		12.3861	15.1411	13.848	12.6842	12.1874	13.0324		14.1536	+	Unknown					Detected	NotDetected	NotDetected
15706_pos	596.372	7.6669	17.084	16.8571	17.075	16.9294	16.94		16.9821	12.0794	14.536	14.9741	15.2863	12.9816		14.8068	14.5038	14.1583	13.364	14.957	13.1102		13.6125	+	Unknown					Detected	NotDetected	NotDetected
15827_pos	346.274	7.6698	15.4518	15.7675	16.3335	15.8078	15.8329	15.3157	15.6383	15.9941	15.7261	15.8423	16.2245	16.0321		16.2836	15.9015	15.6823	15.893	15.7025	15.712	15.7504	15.9294	+	Unknown					NotDetected	NotDetected	NotDetected
15850_pos	528.31	7.6758	17.8101	17.6546	17.8593	17.8394	17.8424		17.9069	15.2551	14.7923	15.3989	15.5257	15.5359		15.195	15.0971	12.0809	15.07	14.6353	14.8865		12.1937	+/-	[M+H]+, [M-H]-			+	[M+H]+	Detected	NotDetected	NotDetected
15849_pos	530.37	7.6962	23.2476	23.3134	23.1773	23.493	23.2691		23.3225	16.1276	16.1953	16.3663	16.5951	15.221		16.3483	14.177	12.6086	13.4105	14.7491	9.89463		14.9631	+	Unknown					Detected	NotDetected	NotDetected
15853_pos	311.186	7.7012	16.759	16.9753	17.4631	16.8375	16.6358	16.274	16.7386	16.9698	16.7679	16.9452	17.0231	16.8905		16.9634	16.9346	16.8276	17.0638	16.8305	16.8588	16.7185	16.9128	+	Unknown					NotDetected	NotDetected	NotDetected
15856_pos	513.342	7.7017	18.3621	18.4063	18.5982	18.6868	18.6038		18.6499	12.6072	11.9542	13.5964	10.7561	14.5496		13.6743	14.7822	15.2511	13.6621	11.5138	14.7627		14.8564	+	Unknown					Detected	NotDetected	NotDetected
15868_pos	600.448	7.7104	21.8554	21.9118	21.4688	22.0239	21.6906		21.7434	14.7717	13.107	14.4886	9.7004	14.8626		12.8465	13.1611	13.4911	12.3541	13.5641	14.4891		15.0688	+	Unknown					Detected	NotDetected	NotDetected
15875_pos	545.081	7.7136	16.3358	16.3683	16.6865	16.5533	16.354		16.5742	15.6352	15.4308	15.6115	15.7514	15.3429		15.6225	14.7031	14.4424	13.7261	11.7812	12.5667		13.6432	+	Unknown					Detected	NotDetected	NotDetected
15876_pos	284.27	7.7149	16.3442	16.3289	16.5762	16.7144	16.7162		16.4511	14.5413	11.6439	14.2302	11.4764	13.8333		15.2709	13.6688	15.09	13.2163	14.6606	13.2426		13.8087	+	Unknown					Detected	NotDetected	NotDetected
15881_pos	534.243	7.717	16.0452	16.0508	16.4804	16.2844	16.0121		16.0015	12.2414	14.6556	14.5215	12.7696	14.5761		14.588	14.5513	14.9392	14.2008	14.5306	13.6446		14.0431	+	Unknown					Detected	NotDetected	NotDetected
15886_pos	571.394	7.7201	21.9004	21.7824	21.3975	22.0524	21.9704		22.0872	14.0324	12.4732	13.2426	14.496	13.0138		13.2776	15.1651	13.4795	15.3973	13.9009	15.259		14.8206	+	Unknown					Detected	NotDetected	NotDetected
15888_pos	543.083	7.721	17.2596	17.4788	17.1728	17.3056	17.3898	15.4949	17.4027	15.9007	15.6436	15.8111	15.7912	16.1262	15.518	15.8914	15.5374	15.8275	16.2091	15.5332	15.7491	15.5315	15.6677	+	Unknown					Detected	Detected	NotDetected
15889_pos	323.259	7.7216	16.9689	16.8329	17.2503	17.0858	16.896		16.9202	9.83759	13.8829	14.6229	14.8764	11.2647		14.1373	13.6558	13.2212	15.3359	13.816	12.6443		15.0057	+	Unknown					Detected	NotDetected	NotDetected
15890_pos	586.432	7.7216	18.8601	19.0245	18.6352	19.0186	18.7257		18.778	11.3973	14.5094	14.2668	13.9054	15.1326		15.2252	14.0553	15.271	13.2598	13.6965	14.0049		12.697	+	Unknown					Detected	NotDetected	NotDetected
15891_pos	541.085	7.7224	16.1594	16.3861	16.6172	16.4791	16.1359		16.424	12.0534	12.4715	11.1467	13.1543	12.1078		14.151	14.7082	13.0816	13.8026	14.2009	14.2107		13.6932	+	Unknown					Detected	NotDetected	NotDetected
15902_pos	645.994	7.7318	17.7377	17.5742	17.6395	17.6534	17.8906		17.8141	15.0366	13.2363	14.9725	15.1163	12.1492		14.6323	14.8671	12.9974	14.8071	14.6283	14.8421		13.0135	+	Unknown					Detected	NotDetected	NotDetected
15905_pos	642.361	7.7336	19.0054	19.1008	18.911	19.4393	19.3559		19.1041	13.9631	13.6958	14.2494	13.568	15.1323		14.4525	10.8848	15.1717	14.9076	13.053	11.7574		12.8491	+/-	[M+H]+, [M-H]-			+	[M+H]+	Detected	NotDetected	NotDetected
15914_pos	281.201	7.7353	16.5494	16.944	17.8848	17.2083	17.4258		17.4423	18.0666	17.0592	16.3608	16.7347	15.5514		16.948	14.4719	13.9866	13.8347	11.8438	14.6616		15.0653	+	Unknown					Detected	Detected	NotDetected
15916_pos	462.344	7.7361	16.3964	16.3304	16.3457	16.7073	16.569		16.375	14.7373	9.98262	13.8698	15.3184	13.0491		12.5963	11.8978	13.7151	12.7551	14.4612	14.3193		13.7862	+	Unknown					Detected	NotDetected	NotDetected
15919_pos	930.578	7.7373	16.8587	17.0927	17.6339	17.0949	17.0382	15.763	17.0758	16.5955	16.2891	16.168	16.6817	16.5967		16.4673	16.2162	16.0283	16.1306	15.9172	16.1412	15.9996	15.9375	+	Unknown					NotDetected	Detected	NotDetected
15926_pos	415.39	7.7405	16.3245	15.4262	16.6025	16.8746	16.8384	15.1492	16.0958	16.1814	15.0325	16.1147	15.395	16.6426	17.1412	16.0816	15.8955	16.8204	18.4744	15.6943	16.8177		16.9634	+	Unknown					NotDetected	NotDetected	Detected
15927_pos	686.505	7.7409	12.9729	14.232	14.5994	14.3709	14.2539		11.6204	16.951	16.3517	16.8877	16.6302	16.658		16.6189	15.3547	12.9297	15.1595	14.6601	12.6211		12.277	+	Unknown					NotDetected	Detected	NotDetected
15928_pos	635.489	7.7413	16.4219	16.5167	17.6107	16.4673	17.2104		17.1668	12.259	14.8208	13.6924	14.4395	11.082		14.808	10.1653	13.1826	15.016	12.1089	15.1028		10.2714	+	Unknown					Detected	NotDetected	NotDetected
15933_pos	313.228	7.7451	17.7366	17.8924	18.1288	18.019	18.1359		17.9987	17.7138	16.4798	16.7427	16.8518	16.9147		16.9251	12.9438	14.9068	14.5849	12.83	12.2698		14.7845	+	Unknown					Detected	NotDetected	NotDetected
15935_pos	200.165	7.7456	16.4617	16.6984	16.7347	16.4233	16.4355		16.6494	11.2885	11.2637	12.3172	14.578	14.2737		12.755	15.1321	14.6048	13.2084	14.8425	11.4967		14.748	+	Unknown					Detected	NotDetected	NotDetected
15940_pos	608.399	7.7466	17.1642	17.3457	17.3331	17.2091	17.3017		17.2532	15.1081	13.3182	13.3194	9.13099	12.7614		12.172	13.667	13.6857	13.6301	14.8282	14.0499		13.9899	+	Unknown					Detected	NotDetected	NotDetected
15942_pos	468.345	7.7478	16.8497	16.6859	17.0615	16.9933	16.8486		16.7452	12.4079	14.9356	13.2252	14.6172	13.9412		13.7888	11.6258	13.65	15.3029	13.4371	13.0053		13.9258	+	Unknown					Detected	NotDetected	NotDetected
15946_pos	497.279	7.7492	10.4566	14.2986	14.563	12.8454	13.947	16.6665	13.9454	16.7777	16.8437	17.3817	16.8427	16.9405	17.2728	16.9445	16.5547	16.9263	16.9851	16.79	16.7967		16.9535	+	Unknown					NotDetected	Detected	Detected
15947_pos	704.047	7.7493	16.6426	16.7337	17.1299	17.0382	16.941		16.9258	14.3013	12.9007	13.3375	13.9428	14.9107		15.2139	14.1706	14.6849	13.8973	12.0255	13.4298		13.908	+	Unknown					Detected	NotDetected	NotDetected
15951_pos	620.455	7.7504	18.0666	17.9082	18.4047	18.1986	18.5019		18.6006	12.8048	14.7274	13.3223	13.5652	13.6508		13.1341	12.4229	15.177	15.2636	13.7019	14.5547		14.2593	+	Unknown					Detected	NotDetected	NotDetected
15965_pos	533.351	7.7519	20.4472	20.3498	20.324	20.5143	20.6083	18.4858	20.7209	18.6957	18.5812	18.4552	18.8759	18.7229	18.7452	18.7638	18.5067	18.0349	18.5744	18.0845	18.844	18.5731	18.436	+	Unknown					Detected	Detected	NotDetected
15966_pos	438.379	7.7523	15.4433	15.5579	16.4662	15.7732	15.7777	15.7014	15.5955	16.6172	16.1267	16.2466	17.1133	16.8192		16.8491	16.2391	16.0822	14.8192	16.1227	16.2051	15.7709	16.0988	+	Unknown					NotDetected	NotDetected	NotDetected
15971_pos	764.33	7.7531	16.8232	16.6871	17.0513	16.8067	16.8715		17.0958	13.1668	14.2476	12.0992	12.2646	9.6083		13.8261	12.0833	12.8099	12.3493	10.1939	11.1162		14.5197	+	Unknown					Detected	NotDetected	NotDetected
15974_pos	580.362	7.7548	17.4458	16.9938	17.3426	17.1999	17.262		17.3743	16.2526	16.1952	16.3641	16.3803	16.3173		15.9515	13.7824	14.5716	14.7787	11.8729	11.8317		12.6329	+	Unknown					Detected	NotDetected	NotDetected
15976_pos	591.403	7.7557	17.8942	17.7203	18.0994	18.1057	18.363		18.674	11.4516	12.7781	12.3458	14.9434	15.1876		13.1615	13.319	12.6061	12.754	15.0776	15.1625		11.81	+	Unknown					Detected	NotDetected	NotDetected
16007_pos	480.338	7.7666	19.6423	19.848	19.9763	19.7103	19.7822	17.0193	19.7769	18.8264	18.6263	18.8017	19.0233	18.9577	17.1451	18.9897	17.9184	18.2768	18.2133	17.7811	18.2746	17.7478	18.1668	+	Unknown					Detected	Detected	NotDetected
16003_pos	400.343	7.7667	20.9515	20.9251	20.9568	20.9796	20.9387		20.9333	13.6833	12.5444	13.1545	12.6765	10.971		14.732	15.9137	15.7256	15.2756	15.6712	15.6911		15.6877	+	[M+H]+	CAR 16:0	CAR 16:0: [M+H]+: 0.730			Detected	NotDetected	NotDetected
16010_pos	970.628	7.7717	16.7185	16.5961	16.8715	16.5697	16.7739		16.7325	13.9917	11.1292	14.2179	15.0506	14.0793		14.8792	15.3298	11.5358	14.3344	11.504	12.6714		13.2329	+	Unknown					Detected	NotDetected	NotDetected
16014_pos	618.38	7.7755	14.2469	12.7198	14.7356	11.8895	12.0694		11.9518	17.1253	16.6598	16.9012	16.4694	16.5676		16.847	16.3484	16.4504	16.358	16.2572	16.331	15.6556	16.1315	+	Unknown					NotDetected	Detected	NotDetected
16019_pos	572.862	7.787	16.1359	16.6389	16.8394	16.2012	16.4497		15.987	9.89844	12.1682	13.9839	11.9207	12.6591		13.3682	14.4293	14.1301	13.0158	14.0215	13.5464		13.2158	+	Unknown					Detected	NotDetected	NotDetected
15969_pos	761.327	7.7988	16.0592	15.9048	16.7458	15.9615	15.9674		15.8934	12.9438	14.4823	12.4027	13.4934	10.2354		11.1572	13.6094	13.0615	14.5286	13.9614	12.313		14.5502	+	Unknown					Detected	NotDetected	NotDetected
16028_pos	534.296	7.8069	18.3638	18.5614	18.3882	18.6047	18.375		18.3013	13.3106	14.2561	12.9907	12.2759	14.8109		14.313	14.5517	14.0105	13.6191	14.3461	11.978		13.5489	+	Unknown					Detected	NotDetected	NotDetected
16037_pos	716.457	7.8141	17.4953	17.6426	18.2175	17.7273	17.5494		17.7771	14.5316	11.8874	13.203	12.4844	8.73846		12.6995	15.3601	12.2619	14.1992	12.9545	14.1858		13.5802	+	Unknown					Detected	NotDetected	NotDetected
16041_pos	597.46	7.8163	16.4777	16.7279	17.1847	16.7412	16.9012		16.5275	15.136	13.4774	12.3085	13.9041	15.1361		11.043	11.5369	12.2188	15.1348	13.6035	13.4377		10.6972	+	Unknown					Detected	NotDetected	NotDetected
16009_pos	363.31	7.8201	15.2342	15.7664	16.2475	15.8662	15.6738	15.5606	15.4132	15.7014	15.3249	15.6629	15.6082	15.6291	15.4319	15.7919	15.8045	15.5708	15.8166	15.5276	15.7641		15.4756	+	Unknown					NotDetected	Detected	NotDetected
16049_pos	104.107	7.8215	17.1616	17.4641	18.003	17.4258	17.5099		17.4121	14.8086	14.0758	14.8833	11.8839	15.1191		15.0114	14.3194	12.5534	12.5529	12.7205	15.2575		13.1606	+	Unknown					Detected	NotDetected	NotDetected
16050_pos	1552.12	7.8219	16.2377	16.2748	17.0908	16.7596	16.7285		16.6463	14.1095	12.5114	13.7303	14.454	12.3605		14.9493	12.5718	15.2752	15.3036	14.5002	11.9741		13.4864	+/-	[M+H]+, [M-H]-			+	[M+H]+	Detected	NotDetected	NotDetected
16052_pos	762.478	7.8223	13.312	14.4247	13.2331	13.5342	14.4305		14.4371	16.1525	16.0601	16.2891	16.2294	16.7008	16.444	16.2635	15.9578	15.9152	15.6183	15.3948	15.782		15.9128	+	Unknown					NotDetected	Detected	NotDetected
16055_pos	1398.14	7.8237	16.5729	16.8539	17.1581	16.6101	16.7091		16.6107	14.1352	12.6708	10.0245	15.2068	11.5073		13.8747	13.2211	12.0078	15.0222	11.7095	15.1522		11.5497	+	Unknown					Detected	NotDetected	NotDetected
16059_pos	705.867	7.827	16.5697	17.1035	17.4617	17.1659	16.8221		17.262	17.243	17.0198	17.1365	17.354	17.2355		17.433	16.9767	16.6012	17.1394	16.8102	17.0355		16.9441	+	Unknown					Detected	NotDetected	NotDetected
16062_pos	498.347	7.8278	24.8593	24.9	25.2355	24.9479	24.9698		24.927	13.9962	15.0258	11.52	12.9498	14.13		14.6713	14.8888	11.9828	14.6225	10.9704	14.6684		11.7116	+	Unknown					Detected	NotDetected	NotDetected
16063_pos	694.285	7.8284	20.3089	20.5779	20.4878	20.3089	20.3982		20.3742	14.2154	12.0833	14.1796	14.2367	9.77975		12.3194	15.3605	14.4175	11.5723	13.0658	15.0777		15.2795	+	Unknown					Detected	NotDetected	NotDetected
16065_pos	1041.69	7.8289	16.912	16.9987	17.3757	17.073	16.9043		16.8709	14.3614	12.8917	11.4971	14.4362	14.9881		15.0035	14.6058	14.7309	14.446	14.1765	13.1086		13.9988	+	Unknown					Detected	NotDetected	NotDetected
16067_pos	530.403	7.83	13.3399	13.8067	14.7919	13.7656	13.5155		14.1965	16.1473	16.2154	16.3638	16.4168	16.3373		16.1429	16.366	16.5638	16.2319	16.4895	16.3891		16.4694	+	Unknown					NotDetected	Detected	Detected
16069_pos	1222.17	7.8309	17.015	17.4063	17.3994	17.2915	17.2228		17.3821	12.6999	12.9744	11.9968	12.4932	10.8547		12.621	12.971	13.1256	14.2267	13.4162	12.4815		13.2643	+	Unknown					Detected	NotDetected	NotDetected
16071_pos	629.45	7.8311	20.0951	20.2018	20.3648	20.2654	20.195		20.2133	13.4921	13.8144	13.0096	15.1167	13.1285		13.1894	12.4809	13.4583	15.0885	13.5999	12.9976		14.4943	+	Unknown					Detected	NotDetected	NotDetected
16072_pos	886.214	7.8312	17.1048	17.4409	17.6931	17.0744	17.2185		17.0006	15.163	14.361	11.5014	10.4693	10.5668		11.6487	11.7884	13.2531	13.5155	12.649	13.876		13.0311	+	Unknown					Detected	NotDetected	NotDetected
16080_pos	862.588	7.8332	19.0701	19.1308	19.2472	19.0826	19.1986		19.2442	12.6822	10.9936	12.1917	11.2002	14.51		15.1605	11.7279	15.0636	15.3405	14.8848	13.4013		13.4047	+	Unknown					Detected	NotDetected	NotDetected
16081_pos	1046.21	7.8333	17.18	17.3548	17.5932	17.3906	17.3975		17.3269	13.5773	9.87933	14.6261	15.126	12.7881		12.2416	11.7779	13.9429	14.7379	14.7468	14.5842		12.6531	+	Unknown					Detected	NotDetected	NotDetected
16082_pos	991.673	7.8336	25.5866	25.412	24.7123	25.4442	25.3412		25.4176	12.6325	13.9188	13.9409	14.4355	12.0614		14.3411	15.214	14.3893	11.2185	14.4905	12.2539		15.2927	+/-	[M+H]+, [M+Acetate]-			+	[M+H]+	Detected	NotDetected	NotDetected
16084_pos	367.094	7.8359	17.9035	18.0359	19.1418	18.1579	18.5926	17.9332	18.6296	18.3883	17.9979	17.8778	18.7596	18.679		18.3904	18.091	17.9701	18.5229	17.7903	19.0666	18.1616	18.5977	+	Unknown					NotDetected	Detected	NotDetected
16087_pos	1062.18	7.8374	16.5632	16.6352	16.9299	16.5684	16.2756		16.4801	14.5813	15.0067	14.1992	12.2173	13.7049		13.9815	13.5588	14.8778	13.5634	14.6679	14.1817		12.4925	+/-	[M]+, [M+Acetate]-			+	[M]+	Detected	NotDetected	NotDetected
16088_pos	447.301	7.8376	12.5792	13.4842	12.9963	14.3554	13.7233	15.4291	14.476	15.7199	15.5065	15.214	15.7223	15.5607	15.699	15.7495	15.4936	15.4976	16.2344	15.5736	15.6031		15.5018	+	Unknown					NotDetected	NotDetected	Detected
16089_pos	1241.65	7.8389	16.7504	16.7162	16.9445	16.8384	16.9495		16.7173	10.5657	12.3847	14.8235	13.8408	14.157		14.6505	14.4306	14.0369	11.5135	15.1276	14.628		14.9214	+	Unknown					Detected	NotDetected	NotDetected
16090_pos	554.394	7.8395	22.7859	22.8433	23.3618	23.0693	23.2759		23.3764	11.701	13.3625	12.6859	14.9092	10.1686		13.7793	13.747	14.3467	13.155	14.0675	12.8011		12.5444	+	Unknown					Detected	NotDetected	NotDetected
16092_pos	594.31	7.8409	16.896	17.4504	17.2286	17.0944	17.1101		16.9067	13.2603	14.3355	14.0721	11.8286	15.0229		13.7456	13.3344	14.3679	15.3841	13.7788	14.1919		12.4611	+	Unknown					Detected	NotDetected	NotDetected
16096_pos	1487	7.8418	18.8614	18.5328	17.7692	18.5996	18.6257		18.6826	13.8811	13.8685	14.6696	12.4591	14.2464		14.3666	12.8849	11.5274	13.3162	11.8089	13.5647		9.29471	+/-	[M+H]+, [M+Acetate]-			+	[M+H]+	Detected	NotDetected	NotDetected
16097_pos	496.34	7.8425	12.3624	14.2871	14.6883	13.0825	13.6514		13.7729	23.0129	22.0999	21.0419	22.625	22.7433		22.4626	19.6865	19.156	19.5427	19.4968	19.3186		19.4561	+	[M+H]+	LPC 16:0/0:0	LPC 16:0/0:0: [M+H]+: 0.938			NotDetected	Detected	Detected
16100_pos	1340.89	7.8436	17.0259	16.9928	16.9182	17.0078	17.0981		16.9996	12.5423	9.63783	13.8734	14.9158	14.1534		11.3207	14.0656	11.8828	13.2437	12.1084	14.3656		14.9289	+	Unknown					Detected	NotDetected	NotDetected
16101_pos	642.479	7.8439	13.7334	13.9366	11.1049	14.1597	13.6757		14.4657	17.8086	17.2024	17.3787	17.2058	17.4157		17.2824	16.2643	15.9948	16.1372	15.8023	16.3746	15.747	15.9097	+	Unknown					NotDetected	Detected	NotDetected
16102_pos	627.471	7.8446	17.487	17.3521	17.5961	17.5201	17.5948		17.7951	10.208	14.0684	13.6415	14.3664	13.3856		13.9199	13.3175	14.4395	15.2584	15.1092	13.5505		14.1722	+	Unknown					Detected	NotDetected	NotDetected
16114_pos	355.629	7.8543	15.7607	16.3157	16.2539	15.8133	15.91		15.7412	13.1609	12.6348	14.604	13.9922	14.5249		14.732	14.5768	13.9127	13.5454	12.5498	12.4126		11.3802	+	Unknown					Detected	NotDetected	NotDetected
16116_pos	1017.69	7.8561	22.3816	22.1374	21.386	22.1443	22.0353		22.1292	12.8919	13.6651	7.39932	14.6208	14.1952		13.2998	13.9861	13.9182	13.3957	14.4779	14.4117		13.8377	+/-	[M+H]+, [M+Acetate]-			+	[M+H]+	Detected	NotDetected	NotDetected
16117_pos	555.473	7.8565	10.7534	14.1222	12.2138	14.5373	12.6572	15.6568	13.4582	16.1961	16.0434	16.4089	16.2195	16.0207		16.6647	16.2204	16.014	16.2764	15.9182	16.0583	16.0131	16.516	+	Unknown					NotDetected	Detected	NotDetected
16122_pos	936.683	7.8625	16.3548	16.4118	17.1091	17.1607	16.6158	15.8945	16.375	15.9059	16.0339	16.3449	16.1809	16.4023	15.9555	16.4469	15.8704	15.8862	16.3207	15.912	16.0184		16.002	+	Unknown					NotDetected	Detected	NotDetected
16125_pos	580.408	7.8688	19.4857	19.4692	19.7631	19.5999	19.8312		19.5455	11.3148	8.84265	13.4724	9.94441	14.0947		11.8836	12.4071	13.2991	13.6903	13.4744	14.3722		14.5829	+	Unknown					Detected	NotDetected	NotDetected
16127_pos	583.444	7.8709	16.8367	17.0587	17.6696	17.0799	17.1376		16.9639	13.7927	14.0102	14.252	14.6341	14.1168		14.5043	12.8012	14.2457	14.7733	15.1398	15.2125		13.3133	+	Unknown					Detected	NotDetected	NotDetected
16131_pos	1043.7	7.8724	17.5338	17.2204	16.7928	17.4312	17.5147		17.6377	14.3046	14.5099	14.147	15.058	14.8366		12.8491	12.0436	12.2593	14.3403	12.42	14.6428		13.1699	+	Unknown					Detected	NotDetected	NotDetected
16140_pos	1067.7	7.8781	17.4833	17.4518	17.2775	17.3064	17.0867		17.1872	12.3367	11.2604	12.2338	14.9838	14.1593		13.4992	13.6858	13.5242	12.6031	14.219	12.7002		14.292	+	Unknown					Detected	NotDetected	NotDetected
16148_pos	184.074	7.8859	16.357	16.6457	17.1568	16.7833	16.715		16.6126	14.8451	14.4463	13.5383	12.8952	14.4997		12.2572	13.2016	14.429	14.0609	15.1537	14.0685		14.2247	+	Unknown					Detected	NotDetected	NotDetected
16152_pos	720.198	7.8896	16.12	16.1911	17.2748	16.5788	16.53	16.5381	16.7132	17.403	17.1376	17.1949	17.1953	17.1978	16.4805	17.5674	17.0546	17.1106	17.1624	16.7424	17.2041		17.4132	+	Unknown					NotDetected	Detected	Detected
16154_pos	194.117	7.8924	17.0159	17.3787	18.0689	17.3165	17.433		17.3025	17.3075	17.0302	17.2604	17.4666	17.2818	16.9415	17.2998	17.3005	17.1581	17.3495	17.1528	17.1766	17.0532	17.2016	+	Unknown					Detected	NotDetected	NotDetected
16160_pos	903.615	7.8969	16.9767	17.1204	17.6432	17.3146	17.6047		17.7165	12.0741	11.5412	12.197	12.4488	15.164		12.4169	12.1521	13.8805	10.2353	13.5936	14.5567		15.1007	+	Unknown					Detected	NotDetected	NotDetected
16161_pos	804.373	7.8985	16.6557	16.6684	17.8346	16.8966	17.1088		17.0387	10.7745	14.8323	14.2674	13.8014	10.4374		15.1862	14.5046	13.2728	12.5819	14.9164	11.8078		13.629	+	Unknown					Detected	NotDetected	NotDetected
15864_pos	214.919	7.9083	17.1324	17.5632	17.8801	17.2266	17.1062		17.0259	17.2848	17.1581	17.4161	17.3394	17.1931	16.9028	17.3529	17.2676	17.4115	17.2541	17.2329	16.9704		17.1721	+	Unknown					Detected	NotDetected	NotDetected
16166_pos	594.376	7.9094	18.6308	18.285	18.8045	18.3512	18.6155		18.7376	17.0415	16.9334	17.2062	17.5355	17.6586		17.1991	13.4109	13.8318	10.968	14.5536	12.2963		13.9441	+	Unknown					Detected	Detected	NotDetected
16297_pos	473.956	7.9115	17.889	18.2723	18.939	18.3045	18.2854	18.778	17.8971	19.1646	19.0435	19.2953	19.171	19.0801	19.3662	19.2654	19.157	19.37	19.3885	19.2442	19.009		19.2744	+	Unknown					NotDetected	NotDetected	Detected
16173_pos	545.342	7.9169	16.7895	16.8502	16.8609	16.6494	16.8667		16.6847	14.08	12.6491	14.3068	14.2419	12.6152		14.6473	13.4085	14.0319	13.7931	14.8458	14.1911		14.8755	+	Unknown					Detected	NotDetected	NotDetected
16174_pos	483.411	7.9171	17.1023	16.8566	18.65	17.7258	17.658		17.8166	17.8574	17.7093	17.9349	17.9879	17.8478	17.3683	18.1583	17.9518	17.8841	18.0506	17.7467	17.7667	17.5164	18.0501	+	Unknown					Detected	NotDetected	NotDetected
16178_pos	523.36	7.921	14.0494	13.5131	14.8983	13.9523	13.7976		12.0223	16.325	16.6339	15.9038	16.8619	17.0886		16.9545	15.2914	13.8185	15.2287	13.2199	11.2971		15.3023	+	Unknown					NotDetected	Detected	NotDetected
16322_pos	368.352	7.9223	16.1516	16.2491	16.5703	16.3638	16.3426		16.3638	15.6133	15.7191	15.848	16.0415	15.8438	15.3306	15.7596	15.5059	15.381	16.3487	15.5386	15.6193	15.1739	15.6469	+	[M+H]+	NAE 21:1	NAE 21:1: [M+H]+: 0.765			Detected	Detected	NotDetected
16385_pos	119.089	7.9229	16.266	17.0555	17.6413	17.0574	16.94		17.0359	16.9962	16.7711	17.001	17.0711	16.9312	16.7822	17.0543	16.892	16.8856	16.955	16.7815	16.8238		16.8056	+	Unknown					Detected	NotDetected	NotDetected
16182_pos	508.339	7.9235	18.2674	18.2994	18.4181	18.1802	18.2531		18.2604	11.4111	14.8018	14.6703	12.3742	12.3116		13.9569	12.8255	15.1769	14.946	15.1854	14.2395		15.2781	+	[M+H]+	LPC 17:1/0:0	LPC 17:1/0:0: [M+H]+: 0.872			Detected	NotDetected	NotDetected
16184_pos	574.376	7.9239	17.3138	17.4262	17.395	17.1702	17.32		17.3269	11.6389	13.6168	14.9327	14.2491	13.6674		15.2117	14.9166	13.0175	8.65853	12.3518	13.9653		15.2263	+	Unknown					Detected	NotDetected	NotDetected
16373_pos	222.113	7.9287	15.7293	15.9672	16.6525	15.9403	16.0031	15.675	15.9767	16.4561	16.1593	16.3979	16.3181	15.989	16.1333	16.6629	16.5553	16.2539	16.2882	16.0886	15.9324		16.2802	+	Unknown					NotDetected	Detected	Detected
16190_pos	251.046	7.9333	16.5619	16.4654	17.0555	15.7401	16.2954		16.2303	15.1501	14.8923	14.9053	14.8507	13.381		15.2014	14.91	12.2375	14.1616	13.5589	14.132		11.0458	+	Unknown					Detected	NotDetected	NotDetected
16199_pos	996.599	7.941	17.1003	17.1529	16.9435	17.1902	17.099		17.3895	13.2702	10.6886	14.0987	12.0723	13.688		10.0736	14.2863	13.9249	14.4438	14.6347	13.6351		14.5018	+	Unknown					Detected	NotDetected	NotDetected
16204_pos	692.46	7.9477	17.3883	16.8751	17.1728	17.0949	17.4929		17.3327	14.0952	13.2941	13.9235	14.1679	14.4748		12.0956	15.3014	13.376	15.4068	12.9057	15.1479		12.3442	+	Unknown					Detected	NotDetected	NotDetected
16211_pos	572.461	7.9522	18.0438	18.0636	18.4387	18.0804	17.949		18.0174	10.6298	14.9224	14.56	13.3745	13.1423		13.5778	14.8274	14.6871	14.1556	10.7059	13.7321		14.7557	+	Unknown					Detected	NotDetected	NotDetected
16137_pos	719.274	7.9614	16.2897	16.4341	17.1776	16.5879	16.6424		16.6665	16.4733	16.0712	16.3964	16.6133	16.5154		16.5974	16.2843	16.2962	16.2352	16.1386	16.185		16.2038	+	Unknown					NotDetected	Detected	NotDetected
16227_pos	598.453	7.9642	16.6921	16.9649	17.2951	16.7715	16.938		16.8523	18.1499	17.6519	18.2372	17.9296	18.2083		18.0061	16.522	16.372	16.3519	16.073	16.642		16.386	+	Unknown					NotDetected	Detected	NotDetected
16047_pos	155.107	7.9736	16.8362	16.4455	17.1035	16.827	16.4833		16.6799	15.9492	15.7679	15.9596	15.9223	16.0221		15.977	15.7835	15.8253	16.2863	15.6956	16.1568	16.2204	15.5671	+	Unknown					Detected	NotDetected	NotDetected
16241_pos	953.262	7.9764	16.6196	16.5207	17.033	16.8799	16.7285		16.909	12.9904	14.1819	14.0748	12.1118	14.6403		12.3549	14.4661	11.5781	14.6243	12.4527	9.79266		12.6792	+	Unknown					Detected	NotDetected	NotDetected
16242_pos	309.04	7.979	16.9146	17.4085	18.7567	17.5742	17.7681		17.813	18.697	18.4532	18.5309	18.6652	18.5332		18.6587	18.4713	18.4045	18.5357	18.3907	18.4615	18.5594	18.4261	+	Unknown					Detected	NotDetected	NotDetected
16246_pos	382.13	7.9822	15.4276	15.7366	17.229	16.0255	16.3854	16.6082	15.987	17.2261	16.977	17.0595	17.3498	17.2082		17.3254	17.0985	16.9789	17.1839	16.8999	17.1689		16.9639	+	Unknown					NotDetected	NotDetected	NotDetected
16256_pos	706.285	7.9891	16.9125	17.207	17.8405	17.736	17.797	16.6877	17.5993	14.585	13.5402	14.5215	13.0079	10.7102		13.7287	13.9406	15.2664	13.8361	15.1678	13.9887		14.6055	+	Unknown					NotDetected	NotDetected	NotDetected
16263_pos	388.317	7.9993	19.0292	18.65	19.0666	19.0221	19.2028	16.4554	19.1187	16.0994	16.4511	15.9802	17.1178	16.8084	15.1391	16.4756	16.1499	16.6183	16.0931	16.1808	17.7481	17.4344	16.4476	+	Unknown					Detected	Detected	NotDetected
16267_pos	394.286	8.001	13.933	12.9066	14.9944	14.0347	10.4801		12.5824	18.5936	18.2624	18.4673	18.3711	18.41	18.4231	18.5241	18.4231	18.4296	18.7723	18.3529	18.4134	18.2941	18.533	+	Unknown					NotDetected	Detected	NotDetected
16269_pos	638.404	8.0019	16.6847	16.4554	17.4266	16.7726	16.7267		16.7191	15.0888	12.2081	12.4969	14.8352	12.4383		13.9527	12.7124	15.0038	15.0424	14.9216	12.4398		13.9477	+	Unknown					Detected	NotDetected	NotDetected
16272_pos	59.0603	8.0034	18.8182	18.8929	19.6446	19.1923	19.1829		19.4041	12.6249	14.116	13.7235	15.2932	15.0542		14.6084	14.4656	14.7337	13.9628	14.5183	11.7927		13.6955	+	Unknown					Detected	NotDetected	NotDetected
16273_pos	417.368	8.0037	17.2037	16.9777	17.872	17.215	17.2692	15.1746	17.1066	15.7382	15.5167	15.7021	15.6919	15.2683		15.7823	15.682	15.7619	16.5432	15.4853	16.2716	16.1438	15.4348	+	Unknown					Detected	NotDetected	NotDetected
16278_pos	188.128	8.0049	17.3404	17.0976	17.6374	17.5645	17.2499	15.5942	17.142	16.5724	16.4549	16.6012	16.5174	16.527		16.5007	16.427	16.5872	16.8005	16.3192	16.8518	16.5768	16.2466	+/-	[M+H]+, [M-H]-			+	[M+H]+	Detected	NotDetected	NotDetected
16280_pos	109.101	8.0066	17.168	16.7429	17.5001	17.1855	17.0169	15.4936	16.8437	16.1666	16.2054	16.3191	16.3379	16.0188		16.2373	16.2003	16.1792	16.5138	16.01	16.1655	16.2385	16.189	+	Unknown					NotDetected	NotDetected	NotDetected
16283_pos	394.287	8.0088	18.3705	18.3931	18.6881	18.4506	18.5505	18.3076	18.4192	18.3743	18.2301	18.347	18.4282	18.34		18.4499	14.7009	14.8283	14.0621	14.5874	14.1826		13.7782	+/-	[M+H]+, [M-H]-			+	[M+H]+	NotDetected	NotDetected	NotDetected
16292_pos	443.313	8.016	16.4204	16.348	16.3335	16.5421	16.6044		16.8182	14.6418	12.2829	10.831	12.5873	13.7027		15.2908	13.9389	15.2148	12.7188	14.0594	11.0344		13.1624	+	Unknown					Detected	NotDetected	NotDetected
16293_pos	385.259	8.0164	18.5018	18.514	18.6655	18.6134	18.587		18.6158	12.3765	12.4788	13.159	13.1954	13.2463		13.2694	15.3018	11.1003	11.6343	14.935	13.7391		15.3044	+	Unknown					Detected	NotDetected	NotDetected
16294_pos	402.285	8.0165	18.0851	18.0774	18.3291	18.1984	18.1809		18.1162	12.6926	14.4155	13.5979	11.804	14.6211		12.2205	14.2428	13.6865	11.1509	13.6995	13.2206		15.2678	+	Unknown					Detected	NotDetected	NotDetected
16296_pos	261.222	8.0174	17.0675	17.2696	17.2241	17.2756	17.2083		17.4673	10.4516	12.7024	11.4943	14.3386	15.066		12.9251	15.7608	15.7468	15.7721	15.5854	15.7882		15.6755	+	Unknown					Detected	NotDetected	NotDetected
16414_pos	412.389	8.0176	15.3052	15.0971	15.7296	15.6183	15.6543		15.6432	15.2771	15.1576	15.2064	15.4305	15.3643	15.5501	15.3355	14.6469	14.7458	15.3668	15.1296	15.3623		15.1236	+	Unknown					Detected	NotDetected	Detected
16301_pos	458.348	8.0209	15.7698	15.8555	16.6328	15.9475	16.0245		15.9899	14.1973	13.3102	12.118	13.8559	12.3223		12.0793	10.4004	14.7597	13.6976	14.4076	11.9248		13.8033	+	Unknown					Detected	NotDetected	NotDetected
16308_pos	486.378	8.0253	18.6073	18.9873	19.3021	19.0527	18.9046		18.735	12.8634	13.7779	14.7335	11.3182	14.8937		10.4926	15.0277	13.8849	15.084	13.6654	14.8099		14.8521	+	Unknown					Detected	NotDetected	NotDetected
16314_pos	472.364	8.0275	18.596	18.8373	19.2185	18.9427	18.8264		18.8003	15.2345	11.3058	11.7892	9.18171	9.62832		13.6331	13.3626	13.9767	14.4529	13.7103	12.526		11.8407	+	Unknown					Detected	NotDetected	NotDetected
16315_pos	411.181	8.0278	17.0629	17.4673	19.2329	17.652	17.6808		17.3419	19.0283	18.8737	18.9565	19.0317	18.9913	18.7906	19.0469	18.9837	18.9836	19.2329	18.8764	18.9372	18.7752	18.959	+	Unknown					Detected	NotDetected	NotDetected
16316_pos	525.363	8.0284	19.9453	19.9136	18.0772	17.7109	17.8419		20.003	11.9765	12.146	14.9756	13.6008	15.0409		14.4637	12.7866	11.7137	14.8957	14.5116	14.6171		11.48	+	Unknown					Detected	NotDetected	NotDetected
16326_pos	806.221	8.0329	18.4262	18.2543	18.6183	18.7481	18.5101		18.6892	15.1384	12.8501	13.3608	14.8071	14.0255		12.7998	12.3274	13.3494	14.0488	15.0912	12.4387		13.9928	+/-	[M+H]+, [M-H]-			+	[M+H]+	Detected	NotDetected	NotDetected
16330_pos	704.166	8.0357	16.7079	16.6177	17.4979	16.8846	16.7653		16.952	16.5881	16.4239	16.6003	16.5381	16.4887		16.7741	10.427	14.3452	14.3897	14.8054	12.4771	15.9615	16.5355	+	Unknown					Detected	NotDetected	NotDetected
16331_pos	982.184	8.0358	16.7726	16.7681	17.0225	17.0661	16.9708		17.0116	11.5069	14.123	15.0781	10.0656	11.104		15.1578	9.90242	11.4452	12.6825	10.9717	14.3389		14.1742	+	Unknown					Detected	NotDetected	NotDetected
16338_pos	291.232	8.0389	15.7687	16.162	16.9043	16.1308	16.0914		16.1508	16.1723	15.9689	16.0469	15.7675	16.0556		16.2231	16.5553	15.5395	16.3867	15.8513	16.5749	16.6476	16.1775	+	Unknown					NotDetected	NotDetected	NotDetected
16344_pos	102.092	8.0467	15.5408	15.6519	16.2154	15.822	15.8067		15.73	15.9342	15.7725	15.79	15.8672	15.9595	15.5207	15.9545	15.7702	15.8847	15.9303	15.7697	15.6954		15.912	+	Unknown					Detected	NotDetected	NotDetected
16351_pos	80.9735	8.051	16.1637	16.4853	17.2712	16.6877	16.6488		16.7544	16.787	16.493	16.5972	16.9112	16.8523	16.5355	16.889	16.6348	16.3242	16.6148	16.3733	16.6457		16.4703	+	Unknown					Detected	NotDetected	NotDetected
16357_pos	148.097	8.0551	15.8286	15.9251	16.6519	15.9223	16.0471		16.2417	16.1508	15.9575	16.0169	16.4433	16.1812	15.6678	16.1877	15.9683	15.8416	16.0245	15.8014	15.8264		15.8441	+	Unknown					Detected	Detected	NotDetected
16358_pos	282.28	8.0553	17.3181	17.4423	17.7165	17.5201	17.4781		17.5491	11.5555	12.2311	13.4713	14.2829	13.6677		15.126	14.6711	14.4641	13.3175	12.903	14.2273		14.8042	+	[M+H-H2O]+	SPB 18:1;O2	SPB 18:1;O2: [M+H-H2O]+: 0.550			Detected	NotDetected	NotDetected
16369_pos	427.2	8.0636	12.9117	13.8242	13.027	14.5122	10.9566		12.7826	15.0786	14.8828	15.1248	15.0377	14.9749		15.1613	15.0492	14.9489	15.3623	14.8831	14.5429		14.9585	+	Unknown					NotDetected	NotDetected	Detected
16370_pos	572.372	8.0643	21.2414	21.3367	21.3486	21.3941	21.3683		21.2687	16.9284	17.6732	17.6747	17.247	17.3476		17.315	15.1524	12.2283	13.2318	13.8515	13.1493		12.5672	+/-	[M+H]+, [M+Acetate]-	LPC 22:4	LPC 22:4: [M+H]+: 0.637	+	[M+H]+	Detected	Detected	NotDetected
16377_pos	455.207	8.0691	16.1054	16.4225	17.3784	16.4866	16.1986	16.9826	16.6591	17.4442	17.1769	17.3192	17.6811	17.4767		17.5727	17.5008	17.1062	17.4564	17.2107	17.443		17.2818	+	Unknown					NotDetected	NotDetected	Detected
16386_pos	339.29	8.0785	15.7527	15.6494	16.135	15.7214	15.8893		15.7219	13.0409	14.9817	11.7184	14.8515	12.8506		11.4636	14.06	13.9312	14.1829	11.1079	12.7223		13.2051	+	Unknown					Detected	NotDetected	NotDetected
16390_pos	426.358	8.0854	20.0533	20.0375	20.1308	20.0654	20.0533		20.0168	13.229	9.88406	13.4604	14.9201	13.9408		12.5165	13.7415	12.2579	10.1673	14.7511	11.7886		14.384	+	[M+H]+	CAR 18:1	CAR 18:1: [M+H]+: 0.915			Detected	NotDetected	NotDetected
16391_pos	404.338	8.0855	17.5325	17.6907	17.8614	18.1492	18.0627		17.6598	8.03591	10.9085	14.1046	15.0629	10.6182		13.9819	14.281	11.4972	15.0823	14.5216	14.7424		15.1352	+	[M+H]+	low score: Cer 22:0;O4|Cer 12:0;O3/10:0(2OH)	low score: Cer 22:0;O4|Cer 12:0;O3/10:0(2OH): [M+H]+: 0.782			Detected	NotDetected	NotDetected
16396_pos	674.44	8.0898	16.847	16.7314	16.9899	16.9763	16.9669		17.0401	11.071	14.1097	14.9194	12.5995	13.1632		14.8985	15.0912	14.1024	14.3958	12.8652	12.2474		14.8853	+	Unknown					Detected	NotDetected	NotDetected
16401_pos	554.426	8.0934	13.753	13.6324	14.4777	13.1481	12.1488	15.6082	14.3272	17.8717	17.715	17.8125	17.8001	18.1204		17.7967	16.2196	16.0899	16.1066	15.5315	16.2907	15.4949	15.4547	+	Unknown					NotDetected	Detected	NotDetected
16404_pos	832.236	8.096	17.1919	17.1151	17.4819	17.4074	17.3041		17.5234	14.5759	12.2834	14.7903	13.3291	14.9694		14.6588	15.1107	10.9696	15.1251	12.0653	13.1472		14.5138	+	Unknown					Detected	NotDetected	NotDetected
16407_pos	520.134	8.0984	16.7726	16.7487	16.8561	16.6598	16.6519		16.8292	13.4544	11.4448	12.5741	14.1057	11.11		13.3319	12.3786	14.8517	15.2235	13.8693	14.1036		13.2507	+	Unknown					Detected	NotDetected	NotDetected
16415_pos	410.161	8.1053	15.8778	16.168	17.8622	16.2547	16.6177		16.4888	12.33	12.8005	14.9385	15.0355	13.9284		14.1329	14.3595	15.1225	13.4337	14.7049	14.0323		14.4471	+	Unknown					Detected	NotDetected	NotDetected
16421_pos	396.145	8.1095	17.9955	18.5646	19.9787	18.5588	18.9885		18.7794	15.2494	14.3463	12.9057	11.7471	14.4916		14.4087	12.0552	12.8291	14.7649	10.7374	14.8662		11.0064	+	Unknown					Detected	NotDetected	NotDetected
16425_pos	463.131	8.1122	15.9713	17.3033	17.2037	16.9977	16.8084	17.7573	17.6937	18.9136	16.7197	18.2342	17.889	18.319	16.2946	17.4704	17.5826	18.1484	18.207	17.3157	18.3312	18.1297	16.282	+	Unknown					NotDetected	Detected	NotDetected
16426_pos	1017.69	8.113	17.3854	16.8709	17.5818	17.0068	16.7173		17.0518	14.3525	14.0251	13.5114	14.3252	13.5789		13.6871	15.3665	15.0659	14.5689	13.7476	13.9733		14.3536	+/-	[M+H]+, [M+Acetate]-			+	[M+H]+	Detected	NotDetected	NotDetected
16427_pos	464.132	8.1132	15.4504	16.2737	17.1651	16.4792	16.2832	16.6315	16.6641	17.9138	16.8983	17.0404	16.9904	17.1134		17.1448	16.3266	17.0326	16.9943	16.1288	17.268	17.0169	16.9448	+	Unknown					NotDetected	NotDetected	NotDetected
16428_pos	465.129	8.1139	15.8114	15.5395	16.6761	16.1071	16.1368	16.2145	16.0758	17.272	16.5708	16.6859	16.4532	16.894		16.3327	16.2137	16.5749	17.056	15.8067	16.8017	16.5904	16.5468	+	Unknown					NotDetected	Detected	NotDetected
16430_pos	223.064	8.1146	12.8056	12.7028	13.3466	13.7157	12.219	15.7956	13.2759	16.8056	15.9059	15.9733	16.1508	16.2612		16.0112	16.0326	15.8858	16.0524	15.5826	16.2668	15.6196	15.9319	+	Unknown					NotDetected	Detected	NotDetected
16433_pos	445.12	8.1151	12.524	13.124	12.5379	12.5796	14.018	14.8748	15.1025	16.1902	15.3826	15.5072	15.1189	15.6954		14.9174	15.5905	15.3597	15.7389	15.3214	15.8319	15.6283	15.4791	+	[M+H]+	Cyclohexasiloxane, dodecamethyl- (also known as chemical regent)	Cyclohexasiloxane, dodecamethyl- (also known as chemical regent): [M+H]+: 0.893			NotDetected	Detected	NotDetected
16467_pos	677.262	8.1283	16.6252	16.7788	17.1078	16.8084	16.6714		16.6047	16.6177	16.7481	16.6431	16.6492	16.6196	16.5755	16.6039	14.4789	13.0308	15.3367	15.2107	15.0447	16.1885	16.1341	+	Unknown					Detected	NotDetected	NotDetected
16829_pos	850.542	8.1326	18.0888	17.7752	17.8724	17.9555	17.8245		17.7698	15.2625	11.8697	14.2939	14.9086	14.8705		15.1735	14.2221	10.7109	13.9222	13.2156	15.2057		12.0559	+	Unknown					Detected	NotDetected	NotDetected
16465_pos	394.352	8.1404	15.6823	15.9304	16.6741	15.9048	15.9956		15.7833	16.7636	16.3795	16.6726	17.2145	16.9763	15.9334	16.8111	16.5425	16.4001	16.5354	16.2368	16.6629		16.4424	+	Unknown					NotDetected	Detected	NotDetected
16472_pos	319.285	8.1446	15.909	15.8416	16.4997	16.4631	16.3165		15.911	16.873	16.2653	16.4813	16.5093	15.9674	16.0035	16.5699	16.9595	16.1499	16.0064	16.5201	16.5481	16.4539	16.5619	+	Unknown					Detected	NotDetected	NotDetected
16483_pos	302.305	8.1494	16.1171	16.2669	16.9288	16.3626	16.3533		16.327	16.1637	16.5968	16.2836	16.4099	16.3056	15.8945	16.3119	16.2187	16.1954	16.5961	16.0169	16.1846	16.0629	15.8809	+	Unknown					NotDetected	Detected	NotDetected
16484_pos	406.389	8.1502	9.60661	11.8571	13.8893	13.9082	12.1552		13.402	15.3517	15.1777	15.1605	14.9569	15.2162		15.3359	15.315	15.0023	15.5468	15.2261	15.138	14.747	15.086	+	Unknown					NotDetected	NotDetected	NotDetected
16490_pos	300.29	8.1565	18.5894	18.68	19.0257	18.7089	18.7539	16.1147	18.6627	16.7401	16.8286	16.8464	16.7162	16.9455	16.4645	16.9689	16.5461	16.4949	17.2511	16.5632	16.5916	16.4547	16.9017	+	[M+H]+	SPB 18:1;O2	SPB 18:1;O2: [M+H]+: 0.823			Detected	Detected	NotDetected
16493_pos	600.36	8.1594	18.325	17.958	18.4772	18.2338	18.3885		18.1499	14.1883	11.2204	10.9313	14.3121	14.4577		15.093	12.387	13.4627	13.4866	13.5191	12.714		10.233	+	Unknown					Detected	NotDetected	NotDetected
16496_pos	503.069	8.1613	17.5894	17.5405	17.9281	17.8709	17.599		17.444	17.0592	16.7167	16.9002	17.1412	17.1275		17.2389	16.7148	16.6387	16.5677	16.5021	16.6515		16.6139	+	Unknown					Detected	Detected	NotDetected
16497_pos	522.356	8.1614	26.7686	26.8644	27.1204	26.9784	26.9233		26.9469	19.1976	18.7236	18.3058	19.2421	19.3157		18.9263	16.0813	15.7308	15.9455	15.9465	15.8809		16.0315	+/-	[M+H]+, [M+Acetate]-	LPC 18:1/0:0	LPC 18:1/0:0: [M+H]+: 0.806	+	[M+H]+	Detected	Detected	Detected
16504_pos	655.465	8.1674	17.5434	17.3033	17.3158	17.4366	17.0813		17.2409	14.8533	14.1227	9.24854	14.2655	14.0103		15.2815	13.8913	15.0367	14.434	14.5728	14.4826		14.4658	+	Unknown					Detected	NotDetected	NotDetected
16505_pos	505.067	8.1683	18.2885	18.4203	18.9097	18.5891	16.8898		18.186	17.8561	17.6214	17.8464	17.6164	17.797		17.6632	17.1082	16.6756	17.3679	16.7746	17.1448		16.8561	+	Unknown					Detected	Detected	NotDetected
16509_pos	507.065	8.1716	17.306	17.9064	17.901	17.7805	15.9812		17.308	16.7435	16.5716	16.8215	16.7091	16.9314		16.6139	16.542	16.4645	16.4561	16.2928	16.4773		16.4337	+	Unknown					Detected	Detected	NotDetected
16513_pos	1584.68	8.173	15.747	16.1234	16.7906	16.207	16.4582	15.5839	16.2931	16.5174	16.1938	16.3431	16.3381	16.3787		16.5553	16.3232	16.1967	16.3867	16.1763	16.2294		16.1767	+	Unknown					NotDetected	NotDetected	NotDetected
16523_pos	551.36	8.1816	17.3861	17.0876	17.4165	17.1302	17.2875		17.2237	12.9525	14.0599	11.2713	13.2638	11.2436		12.8482	13.8564	13.0456	14.601	14.4659	14.0811		14.7726	+	Unknown					Detected	NotDetected	NotDetected
16532_pos	580.408	8.1871	20.6213	20.2729	19.6562	20.5352	20.5227		20.8059	13.6604	10.5027	13.4289	12.5041	13.3165		13.6851	13.5847	12.3987	14.3403	14.8681	11.6998		13.8551	+	Unknown					Detected	NotDetected	NotDetected
16533_pos	550.352	8.1878	18.9427	18.5514	19.0221	18.5987	18.9701		18.9149	16.1438	15.6145	15.8459	17.1062	17.2919		16.7579	14.6237	12.8621	13.0831	12.5535	12.9393		13.7546	+	Unknown					Detected	Detected	NotDetected
16534_pos	707.578	8.1885	17.7073	17.6205	18.0772	17.9339	18.076		18.0913	14.5021	13.3646	12.0463	14.1875	14.9712		13.9013	11.6605	14.3836	14.1048	14.6776	15.0362		14.9098	+	Unknown					Detected	NotDetected	NotDetected
16536_pos	666.551	8.19	20.4379	20.6213	20.6039	20.6423	20.6408		20.6657	11.8151	14.7059	14.3072	13.2149	13.8099		13.533	14.5168	12.7239	15.4505	14.5188	13.1371		14.9206	+	Unknown					Detected	NotDetected	NotDetected
16555_pos	453.228	8.2065	12.4491	14.0202	13.1315	13.2405	14.2774		16.7912	18.1372	17.7788	18.024	17.923	17.7677		18.0008	18.0126	17.942	18.3578	17.9298	17.9423		17.9917	+	Unknown					NotDetected	Detected	NotDetected
16862_pos	530.325	8.2067	17.9483	18.02	17.9989	18.0476	17.8953		18.0245	15.9713	16.9723	16.8851	16.6227	16.2434		16.7002	16.0406	15.2581	16.3938	15.9344	16.0573		15.5929	+	Unknown					Detected	Detected	NotDetected
16562_pos	360.362	8.2084	16.3025	16.4554	16.7861	16.7664	16.629		16.5768	12.4726	11.3529	14.9226	9.63817	14.9404		14.1868	14.908	12.4908	12.0785	12.7507	14.7832		14.2825	+	Unknown					Detected	NotDetected	NotDetected
16593_pos	285.242	8.2093	17.8111	18.0406	17.7777	17.0611	17.9465		17.9617	15.1756	13.1291	13.7837	10.4171	13.1806		12.2579	18.5116	18.2982	18.5899	18.2141	18.265		18.2892	+	[M+H-H2O]+	GLYCEROL-MYRISTATE	GLYCEROL-MYRISTATE: [M+H-H2O]+: 0.721			Detected	NotDetected	NotDetected
16574_pos	620.393	8.2127	16.943	16.7827	17.0967	16.9395	16.5651		16.497	14.5787	14.0628	15.013	13.7668	15.0204		14.7824	13.6199	13.4177	12.9389	14.0284	10.8924		14.7089	+	Unknown					Detected	NotDetected	NotDetected
16576_pos	254.248	8.2159	20.2262	20.3941	20.7384	20.3811	20.4294	16.6383	20.3493	17.2024	16.6525	17.0712	17.103	17.2274	16.8405	16.9885	17.1266	17.0527	17.4963	16.7889	16.91	16.8799	17.0073	+	Unknown					Detected	Detected	NotDetected
16587_pos	600.278	8.2213	16.9233	16.8545	17.354	16.9248	16.8281		16.9194	12.0574	14.6953	9.92829	12.6518	11.7945		12.8415	13.0209	15.1035	13.4088	13.449	14.1843		11.3053	+	Unknown					Detected	NotDetected	NotDetected
16589_pos	598.279	8.2221	16.8529	16.6095	16.9865	16.9654	16.7777		16.8365	13.8894	12.2426	14.9876	14.3945	12.8685		12.9303	15.1555	12.1452	15.4069	13.5736	15.0899		10.6972	+	Unknown					Detected	NotDetected	NotDetected
16598_pos	352.108	8.2274	16.4132	16.6977	17.2315	16.6392	16.7182		16.6237	17.1927	16.8486	17.2784	17.1936	17.0851		17.1842	17.1758	17.2986	17.1581	17.0668	17.21		17.0871	+	Unknown					NotDetected	Detected	NotDetected
16608_pos	760.578	8.2355	18.9149	19.015	19.7028	19.3625	19.094		19.1965	19.4701	19.0078	19.5481	19.5612	19.6653	19.3138	19.65	19.2018	19.1976	19.3165	18.8534	19.0609	19.3398	19.1542	+	Unknown					Detected	Detected	NotDetected
16616_pos	402.357	8.2393	17.1241	17.034	17.8622	18.1348	17.3902		17.1129	17.5023	16.9084	17.5791	17.7401	17.2413	17.3802	16.9033	16.335	16.9395	18.949	16.9723	19.7596		18.7539	+	Unknown					NotDetected	NotDetected	Detected
16618_pos	510.4	8.24	12.4119	11.2435	10.9395	11.9698	12.0864	15.4701	14.4261	17.6031	17.5477	17.4805	17.8875	18.3743		17.747	14.8446	8.51447	12.503	11.5594	14.8321		15.0495	+	Unknown					NotDetected	Detected	NotDetected
16585_pos	538.351	8.2401	16.5099	16.7539	17.4085	16.5904	16.3563		16.2828	11.8418	12.3882	13.8966	14.5227	13.7173		13.7322	13.9756	12.8989	13.5678	12.8092	14.547		14.6363	+	Unknown					Detected	NotDetected	NotDetected
16624_pos	211.205	8.2438	15.5839	15.8976	16.6362	15.9619	15.8799		16.1021	16.4638	16.2652	16.3942	16.1244	16.251	16.1075	16.3296	16.0942	15.9919	16.3728	15.7389	16.0226		16.1775	+	Unknown					NotDetected	Detected	Detected
16626_pos	819.409	8.2447	16.5106	16.7962	16.497	16.5684	16.6054		16.6056	16.0396	15.81	16.2237	16.1585	16.1683		16.1595	15.8265	16.0949	15.9758	15.658	15.7728		15.6069	+	Unknown					Detected	NotDetected	NotDetected
16642_pos	645.994	8.2491	17.4943	17.7805	17.9133	17.7035	17.582		17.8117	12.2738	14.1759	14.6848	12.9361	14.2347		14.9094	13.3892	13.343	14.5217	14.4714	14.507		13.1586	+	Unknown					Detected	NotDetected	NotDetected
16645_pos	298.275	8.2505	15.2968	15.5341	16.4044	15.7956	15.8351		15.7536	13.0822	13.4808	14.2807	14.743	13.4171		15.1819	15.7513	15.7332	15.6082	15.5999	15.774		15.7565	+	Unknown					Detected	NotDetected	NotDetected
16647_pos	704.047	8.2506	16.5968	16.8351	17.3436	17.1499	17.0944		17.0854	14.5697	14.1742	10.1359	11.6275	13.7493		15.253	12.8472	11.0518	12.978	14.8991	12.004		13.0617	+	Unknown					Detected	NotDetected	NotDetected
16663_pos	569.489	8.2564	16.5065	16.5606	17.4103	16.8475	16.7457		16.8093	16.9455	16.6673	16.8067	17.0817	16.9722	16.0657	17.0927	13.8122	11.492	12.3343	14.743	13.004		12.945	+/-	[M+H]+, [M-H]-			+	[M+H]+	Detected	NotDetected	NotDetected
16673_pos	367.321	8.2638	15.6494	15.8351	16.0758	15.7273	15.6931		15.9365	15.9958	15.6998	15.6933	15.8517	15.8778	15.7061	15.8635	15.5968	15.7273	15.9535	15.617	15.8308	15.6069	15.6898	+	Unknown					Detected	NotDetected	NotDetected
16678_pos	562.889	8.2656	15.7996	16.0587	16.4045	16.0045	15.9042		15.9423	15.9151	15.7732	16.1111	15.8736	15.8151	15.6919	15.7687	15.8104	16.2628	15.9395	15.8966	15.6889	15.5086	15.9243	+	Unknown					NotDetected	Detected	NotDetected
16681_pos	680.262	8.2668	17.2648	17.2352	17.2483	17.5325	16.9405		17.3968	12.4326	10.8769	10.1099	11.3406	14.4703		14.8607	16.3783	16.3475	17.7816	16.2138	16.5338		16.2179	+	Unknown					Detected	NotDetected	NotDetected
16702_pos	173.096	8.2752	16.7191	16.6519	16.9709	17.0657	16.8346		16.9279	14.5423	13.8718	14.3946	14.8159	12.2913		14.6142	14.7094	13.0604	12.9248	11.1518	14.9328		14.2027	+	Unknown					Detected	NotDetected	NotDetected
16705_pos	544.384	8.2765	21.0568	21.1494	21.1231	21.2829	21.1565		21.094	14.3534	14.5949	14.0356	15.092	10.4067		10.82	14.1879	14.1753	14.6657	14.8004	13.5157		13.1736	+	Unknown					Detected	NotDetected	NotDetected
16707_pos	499.37	8.2774	17.0025	17.0259	17.1551	17.0798	17.0836		17.0155	13.4403	14.9964	12.7572	12.739	13.7442		14.6351	13.8135	15.0527	13.9463	14.8301	15.0318		12.5792	+	Unknown					Detected	NotDetected	NotDetected
16715_pos	371.221	8.2795	16.3832	16.3165	16.595	16.4326	16.1834		16.3705	13.9932	13.5988	14.3658	15.0571	10.4265		12.9953	13.8473	14.9822	10.3943	15.0394	12.8479		15.1139	+	Unknown					Detected	NotDetected	NotDetected
16726_pos	644.438	8.2845	16.4016	16.696	16.9994	16.7314	16.5599		16.6434	13.5717	14.3549	15.1839	10.6284	11.5802		12.0262	14.4888	11.5587	14.7237	9.53235	14.3024		14.7352	+	Unknown					Detected	NotDetected	NotDetected
16730_pos	366.264	8.2856	18.5234	18.6177	18.8955	18.7038	18.57		18.6653	12.6661	11.8298	14.915	12.463	13.995		13.985	10.2254	14.8426	10.4579	10.6781	14.4247		15.0982	+	Unknown					Detected	NotDetected	NotDetected
16731_pos	201.092	8.286	18.6448	18.7934	19.0042	18.8955	18.9652		18.8521	11.9621	13.0187	11.1644	11.8244	11.3078		14.165	12.7369	13.9464	15.3899	11.5337	13.2649		13.7196	+	Unknown					Detected	NotDetected	NotDetected
16733_pos	349.238	8.2868	19.9927	20.1175	20.3109	20.1849	20.1785		20.0404	14.9202	13.3835	14.7216	14.029	12.0697		15.2277	13.3564	14.0195	15.4565	14.5415	14.786		14.0581	+	Unknown					Detected	NotDetected	NotDetected
16736_pos	275.164	8.2891	18.2085	18.4566	18.385	18.3713	18.3062		18.4177	12.9265	11.191	14.1134	11.4591	15.1681		13.4533	13.1949	13.5059	13.0556	14.4536	13.7931		11.2394	+	Unknown					Detected	NotDetected	NotDetected
16765_pos	225.197	8.2977	16.1048	16.4853	17.1933	16.6038	16.5254	16.0858	16.5619	16.4319	16.3491	16.5685	16.5927	16.392		16.8464	16.805	16.4951	16.5769	16.4349	16.5454	16.3883	16.4973	+	Unknown					NotDetected	NotDetected	NotDetected
16766_pos	1057.79	8.298	15.848	16.2291	16.8561	16.1919	16.3033		16.1932	16.1978	16.1093	16.282	16.2803	16.2427		16.2766	16.1321	16.1029	16.2178	16.0772	15.9782	16.1075	16.1182	+	Unknown					Detected	NotDetected	NotDetected
16770_pos	446.945	8.3006	13.3789	11.5275	14.3425	13.7735	14.0477	15.0469	11.6706	15.6145	15.5301	15.6954	15.4908	15.4622	15.6107	15.7238	15.0875	15.8199	15.2349	15.6457	15.2748		15.5167	+	Unknown					NotDetected	Detected	Detected
16772_pos	585.411	8.3014	19.171	19.187	19.6268	19.3578	19.7206		19.7709	14.2659	12.7026	10.1872	13.52	11.4821		14.9544	15.097	11.7789	13.6196	14.1846	13.6769		14.5651	+	Unknown					Detected	NotDetected	NotDetected
16788_pos	540.366	8.3093	18.6073	18.5686	18.751	18.6954	18.4524		18.5707	13.3322	12.7077	14.9964	12.9764	14.9653		12.9595	13.2195	12.7425	14.8616	14.0192	12.3797		12.2795	+/-	[M+H]+, [M+Acetate]-			+	[M+H]+	Detected	NotDetected	NotDetected
16789_pos	325.201	8.3098	16.0536	16.1603	16.7564	16.2401	16.3411		16.2062	12.2602	12.4591	14.2852	13.8565	15.0263		14.8796	14.0292	15.1141	12.9456	13.1473	14.2455		12.7062	+	Unknown					Detected	NotDetected	NotDetected
16796_pos	416.302	8.313	15.8056	16.0349	16.0758	15.9919	15.7308		15.7721	13.2547	12.7902	9.96969	14.9117	14.8882		14.7736	14.4387	15.1069	11.3925	14.6041	14.5917		13.8781	+	Unknown					Detected	NotDetected	NotDetected
16797_pos	414.358	8.3131	15.7412	15.6955	15.8587	15.5514	15.642		15.5955	14.3351	11.6269	12.3026	12.5246	14.5191		14.6962	12.1551	15.0638	15.1554	13.8219	11.0788		12.431	+	[M+H]+	CAR 17:0	CAR 17:0: [M+H]+: 0.952			Detected	NotDetected	NotDetected
16798_pos	900.501	8.3132	17.2421	17.0861	16.9202	17.0799	16.909		17.262	12.4647	14.9816	14.1071	12.6812	14.9344		13.5292	13.3676	14.2933	13.2254	13.904	13.0695		14.5853	+	Unknown					Detected	NotDetected	NotDetected
16802_pos	399.274	8.3156	17.0648	16.9787	16.9953	17.2393	16.9319		16.959	14.1739	10.6313	12.2588	11.5192	11.7947		15.2054	13.6648	12.7087	13.3129	12.68	14.9105		15.1261	+	Unknown					Detected	NotDetected	NotDetected
16803_pos	598.387	8.3159	17.084	17.0776	17.4578	17.0836	17.1138		17.1464	13.9013	12.542	12.6835	14.5887	7.7598		11.6141	14.1928	12.6953	14.9057	15.0234	14.5873		14.1483	+	Unknown					Detected	NotDetected	NotDetected
16813_pos	634.409	8.3188	17.2368	16.7828	17.4963	17.0368	17.1727		17.1577	13.3156	11.9706	11.5384	13.2768	15.0226		14.8472	13.9657	13.2791	13.036	11.509	12.1469		14.7268	+	Unknown					Detected	NotDetected	NotDetected
16814_pos	473.956	8.3194	12.9227	11.5831	14.7841	11.34	13.442	19.3793	13.0433	20.0746	19.9726	20.1614	20.0233	19.7242		20.1114	20.0672	20.2809	20.1881	20.044	19.6729	19.8332	20.0024	+	Unknown					NotDetected	Detected	NotDetected
16822_pos	497.431	8.3233	17.8286	18.0431	18.4824	18.0957	18.1188	17.1512	18.0704	17.7859	17.4536	17.8801	17.9807	17.6321	17.5055	18.2941	18.0264	17.769	18.1663	17.5865	17.7383		18.2081	+/-	[M+H]+, [M-H]-			+	[M+H]+	NotDetected	Detected	Detected
16826_pos	436.343	8.3245	14.9985	14.97	16.0226	15.1584	15.0285		14.9275	13.3634	13.6937	15.1378	12.695	11.8593		14.4026	13.8713	14.6216	14.2262	15.1989	14.5523		14.3066	+	Unknown					Detected	NotDetected	NotDetected
16828_pos	558.38	8.3257	15.8541	15.9948	16.5451	16.0286	16.1437		16.0745	15.9375	15.518	15.8767	16.2491	16.0171	16.0245	15.8587	15.818	15.4936	15.9405	15.631	15.706	15.8308	15.7653	+	Unknown					NotDetected	Detected	NotDetected
16836_pos	486.377	8.3307	19.4874	19.4753	20.2957	19.7388	19.6737		19.7646	15.0244	14.0156	13.0191	13.8021	11.938		13.4747	13.5398	14.9628	11.5636	15.1397	15.0598		15.2788	+	Unknown					Detected	NotDetected	NotDetected
16873_pos	646.409	8.356	16.7715	17.1425	17.2574	16.9365	16.8095		16.7115	12.3602	11.3121	13.9042	13.9592	10.5463		9.11598	13.9172	13.381	12.9979	11.8151	11.1159		14.1125	+	Unknown					Detected	NotDetected	NotDetected
16884_pos	352.309	8.3604	18.0525	17.9327	18.435	18.0155	18.1218		18.1811	18.0066	18.0102	17.9061	18.1691	18.1126		18.2722	18.1734	18.0813	18.18	17.9235	17.785	17.8305	18.2642	+	Unknown					Detected	Detected	NotDetected
16888_pos	704.27	8.3635	18.2016	17.9271	18.0459	18.2752	18.2031		18.4409	17.2415	16.9508	17.1288	17.5671	17.6975		17.3642	16.9679	16.9146	17.5011	17.0078	16.9718	17.1385	17.1902	+	Unknown					Detected	NotDetected	NotDetected
16897_pos	618.381	8.3686	16.6696	16.8286	17.4081	16.8646	16.8095		16.7373	16.6872	16.5253	16.7185	16.8226	16.6339		16.5839	13.5505	13.7012	15.0623	13.0454	14.6375	16.0292	15.3004	+	Unknown					Detected	NotDetected	NotDetected
16905_pos	703.277	8.3746	16.6543	16.7079	17.3101	16.8986	16.937		16.913	10.7649	11.8696	15.1451	15.1689	13.5794		14.5839	13.2607	13.877	12.6125	14.8379	10.9814		13.8081	+	Unknown					Detected	NotDetected	NotDetected
16799_pos	730.473	8.378	18.5928	18.5522	18.4212	18.7148	18.4777		18.6414	14.4164	11.8119	14.9719	13.9557	13.6156		13.1222	10.7105	12.592	14.3952	14.4811	10.4147		12.2386	+	Unknown					Detected	NotDetected	NotDetected
16913_pos	590.062	8.3782	12.6994	14.1436	14.4612	14.4377	14.4502		12.8717	15.8841	16.1288	16.0716	16.0976	16.0666		16.1897	12.3749	11.6613	14.6774	12.3625	15.0611		13.3113	+	Unknown					NotDetected	Detected	NotDetected
16921_pos	622.408	8.3827	17.5945	17.8166	17.5749	17.6252	17.5207		17.665	13.7834	12.9517	11.6878	14.4288	14.4152		14.4944	13.0272	13.6605	15.2058	14.3092	12.3248		13.3604	+	Unknown					Detected	NotDetected	NotDetected
16924_pos	583.379	8.3837	16.8133	16.9654	17.2406	16.9718	16.8609		17.1306	13.0216	13.7983	14.8018	13.8218	11.6495		14.519	14.1695	13.2769	15.0951	14.4172	12.0669		15.2536	+	Unknown					Detected	NotDetected	NotDetected
16934_pos	656.527	8.3902	16.9831	16.8971	17.0772	17.1728	16.9131		16.9309	11.0587	11.957	10.2371	15.1455	14.0253		15.0896	14.3803	13.7363	12.9699	14.2664	14.8533		13.6058	+	Unknown					Detected	NotDetected	NotDetected
16937_pos	592.209	8.3917	16.6744	16.7285	17.209	16.776	16.7219	15.705	16.7596	16.412	16.4749	16.2303	16.2028	15.9743	16.2764	16.4854	14.9687	12.6458	13.8956	11.2531	15.2493		13.9268	+	Unknown					NotDetected	Detected	NotDetected
16948_pos	856.476	8.4023	17.8914	17.8825	17.6525	17.6735	17.6488		17.9035	13.0979	11.8179	13.589	11.5922	15.1949		13.4444	12.5633	15.1846	11.9795	13.9482	15.2139		15.1037	+	Unknown					Detected	NotDetected	NotDetected
16949_pos	311.258	8.4029	18.9453	19.1764	19.9308	19.0678	19.2992		19.2462	14.8312	12.9651	12.2978	12.3939	14.0696		12.6205	14.7232	11.9178	14.792	13.8429	13.4598		14.265	+	[M+H-H2O]+	NCGC00385642-01!1,4-dihydroxyheptadec-16-en-2-yl acetate [IIN-based: Match]	NCGC00385642-01!1,4-dihydroxyheptadec-16-en-2-yl acetate [IIN-based: Match]: [M+H-H2O]+: 0.815			Detected	NotDetected	NotDetected
16950_pos	389.269	8.4036	15.1759	15.6233	15.8067	15.2665	15.0012		15.2948	12.1899	13.4127	13.6034	13.9419	15.1348	14.8371	12.1498	15.2575	15.1723	15.3397	15.2829	15.2354	15.1186	15.1755	+	Unknown					Detected	NotDetected	NotDetected
16955_pos	329.268	8.4127	16.7073	16.9475	17.1258	16.7325	16.9243		16.7636	14.5431	13.7097	15.1221	14.6809	14.3015		13.8751	14.6111	14.653	14.7048	12.5333	13.387		12.3919	+	[M+H]+	NCGC00385642-01!1,4-dihydroxyheptadec-16-en-2-yl acetate [IIN-based: Match]	NCGC00385642-01!1,4-dihydroxyheptadec-16-en-2-yl acetate [IIN-based: Match]: [M+H]+: 0.894			Detected	NotDetected	NotDetected
17254_pos	720.301	8.4174	19.0304	19.1064	18.9713	19.2391	19.0457	16.6978	19.015	17.1084	17.034	17.0935	16.9654	17.099	17.2487	17.6589	16.5207	16.7917	16.8672	16.2844	16.5857	17.0297	16.4895	+/-	[M+Na]+, [M-H]-			+	[M+Na]+	Detected	Detected	NotDetected
16976_pos	581.489	8.4286	16.7389	16.7418	17.5607	17.0035	16.8814		17.0368	16.4833	16.5214	16.5948	16.7191	16.6456	16.0274	16.9505	16.4483	16.6315	16.7596	16.4469	16.3319	16.4161	16.5301	+	Unknown					Detected	Detected	NotDetected
16986_pos	116.107	8.4431	15.8746	15.987	16.702	16.0546	16.0955		16.084	13.0827	12.4225	12.7409	15.1165	12.0288		11.469	15.9572	15.9196	16.0424	15.847	15.8519		15.8966	+	Unknown					Detected	NotDetected	NotDetected
16995_pos	872.416	8.4534	17.3854	17.3961	17.3521	17.3694	17.4613		17.4387	14.7972	13.773	11.3161	12.4375	13.9427		14.8298	12.6617	13.9991	13.7125	14.0774	12.5122		13.4826	+	Unknown					Detected	NotDetected	NotDetected
17005_pos	590.382	8.467	17.612	17.2499	17.5291	17.5865	17.499		17.4276	14.1474	12.7806	10.8747	12.9124	13.9804		14.6108	14.9899	14.8807	14.6116	12.1341	13.4023		12.6262	+/-	[M+H-H2O]+, [M-H]-			+	[M+H-H2O]+	Detected	NotDetected	NotDetected
17006_pos	295.695	8.4686	15.9334	16.2499	16.7521	16.4262	16.357		16.3009	13.7894	10.8217	13.0797	13.7992	12.5796		10.0121	11.6347	14.2106	12.3214	13.1669	14.2154		14.2703	+	Unknown					Detected	NotDetected	NotDetected
17020_pos	477.218	8.4766	16.5689	16.7061	17.6753	16.9268	16.7533		16.8545	11.9774	14.4616	14.8845	14.5931	14.5035		14.9109	13.9215	12.5577	14.0313	13.3467	14.3439		12.124	+	Unknown					Detected	NotDetected	NotDetected
17023_pos	1601.71	8.4789	17.2228	17.2208	17.9974	18.0316	17.7188		17.7432	17.5279	17.2949	17.4588	17.5952	17.5103		17.5948	17.4278	17.3498	17.5599	17.3402	17.3721		17.412	+	Unknown					Detected	NotDetected	NotDetected
17027_pos	289.273	8.4827	16.7661	16.556	18.5315	17.1359	17.0862	16.4963	17.128	17.9223	16.9894	16.1594	17.0949	17.1877		17.1834	17.7153	17.6534	16.1324	17.7478	17.5261	17.9807	17.3399	+	Unknown					NotDetected	Detected	NotDetected
17040_pos	302.305	8.4925	18.2387	18.4266	18.6014	18.2616	18.2832	15.6196	18.1425	15.9182	15.5852	16.0455	16.5011	15.8598		15.6531	15.8264	16.1368	15.9851	15.9017	15.9151	15.3771	16.0229	+	[M+H]+	SPB 18:0;O2	SPB 18:0;O2: [M+H]+: 0.830			Detected	Detected	NotDetected
17041_pos	469.223	8.4959	15.7494	16.023	17.1169	15.7238	16.1586	16.4568	16.1558	17.1878	16.848	16.8078	17.4729	17.0377	16.8346	17.2481	17.0054	16.8273	17.0155	16.8275	16.9748		16.8721	+	Unknown					NotDetected	Detected	Detected
17047_pos	1408.72	8.4999	17.5335	17.5065	18.1282	18.2331	18.1655	17.26	18.1376	17.9834	17.6229	17.6271	18.162	18.0729		18.0363	14.7702	14.9154	13.0718	13.4691	12.2449		15.0473	+	Unknown					NotDetected	NotDetected	NotDetected
17065_pos	812.449	8.5111	17.2385	17.0994	17.2199	17.1333	17.2162		17.1607	13.3949	14.5133	14.5021	12.8636	12.2934		11.0552	14.0456	9.71225	13.0108	12.4892	14.5254		13.6502	+	Unknown					Detected	NotDetected	NotDetected
17072_pos	174.128	8.5155	19.4736	19.6361	19.7373	19.7688	19.5197	17.8037	19.6835	18.7047	18.6213	18.6743	18.7934	18.6473	18.1455	18.778	18.1764	18.1235	18.6794	18.2284	18.3767	18.1164	18.2257	+	Unknown					Detected	Detected	NotDetected
17078_pos	410.161	8.5205	16.1715	16.4554	17.8606	16.5697	16.9228	17.2547	16.6829	17.7878	17.5355	17.4136	17.962	17.767	17.3404	17.9296	17.8924	17.4483	17.8141	17.444	17.9066		17.4963	+	Unknown					NotDetected	Detected	Detected
17082_pos	1446.66	8.5213	16.4846	16.2946	16.7945	16.7973	16.4255		16.5194	16.0406	15.9005	16.1534	15.9243	16.1577	15.7912	16.0869	15.7939	15.9079	15.883	15.7411	15.7639	15.9664	15.5658	+	Unknown					Detected	NotDetected	NotDetected
17084_pos	397.152	8.5222	15.5328	15.9674	17.0231	16.2331	16.3743		16.4016	16.9782	16.7816	16.8384	17.1322	17.0041		17.074	16.911	16.6853	16.9007	16.7828	16.952	16.8384	16.7811	+	Unknown					Detected	NotDetected	NotDetected
17089_pos	706.868	8.5259	16.5341	16.5936	17.2016	16.8393	16.9495		17.025	12.4873	13.3813	14.895	14.3659	14.0293		8.76494	13.2045	14.3068	11.8146	14.6652	9.27978		13.9983	+	Unknown					Detected	NotDetected	NotDetected
17105_pos	1468.64	8.5336	16.5254	16.7544	16.8464	16.8566	16.4937	15.0375	16.3258	16.0229	15.857	16.2003	16.0876	16.1042		15.9141	15.8786	16.0653	16.0881	16.0207	15.5891		15.8056	+	Unknown					Detected	NotDetected	NotDetected
17112_pos	439.425	8.5407	15.9654	16.0867	16.776	16.5826	16.3235	17.5579	16.297	16.5316	16.4252	16.6957	16.9851	16.2037		16.0131	16.3095	17.0097	17.1075	16.3762	17.1333	16.369	16.7681	+	Unknown					NotDetected	NotDetected	NotDetected
17125_pos	1232.75	8.5491	18.4794	18.5791	19.3521	19.2614	18.9775		19.1308	13.8905	13.5866	13.998	14.0524	15.0113		14.6495	12.4727	15.2035	14.3018	14.8886	12.65		14.0504	+	Unknown					Detected	NotDetected	NotDetected
17134_pos	548.371	8.5563	22.0815	22.0715	22.054	22.1793	22.0199		22.1125	15.6006	16.0653	16.3603	16.6284	16.6582		16.4145	11.6174	14.4353	13.6407	12.1542	11.7658		15.1306	+/-	[M+H]+, [M+Acetate]-	LPC 20:2/0:0	LPC 20:2/0:0: [M+H]+: 0.984	+	[M+H]+	Detected	NotDetected	NotDetected
17135_pos	775.37	8.5572	17.5524	17.6632	17.8119	17.5619	17.7229		17.8059	14.0499	13.4391	14.1296	12.1696	12.2801		14.3323	13.3452	12.1537	15.4566	14.9034	13.7739		12.3445	+	Unknown					Detected	NotDetected	NotDetected
17450_pos	107.07	8.5582	16.4843	16.6947	17.3683	17.0698	16.697		16.1508	16.2556	16.0934	16.0804	16.556	16.5356		17.0574	16.0785	16.0801	15.987	16.2676	16.1534	15.9324	16.0916	+	Unknown					NotDetected	NotDetected	NotDetected
17139_pos	717.555	8.56	16.4849	16.5632	17.3546	16.7428	16.7641		16.82	17.0583	16.3623	16.7165	17.315	16.8762	16.4798	17.0931	16.8016	16.5065	16.7506	16.5185	16.714		16.7137	+	Unknown					NotDetected	Detected	NotDetected
17146_pos	440.216	8.5622	16.4876	16.8242	17.5346	16.7042	16.7498	17.183	16.666	17.6218	17.6101	17.7607	17.8003	17.3657	17.3499	17.7563	17.6497	17.7842	17.9035	17.6865	17.6408		17.7016	+	Unknown					NotDetected	Detected	NotDetected
17153_pos	598.387	8.5689	18.0935	18.2352	18.081	18.194	18.0128		18.1372	14.8615	14.6986	14.9424	13.7941	14.4492		12.6881	14.0305	10.879	13.2719	14.3306	14.9242		14.1413	+	Unknown					Detected	NotDetected	NotDetected
17159_pos	296.295	8.5763	15.987	16.0054	16.4489	16.0406	16.2804		16.0675	15.6402	15.4404	15.5902	15.783	15.7203		15.6943	15.6133	15.6054	15.8465	15.3033	15.6093		15.6079	+	Unknown					Detected	NotDetected	NotDetected
17165_pos	540.331	8.586	18.3981	18.5159	18.0557	18.7035	18.3074		18.5074	13.8246	12.1899	12.869	13.6695	13.7934		13.7535	15.1703	14.6465	15.1348	12.2496	14.7581		14.6767	+	Unknown					Detected	NotDetected	NotDetected
17170_pos	485.218	8.5909	17.4812	17.8582	19.187	18.0823	18.2481		18.0761	18.4307	18.5606	18.648	18.6756	18.5859	18.2778	18.4469	18.5497	18.7624	18.4624	18.4937	18.476	18.2193	18.6347	+	Unknown					Detected	Detected	NotDetected
17171_pos	1056.79	8.5915	19.308	19.4587	20.1292	19.9639	19.7036		19.8332	13.0621	14.9719	13.421	13.5508	12.8383		14.1569	14.4722	13.3314	14.6983	14.76	13.7476		14.7528	+	Unknown					Detected	NotDetected	NotDetected
17164_pos	377.326	8.5935	16.315	15.9654	16.5723	16.3928	16.2556	16.2054	16.073	15.9909	15.7596	16.2676	16.5254	16.0776	16.2474	16.2476	16.0536	16.2112	16.5448	16.0387	16.1031		16.1542	+	Unknown					NotDetected	Detected	Detected
17178_pos	140.002	8.5936	16.8204	17.388	17.498	16.7675	17.0342		16.8346	16.7239	16.5371	16.6739	16.7705	16.6506		16.7113	13.3327	15.2169	13.5148	14.8846	14.9767		11.8641	+	Unknown					Detected	NotDetected	NotDetected
17184_pos	104.07	8.596	10.7382	13.1135	13.4289	13.1443	12.3194		13.588	16.1068	15.7803	15.8746	16.2372	16.1625		16.202	15.8778	15.8427	15.8144	15.6445	15.7722		15.8175	+	Unknown					NotDetected	NotDetected	Detected
17325_pos	135.12	8.5994	17.2195	17.1293	17.9632	17.4326	17.2561		17.015	17.2527	16.9481	17.11	17.3107	17.2694		17.3122	13.8831	13.0193	15.4298	13.8935	11.2232		14.8373	+	Unknown					Detected	NotDetected	NotDetected
17208_pos	255.235	8.6044	18.0689	18.4312	18.4316	18.3402	18.4699		18.3806	10.8997	14.7469	12.1362	11.764	12.4411		10.0203	13.3231	15.1537	14.6834	12.2929	14.4175		15.2124	+	Unknown					Detected	NotDetected	NotDetected
17209_pos	480.345	8.6051	24.1807	24.1558	24.0925	24.3279	24.0255		24.0804	18.8851	18.0346	18.1318	18.7426	18.5182		18.6914	14.9479	12.2653	12.2511	12.6957	14.146		12.9061	+	[M+H]+	LPC O-16:1	LPC O-16:1: [M+H]+: 0.895			Detected	NotDetected	NotDetected
17218_pos	476.394	8.6097	16.8704	16.486	17.9284	17.0597	17.0611		17.1021	17.236	16.2868	17.1035	16.945	17.264		16.9028	17.5072	16.7504	17.022	16.8571	17.0049	16.6835	16.9704	+	Unknown					Detected	Detected	NotDetected
17220_pos	654.43	8.6109	16.8656	16.8475	16.7704	16.7658	16.8043		16.7839	13.8126	12.7268	13.719	14.6167	14.2135		12.9449	15.2596	13.2469	14.772	14.4656	14.9481		12.9524	+	Unknown					Detected	NotDetected	NotDetected
17226_pos	504.424	8.6146	16.624	16.7331	17.4326	16.8333	16.642		16.4833	16.5308	16.3041	16.7664	16.6164	16.2401		16.4183	16.8034	16.2054	16.4672	16.1412	16.4476	15.882	16.3628	+	Unknown					NotDetected	Detected	NotDetected
17233_pos	255.945	8.6178	16.2732	16.759	17.1516	16.5481	16.363		16.2668	16.3614	16.3087	16.5199	16.3546	16.1907	16.2466	16.2954	16.0858	16.9972	16.7811	16.3126	15.5113		16.3415	+	Unknown					Detected	NotDetected	Detected
17061_pos	426.155	8.6185	13.7762	14.0116	14.0501	12.9167	11.1236		14.6425	14.8769	15.0232	15.0133	15.0844	15.1462		15.0083	14.658	14.8578	15.0648	14.9017	15.2718	14.8295	14.8903	+	Unknown					NotDetected	Detected	NotDetected
17238_pos	768.424	8.6201	16.6895	16.9525	17.2178	17.1508	16.6943		16.9841	13.0217	14.3953	11.9089	15.0753	10.124		14.3851	15.2027	14.7324	12.0023	11.4095	15.2953		14.4479	+	Unknown					Detected	NotDetected	NotDetected
17241_pos	1430.7	8.623	17.9286	18.0377	18.4654	18.6175	18.2576		18.4688	11.9097	12.747	15.0776	15.1958	12.2795		13.6213	13.1322	15.096	14.5675	11.825	13.9692		14.8568	+	Unknown					Detected	NotDetected	NotDetected
17255_pos	201.102	8.6272	15.705	15.7343	16.375	16.0574	15.8783	15.2651	15.8448	16.115	15.9792	16.0591	16.0424	16.1663		16.1915	16.0623	16.4819	16.1937	16.0255	16.0056		16.0538	+	Unknown					NotDetected	NotDetected	NotDetected
17274_pos	1452.68	8.6354	17.0245	17.1447	17.286	17.3835	17.116		17.0183	12.1557	13.7598	13.8908	14.2036	8.93961		12.1755	11.7627	15.091	12.717	14.4647	15.0705	16.325	14.6493	+	Unknown					Detected	NotDetected	NotDetected
17280_pos	1254.73	8.6374	18.5446	18.6545	18.9775	19.2594	18.785		18.9763	15.1081	8.76763	12.4603	10.1445	9.37567		13.3355	15.3165	13.5644	9.86436	14.0369	14.6922		14.45	+	Unknown					Detected	NotDetected	NotDetected
17281_pos	1276.72	8.6375	17.3185	17.7723	17.7539	17.8799	17.6659		17.5945	13.2599	13.3566	12.888	15.2918	11.8557		13.6747	14.3952	14.9821	12.1148	15.0358	14.4799		14.6347	+	Unknown					Detected	NotDetected	NotDetected
17283_pos	414.358	8.638	16.0368	16.0849	16.3668	16.3173	16.1672		16.0387	14.817	14.5509	13.7985	12.163	12.504		14.5679	15.1885	14.4802	13.9969	14.3158	13.5379		9.98049	+	[M+H]+	CAR 17:0	CAR 17:0: [M+H]+: 0.965			Detected	NotDetected	NotDetected
17290_pos	346.332	8.6399	16.2137	17.2692	17.0169	16.7978	17.5932	16.7556	17.1455	15.7923	16.2668	16.9007	16.4773	16.3735	15.6107	16.357	16.2013	16.1805	16.4082	16.0168	16.0283		16.2848	+	Unknown					NotDetected	NotDetected	NotDetected
17292_pos	94.0398	8.641	15.8344	16.0992	16.6954	16.1147	16.1164		16.168	16.0083	16.0471	16.1057	16.1999	16.0785	15.658	16.225	15.9938	15.9504	16.1323	15.8693	15.902		15.9656	+	Unknown					NotDetected	Detected	NotDetected
17300_pos	591.248	8.6451	16.6463	16.8992	16.91	16.637	16.8023		16.5625	10.4971	15.0342	14.4535	15.2289	10.9866		14.5183	14.0332	13.2411	15.1713	14.0999	14.4971		14.2756	+	Unknown					Detected	NotDetected	NotDetected
17301_pos	360.362	8.6465	17.5328	17.4853	18.015	18.179	17.498		17.9851	17.3769	16.6038	17.2519	16.4312	15.9753	15.6019	16.8656	17.8182	15.5852	16.8872	15.7401	17.0382	16.3142	17.2007	+	Unknown					Detected	Detected	NotDetected
17303_pos	636.424	8.6469	18.1588	17.7909	18.3744	18.0645	18.0638		18.2311	16.1384	15.8124	16.0434	16.4001	16.5113		16.0675	12.5753	14.6487	12.5619	14.9665	15.0931		14.0639	+	Unknown					Detected	NotDetected	NotDetected
17306_pos	641.557	8.6474	12.8774	13.8996	14.2847	12.8681	12.7995	15.7573	16.7658	16.4833	16.2732	16.419	16.9012	16.7895		16.9738	16.5358	16.2472	16.4997	16.2408	16.5301		16.3857	+	Unknown					NotDetected	Detected	NotDetected
17308_pos	482.361	8.649	25.1309	25.1429	25.2234	25.2936	25.1567		25.1359	20.5742	20.3099	20.1791	20.5066	20.5718		20.2629	13.7142	14.014	11.2544	14.0779	13.6613		13.7623	+/-	[M+H]+, [M+Acetate]-	low score: LPC O-16:0	low score: LPC O-16:0: [M+H]+: 0.821	+	[M+H]+	Detected	Detected	NotDetected
17312_pos	59.0603	8.6514	18.6728	18.9174	19.5612	19.1022	19.2133		19.2503	19.325	19.1167	19.1764	19.6377	19.4715		19.4518	19.1658	18.9933	19.3097	18.9787	18.9987	19.2634	19.1416	+	Unknown					Detected	NotDetected	NotDetected
17313_pos	721.293	8.6514	12.1498	12.6972	14.4574	14.0913	11.6013	16.3196	17.1642	17.0068	16.8171	17.21	17.1893	17.1758	16.7579	17.0858	16.6377	16.8566	16.7377	16.6221	16.5126		16.6678	+	Unknown					NotDetected	Detected	Detected
17321_pos	1425.74	8.6535	16.8846	16.8056	17.9412	17.5907	17.4455		17.3672	13.4749	14.6196	13.0084	14.4659	11.4436		13.7573	13.9749	14.1675	12.3815	14.7822	12.6367		11.2451	+	Unknown					Detected	NotDetected	NotDetected
17322_pos	298.285	8.654	17.32	17.2958	17.8606	17.513	17.8357		17.6041	13.0494	14.2618	13.5821	14.6051	12.7199		14.0324	12.2127	14.1611	15.1465	12.1071	14.5851		13.419	+	Unknown					Detected	NotDetected	NotDetected
17323_pos	390.882	8.6548	16.8867	17.3536	17.9664	17.0817	16.9334		16.8776	17.0749	17.1079	17.2326	17.2314	17.117		17.2274	17.2142	17.7348	17.4578	17.2174	16.9807		17.1543	+	Unknown					Detected	NotDetected	NotDetected
17309_pos	251.983	8.659	17.9184	18.2014	19.1297	18.2688	18.2706		18.1238	18.8851	18.6971	18.7906	18.7934	18.6893		18.8063	12.4303	13.7155	11.3905	13.6718	12.1347		12.8216	+	Unknown					Detected	Detected	NotDetected
17337_pos	744.488	8.6596	19.3089	19.4472	19.3784	19.5912	19.4605		19.4419	14.9085	12.4984	13.2712	14.8265	11.2893		13.9044	15.1092	11.3948	13.768	11.3027	13.63		14.842	+	Unknown					Detected	NotDetected	NotDetected
17338_pos	1606.66	8.6599	17.0858	17.3052	17.9315	17.8155	17.4839		17.8128	13.9279	13.617	13.3555	11.7117	13.4344		14.9777	14.65	14.77	12.1494	13.5993	14.3787		13.4023	+	Unknown					Detected	NotDetected	NotDetected
17342_pos	785.515	8.6603	17.1974	17.3642	17.2644	17.6411	17.3567		17.5916	12.4593	10.0225	14.373	11.3518	13.8617		15.297	13.0479	12.5742	13.8552	14.4087	12.6873		14.2932	+	Unknown					Detected	NotDetected	NotDetected
17353_pos	336.222	8.6616	15.7945	16.2458	16.2556	16.1646	15.7226		15.8504	15.2449	14.159	15.1379	10.7801	15.0968		14.9018	15.1709	14.2427	13.8829	13.3078	12.9738		14.4775	+	Unknown					Detected	NotDetected	NotDetected
17355_pos	104.107	8.662	16.0292	16.149	16.7861	16.375	16.7014		16.3728	11.5331	13.1319	11.8956	14.7619	14.981		14.4145	15.9426	15.6641	15.9445	15.8051	15.8394		15.8899	+	Unknown					Detected	NotDetected	NotDetected
17357_pos	818.27	8.662	16.6266	16.7573	17.1555	16.9733	16.7476	15.1518	16.8565	16.0601	15.9694	16.0794	16.3215	16.222		16.3574	16.1516	15.9772	15.7401	16.073	16.0321	15.7856	15.9909	+	Unknown					NotDetected	NotDetected	NotDetected
17362_pos	704.863	8.663	20.6435	20.6279	21.0031	21.4116	21.0582		21.1374	11.8084	15.0146	15.1621	13.6233	14.2403		14.2599	13.9457	13.706	14.8948	14.5383	13.1265		13.1282	+	Unknown					Detected	NotDetected	NotDetected
17376_pos	595.494	8.6678	17.4001	17.6186	17.4309	17.6249	17.3589		17.6189	15.2229	13.0107	12.6634	14.9904	12.8999		14.2694	13.3668	15.2287	15.3751	13.9519	14.7684		13.3212	+	Unknown					Detected	NotDetected	NotDetected
17381_pos	223.976	8.6699	18.3495	18.4729	19.3559	18.6494	18.5814		18.5139	19.194	19.0735	19.0643	19.2253	19.0874	19.003	19.1923	19.145	19.0674	19.1807	19.0574	18.9797		19.1328	+	Unknown					Detected	NotDetected	NotDetected
17382_pos	660.425	8.6706	17.5194	17.7698	17.7073	17.6565	17.7937		17.5059	13.598	14.8289	11.7047	11.646	7.87192		13.0042	14.0946	14.2865	12.6337	13.1559	12.1249		12.9074	+	Unknown					Detected	NotDetected	NotDetected
17383_pos	274.274	8.6707	17.1758	17.21	17.961	17.4001	17.4808	16.4348	17.3653	17.0424	16.7894	16.9405	17.0073	17.0146	16.8427	17.1244	16.9151	16.9674	17.2421	16.834	16.7995		16.9654	+	Unknown					NotDetected	NotDetected	Detected
17389_pos	612.519	8.6728	17.103	17.1698	17.1262	17.1189	17.0226		17.168	12.6684	13.9442	14.21	13.6212	14.2297		14.7747	13.447	12.6285	14.4182	14.0338	13.6692		15.034	+/-	[M+NH4]+, [M-H]-			+	[M+NH4]+	Detected	NotDetected	NotDetected
17396_pos	784.364	8.6775	16.5859	16.6793	16.8204	16.8443	16.7473		16.7383	14.7858	12.6343	15.1589	13.8987	12.5487		12.4021	14.347	11.6073	14.0471	11.6263	15.1373		14.7127	+	Unknown					Detected	NotDetected	NotDetected
17399_pos	340.083	8.6787	14.142	12.9768	14.9298	13.592	9.30494		14.0015	16.0527	15.6443	15.3821	15.9841	15.7923		15.8966	15.9069	15.7639	15.8199	15.5971	16.014	15.36	15.4191	+	Unknown					NotDetected	Detected	NotDetected
17408_pos	537.375	8.6851	16.084	16.1953	16.1706	16.3391	16.2556		16.3854	14.835	14.929	14.739	14.4319	11.8609		13.9896	11.5526	14.8822	13.1332	13.0604	12.7128		11.2908	+	Unknown					Detected	NotDetected	NotDetected
17410_pos	367.239	8.6856	16.034	16.1629	16.4624	16.2499	15.8767		16.1612	15.6373	15.3022	15.4362	15.7018	15.7074	15.2547	15.5769	12.327	11.7759	14.4773	14.7807	15.3016		12.6567	+	Unknown					Detected	NotDetected	NotDetected
17414_pos	689.994	8.6873	16.722	16.9797	17.1995	16.9022	17.2887		16.9504	14.8799	14.494	14.9908	12.6177	12.0587		13.3717	16.264	16.1746	16.4136	16.0697	16.7377		16.2882	+	Unknown					Detected	NotDetected	NotDetected
17419_pos	510.356	8.6888	24.5456	24.5461	24.6184	24.6966	24.6323		24.6345	17.2245	16.7601	15.9253	17.3464	17.2796		16.7191	12.6525	11.7543	11.5641	12.3736	14.9175		13.8628	+/-	[M+H]+, [M+Acetate]-	LPC 17:0/0:0	LPC 17:0/0:0: [M+H]+: 0.828	+	[M+H]+	Detected	Detected	NotDetected
17422_pos	1080.75	8.6897	16.872	17.0202	17.5583	17.6506	17.3339		17.335	12.0335	12.2763	11.5928	14.9125	12.3817		12.2145	14.6096	13.3995	10.1837	12.9957	13.3253		14.8079	+	Unknown					Detected	NotDetected	NotDetected
17426_pos	239.107	8.6907	16.3635	16.6871	17.1173	16.7085	16.4554		16.2195	13.6552	13.8553	14.0947	12.8634	13.5696		12.7179	14.4189	14.6944	14.9584	13.696	13.4434		14.2817	+	Unknown					Detected	NotDetected	NotDetected
17433_pos	810.6	8.6928	11.9126	10.465	13.0828	14.112	14.0915	16.4455	13.7972	15.2641	14.3239	14.7454	14.6037	12.8669		11.9173	15.9585	15.7664	17.0661	16.0048	16.9846		17.2409	+	Unknown					NotDetected	NotDetected	Detected
17437_pos	378.323	8.694	15.3362	15.4219	15.6258	15.5814	15.5955		15.4924	15.8033	15.5788	15.6251	15.7481	16.378		16.1315	15.4844	15.4334	15.8044	15.2855	15.1424		15.5154	+	Unknown					Detected	NotDetected	NotDetected
17438_pos	644.377	8.6941	17.5325	17.6957	17.3705	18.1704	18.1084		17.9311	12.5839	15.0068	14.3208	12.8098	13.7075		13.7058	13.9506	14.4497	13.8816	15.1497	10.9488		14.0702	+	Unknown					Detected	NotDetected	NotDetected
17445_pos	1078.77	8.6968	19.0363	19.2309	19.5415	19.7653	19.3031		19.4249	15.2426	14.1923	14.9657	9.66978	11.8858		14.6693	10.5969	15.0517	14.2245	14.4099	13.2439		12.1218	+	Unknown					Detected	NotDetected	NotDetected
17447_pos	1270.7	8.6975	16.949	17.3219	17.699	17.7814	17.1438		17.1898	16.7111	16.5688	16.8706	16.7156	16.6799		16.7437	16.77	16.8094	16.6488	16.7191	16.4921	16.4908	16.6859	+	Unknown					Detected	NotDetected	NotDetected
17424_pos	688.5	8.7014	18.4877	18.6505	18.5892	18.6272	18.6261	15.5448	18.6761	16.742	16.6299	16.7593	16.6865	16.149	16.569	16.5712	16.8411	17.0671	16.9226	16.0564	16.9365	16.5113	16.6069	+	Unknown					Detected	NotDetected	NotDetected
17460_pos	568.409	8.7021	16.722	16.5254	16.987	16.7584	17.0424		17.0703	12.972	12.872	14.3738	14.3802	10.5065		14.9262	15.0662	12.7202	13.9302	13.2912	15.0411		13.6346	+	Unknown					Detected	NotDetected	NotDetected
17461_pos	327.217	8.7021	17.3758	17.6543	17.7819	17.5615	17.5846		17.5507	13.7561	14.6569	12.7424	13.8647	12.6668		14.3289	15.1222	14.7384	12.4327	14.448	11.4935		12.9178	+	Unknown					Detected	NotDetected	NotDetected
17474_pos	401.29	8.7107	17.7467	18.0003	18.096	17.9733	17.9691		17.9875	13.7305	13.3627	11.8587	13.6037	15.1999		12.5378	11.7756	13.6123	13.8063	13.8116	11.6797		14.0721	+	Unknown					Detected	NotDetected	NotDetected
17476_pos	689.497	8.7128	17.6641	17.8259	17.9097	18.1477	17.8321		18.7298	16.8326	16.6302	16.3502	17.003	17.1855		16.9182	16.8081	16.5867	17.2958	16.5238	17.6054		17.2057	+	Unknown					Detected	NotDetected	NotDetected
17273_pos	670.291	8.7186	14.1375	12.7358	15.0301	14.196	14.3157		17.837	17.4828	17.3082	17.5261	17.3181	17.5923	17.4401	17.6167	17.186	17.1659	17.2986	17.2531	17.0776	17.1599	17.2434	+	Unknown					NotDetected	NotDetected	NotDetected
17506_pos	1628.64	8.7252	16.2483	16.5872	16.7383	16.8362	16.5059		16.7945	13.8192	8.08873	12.7041	14.8365	13.3362	15.8045	16.2336	14.0723	13.6744	12.8303	13.1769	14.7335	15.6954	15.8177	+	Unknown					Detected	NotDetected	NotDetected
17508_pos	698.46	8.7279	18.355	18.0109	18.889	18.4226	18.5283		18.9652	16.4398	16.1639	16.4045	16.8534	16.9546		16.7406	14.9807	14.1048	12.5145	13.1479	13.618		13.5686	+	Unknown					Detected	NotDetected	NotDetected
17510_pos	225.197	8.7284	16.5155	16.6303	17.2165	16.6445	16.7097		16.7956	16.5533	16.3746	16.5176	16.6538	16.5401		16.7516	16.6574	16.4568	16.4627	16.3312	16.4348		16.2112	+	Unknown					NotDetected	NotDetected	Detected
17511_pos	726.844	8.7286	19.4428	19.6661	20.1242	20.0861	19.8003		19.8547	14.6492	13.3144	13.1789	14.4149	13.0986		14.8587	13.3207	14.541	15.4603	13.5669	14.5051		14.8268	+	Unknown					Detected	NotDetected	NotDetected
17521_pos	389.269	8.7341	15.3256	15.4139	15.8215	15.4867	15.5527		15.6296	14.513	14.4805	14.7163	13.7538	15.0524		15.3052	12.8883	14.6826	14.0962	13.5113	8.70594		14.8822	+	Unknown					Detected	NotDetected	NotDetected
17522_pos	265.251	8.7347	16.0904	16.3017	16.722	16.7447	16.5186		16.4543	10.1126	12.3223	8.95162	14.6101	14.9623		13.9164	15.8311	15.7375	16.3142	15.6334	15.8979		15.7469	+	Unknown					Detected	NotDetected	NotDetected
17539_pos	488.394	8.7429	19.3186	19.0849	19.4701	19.2278	19.1796		19.0804	14.0348	12.3099	12.9962	11.9003	14.1336		9.65013	14.3261	11.7742	10.7126	13.0704	14.8001		11.8402	+	Unknown					Detected	NotDetected	NotDetected
17542_pos	341.26	8.7452	16.1061	16.3157	16.801	16.1039	16.2918		16.2505	16.4589	16.1612	16.2344	16.485	16.8155		16.2377	13.6065	14.559	11.2925	15.0381	13.7462		14.6382	+	Unknown					NotDetected	Detected	NotDetected
17548_pos	376.261	8.7479	15.22	15.4376	15.9053	15.3602	15.6019		15.45	14.4198	12.0172	12.5134	14.5584	13.6927		15.154	13.1938	14.2837	13.9352	15.0548	11.5218		13.7014	+	Unknown					Detected	NotDetected	NotDetected
17552_pos	748.826	8.7512	16.5514	16.9855	17.4987	16.9161	16.8319		16.7749	14.2122	13.6216	13.875	15.246	14.2108		14.1099	16.6631	16.7878	16.6391	16.4819	16.5257		16.5597	+	Unknown					Detected	NotDetected	NotDetected
17560_pos	694.465	8.7546	17.9035	17.511	17.8715	17.5894	17.8248		17.6641	16.0387	15.7371	15.9355	16.3179	16.3087		16.126	14.5076	14.9198	14.9107	12.4751	14.4179		14.3611	+	Unknown					Detected	NotDetected	NotDetected
17561_pos	351.327	8.7549	14.8069	15.8502	16.27	16.1155	15.9555		15.7817	14.4252	13.4101	13.7382	14.9281	12.8184		15.3104	12.6842	13.8828	10.4976	12.3625	14.9848		13.2729	+	Unknown					Detected	NotDetected	NotDetected
18008_pos	673.277	8.7555	16.4777	16.2491	17.222	16.9214	16.874		17.2876	16.6088	16.3942	16.7664	16.3548	16.7828		16.5645	16.2344	16.3928	16.4463	16.2499	16.3109		16.3563	+	Unknown					NotDetected	Detected	NotDetected
17565_pos	1100.75	8.7582	17.469	17.7249	17.7931	17.9731	17.5602		17.6892	14.5646	14.1535	14.5019	12.4271	12.841		12.528	17.0439	16.9214	16.8593	16.9151	17.0348		16.8491	+	Unknown					Detected	NotDetected	NotDetected
17567_pos	476.222	8.7615	17.1035	17.3843	17.7898	17.4226	17.2576		17.194	12.356	15.04	14.752	12.6592	15.0535		13.9235	14.9708	12.146	14.3081	14.5897	14.5576		11.2654	+	Unknown					Detected	NotDetected	NotDetected
17575_pos	779.635	8.7685	17.124	17.0606	16.8226	17.3776	17.3223		17.7476	14.4862	14.7789	14.7644	13.5966	13.8948		12.5157	13.2925	14.3008	15.1076	10.6672	15.1287		14.6023	+	Unknown					Detected	NotDetected	NotDetected
17582_pos	415.213	8.7761	14.236	14.6511	15.3635	14.9589	14.6373		14.7825	14.9767	8.80412	8.7478	14.8953	14.3063	14.4781	15.0918	13.7486	15.1739	14.5531	11.7699	15.0328	14.9664	14.6302	+	Unknown					Detected	NotDetected	NotDetected
17583_pos	124.087	8.7771	15.3298	15.3802	16.1832	15.4798	15.5689		15.5671	15.8127	15.5342	15.5553	15.808	15.6469		15.9545	15.6859	15.5767	15.7319	15.4839	15.6847		15.5168	+	Unknown					NotDetected	NotDetected	Detected
18247_pos	503.233	8.7791	20.2719	20.5767	21.06	20.6357	20.424	18.4688	20.3162	18.3937	17.4284	18.8237	18.9225	18.3285	17.8226	18.2654	17.4504	18.1508	18.1813	17.4973	18.6941	18.7539	18.2189	+	Unknown					Detected	Detected	NotDetected
17590_pos	83.0854	8.7818	16.9772	17.1521	17.7424	17.2012	17.0661		17.0518	16.3392	16.195	16.4448	16.5611	16.5386		16.2137	16.207	16.0302	16.5055	15.9382	16.302		16.1592	+	Unknown					Detected	NotDetected	NotDetected
17593_pos	614.262	8.7824	17.486	17.5001	17.7389	17.6562	17.7424		17.7559	13.0014	12.4784	14.3132	12.6865	11.9764		13.6333	13.7302	15.0368	9.98974	14.9883	13.7866		15.0662	+/-	[M+H]+, [M-H]-			+	[M+H]+	Detected	NotDetected	NotDetected
17594_pos	747.333	8.7834	10.0672	13.4966	14.9017	13.2568	12.7203	18.0391	10.9669	18.8801	18.7041	18.844	18.7883	18.8045	16.1227	18.8994	18.0247	15.7014	16.2539	18.0972	16.9428		16.128	+	Unknown					NotDetected	NotDetected	Detected
17598_pos	107.085	8.7866	15.1756	15.514	16.3108	16.0994	15.8924		15.7597	14.9472	12.3848	12.2015	15.0272	15.0831		15.1249	15.0248	14.5151	15.3296	14.8845	10.7618		13.0686	+	Unknown					Detected	NotDetected	NotDetected
17599_pos	790.235	8.7867	17.1732	17.0112	17.3559	17.2208	17.2535		17.3095	14.9	13.4548	13.1081	14.3606	14.0352		14.4478	13.2564	14.7136	15.3779	14.6729	12.7634		15.3063	+	Unknown					Detected	NotDetected	NotDetected
17600_pos	728.347	8.7879	16.0675	16.2179	16.9411	16.3335	16.5281		16.5288	16.2539	16.1447	16.1848	16.2028	16.5268		16.4069	16.0775	15.9858	16.1244	15.9291	16		16.0292	+	Unknown					NotDetected	Detected	NotDetected
17602_pos	738.609	8.7906	20.4844	20.5661	20.5968	20.6338	20.6189		20.6162	11.4997	14.6244	13.0247	10.472	13.2865		14.4478	14.3914	12.1615	12.7589	14.7487	14.1049		12.7038	+	Unknown					Detected	NotDetected	NotDetected
17605_pos	550.881	8.7958	19.4718	19.7681	20.1181	19.8968	19.6699		19.6984	12.8983	9.89263	14.4051	13.2228	12.8129		12.0443	12.3348	15.2774	10.8934	14.4212	13.768		13.0068	+	Unknown					Detected	NotDetected	NotDetected
17828_pos	148.097	8.7968	15.6823	15.9131	16.8226	16.222	16.0891		16.0694	16.2237	16.0393	16.1038	16.2543	16.2501		16.3746	16.1665	15.8799	16.3142	16.0062	16.0941		16.2212	+	Unknown					Detected	NotDetected	NotDetected
17641_pos	764.33	8.8051	16.2037	16.1542	16.5547	16.3653	16.1499	15.988	16.2939	16.5408	16.0831	16.2062	16.9054	16.5847		16.6598	14.8808	13.6439	13.7826	11.5778	12.1884		15.5671	+	Unknown					NotDetected	Detected	NotDetected
17621_pos	775.371	8.8066	18.122	18.2233	18.6058	18.0492	18.3811		18.1357	18.9038	18.5838	19.1976	18.9908	19.2143		19.0252	13.6067	12.509	15.2671	15.0802	13.3552	18.5179	14.6081	+	Unknown					Detected	NotDetected	NotDetected
17624_pos	438.298	8.8123	18.9123	18.8929	19.2744	19.0746	19.0951		18.9726	15.0666	14.9474	15.3375	15.3979	14.9243		15.0421	13.477	13.2444	13.6878	12.3747	14.9197		15.1662	+	[M+H]+	LPE P-16:0	LPE P-16:0: [M+H]+: 0.868			Detected	NotDetected	NotDetected
17628_pos	440.313	8.8136	16.8799	16.9115	17.1102	16.946	16.9855		16.9465	14.9969	14.8152	14.9884	15.0398	13.2668		13.8318	14.1671	13.3013	14.0318	12.9247	14.6918		14.2389	+	Unknown					Detected	NotDetected	NotDetected
17639_pos	733.324	8.8192	11.9457	12.2724	13.5902	13.9662	13.368		13.5822	16.0876	16.1244	16.0876	16.1885	16.2319	16.1577	16.3683	16.4547	15.9704	16.3913	17.0954	16.2589		16.3432	+	Unknown					NotDetected	Detected	NotDetected
17643_pos	718.469	8.8212	16.951	16.5174	16.9435	16.5593	16.7002		16.7447	14.508	14.8253	14.1464	14.3521	15.0279		14.6739	12.5136	11.7284	11.4801	11.9801	10.7518		11.8727	+	Unknown					Detected	NotDetected	NotDetected
17588_pos	562.889	8.8259	15.7132	16.1834	16.5729	15.9344	15.83		15.642	11.5101	11.6556	12.1548	13.1914	13.2108		13.8184	15.514	16.014	15.9046	15.7787	15.6782		15.868	+	Unknown					Detected	NotDetected	NotDetected
17626_pos	116.107	8.8398	15.8809	15.9585	16.7828	16.3419	16.0415		16.2788	14.7659	13.7339	12.6652	14.6521	13.9404		13.5595	16.0136	15.8964	16.1182	15.9075	15.909		15.968	+	Unknown					Detected	NotDetected	NotDetected
17470_pos	761.355	8.8432	15.7097	16.0886	16.4284	16.2442	15.8619		16.1448	17.5059	17.0749	17.2292	17.4139	17.293	17.461	17.7432	16.6152	16.9253	17.2319	16.6768	16.8625	17.1581	17.1231	+	Unknown					Detected	NotDetected	NotDetected
17672_pos	280.264	8.8459	23.9151	24.1066	24.2709	24.0953	24.074	20.8923	24.0377	20.6588	19.7503	21.2117	21.2599	20.8021	20.1374	20.46	19.5104	20.355	20.5835	19.8114	21.2495	21.0957	20.4375	+	Unknown					Detected	Detected	NotDetected
17673_pos	209.2	8.8465	15.3642	15.8914	16.2788	15.9831	15.7856		15.6383	13.8005	13.3782	10.8678	11.2623	8.73904		13.0128	14.1276	14.1767	14.3059	15.2249	14.6109		14.9158	+	Unknown					Detected	NotDetected	NotDetected
17675_pos	468.309	8.8481	17.5461	17.6022	17.7386	17.4596	17.4801		17.5069	13.996	14.8893	13.1972	13.7972	13.9473		11.6002	15.2101	13.9404	15.3437	14.0163	12.0981		13.0882	+	[M+H]+	LPE 17:0	LPE 17:0: [M+H]+: 0.840			Detected	NotDetected	NotDetected
17676_pos	705.293	8.8485	20.5872	20.5968	20.6079	20.7424	20.6189	19.2102	20.6676	19.9123	19.9775	19.9945	19.7257	19.8936	19.7409	20.0434	19.3225	19.5563	19.9149	19.4925	19.355		19.6252	+	Unknown					NotDetected	Detected	Detected
17677_pos	541.374	8.8492	16.0904	16.3048	16.6082	16.4016	16.1877		16.1551	15.0621	14.2775	13.8155	11.6623	9.69152		15.0896	15.2171	14.1678	12.3856	14.8246	8.98774		10.2253	+	Unknown					Detected	NotDetected	NotDetected
17679_pos	598.551	8.8496	8.68245	10.4645	14.8135	14.0853	12.5172		12.6579	16.4038	16.3453	16.5544	16.6392	16.5174		16.8081	16.6506	16.5606	16.4949	16.2245	16.2891		16.5533	+	Unknown					NotDetected	NotDetected	Detected
17693_pos	228.196	8.8536	16.7619	16.6202	17.4648	16.9615	16.5321	15.7424	17.1568	15.9555	15.9493	16.1403	16.2634	16.1301		16.1576	15.6811	16.0169	16.4617	15.8417	16.2045	16.0452	15.9909	+	Unknown					NotDetected	NotDetected	NotDetected
17646_pos	212.201	8.855	15.8264	16.1868	16.8253	16.4197	16.4532		16.1003	10.4792	12.033	12.9495	14.9309	14.5089		13.5379	12.8442	13.1155	10.9914	12.6505	14.7843		13.4586	+	Unknown					Detected	NotDetected	NotDetected
17697_pos	563.356	8.8554	17.4522	17.5497	17.2883	17.3177	17.3072		17.3887	13.0493	14.2683	11.2405	14.6176	9.90252		12.8178	14.2259	12.031	14.7068	11.0419	15.1886		13.4174	+	Unknown					Detected	NotDetected	NotDetected
17701_pos	819.302	8.8565	11.9153	12.1777	14.7158	13.8571	13.2972	15.1965	13.0953	16.2165	15.9059	16.1155	16.2587	16.2286		16.2708	15.8662	16.0264	15.4334	15.8519	15.9485		16.0121	+	Unknown					NotDetected	NotDetected	Detected
17706_pos	742.81	8.8571	17.8125	18.1468	18.5524	18.0643	17.8338		17.7014	17.7658	17.4676	18.0183	17.8294	17.6258		17.8345	17.6518	17.952	17.6705	17.7389	17.6265		17.7675	+	Unknown					Detected	NotDetected	NotDetected
17538_pos	142.123	8.8603	16.6672	16.9334	17.1164	16.9445	17.068		16.9455	14.6783	13.9816	12.9169	15.1759	14.924		14.267	12.1338	15.0492	13.5184	14.1007	12.3846		13.0146	+	Unknown					Detected	NotDetected	NotDetected
17718_pos	506.361	8.8604	19.7301	19.7416	19.6392	19.7955	19.7337		19.7589	15.2325	13.3915	14.0066	12.7113	13.9752		14.9069	13.5044	14.4576	15.248	14.264	13.7808		15.041	+	[M+Na]+	low score: Cer 31:7;O2|Cer 12:2;O2/19:5	low score: Cer 31:7;O2|Cer 12:2;O2/19:5: [M+Na]+: 0.916			Detected	NotDetected	NotDetected
17728_pos	599.426	8.8631	20.1684	20.122	20.1511	20.2982	20.4688		20.5999	11.3511	14.1013	12.8663	14.7127	13.4065		14.0907	15.0029	14.0795	15.3442	12.4463	11.8981		11.7468	+	Unknown					Detected	NotDetected	NotDetected
17500_pos	196.17	8.8642	16.1447	16.2923	16.7002	16.258	16.1227		16.2352	12.4815	13.0094	13.8271	15.2225	11.1865		10.4539	14.212	14.9929	14.2692	14.2485	12.6942		13.9796	+	Unknown					Detected	NotDetected	NotDetected
17739_pos	782.65	8.8652	17.9468	17.9809	17.4204	18.0854	17.8169		17.8675	9.07328	14.2251	12.0079	12.0976	14.2488		13.891	14.5556	15.1088	13.6444	13.5626	14.3594		13.7824	+	Unknown					Detected	NotDetected	NotDetected
17742_pos	661.491	8.8654	17.3994	16.9354	17.4501	17.1412	17.2895		17.21	14.8493	11.5778	14.9715	13.7547	13.044		11.0352	14.3689	13.8281	15.1085	12.4382	13.9862		14.8453	+	Unknown					Detected	NotDetected	NotDetected
17746_pos	677.191	8.8667	16.9151	16.7962	17.2154	16.9885	16.8955		16.9595	12.5023	14.137	14.5717	14.1171	12.7852		12.6681	15.2975	12.5725	15.0072	14.9733	11.8847		13.5642	+	Unknown					Detected	NotDetected	NotDetected
17747_pos	558.401	8.8674	21.5876	21.7086	21.6539	21.746	21.616		21.6477	13.6708	11.2547	14.1288	13.8014	11.4985		15.312	13.4595	14.5085	11.6149	12.827	12.8875		13.6498	+	Unknown					Detected	NotDetected	NotDetected
17748_pos	517.327	8.8674	14.2795	14.1679	12.0644	13.8759	13.3146	15.7249	12.8144	16.0452	15.8872	15.9958	16.1385	16.2303		16.15	15.7878	16.062	15.968	15.8894	15.8023		15.9723	+	Unknown					NotDetected	Detected	NotDetected
17926_pos	97.101	8.8678	16.1359	15.9425	16.7487	16.4161	16.3419		16.3499	11.9049	8.32869	14.6007	11.5838	13.518		14.2058	15.1251	13.5276	13.274	13.1212	14.4611		15.0032	+	Unknown					Detected	NotDetected	NotDetected
17751_pos	676.466	8.8688	19.2824	19.2472	19.4222	19.3186	19.4977		19.4796	14.0186	12.941	12.7067	13.2614	13.0907		9.39942	13.4919	14.5916	11.5455	14.1399	13.9756		11.4194	+	Unknown					Detected	NotDetected	NotDetected
17754_pos	560.243	8.8691	17.4997	17.6082	18.4702	17.6429	17.7147		17.7091	12.5744	14.0169	13.6955	14.2841	11.485		15.2132	12.3082	14.6547	11.8034	13.2688	13.4124		15.0043	+	Unknown					Detected	NotDetected	NotDetected
17757_pos	443.309	8.8695	14.897	15.1385	15.3387	15.0883	15.0492		15.1	15.1854	12.8076	14.5931	13.8056	10.8178		11.7012	15.3722	14.1775	14.7347	14.4265	10.6447		14.379	+	Unknown					Detected	NotDetected	NotDetected
17767_pos	929.543	8.8726	17.1607	17.3235	17.9258	17.3548	17.2499		17.3266	12.0491	14.5415	13.7643	13.9785	10.3201		14.5627	14.6432	13.9476	14.8392	14.7477	14.866		14.9176	+	Unknown					Detected	NotDetected	NotDetected
17852_pos	453.252	8.8746	16.4219	16.7962	17.0899	16.6702	16.3675		16.3358	11.0754	14.1662	12.3253	10.2469	13.3902		12.5133	15.1721	15.1907	13.1402	12.846	13.6891		15.0275	+	Unknown					Detected	NotDetected	NotDetected
17363_pos	396.899	8.8749	14.7833	15.4154	15.9334	15.1813	15.1154	14.4586	14.8476	15.5004	15.1948	15.3343	15.3634	15.3759		15.4004	15.3945	15.3094	15.3798	15.2627	15.2845		14.9983	+	Unknown					NotDetected	NotDetected	Detected
17787_pos	401.268	8.8773	17.6954	17.9911	17.8267	17.7718	17.7188		17.6847	11.561	12.9585	14.9281	12.3829	10.4301		13.2077	11.7306	13.6859	12.0248	13.9691	14.7193		14.9774	+	[M+H]+	NCGC00385238-01_C25H36O4_	NCGC00385238-01_C25H36O4_: [M+H]+: 0.793			Detected	NotDetected	NotDetected
18102_pos	775.601	8.8822	17.7842	17.7912	18.2214	18.0532	18.0233		18.2135	14.4113	14.7449	14.6959	13.606	13.6857		12.0206	12.6088	12.4376	15.4276	13.2475	14.681		12.6248	+	Unknown					Detected	NotDetected	NotDetected
17782_pos	288.242	8.8828	15.78	15.9928	16.2796	16.0274	15.864		16.1209	11.6979	13.4747	14.37	15.1974	12.5727		13.8036	10.8482	12.8686	13.7412	12.4695	12.7191		14.0161	+	Unknown					Detected	NotDetected	NotDetected
17530_pos	224.201	8.8838	16.4233	16.571	16.7156	16.6799	16.4904		16.4977	13.6285	14.7398	13.6999	14.6402	12.5359		15.223	13.3926	13.9247	15.1359	14.6559	12.4104		14.4124	+	Unknown					Detected	NotDetected	NotDetected
17839_pos	521.54	8.886	17.2307	17.2442	17.2848	17.5497	17.268		17.5684	11.5202	11.7497	13.721	14.3512	14.8391		10.6549	12.8999	13.9025	12.6529	13.1794	11.0837		14.8845	+	Unknown					Detected	NotDetected	NotDetected
17845_pos	134.118	8.8874	20.3464	20.4653	21.2117	20.6399	20.5398		20.4561	15.0902	13.9035	13.1078	14.2732	15.1711		14.3262	14.3287	14.2638	12.9585	14.7257	12.9254		14.3601	+	Unknown					Detected	NotDetected	NotDetected
18172_pos	745.159	8.889	17.2652	17.8056	18.0985	17.3835	17.1603		17.0476	11.016	13.902	12.896	12.0846	14.8587		12.6645	15.0703	14.0639	13.0131	13.4026	14.2069		13.4078	+	Unknown					Detected	NotDetected	NotDetected
[truncated: 15,170 more rows]
