# Supplementary material for: Integrated Multiomics Enabled by Sequential Extraction for Comprehensive Molecular Profiling of Small Extracellular Vesicles
Source: Anal Chem. 2026 Jun 22;98(26):19603–14. doi: 10.1021/acs.analchem.6c01280 (PMC13347708; doi:10.1021/acs.analchem.6c01280)
Supplement: Supplementary file 22 [file ac6c01280_si_022.xlsx]

## Sheet: Sheet1
Table S28. Plasma Derived sEVs Metabolomics Positive Ion Mode Local Database.
	mz	rt	formula	smiles	inchi	name	adduct	comment	Fill %	MS/MS assigned	Reference RT	Reference m/z	Formula	Ontology	INCHIKEY	SMILES	Annotation tag (VS1.0)	RT matched	m/z matched	MS/MS matched	Comment	Manually modified for quantification	Manually modified for annotation	Isotope tracking parent ID	Isotope tracking weight number	RT similarity	m/z similarity	Simple dot product	Weighted dot product	Reverse dot product	Matched peaks count	Matched peaks percentage	Total score	S/N average	Spectrum reference file name	MS1 isotopic spectrum	MS/MS spectrum
1	62.0598	4.635	C2H7NO	OCCN	NA	Ethanolamine	[M+H]+	Annotated via MS2 searching of PIM PPT Samples in MSDIAL	0.87	TRUE	-1	62.06	C2H7NO	1,2-aminoalcohols	HZAXFHJVJLSVMW-UHFFFAOYSA-N	OCCN	430	FALSE	TRUE	TRUE	Normalized unit: Intensity; Annotation method: MSMS-Pos-FiehnHILIC (1)_1	FALSE	FALSE	220	0	0	1	0.619	0.634	0.9	2	0.4	1.493	250.09	Pos_Met_Kit_PQC_it3	62.05984:39019 63.06451:885 64.06918:0	44.01178:230 44.03508:8 44.05004:319 44.07393:15 44.08256:15 44.28328:12 45.01517:309 45.03252:241 45.06234:13 55.73717:154
2	76.0756	14.992	C3H9NO	O=N(C)(C)C	NA	Trimethylamine??N-oxide	[M+H]+	Annotated via MS2 searching of PIM PPT Samples in MSDIAL	1	TRUE	-1	76.0757	C3H9NO	Trialkyl amine oxides	UYPYRKYUKCHHIB-UHFFFAOYSA-N	O=N(C)(C)C	430	FALSE	TRUE	TRUE	Normalized unit: Intensity; Annotation method: MSMS-Pos-FiehnHILIC (1)_1	FALSE	FALSE	436	0	0	1	0.87	0.938	0.825	1	0.13	1.7	1593.21	Pos_Met_Kit_PQC_it1	76.07553:527795 77.08020:21194 78.08487:1912	43.01742:7 43.04237:25 44.03688:38 44.04872:136 44.07404:8 46.36198:28 56.04828:235 56.07664:11 58.06469:6413 58.11134:33 58.21716:46 58.25380:44 58.30083:22 58.42715:9 58.45721:15 58.63980:19 59.17923:20 59.30374:41 60.04455:599 60.08624:25 60.26372:22
3	79.0217	2.685	C2H6OS	O=S(C)C	NA	Dimethyl??sulfoxide	[M+H]+	Annotated via MS2 searching of PIM PPT Samples in MSDIAL	1	TRUE	-1	79.0212	C2H6OS	Sulfoxides	IAZDPXIOMUYVGZ-UHFFFAOYSA-N	O=S(C)C	430	FALSE	TRUE	TRUE	Normalized unit: Intensity; Annotation method: MSMS-Pos-FiehnHILIC (1)_1	FALSE	FALSE	459	0	0	1	0.805	0.82	0.889	8	0.53	1.698	23357.9	Pos_Met_Kit_PQC_it3	79.02114:1644307 80.02581:45116 81.03048:51359	44.98828:102 45.00684:13 46.99472:243 47.97462:153 48.97316:192 49.00418:12 56.98673:114 59.00491:162 60.97293:64 61.00925:193 61.01852:198 61.03392:35 62.01858:139 62.05623:25 62.98799:111 62.99858:124 63.99868:588 64.03476:7 64.12464:8 64.14634:6 79.02043:172 79.03951:29 79.06273:8
4	83.0603	3.218	C4H6N2	CC1=NC=CN1	NA	2-Methylimidazole	[M+H]+	Annotated via MS2 searching of PIM PPT Samples in MSDIAL	1	TRUE	0.469	83.0604	C4H6N2	Imidazoles	LXBGSDVWAMZHDD-UHFFFAOYSA-N	CC1=NC=CN1	430	FALSE	TRUE	TRUE	Normalized unit: Intensity; Annotation method: MSMS-Public_all-pos-VS19_3	FALSE	FALSE	524	0	0	1	0.884	0.801	0.866	1	1	1.797	108.85	Pos_Met_Kit_PQC_it5	83.06029:16364 84.06496:776 85.06962:1054	42.02115:116 42.03341:74 42.20484:9 43.05387:33 55.05265:196 55.07220:24 55.09362:9 56.04955:107 83.05998:1111 83.34178:31 83.36470:24 83.44499:14 83.76606:15
5	86.0962	7.919	C5H11N	C1CCNCC1	NA	Piperidine; LC-ESI-QTOF; MS2; CE	[M+H]+	Annotated via MS2 searching of PIM PPT Samples in MSDIAL	0.87	TRUE	-1	86.0964	C5H11N	Piperidines	NQRYJNQNLNOLGT-UHFFFAOYSA-N	C1CCNCC1	430	FALSE	TRUE	TRUE	Normalized unit: Intensity; Annotation method: MSMS-Pos-MassBank (1)_2	FALSE	FALSE	585	0	0	1	0.935	0.811	0.847	2	1	1.82	36.95	Pos_Met_Kit_PQC_it1	86.09604:13511 87.10071:698 88.10537:1171	41.27908:25 43.04145:92 69.06915:299 86.05852:208 86.09519:1004
6	88.0757	39.07	C4H9NO	C1COCCN1	NA	Morpholine	[M+H]+	Annotated via MS2 searching of PIM PPT Samples in MSDIAL	0.07	TRUE	0.405	88.0757	C4H9NO	Morpholines	YNAVUWVOSKDBBP-UHFFFAOYSA-N	C1COCCN1	430	FALSE	TRUE	TRUE	Normalized unit: Intensity; Annotation method: MSMS-Public_all-pos-VS19_3	FALSE	FALSE	621	0	0	1	0.698	0.738	0.883	2	1	1.679	6.73	Pos_Met_Kit_PQC_it1	88.07566:10751 89.08033:0 90.08500:9896	42.03345:208 42.05779:14 43.01631:123 43.04635:7 43.05374:131 44.04898:83 45.27253:9 54.03061:13 55.20643:26 70.06470:286 70.10148:9 70.20025:19 70.35853:47 88.07390:291 88.11051:17
7	90.055	17.28	C3H7NO2	CNCC(=O)O	NA	Sarcosine	[M+H]+	Annotated via MS2 searching of PIM PPT Samples in MSDIAL	0.93	TRUE	8.25	90.055	C3H7NO2	Alpha amino acids	FSYKKLYZXJSNPZ-UHFFFAOYSA-N	CNCC(=O)O	430	FALSE	TRUE	TRUE	Normalized unit: Intensity; Annotation method: MSMS-Public_all-pos-VS19_3	FALSE	FALSE	652	0	0	1	0.909	0.938	0.784	1	0.5	1.768	206.91	Pos_Met_Kit_PQC_it1	90.05490:37520 91.05957:928 92.06424:880	44.04972:3519 44.08010:87 44.09721:7 44.20799:19 44.27118:11 44.32963:35 44.33867:9 44.47559:72 45.05172:152 45.08792:5 58.06417:56
8	94.0649	7.832	C6H7N	C1=CC=C(C=C1)N	NA	ANILINE	[M+H]+	Annotated via MS2 searching of PIM PPT Samples in MSDIAL	0.73	TRUE	1.977	94.0651	C6H7N	Aniline and substituted anilines	PAYRUJLWNCNPSJ-UHFFFAOYSA-N	C1=CC=C(C=C1)N	430	FALSE	TRUE	TRUE	Normalized unit: Intensity; Annotation method: MSMS-Public_all-pos-VS19_3	FALSE	FALSE	695	0	0	1	0.641	0.686	0.766	3	0.43	1.49	33.16	Pos_Met_Kit_PQC_it2	94.06500:9508 95.06967:785 96.07434:0	49.94955:21 52.41361:25 53.03823:267 55.69324:8 67.02827:67 74.01183:9 78.03390:151 79.04132:438 79.08846:13 79.44577:24 79.57268:29 79.88102:10 92.04723:97 93.05784:151 94.06538:626 94.25767:14
9	98.9841	22.61	H3O4P	OP(=O)(O)O	NA	Ortophosphate	[M+H]+	Annotated via MS2 searching of PIM PPT Samples in MSDIAL	0.87	TRUE	0.658	98.9842	H3O4P	Non-metal phosphates	NBIIXXVUZAFLBC-UHFFFAOYSA-N	OP(=O)(O)O	430	FALSE	TRUE	TRUE	Normalized unit: Intensity; Annotation method: MSMS-Public_all-pos-VS19_3	FALSE	FALSE	775	0	0	0.99	0.861	0.834	0.821	2	0.67	1.729	173.42	Pos_Met_Kit_PQC_it4	98.98360:20589 99.98826:0 100.99293:0	55.05245:46 55.10927:15 62.96176:79 62.97574:5 80.97449:296 81.89015:23 98.98106:201 99.03428:6
10	100.112	9.604	C6H13N	NC1CCCCC1	NA	Cyclohexanamine	[M+H]+	Annotated via MS2 searching of PIM PPT Samples in MSDIAL	0.53	TRUE	-1	100.112	C6H13N	Cyclohexylamines	PAFZNILMFXTMIY-UHFFFAOYSA-N	NC1CCCCC1	430	FALSE	TRUE	TRUE	Normalized unit: Intensity; Annotation method: MSMS-Pos-FiehnHILIC (1)_1	FALSE	FALSE	802	0	0	1	0.887	0.938	0.832	1	0.17	1.717	17.85	Pos_Met_Kit_PQC_it1	100.11192:40791 101.11659:4385 102.12126:4644	55.04117:173 55.05384:3600 55.10636:7 55.18856:14 55.21861:11 55.40507:25 55.44319:9 55.67685:13 56.46892:16 83.08445:76
11	100.112	15.916	C6H13N	NC1CCCCC1	NA	Cyclohexanamine	[M+H]+	Annotated via MS2 searching of PIM PPT Samples in MSDIAL	0.27	TRUE	-1	100.112	C6H13N	Cyclohexylamines	PAFZNILMFXTMIY-UHFFFAOYSA-N	NC1CCCCC1	430	FALSE	TRUE	TRUE	Normalized unit: Intensity; Annotation method: MSMS-Pos-FiehnHILIC (1)_1	FALSE	FALSE	806	0	0	1	0.926	0.938	0.886	2	0.33	1.782	4.89	Pos_Met_Kit_PQC_it2	100.11190:12190 101.11657:1605 102.12124:933	41.03833:132 41.10255:18 44.01306:133 51.38284:10 55.05349:1476 55.10886:23 55.17833:23 55.26039:17 55.40457:10 56.05018:55 56.06540:9 59.05940:65 59.07964:6 67.04089:21 83.08385:160 100.11140:82
12	100.112	22.705	C6H13N	NC1CCCCC1	NA	Cyclohexanamine	[M+H]+	Annotated via MS2 searching of PIM PPT Samples in MSDIAL	0.27	TRUE	-1	100.112	C6H13N	Cyclohexylamines	PAFZNILMFXTMIY-UHFFFAOYSA-N	NC1CCCCC1	430	FALSE	TRUE	TRUE	Normalized unit: Intensity; Annotation method: MSMS-Pos-FiehnHILIC (1)_1	FALSE	FALSE	809	0	0	1	0.887	0.938	0.832	1	0.17	1.718	4.18	Pos_Met_Kit_PQC_it1	100.11201:18258 101.11667:1527 102.12134:1173	41.03845:174 53.03832:178 55.05388:2425 55.23208:10 55.48952:18 57.96749:114 62.96246:69 81.97539:67 83.08305:133 83.10774:13 83.13093:6
13	100.112	2.616	C6H13N	NC1CCCCC1	NA	Cyclohexanamine	[M+H]+	Annotated via MS2 searching of PIM PPT Samples in MSDIAL	0.93	TRUE	-1	100.112	C6H13N	Cyclohexylamines	PAFZNILMFXTMIY-UHFFFAOYSA-N	NC1CCCCC1	430	FALSE	TRUE	TRUE	Normalized unit: Intensity; Annotation method: MSMS-Pos-FiehnHILIC (1)_1	FALSE	FALSE	813	0	0	1	0.655	0.661	0.832	1	0.17	1.463	39.69	Pos_Met_Kit_PQC_it2	100.11192:118057 101.11659:7435 102.12126:60447	41.03669:262 41.06069:8 43.01733:129 43.03557:17 44.01275:936 45.03381:63 45.04838:6 45.25543:13 53.03666:251 53.07577:5 53.69575:28 54.03414:393 54.84773:170 55.05418:5240 55.10826:13 55.13390:28 55.14584:17 55.16769:32 55.19088:27 55.27588:5 55.32130:10 55.36240:16 55.42253:19 55.78096:13 55.86632:19 56.04898:2099 56.10432:7 56.24174:33 56.31725:29 57.06820:123 57.09011:12 58.02769:263 67.05393…
14	100.112	7.876	C6H13N	NC1CCCCC1	NA	Cyclohexanamine	[M+H]+	Annotated via MS2 searching of PIM PPT Samples in MSDIAL	1	TRUE	-1	100.112	C6H13N	Cyclohexylamines	PAFZNILMFXTMIY-UHFFFAOYSA-N	NC1CCCCC1	430	FALSE	TRUE	TRUE	Normalized unit: Intensity; Annotation method: MSMS-Pos-FiehnHILIC (1)_1	FALSE	FALSE	817	0	0	1	0.803	0.792	0.832	1	0.17	1.602	153.52	Pos_Met_Kit_PQC_it2	100.11204:113311 101.11671:6618 102.12137:7962	44.10403:27 44.11590:5 55.05386:535 55.08635:12 100.11185:119
15	103.061	8.405	C2H6N4O	C(=NC(=O)N)(N)N	NA	Guanylurea	[M+H]+	Annotated via MS2 searching of PIM PPT Samples in MSDIAL	0.67	TRUE	-1	103.061	C2H6N4O	Organic carbonic acids and derivatives	SQSPRWMERUQXNE-UHFFFAOYSA-N	C(=NC(=O)N)(N)N	430	FALSE	TRUE	TRUE	Normalized unit: Intensity; Annotation method: MSMS-Public_all-pos-VS19_3	FALSE	FALSE	890	0	0	0.99	0.961	0.938	0.891	2	0.4	1.81	48.71	Pos_Met_Kit_PQC_it1	103.06091:5864 104.06558:975 105.07025:0	43.02902:520 43.05855:7 55.51278:10 60.05559:630 60.08674:28 60.10554:9 60.50731:40 69.00877:75
16	104.07	22.702	C4H9NO2	O=C(O)C(C)CN	NA	3-Aminoisobutyric acid	[M+H]+	Annotated via MS2 searching of PIM PPT Samples in MSDIAL	0.27	TRUE	-1	104.071	C4H9NO2	Beta amino acids and derivatives	QCHPKSFMDHPSNR-UHFFFAOYNA-N	O=C(O)C(C)CN	430	FALSE	TRUE	TRUE	Normalized unit: Intensity; Annotation method: MSMS-Pos-FiehnHILIC (1)_1	FALSE	FALSE	904	0	0	0.99	0.669	0.631	0.723	2	0.4	1.455	11.79	Pos_Met_Kit_PQC_it2	104.07008:6504 105.07475:440 106.07942:1943	44.04930:415 44.08562:18 44.12633:39 45.03272:321 45.05781:15 56.04759:79 58.06510:625 58.09313:21 58.10319:14 58.35424:21 59.19764:25 60.08192:123 60.10065:11
17	104.07	15.587	C4H9NO2	O=C(O)C(C)CN	NA	3-Aminoisobutyric acid	[M+H]+	Annotated via MS2 searching of PIM PPT Samples in MSDIAL	0.67	TRUE	-1	104.071	C4H9NO2	Beta amino acids and derivatives	QCHPKSFMDHPSNR-UHFFFAOYNA-N	O=C(O)C(C)CN	430	FALSE	TRUE	TRUE	Normalized unit: Intensity; Annotation method: MSMS-Pos-FiehnHILIC (1)_1	FALSE	FALSE	905	0	0	1	0.953	0.866	0.835	1	0.2	1.721	76.44	Pos_Met_Kit_PQC_it1	104.07036:17810 105.07503:837 106.07969:2263722	41.03819:519 41.05557:40 43.04011:72 43.25148:12 43.26955:12 43.32189:15 45.03361:65 58.06466:8100 58.11322:71 58.18977:28 58.20277:7 58.28342:25 58.29602:27 58.32506:13 58.45984:11 58.48099:36 59.23450:16 60.08164:205 72.24017:9 86.09353:190 86.14361:8 86.24520:40
18	104.07	14.621	C4H9NO2	O=C(O)C(C)CN	NA	3-Aminoisobutyric acid	[M+H]+	Annotated via MS2 searching of PIM PPT Samples in MSDIAL	0.93	TRUE	-1	104.071	C4H9NO2	Beta amino acids and derivatives	QCHPKSFMDHPSNR-UHFFFAOYNA-N	O=C(O)C(C)CN	430	FALSE	TRUE	TRUE	Normalized unit: Intensity; Annotation method: MSMS-Pos-FiehnHILIC (1)_1	FALSE	FALSE	906	0	0	1	0.953	0.866	0.835	1	0.2	1.721	110.24	Pos_Met_Kit_PQC_it1	104.07034:42226 105.07501:2229 106.07968:6826	45.05596:119 45.07494:11 58.06443:1301 58.29874:22 58.33103:7 58.97147:29 104.75009:8
19	104.071	3.109	C4H9NO2	CN(C)CC(=O)O	NA	Dimethylglycine; CE30; FFDGPVCHZBVARC-UHFFFAOYSA-N	[M+H]+	Annotated via MS2 searching of PIM PPT Samples in MSDIAL	0.93	TRUE	7.713	104.071	C4H9NO2	Alpha amino acids	FFDGPVCHZBVARC-UHFFFAOYSA-N	CN(C)CC(=O)O	430	FALSE	TRUE	TRUE	Normalized unit: Intensity; Annotation method: MSMS-Public_all-pos-VS19_3	FALSE	FALSE	907	0	0	1	0.625	0.915	0.606	1	0.1	1.489	39.15	Pos_Met_Kit_PQC_it1	104.07066:9692 105.07533:966 106.08000:893	43.01705:142 44.04923:2140 44.08424:47 44.10114:9 44.24163:12 44.35247:11 45.03317:200 58.15109:17 62.06089:241 62.28881:39 62.30792:7 71.07425:161 71.09956:14 86.42689:30
20	104.071	14.125	C4H9NO2	O=C(O)C(C)CN	NA	3-Aminoisobutyric acid	[M+H]+	Annotated via MS2 searching of PIM PPT Samples in MSDIAL	0.93	TRUE	-1	104.071	C4H9NO2	Beta amino acids and derivatives	QCHPKSFMDHPSNR-UHFFFAOYNA-N	O=C(O)C(C)CN	430	FALSE	TRUE	TRUE	Normalized unit: Intensity; Annotation method: MSMS-Pos-FiehnHILIC (1)_1	FALSE	FALSE	909	0	0	1	0.953	0.866	0.835	1	0.2	1.721	616.18	Pos_Met_Kit_PQC_it1	104.07054:180853 105.07521:10687 106.07988:45138	43.04065:110 44.04896:469 44.08160:14 45.19360:36 56.04808:257 56.06332:31 56.45987:8 58.06506:8322 58.10592:173 58.12995:9 58.14576:10 58.17215:29 58.18282:19 58.22153:9 58.29564:6 58.31506:23 58.38251:11 58.42310:42 58.59250:45
21	104.106	11.737	C5H14NO	C[N+](C)(C)CCO	NA	Choline; CE30; OEYIOHPDSNJKLS-UHFFFAOYSA-N	[M]+	Annotated via MS2 searching of PIM PPT Samples in MSDIAL	0.33	TRUE	7.638	104.107	C5H14NO	Cholines	OEYIOHPDSNJKLS-UHFFFAOYSA-N	C[N+](C)(C)CCO	430	FALSE	TRUE	TRUE	Normalized unit: Intensity; Annotation method: MSMS-Public_all-pos-VS19_3	FALSE	FALSE	912	0	0	1	0.86	0.972	0.87	5	0.5	1.787	38.26	Pos_Met_Kit_PQC_it2	104.10651:14715 105.11117:680 106.11584:0	43.15792:50 44.04805:177 45.03151:194 45.05723:355 45.08770:18 45.12719:23 46.06412:99 46.07784:17 58.06460:1843 60.07968:355 60.11145:9 60.17808:13 60.32255:37 66.32322:7 72.07932:287 72.17525:22 72.30195:24 72.43997:12 72.73548:18 73.36101:21 86.09293:88
22	104.107	21.412	C5H14NO	C[N+](C)(C)CCO	NA	Choline; CE30; OEYIOHPDSNJKLS-UHFFFAOYSA-N	[M]+	Annotated via MS2 searching of PIM PPT Samples in MSDIAL	0.93	TRUE	7.638	104.107	C5H14NO	Cholines	OEYIOHPDSNJKLS-UHFFFAOYSA-N	C[N+](C)(C)CCO	430	FALSE	TRUE	TRUE	Normalized unit: Intensity; Annotation method: MSMS-Public_all-pos-VS19_3	FALSE	FALSE	913	0	0	1	0.772	0.897	0.766	4	0.4	1.657	86.9	Pos_Met_Kit_PQC_it1	104.10699:27427 105.11165:0 106.11632:0	44.04869:170 44.07860:8 45.03256:435 45.05757:28 45.06450:11 45.20171:85 58.06487:254 58.08266:22 59.07365:193 59.11218:5 60.08103:36
23	104.107	7.204	C5H14NO	C[N+](C)(C)CCO	NA	Choline; CE30; OEYIOHPDSNJKLS-UHFFFAOYSA-N	[M]+	Annotated via MS2 searching of PIM PPT Samples in MSDIAL	0.73	TRUE	7.638	104.107	C5H14NO	Cholines	OEYIOHPDSNJKLS-UHFFFAOYSA-N	C[N+](C)(C)CCO	430	FALSE	TRUE	TRUE	Normalized unit: Intensity; Annotation method: MSMS-Public_all-pos-VS19_3	FALSE	FALSE	914	0	0	1	0.659	1	0.687	1	0.1	1.575	51.09	Pos_Met_Kit_PQC_it3	104.10683:10844 105.11149:0 106.11616:0	56.04746:35 58.06433:307 58.09586:7 66.98695:6 92.23095:22 98.38849:17
24	104.107	13.201	C5H14NO	C[N+](C)(C)CCO	NA	Choline; CE30; OEYIOHPDSNJKLS-UHFFFAOYSA-N	[M]+	Annotated via MS2 searching of PIM PPT Samples in MSDIAL	1	TRUE	7.638	104.107	C5H14NO	Cholines	OEYIOHPDSNJKLS-UHFFFAOYSA-N	C[N+](C)(C)CCO	430	FALSE	TRUE	TRUE	Normalized unit: Intensity; Annotation method: MSMS-Public_all-pos-VS19_3	FALSE	FALSE	916	0	0	1	0.823	0.89	0.88	5	0.5	1.733	1134.75	Pos_Met_Kit_PQC_it2	104.10695:323802 105.11162:15051 106.11628:1126	44.04911:136 44.08554:7 44.11473:23 45.03235:200 45.05756:42 45.07019:5 46.06379:131 58.06437:851 58.93445:36 59.07175:248 59.10222:5 60.08047:692 60.10962:20 60.15710:16 60.21822:16 60.41148:28 69.80674:30 71.07211:146 71.09790:18 104.10700:58 104.12616:12
25	104.107	8.853	C5H14NO	C[N+](C)(C)CCO	NA	Choline; CE30; OEYIOHPDSNJKLS-UHFFFAOYSA-N	[M]+	Annotated via MS2 searching of PIM PPT Samples in MSDIAL	1	TRUE	7.638	104.107	C5H14NO	Cholines	OEYIOHPDSNJKLS-UHFFFAOYSA-N	C[N+](C)(C)CCO	430	FALSE	TRUE	TRUE	Normalized unit: Intensity; Annotation method: MSMS-Public_all-pos-VS19_3	FALSE	FALSE	918	0	0	1	0.68	0.915	0.711	2	0.2	1.568	6428.46	Pos_Met_Kit_PQC_it1	104.10712:1898407 105.11178:98117 106.11645:5387	44.04823:203 44.06699:23 45.03264:400 45.05650:288 45.07761:21 45.09018:5 45.30952:64 45.82700:23 45.87381:39 46.47920:37 46.48996:11 57.05653:57 58.06527:2845 58.10262:68 58.11361:14 58.33315:31 59.07358:221 59.09409:16 59.11326:9 59.17081:5 59.29885:31 60.08063:4399 60.12205:60 60.13812:41 60.24468:18 60.27191:18 60.44925:21 60.47614:18 61.41704:8 89.08538:72 104.10558:51
26	106.086	15.564	C4H11NO2	C(CO)NCCO	NA	Diethanolamine; CE30; ZBCBWPMODOFKDW-UHFFFAOYSA-N	[M+H]+	Annotated via MS2 searching of PIM PPT Samples in MSDIAL	1	TRUE	8.221	106.086	C4H11NO2	1,2-aminoalcohols	ZBCBWPMODOFKDW-UHFFFAOYSA-N	C(CO)NCCO	430	FALSE	TRUE	TRUE	Normalized unit: Intensity; Annotation method: MSMS-Public_all-pos-VS19_3	FALSE	FALSE	980	0	0	1	0.783	0.842	0.705	6	0.4	1.614	8454.26	Pos_Met_Kit_PQC_it2	106.08627:2138624 107.09094:95150 108.09561:8377	42.03352:229 42.06608:15 42.13282:18 44.04860:811 44.07537:24 44.17264:7 44.29484:13 45.03345:1549 45.06801:49 45.08479:15 45.12021:15 45.18293:18 45.24286:12 45.34119:8 45.36212:21 55.04153:197 68.04785:232 68.07238:5 70.06410:1201 70.12490:7 70.17704:7 70.20698:21 70.38698:17 88.07505:416
27	114.056	11.069	C5H9NO3	CC(C(=O)O)NC(=O)C	NA	N-Acetylalanine	[M+H-H2O]+	Annotated via MS2 searching of PIM PPT Samples in MSDIAL	0.53	TRUE	2.374	114.055	C5H9NO3	N-acyl-alpha amino acids	KTHDTJVBEPMMGL-UHFFFAOYSA-N	CC(C(=O)O)NC(=O)C	430	FALSE	TRUE	TRUE	Normalized unit: Intensity; Annotation method: MSMS-Public_all-pos-VS19_3	FALSE	FALSE	1100	0	0	0.98	0.87	0.938	0.717	1	0.2	1.665	28.21	Pos_Met_Kit_PQC_it5	114.05603:7486 115.06070:2388 116.06537:1176	44.04914:418 44.07266:16 44.08566:20 54.03158:76
28	114.066	8.028	C4H7N3O	N=C1N=C(O)CN1C	NA	Creatinine	[M+H]+	Annotated via MS2 searching of PIM PPT Samples in MSDIAL	0.27	TRUE	-1	114.066	C4H7N3O	Alpha amino acids and derivatives	DDRJAANPRJIHGJ-UHFFFAOYSA-N	N=C1N=C(O)CN1C	430	FALSE	TRUE	TRUE	Normalized unit: Intensity; Annotation method: MSMS-Pos-FiehnHILIC (1)_1	FALSE	FALSE	1106	0	0	1	0.88	0.97	0.788	1	0.14	1.711	26.21	Pos_Met_Kit_PQC_it3	114.06638:5686 115.07105:652 116.07572:254	44.04921:137 68.21639:14
29	115.05	3.952	C4H6N2O2	OC1=NC(O)=NCC1	NA	5,6-Dihydrouracil; LC-ESI-QTOF; MS2; CE	[M+H]+	Annotated via MS2 searching of PIM PPT Samples in MSDIAL	0.8	TRUE	-1	115.05	C4H6N2O2	Pyrimidones	OIVLITBTBDPEFK-UHFFFAOYSA-N	OC1=NC(O)=NCC1	430	FALSE	TRUE	TRUE	Normalized unit: Intensity; Annotation method: MSMS-Pos-MassBank (1)_2	FALSE	FALSE	1134	0	0	1	0.614	0.657	0.603	3	0.33	1.392	125.79	Pos_Met_Kit_PQC_it2	115.05006:16784 116.05472:0 117.05939:0	42.12863:27 70.02821:934 70.06073:65 72.04317:134 72.08221:5 74.09767:73 77.21736:15 87.05601:98 115.04946:182
30	115.086	27.824	C5H10N2O	O=C(N)C1NCCC1	NA	Prolinamide	[M+H]+	Annotated via MS2 searching of PIM PPT Samples in MSDIAL	0.4	TRUE	0.8	115.087	C5H10N2O	Pyrrolidines	VLJNHYLEOZPXFW-UHFFFAOYSA-N	O=C(N)C1NCCC1	430	FALSE	TRUE	TRUE	Normalized unit: Intensity; Annotation method: MSMS-Public_all-pos-VS19_3	FALSE	FALSE	1138	0	0	1	0.947	0.938	0.86	1	0.5	1.81	26.51	Pos_Met_Kit_PQC_it2	115.08616:6218 116.09083:0 117.09549:2642	53.03808:61 70.06347:233 70.09370:11 70.34526:27 70.40328:20 115.63712:86
31	115.087	9.109	C5H10N2O	O=C(N)C1NCCC1	NA	Prolinamide	[M+H]+	Annotated via MS2 searching of PIM PPT Samples in MSDIAL	0.8	TRUE	0.8	115.087	C5H10N2O	Pyrrolidines	VLJNHYLEOZPXFW-UHFFFAOYSA-N	O=C(N)C1NCCC1	430	FALSE	TRUE	TRUE	Normalized unit: Intensity; Annotation method: MSMS-Public_all-pos-VS19_3	FALSE	FALSE	1139	0	0	1	0.947	0.938	0.86	1	0.5	1.811	44.99	Pos_Met_Kit_PQC_it2	115.08624:12730 116.09091:833 117.09558:4224	42.71418:9 53.03770:67 55.05377:203 55.08578:6 55.12750:29 55.22716:22 55.25800:31 68.04981:216 68.08108:11 68.20961:43 70.06497:5666 70.12539:8 70.16299:12 70.23811:37 70.26130:19 70.27186:36 70.29609:34 70.45275:10 70.47603:50 72.07802:116 72.47581:13 97.07429:112
32	115.087	12.882	C5H10N2O	O=C(N)C1NCCC1	NA	Prolinamide	[M+H]+	Annotated via MS2 searching of PIM PPT Samples in MSDIAL	0.2	TRUE	0.8	115.087	C5H10N2O	Pyrrolidines	VLJNHYLEOZPXFW-UHFFFAOYSA-N	O=C(N)C1NCCC1	430	FALSE	TRUE	TRUE	Normalized unit: Intensity; Annotation method: MSMS-Public_all-pos-VS19_3	FALSE	FALSE	1140	0	0	0.99	0.86	0.882	0.86	1	0.5	1.739	17.61	Pos_Met_Kit_PQC_it2	115.08608:4698 116.09075:0 117.09542:0	43.05367:352 45.04411:51 59.05859:87 70.06479:1664 70.10379:29 70.12779:6 70.21992:20 70.30626:22 70.44419:56 71.04793:86 115.12379:68
33	116.07	27.795	C5H9NO2	O=C(O)C1NCCC1	NA	Proline	[M+H]+	Annotated via MS2 searching of PIM PPT Samples in MSDIAL	0.53	TRUE	-1	116.071	C5H9NO2	Proline and derivatives	ONIBWKKTOPOVIA-UHFFFAOYNA-N	O=C(O)C1NCCC1	430	FALSE	TRUE	TRUE	Normalized unit: Intensity; Annotation method: MSMS-Pos-FiehnHILIC (1)_1	FALSE	FALSE	1158	0	0	1	0.856	0.889	0.813	1	0.5	1.726	66.98	Pos_Met_Kit_PQC_it1	116.07032:22520 117.07499:900 118.07966:203028	58.06418:126 58.08561:11 70.06524:924 70.14676:44 70.16355:17 70.70551:13 73.43351:33 81.06876:32
34	116.07	15.889	C5H9NO2	O=C(O)C1NCCC1	NA	Proline	[M+H]+	Annotated via MS2 searching of PIM PPT Samples in MSDIAL	0.4	TRUE	-1	116.071	C5H9NO2	Proline and derivatives	ONIBWKKTOPOVIA-UHFFFAOYNA-N	O=C(O)C1NCCC1	430	FALSE	TRUE	TRUE	Normalized unit: Intensity; Annotation method: MSMS-Pos-FiehnHILIC (1)_1	FALSE	FALSE	1159	0	0	1	0.913	0.938	0.813	1	0.5	1.779	55.78	Pos_Met_Kit_PQC_it1	116.07032:26614 117.07499:2025 118.07966:132855	41.03841:198 41.05773:14 43.12188:19 68.04828:323 68.08573:11 70.06481:5561 70.12503:57 70.13849:52 70.16835:33 70.17997:34 70.19962:17 70.21997:21 70.24109:46 70.26399:16 70.27586:31 70.31678:6 70.40570:37 70.45389:83 70.48836:22 70.97990:13 71.28228:33
35	116.071	14.518	C5H9NO2	O=C(O)C1NCCC1	NA	Proline	[M+H]+	Annotated via MS2 searching of PIM PPT Samples in MSDIAL	1	TRUE	-1	116.071	C5H9NO2	Proline and derivatives	ONIBWKKTOPOVIA-UHFFFAOYNA-N	O=C(O)C1NCCC1	430	FALSE	TRUE	TRUE	Normalized unit: Intensity; Annotation method: MSMS-Pos-FiehnHILIC (1)_1	FALSE	FALSE	1167	0	0	1	0.913	0.938	0.813	1	0.5	1.779	10898.3	Pos_Met_Kit_PQC_it2	116.07081:3058902 117.07548:173103 118.08014:187639	56.04849:349 56.08096:15 56.09391:8 58.06190:101 70.06490:5730 70.10419:83 70.15679:39 70.22922:29 70.26480:16 70.30285:7 70.36611:6 70.38871:36 70.41773:21 70.44516:39 70.47288:30 70.66463:18 70.71710:31 71.04013:28 71.15980:22 79.05518:35 79.06379:17 81.06933:299 81.10634:5
36	118.086	22.144	C5H11NO2	O=C([O-])C[N+](C)(C)C	NA	Betaine	[M+H]+	Annotated via MS2 searching of PIM PPT Samples in MSDIAL	0.4	TRUE	-1	118.086	C5H11NO2	Alpha amino acids	KWIUHFFTVRNATP-UHFFFAOYSA-N	O=C([O-])C[N+](C)(C)C	430	FALSE	TRUE	TRUE	Normalized unit: Intensity; Annotation method: MSMS-Pos-FiehnHILIC (1)_1	FALSE	FALSE	1205	0	0	1	0.606	0.829	0.647	2	0.11	1.451	25.44	Pos_Met_Kit_PQC_it5	118.08623:128860 119.09090:7545 120.09556:1083	44.04881:231 44.06535:25 44.07883:16 45.03212:123 45.15381:14 46.06394:390 46.10139:16 58.06471:852 58.10427:8 59.07258:775 59.11468:8 60.07659:17 71.07231:108 72.69367:51 77.43643:26 100.11172:58
37	118.086	2.487	C5H11NO2	O=C([O-])C[N+](C)(C)C	NA	Betaine	[M+H]+	Annotated via MS2 searching of PIM PPT Samples in MSDIAL	1	TRUE	-1	118.086	C5H11NO2	Alpha amino acids	KWIUHFFTVRNATP-UHFFFAOYSA-N	O=C([O-])C[N+](C)(C)C	430	FALSE	TRUE	TRUE	Normalized unit: Intensity; Annotation method: MSMS-Pos-FiehnHILIC (1)_1	FALSE	FALSE	1211	0	0	1	0.632	0.852	0.652	2	0.11	1.478	27.1	Pos_Met_Kit_PQC_it1	118.08620:85620 119.09086:6765 120.09553:2005	41.03587:66 43.01719:754 43.19265:18 44.04915:526 44.07188:12 44.12929:18 44.17680:11 57.06922:187 58.06512:4213 58.10065:97 58.12210:46 58.17213:11 58.18005:29 58.20115:9 58.33883:14 58.36040:67 58.38278:6 58.45440:30 58.58735:22 59.04855:34 59.07309:2444 59.12289:16 59.21481:27 59.23334:20 59.30410:24 59.42976:20 59.47579:20 59.50380:10 60.04382:1514 60.08426:16 60.10020:11 60.23164:21 60.26411…
38	120.055	3.866	C6H5N3	N1N=NC2=CC=CC=C12	NA	1H-Benzotriazole; LC-ESI-ITFT; MS2; CE	[M+H]+	Annotated via MS2 searching of PIM PPT Samples in MSDIAL	0.4	TRUE	-1	120.056	C6H5N3	Benzotriazoles	QRUDEWIWKLJBPS-UHFFFAOYSA-N	N1N=NC2=CC=CC=C12	430	FALSE	TRUE	TRUE	Normalized unit: Intensity; Annotation method: MSMS-Pos-MassBank (1)_2	FALSE	FALSE	1276	0	0	1	0.667	0.669	0.866	1	1	1.623	103.37	Pos_Met_Kit_PQC_it1	120.05564:27003 121.06031:115757 122.06498:9322	42.25195:7 43.02218:11 43.37773:19 44.01309:950 44.04636:89 44.06490:5 44.12710:57 45.01504:26 45.33385:11 52.01824:62 52.03870:6 58.02707:29 58.06455:228 58.10348:7 60.04508:602 60.08205:19 61.03919:2609 61.12314:33 61.38037:23 62.04324:1191 62.07868:28 62.18500:5 62.24280:12 62.34111:32 62.63091:6 66.03220:165 67.02769:168 67.26169:16 69.04359:37 70.59072:41 78.03273:279 78.05910:13 78.18071:34…
39	120.056	4.254	C6H5N3	N1N=NC2=CC=CC=C12	NA	1H-Benzotriazole; LC-ESI-ITFT; MS2; CE	[M+H]+	Annotated via MS2 searching of PIM PPT Samples in MSDIAL	0.07	TRUE	-1	120.056	C6H5N3	Benzotriazoles	QRUDEWIWKLJBPS-UHFFFAOYSA-N	N1N=NC2=CC=CC=C12	430	FALSE	TRUE	TRUE	Normalized unit: Intensity; Annotation method: MSMS-Pos-MassBank (1)_2	FALSE	FALSE	1277	0	0	1	0.749	0.693	0.866	1	1	1.676	32.83	Pos_Met_Kit_PQC_it1	120.05593:22387 121.06060:166210 122.06527:5941	44.01235:121 44.02525:20 45.03407:265 45.05254:292 45.08619:20 52.01724:264 56.03644:132 57.05706:194 60.05186:31 61.03827:457 61.07592:7 62.04197:53 66.03280:195 66.22196:16 67.02864:413 67.05159:31 67.07176:7 69.88949:41 78.03329:466 78.07929:5 78.63067:24 79.04027:115 87.36139:34 92.05838:52 93.04411:384 93.06985:19 93.19320:38 93.42050:31 93.67790:26 94.04013:994 94.09070:16 94.12299:34 102.8…
40	120.066	17.521	C4H9NO3	O=C(O)C(NC)CO	NA	N-Methylserine	[M+H]+	Annotated via MS2 searching of PIM PPT Samples in MSDIAL	0.73	TRUE	-1	120.066	C4H9NO3	Serine and derivatives	PSFABYLDRXJYID-UHFFFAOYNA-N	O=C(O)C(NC)CO	430	FALSE	TRUE	TRUE	Normalized unit: Intensity; Annotation method: MSMS-Pos-FiehnHILIC (1)_1	FALSE	FALSE	1279	0	0	0.99	0.749	0.674	0.9	2	0.5	1.59	56.62	Pos_Met_Kit_PQC_it2	120.06490:11196 121.06957:0 122.07424:0	52.01837:159 56.04888:3408 56.15119:22 56.31402:14 57.03320:869 57.06951:12 67.02918:268 67.05188:15 67.30982:84 67.41379:39 74.05936:655 74.10090:7 85.03011:81 85.04935:14 94.03839:1239 94.07941:29 94.12413:81 94.15394:12 121.05003:478 121.08171:27 121.10997:14 121.12564:6
41	121.051	40.496	C5H4N4	N=1C=NC=2NC=NC2C1	NA	Purine	[M+H]+	Annotated via MS2 searching of PIM PPT Samples in MSDIAL	0.2	TRUE	-1	121.051	C5H4N4	Purines and purine derivatives	KDCGOANMDULRCW-UHFFFAOYSA-N	N=1C=NC=2NC=NC2C1	430	FALSE	TRUE	TRUE	Normalized unit: Intensity; Annotation method: MSMS-Pos-FiehnHILIC (1)_1	FALSE	FALSE	1318	0	0	1	0.939	0.944	0.925	3	0.38	1.812	31.34	Pos_Met_Kit_PQC_it1	121.05087:492831 122.05554:30912 123.06021:544	52.01719:166 53.10437:7 62.99005:133 63.28889:43 67.02858:3071 67.06637:53 67.08875:14 67.14825:14 67.21912:23 67.31272:16 67.35935:54 67.44105:6 67.87587:17 94.03920:6825 94.09048:106 94.10731:22 94.16367:30 94.24383:38 94.25852:32 94.34163:19 94.37877:38 94.40229:21 94.78367:14 95.09282:46 118.76240:38 121.05045:7129 121.11971:61 121.20173:61 121.22854:31 121.23975:23 121.26185:12 121.30070:41 …
42	123.044	12.852	C7H6O2	O=C(O)C=1C=CC=CC1	NA	Benzoic acid	[M+H]+	Annotated via MS2 searching of PIM PPT Samples in MSDIAL	0.67	TRUE	-1	123.044	C7H6O2	Benzoic acids	WPYMKLBDIGXBTP-UHFFFAOYSA-N	O=C(O)C=1C=CC=CC1	430	FALSE	TRUE	TRUE	Normalized unit: Intensity; Annotation method: MSMS-Pos-FiehnHILIC (1)_1	FALSE	FALSE	1365	0	0	1	0.762	0.804	0.931	2	0.67	1.704	85.41	Pos_Met_Kit_PQC_it1	123.04397:9158 124.04864:738 125.05330:0	51.02085:229 51.04259:11 51.05984:6 62.98999:143 63.01404:12 65.03823:40 77.03887:613 83.05946:115 83.08589:7 95.03480:84 95.04831:302 98.72819:13 119.03741:5 121.03884:96 121.08367:5 123.05261:84
43	124.087	2.702	C6H11N3O	N[C@H](CO)CC1=CN=CN1	NA	low score: HISTIDINOL	[M-H2O+H]+	Annotated via MS2 searching of PIM PPT Samples in MSDIAL	0.2	TRUE	-1	124.087	C6H11N3O	Aralkylamines	ZQISRDCJNBUVMM-YFKPBYRVSA-N	N[C@H](CO)CC1=CN=CN1	530	FALSE	TRUE	FALSE	Normalized unit: Intensity; Annotation method: MSMS-Public_all-pos-VS19_3	FALSE	FALSE	1384	0	0	1	0.532	0.71	0.824	1	0.17	1.423	11.49	Pos_Met_Kit_PQC_it4	124.08673:59270 125.09140:6304 126.09607:32527	42.03376:128 42.05891:10 83.06051:255 83.22243:25 91.26957:11 124.07316:132 124.08665:399
44	128.107	1.81	C7H13NO	OC=NC1CCCCC1	NA	N-Cyclohexylformamide	[M+H]+	Annotated via MS2 searching of PIM PPT Samples in MSDIAL	1	TRUE	-1	128.107	C7H13NO	Secondary carboxylic acid amides	SWGXDLRCJNEEGZ-UHFFFAOYSA-N	OC=NC1CCCCC1	430	FALSE	TRUE	TRUE	Normalized unit: Intensity; Annotation method: MSMS-Pos-FiehnHILIC (1)_1	FALSE	FALSE	1472	0	0	1	0.624	0.6	0.819	2	0.33	1.441	3541.67	Pos_Met_Kit_PQC_it3	128.10699:989277 129.11166:80390 130.11633:10729	46.02735:448 46.06092:11 46.08244:22 46.50490:21 53.03770:120 55.05392:1056 55.08335:12 55.09344:10 55.35062:19 56.04748:66 57.19218:20 59.04828:91 59.05895:186 66.04108:137 66.06186:14 68.04876:237 70.06489:90 70.09560:7 70.12675:30 71.07011:139 72.04214:125 72.06918:7 82.02705:102 82.06296:128 82.31305:21 82.35717:38 83.07113:69 83.26051:29 85.04041:76 93.05750:202 93.08698:7 96.19154:11 111.10…
45	130.05	22.632	C5H7NO3	OC(=O)[C@@H]1CCC(O)=N1	NA	L-5-Oxoproline; LC-ESI-QTOF; MS2; CE	[M+H]+	Annotated via MS2 searching of PIM PPT Samples in MSDIAL	0.33	TRUE	-1	130.05	C5H7NO3	Alpha amino acids and derivatives	ODHCTXKNWHHXJC-VKHMYHEASA-N	OC(=O)[C@@H]1CCC(O)=N1	430	FALSE	TRUE	TRUE	Normalized unit: Intensity; Annotation method: MSMS-Pos-MassBank (1)_2	FALSE	FALSE	1526	0	0	0.99	0.602	0.683	0.804	1	0.5	1.49	17.47	Pos_Met_Kit_PQC_it2	130.05054:4642 131.05520:0 132.05987:662	53.18004:7 57.06951:29 60.04316:177 60.25564:27 60.82889:24 84.04324:143 84.52492:16 103.05276:24
46	130.05	9.103	C5H7NO3	O=C(O)C1N=C(O)CC1	NA	Pyroglutamic acid	[M+H]+	Annotated via MS2 searching of PIM PPT Samples in MSDIAL	0.93	TRUE	-1	130.05	C5H7NO3	Alpha amino acids and derivatives	ODHCTXKNWHHXJC-UHFFFAOYNA-N	O=C(O)C1N=C(O)CC1	430	FALSE	TRUE	TRUE	Normalized unit: Intensity; Annotation method: MSMS-Pos-FiehnHILIC (1)_1	FALSE	FALSE	1527	0	0	1	0.832	0.888	0.763	3	0.38	1.677	3207.23	Pos_Met_Kit_PQC_it1	130.04979:664394 131.05446:36902 132.05912:4828	55.57775:31 55.72906:22 56.04884:256 56.08378:11 56.33269:5 57.06850:133 57.08282:20 57.11670:7 68.82274:42 84.04385:1073 84.09243:24 84.36861:43 84.57199:23 123.34836:51 123.36650:21
47	130.086	28.298	C6H11NO2	O=C(O)C1NCCCC1	NA	Pipecolic acid	[M+H]+	Annotated via MS2 searching of PIM PPT Samples in MSDIAL	0.93	TRUE	-1	130.086	C6H11NO2	Alpha amino acids	HXEACLLIILLPRG-UHFFFAOYNA-N	O=C(O)C1NCCCC1	430	FALSE	TRUE	TRUE	Normalized unit: Intensity; Annotation method: MSMS-Pos-FiehnHILIC (1)_1	FALSE	FALSE	1538	0	0	1	0.942	0.92	0.883	2	0.33	1.781	377.57	Pos_Met_Kit_PQC_it1	130.08621:74483 131.09088:10062 132.09555:1177	43.01769:91 43.03685:5 46.00560:16 55.05302:149 56.04881:866 56.08894:20 60.12119:20 67.05328:98 70.06340:152 70.08283:26 75.68707:8 84.08029:2237 84.13673:13 84.15920:11 84.18828:8 84.25129:17 84.57189:33 130.08294:146 130.38536:33
48	130.086	2.704	C6H11NO2	OCCN1CCCC1=O	NA	1-(2-Hydroxyethyl)pyrrolidin-2-one	[M+H]+	Annotated via MS2 searching of PIM PPT Samples in MSDIAL	0.87	TRUE	4.089	130.086	C6H11NO2	N-alkylpyrrolidines	WDQFELCEOPFLCZ-UHFFFAOYSA-N	OCCN1CCCC1=O	430	FALSE	TRUE	TRUE	Normalized unit: Intensity; Annotation method: MSMS-Public_all-pos-VS19_3	FALSE	FALSE	1539	0	0	1	0.93	0.963	0.907	3	0.27	1.795	94.86	Pos_Met_Kit_PQC_it2	130.08626:16369 131.09093:5004 132.09559:33902	43.01744:36 44.04922:86 56.04763:64 56.06202:13 56.13556:8 57.06895:122 69.03327:1268 69.07659:9 69.38623:20 69.47677:9 70.06134:118 84.08643:171 84.11433:16 84.13653:7 84.22229:9 84.54148:10 85.36909:14 85.39422:8 86.05783:93 112.07477:660 112.11401:18 112.13101:16 130.06137:34 130.15703:120
49	130.086	11.488	C6H11NO2	O=C(O)C1NCCCC1	NA	Pipecolic acid	[M+H]+	Annotated via MS2 searching of PIM PPT Samples in MSDIAL	0.93	TRUE	-1	130.086	C6H11NO2	Alpha amino acids	HXEACLLIILLPRG-UHFFFAOYNA-N	O=C(O)C1NCCCC1	430	FALSE	TRUE	TRUE	Normalized unit: Intensity; Annotation method: MSMS-Pos-FiehnHILIC (1)_1	FALSE	FALSE	1541	0	0	1	0.913	0.938	0.866	1	0.17	1.742	1466.95	Pos_Met_Kit_PQC_it1	130.08620:353933 131.09086:24694 132.09553:861938	42.03281:422 55.05383:267 55.09347:9 55.16298:35 56.04894:249 56.25381:62 57.06842:560 57.21064:7 65.03685:155 66.88496:19 67.05375:424 67.08878:12 67.14826:12 67.91702:6 68.34949:13 69.05606:982 69.09779:20 69.27675:33 82.06460:358 82.09286:24 83.65504:20 84.08046:11595 84.13687:55 84.17257:6 84.21925:29 84.23097:13 84.26354:22 84.32069:22 84.33975:10 84.40328:20 84.43188:20 84.65193:17 84.67354…
50	130.086	13.764	C6H11NO2	O=C(O)C1NCCCC1	NA	Pipecolic acid	[M+H]+	Annotated via MS2 searching of PIM PPT Samples in MSDIAL	0.93	TRUE	-1	130.086	C6H11NO2	Alpha amino acids	HXEACLLIILLPRG-UHFFFAOYNA-N	O=C(O)C1NCCCC1	430	FALSE	TRUE	TRUE	Normalized unit: Intensity; Annotation method: MSMS-Pos-FiehnHILIC (1)_1	FALSE	FALSE	1542	0	0	1	0.88	0.852	0.893	2	0.33	1.719	524.72	Pos_Met_Kit_PQC_it1	130.08640:122693 131.09106:9748 132.09573:1925	41.12879:18 42.03478:85 43.05503:95 43.06939:12 43.08892:7 55.05311:210 55.08318:7 56.04862:1670 56.16184:26 56.20056:31 56.22352:16 56.25320:33 56.44182:35 66.03231:94 66.05468:7 67.05322:129 67.07742:7 67.10858:8 70.06504:576 70.09642:14 70.11323:10 71.41964:27 72.06254:14 84.04383:1412 84.08055:6174 84.12992:93 84.19863:20 84.23394:32 84.25879:11 84.27693:35 84.30289:27 84.33341:10 84.41427:12…
51	132.077	17.518	C4H9N3O2	CN(CC(=O)O)C(=N)N	NA	Creatine; CE10; CVSVTCORWBXHQV-UHFFFAOYSA-N	[M+H]+	Annotated via MS2 searching of PIM PPT Samples in MSDIAL	0.93	TRUE	7.89	132.077	C4H9N3O2	Alpha amino acids and derivatives	CVSVTCORWBXHQV-UHFFFAOYSA-N	CN(CC(=O)O)C(=N)N	430	FALSE	TRUE	TRUE	Normalized unit: Intensity; Annotation method: MSMS-Public_all-pos-VS19_3	FALSE	FALSE	1578	0	0	1	0.896	0.961	0.781	2	0.4	1.755	434.41	Pos_Met_Kit_PQC_it4	132.07661:52602 133.08128:4332 134.08595:950	44.04843:400 57.04293:76 58.62929:11 72.39326:22 86.21121:23 90.05333:217
52	132.102	12.005	C6H13NO2	CC(C(=O)[O-])[N+](C)(C)C	NA	Alanine betaine; CE30; CJKONRHMUGBAQI-UHFFFAOYSA-N	[M+H]+	Annotated via MS2 searching of PIM PPT Samples in MSDIAL	0.93	TRUE	7.325	132.102	C6H13NO2	Alanine and derivatives	CJKONRHMUGBAQI-UHFFFAOYSA-N	CC(C(=O)[O-])[N+](C)(C)C	430	FALSE	TRUE	TRUE	Normalized unit: Intensity; Annotation method: MSMS-Public_all-pos-VS19_3	FALSE	FALSE	1583	0	0	1	0.812	0.742	0.891	2	1	1.741	324.07	Pos_Met_Kit_PQC_it1	132.10176:92781 133.10643:7630 134.11110:25118	42.03199:148 42.05886:8 43.14688:27 44.04910:376 44.07868:13 57.05511:188 57.10345:5 58.06490:3567 58.12457:31 58.15886:12 58.20742:6 58.22545:27 58.25396:16 58.28043:12 58.38342:22 58.40704:23 58.47578:11 59.07263:2491 59.20546:22 59.22393:13 59.26120:13 59.28935:25 59.40585:20 59.44237:16 59.48498:21 59.51709:29 59.83363:35 69.06974:1213 69.11287:35 69.20709:35 69.34533:18 73.07834:101 73.15197…
53	132.102	11.424	C6H13NO2	O=C(O)C(N)CCCC	NA	Norleucine	[M+H]+	Annotated via MS2 searching of PIM PPT Samples in MSDIAL	0.93	TRUE	-1	132.102	C6H13NO2	L-alpha-amino acids	LRQKBLKVPFOOQJ-UHFFFAOYNA-N	O=C(O)C(N)CCCC	430	FALSE	TRUE	TRUE	Normalized unit: Intensity; Annotation method: MSMS-Pos-FiehnHILIC (1)_1	FALSE	FALSE	1588	0	0	1	0.738	0.805	0.842	3	0.5	1.635	4664	Pos_Met_Kit_PQC_it1	132.10181:1298773 133.10647:82862 134.11114:15303	41.03802:432 41.05870:17 41.07336:6 41.13637:31 41.29530:9 41.39519:16 43.04012:80 43.05466:123 43.06817:14 43.08782:6 43.38362:20 44.04945:1028 44.07801:16 44.09482:25 44.18206:29 44.20829:16 44.21885:14 44.30556:19 44.33420:38 44.45511:20 44.46302:6 45.03304:350 45.05397:20 45.06541:14 45.33431:47 55.05342:582 56.04877:394 56.07594:20 56.08877:13 57.05661:957 57.09560:18 57.13289:83 57.14175:70…
54	132.102	10.693	C6H13NO2	O=C(O)C(N)CC(C)C	NA	Leucine	[M+H]+	Annotated via MS2 searching of PIM PPT Samples in MSDIAL	0.93	TRUE	-1	132.102	C6H13NO2	Leucine and derivatives	ROHFNLRQFUQHCH-UHFFFAOYNA-N	O=C(O)C(N)CC(C)C	430	FALSE	TRUE	TRUE	Normalized unit: Intensity; Annotation method: MSMS-Pos-FiehnHILIC (1)_1	FALSE	FALSE	1589	0	0	1	0.905	0.945	0.932	3	0.6	1.835	5335.7	Pos_Met_Kit_PQC_it1	132.10184:1269984 133.10650:79517 134.11117:28901	41.03691:157 43.05362:1367 43.08610:59 43.09460:19 43.14229:5 43.18766:12 44.04909:2365 44.09077:12 44.10426:25 44.25571:12 44.51368:5 55.01855:221 55.03786:11 55.05473:114 55.07727:10 59.04622:116 59.06864:13 71.07120:320 71.09287:39 72.07119:87 86.09619:1394 86.14695:26 86.16309:9 86.20796:7 86.25773:21 86.29103:34 86.33969:13 86.53578:9
55	132.102	10.067	C6H13NO2	O=C(O)C(N)C(C)CC	NA	Isoleucine	[M+H]+	Annotated via MS2 searching of PIM PPT Samples in MSDIAL	1	TRUE	-1	132.102	C6H13NO2	Isoleucine and derivatives	AGPKZVBTJJNPAG-UHFFFAOYNA-N	O=C(O)C(N)C(C)CC	430	FALSE	TRUE	TRUE	Normalized unit: Intensity; Annotation method: MSMS-Pos-FiehnHILIC (1)_1	FALSE	FALSE	1590	0	0	1	0.705	0.757	0.875	1	0.14	1.546	603.96	Pos_Met_Kit_PQC_it1	132.10194:170640 133.10661:14297 134.11128:18021	44.03379:108 49.07733:139 58.06495:4055 58.11187:46 58.20489:30 58.23017:12 58.25144:7 58.29101:10 58.33314:11 58.34466:9 61.04756:98 61.06925:11 66.20824:29 70.05395:29 72.07112:139 73.07746:212 85.57935:32 85.70469:17 86.09601:6459 86.15351:52 86.17327:32 86.19203:19 86.21452:45 86.24929:20 86.35047:11 86.37746:59 86.40305:28 86.49590:15 86.51340:11 87.59597:20 90.10371:693 90.50259:75 96.97338…
56	133.097	27.814	C5H12N2O2	O=C(O)C(N)CCCN	NA	Ornithine	[M+H]+	Annotated via MS2 searching of PIM PPT Samples in MSDIAL	0.53	TRUE	-1	133.097	C5H12N2O2	L-alpha-amino acids	AHLPHDHHMVZTML-UHFFFAOYNA-N	O=C(O)C(N)CCCN	430	FALSE	TRUE	TRUE	Normalized unit: Intensity; Annotation method: MSMS-Pos-FiehnHILIC (1)_1	FALSE	FALSE	1606	0	0	1	0.933	0.866	0.807	1	0.11	1.686	89.13	Pos_Met_Kit_PQC_it1	133.09691:20637 134.10158:0 135.10624:9523	44.04924:277 46.02888:66 46.22396:8 56.04773:44 57.05692:75 70.06467:13148 70.13272:14 70.14674:27 70.16266:5 70.17188:39 70.22070:49 70.26494:63 70.28690:30 70.30747:45 70.32860:9 70.34294:66 70.36556:32 70.38082:8 70.40051:6 70.42668:10 70.47615:17 70.55734:20 70.58356:11 70.65908:40 70.98786:41 70.99826:22 71.06833:52 71.14376:9 72.07979:503 72.11990:16 72.18160:16 74.02268:267 74.05644:14 75.…
57	134.081	3.6	C5H11NO3	O=C(O)C(NC)C(O)C	NA	N-Methylthreonine	[M+H]+	Annotated via MS2 searching of PIM PPT Samples in MSDIAL	1	TRUE	-1	134.081	C5H11NO3	L-alpha-amino acids	CCAIIPMIAFGKSI-UHFFFAOYNA-N	O=C(O)C(NC)C(O)C	430	FALSE	TRUE	TRUE	Normalized unit: Intensity; Annotation method: MSMS-Pos-FiehnHILIC (1)_1	FALSE	FALSE	1621	0	0	1	0.603	0.669	0.863	3	0.43	1.495	2393.39	Pos_Met_Kit_PQC_it1	134.08128:346008 135.08595:22501 136.09062:3246	42.03299:721 42.06204:16 42.36452:25 44.04928:1837 44.08565:32 44.12725:82 44.14085:6 44.17065:9 44.29256:10 45.03339:2884 45.06655:42 45.07640:45 45.15523:15 45.20407:8 45.26130:13 55.01633:216 55.04180:95 55.07817:5 58.06489:391 58.08791:24 58.10886:7 62.40069:24 68.04840:230 68.07147:21 68.09282:8 70.06484:4500 70.11641:13 70.13089:41 70.15735:32 70.21060:60 70.22387:54 70.23940:49 70.25259:27…
58	136.061	4.039	C5H5N5	N=1C=NC2=C(N=CNC12)N	NA	Adenine	[M+H]+	Annotated via MS2 searching of PIM PPT Samples in MSDIAL	0.6	TRUE	-1	136.062	C5H5N5	6-aminopurines	GFFGJBXGBJISGV-UHFFFAOYSA-N	N=1C=NC2=C(N=CNC12)N	430	FALSE	TRUE	TRUE	Normalized unit: Intensity; Annotation method: MSMS-Pos-FiehnHILIC (1)_1	FALSE	FALSE	1660	0	0	1	0.872	0.827	0.82	5	0.63	1.727	23.9	Pos_Met_Kit_PQC_it3	136.06180:12588 137.06647:1368 138.07113:0	43.02845:53 43.04739:5 65.01202:231 65.05553:5 67.02699:157 68.03592:76 82.03987:68 82.06496:10 91.05285:234 91.07575:52 91.10662:12 92.02311:576 92.07488:10 92.68015:13 94.03830:254 94.06155:189 94.09058:17 94.11364:10 109.05076:349 109.10037:9 109.17276:26 109.27745:10 109.42980:33 118.46535:16 119.03519:2520 119.08676:22 119.16350:58 119.18915:31 121.43100:49 136.06143:819 136.10972:9 136.1500…
59	136.075	9.101	C8H9NO	N=C(O)CC=1C=CC=CC1	NA	2-Phenylacetamide	[M+H]+	Annotated via MS2 searching of PIM PPT Samples in MSDIAL	0.93	TRUE	-1	136.076	C8H9NO	Phenylacetamides	LSBDFXRDZJMBSC-UHFFFAOYSA-N	N=C(O)CC=1C=CC=CC1	430	FALSE	TRUE	TRUE	Normalized unit: Intensity; Annotation method: MSMS-Pos-FiehnHILIC (1)_1	FALSE	FALSE	1663	0	0	1	0.785	0.788	0.829	1	0.33	1.618	76.03	Pos_Met_Kit_PQC_it1	136.07544:32477 137.08011:2701 138.08477:0	65.48677:24 86.09620:115 91.05345:692 91.09926:8 119.03187:137 119.76694:27
60	137.046	6.943	C5H4N4O	OC1=NC=NC=2NC=NC12	NA	Hypoxanthine	[M+H]+	Annotated via MS2 searching of PIM PPT Samples in MSDIAL	0.6	TRUE	-1	137.046	C5H4N4O	Hypoxanthines	FDGQSTZJBFJUBT-UHFFFAOYSA-N	OC1=NC=NC=2NC=NC12	430	FALSE	TRUE	TRUE	Normalized unit: Intensity; Annotation method: MSMS-Pos-FiehnHILIC (1)_1	FALSE	FALSE	1678	0	0	1	0.786	0.951	0.796	2	0.5	1.716	102.53	Pos_Met_Kit_PQC_it2	137.04556:12620 138.05023:500 139.05490:0	82.03731:79 93.04470:79 110.03400:335 110.07573:9 110.10314:11 119.03262:89 119.28978:11 120.02848:54 123.19751:18 137.04519:369
61	137.046	4.665	C5H4N4O	OC1=NC=NC=2NC=NC12	NA	Hypoxanthine	[M+H]+	Annotated via MS2 searching of PIM PPT Samples in MSDIAL	0.93	TRUE	-1	137.046	C5H4N4O	Hypoxanthines	FDGQSTZJBFJUBT-UHFFFAOYSA-N	OC1=NC=NC=2NC=NC12	430	FALSE	TRUE	TRUE	Normalized unit: Intensity; Annotation method: MSMS-Pos-FiehnHILIC (1)_1	FALSE	FALSE	1679	0	0	1	0.838	0.862	0.945	4	1	1.831	20161.4	Pos_Met_Kit_PQC_it1	137.04585:2138374 138.05052:120325 139.05519:7462	55.02905:1082 55.06076:29 55.10386:24 55.25548:11 55.46397:53 67.02901:996 67.05562:40 68.01236:109 68.03285:9 77.02909:38 82.03988:1236 82.13769:21 83.02231:124 92.02324:394 94.03943:2647 94.09025:66 109.05020:66 110.03475:3638 110.08655:85 110.19674:21 110.25249:8 110.32479:9 110.48476:24 110.52831:7 111.27127:5 119.03521:3573 119.09808:64 119.12067:8 119.14696:48 119.20202:55 119.23366:40 119.…
62	138.055	12.732	C7H7NO2	C[N+]1=CC=CC(=C1)C([O-])=O	NA	Trigonelline; LC-ESI-QTOF; MS2; CE	[M+H]+	Annotated via MS2 searching of PIM PPT Samples in MSDIAL	0.93	TRUE	-1	138.055	C7H7NO2	Alkaloids and derivatives	WWNNZCOKKKDOPX-UHFFFAOYSA-N	C[N+]1=CC=CC(=C1)C([O-])=O	430	FALSE	TRUE	TRUE	Normalized unit: Intensity; Annotation method: MSMS-Pos-MassBank (1)_2	FALSE	FALSE	1694	0	0	1	0.872	0.947	0.91	7	0.78	1.842	993.9	Pos_Met_Kit_PQC_it1	138.05498:175048 139.05965:11963 140.06431:7726	42.03271:102 44.99498:66 52.21550:22 53.03802:947 53.07240:14 53.27603:14 59.98888:9 65.03834:658 65.06593:23 65.08148:19 66.04524:143 66.18819:20 66.28299:9 66.76677:77 66.78591:6 67.05359:368 67.07665:25 67.09461:7 77.03521:47 77.99863:192 78.03264:1863 78.07049:45 78.08422:58 78.19797:8 79.04170:361 79.08862:7 80.04684:145 91.47877:18 92.04967:1670 92.10130:30 92.21799:53 92.23448:20 92.25571:…
63	139.05	15.14	C6H6N2O2	O=C(O)C=CC1=CN=CN1	NA	Urocanic acid	[M+H]+	Annotated via MS2 searching of PIM PPT Samples in MSDIAL	1	TRUE	-1	139.05	C6H6N2O2	Imidazolyl carboxylic acids and derivatives	LOIYMIARKYCTBW-UHFFFAOYSA-N	O=C(O)C=CC1=CN=CN1	430	FALSE	TRUE	TRUE	Normalized unit: Intensity; Annotation method: MSMS-Pos-FiehnHILIC (1)_1	FALSE	FALSE	1707	0	0	1	0.932	0.949	0.94	6	0.75	1.878	462.22	Pos_Met_Kit_PQC_it3	139.04994:60919 140.05461:5528 141.05928:1111	47.20083:37 55.05274:65 66.03342:424 66.15388:18 66.44468:49 77.03777:96 93.04380:1413 93.09428:16 93.21235:23 93.44019:7 95.05806:279 95.10929:12 95.19169:17 97.03661:150 98.33008:9 98.97012:77 121.03888:539 121.08700:14 121.17512:14 122.72515:22 139.04840:164 139.49946:17
64	143.081	4.293	C6H10N2O2	CC1=NCC[C@@H](C(=O)O)N1	NA	ectoine	[M+H]+	Annotated via MS2 searching of PIM PPT Samples in MSDIAL	0.53	TRUE	1.7	143.082	C6H10N2O2	Alpha amino acids and derivatives	WQXNXVUDBPYKBA-YFKPBYRVSA-N	CC1=NCC[C@@H](C(=O)O)N1	430	FALSE	TRUE	TRUE	Normalized unit: Intensity; Annotation method: MSMS-Public_all-pos-VS19_3	FALSE	FALSE	1799	0	0	1	0.761	0.816	0.921	2	0.67	1.707	538.37	Pos_Met_Kit_PQC_it1	143.08151:153077 144.08618:11060 145.09085:655	59.05962:220 59.09645:6 70.42103:31 97.07592:151 97.10579:14 114.32772:27 115.04709:52 143.07830:185
65	144.102	11.814	C7H13NO2	C[N+]1(C)CCC[C@H]1C(=O)[O-]	NA	Proline betaine; CE30; CMUNUTVVOOHQPW-LURJTMIESA-N	[M+H]+	Annotated via MS2 searching of PIM PPT Samples in MSDIAL	0.93	TRUE	7.22	144.102	C7H13NO2	Proline and derivatives	CMUNUTVVOOHQPW-LURJTMIESA-N	C[N+]1(C)CCC[C@H]1C(=O)[O-]	430	FALSE	TRUE	TRUE	Normalized unit: Intensity; Annotation method: MSMS-Public_all-pos-VS19_3	FALSE	FALSE	1822	0	0	1	0.823	0.896	0.82	5	0.36	1.692	3072.32	Pos_Met_Kit_PQC_it1	144.10176:761525 145.10643:59914 146.11110:5005	42.03356:153 46.06407:159 55.05339:209 56.04872:87 56.07117:6 57.06898:154 57.10375:9 58.06464:3879 58.11134:29 58.12918:20 58.24059:7 58.30192:36 58.32432:8 58.36666:24 58.43363:6 58.69290:25 59.04903:150 59.07538:5 69.06610:37 69.07917:7 70.06372:494 70.10725:13 70.11624:11 71.05032:112 71.07230:8 72.07975:327 72.10254:16 81.03250:190 83.04791:177 84.04446:109 84.08005:2485 84.12200:50 84.14645…
66	146.06	2.571	C9H7NO	O=C1C=CNC=2C=CC=CC12	NA	4-Hydroxyquinoline	[M+H]+	Annotated via MS2 searching of PIM PPT Samples in MSDIAL	0.93	TRUE	-1	146.06	C9H7NO	Hydroquinolones	PMZDQRJGMBOQBF-UHFFFAOYSA-N	O=C1C=CNC=2C=CC=CC12	430	FALSE	TRUE	TRUE	Normalized unit: Intensity; Annotation method: MSMS-Pos-FiehnHILIC (1)_1	FALSE	FALSE	1858	0	0	0.95	0.8	0.748	0.808	3	0.75	1.644	142.74	Pos_Met_Kit_PQC_it2	146.06163:23447 147.06630:4298 148.07097:0	44.04802:159 44.07723:5 55.05133:126 56.04913:184 56.06827:16 58.06428:239 58.45736:20 59.06700:33 69.06880:74 69.08336:16 70.06490:362 70.09354:18 70.10472:9 72.32525:13 74.05860:167 74.08230:24 74.09362:7 77.03898:187 77.08673:11 77.33908:42 77.41501:27 78.04708:97 91.05354:402 91.08836:19 100.44342:8 100.48278:11 104.04617:43 104.13340:28 117.34183:33 118.06533:336 119.06286:206 119.09039:27 1…
67	146.081	14.146	C6H11NO3	O=C(O)CCCN=C(O)C	NA	4-Acetamidobutyric acid	[M+H]+	Annotated via MS2 searching of PIM PPT Samples in MSDIAL	0.87	TRUE	-1	146.081	C6H11NO3	Gamma amino acids and derivatives	UZTFMUBKZQVKLK-UHFFFAOYSA-N	O=C(O)CCCN=C(O)C	430	FALSE	TRUE	TRUE	Normalized unit: Intensity; Annotation method: MSMS-Pos-FiehnHILIC (1)_1	FALSE	FALSE	1861	0	0	1	0.839	0.985	0.877	2	0.18	1.734	86.45	Pos_Met_Kit_PQC_it1	146.08096:15999 147.08563:1729 148.09030:11203	43.01820:795 43.04477:22 43.16966:16 43.25353:28 44.01249:481 44.03829:17 44.04884:301 44.07647:21 45.03342:778 45.12269:24 45.25974:10 45.41819:30 45.50885:54 50.24578:15 58.06485:109 60.45780:23 62.92915:57 68.04785:83 68.06419:7 69.03401:1587 69.07961:24 69.11511:6 69.17919:8 69.20033:32 69.31413:5 69.32228:27 69.39716:41 70.05269:7 86.05966:18685 86.10492:294 86.14285:61 86.18583:27 86.21279:…
68	147.076	22.658	C5H10N2O3	N[C@@H](CCC(O)=N)C(O)=O	NA	L-Glutamine; LC-ESI-QTOF; MS2; CE	[M+H]+	Annotated via MS2 searching of PIM PPT Samples in MSDIAL	0.33	TRUE	-1	147.076	C5H10N2O3	Alpha amino acids	ZDXPYRJPNDTMRX-VKHMYHEASA-N	N[C@@H](CCC(O)=N)C(O)=O	430	FALSE	TRUE	TRUE	Normalized unit: Intensity; Annotation method: MSMS-Pos-MassBank (1)_2	FALSE	FALSE	1881	0	0	1	0.909	0.83	0.842	1	0.5	1.733	21.17	Pos_Met_Kit_PQC_it2	147.07634:5245 148.08101:10717 149.08568:2160	41.03824:196 41.05996:12 43.03613:14 56.04994:236 56.07582:7 62.96757:34 64.92645:314 74.02228:65 84.04444:2771 84.08694:67 84.10972:9 84.13135:76 84.18896:23 84.25402:29 84.27783:37 84.31449:30 84.46641:9 84.63261:10 85.46594:19 85.57656:25 95.00958:113 106.02871:71 149.45795:13
69	147.076	9.099	C5H10N2O3	N[C@@H](CCC(O)=N)C(O)=O	NA	L-Glutamine; LC-ESI-QTOF; MS2; CE	[M+H]+	Annotated via MS2 searching of PIM PPT Samples in MSDIAL	0.93	TRUE	-1	147.076	C5H10N2O3	Alpha amino acids	ZDXPYRJPNDTMRX-VKHMYHEASA-N	N[C@@H](CCC(O)=N)C(O)=O	430	FALSE	TRUE	TRUE	Normalized unit: Intensity; Annotation method: MSMS-Pos-MassBank (1)_2	FALSE	FALSE	1882	0	0	1	0.959	0.866	0.842	1	0.5	1.776	309.83	Pos_Met_Kit_PQC_it1	147.07631:89566 148.08098:7451 149.08564:1472	60.07875:30 84.04443:1699 84.16212:35 84.22639:7 84.28590:7 84.65778:6 84.87430:19 86.35909:45 130.02756:91
70	147.113	28.29	C6H14N2O2	O=C(O)C(N)CCCCN	NA	Lysine	[M+H]+	Annotated via MS2 searching of PIM PPT Samples in MSDIAL	0.93	TRUE	-1	147.113	C6H14N2O2	D-alpha-amino acids	KDXKERNSBIXSRK-UHFFFAOYNA-N	O=C(O)C(N)CCCCN	430	FALSE	TRUE	TRUE	Normalized unit: Intensity; Annotation method: MSMS-Pos-FiehnHILIC (1)_1	FALSE	FALSE	1888	0	0	1	0.92	0.852	0.793	2	0.25	1.692	966.03	Pos_Met_Kit_PQC_it1	147.11288:169039 148.11755:15194 149.12222:1491	43.01761:128 43.03799:9 44.04750:84 55.05415:287 56.04924:3241 56.08550:54 56.11219:15 56.12967:15 56.16144:13 56.19253:7 56.28041:51 56.36635:9 56.38196:24 56.48845:20 56.71222:24 57.06797:211 57.08787:11 58.06408:145 58.18392:12 64.92618:311 64.95889:8 67.05390:1128 67.09569:25 67.10870:7 67.20517:20 67.24547:15 67.28732:10 68.04930:109 69.05785:168 69.08351:18 69.09602:8 69.29063:12 69.46058:1…
71	148.061	20.901	C5H9NO4	O=C(O)CCC(N)C(=O)O	NA	Glutamic acid	[M+H]+	Annotated via MS2 searching of PIM PPT Samples in MSDIAL	0.93	TRUE	-1	148.06	C5H9NO4	Glutamic acid and derivatives	WHUUTDBJXJRKMK-UHFFFAOYNA-N	O=C(O)CCC(N)C(=O)O	430	FALSE	TRUE	TRUE	Normalized unit: Intensity; Annotation method: MSMS-Pos-FiehnHILIC (1)_1	FALSE	FALSE	1894	0	0	1	0.875	0.906	0.896	3	0.38	1.752	67.46	Pos_Met_Kit_PQC_it1	148.06055:16557 149.06521:0 150.06988:0	41.03736:113 56.04881:1588 56.08431:34 56.13534:5 56.27793:31 56.39740:41 62.98058:813 63.01751:18 63.10727:15 84.04397:3729 84.08991:74 84.19718:16 84.21807:9 84.28495:21 84.30795:21 84.46929:13 84.63037:18 85.02722:114 85.06230:8 85.11010:53 86.09501:111 86.11778:13 86.66772:54 102.05477:383
72	150.058	11.761	C5H11NO2S	O=C(O)C(N)CCSC	NA	Methionine	[M+H]+	Annotated via MS2 searching of PIM PPT Samples in MSDIAL	0.93	TRUE	-1	150.058	C5H11NO2S	Methionine and derivatives	FFEARJCKVFRZRR-UHFFFAOYNA-N	O=C(O)C(N)CCSC	430	FALSE	TRUE	TRUE	Normalized unit: Intensity; Annotation method: MSMS-Pos-FiehnHILIC (1)_1	FALSE	FALSE	1942	0	0	1	0.849	0.981	0.797	3	0.1	1.697	3303.07	Pos_Met_Kit_PQC_it1	150.05827:410678 151.06294:31350 152.06761:15716	44.97883:200 45.03155:13 46.02792:187 46.04279:22 46.05321:6 46.99399:146 49.14217:86 53.03683:92 53.05134:20 55.75819:5 56.04931:7743 56.08685:163 56.09659:59 56.11084:9 56.12590:8 56.14323:33 56.15833:28 56.16666:46 56.18300:38 56.21632:42 56.24400:21 56.42039:20 57.03135:58 57.10088:8 58.99303:42 61.01037:7434 61.05298:130 61.06531:44 61.08338:25 61.10419:40 61.11787:11 61.13409:33 61.15264:27…
73	151.112	1.904	C10H14O	OC1=CC(=CC=C1C(C)C)C	NA	low score: Thymol	[M+H]+	Annotated via MS2 searching of PIM PPT Samples in MSDIAL	1	TRUE	-1	151.112	C10H14O	Aromatic monoterpenoids	MGSRCZKZVOBKFT-UHFFFAOYSA-N	OC1=CC(=CC=C1C(C)C)C	530	FALSE	TRUE	FALSE	Normalized unit: Intensity; Annotation method: MSMS-Pos-FiehnHILIC (1)_1	FALSE	FALSE	1973	0	0	0.87	0.511	0.616	0.661	12	0.44	1.295	11546.9	Pos_Met_Kit_PQC_it3	151.10915:46591 152.11381:13533 153.11848:8413	43.01593:185 43.03995:6 45.03269:396 45.16157:14 55.05345:376 55.08322:12 55.26325:54 55.28566:11 65.03872:100 67.05441:117 69.03180:106 69.04448:278 69.08856:13 77.03629:232 77.68035:14 78.04402:110 78.14858:42 78.27857:38 79.05283:103 81.04318:132 81.06944:208 81.10327:8 83.08626:26 84.06790:11 91.05367:943 91.11495:5 93.05573:105 93.06769:148 95.06206:50 95.08602:181 105.07082:246 107.08653:15…
74	152.071	1.913	C8H9NO2	OC1=CC=C(N=C(O)C)C=C1	NA	Acetominophen	[M+H]+	Annotated via MS2 searching of PIM PPT Samples in MSDIAL	0.93	TRUE	-1	152.071	C8H9NO2	1-hydroxy-2-unsubstituted benzenoids	RZVAJINKPMORJF-UHFFFAOYSA-N	OC1=CC=C(N=C(O)C)C=C1	430	FALSE	TRUE	TRUE	Normalized unit: Intensity; Annotation method: MSMS-Pos-FiehnHILIC (1)_1	FALSE	FALSE	1985	0	0	1	0.686	0.731	0.866	7	0.47	1.575	105.13	Pos_Met_Kit_PQC_it2	152.07047:52168 153.07513:0 154.07980:0	55.01793:184 55.04205:14 65.03816:361 65.07163:6 65.88738:15 77.03636:35 92.04887:248 92.09032:8 93.03308:116 93.05468:145 93.51932:15 93.68456:21 94.14352:24 94.22083:33 95.07002:149 95.10068:8 99.44417:12 105.07084:68 106.06357:338 106.47683:29 106.53620:5 107.45557:11 108.08759:28 109.05393:259 109.10014:5 110.06021:834 110.89249:16 112.03965:33 118.06439:90 118.08712:12 134.05739:101 134.0951…
75	153.041	5.086	C5H4N4O2	c1nc2c([nH]1)nc(nc2O)O	NA	Xanthine; CE30; LRFVTYWOQMYALW-UHFFFAOYSA-N	[M+H]+	Annotated via MS2 searching of PIM PPT Samples in MSDIAL	0.93	TRUE	4.86	153.041	C5H4N4O2	Xanthines	LRFVTYWOQMYALW-UHFFFAOYSA-N	c1nc2c([nH]1)nc(nc2O)O	430	FALSE	TRUE	TRUE	Normalized unit: Intensity; Annotation method: MSMS-Public_all-pos-VS19_3	FALSE	FALSE	1992	0	0	1	0.763	0.844	0.86	5	0.63	1.694	262.92	Pos_Met_Kit_PQC_it2	153.04063:17948 154.04530:1440 155.04997:955	42.03415:144 55.02830:936 55.05644:20 55.18828:43 55.93367:15 57.93210:27 58.14905:5 59.05956:1952 59.10139:31 59.14131:44 59.19032:39 59.21886:10 59.23751:57 59.25303:23 59.32803:10 79.05188:104 80.04831:206 80.08606:8 80.10330:5 81.00745:625 81.04573:18 82.03936:557 93.00729:108 95.05665:94 108.01840:57 108.05363:86 110.03429:3168 110.08305:44 110.14283:5 110.19492:26 110.22269:14 110.30986:9 1…
76	156.076	22.973	C6H9N3O2	O=C(O)C(N)CC1=CN=CN1	NA	Histidine	[M+H]+	Annotated via MS2 searching of PIM PPT Samples in MSDIAL	0.4	TRUE	-1	156.077	C6H9N3O2	Histidine and derivatives	HNDVDQJCIGZPNO-UHFFFAOYNA-N	O=C(O)C(N)CC1=CN=CN1	430	FALSE	TRUE	TRUE	Normalized unit: Intensity; Annotation method: MSMS-Pos-FiehnHILIC (1)_1	FALSE	FALSE	2064	0	0	1	0.882	0.987	0.906	4	0.25	1.778	131.69	Pos_Met_Kit_PQC_it1	156.07654:56113 157.08121:5035 158.08587:636	55.05288:54 56.04823:168 56.07383:9 56.08877:5 67.03784:60 68.04832:143 81.04380:207 82.05205:580 82.08104:21 82.18766:34 82.26613:13 82.63976:27 83.05985:3146 83.10878:77 83.11831:23 83.13804:6 83.24580:20 83.29340:5 83.31692:10 83.38731:30 83.43707:6 85.07474:74 93.04447:2057 93.15381:38 93.19028:8 95.05956:304 95.10274:7 95.24086:21 110.07104:4323 110.13586:18 110.18021:27 110.20846:6 110.2472…
77	156.076	25.817	C6H9N3O2	O=C(O)C(N)CC1=CN=CN1	NA	Histidine	[M+H]+	Annotated via MS2 searching of PIM PPT Samples in MSDIAL	0.27	TRUE	-1	156.077	C6H9N3O2	Histidine and derivatives	HNDVDQJCIGZPNO-UHFFFAOYNA-N	O=C(O)C(N)CC1=CN=CN1	430	FALSE	TRUE	TRUE	Normalized unit: Intensity; Annotation method: MSMS-Pos-FiehnHILIC (1)_1	FALSE	FALSE	2065	0	0	1	0.872	0.969	0.895	5	0.31	1.771	74.94	Pos_Met_Kit_PQC_it1	156.07668:21260 157.08134:2000 158.08601:0	55.04209:72 56.04860:278 56.08106:8 56.14744:29 68.04826:418 68.07542:20 68.40281:29 68.54768:62 71.38757:15 81.04477:190 82.05344:782 83.06007:2562 83.11709:19 83.13095:21 83.15655:52 83.18142:27 83.30447:28 83.39286:12 83.51745:55 93.04444:1025 93.09196:15 93.13313:6 93.17523:23 93.25893:49 95.05890:25 95.13965:14 95.72758:42 97.07567:72 109.03886:39 109.39673:29 110.07096:2818 110.11759:58 110…
78	156.076	23.838	C6H9N3O2	O=C(O)C(N)CC1=CN=CN1	NA	Histidine	[M+H]+	Annotated via MS2 searching of PIM PPT Samples in MSDIAL	0.33	TRUE	-1	156.077	C6H9N3O2	Histidine and derivatives	HNDVDQJCIGZPNO-UHFFFAOYNA-N	O=C(O)C(N)CC1=CN=CN1	430	FALSE	TRUE	TRUE	Normalized unit: Intensity; Annotation method: MSMS-Pos-FiehnHILIC (1)_1	FALSE	FALSE	2067	0	0	1	0.895	0.968	0.907	5	0.31	1.785	122.98	Pos_Met_Kit_PQC_it1	156.07637:53068 157.08104:4337 158.08571:0	43.34923:34 47.89828:16 56.04836:431 56.08872:8 68.04837:148 69.13793:16 74.02436:71 81.04527:393 81.06482:41 81.07820:18 81.09395:39 81.22473:15 82.05203:583 82.08455:18 82.09958:13 82.17448:7 82.24087:39 83.06007:4120 83.15823:19 83.18797:11 83.28794:28 83.40617:15 83.42740:9 93.04424:1642 93.09002:27 93.10973:6 93.27823:7 93.49212:7 95.06037:222 95.08889:13 95.32314:19 99.62017:32 110.07033:37…
79	156.077	22.461	C6H9N3O2	O=C(O)C(N)CC1=CN=CN1	NA	Histidine	[M+H]+	Annotated via MS2 searching of PIM PPT Samples in MSDIAL	0.93	TRUE	-1	156.077	C6H9N3O2	Histidine and derivatives	HNDVDQJCIGZPNO-UHFFFAOYNA-N	O=C(O)C(N)CC1=CN=CN1	430	FALSE	TRUE	TRUE	Normalized unit: Intensity; Annotation method: MSMS-Pos-FiehnHILIC (1)_1	FALSE	FALSE	2068	0	0	1	0.931	0.981	0.937	7	0.44	1.84	152.06	Pos_Met_Kit_PQC_it1	156.07643:49407 157.08110:3218 158.08577:515	50.21385:30 51.44375:13 56.04849:810 56.07594:12 56.08870:20 66.03160:68 68.04882:411 68.07808:22 68.09147:10 80.61694:14 81.04461:681 81.09022:10 82.05270:1167 82.09978:31 82.82859:7 83.06017:2878 83.10828:33 83.21588:25 83.23175:14 84.43501:33 93.04346:2338 93.18140:15 93.23673:23 93.35677:44 93.37945:36 93.55066:16 95.06010:230 95.09125:9 110.07144:4078 110.11988:80 110.14167:32 110.19434:62 1…
80	158.117	6.089	C8H15NO2	CC(C)COCNC(=O)C=C	NA	N-(Isobutoxymethyl)acrylamide	[M+H]+	Annotated via MS2 searching of PIM PPT Samples in MSDIAL	0.73	TRUE	28.002	158.118	C8H15NO2	Acrylic acids and derivatives	KCTMTGOHHMRJHZ-UHFFFAOYSA-N	CC(C)COCNC(=O)C=C	430	FALSE	TRUE	TRUE	Normalized unit: Intensity; Annotation method: MSMS-Public_all-pos-VS19_3	FALSE	FALSE	2112	0	0	1	0.711	0.786	0.821	1	0.33	1.577	37.67	Pos_Met_Kit_PQC_it3	158.11736:7423 159.12202:915 160.12669:437	43.05463:52 44.83041:13 46.85101:5 53.60969:6 58.06457:1809 58.09467:46 58.12076:48 58.31465:6 58.42562:17 58.77243:15 59.07404:615 59.12558:5 59.30394:50 59.73344:28 63.02317:159 71.04784:260 71.09229:10 71.21093:33
81	158.117	10.835	C8H15NO2	C[N+]1(C)CCCC[C@H]1C(=O)[O-]	NA	Homostachydrine; CE10; XULZWQRXYTVUTE-ZETCQYMHSA-N	[M+H]+	Annotated via MS2 searching of PIM PPT Samples in MSDIAL	0.93	TRUE	6.931	158.118	C8H15NO2	Alpha amino acids	XULZWQRXYTVUTE-ZETCQYMHSA-N	C[N+]1(C)CCCC[C@H]1C(=O)[O-]	430	FALSE	TRUE	TRUE	Normalized unit: Intensity; Annotation method: MSMS-Public_all-pos-VS19_3	FALSE	FALSE	2113	0	0	1	0.746	0.731	0.866	1	1	1.694	117.67	Pos_Met_Kit_PQC_it1	158.11752:27666 159.12219:3397 160.12686:340	43.01666:199 43.04058:10 44.01165:184 44.01905:239 44.04884:91 44.05536:52 54.98442:141 55.02949:265 55.05767:10 55.09355:56 55.12561:20 55.21334:11 57.03377:201 57.05675:11 57.97751:15 58.06482:1067 58.17227:19 61.23318:22 69.04240:84 69.06881:92 70.06390:94 71.02140:183 71.07183:240 71.11324:6 72.05550:89 85.93945:86 95.04807:91 95.87825:142 98.03412:526 98.09541:320 102.05269:401 102.09672:6 1…
82	160.134	21.024	C8H17NO2	C[N+](C)(C)CCCCC(=O)[O-]	NA	5-Aminovaleric acid betaine; CE30; CDLVFVFTRQPQFU-UHFFFAOYSA-N	[M+H]+	Annotated via MS2 searching of PIM PPT Samples in MSDIAL	0.93	TRUE	6.01	160.133	C8H17NO2	NA	CDLVFVFTRQPQFU-UHFFFAOYSA-N	C[N+](C)(C)CCCCC(=O)[O-]	430	FALSE	TRUE	TRUE	Normalized unit: Intensity; Annotation method: MSMS-Public_all-pos-VS19_3	FALSE	FALSE	2169	0	0	1	0.877	0.881	0.857	5	0.56	1.757	256.92	Pos_Met_Kit_PQC_it1	160.13332:41224 161.13798:3507 162.14265:0	43.01670:320 43.04186:14 55.05365:2874 55.10134:13 55.13455:7 55.15771:19 55.18116:27 55.20647:15 55.40516:26 59.04871:756 59.07070:183 59.10675:49 59.13346:20 59.31737:17 59.69595:13 60.08028:997 60.12112:16 60.14569:5 60.38468:5 73.26393:12 83.04851:942 83.08073:29 83.10569:6 83.35494:15 83.56714:26 101.05792:374 115.04980:205 115.09006:11 150.37679:143 150.42781:7
83	161.128	28.468	C7H16N2O2	NCCCC[C@H](N)CC(O)=O	NA	(3S)-3,7-diaminoheptanoic acid; LC-ESI-QTOF; MS2; CE	[M+H]+	Annotated via MS2 searching of PIM PPT Samples in MSDIAL	0.67	TRUE	-1	161.128	C7H16N2O2	Beta amino acids and derivatives	PJDINCOFOROBQW-LURJTMIESA-N	NCCCC[C@H](N)CC(O)=O	430	FALSE	TRUE	TRUE	Normalized unit: Intensity; Annotation method: MSMS-Pos-MassBank (1)_2	FALSE	FALSE	2179	0	0	1	0.822	0.97	0.714	1	0.33	1.688	185.58	Pos_Met_Kit_PQC_it3	161.12807:24192 162.13273:2315 163.13740:0	46.02706:129 56.04764:113 81.21860:10 84.08103:1357 84.37158:17 84.57818:47 91.91891:10 98.09828:126 98.12785:12
84	162.112	16.126	C7H15NO3	C[N+](C)(C)C[C@H](CC(=O)[O-])O	NA	CARNITINE	[M+H]+	Annotated via MS2 searching of PIM PPT Samples in MSDIAL	0.6	TRUE	-1	162.112	C7H15NO3	Carnitines	PHIQHXFUZVPYII-LURJTMIESA-N	C[N+](C)(C)C[C@H](CC(=O)[O-])O	430	FALSE	TRUE	TRUE	Normalized unit: Intensity; Annotation method: MSMS-Public_all-pos-VS19_3	FALSE	FALSE	2190	0	0	1	0.683	0.808	0.836	7	0.39	1.588	46.73	Pos_Met_Kit_PQC_it1	162.11221:9154 163.11688:546 164.12155:0	43.18553:40 48.20282:5 58.06483:559 58.09148:22 58.13780:15 58.25666:18 58.33318:18 58.54989:13 59.04739:212 59.07148:168 59.21864:17 59.85390:37 60.07970:321 60.24239:51 60.58847:26 61.02802:485 61.06389:12 61.15376:9 66.65555:13 78.98535:128 79.03002:6 79.05442:97 85.02643:102 94.03619:42 100.11258:167 100.22871:26 102.08807:167 102.12702:11 121.04991:497 121.10007:9 162.11202:921 162.15507:40 …
85	166.088	9.781	C9H11NO2	O=C(O)C(N)CC=1C=CC=CC1	NA	Phenylalanine	[M+H]+	Annotated via MS2 searching of PIM PPT Samples in MSDIAL	1	TRUE	-1	166.086	C9H11NO2	Phenylalanine and derivatives	COLNVLDHVKWLRT-UHFFFAOYNA-N	O=C(O)C(N)CC=1C=CC=CC1	430	FALSE	TRUE	TRUE	Normalized unit: Intensity; Annotation method: MSMS-Pos-FiehnHILIC (1)_1	FALSE	FALSE	2269	0	0	0.97	0.825	0.863	0.878	2	0.18	1.651	139.59	Pos_Met_Kit_PQC_it1	166.08751:1776644 167.09218:158861 168.09684:24419	46.06424:460 46.09593:11 77.03769:689 77.10847:19 77.11721:17 78.98432:4548 79.03144:71 79.05429:532 79.07938:33 79.10381:14 79.13749:30 79.15876:15 79.17719:36 79.22080:28 79.24851:38 79.28676:26 79.30856:22 79.32242:17 79.34706:30 79.38121:61 79.41514:9 79.43334:11 79.49808:14 79.51349:9 79.63690:27 84.07874:155 91.05472:547 91.09217:11 93.06932:1125 93.11974:17 96.99285:45 102.04448:212 103.05…
86	167.106	2.124	C10H14O2	CCCCCC1=CC=CC(=O)O1	NA	low score: 6-Pentyl-2H-pyran-2-one	[M+H-H2O]+	Annotated via MS2 searching of PIM PPT Samples in MSDIAL	0.8	TRUE	16.695	167.107	C10H14O2	Pyranones and derivatives	MAUFTTLGOUBZNA-UHFFFAOYSA-N	CCCCCC1=CC=CC(=O)O1	530	FALSE	TRUE	FALSE	Normalized unit: Intensity; Annotation method: MSMS-Public_all-pos-VS19_3	FALSE	FALSE	2347	0	0	1	0.549	0.763	0.629	7	0.23	1.405	46.79	Pos_Met_Kit_PQC_it3	167.10672:53625 168.11139:5616 169.11606:17938	43.01752:30 67.05322:172 69.06748:165 70.03844:145 79.05373:255 79.10054:9 79.98284:44 81.06971:299 81.10082:11 82.07273:140 82.10616:7 83.08535:110 85.06415:172 85.10059:7 91.05296:184 93.06774:123 93.09473:7 93.16648:40 93.17650:14 97.03601:148 97.07619:11 107.19762:9 110.14673:14 117.04110:10 149.11121:80 149.13679:15
87	169.122	1.58	C10H16O2	O=C(O)C=C(C)CCC=C(C)C	NA	Geranic acid	[M+H]+	Annotated via MS2 searching of PIM PPT Samples in MSDIAL	0.93	TRUE	-1	169.122	C10H16O2	Acyclic monoterpenoids	ZHYZQXUYZJNEHD-UHFFFAOYSA-N	O=C(O)C=C(C)CCC=C(C)C	430	FALSE	TRUE	TRUE	Normalized unit: Intensity; Annotation method: MSMS-Pos-FiehnHILIC (1)_1	FALSE	FALSE	2389	0	0	1	0.605	0.742	0.657	13	0.37	1.454	296.05	Pos_Met_Kit_PQC_it2	169.12210:42029 170.12677:4536 171.13144:7380	43.01798:239 43.03250:26 43.05423:341 55.01677:165 55.03704:14 55.05375:585 55.07823:24 57.06889:250 57.10086:6 57.26059:27 59.04854:257 59.09113:12 67.05443:542 67.08593:28 67.13979:10 67.31017:26 67.39507:20 69.03218:99 69.07000:137 77.03801:286 77.08523:6 79.05206:54 81.06934:1120 81.11549:15 83.08722:118 83.12459:6 85.06508:85 91.05320:974 91.07935:54 91.11201:30 91.23546:20 92.05800:93 93.06…
88	170.092	22.945	C7H11N3O2	O=C(O)C(N)(C)CC1=CN=CN1	NA	alpha-Methylhistidine	[M+H]+	Annotated via MS2 searching of PIM PPT Samples in MSDIAL	0.33	TRUE	-1	170.092	C7H11N3O2	Histidine and derivatives	HRRYYCWYCMJNGA-UHFFFAOYNA-N	O=C(O)C(N)(C)CC1=CN=CN1	430	FALSE	TRUE	TRUE	Normalized unit: Intensity; Annotation method: MSMS-Pos-FiehnHILIC (1)_1	FALSE	FALSE	2411	0	0	1	0.905	0.962	0.926	5	0.26	1.786	41.48	Pos_Met_Kit_PQC_it3	170.09232:28160 171.09698:2506 172.10165:0	41.03717:142 41.05830:5 55.05272:149 55.16304:50 55.17189:13 56.04984:136 67.04233:78 80.04905:52 80.06361:7 81.04324:261 82.05085:171 83.05970:1630 83.10893:22 93.04373:150 93.08043:11 96.06787:665 96.11721:9 96.56762:11 97.07504:512 97.11790:13 97.55357:12 97.95515:20 109.07568:365 109.13209:8 109.14424:36 109.16180:6 112.10911:82 124.08663:2857 124.14741:43 124.18203:5 124.23435:29 124.25106:1…
89	171.113	2.522	C8H14N2O2	O=C1N(CCC1)C(C(=N)O)CC	NA	Levetiracetam	[M+H]+	Annotated via MS2 searching of PIM PPT Samples in MSDIAL	0.93	TRUE	-1	171.113	C8H14N2O2	Alpha amino acids and derivatives	HPHUVLMMVZITSG-UHFFFAOYNA-N	O=C1N(CCC1)C(C(=N)O)CC	430	FALSE	TRUE	TRUE	Normalized unit: Intensity; Annotation method: MSMS-Pos-FiehnHILIC (1)_1	FALSE	FALSE	2432	0	0	1	0.909	0.935	0.882	3	0.2	1.749	4822.84	Pos_Met_Kit_PQC_it5	171.11276:818863 172.11743:75714 173.12210:9431	41.30060:48 41.31312:13 43.01773:69 57.03034:12 58.06430:160 58.08723:6 69.03269:638 69.22437:17 69.31078:23 71.06661:232 71.09278:12 81.06924:77 93.04640:24 93.07006:161 96.06698:112 96.22309:23 98.05673:55 98.09544:422 98.14202:7 126.09057:3369 126.14519:36 126.17469:6 126.32236:15 127.99147:10 140.38793:33
90	172.133	1.898	C9H17NO2	NCC1(CC(O)=O)CCCCC1	NA	low score: Gabapentin; LC-ESI-ITFT; MS2; CE	[M+H]+	Annotated via MS2 searching of PIM PPT Samples in MSDIAL	0.93	TRUE	-1	172.133	C9H17NO2	Gamma amino acids and derivatives	UGJMXCAKCUNAIE-UHFFFAOYSA-N	NCC1(CC(O)=O)CCCCC1	530	FALSE	TRUE	FALSE	Normalized unit: Intensity; Annotation method: MSMS-Pos-MassBank (1)_2	FALSE	FALSE	2457	0	0	1	0.539	0.639	0.622	11	0.48	1.376	190.38	Pos_Met_Kit_PQC_it3	172.13312:34615 173.13779:8602 174.14245:5138	42.03262:65 43.05293:82 43.06983:6 46.02809:136 46.06530:104 46.07929:15 47.06709:74 55.01837:193 55.04345:11 55.05358:946 55.13714:34 55.14307:36 55.19367:28 55.32219:12 55.45088:12 55.64440:20 56.79381:9 57.03353:143 57.06890:819 57.10625:24 57.12177:5 58.02972:47 58.04006:11 58.06385:97 58.31963:13 59.04784:247 60.04322:74 65.65472:35 67.05366:1059 67.13530:12 67.26171:14 67.38984:16 69.06679:…
91	175.119	27.653	C6H14N4O2	O=C(O)C(N)CCCNC(=N)N	NA	Arginine	[M+H]+	Annotated via MS2 searching of PIM PPT Samples in MSDIAL	0.93	TRUE	-1	175.119	C6H14N4O2	L-alpha-amino acids	ODKSFYDXXFIFQN-UHFFFAOYNA-N	O=C(O)C(N)CCCNC(=N)N	430	FALSE	TRUE	TRUE	Normalized unit: Intensity; Annotation method: MSMS-Pos-FiehnHILIC (1)_1	FALSE	FALSE	2506	0	0	1	0.816	0.942	0.709	2	0.17	1.643	8357.59	Pos_Met_Kit_PQC_it1	175.11897:1561320 176.12364:113492 177.12831:0	40.51896:7 42.26305:11 44.24648:9 60.05547:1094 60.08941:13 60.14037:12 60.20211:17 60.26852:20 61.09937:11 68.04885:115 68.08394:5 70.06506:10001 70.11810:112 70.14545:24 70.15695:49 70.17426:8 70.21422:6 70.24383:41 70.28791:16 70.33663:29 70.34560:38 70.36206:12 70.52157:13 70.74374:34 70.94091:30 70.97322:13 71.00828:9 71.04957:353 72.08046:646 72.11575:21 72.12578:16 72.23515:6 72.55164:25 7…
92	180.065	8.787	C9H9NO3	OC(=O)CNC(=O)c1ccccc1	NA	Hippuric acid	[M+H]+	Annotated via MS2 searching of PIM PPT Samples in MSDIAL	0.33	TRUE	2.762	180.066	C9H9NO3	Hippuric acids	QIAFMBKCNZACKA-UHFFFAOYSA-N	OC(=O)CNC(=O)c1ccccc1	430	FALSE	TRUE	TRUE	Normalized unit: Intensity; Annotation method: MSMS-Public_all-pos-VS19_3	FALSE	FALSE	2593	0	0	1	0.824	0.829	0.864	2	0.5	1.698	38.07	Pos_Met_Kit_PQC_it1	180.06554:5494 181.07020:814 182.07487:318	45.16012:27 51.02343:43 51.03578:7 60.08044:198 60.74270:18 77.03767:2591 77.07748:56 77.31172:41 77.32996:8 77.47296:24 78.04218:48 78.98363:1604 95.04866:21 96.85256:34 96.86504:5 101.02354:58 105.03294:4364 105.08517:75 105.10275:19 105.14530:31 105.22374:28 105.30494:13 105.34044:7 105.39014:37 105.40083:29 105.44628:12 105.47282:24 105.48602:34 105.50766:82 105.53158:9 105.55951:57 105.72057…
93	181.072	2.478	C7H8N4O2	CN1C=NC2=C1C(=O)NC(=O)N2C	NA	Theobromine	[M+H]+	Annotated via MS2 searching of PIM PPT Samples in MSDIAL	0.93	TRUE	2.641	181.072	C7H8N4O2	Xanthines	YAPQBXQYLJRXSA-UHFFFAOYSA-N	CN1C=NC2=C1C(=O)NC(=O)N2C	430	FALSE	TRUE	TRUE	Normalized unit: Intensity; Annotation method: MSMS-Public_all-pos-VS19_3	FALSE	FALSE	2629	0	0	1	0.655	0.749	0.963	6	0.86	1.664	357.45	Pos_Met_Kit_PQC_it1	181.07161:58420 182.07628:5148 183.08094:0	55.02858:136 55.05373:361 55.08848:9 56.04849:195 56.06483:29 56.08883:9 67.02854:40 67.08288:25 69.04351:86 71.04727:176 77.03915:114 78.98405:331 79.01775:22 80.04847:80 81.04366:96 81.07027:153 82.04104:133 88.22696:24 95.02270:153 95.05221:9 95.08618:158 95.12447:12 96.05262:59 96.22629:13 96.25494:19 96.64328:19 97.03950:211 108.05436:347 110.07120:305 110.13223:29 110.38307:33 113.03271:80 …
94	182.081	12.85	C9H11NO3	O=C(O)C(N)CC1=CC=C(O)C=C1	NA	Tyrosine	[M+H]+	Annotated via MS2 searching of PIM PPT Samples in MSDIAL	0.93	TRUE	-1	182.081	C9H11NO3	Tyrosine and derivatives	OUYCCCASQSFEME-UHFFFAOYNA-N	O=C(O)C(N)CC1=CC=C(O)C=C1	430	FALSE	TRUE	TRUE	Normalized unit: Intensity; Annotation method: MSMS-Pos-FiehnHILIC (1)_1	FALSE	FALSE	2644	0	0	1	0.936	0.994	0.934	6	0.29	1.824	3650.13	Pos_Met_Kit_PQC_it1	182.08115:436801 183.08581:41406 184.09048:4602	51.02088:14 55.22930:10 58.06550:118 65.03952:140 77.03835:507 77.08028:12 81.06891:136 89.05747:49 91.05360:4666 91.11460:27 91.13657:40 91.18456:34 91.25066:34 91.32964:17 91.35609:21 91.48504:24 91.66787:6 92.52001:44 93.06984:62 93.09639:5 95.04846:2787 95.11981:10 95.15303:17 95.19020:10 95.21384:18 95.23493:8 95.27436:6 103.03518:107 103.05254:73 103.11352:9 104.36351:5 105.32985:16 107.048…
95	182.19	4.249	C12H23N	C1CCC(CC1)NC1CCCCC1	NA	Dicyclohexylamine	[M+H]+	Annotated via MS2 searching of PIM PPT Samples in MSDIAL	1	TRUE	5.471	182.19	C12H23N	Cyclohexylamines	XBPCUCUWBYBCDP-UHFFFAOYSA-N	C1CCC(CC1)NC1CCCCC1	430	FALSE	TRUE	TRUE	Normalized unit: Intensity; Annotation method: MSMS-Public_all-pos-VS19_3	FALSE	FALSE	2653	0	0	1	0.915	0.924	0.961	4	1	1.906	154.85	Pos_Met_Kit_PQC_it2	182.19006:32156 183.19473:4667 184.19940:1175	44.04809:157 44.07630:8 55.05384:1598 56.03431:21 58.06461:455 58.20351:29 66.34813:39 78.98449:155 81.06809:132 81.09158:16 81.10934:9 82.08872:23 83.08526:1629 83.11445:60 83.49070:15 83.50961:28 83.54160:11 93.04333:134 97.33452:38 98.25799:15 98.31891:9 99.95000:93 99.97255:6 100.11142:365 100.33932:35 107.08554:104 124.06283:40 124.08182:9 182.18832:329 182.33539:10 184.37717:36
96	183.078	1.723	C6H15O4P	O=P(OCC)(OCC)OCC	NA	Triethyl phosphate	[M+H]+	Annotated via MS2 searching of PIM PPT Samples in MSDIAL	1	TRUE	6.2	183.078	C6H15O4P	Trialkyl phosphates	DQWPFSLDHJDLRL-UHFFFAOYSA-N	O=P(OCC)(OCC)OCC	430	FALSE	TRUE	TRUE	Normalized unit: Intensity; Annotation method: MSMS-Public_all-pos-VS19_3	FALSE	FALSE	2654	0	0	1	0.939	0.825	0.861	1	0.5	1.752	1038	Pos_Met_Kit_PQC_it1	183.07828:148670 184.08295:10864 185.08761:4945	51.02266:64 55.04980:33 61.02579:39 67.05406:73 69.03141:96 69.06921:71 80.97318:1601 81.01859:28 81.06901:234 81.09062:29 81.10947:8 81.14354:15 83.08533:202 83.11205:13 93.07077:283 93.11905:5 98.98357:12949 99.04504:96 99.06353:49 99.08088:45 99.10475:24 99.14158:97 99.17774:32 99.22701:7 99.27330:60 99.30428:54 99.44416:35 102.38370:10 105.40409:10 123.07946:306 123.11472:215 123.14764:15 123…
97	184.06	2.431	C8H9NO4	O=C(O)C1=C(O)C(=NC=C1CO)C	NA	4-Pyridoxic acid	[M+H]+	Annotated via MS2 searching of PIM PPT Samples in MSDIAL	0.93	TRUE	-1	184.06	C8H9NO4	Pyridinecarboxylic acids	HXACOUQIXZGNBF-UHFFFAOYSA-N	O=C(O)C1=C(O)C(=NC=C1CO)C	430	FALSE	TRUE	TRUE	Normalized unit: Intensity; Annotation method: MSMS-Pos-FiehnHILIC (1)_1	FALSE	FALSE	2674	0	0	1	0.85	0.929	0.842	2	0.11	1.689	207.85	Pos_Met_Kit_PQC_it1	184.06035:38245 185.06502:2994 186.06968:1294	55.01552:130 55.02850:30 57.06982:174 57.10345:10 65.03746:257 69.06696:123 69.08976:7 71.04904:29 77.03595:71 92.04813:139 97.06321:64 98.09445:179 105.06767:252 110.03098:86 110.05768:33 110.36431:31 110.47022:22 110.60641:6 111.23835:38 120.04359:25 122.02150:25 122.55587:29 126.02469:92 138.05221:111 138.12269:83 148.03851:3537 148.12924:8 148.20223:24 148.27659:23 148.31909:32 148.39941:21 1…
98	184.073	6.136	C5H14NO4P	O=P([O-])(O)OCC[N+](C)(C)C	NA	low score: Phosphocholine	[M+H]+	Annotated via MS2 searching of PIM PPT Samples in MSDIAL	0.67	TRUE	-1	184.073	C5H14NO4P	Phosphocholines	YHHSONZFOIEMCP-UHFFFAOYSA-N	O=P([O-])(O)OCC[N+](C)(C)C	530	FALSE	TRUE	FALSE	Normalized unit: Intensity; Annotation method: MSMS-Pos-FiehnHILIC (1)_1	FALSE	FALSE	2678	0	0	1	0.512	0.677	0.822	4	0.27	1.412	96.89	Pos_Met_Kit_PQC_it1	184.07361:15995 185.07828:1433 186.08294:0	47.05726:15 57.03355:2231 57.10847:14 57.12590:12 57.15534:11 57.17735:26 57.23954:17 57.29594:37 57.32068:11 57.37321:35 57.38150:18 57.45465:28 57.82357:5 60.08002:340 60.11631:9 60.17057:75 60.18265:12 71.04893:51 75.04437:681 75.07777:21 75.23544:33 75.32080:34 82.06500:116 82.09604:7 82.77835:31 83.04739:208 83.08172:101 83.09479:29 84.07968:19 86.09629:411 86.11978:22 86.69690:7 87.04345:16…
99	184.073	24.328	C5H14NO4P	O=P([O-])(O)OCC[N+](C)(C)C	NA	Phosphocholine	[M+H]+	Annotated via MS2 searching of PIM PPT Samples in MSDIAL	0.93	TRUE	-1	184.073	C5H14NO4P	Phosphocholines	YHHSONZFOIEMCP-UHFFFAOYSA-N	O=P([O-])(O)OCC[N+](C)(C)C	430	FALSE	TRUE	TRUE	Normalized unit: Intensity; Annotation method: MSMS-Pos-FiehnHILIC (1)_1	FALSE	FALSE	2679	0	0	1	0.921	0.94	0.917	8	0.53	1.825	909.17	Pos_Met_Kit_PQC_it1	184.07318:122731 185.07785:9142 186.08252:742	45.03276:437 45.05513:23 45.11983:6 45.33426:30 45.41345:33 46.14373:8 56.20469:38 58.06528:93 59.07117:142 59.09262:13 60.08148:543 60.12319:19 60.13504:7 71.07191:1051 71.10193:48 71.30908:22 71.49898:47 71.52105:12 86.09570:2760 86.14048:79 86.17586:52 86.26578:40 86.32368:33 86.34931:40 86.39723:17 86.41039:12 86.42486:6 87.63957:21 98.98384:1231 99.04898:6 99.17909:59 99.21333:14 99.23406:18…
100	184.094	19.123	C7H15NO3	C[N+](C)(C)C[C@H](O)CC([O-])=O	NA	L-CARNITINE	[M+Na]+	Annotated via MS2 searching of PIM PPT Samples in MSDIAL	0.93	TRUE	-1	184.094	C7H15NO3	Carnitines	PHIQHXFUZVPYII-ZCFIWIBFSA-N	C[N+](C)(C)C[C@H](O)CC([O-])=O	430	FALSE	TRUE	TRUE	Normalized unit: Intensity; Annotation method: MSMS-Public_all-pos-VS19_3	FALSE	FALSE	2681	0	0	1	0.862	0.938	0.776	1	0.14	1.683	159.25	Pos_Met_Kit_PQC_it1	184.09435:34245 185.09901:3458 186.10368:418	125.02046:142 125.07384:5 125.24408:26 125.43766:25 125.44928:17
101	186.112	13.298	C9H15NO3	O=C(O)C1C(O)CC2N(C)C1CC2	NA	Ecgonine	[M+H]+	Annotated via MS2 searching of PIM PPT Samples in MSDIAL	0.93	TRUE	7.264	186.112	C9H15NO3	Tropane alkaloids	PHMBVCPLDPDESM-FKSUSPILSA-N	O=C(O)C1C(O)CC2N(C)C1CC2	430	FALSE	TRUE	TRUE	Normalized unit: Intensity; Annotation method: MSMS-Public_all-pos-VS19_3	FALSE	FALSE	2731	0	0	1	0.621	0.903	0.693	10	0.31	1.545	461.04	Pos_Met_Kit_PQC_it1	186.11240:115643 187.11706:13017 188.12173:0	41.03832:164 41.05848:17 41.07109:9 57.05756:161 57.07724:18 67.04170:113 67.05281:344 67.07614:28 67.11710:8 67.20780:21 71.01774:47 77.03774:26 82.06474:1235 82.12177:5 82.17194:5 82.20649:21 82.99455:7 83.07220:561 84.04148:38 84.07838:275 84.12076:8 84.86906:28 91.05341:311 91.10677:38 91.12483:7 93.06756:139 94.21084:23 96.07934:63 100.07598:367 108.08118:116 108.13361:7 111.04317:141 117.05…
102	186.113	14.64	C9H15NO3	O=C(O)C1C(O)CC2N(C)C1CC2	NA	Ecgonine	[M+H]+	Annotated via MS2 searching of PIM PPT Samples in MSDIAL	0.33	TRUE	-1	186.112	C9H15NO3	Tropane alkaloids	PHMBVCPLDPDESM-UHFFFAOYNA-N	O=C(O)C1C(O)CC2N(C)C1CC2	430	FALSE	TRUE	TRUE	Normalized unit: Intensity; Annotation method: MSMS-Pos-FiehnHILIC (1)_1	FALSE	FALSE	2732	0	0	1	0.641	0.688	0.914	3	0.43	1.54	64.18	Pos_Met_Kit_PQC_it1	186.11253:15170 187.11720:1711 188.12187:343	44.04925:104 50.04250:29 67.05361:256 67.09717:9 67.21710:22 68.04956:127 71.04717:92 74.05854:148 74.08298:9 81.06775:133 82.06502:268 82.12187:6 86.06098:89 93.05695:227 93.08476:20 93.10979:6 95.04873:390 95.08233:11 95.09922:5 100.86268:7 106.06351:219 106.09143:13 108.07713:50 108.11152:5 109.34248:9 117.97807:257 123.07751:164 126.09062:1062 126.14170:15 126.17766:20 126.22174:39 126.25244:…
103	186.114	2.204	C9H15NO3	O=C(O)C1C(O)CC2N(C)C1CC2	NA	low score: Ecgonine	[M+H]+	Annotated via MS2 searching of PIM PPT Samples in MSDIAL	0.53	TRUE	-1	186.112	C9H15NO3	Tropane alkaloids	PHMBVCPLDPDESM-UHFFFAOYNA-N	O=C(O)C1C(O)CC2N(C)C1CC2	530	FALSE	TRUE	FALSE	Normalized unit: Intensity; Annotation method: MSMS-Pos-FiehnHILIC (1)_1	FALSE	FALSE	2733	0	0	0.99	0.551	0.718	0.756	2	0.29	1.431	39.03	Pos_Met_Kit_PQC_it3	186.11307:14167 187.11774:1779 188.12240:0	43.01704:55 43.05249:171 55.05243:59 56.04819:270 56.07555:11 57.06895:646 57.10547:10 57.33014:6 69.07071:151 69.11217:6 71.04970:297 71.08151:12 74.05988:62 74.08092:7 74.09530:59 74.92492:37 80.05681:228 80.10760:5 80.12510:7 81.06987:51 82.06467:1143 83.04951:292 83.06835:112 83.09102:18 83.10558:5 84.04153:99 84.06994:8 85.02561:118 85.05152:132 85.07214:10 85.09194:10 87.06243:79 93.61254:1…
104	186.221	3.215	C12H27N	N(CCCC)(CCCC)CCCC	NA	Tributylamine	[M+H]+	Annotated via MS2 searching of PIM PPT Samples in MSDIAL	1	TRUE	5.4	186.222	C12H27N	Trialkylamines	IMFACGCPASFAPR-UHFFFAOYSA-N	N(CCCC)(CCCC)CCCC	430	FALSE	TRUE	TRUE	Normalized unit: Intensity; Annotation method: MSMS-Public_all-pos-VS19_3	FALSE	FALSE	2740	0	0	1	0.763	0.806	0.905	4	0.57	1.681	124.3	Pos_Met_Kit_PQC_it2	186.22139:10970 187.22606:2317 188.23073:0	57.06961:872 57.10877:17 74.09614:502 74.12802:8 86.19293:42 86.31737:19 93.05666:229 93.41032:19 96.08091:114 99.04617:101 99.09309:6 114.09263:161 114.14223:9 130.16037:263 142.08558:131 186.12824:27 186.22023:782 186.27003:16 186.41638:18 186.55806:20 186.92196:22
105	187.096	6.859	C9H14O4	C1CC[C@@](CC1)(C(=O)O)CC(=O)O	NA	Gabapentin Related Compound E	[M+H]+	Annotated via MS2 searching of PIM PPT Samples in MSDIAL	0.4	TRUE	6.8	187.096	C9H14O4	Dicarboxylic acids and derivatives	SDAXMMUAZRUWNL-UHFFFAOYSA-N	C1CC[C@@](CC1)(C(=O)O)CC(=O)O	430	FALSE	TRUE	TRUE	Normalized unit: Intensity; Annotation method: MSMS-Public_all-pos-VS19_3	FALSE	FALSE	2771	0	0	1	0.69	0.835	0.803	4	0.5	1.612	124.73	Pos_Met_Kit_PQC_it1	187.09616:19583 188.10083:1811 189.10550:2499	53.03733:193 53.06513:7 55.01771:199 55.05766:7 67.05397:200 67.63672:24 67.90884:12 77.03881:193 77.08368:13 79.05181:63 81.06835:230 81.11275:5 81.14703:12 81.23672:20 81.29976:10 95.08461:628 95.13632:5 95.44295:12 95.48298:5 95.77161:31 105.06745:62 105.22722:30 123.07994:555 127.01459:36 151.07208:90
106	187.096	7.755	C9H14O4	C1CC[C@@](CC1)(C(=O)O)CC(=O)O	NA	Gabapentin Related Compound E	[M+H]+	Annotated via MS2 searching of PIM PPT Samples in MSDIAL	0.93	TRUE	6.8	187.096	C9H14O4	Dicarboxylic acids and derivatives	SDAXMMUAZRUWNL-UHFFFAOYSA-N	C1CC[C@@](CC1)(C(=O)O)CC(=O)O	430	FALSE	TRUE	TRUE	Normalized unit: Intensity; Annotation method: MSMS-Public_all-pos-VS19_3	FALSE	FALSE	2772	0	0	1	0.754	0.848	0.805	5	0.63	1.673	250.4	Pos_Met_Kit_PQC_it1	187.09654:57345 188.10121:7226 189.10588:3402	43.01816:62 43.18571:25 55.01677:129 57.12722:35 67.05420:164 67.09106:10 79.05345:334 79.07640:25 81.06781:157 95.08412:561 103.30747:8 114.09213:14 115.06627:123 115.11262:5 123.07846:466 123.12942:11 123.14778:7 123.29734:13 123.51649:22
107	189.103	1.713	C11H12N2O	CN1N(C(=O)C=C1C)C1=CC=CC=C1	NA	low score: Antipyrine; LC-ESI-ITFT; MS2; CE	[M+Na]+	Annotated via MS2 searching of PIM PPT Samples in MSDIAL	0.93	TRUE	-1	189.102	C11H12N2O	Phenylpyrazoles	VEQOALNAAJBPNY-UHFFFAOYSA-N	CN1N(C(=O)C=C1C)C1=CC=CC=C1	530	FALSE	TRUE	FALSE	Normalized unit: Intensity; Annotation method: MSMS-Pos-MassBank (1)_2	FALSE	FALSE	2807	0	0	1	0.454	0.632	0.754	8	0.24	1.334	234.78	Pos_Met_Kit_PQC_it2	189.10255:55088 190.10722:6247 191.11189:0	55.01571:31 56.41279:9 59.04980:233 59.09071:7 65.03647:74 65.05049:21 66.03115:147 66.05640:12 70.54264:29 70.55378:11 80.04885:534 80.08470:10 94.06400:112 96.06586:38 107.04908:225 107.05904:176 107.10402:13 111.34376:8 120.04452:236 120.08188:244 120.24773:16 120.46015:5 122.08123:192 122.11952:9 129.14624:26 133.05295:74 134.05903:723 134.11905:18 134.43601:23 143.07134:84 144.07867:221 145.…
108	189.123	12.177	C8H16N2O3	O=C(O)C(N=C(O)CN)CC(C)C	NA	Gly-Leu	[M+H]+	Annotated via MS2 searching of PIM PPT Samples in MSDIAL	0.87	TRUE	-1	189.123	C8H16N2O3	Peptides	DKEXFJVMVGETOO-UHFFFAOYNA-N	O=C(O)C(N=C(O)CN)CC(C)C	430	FALSE	TRUE	TRUE	Normalized unit: Intensity; Annotation method: MSMS-Pos-FiehnHILIC (1)_1	FALSE	FALSE	2816	0	0	0.99	0.864	0.899	0.846	2	0.5	1.74	59.7	Pos_Met_Kit_PQC_it3	189.12256:24056 190.12723:1721 191.13189:231	43.05364:495 43.08339:12 44.04873:330 44.07343:16 44.17301:61 66.03322:117 66.05192:14 67.03542:89 85.19960:6 85.41358:36 85.67270:12 86.09646:2694 86.14403:58 86.32053:14 86.48461:42 86.57616:13 86.72191:55 86.74518:6 107.05830:266 107.11167:7 108.37550:35 109.06342:143 109.20186:47 110.39921:7 112.94829:17 114.45969:21 117.51058:36 117.54515:20 127.05569:71 171.05603:63 171.08414:95 171.10091:4…
109	189.134	26.92	C7H16N4O2	O=C(O)C(N)CCCNC(=N)NC	NA	low score: Targinine	[M+H]+	Annotated via MS2 searching of PIM PPT Samples in MSDIAL	0.07	TRUE	-1	189.135	C7H16N4O2	Arginine and derivatives	NTNWOCRCBQPEKQ-UHFFFAOYNA-N	O=C(O)C(N)CCCNC(=N)NC	530	FALSE	TRUE	FALSE	Normalized unit: Intensity; Annotation method: MSMS-Pos-FiehnHILIC (1)_1	FALSE	FALSE	2818	0	0	0.98	0.597	0.682	0.661	3	0.19	1.381	19.95	Pos_Met_Kit_PQC_it3	189.13361:4611 190.13827:616 191.14294:0	56.05843:256 57.04408:318 57.07322:18 70.06426:1000 70.10211:24 70.22627:27 71.04934:81 99.02621:87 107.05864:140 109.07526:44 109.10019:213 115.08351:121 116.07108:37 116.34704:24 133.82359:23 134.02443:92 134.06670:7 144.10826:34 171.06007:251 173.28454:18 173.38399:13 182.64861:15
110	189.134	27.507	C7H16N4O2	O=C(O)C(N)CCCCNC(=N)N	NA	Homoarginine	[M+H]+	Annotated via MS2 searching of PIM PPT Samples in MSDIAL	0.87	TRUE	-1	189.135	C7H16N4O2	Alpha amino acids	QUOGESRFPZDMMT-UHFFFAOYNA-N	O=C(O)C(N)CCCCNC(=N)N	430	FALSE	TRUE	TRUE	Normalized unit: Intensity; Annotation method: MSMS-Pos-FiehnHILIC (1)_1	FALSE	FALSE	2820	0	0	1	0.74	0.85	0.732	2	0.22	1.576	168.42	Pos_Met_Kit_PQC_it2	189.13480:35318 190.13946:3285 191.14413:816	60.05586:86 69.06937:92 69.14673:27 69.24095:6 69.31360:7 79.05286:129 79.09153:7 84.08025:2611 84.13668:15 84.29240:26 84.64182:18 90.01575:19 101.22807:44 111.09149:122 111.13962:7 112.07560:147 126.10103:9 128.10909:60 130.08508:262 130.12796:17 130.33900:25 144.11304:509 144.15775:19 144.18244:9 144.41612:7 148.26392:8 149.06194:55 153.04407:128 171.05667:119 189.13669:32
111	200.127	5.951	C10H17NO3	O=C(OC)C1C(O)CC2N(C)C1CC2	NA	Ecgonine methylester	[M+H]+	Annotated via MS2 searching of PIM PPT Samples in MSDIAL	0.93	TRUE	-1	200.128	C10H17NO3	Tropane alkaloids	QIQNNBXHAYSQRY-UHFFFAOYNA-N	O=C(OC)C1C(O)CC2N(C)C1CC2	430	FALSE	TRUE	TRUE	Normalized unit: Intensity; Annotation method: MSMS-Pos-FiehnHILIC (1)_1	FALSE	FALSE	3010	0	0	0.99	0.849	0.951	0.863	4	0.17	1.714	143.05	Pos_Met_Kit_PQC_it4	200.12759:33445 201.13226:4234 202.13693:0	65.03800:85 68.04984:98 68.08690:9 71.08468:159 71.12495:15 79.17474:17 82.06447:733 82.11257:21 83.07072:167 83.39931:44 91.05389:186 91.08750:5 95.07171:64 100.07361:56 108.07943:148 108.19562:14 108.33393:16 122.09591:319 122.15561:11 122.51903:29 122.53431:6 126.06688:188 126.12431:6 133.06224:115 150.09088:217 150.13189:12 150.36889:8 150.68247:5 154.27386:32 168.09763:68 182.11749:2210 182.…
112	202.18	5.025	C11H23NO2	CC1(C)CC(O)CC(C)(C)N1CCO	NA	4-Hydroxy-1-(2-hydroxyethyl)-2,2,6,6-tetramethylpiperidine	[M+H]+	Annotated via MS2 searching of PIM PPT Samples in MSDIAL	1	TRUE	1.354	202.18	C11H23NO2	Piperidines	STEYNUVPFMIUOY-UHFFFAOYSA-N	CC1(C)CC(O)CC(C)(C)N1CCO	430	FALSE	TRUE	TRUE	Normalized unit: Intensity; Annotation method: MSMS-Public_all-pos-VS19_3	FALSE	FALSE	3057	0	0	1	0.872	0.894	0.838	6	0.35	1.721	1736.82	Pos_Met_Kit_PQC_it3	202.18028:238751 203.18495:30318 204.18962:3353	56.04808:111 57.06903:285 57.09540:15 58.06390:101 58.19842:30 60.30672:7 62.05978:1731 62.09850:39 62.12629:7 69.06691:40 72.04366:81 75.06364:222 75.08941:16 81.06915:403 81.09861:17 81.11574:11 84.08009:83 85.06387:1361 85.11265:17 85.43324:51 95.08299:52 98.06760:154 101.47454:11 102.09061:2579 102.13937:42 102.16996:9 102.23662:22 102.30003:47 102.41830:15 103.11162:13 108.04449:205 109.0439…
113	203.139	10.893	C9H18N2O3	O=C(O)C(NC(=O)C(N)CC(C)C)C	NA	Leucylalanine	[M+H]+	Annotated via MS2 searching of PIM PPT Samples in MSDIAL	0.73	TRUE	2.02	203.139	C9H18N2O3	Peptides	HSQGMTRYSIHDAC-UHFFFAOYSA-N	O=C(O)C(NC(=O)C(N)CC(C)C)C	430	FALSE	TRUE	TRUE	Normalized unit: Intensity; Annotation method: MSMS-Public_all-pos-VS19_3	FALSE	FALSE	3077	0	0	1	0.631	0.678	0.632	1	0.14	1.388	42.95	Pos_Met_Kit_PQC_it3	203.13872:8589 204.14339:808 205.14805:409	43.05451:219 43.08554:7 44.04859:91 69.36249:20 85.02839:295 85.04436:152 86.09671:1486 86.15661:15 86.22472:13 86.50690:42 90.05368:150 92.51659:5 99.31448:17 119.01576:168 123.07976:127 139.07446:91 139.10390:8
114	203.15	26.093	C8H18N4O2	O=C(O)C(N)CCCNC(=N)N(C)C	NA	ADMA	[M+H]+	Annotated via MS2 searching of PIM PPT Samples in MSDIAL	0.87	TRUE	-1	203.15	C8H18N4O2	Arginine and derivatives	YDGMGEXADBMOMJ-UHFFFAOYNA-N	O=C(O)C(N)CCCNC(=N)N(C)C	430	FALSE	TRUE	TRUE	Normalized unit: Intensity; Annotation method: MSMS-Pos-FiehnHILIC (1)_1	FALSE	FALSE	3084	0	0	1	0.917	0.962	0.888	7	0.44	1.808	681.75	Pos_Met_Kit_PQC_it1	203.15022:115669 204.15489:10980 205.15956:1355	46.06500:355 46.21174:28 49.95938:24 69.06798:140 70.06512:2289 70.11644:17 70.19292:50 70.20286:42 70.22678:8 70.25403:12 70.35988:37 70.39469:7 70.52819:8 70.83581:13 71.04690:97 71.06013:1696 71.11322:16 71.17739:11 71.22575:24 71.23903:14 71.31766:18 72.07969:368 72.10309:14 73.55146:12 73.68498:29 88.08546:934 88.13056:18 88.25023:8 88.30530:18 88.43876:15 94.82626:17 116.07024:697 116.10246…
115	204.086	10.004	C8H15NO6	CC(=O)N[C@@H]1[C@H]([C@@H]([C@H](O[C@@H]1O)CO)O)O	NA	N-Acetylglucosamine	[M+H-H2O]+	Annotated via MS2 searching of PIM PPT Samples in MSDIAL	0.73	TRUE	5.633	204.087	C8H15NO6	N-acyl-alpha-hexosamines	OVRNDRQMDRJTHS-PVFLNQBWSA-N	CC(=O)N[C@@H]1[C@H]([C@@H]([C@H](O[C@@H]1O)CO)O)O	430	FALSE	TRUE	TRUE	Normalized unit: Intensity; Annotation method: MSMS-Public_all-pos-VS19_3	FALSE	FALSE	3092	0	0	1	0.685	0.894	0.737	7	0.21	1.57	135.63	Pos_Met_Kit_PQC_it3	204.08669:19315 205.09135:7007 206.09602:0	56.04962:185 56.07164:13 56.08880:8 62.92678:12 66.03146:101 70.06484:147 70.09047:7 71.23159:18 73.02515:105 73.04126:17 77.41504:19 80.74859:5 81.03264:89 81.90867:10 84.04286:409 84.08554:11 84.67552:27 96.04399:373 96.07997:11 96.09664:6 96.32050:10 98.05792:78 101.82421:9 102.05294:77 108.04646:117 108.09476:6 108.43661:11 117.64184:6 122.05677:53 138.05414:322 138.10182:14 144.06627:318
116	204.124	15.312	C9H18NO4	O=C(OC(CC(=O)O)C[N+](C)(C)C)C	NA	Acetylcarnitine	[M]+	Annotated via MS2 searching of PIM PPT Samples in MSDIAL	0.93	TRUE	-1	204.122	C9H18NO4	Acyl carnitines	RDHQFKQIGNGIED-UHFFFAOYNA-O	O=C(OC(CC(=O)O)C[N+](C)(C)C)C	430	FALSE	TRUE	TRUE	Normalized unit: Intensity; Annotation method: MSMS-Pos-FiehnHILIC (1)_1	FALSE	FALSE	3098	0	0	0.98	0.731	0.985	0.606	1	0.2	1.585	18075.2	Pos_Met_Kit_PQC_it1	204.12341:2711457 205.12808:261945 206.13275:32772	43.01825:105 43.11536:24 57.03336:215 57.10758:41 57.32078:33 60.08000:983 60.12052:16 60.94407:18 65.43700:28 74.05808:121 84.28262:8 85.02827:14195 85.08532:276 85.12928:58 85.14204:33 85.16242:58 85.19503:76 85.22220:42 85.24153:67 85.27870:40 85.31233:73 85.34016:27 85.36572:16 85.40712:14 85.43316:43 85.54273:23 85.62457:22 85.66569:11 85.89042:15 85.96003:8 86.03043:166 86.07299:14 86.71609…
117	205.097	10.491	C11H12N2O2	O=C(O)C(N)CC1=CNC=2C=CC=CC21	NA	Tryptophan	[M+H]+	Annotated via MS2 searching of PIM PPT Samples in MSDIAL	0.93	TRUE	-1	205.097	C11H12N2O2	Indolyl carboxylic acids and derivatives	QIVBCDIJIAJPQS-UHFFFAOYNA-N	O=C(O)C(N)CC1=CNC=2C=CC=CC21	430	FALSE	TRUE	TRUE	Normalized unit: Intensity; Annotation method: MSMS-Pos-FiehnHILIC (1)_1	FALSE	FALSE	3119	0	0	1	0.903	0.955	0.919	10	0.45	1.811	413.58	Pos_Met_Kit_PQC_it1	205.09717:181132 206.10184:20373 207.10650:1985	46.02757:144 46.05437:8 57.03321:171 57.08785:6 74.02251:259 74.05825:8 74.32162:21 91.05267:77 91.09549:28 91.36408:20 102.08985:187 102.14399:6 115.05484:493 115.09748:28 116.05634:19 117.05567:843 117.06633:654 117.10635:19 117.32558:5 118.06453:4384 118.12004:83 118.17494:21 118.23519:14 118.26898:16 118.31769:13 118.53468:49 118.57388:22 118.63783:21 118.70418:19 118.86393:12 119.06786:55 11…
118	207.151	2.51	C12H18N2O	CCNCC(=O)Nc1c(cccc1C)C	NA	Norlidocaine	[M+H]+	Annotated via MS2 searching of PIM PPT Samples in MSDIAL	0.93	TRUE	-1	207.149	C12H18N2O	Alpha amino acid amides	WRMRXPASUROZGT-UHFFFAOYSA-N	CCNCC(=O)Nc1c(cccc1C)C	430	FALSE	TRUE	TRUE	Normalized unit: Intensity; Annotation method: MSMS-Public_all-pos-VS19_3	FALSE	FALSE	3149	0	0	1	0.849	0.64	0.851	1	0.5	1.611	164.34	Pos_Met_Kit_PQC_it4	207.14920:30009 208.15387:4592 209.15854:0	58.06483:5129 58.13257:25 58.14848:6 58.16685:27 58.17735:22 58.23801:22 58.27240:7 58.31370:12 58.32894:16 58.37087:8 58.40203:56 58.41139:22 58.42298:48 58.43322:13 58.44949:6 58.49519:40 59.06799:206 59.09908:8 66.03107:167 73.06465:47 73.08060:6 77.01545:132 77.04904:6 77.06254:7 80.19961:5 80.37467:7 83.05889:200 92.05522:101 104.04745:159 105.05786:167 105.06893:249 105.11241:7 105.12754:7 …
119	209.092	9.781	C10H12N2O3	O=C(O)C(N)CC(=O)C=1C=CC=CC1N	NA	Kynurenine	[M+H]+	Annotated via MS2 searching of PIM PPT Samples in MSDIAL	0.73	TRUE	-1	209.092	C10H12N2O3	Alkyl-phenylketones	YGPSJZOEDVAXAB-UHFFFAOYNA-N	O=C(O)C(N)CC(=O)C=1C=CC=CC1N	430	FALSE	TRUE	TRUE	Normalized unit: Intensity; Annotation method: MSMS-Pos-FiehnHILIC (1)_1	FALSE	FALSE	3170	0	0	1	0.905	0.975	0.913	12	0.43	1.815	225.7	Pos_Met_Kit_PQC_it1	209.09206:26776 210.09672:4690 211.10139:0	45.03366:105 46.02784:83 46.15532:13 67.85178:147 67.89572:5 70.06481:91 74.02238:755 74.06348:17 74.31265:10 84.94492:156 84.96342:27 87.60080:8 91.05263:28 91.24402:16 91.83949:40 92.05059:281 94.06484:1127 94.10689:16 94.12234:7 94.29101:24 99.00836:255 99.27194:25 104.04706:250 104.10170:9 117.05459:289 118.06397:1332 118.11112:31 118.15246:10 119.31690:28 120.04452:1133 120.07888:136 120.138…
120	212.118	3.697	C13H13N3	N=C(Nc1ccccc1)Nc2ccccc2	NA	1,3-diphenylguanidine	[M+H]+	Annotated via MS2 searching of PIM PPT Samples in MSDIAL	1	TRUE	7.592	212.118	C13H13N3	Benzene and substituted derivatives	OWRCNXZUPFZXOS-UHFFFAOYSA-N	N=C(Nc1ccccc1)Nc2ccccc2	430	FALSE	TRUE	TRUE	Normalized unit: Intensity; Annotation method: MSMS-Public_all-pos-VS19_3	FALSE	FALSE	3219	0	0	1	0.866	0.895	0.96	4	1	1.867	137.19	Pos_Met_Kit_PQC_it2	212.11809:22532 213.12276:3563 214.12742:673	45.03290:58 51.02341:455 51.05539:16 55.05365:115 58.17467:15 65.03713:49 73.05196:139 77.03714:406 77.07273:10 77.36329:9 77.64340:45 81.36198:8 86.43104:26 89.05824:368 92.04787:378 92.07808:12 92.22082:11 94.06455:1280 94.10492:30 94.31004:12 94.40563:25 95.09289:21 97.03770:169 98.06062:78 98.14491:21 109.17581:18 112.11044:54 114.06231:38 119.05981:2794 119.12807:9 119.16956:14 119.19948:9 1…
121	215.128	5.21	C11H18O4	OC(=O)CCCCCCC\C=C\C(O)=O	NA	low score: NCGC00168824-02!(E)-undec-2-enedioic acid	[M+H]+	Annotated via MS2 searching of PIM PPT Samples in MSDIAL	0.47	TRUE	-1	215.128	C11H18O4	Medium-chain fatty acids	PRHYKPOPIDLQKJ-SOFGYWHQSA-N	OC(=O)CCCCCCC\C=C\C(O)=O	530	FALSE	TRUE	FALSE	Normalized unit: Intensity; Annotation method: MSMS-Public_all-pos-VS19_3	FALSE	FALSE	3270	0	0	0.98	0.467	0.625	0.744	8	0.2	1.316	35.89	Pos_Met_Kit_PQC_it3	215.12885:7944 216.13351:1891 217.13818:0	55.01641:278 55.04336:14 55.06260:6 57.06772:121 64.01522:592 64.05179:20 67.05277:238 67.09648:15 69.06854:116 69.14161:16 69.28183:16 79.05342:134 81.07028:113 83.04667:105 83.08353:11 91.05467:283 91.10164:14 94.90354:5 95.04842:29 95.18675:49 95.48054:28 95.76852:5 97.06508:59 105.06840:196 105.16626:21 107.08326:86 107.09723:30 107.66722:21 109.10020:296 119.08428:121 121.02659:51 121.03856:…
122	218.137	13.062	C10H19NO4	O=C([O-])CC(OC(=O)CC)C[N+](C)(C)C	NA	Propionylcarnitine	[M+H]+	Annotated via MS2 searching of PIM PPT Samples in MSDIAL	0.93	TRUE	-1	218.139	C10H19NO4	Acyl carnitines	UFAHZIUFPNSHSL-UHFFFAOYNA-N	O=C([O-])CC(OC(=O)CC)C[N+](C)(C)C	430	FALSE	TRUE	TRUE	Normalized unit: Intensity; Annotation method: MSMS-Pos-FiehnHILIC (1)_1	FALSE	FALSE	3323	0	0	1	0.709	1	0.62	1	0.07	1.572	1511.69	Pos_Met_Kit_PQC_it1	218.13866:239657 219.14332:25314 220.14799:3411	57.03292:234 57.06174:10 58.06468:94 59.06975:12 59.40566:24 60.08125:464 60.12441:6 85.02870:5920 85.07738:97 85.14529:35 85.15815:51 85.17720:48 85.25701:27 85.30173:37 85.40408:54 86.21326:30 98.09670:148 98.12442:20 98.14440:5 108.08081:106 108.09786:31 108.17775:12 122.02713:84 142.74496:10 144.09939:109
123	220.118	12.234	C9H17NO5	O=C(O)CCN=C(O)C(O)C(C)(C)CO	NA	Pantothenic acid	[M+H]+	Annotated via MS2 searching of PIM PPT Samples in MSDIAL	0.73	TRUE	-1	220.118	C9H17NO5	Secondary alcohols	GHOKWGTUZJEAQD-UHFFFAOYNA-N	O=C(O)CCN=C(O)C(O)C(C)(C)CO	430	FALSE	TRUE	TRUE	Normalized unit: Intensity; Annotation method: MSMS-Pos-FiehnHILIC (1)_1	FALSE	FALSE	3367	0	0	1	0.658	0.879	0.694	11	0.23	1.539	85.43	Pos_Met_Kit_PQC_it1	220.11790:15960 221.12257:1881 222.12724:0	43.05269:170 43.07030:18 59.04683:103 64.01188:48 69.06773:126 69.09632:6 69.18682:12 69.23397:27 70.02827:101 72.04414:386 72.16684:5 72.20799:25 83.04727:77 85.06369:295 85.11319:9 86.09676:107 90.05466:276 90.10102:5 91.05302:168 91.07227:22 91.10168:5 95.04844:204 96.91888:27 98.02210:397 98.07700:21 98.22957:33 100.08470:19 100.11052:67 102.09199:75 103.07526:271 112.07141:20 112.46393:20 12…
124	224.093	9.231	C11H13NO4	CC(=O)N[C@@H](CC1=CC=C(O)C=C1)C(O)=O	NA	N-Acetyltyrosine	[M+H]+	Annotated via MS2 searching of PIM PPT Samples in MSDIAL	0.6	TRUE	2.13	224.092	C11H13NO4	Tyrosine and derivatives	CAHKINHBCWCHCF-JTQLQIEISA-N	CC(=O)N[C@@H](CC1=CC=C(O)C=C1)C(O)=O	430	FALSE	TRUE	TRUE	Normalized unit: Intensity; Annotation method: MSMS-Public_all-pos-VS19_3	FALSE	FALSE	3437	0	0	0.74	0.85	0.986	0.88	4	0.4	1.65	19.63	Pos_Met_Kit_PQC_it4	224.09558:5296 225.10025:1259 226.10492:1753	53.03660:61 55.01729:330 55.04215:21 69.03264:223 78.98408:78 79.05453:213 79.09742:8 80.04554:77 81.03411:87 91.05176:277 91.09176:15 91.17706:24 91.23058:22 93.06996:264 93.10146:20 116.06797:30 119.02959:37 119.04910:652 119.09612:20 119.36648:32 119.42659:11 120.07864:100 121.06560:130 121.10857:5 122.02924:145 123.04454:415 123.28092:82 136.07539:3126 136.13713:71 136.29153:10 136.38015:46 1…
125	227.125	5.532	C4H7N3O	CN1CC(=NC1=N)O	NA	Creatinine	[2M+H]+	Annotated via MS2 searching of PIM PPT Samples in MSDIAL	0.93	TRUE	3.223	227.125	C4H7N3O	Alpha amino acids and derivatives	DDRJAANPRJIHGJ-UHFFFAOYSA-N	CN1CC(=NC1=N)O	430	FALSE	TRUE	TRUE	Normalized unit: Intensity; Annotation method: MSMS-Public_all-pos-VS19_3	FALSE	FALSE	3501	0	0	1	0.99	0.866	0.86	1	0.5	1.798	3046.99	Pos_Met_Kit_PQC_it1	227.12520:658026 228.12987:70891 229.13453:5868	44.04934:3335 44.08969:35 44.12951:20 44.16992:10 44.18645:22 44.24291:11 44.40544:28 44.42264:6 63.30306:109 63.33285:7 72.04437:491 72.07109:26 86.07127:2939 86.11692:50 86.17794:40 86.36872:5 86.48654:27 86.52661:39 86.58455:48 86.66788:34 86.95448:10 87.15794:36 87.21863:6 113.25602:14 113.37902:21 113.40339:11 113.47109:16 114.06621:43757 114.22409:39 114.26022:161 114.27618:69 114.30894:86 …
126	229.118	22.475	C10H16N2O4	O=C(O)C1N(C(=O)C2NCCC2)CC(O)C1	NA	H-Pro-Hyp-OH	[M+H]+	Annotated via MS2 searching of PIM PPT Samples in MSDIAL	0.93	TRUE	-1	229.118	C10H16N2O4	Dipeptides	ONPXCLZMBSJLSP-UHFFFAOYNA-N	O=C(O)C1N(C(=O)C2NCCC2)CC(O)C1	430	FALSE	TRUE	TRUE	Normalized unit: Intensity; Annotation method: MSMS-Pos-FiehnHILIC (1)_1	FALSE	FALSE	3539	0	0	1	0.907	0.91	0.816	3	0.5	1.764	333.28	Pos_Met_Kit_PQC_it1	229.11810:42583 230.12277:5366 231.12744:1505	52.28797:15 59.06955:5 70.06403:1287 70.10447:17 70.50432:43 86.06000:322 132.06601:130 132.42286:13 148.04476:6 196.06415:67 211.10224:30 211.29606:13
127	229.155	13.696	C11H20N2O3	CC[C@H](C)[C@@H](C(=O)O)NC(=O)[C@@H]1CCCN1	NA	low score: L-Prolyl-L-isoleucine	[M+H]+	Annotated via MS2 searching of PIM PPT Samples in MSDIAL	0.93	TRUE	-1	229.155	C11H20N2O3	Dipeptides	OCYROESYHWUPBP-CIUDSAMLSA-N	CC[C@H](C)[C@@H](C(=O)O)NC(=O)[C@@H]1CCCN1	530	FALSE	TRUE	FALSE	Normalized unit: Intensity; Annotation method: MSMS-Public_all-pos-VS19_3	FALSE	FALSE	3553	0	0	1	0.525	0.682	0.859	1	0.33	1.445	1915.27	Pos_Met_Kit_PQC_it2	229.15491:476119 230.15957:59364 231.16424:6588	57.22896:30 57.32841:23 58.06506:247 58.09553:12 60.08104:307 60.11846:9 70.06477:483 70.09050:16 70.16582:32 96.07985:102 114.09418:27 118.23516:21 142.08497:930 142.13897:13 142.27984:14 142.35674:18 167.11435:67 183.67331:8 229.15582:1019 229.24069:9 230.83000:42
128	231.123	9.625	C11H18O5	OCCCCCCC(C(O)=O)C(=C)C(O)=O	NA	low score: NCGC00169834-02!2-(6-hydroxyhexyl)-3-methylidenebutanedioic acid	[M+H]+	Annotated via MS2 searching of PIM PPT Samples in MSDIAL	0.93	TRUE	-1	231.123	C11H18O5	Medium-chain hydroxy acids and derivatives	DHVXMTMJTVCPBB-UHFFFAOYSA-N	OCCCCCCC(C(O)=O)C(=C)C(O)=O	530	FALSE	TRUE	FALSE	Normalized unit: Intensity; Annotation method: MSMS-Public_all-pos-VS19_3	FALSE	FALSE	3590	0	0	1	0.572	0.781	0.656	14	0.27	1.439	113.24	Pos_Met_Kit_PQC_it1	231.12292:29615 232.12759:5115 233.13226:811	55.01734:99 67.05346:204 68.99723:122 69.03077:5 70.06558:185 70.11019:7 71.04861:492 71.07604:24 71.09275:9 77.03780:140 77.07924:6 79.05357:186 79.07996:8 85.02594:218 91.05195:375 91.09480:21 93.07130:121 95.04890:615 95.08744:160 95.11269:12 105.06755:141 107.05842:45 107.08400:437 107.40149:52 107.64303:13 108.04290:189 108.07292:20 111.05306:76 113.06750:95 114.03514:24 117.07094:30 117.436…
129	239.106	15.852	C8H18N2O4S	C1CN(CCN1CCO)CCS(=O)(=O)O	NA	HEPES; CE30; JKMHFZQWWAIEOD-UHFFFAOYSA-N	[M+H]+	Annotated via MS2 searching of PIM PPT Samples in MSDIAL	1	TRUE	10.669	239.106	C8H18N2O4S	N-alkylpiperazines	JKMHFZQWWAIEOD-UHFFFAOYSA-N	C1CN(CCN1CCO)CCS(=O)(=O)O	430	FALSE	TRUE	TRUE	Normalized unit: Intensity; Annotation method: MSMS-Public_all-pos-VS19_3	FALSE	FALSE	3698	0	0	1	0.628	0.751	0.702	8	0.33	1.479	236.78	Pos_Met_Kit_PQC_it1	239.10603:29545 240.11070:2957 241.11537:1493	55.05362:79 56.04952:189 59.04943:185 59.07858:11 70.06520:411 70.08789:26 71.08542:91 79.21781:29 84.07951:139 85.79113:25 88.07534:988 88.13518:5 88.41532:21 88.48489:21 88.75295:19 97.34918:15 98.97500:465 99.01116:14 99.08797:101 99.13765:8 100.07522:116 100.15013:9 100.59609:19 110.06930:91 110.10325:13 112.09791:622 112.14614:13 112.25683:8 119.03577:44 120.01108:60 121.10202:109 122.46569:…
130	241.031	23.057	C6H12N2O4S2	O=C(O)C(N)CSSCC(N)C(=O)O	NA	Cystine	[M+H]+	Annotated via MS2 searching of PIM PPT Samples in MSDIAL	0.73	TRUE	-1	241.031	C6H12N2O4S2	L-cysteine-S-conjugates	LEVWYRKDKASIDU-UHFFFAOYNA-N	O=C(O)C(N)CSSCC(N)C(=O)O	430	FALSE	TRUE	TRUE	Normalized unit: Intensity; Annotation method: MSMS-Pos-FiehnHILIC (1)_1	FALSE	FALSE	3725	0	0	0.99	0.811	0.76	0.935	5	0.5	1.676	1348.24	Pos_Met_Kit_PQC_it1	241.03049:19804 242.03515:1329 243.03982:0	57.06777:85 73.02730:212 74.00485:1112 74.02376:1080 74.04853:65 74.06822:16 74.15767:20 74.18435:42 74.72776:12 75.05968:17 76.01980:113 92.01627:131 101.20085:24 106.96140:40 106.97533:8 114.05062:22 116.14669:23 120.01121:1477 120.08558:27 120.18200:14 122.02512:487 137.22472:18 142.94609:268 151.98069:352 152.01812:15 152.04371:46 189.27892:32 196.96318:570 197.01676:22 197.33727:13 213.98947…
131	244.227	1.743	C14H29NO2	CCCCCCCCCCCC(=O)NCCO	NA	N-lauroylethanolamine	[M+H]+	Annotated via MS2 searching of PIM PPT Samples in MSDIAL	1	TRUE	13.173	244.227	C14H29NO2	Carboximidic acids	QZXSMBBFBXPQHI-UHFFFAOYSA-N	CCCCCCCCCCCC(=O)NCCO	430	FALSE	TRUE	TRUE	Normalized unit: Intensity; Annotation method: MSMS-Public_all-pos-VS19_3	FALSE	FALSE	3801	0	0	1	0.666	0.66	0.83	11	0.85	1.58	384.36	Pos_Met_Kit_PQC_it1	244.22688:62451 245.23155:13700 246.23622:4535	43.05272:265 43.07267:13 44.04943:313 44.08532:10 44.19101:19 45.03254:97 45.05250:216 45.08523:13 55.05389:242 55.07617:18 56.04806:108 57.06969:1052 58.06369:28 59.04946:115 59.09598:5 62.05889:864 62.09662:19 62.19837:6 67.05255:240 67.49135:31 69.06993:184 69.10761:8 71.08387:145 71.12354:8 77.03584:65 81.06796:128 81.09406:8 83.08375:255 83.12748:15 85.10066:240 93.11068:28 95.08392:305 95.1…
132	245.077	6.919	C9H12N2O6	c1c(c(nc(n1)O)O)[C@H]2[C@@H]([C@@H]([C@H](O2)CO)O)O	NA	Pseudouridine	[M+H]+	Annotated via MS2 searching of PIM PPT Samples in MSDIAL	0.33	TRUE	0.658	245.077	C9H12N2O6	Nucleoside and nucleotide analogues	PTJWIQPHWPFNBW-GBNDHIKLSA-N	c1c(c(nc(n1)O)O)[C@H]2[C@@H]([C@@H]([C@H](O2)CO)O)O	430	FALSE	TRUE	TRUE	Normalized unit: Intensity; Annotation method: MSMS-Public_all-pos-VS19_3	FALSE	FALSE	3814	0	0	1	0.611	0.726	0.724	12	0.38	1.472	55.1	Pos_Met_Kit_PQC_it3	245.07677:5738 246.08143:466 247.08610:0	43.23564:15 55.01841:112 55.05310:196 55.31205:22 82.02799:154 82.06129:94 83.45930:17 84.04344:428 84.09217:14 96.04376:171 96.07308:13 96.26636:12 98.03426:121 98.10001:5 104.04892:72 104.06650:15 108.04514:126 108.08410:8 110.02317:169 110.05991:16 120.04303:221 122.01898:138 125.03330:166 125.24423:53 146.01803:104 147.05158:149 148.03844:238 151.04719:80 155.04533:450 155.10837:5 163.04886:2…
133	257.147	12.343	C5H11NO2	C[N+](C)(C)CC([O-])=O	NA	BETAINE	[2M+Na]+	Annotated via MS2 searching of PIM PPT Samples in MSDIAL	0.93	TRUE	-1	257.147	C5H11NO2	Alpha amino acids	KWIUHFFTVRNATP-UHFFFAOYSA-N	C[N+](C)(C)CC([O-])=O	430	FALSE	TRUE	TRUE	Normalized unit: Intensity; Annotation method: MSMS-Public_all-pos-VS19_3	FALSE	FALSE	4095	0	0	1	0.843	0.794	0.813	1	0.33	1.645	2445.04	Pos_Met_Kit_PQC_it1	257.14725:474920 258.15192:52919 259.15658:6007	58.05207:48 74.09702:215 81.05395:218 81.39956:36 96.07787:2324 96.12830:27 96.16423:17 96.24239:71 96.40580:32 96.45676:22 118.08623:684 118.14235:21 118.15615:6 118.50602:27 140.06756:8455 140.12267:137 140.17763:26 140.19466:29 140.21104:26 140.32528:12 140.35031:6 140.38736:21 140.40781:12 140.48138:35 140.50635:67 140.66186:6 141.77560:30
134	258.111	21.416	C8H21NO6P	C[N+](C)(C)CCOP(O)(=O)OC[C@H](O)CO	NA	sn-Glycero-3-phosphocholine; LC-ESI-QTOF; MS2; CE	[M]+	Annotated via MS2 searching of PIM PPT Samples in MSDIAL	0.93	TRUE	-1	258.11	C8H21NO6P	Glycerophosphocholines	SUHOQUVVVLNYQR-MRVPVSSYSA-O	C[N+](C)(C)CCOP(O)(=O)OC[C@H](O)CO	430	FALSE	TRUE	TRUE	Normalized unit: Intensity; Annotation method: MSMS-Pos-MassBank (1)_2	FALSE	FALSE	4113	0	0	0.98	0.842	0.977	0.781	3	0.5	1.745	1181.56	Pos_Met_Kit_PQC_it1	258.11047:213325 259.11514:21032 260.11981:4098	55.05535:31 56.04847:212 56.08356:11 60.07992:258 60.12139:6 60.20945:33 71.07268:34 86.09574:835 86.14076:21 86.26881:7 86.35570:31 86.36542:26 86.37716:12 104.10639:2438 104.17224:16 104.18692:17 104.38879:31 104.41260:15 109.20866:12 124.99930:1565 125.05062:24 125.21310:10 125.23194:66 125.75159:28 166.05802:95 183.07563:97 184.07275:120 184.64740:41 240.09711:38 258.10036:51
135	260.185	8.475	C13H25NO4	CCCCCC(=O)O[C@H](CC(=O)[O-])C[N+](C)(C)C	NA	Hexanoyl-L-Carnitine	[M+H]+	Annotated via MS2 searching of PIM PPT Samples in MSDIAL	0.73	TRUE	3.163	260.186	C13H25NO4	Acyl carnitines	VVPRQWTYSNDTEA-LLVKDONJSA-N	CCCCCC(=O)O[C@H](CC(=O)[O-])C[N+](C)(C)C	430	FALSE	TRUE	TRUE	Normalized unit: Intensity; Annotation method: MSMS-Public_all-pos-VS19_3	FALSE	FALSE	4154	0	0	1	0.96	0.866	0.837	1	0.25	1.733	69.69	Pos_Met_Kit_PQC_it4	260.18567:9436 261.19034:1469 262.19500:212	45.55131:37 65.80637:15 65.84565:22 85.02801:635 85.06637:15 121.10605:25 126.10784:83 130.28291:8 163.61993:78 163.64859:19 196.66335:41 216.53086:16 228.22124:15
136	261.131	2.823	C14H16N2O3	O=C(OCCN1C=NC=2C=CC=CC2C1=O)C(C)C	NA	low score: 2-(4-oxoquinazolin-3(4H)-yl)ethyl isobutyrate	[M+H]+	Annotated via MS2 searching of PIM PPT Samples in MSDIAL	1	TRUE	3.98	261.13	C14H16N2O3	Quinazolines	DXZNCVRUZDRWLR-UHFFFAOYSA-N	O=C(OCCN1C=NC=2C=CC=CC2C1=O)C(C)C	530	FALSE	TRUE	FALSE	Normalized unit: Intensity; Annotation method: MSMS-Public_all-pos-VS19_3	FALSE	FALSE	4168	0	0	0.98	0.586	0.632	0.866	1	1	1.556	2649.15	Pos_Met_Kit_PQC_it2	261.13089:624764 262.13556:70974 263.14023:10541	52.72207:46 57.24512:49 71.04713:140 88.03770:128 97.07633:190 114.06673:438 114.10383:20 169.09536:73 179.15125:84 185.32729:24 203.25009:15 239.67298:12 261.12932:535 261.21471:8 261.44393:34 261.48867:24 262.13328:127
137	265.12	9.103	C13H16N2O4	O=C(O)C(N=C(O)CC=1C=CC=CC1)CCC(=N)O	NA	Phenylacetylglutamine	[M+H]+	Annotated via MS2 searching of PIM PPT Samples in MSDIAL	0.93	TRUE	-1	265.118	C13H16N2O4	N-acyl-alpha amino acids	JFLIEFSWGNOPJJ-UHFFFAOYNA-N	O=C(O)C(N=C(O)CC=1C=CC=CC1)CCC(=N)O	430	FALSE	TRUE	TRUE	Normalized unit: Intensity; Annotation method: MSMS-Pos-FiehnHILIC (1)_1	FALSE	FALSE	4274	0	0	0.98	0.903	0.958	0.887	5	0.45	1.79	21277.3	Pos_Met_Kit_PQC_it4	265.11938:3748092 266.12405:590083 267.12872:69824	56.04769:24 69.03177:179 74.08946:38 83.06051:860 83.10603:24 83.16458:17 83.18154:16 83.29005:12 84.04382:5296 84.08735:93 84.11359:51 84.14313:16 84.18843:66 84.22084:103 84.28043:58 84.35899:14 84.39075:23 84.79472:17 85.02638:74 85.04967:15 91.05378:4998 91.09798:81 91.14472:49 91.29360:28 91.35308:45 91.38383:70 92.06464:8 92.58797:31 101.06984:187 102.05257:112 102.07510:11 102.24007:23 129…
138	268.104	4.504	C10H13N5O4	OCC1OC(N2C=NC=3C(=NC=NC32)N)C(O)C1O	NA	Adenosine	[M+H]+	Annotated via MS2 searching of PIM PPT Samples in MSDIAL	0.93	TRUE	-1	268.104	C10H13N5O4	Purine nucleosides	OIRDTQYFTABQOQ-UHFFFAOYNA-N	OCC1OC(N2C=NC=3C(=NC=NC32)N)C(O)C1O	430	FALSE	TRUE	TRUE	Normalized unit: Intensity; Annotation method: MSMS-Pos-FiehnHILIC (1)_1	FALSE	FALSE	4328	0	0	1	0.905	0.938	0.818	1	0.17	1.721	594.43	Pos_Met_Kit_PQC_it2	268.10367:17381 269.10834:1445 270.11300:0	58.06420:99 58.08763:14 59.04905:88 68.76200:38 69.03238:132 71.01163:134 71.03499:11 73.02762:346 73.05829:8 73.07236:7 73.12038:19 85.02688:142 94.03928:94 94.08664:5 97.02639:73 97.05158:8 107.08159:132 113.00384:99 113.02881:13 114.50112:19 119.02967:106 119.06382:13 119.36968:17 136.06117:6615 136.20002:29 136.22247:23 136.24148:32 136.26289:51 136.30494:26 136.33473:28 136.40821:7 136.44862…
139	274.274	2.021	C16H35NO2	CCCCCCCCCCCCN(CCO)CCO	NA	Lauryldiethanolamine	[M+H]+	Annotated via MS2 searching of PIM PPT Samples in MSDIAL	0.93	TRUE	17.298	274.274	C16H35NO2	1,2-aminoalcohols	NKFNBVMJTSYZDV-UHFFFAOYSA-N	CCCCCCCCCCCCN(CCO)CCO	430	FALSE	TRUE	TRUE	Normalized unit: Intensity; Annotation method: MSMS-Public_all-pos-VS19_3	FALSE	FALSE	4520	0	0	1	0.837	0.921	0.949	8	0.62	1.798	29.22	Pos_Met_Kit_PQC_it3	274.27399:26083 275.27865:4886 276.28332:710	44.04741:220 44.06490:18 57.06887:664 57.10909:5 57.44631:14 70.06357:119 70.08590:5 71.04684:117 71.08518:284 71.11603:14 71.13061:6 71.45844:16 85.10163:102 88.07566:881 88.10049:58 88.21034:6 93.06983:178 97.10195:85 97.12320:16 97.14483:5 100.07440:43 102.09105:131 104.04574:60 106.08580:850 106.24362:13 106.28589:11 106.30444:7 106.37971:13 106.71428:10 106.77563:10 108.99951:79 112.07470:10…
140	274.274	2.797	C16H35NO2	CCCCCCCCCCCCN(CCO)CCO	NA	Lauryldiethanolamine	[M+H]+	Annotated via MS2 searching of PIM PPT Samples in MSDIAL	1	TRUE	17.298	274.274	C16H35NO2	1,2-aminoalcohols	NKFNBVMJTSYZDV-UHFFFAOYSA-N	CCCCCCCCCCCCN(CCO)CCO	430	FALSE	TRUE	TRUE	Normalized unit: Intensity; Annotation method: MSMS-Public_all-pos-VS19_3	FALSE	FALSE	4521	0	0	1	0.785	0.802	0.866	1	1	1.749	256.8	Pos_Met_Kit_PQC_it2	274.27405:139983 275.27872:24131 276.28338:1758	42.03331:54 57.06932:561 57.10676:11 57.25507:30 69.03257:145 70.06389:563 70.45834:7 71.08488:210 85.10101:109 85.15152:6 86.70736:27 88.07511:661 88.10933:78 91.05360:35 97.06558:37 101.36514:13 102.09119:82 102.31668:11 106.08663:267 106.13678:5 119.08211:91 123.04469:46 132.30743:43 139.07425:115 139.09951:44 228.13677:81 228.16782:18 230.23849:21 256.26245:281 256.34571:9 256.97147:28 274.27…
141	276.12	22.019	C10H17N3O6	O=C(O)CCC(N)C(O)=NC(C(=O)O)CCC(=N)O	NA	Glu-Gln	[M+H]+	Annotated via MS2 searching of PIM PPT Samples in MSDIAL	0.53	TRUE	-1	276.119	C10H17N3O6	Dipeptides	MGHKSHCBDXNTHX-UHFFFAOYNA-N	O=C(O)CCC(N)C(O)=NC(C(=O)O)CCC(=N)O	430	FALSE	TRUE	TRUE	Normalized unit: Intensity; Annotation method: MSMS-Pos-FiehnHILIC (1)_1	FALSE	FALSE	4550	0	0	0.97	0.867	0.855	0.891	4	0.57	1.736	46.63	Pos_Met_Kit_PQC_it3	276.12036:5173 277.12503:1319 278.12970:747	80.98146:66 84.04346:1142 84.09226:27 84.13054:57 84.14301:29 84.22868:20 84.25725:35 84.28265:34 84.56463:7 101.06918:267 101.11704:9 128.95300:271 130.04890:1175 130.10848:19 130.36557:16 130.51561:27 130.57102:32 143.05332:139 147.07575:181 148.06005:87 149.30178:71 149.31854:20 150.05331:88 151.08238:86 161.81180:22 174.04627:83 195.07179:94 195.10912:11 196.05792:95 212.07436:88 246.07097:44
142	277.128	1.628	C12H20O7	CCOC(=O)CC(O)(CC(=O)OCC)C(=O)OCC	NA	Triethyl citrate; LC-ESI-ITFT; MS2; CE	[M+H]+	Annotated via MS2 searching of PIM PPT Samples in MSDIAL	1	TRUE	-1	277.128	C12H20O7	Tricarboxylic acids and derivatives	DOOTYTYQINUNNV-UHFFFAOYSA-N	CCOC(=O)CC(O)(CC(=O)OCC)C(=O)OCC	430	FALSE	TRUE	TRUE	Normalized unit: Intensity; Annotation method: MSMS-Pos-MassBank (1)_2	FALSE	FALSE	4579	0	0	1	0.697	0.936	0.747	4	0.5	1.649	633.34	Pos_Met_Kit_PQC_it1	277.12805:92879 278.13272:14052 279.13739:0	43.01715:78 43.05422:103 68.99674:277 69.02581:18 72.08768:135 83.08338:41 87.01081:127 88.26585:30 111.00592:133 111.03804:9 115.03958:1572 115.09302:28 115.29084:32 115.30923:51 115.32060:39 129.01707:414 129.06215:5 129.57335:20 139.00204:290 139.04131:9 139.07116:38 139.79197:19 148.11432:131 148.16313:6 157.05032:740 157.09830:27 157.14380:12 157.28735:45 157.30840:103 157.39537:17 157.43008…
143	282.12	13.28	C11H15N5O4	N=C1C=2N=CN(C2N=CN1C)C3OC(CO)C(O)C3O	NA	1-Methyladenosine	[M+H]+	Annotated via MS2 searching of PIM PPT Samples in MSDIAL	0.93	TRUE	-1	282.12	C11H15N5O4	Purine nucleosides	GFYLSDSUCHVORB-UHFFFAOYNA-N	N=C1C=2N=CN(C2N=CN1C)C3OC(CO)C(O)C3O	430	FALSE	TRUE	TRUE	Normalized unit: Intensity; Annotation method: MSMS-Pos-FiehnHILIC (1)_1	FALSE	FALSE	4659	0	0	1	0.962	0.866	0.807	1	0.5	1.766	581.38	Pos_Met_Kit_PQC_it2	282.11954:103317 283.12421:15211 284.12887:2177	57.03358:223 57.07987:7 73.02709:386 73.07009:9 83.05754:114 87.04332:155 87.08787:5 101.03293:199 101.07245:12 118.08575:199 135.05162:115 136.05931:63 149.51739:21 150.07764:6277 150.15233:65 150.22410:45 150.24409:26 150.29398:13 150.33426:12 150.40211:21 150.44804:36 150.47582:48 150.58844:8 150.64840:33 150.83524:21 151.07901:151 152.03231:97 152.31193:26 177.10111:54 192.05087:109 192.07757…
144	282.12	3.601	C11H15N5O4	N=C1C=2N=CN(C2N=CN1C)C3OC(CO)C(O)C3O	NA	1-Methyladenosine	[M+H]+	Annotated via MS2 searching of PIM PPT Samples in MSDIAL	0.93	TRUE	-1	282.12	C11H15N5O4	Purine nucleosides	GFYLSDSUCHVORB-UHFFFAOYNA-N	N=C1C=2N=CN(C2N=CN1C)C3OC(CO)C(O)C3O	430	FALSE	TRUE	TRUE	Normalized unit: Intensity; Annotation method: MSMS-Pos-FiehnHILIC (1)_1	FALSE	FALSE	4660	0	0	1	0.962	0.866	0.807	1	0.5	1.766	47	Pos_Met_Kit_PQC_it2	282.11938:7474 283.12405:0 284.12872:0	55.01720:240 55.05757:7 57.03287:90 57.04444:202 57.15762:8 58.06412:58 69.03300:68 69.04752:14 72.05280:49 73.02691:197 73.12212:22 85.02981:48 86.09700:27 87.04266:314 87.07084:19 87.09333:6 87.11972:21 95.06160:75 95.07893:24 100.11160:156 100.13874:12 101.03250:201 101.06596:13 101.08054:9 103.03794:44 107.08146:152 107.11543:20 115.03775:123 123.06553:232 123.11870:7 133.04900:33 141.21590:1…
145	284.295	1.598	C18H37NO	CCCCCCCCCCCCCCCCCC(=O)N	NA	low score: Stearamide	[M+H]+	Annotated via MS2 searching of PIM PPT Samples in MSDIAL	1	TRUE	-1	284.295	C18H37NO	Carboximidic acids	LYRFLYHAGKPMFH-UHFFFAOYSA-N	CCCCCCCCCCCCCCCCCC(=O)N	530	FALSE	TRUE	FALSE	Normalized unit: Intensity; Annotation method: MSMS-Public_all-pos-VS19_3	FALSE	FALSE	4706	0	0	1	0.462	0.69	0.848	1	0.2	1.391	565.6	Pos_Met_Kit_PQC_it2	284.29443:72302 285.29910:14342 286.30377:2347	55.05401:116 57.07028:752 57.09397:27 57.19751:15 57.48477:21 60.04392:1373 60.08611:18 60.12688:11 60.30937:10 60.32549:47 60.42184:71 67.05386:89 69.06740:132 70.07395:183 70.12491:5 71.08512:378 71.11583:10 71.25812:47 71.26772:38 71.28524:10 83.08457:77 85.09841:414 85.13301:15 88.07471:411 97.06246:186 97.10358:9 97.12316:5 98.98211:144 102.08993:62 109.10989:11 110.10291:94 111.04169:102 11…
146	290.139	3.83	C16H19NO4	O=C(OC1CC2N(C)C(CC2)C1C(=O)O)C=3C=CC=CC3	NA	Benzoylecgonine	[M+H]+	Annotated via MS2 searching of PIM PPT Samples in MSDIAL	0.93	TRUE	-1	290.139	C16H19NO4	Benzoic acid esters	GVGYEFKIHJTNQZ-UHFFFAOYNA-N	O=C(OC1CC2N(C)C(CC2)C1C(=O)O)C=3C=CC=CC3	430	FALSE	TRUE	TRUE	Normalized unit: Intensity; Annotation method: MSMS-Pos-FiehnHILIC (1)_1	FALSE	FALSE	5012	0	0	1	0.625	0.975	0.702	4	0.18	1.564	260187	Pos_Met_Kit_PQC_it1	290.13895:938698 291.14361:155042 292.14828:21345	55.05334:170 55.08829:5 65.03685:75 77.03721:656 77.08369:11 77.14442:5 78.98284:385 79.01460:9 79.33156:30 80.98190:105 81.06895:119 82.06442:1082 82.10611:27 82.11876:9 82.27542:14 82.34545:51 83.07116:310 83.12142:46 83.66274:19 86.09402:96 91.05211:103 91.08851:6 91.21069:12 93.06938:315 93.10088:9 93.53423:30 94.06554:70 96.08023:29 96.99284:75 100.07556:208 100.11119:64 100.12681:18 100.408…
147	294.154	15.901	C12H23NO7	O=C(O)C(NCC1(O)(OC(CO)C(O)C1(O)))C(C)CC	NA	low score: N-Fructosyl isoleucine; PlaSMA ID-1496	[M+H]+	Annotated via MS2 searching of PIM PPT Samples in MSDIAL	0.4	TRUE	1.98	294.156	C12H23NO7	N-Fructosyl amino acids	VYGRYVGDPYFVCA-UHFFFAOYNA-N	O=C(O)C(NCC1(O)(OC(CO)C(O)C1(O)))C(C)CC	530	FALSE	TRUE	FALSE	Normalized unit: Intensity; Annotation method: MSMS-Public_all-pos-VS19_3	FALSE	FALSE	5097	0	0	0.97	0.555	0.729	0.642	12	0.29	1.388	65.63	Pos_Met_Kit_PQC_it1	294.15451:13673 295.15918:1404 296.16385:581	45.10707:18 45.28654:28 55.05384:242 55.09117:12 57.06858:159 57.08494:24 68.05063:252 68.07736:14 68.09242:14 69.03179:114 69.05493:13 70.06256:110 70.08440:8 81.03303:82 82.02667:120 82.06253:94 84.04152:59 86.09637:1411 86.14698:21 86.20155:10 87.03186:235 87.06906:6 88.03918:306 88.08692:7 88.33703:10 88.37296:10 95.04921:63 95.55865:99 96.07974:78 96.09999:8 97.02597:214 98.09691:337 99.0449…
148	294.155	22.676	C12H23NO7	O=C(O)C(NCC1(O)(OC(CO)C(O)C1(O)))C(C)CC	NA	N-Fructosyl isoleucine; PlaSMA ID-1496	[M+H]+	Annotated via MS2 searching of PIM PPT Samples in MSDIAL	0.33	TRUE	1.98	294.156	C12H23NO7	N-Fructosyl amino acids	VYGRYVGDPYFVCA-UHFFFAOYNA-N	O=C(O)C(NCC1(O)(OC(CO)C(O)C1(O)))C(C)CC	430	FALSE	TRUE	TRUE	Normalized unit: Intensity; Annotation method: MSMS-Public_all-pos-VS19_3	FALSE	FALSE	5098	0	0	0.99	0.636	0.828	0.665	9	0.22	1.487	46.7	Pos_Met_Kit_PQC_it1	294.15521:12624 295.15988:1651 296.16455:672	43.01864:75 44.04918:17 44.26761:41 45.04354:63 45.05303:22 55.01756:133 55.35422:23 59.03583:107 59.31980:46 61.02693:20 61.36420:12 69.03441:165 69.06940:191 69.10665:10 74.04682:15 83.01317:191 83.04696:82 85.06870:22 86.09681:1339 86.14709:27 86.22108:53 86.24020:11 87.03133:107 87.05143:14 88.03773:474 88.07081:12 88.08218:5 88.23966:38 88.27540:14 88.30794:11 92.44691:15 94.16716:29 94.2096…
149	298.097	2.73	C11H15N5O3S	OC1C(O)C(OC1N2C=NC=3C(=NC=NC32)N)CSC	NA	5'-Methylthioadenosine	[M+H]+	Annotated via MS2 searching of PIM PPT Samples in MSDIAL	0.93	TRUE	-1	298.097	C11H15N5O3S	5'-deoxy-5'-thionucleosides	WUUGFSXJNOTRMR-UHFFFAOYNA-N	OC1C(O)C(OC1N2C=NC=3C(=NC=NC32)N)CSC	430	FALSE	TRUE	TRUE	Normalized unit: Intensity; Annotation method: MSMS-Pos-FiehnHILIC (1)_1	FALSE	FALSE	5165	0	0	1	0.801	0.767	0.763	2	0.25	1.58	456.5	Pos_Met_Kit_PQC_it1	298.09702:42390 299.10168:6059 300.10635:1767	53.40988:25 55.01733:89 56.04934:195 56.08501:7 57.03304:57 58.06470:216 58.09314:11 58.99331:89 59.16285:25 61.01056:1011 61.06118:8 67.36846:8 71.08532:101 72.07889:132 72.11116:5 73.02732:183 74.05910:970 74.11311:13 74.25395:17 74.31272:19 75.02495:192 83.04897:132 83.08419:165 89.07781:145 89.10596:9 94.04056:142 95.08402:204 95.11480:12 97.02839:222 103.02289:57 107.08528:126 119.03383:394 …
150	302.305	2.692	C18H39NO2	CCCCCCCCCCCCCCN(CCO)CCO	NA	Tetradecyldiethanolamine	[M+H]+	Annotated via MS2 searching of PIM PPT Samples in MSDIAL	1	TRUE	18.11	302.305	C18H39NO2	1,2-aminoalcohols	CPHJEACXPATRSU-UHFFFAOYSA-N	CCCCCCCCCCCCCCN(CCO)CCO	430	FALSE	TRUE	TRUE	Normalized unit: Intensity; Annotation method: MSMS-Public_all-pos-VS19_3	FALSE	FALSE	5256	0	0	1	0.726	0.712	0.832	4	1	1.662	61.2	Pos_Met_Kit_PQC_it3	302.30505:12234 303.30972:1734 304.31439:281	43.03779:46 43.05341:119 43.08781:6 44.04953:249 54.30025:21 56.04759:167 57.06963:295 57.10083:13 57.16618:11 58.06773:151 58.10035:12 58.23800:10 62.98847:208 67.05331:228 67.08306:8 69.03167:134 70.06495:364 70.09604:13 70.78685:19 71.08527:174 71.10639:20 72.07947:218 72.11509:7 83.04772:138 83.08381:97 85.09915:157 85.14204:8 85.18142:12 85.22905:13 85.53612:26 87.04413:72 87.61370:37 88.075…
151	305.157	2.902	C12H26O7	C(COCCOCCOCCOCCOCCO)O	NA	Hexaethylene glycol	[M+Na]+	Annotated via MS2 searching of PIM PPT Samples in MSDIAL	1	TRUE	5.416	305.157	C12H26O7	Polyethylene glycols	IIRDTKBZINWQAW-UHFFFAOYSA-N	C(COCCOCCOCCOCCOCCO)O	430	FALSE	TRUE	TRUE	Normalized unit: Intensity; Annotation method: MSMS-Public_all-pos-VS19_3	FALSE	FALSE	5299	0	0	1	1	0.866	0.866	1	1	1.887	1898.13	Pos_Met_Kit_PQC_it1	305.15738:303738 306.16205:39666 307.16671:6208	55.01731:63 59.06804:148 59.10569:9 67.05569:75 73.08383:46 85.14366:26 85.31781:31 85.32973:30 91.05490:85 100.11142:50 108.07807:83 118.83256:16 125.05916:102 125.08985:8 130.57662:32 150.09413:77 150.12359:6 203.18097:128 213.23621:109 213.30642:5 221.03283:39 248.14891:22 288.08801:111 305.15547:2576 305.25988:60 305.35517:17 305.40740:27 305.54853:42 305.76178:13 305.83402:39 305.87915:10 30…
152	308.051	2.67	C15H14ClNO2S	OC(=O)C(N1CCC2=C(C1)C=CS2)C1=CC=CC=C1Cl	NA	Clopidogrel carboxylic acid; LC-ESI-ITFT; MS2; CE	[M+H]+	Annotated via MS2 searching of PIM PPT Samples in MSDIAL	0.93	TRUE	-1	308.051	C15H14ClNO2S	Alpha amino acids	DCASRSISIKYPDD-UHFFFAOYNA-N	OC(=O)C(N1CCC2=C(C1)C=CS2)C1=CC=CC=C1Cl	430	FALSE	TRUE	TRUE	Normalized unit: Intensity; Annotation method: MSMS-Pos-MassBank (1)_2	FALSE	FALSE	5338	0	0	1	0.98	0.995	0.985	6	0.67	1.927	967.62	Pos_Met_Kit_PQC_it1	308.05075:90663 309.05542:18784 310.06009:0	73.43266:15 83.17495:17 83.69935:15 95.08609:168 95.11199:19 95.13277:10 111.02495:117 111.07413:6 113.01350:207 125.01497:1390 125.07376:24 125.31780:12 125.34523:17 125.57386:21 125.93282:12 131.04571:96 132.04015:67 140.02517:491 140.05353:313 140.08406:38 140.19056:15 141.00957:1434 141.04127:217 141.07172:33 141.20173:13 152.02598:5384 152.08842:80 152.15159:31 152.17025:5 152.19110:31 152.2…
153	312.13	5.563	C12H17N5O5	OC1=NC(=NC2=C1N=CN2C3OC(CO)C(O)C3O)N(C)C	NA	N2,N2-Dimethylguanosine	[M+H]+	Annotated via MS2 searching of PIM PPT Samples in MSDIAL	0.47	TRUE	-1	312.13	C12H17N5O5	Purine nucleosides	RSPURTUNRHNVGF-UHFFFAOYNA-N	OC1=NC(=NC2=C1N=CN2C3OC(CO)C(O)C3O)N(C)C	430	FALSE	TRUE	TRUE	Normalized unit: Intensity; Annotation method: MSMS-Pos-FiehnHILIC (1)_1	FALSE	FALSE	5486	0	0	0.99	0.995	0.866	0.859	1	0.5	1.796	2574.14	Pos_Met_Kit_PQC_it1	312.12964:9513 313.13431:1632 314.13897:0	45.03204:224 45.05542:5 46.06462:392 57.03206:179 57.06907:104 61.02792:150 73.02887:229 73.22303:82 73.34109:20 73.39442:15 80.94611:285 80.97950:8 80.99436:11 85.16791:15 87.19368:21 88.07533:159 89.05834:171 110.03558:155 110.06805:9 114.06577:245 114.10987:6 115.03992:130 124.08623:70 124.09842:16 131.40625:24 131.43159:36 133.08597:87 135.02926:82 137.08608:103 137.11925:8 146.55237:26 146.9…
154	313.119	38.582	C17H17ClN4	C1CN(CCN1)C2=C3C=CC=CC3=NC4=C(N2)C=C(C=C4)Cl	NA	Norclozapine	[M+H]+	Annotated via MS2 searching of PIM PPT Samples in MSDIAL	0.67	TRUE	5.9	313.121	C17H17ClN4	Dibenzodiazepines	HESZUPIXRNZIOI-UHFFFAOYSA-N	C1CN(CCN1)C2=C3C=CC=CC3=NC4=C(N2)C=C(C=C4)Cl	430	FALSE	TRUE	TRUE	Normalized unit: Intensity; Annotation method: MSMS-Public_all-pos-VS19_3	FALSE	FALSE	5503	0	0	0.82	0.679	0.734	0.866	1	1	1.57	40.43	Pos_Met_Kit_PQC_it5	313.11829:8583 314.12295:2418 315.12762:0	46.03592:80 51.11471:5 88.07498:83 88.09835:9 95.80653:13 105.04471:1900 105.15993:14 105.20551:9 105.22134:8 105.29066:28 105.36865:6 105.40788:20 105.47752:53 105.76714:10 106.06992:126 138.10166:101 145.99196:53 146.98862:146 147.02001:8 147.14907:38 148.07442:37 149.72797:20 168.06265:115 170.06076:64 170.08681:12 171.07511:17 185.09316:111 185.74674:8 199.10850:23 206.80971:20 209.31477:19 2…
155	316.248	6.424	C17H33NO4	CCCCCCCCCC(=O)OC(CC(=O)[O-])C[N+](C)(C)C	NA	Decanoyl-L-Carnitine	[M+H]+	Annotated via MS2 searching of PIM PPT Samples in MSDIAL	0.93	TRUE	4.393	316.248	C17H33NO4	Acyl carnitines	LZOSYCMHQXPBFU-UHFFFAOYSA-N	CCCCCCCCCC(=O)OC(CC(=O)[O-])C[N+](C)(C)C	430	FALSE	TRUE	TRUE	Normalized unit: Intensity; Annotation method: MSMS-Public_all-pos-VS19_3	FALSE	FALSE	5565	0	0	1	0.977	0.866	0.848	1	0.25	1.746	666.31	Pos_Met_Kit_PQC_it1	316.24811:70889 317.25278:13929 318.25744:1675	59.04723:128 59.06449:17 59.26132:35 60.08026:857 60.12437:45 60.22925:25 60.34457:11 60.95830:23 71.08559:335 71.12491:13 71.20076:8 71.43441:10 81.06958:162 84.50993:14 85.02827:10411 85.09907:283 85.14526:119 85.16697:23 85.21560:11 85.24433:11 85.26030:28 85.32153:28 85.37650:16 85.39767:23 85.40735:43 85.55245:19 85.58313:19 85.61105:31 85.63776:42 85.92902:16 95.36183:18 109.09901:50 118.06…
156	326.049	15.991	C12H9F2N5O2S	CC1=NC2=NC(=NN2C=C1)S(=O)(=O)NC1=C(F)C=CC=C1F	NA	Flumetsulam	[M+H]+	Annotated via MS2 searching of PIM PPT Samples in MSDIAL	0.93	TRUE	12.583	326.052	C12H9F2N5O2S	1,2,4-triazolopyrimidine-2-sulfonanilides	RXCPQSJAVKGONC-UHFFFAOYSA-N	CC1=NC2=NC(=NN2C=C1)S(=O)(=O)NC1=C(F)C=CC=C1F	430	FALSE	TRUE	TRUE	Normalized unit: Intensity; Annotation method: MSMS-Public_all-pos-VS19_3	FALSE	FALSE	5726	0	0	0.89	0.657	0.674	0.858	1	0.5	1.482	417.82	Pos_Met_Kit_PQC_it1	326.04941:368108 327.05408:54761 328.05874:0	68.34300:61 108.01281:22 139.76510:12 160.96305:310 161.01567:12 161.03440:9 198.89081:12 208.16357:112 220.59516:23 233.20609:28 240.19664:58 240.21251:30 243.49418:6 326.04821:346 326.71446:24
157	326.049	22.084	C12H9F2N5O2S	CC1=NC2=NC(=NN2C=C1)S(=O)(=O)NC1=C(F)C=CC=C1F	NA	Flumetsulam	[M+H]+	Annotated via MS2 searching of PIM PPT Samples in MSDIAL	0.33	TRUE	12.583	326.052	C12H9F2N5O2S	1,2,4-triazolopyrimidine-2-sulfonanilides	RXCPQSJAVKGONC-UHFFFAOYSA-N	CC1=NC2=NC(=NN2C=C1)S(=O)(=O)NC1=C(F)C=CC=C1F	430	FALSE	TRUE	TRUE	Normalized unit: Intensity; Annotation method: MSMS-Public_all-pos-VS19_3	FALSE	FALSE	5733	0	0	0.87	0.622	0.674	0.858	1	0.5	1.455	57.47	Pos_Met_Kit_PQC_it1	326.04919:147647 327.05386:19780 328.05853:0	87.04388:122 160.96475:396 326.05007:351
158	328.321	1.69	C20H41NO2	CCCCCCCCCCCCCCCCCC(=O)NCCO	NA	low score: Stearoyl Ethanolamide	[M+H]+	Annotated via MS2 searching of PIM PPT Samples in MSDIAL	1	TRUE	-1	328.321	C20H41NO2	N-acylethanolamines	OTGQIQQTPXJQRG-UHFFFAOYSA-N	CCCCCCCCCCCCCCCCCC(=O)NCCO	530	FALSE	TRUE	FALSE	Normalized unit: Intensity; Annotation method: MSMS-Public_all-pos-VS19_3	FALSE	FALSE	5825	0	0	1	0.503	0.769	0.797	1	0.17	1.428	359.5	Pos_Met_Kit_PQC_it2	328.32059:26692 329.32525:0 330.32992:0	43.05397:237 45.03324:398 45.05757:18 45.06573:18 45.08543:5 45.37613:11 46.02772:151 55.05395:759 55.08319:45 56.04788:81 57.03253:467 57.06946:772 57.10869:8 58.36120:22 59.05933:95 60.04278:150 62.05955:383 67.05315:362 67.08592:9 69.06914:958 69.47776:17 70.07193:270 71.04754:156 71.06708:21 71.08445:103 71.32843:25 71.35338:11 72.04515:145 72.08179:85 72.23920:16 73.03992:166 73.06169:19 73.…
159	329.156	10.084	C15H22N4O3	O=C1C2=C(N=CN2CCC)N(C(=O)N1CCCCC(=O)C)C	NA	low score: Propentofylline	[M+Na]+	Annotated via MS2 searching of PIM PPT Samples in MSDIAL	0.73	TRUE	3.218	329.158	C15H22N4O3	Xanthines	RBQOQRRFDPXAGN-UHFFFAOYSA-N	O=C1C2=C(N=CN2CCC)N(C(=O)N1CCCCC(=O)C)C	530	FALSE	TRUE	FALSE	Normalized unit: Intensity; Annotation method: MSMS-Public_all-pos-VS19_3	FALSE	FALSE	5834	0	0	0.93	0.596	0.656	0.857	1	0.5	1.46	29.06	Pos_Met_Kit_PQC_it2	329.15649:5534 330.16116:442 331.16583:529	58.06525:139 74.03101:157 89.05825:258 89.09694:9 109.37132:8 148.41131:21 167.03151:118 178.11239:78 189.50266:14 189.98969:68 199.87176:11 211.05245:107 224.36071:8 294.24014:75 329.08630:125 329.15897:516 329.21600:31 329.24490:9 329.89336:21 330.88020:36
160	331.285	1.659	C19H38O4	O=C(OC(CO)CO)CCCCCCCCCCCCCCC	NA	2-Palmitoylglycerol	[M+H]+	Annotated via MS2 searching of PIM PPT Samples in MSDIAL	1	TRUE	-1	331.284	C19H38O4	2-monoacylglycerols	BBNYCLAREVXOSG-UHFFFAOYSA-N	O=C(OC(CO)CO)CCCCCCCCCCCCCCC	430	FALSE	TRUE	TRUE	Normalized unit: Intensity; Annotation method: MSMS-Pos-FiehnHILIC (1)_1	FALSE	FALSE	5871	0	0	1	0.742	0.931	0.684	8	0.42	1.634	738.78	Pos_Met_Kit_PQC_it3	331.28418:51863 332.28885:0 333.29352:3882	43.05243:294 43.07410:17 55.05365:106 55.37867:21 55.42243:23 57.03303:508 57.06935:4543 57.10777:110 57.11642:67 57.13209:35 57.17140:38 57.18332:27 57.20792:28 57.23126:40 57.23829:52 57.34222:9 57.37533:16 57.39608:30 57.42906:23 57.50927:36 57.53036:19 57.55110:15 57.72701:9 57.76644:17 58.06121:23 58.45452:20 59.05777:243 59.09544:16 67.05376:577 67.08818:5 67.11630:9 68.05618:132 69.06893:6…
161	337.147	11.845	C21H20O4	O=C1C2=C(OC)C=C3OC4C(C3=C2OC(C=5C=CC=CC5)C1)C4(C)C	NA	9-methoxy-4,4-dimethyl-13-phenyl-6,14-dioxatetracyclo[8.4.0.0?,?.0?,?]tetradeca-1,7,9-trien-11-one	[M+H]+	Annotated via MS2 searching of PIM PPT Samples in MSDIAL	0.93	TRUE	5.789	337.143	C21H20O4	Pyranoflavonoids	NGRRXMZEVSBATO-UHFFFAOYSA-N	O=C1C2=C(OC)C=C3OC4C(C3=C2OC(C=5C=CC=CC5)C1)C4(C)C	430	FALSE	TRUE	TRUE	Normalized unit: Intensity; Annotation method: MSMS-Public_all-pos-VS19_3	FALSE	FALSE	5971	0	0	0.77	0.945	0.938	0.902	1	0.5	1.711	617.14	Pos_Met_Kit_PQC_it1	337.14703:66413 338.15170:9546 339.15637:2044	44.00471:67 98.96948:57 104.96494:23 105.04293:5 134.68110:13 139.17044:18 158.99368:208 159.33918:10 159.43658:22 159.45419:27 159.74084:5 181.90621:35 182.90457:59 193.10174:84 193.14723:5 206.11983:40 216.88759:108 337.14611:7606 337.25962:86 337.34960:72 337.41180:37 337.48847:69 337.50641:60 337.53435:37 337.58039:43 337.65185:31 337.67235:62 337.78096:67 337.82166:84 337.86159:24 337.89387:…
162	338.342	1.599	C22H43NO	N=C(O)CCCCCCCCCCCC=CCCCCCCCC	NA	Erucamide	[M+H]+	Annotated via MS2 searching of PIM PPT Samples in MSDIAL	1	TRUE	-1	338.342	C22H43NO	Fatty amides	UAUDZVJPLUQNMU-UHFFFAOYSA-N	N=C(O)CCCCCCCCCCCC=CCCCCCCCC	430	FALSE	TRUE	TRUE	Normalized unit: Intensity; Annotation method: MSMS-Pos-FiehnHILIC (1)_1	FALSE	FALSE	5993	0	0	1	0.631	0.621	0.702	25	0.31	1.411	4381.33	Pos_Met_Kit_PQC_it4	338.34198:926792 339.34665:219257 340.35132:40361	43.05357:46 51.28807:41 55.01728:257 55.05381:667 55.09340:22 55.09868:8 55.22299:22 57.03359:214 57.07005:1271 57.10355:29 57.12353:55 57.18195:14 57.20549:34 57.22626:24 57.26292:13 58.06305:134 58.07246:241 58.10506:11 58.11427:7 59.04889:120 59.08185:6 60.04429:131 60.06478:16 61.02667:187 61.06655:10 67.05317:420 67.08953:6 67.58307:37 69.06934:1155 69.21523:6 69.22584:51 71.04722:384 71.084…
163	343.295	5.196	C19H39N2O3	CCCCCCCCCCCC(=O)NCCC[N+](C)(C)CC(O)=O	NA	Lauramidopropyl betaine	[M]+	Annotated via MS2 searching of PIM PPT Samples in MSDIAL	1	TRUE	12.514	343.296	C19H39N2O3	Alpha amino acids	MRUAUOIMASANKQ-UHFFFAOYSA-O	CCCCCCCCCCCC(=O)NCCC[N+](C)(C)CC(O)=O	430	FALSE	TRUE	TRUE	Normalized unit: Intensity; Annotation method: MSMS-Public_all-pos-VS19_3	FALSE	FALSE	6082	0	0	1	1	0.866	0.866	1	1	1.887	491.41	Pos_Met_Kit_PQC_it1	343.29523:35570 344.29989:8467 345.30456:1609	43.05317:160 43.06463:39 57.07007:529 58.06431:200 67.05493:170 67.07913:15 71.08517:547 71.11189:29 81.06705:109 83.43075:39 83.48736:11 85.02739:137 85.06223:6 85.08304:163 85.10042:269 89.05703:52 95.08476:221 95.11405:11 95.13626:7 97.09849:158 99.07897:114 99.13949:6 104.06755:210 104.12285:7 109.06348:149 109.10063:190 109.13283:35 109.24206:22 109.30982:41 109.36773:13 113.29154:19 123.114…
164	344.28	5.86	C19H37NO4	CCCCCCCCCCCC(=O)O[C@H](CC(=O)[O-])C[N+](C)(C)C	NA	LAUROYLCARNITINE	[M+H]+	Annotated via MS2 searching of PIM PPT Samples in MSDIAL	0.93	TRUE	0.984	344.28	C19H37NO4	Acyl carnitines	FUJLYHJROOYKRA-QGZVFWFLSA-N	CCCCCCCCCCCC(=O)O[C@H](CC(=O)[O-])C[N+](C)(C)C	430	FALSE	TRUE	TRUE	Normalized unit: Intensity; Annotation method: MSMS-Public_all-pos-VS19_3	FALSE	FALSE	6096	0	0	1	0.918	0.969	0.768	2	0.25	1.739	506.34	Pos_Met_Kit_PQC_it1	344.27905:54173 345.28372:9256 346.28839:1329	43.01770:119 43.05168:6 45.03217:28 45.91742:19 57.06897:195 58.06802:52 60.08043:1247 72.07705:158 78.98432:103 81.59012:27 85.02832:10415 85.08475:33 85.10140:79 85.15820:50 85.17729:30 85.18753:53 85.20951:13 85.23595:29 85.25388:23 85.26216:20 85.30175:27 85.33695:35 85.36168:13 85.43378:17 85.47489:11 85.65713:10 85.77770:41 86.21615:20 87.56528:15 89.05935:266 89.38039:18 89.46542:7 90.0844…
165	345.087	12.49	C19H16NO4	OC1=C(OC)C=CC2=CC=3C4=CC=5OCOC5C=C4CC[N+]3C=C12	NA	Berberrubine	[M+Na]+	Annotated via MS2 searching of PIM PPT Samples in MSDIAL	0.33	TRUE	4.76	345.09	C19H16NO4	Isoquinolines and derivatives	GLYPKDKODVRYGP-UHFFFAOYSA-O	OC1=C(OC)C=CC2=CC=3C4=CC=5OCOC5C=C4CC[N+]3C=C12	430	FALSE	TRUE	TRUE	Normalized unit: Intensity; Annotation method: MSMS-Public_all-pos-VS19_3	FALSE	FALSE	6103	0	0	0.75	0.95	0.938	0.892	1	0.5	1.701	144.15	Pos_Met_Kit_PQC_it2	345.08621:4213 346.09088:671 347.09555:420	45.03404:134 59.15734:15 86.09442:180 101.28040:30 105.06492:78 118.08513:156 124.27410:27 132.09865:106 174.08353:117 174.12690:6 176.59156:22 185.00186:59 185.60006:27 205.16112:16 212.08945:201 212.16574:11 230.57155:9 249.15565:54 256.09164:30 257.09995:77 257.13099:10 265.17112:59 265.20742:9 274.15362:11 301.09392:66 301.12086:26 328.00938:148 328.08829:100 328.12415:13 328.14914:7 345.0855…
166	358.201	1.983	C21H27NO4	COC1=C(OC)C=C(CC2N(C)CCC3=CC(OC)=C(OC)C=C23)C=C1	NA	Laudanosine; LC-ESI-ITFT; MS2; CE 45 eV; [M+H]+	[M+H]+	Annotated via MS2 searching of PIM PPT Samples in MSDIAL	0.93	TRUE	-1	358.201	C21H27NO4	Benzylisoquinolines	KGPAYJZAMGEDIQ-UHFFFAOYNA-N	COC1=C(OC)C=C(CC2N(C)CCC3=CC(OC)=C(OC)C=C23)C=C1	430	FALSE	TRUE	TRUE	Normalized unit: Intensity; Annotation method: MSMS-Pos-MassBank (1)_2	FALSE	FALSE	6336	0	0	1	0.737	0.778	0.811	2	0.67	1.638	550.39	Pos_Met_Kit_PQC_it1	358.20160:62392 359.20627:18530 360.21093:2644	45.03236:284 45.15071:8 57.06934:368 57.09842:11 59.04965:548 59.08037:27 60.04334:95 60.06010:17 72.05017:86 72.08831:45 81.06690:89 83.04991:235 83.07747:14 84.08909:90 84.12091:5 85.10158:253 86.03717:125 86.05668:19 86.13683:6 87.04351:586 87.08071:97 87.13542:20 87.14759:44 87.27590:16 87.90219:36 89.05870:524 89.09966:20 89.12582:45 89.13537:10 89.15823:7 94.07345:69 95.09255:23 97.06602:31…
167	358.202	2.478	C21H27NO4	COC1=C(OC)C=C(CC2N(C)CCC3=CC(OC)=C(OC)C=C23)C=C1	NA	Laudanosine; LC-ESI-ITFT; MS2; CE 55 eV; [M+H]+	[M+H]+	Annotated via MS2 searching of PIM PPT Samples in MSDIAL	0.93	TRUE	-1	358.201	C21H27NO4	Benzylisoquinolines	KGPAYJZAMGEDIQ-UHFFFAOYNA-N	COC1=C(OC)C=C(CC2N(C)CCC3=CC(OC)=C(OC)C=C23)C=C1	430	FALSE	TRUE	TRUE	Normalized unit: Intensity; Annotation method: MSMS-Pos-MassBank (1)_2	FALSE	FALSE	6337	0	0	1	0.718	0.78	0.914	3	1	1.72	2609.56	Pos_Met_Kit_PQC_it1	358.20151:428597 359.20618:92228 360.21084:15507	45.03348:883 45.06690:25 45.07640:6 58.06349:103 59.04864:1002 59.09634:25 59.12565:28 59.19467:12 59.27993:23 59.30648:47 59.41580:39 59.46685:88 71.19799:18 81.04365:133 81.07195:11 82.06284:117 85.02664:71 85.03846:73 87.04217:381 87.06832:24 87.09140:193 87.11924:29 87.14189:11 88.07444:107 89.05914:1155 89.11737:14 89.21417:87 89.32248:9 90.04603:81 90.06162:201 90.12400:6 103.07495:878 103.…
168	369.151	14.819	C16H26O8	O=C1C=C(COC2OC(CO)C(O)C(O)C2O)C(CO)C(C)(C)C1	NA	Jasminoside B	[M+Na]+	Annotated via MS2 searching of PIM PPT Samples in MSDIAL	0.8	TRUE	3.25	369.15	C16H26O8	O-glycosyl compounds	XBRXLXOCHNGHBC-PEZGRIKUSA-N	O=C1C=C(COC2OC(CO)C(O)C(O)C2O)C(CO)C(C)(C)C1	430	FALSE	TRUE	TRUE	Normalized unit: Intensity; Annotation method: MSMS-Public_all-pos-VS19_3	FALSE	FALSE	6498	0	0	0.95	0.856	0.787	0.866	1	1	1.754	155.32	Pos_Met_Kit_PQC_it2	369.15152:14773 370.15619:2897 371.16086:508	46.89373:47 59.05972:119 69.06938:144 69.09736:7 73.28056:39 118.08379:84 118.11852:16 119.12194:133 119.16951:7 125.06013:138 144.99350:305 145.02338:15 145.99468:59 170.05945:55 172.05846:35 172.07477:9 183.05597:146 201.11035:45 206.00561:100 206.09946:52 206.13432:5 209.08114:108 209.10331:33 223.08957:99 226.17967:29 255.11788:127 256.26895:49 293.22793:49 308.88357:53 310.07481:66 310.24499…
169	369.265	1.714	C21H36O5	CC(=O)CCCCCCCCCCCCC[C@H]1[C@H](C(C)C(=O)O1)C(=O)O	NA	low score: Dihydropertusaric	[M+H]+	Annotated via MS2 searching of PIM PPT Samples in MSDIAL	1	TRUE	-1	369.264	C21H36O5	Gamma butyrolactones	SPGPUDJMXMJNCU-MNNMKWMVSA-N	CC(=O)CCCCCCCCCCCCC[C@H]1[C@H](C(C)C(=O)O1)C(=O)O	530	FALSE	TRUE	FALSE	Normalized unit: Intensity; Annotation method: MSMS-Public_all-pos-VS19_3	FALSE	FALSE	6503	0	0	0.97	0.556	0.627	0.628	32	0.35	1.344	1349.32	Pos_Met_Kit_PQC_it3	369.26480:102660 370.26947:27526 371.27414:117554	43.01628:364 43.05297:332 55.05280:486 55.08448:12 57.03376:463 57.06877:762 57.10727:16 57.11912:5 58.06399:414 58.09293:32 58.11138:10 59.04959:53 60.00357:57 60.04298:116 67.05367:1260 67.35623:34 69.03300:171 69.06926:1547 69.10103:28 70.19741:18 71.04701:74 71.08477:1406 71.13059:18 71.16859:9 71.22117:18 71.33882:12 71.37039:66 71.39334:28 71.52502:32 73.02765:71 75.04455:248 79.05398:686 7…
170	371.326	4.737	C21H43N2O3	CCCCCCCCCCCCCC(=O)NCCC[N+](C)(C)CC(O)=O	NA	Myristamidopropyl betaine	[M]+	Annotated via MS2 searching of PIM PPT Samples in MSDIAL	0.93	TRUE	13.661	371.327	C21H43N2O3	Alpha amino acids	QGCUAFIULMNFPJ-UHFFFAOYSA-O	CCCCCCCCCCCCCC(=O)NCCC[N+](C)(C)CC(O)=O	430	FALSE	TRUE	TRUE	Normalized unit: Intensity; Annotation method: MSMS-Public_all-pos-VS19_3	FALSE	FALSE	6557	0	0	1	1	0.866	0.866	1	1	1.887	217.24	Pos_Met_Kit_PQC_it2	371.32645:15281 372.33111:4235 373.33578:625	57.06941:107 57.26114:11 58.06469:145 58.09000:11 59.05777:222 59.06611:211 59.10829:8 67.05282:204 67.08556:8 71.08511:317 71.11593:13 71.13343:7 73.04650:159 81.06757:28 85.03618:221 85.07158:8 85.09978:159 87.09751:175 98.09444:61 98.20637:46 100.07289:43 108.03939:50 108.05869:8 111.03910:48 111.05265:8 111.11572:94 121.05142:878 121.11027:19 121.29682:17 121.40995:37 122.05133:41 127.57637:7…
171	375.217	1.855	C22H30O5	C[C@H]1C[C@H]2[C@@H]3CC[C@](O)(C(=O)CO)[C@@]3(C)C[C@H](O)[C@@H]2[C@@]2(C)C=CC(=O)C=C12	NA	Methylprednisolone; LC-ESI-ITFT; MS2; CE	[M+H]+	Annotated via MS2 searching of PIM PPT Samples in MSDIAL	0.93	TRUE	-1	375.217	C22H30O5	21-hydroxysteroids	VHRSUDSXCMQTMA-PJHHCJLFSA-N	C[C@H]1C[C@H]2[C@@H]3CC[C@](O)(C(=O)CO)[C@@]3(C)C[C@H](O)[C@@H]2[C@@]2(C)C=CC(=O)C=C12	430	FALSE	TRUE	TRUE	Normalized unit: Intensity; Annotation method: MSMS-Pos-MassBank (1)_2	FALSE	FALSE	6624	0	0	1	0.691	0.71	0.954	14	0.82	1.655	614.29	Pos_Met_Kit_PQC_it2	375.21655:54978 376.22122:13962 377.22589:0	55.05286:101 57.06941:536 57.10731:9 59.04853:47 67.05298:333 69.03277:17 69.06924:304 69.11498:12 71.62591:50 72.08681:179 72.10898:13 72.13157:7 75.04356:113 75.05973:25 76.04523:88 79.05202:149 79.07639:16 83.08469:147 84.07633:33 84.47318:13 85.03968:1349 85.10697:14 85.21860:14 85.29001:29 85.33066:45 85.78546:21 87.15943:16 87.23875:14 87.25217:13 91.05354:180 93.06741:104 93.08966:13 95.08…
172	380.256	13.086	C18H38NO5P	CCCCCCCCCCCCC/C=C/[C@H]([C@H](COP(=O)(O)O)N)O	NA	Sphingosine-1-Phosphate (d18:1)	[M+H]+	Annotated via MS2 searching of PIM PPT Samples in MSDIAL	0.73	TRUE	1.846	380.256	C18H38NO5P	Phosphosphingolipids	DUYSYHSSBDVJSM-KRWOKUGFSA-N	CCCCCCCCCCCCC/C=C/[C@H]([C@H](COP(=O)(O)O)N)O	430	FALSE	TRUE	TRUE	Normalized unit: Intensity; Annotation method: MSMS-Public_all-pos-VS19_3	FALSE	FALSE	6687	0	0	0.97	0.884	0.85	0.817	1	0.14	1.65	165.02	Pos_Met_Kit_PQC_it4	380.25491:8499 381.25958:2502 382.26425:770	45.03294:149 49.53765:35 55.05491:257 55.09163:15 57.06877:210 57.09065:17 69.06960:188 69.11533:5 79.22707:42 79.37978:23 81.06967:145 81.10040:7 81.22771:31 81.24693:6 82.06395:745 82.11031:9 82.26957:36 84.07878:116 89.05801:87 89.07920:13 93.06706:112 93.07744:36 95.29931:31 95.49430:7 96.08066:369 96.11697:10 98.98342:47 100.11310:109 107.08049:13 109.10061:144 110.09371:83 121.26751:30 127.…
173	384.082	1.767	C16H15F2N3O4S	O=S(C1=NC=2C=CC(OC(F)F)=CC2N1)CC3=NC=CC(OC)=C3OC	NA	Pantoprazole	[M+H]+	Annotated via MS2 searching of PIM PPT Samples in MSDIAL	0.93	TRUE	-1	384.082	C16H15F2N3O4S	Sulfinylbenzimidazoles	IQPSEEYGBUAQFF-UHFFFAOYNA-N	O=S(C1=NC=2C=CC(OC(F)F)=CC2N1)CC3=NC=CC(OC)=C3OC	430	FALSE	TRUE	TRUE	Normalized unit: Intensity; Annotation method: MSMS-Pos-FiehnHILIC (1)_1	FALSE	FALSE	6735	0	0	1	0.932	0.948	0.901	4	0.27	1.785	4150.41	Pos_Met_Kit_PQC_it1	384.08234:86386 385.08700:15283 386.09167:5274	43.01694:242 45.03276:256 45.06212:14 45.08766:9 46.03603:98 57.06788:290 57.09085:12 58.06920:23 58.26693:11 59.04908:140 59.05982:132 59.18941:7 59.82843:19 65.03714:152 73.32017:35 76.02753:5 83.08528:217 83.11299:9 85.02526:67 85.04941:8 85.06221:8 86.05808:125 87.04140:35 87.07941:182 87.19982:15 87.28048:9 89.05977:443 89.10271:8 91.05355:113 93.26652:39 94.06575:23 95.08389:150 95.10881:17…
174	391.286	1.556	C24H38O4	O=C(OCCCCCCCC)C=1C=CC=CC1C(=O)OCCCCCCCC	NA	Dioctyl Phthalate	[M+H]+	Annotated via MS2 searching of PIM PPT Samples in MSDIAL	1	TRUE	-1	391.284	C24H38O4	Benzoic acid esters	MQIUGAXCHLFZKX-UHFFFAOYSA-N	O=C(OCCCCCCCC)C=1C=CC=CC1C(=O)OCCCCCCCC	430	FALSE	TRUE	TRUE	Normalized unit: Intensity; Annotation method: MSMS-Pos-FiehnHILIC (1)_1	FALSE	FALSE	6849	0	0	0.92	0.947	0.921	0.898	3	0.5	1.774	108.98	Pos_Met_Kit_PQC_it4	391.28638:20970 392.29104:0 393.29571:45278	43.05374:104 57.06945:4151 57.10901:85 57.14563:9 57.16054:6 57.23826:18 57.32018:69 57.34949:31 57.39929:22 57.42680:10 57.51070:8 57.52834:55 58.35434:14 65.03884:330 65.07886:15 67.05308:93 68.05776:102 69.03082:82 69.05195:6 69.29815:38 69.43195:17 71.08524:1899 71.13668:6 71.24157:76 71.35261:33 71.36722:14 71.44028:26 71.50083:8 72.08910:175 72.10420:32 72.17292:24 79.05534:157 81.06768:213…
175	393.21	3.148	C16H34O9	OCCOCCOCCOCCOCCOCCOCCOCCO	NA	Octaethylene glycol	[M+Na]+	Annotated via MS2 searching of PIM PPT Samples in MSDIAL	1	TRUE	6.845	393.209	C16H34O9	Polyethylene glycols	GLZWNFNQMJAZGY-UHFFFAOYSA-N	OCCOCCOCCOCCOCCOCCOCCOCCO	430	FALSE	TRUE	TRUE	Normalized unit: Intensity; Annotation method: MSMS-Public_all-pos-VS19_3	FALSE	FALSE	6869	0	0	1	1	0.866	0.866	1	1	1.888	710.2	Pos_Met_Kit_PQC_it1	393.20938:89479 394.21405:15374 395.21872:3867	45.15295:8 66.27425:21 73.06339:25 80.27090:14 81.06799:100 89.05795:156 102.26106:15 117.08718:191 125.53482:56 133.08368:99 133.11331:7 140.08575:24 141.06594:245 141.10077:22 141.11531:10 159.07729:121 159.11487:9 168.03849:6 173.09656:58 173.11146:24 177.10696:111 177.14311:6 193.10008:30 250.96621:59 259.17157:82 279.17321:32 292.20761:20 315.26076:43 349.18391:248 349.27202:6 376.26127:188 …
176	397.182	11.969	C18H30O8	CC\C=C/CC1C(CCC1OC2OC(CO)C(O)C(O)C2O)CC(O)=O	NA	NCGC00380210-01_C18H30O8_Cyclopentaneacetic acid, 3-(hexopyranosyloxy)-2-[(2Z)-2-penten-1-yl]-	[M+Na]+	Annotated via MS2 searching of PIM PPT Samples in MSDIAL	0.33	TRUE	-1	397.183	C18H30O8	Fatty acyl glycosides of mono- and disaccharides	GJZJZRWFRZFTEE-ARJAWSKDSA-N	CC\C=C/CC1C(CCC1OC2OC(CO)C(O)C(O)C2O)CC(O)=O	430	FALSE	TRUE	TRUE	Normalized unit: Intensity; Annotation method: MSMS-Public_all-pos-VS19_3	FALSE	FALSE	6915	0	0	1	0.792	0.888	0.858	1	0.2	1.657	109.91	Pos_Met_Kit_PQC_it3	397.18292:7384 398.18759:2627 399.19226:457	58.06384:324 72.41114:62 93.27914:28 119.04662:138 136.53821:35 138.06442:110 141.43848:21 171.02311:29 176.03242:74 184.88682:59 221.04018:108 221.08812:6 227.22468:17 229.04229:50 240.94953:119 240.98136:22 254.73248:6 265.13886:52 275.09963:39 280.15980:29 288.09592:192 290.24880:43 298.17595:24 308.03803:38 326.03595:82 379.02474:145 379.09523:6 397.02750:111 397.07955:10 397.18368:1595 397.2…
177	397.183	12.644	C22H24N2O5	O=C1OC=2C=C3OC=C(C3=CC2C(=C1CC(=O)NCCCN4C(=O)CCC4)C)C	NA	2-(3,5-dimethyl-7-oxo-7H-furo[3,2-g]chromen-6-yl)-N-(3-(2-oxopyrrolidin-1-yl)propyl)acetamide	[M+H]+	Annotated via MS2 searching of PIM PPT Samples in MSDIAL	0.8	TRUE	5.34	397.18	C22H24N2O5	Psoralens	MDWIGGAVQHTZTG-UHFFFAOYSA-N	O=C1OC=2C=C3OC=C(C3=CC2C(=C1CC(=O)NCCCN4C(=O)CCC4)C)C	430	FALSE	TRUE	TRUE	Normalized unit: Intensity; Annotation method: MSMS-Public_all-pos-VS19_3	FALSE	FALSE	6916	0	0	0.82	0.641	0.652	0.86	1	0.33	1.398	193	Pos_Met_Kit_PQC_it1	397.18314:16641 398.18780:2875 399.19247:821	59.06038:67 97.09957:75 97.12391:6 109.06156:86 109.44025:31 169.04612:544 169.09365:13 169.20140:25 169.24658:26 169.44697:32 186.43971:19 187.10230:108 209.07836:86 211.09289:279 211.15426:7 215.08300:32 216.88493:128 216.97850:10 223.01585:7 228.88077:68 229.14347:427 229.22140:10 251.12468:790 261.11076:78 264.22526:134 264.27479:10 269.13423:95 269.16690:16 288.08919:165 288.15131:6 288.2629…
178	397.184	13.501	C18H30O8	CC\C=C/CC1C(CCC1OC2OC(CO)C(O)C(O)C2O)CC(O)=O	NA	NCGC00380210-01_C18H30O8_Cyclopentaneacetic acid, 3-(hexopyranosyloxy)-2-[(2Z)-2-penten-1-yl]-	[M+Na]+	Annotated via MS2 searching of PIM PPT Samples in MSDIAL	0.73	TRUE	-1	397.183	C18H30O8	Fatty acyl glycosides of mono- and disaccharides	GJZJZRWFRZFTEE-ARJAWSKDSA-N	CC\C=C/CC1C(CCC1OC2OC(CO)C(O)C(O)C2O)CC(O)=O	430	FALSE	TRUE	TRUE	Normalized unit: Intensity; Annotation method: MSMS-Public_all-pos-VS19_3	FALSE	FALSE	6917	0	0	1	0.911	0.938	0.858	1	0.2	1.742	162.8	Pos_Met_Kit_PQC_it2	397.18362:13251 398.18829:2558 399.19296:428	72.08009:231 72.11120:12 74.02236:263 74.27676:40 78.45297:24 82.94461:40 83.04718:82 84.07726:85 89.05753:172 89.07663:20 89.09921:5 104.99086:109 113.05837:46 117.07499:128 117.10582:11 130.08116:59 146.07417:101 148.98737:114 163.10816:34 169.04931:48 178.91436:54 207.22974:88 211.99729:67 214.00519:110 214.05914:5 229.14336:86 229.79386:25 237.10566:157 255.34516:37 288.95591:9 312.07173:265 …
179	397.184	11.313	C18H30O8	CC\C=C/CC1C(CCC1OC2OC(CO)C(O)C(O)C2O)CC(O)=O	NA	NCGC00380210-01_C18H30O8_Cyclopentaneacetic acid, 3-(hexopyranosyloxy)-2-[(2Z)-2-penten-1-yl]-	[M+Na]+	Annotated via MS2 searching of PIM PPT Samples in MSDIAL	0.67	TRUE	-1	397.183	C18H30O8	Fatty acyl glycosides of mono- and disaccharides	GJZJZRWFRZFTEE-ARJAWSKDSA-N	CC\C=C/CC1C(CCC1OC2OC(CO)C(O)C(O)C2O)CC(O)=O	430	FALSE	TRUE	TRUE	Normalized unit: Intensity; Annotation method: MSMS-Public_all-pos-VS19_3	FALSE	FALSE	6918	0	0	1	0.796	0.867	0.858	1	0.2	1.649	113.01	Pos_Met_Kit_PQC_it4	397.18375:9252 398.18841:2742 399.19308:1154	80.94579:141 84.07995:99 84.09561:18 90.09130:43 111.05359:196 111.11610:7 111.81919:66 111.84458:9 130.23140:14 159.69491:49 184.07581:118 192.93672:48 204.04451:26 241.12558:70 241.16846:7 250.98228:98 254.01771:68 256.96760:70 257.00482:11 257.16823:93 257.24451:14 294.36455:36 297.16659:288 297.21534:19 297.25111:5 303.15927:30 337.00536:51 397.18323:1573 397.44994:34 397.57146:51 397.64870:2…
180	400.342	5.043	C23H45NO4	CCCCCCCCCCCCCCCC(OC(C[N+](C)(C)C)CC([O-])=O)=O	NA	PALMITOYLCARNITINE	[M+H]+	Annotated via MS2 searching of PIM PPT Samples in MSDIAL	0.93	TRUE	-1	400.342	C23H45NO4	Acyl carnitines	XOMRRQXKHMYMOC-UHFFFAOYSA-N	CCCCCCCCCCCCCCCC(OC(C[N+](C)(C)C)CC([O-])=O)=O	430	FALSE	TRUE	TRUE	Normalized unit: Intensity; Annotation method: MSMS-Public_all-pos-VS19_3	FALSE	FALSE	6971	0	0	1	0.93	0.932	0.885	3	0.33	1.782	1842.88	Pos_Met_Kit_PQC_it1	400.34207:134757 401.34674:32180 402.35141:5165	45.12237:22 54.62467:18 57.03220:171 57.06978:248 57.09818:8 60.08024:1263 60.12905:15 60.31559:22 60.48197:33 69.06937:117 71.08411:64 71.71964:38 74.05951:133 74.07923:17 81.06898:130 81.09702:11 85.02825:6793 85.08458:36 85.10189:61 85.11724:62 85.15158:19 85.17018:58 85.18669:9 85.21233:52 85.22167:41 85.26002:9 85.35546:39 85.36919:41 85.56615:54 85.65335:24 95.08640:77 97.10132:20 109.50518…
181	407.188	11.844	C22H28N2O4	O=C(OC)C(=COC)C1CC2N(CCC32C(=O)NC=4C=CC=CC43)CC1CC	NA	Rhynchophylline	[M+Na]+	Annotated via MS2 searching of PIM PPT Samples in MSDIAL	0.87	TRUE	5.41	407.19	C22H28N2O4	Indolizidines	DAXYUDFNWXHGBE-KAXDATADSA-N	O=C(OC)C(=COC)C1CC2N(CCC32C(=O)NC=4C=CC=CC43)CC1CC	430	FALSE	TRUE	TRUE	Normalized unit: Intensity; Annotation method: MSMS-Public_all-pos-VS19_3	FALSE	FALSE	7076	0	0	0.95	0.899	0.789	0.866	1	1	1.776	317.26	Pos_Met_Kit_PQC_it1	407.18845:25518 408.19311:3447 409.19778:1471	79.05229:123 97.10952:21 97.16419:13 97.69663:42 109.06563:93 116.04177:11 117.37730:12 125.09466:68 163.11119:18 166.05029:50 171.10010:86 172.10345:131 188.02752:117 189.11461:100 202.11351:158 222.05572:87 228.00236:71 228.04885:165 234.92035:30 240.16774:95 240.21041:9 257.17614:92 257.45027:33 258.17766:227 258.34952:7 258.61681:12 258.69984:16 258.98926:20 261.12120:52 272.08348:52 272.1147…
182	409.183	3.144	C19H30O8	CC(=O)[CH]=[C]=[C]1C(C)(C)CC(CC1(C)O)O[C@@H]2O[C@H](CO)[C@@H](O)[C@H](O)[C@H]2O	NA	low score: NCGC00385291-01_C19H30O8_3-Buten-2-one, 4-[4-(beta-D-glucopyranosyloxy)-2-hydroxy-2,6,6-trimethylcyclohexylidene]-	[M+Na]+	Annotated via MS2 searching of PIM PPT Samples in MSDIAL	0.87	TRUE	-1	409.183	C19H30O8	Terpene glycosides	OSUSRWMGHUUXBY-OHWUEDFNSA-N	CC(=O)[CH]=[C]=[C]1C(C)(C)CC(CC1(C)O)O[C@@H]2O[C@H](CO)[C@@H](O)[C@H](O)[C@H]2O	530	FALSE	TRUE	FALSE	Normalized unit: Intensity; Annotation method: MSMS-Public_all-pos-VS19_3	FALSE	FALSE	7103	0	0	1	0.538	0.769	0.891	1	0.5	1.533	90.42	Pos_Met_Kit_PQC_it2	409.18359:15148 410.18826:2613 411.19293:1058	45.03337:373 45.06485:16 45.11585:66 46.03529:81 59.04936:468 59.10699:5 59.43798:22 60.05244:86 61.03409:8 72.15817:19 73.02778:118 73.06532:194 73.10721:9 83.08480:13 85.06514:84 87.04247:131 87.08047:6 89.05979:747 89.10787:18 89.25309:34 89.39037:33 89.40986:18 89.57330:8 90.06286:260 90.11084:9 91.06252:147 102.56874:180 102.60399:9 103.07401:274 103.11699:7 106.06323:33 116.07636:123 118.09…
183	411.183	14.757	C22H28O6	O=C1OC2CC3C(C=C(OC)C(=O)C3(C)C4C(=O)C(OC)=C(C)C(C1)C24C)C	NA	quassin	[M+Na]+	Annotated via MS2 searching of PIM PPT Samples in MSDIAL	0.67	TRUE	6.4	411.18	C22H28O6	Quassinoids	IOSXSVZRTUWBHC-DJFCUZIKSA-N	O=C1OC2CC3C(C=C(OC)C(=O)C3(C)C4C(=O)C(OC)=C(C)C(C1)C24C)C	430	FALSE	TRUE	TRUE	Normalized unit: Intensity; Annotation method: MSMS-Public_all-pos-VS19_3	FALSE	FALSE	7127	0	0	0.74	0.993	0.866	0.859	1	0.5	1.671	105.4	Pos_Met_Kit_PQC_it1	411.18384:12718 412.18851:2117 413.19317:0	75.29073:15 78.98621:56 81.06948:255 86.03038:103 86.06357:6 86.07962:7 144.99432:28 194.96458:76 248.03967:107 260.96310:8 272.07770:198 272.15834:5 279.95983:85 288.09258:136 289.09955:158 290.08869:611 290.27990:17 290.43370:20 290.95848:10 291.28121:11 304.88990:15 326.05221:132 326.09240:6 326.46659:14 326.77281:39 354.92842:101 354.99476:5 411.18308:7908 411.28221:97 411.32546:20 411.34910:…
184	411.199	11.742	C19H32O8	CC(=O)CCC/1=C(C)/C(O[C@@H]2O[C@H](CO)[C@@H](O)[C@H](O)[C@H]2O)C(O)CC1(C)C	NA	NCGC00380213-01_C19H32O8_2-Butanone, 4-[3-(beta-D-glucopyranosyloxy)-4-hydroxy-2,6,6-trimethyl-1-cyclohexen-1-yl]-	[M+Na]+	Annotated via MS2 searching of PIM PPT Samples in MSDIAL	0.93	TRUE	-1	411.199	C19H32O8	Terpene glycosides	JVIDANAJZDBKRL-FJUMDGKUSA-N	CC(=O)CCC/1=C(C)/C(O[C@@H]2O[C@H](CO)[C@@H](O)[C@H](O)[C@H]2O)C(O)CC1(C)C	430	FALSE	TRUE	TRUE	Normalized unit: Intensity; Annotation method: MSMS-Public_all-pos-VS19_3	FALSE	FALSE	7130	0	0	1	0.928	0.938	0.871	1	0.5	1.807	418.13	Pos_Met_Kit_PQC_it1	411.19882:49748 412.20349:10003 413.20816:2382	43.34466:39 67.05398:145 95.08472:88 96.55566:23 98.09461:196 143.15425:20 184.07182:259 233.12672:20 234.14529:54 234.18251:8 251.12007:85 257.17038:100 279.14994:110 279.22765:7 292.04484:45 297.16100:316 297.25090:7 297.56110:10 298.16302:100 304.79281:14 310.07277:88 326.34865:32 326.77263:19 339.21915:45 341.44376:21 344.00776:72 393.19794:26 411.19693:5674 411.29974:57 411.34307:30 411.4224…
185	411.199	10.792	C19H32O8	CC(=O)CCC/1=C(C)/C(O[C@@H]2O[C@H](CO)[C@@H](O)[C@H](O)[C@H]2O)C(O)CC1(C)C	NA	NCGC00380213-01_C19H32O8_2-Butanone, 4-[3-(beta-D-glucopyranosyloxy)-4-hydroxy-2,6,6-trimethyl-1-cyclohexen-1-yl]-	[M+Na]+	Annotated via MS2 searching of PIM PPT Samples in MSDIAL	0.93	TRUE	-1	411.199	C19H32O8	Terpene glycosides	JVIDANAJZDBKRL-FJUMDGKUSA-N	CC(=O)CCC/1=C(C)/C(O[C@@H]2O[C@H](CO)[C@@H](O)[C@H](O)[C@H]2O)C(O)CC1(C)C	430	FALSE	TRUE	TRUE	Normalized unit: Intensity; Annotation method: MSMS-Public_all-pos-VS19_3	FALSE	FALSE	7132	0	0	1	0.928	0.938	0.871	1	0.5	1.807	335.31	Pos_Met_Kit_PQC_it1	411.19891:47515 412.20358:12311 413.20825:2584	86.05881:7 104.20664:26 159.10486:49 159.55453:11 184.06705:101 241.10816:17 257.17262:28 261.18030:44 281.09686:131 297.16621:189 297.20939:14 297.51944:36 297.55516:26 344.00335:156 369.50291:17 394.20079:12 394.22004:6 411.19956:5068 411.35592:41 411.38245:18 411.50320:31 411.53346:34 411.59436:20 411.63719:68 411.67751:40 411.74135:15 411.78231:18 411.88218:15 412.07180:32 412.09332:14 412.20…
186	415.211	2.079	C24H32O7	CC(=O)O[C@H]1C[C@H](OC(C)=O)[C@]2(C)[C@H](CC[C@@]34O[C@@H]3C/5=C(C)/C(=O)O[C@@H]5C[C@@H]24)C1(C)C	NA	NCGC00347704-02_C24H32O7_2H-Oxireno[1,10a]phenanthro[3,2-b]furan-10(11bH)-one, 5,7-bis(acetyloxy)-3,3a,4,5,6,7,7a,7b,8,8a-decahydro-4,4,7a,11-tetramethyl-, (1aS,3aR,5S,7S,7aR,7bS,8aR,11bR)-	[M-H2O+H]+	Annotated via MS2 searching of PIM PPT Samples in MSDIAL	0.73	TRUE	-1	415.212	C24H32O7	Naphthofurans	YOELDOOOBJSHSZ-SRFZOMHBSA-N	CC(=O)O[C@H]1C[C@H](OC(C)=O)[C@]2(C)[C@H](CC[C@@]34O[C@@H]3C/5=C(C)/C(=O)O[C@@H]5C[C@@H]24)C1(C)C	430	FALSE	TRUE	TRUE	Normalized unit: Intensity; Annotation method: MSMS-Public_all-pos-VS19_3	FALSE	FALSE	7202	0	0	1	0.718	0.848	0.78	1	0.11	1.561	465.61	Pos_Met_Kit_PQC_it1	415.21167:75761 416.21634:19653 417.22101:4266	45.03262:196 48.67698:25 49.86648:6 57.03294:71 57.05367:7 59.89657:20 67.05214:83 71.04921:62 71.08529:389 71.14232:5 71.48841:9 72.22473:20 73.06416:135 80.31797:20 81.06752:185 81.09400:20 81.11318:11 85.09934:225 85.14847:9 87.04379:276 87.07520:17 87.29067:31 89.05876:708 89.10585:5 89.32488:33 91.05324:197 91.07840:23 91.09187:11 95.08289:235 95.12277:5 104.06263:33 105.06957:126 105.12099:…
187	423.17	2.516	C22H23ClN6O	ClC=1N=C(N(C1CO)CC2=CC=C(C=C2)C3=CC=CC=C3C=4N=NNN4)CCCC	NA	Losartan	[M+H]+	Annotated via MS2 searching of PIM PPT Samples in MSDIAL	0.93	TRUE	-1	423.169	C22H23ClN6O	Biphenyls and derivatives	PSIFNNKUMBGKDQ-UHFFFAOYSA-N	ClC=1N=C(N(C1CO)CC2=CC=C(C=C2)C3=CC=CC=C3C=4N=NNN4)CCCC	430	FALSE	TRUE	TRUE	Normalized unit: Intensity; Annotation method: MSMS-Pos-FiehnHILIC (1)_1	FALSE	FALSE	7313	0	0	0.96	0.846	0.998	0.785	5	0.23	1.701	278.25	Pos_Met_Kit_PQC_it3	423.17090:14074 424.17557:5549 425.18023:4905	54.04139:70 55.05388:91 57.03250:253 57.06752:119 59.06060:224 59.08550:9 61.03760:128 61.57351:6 65.03722:112 69.06988:227 74.17036:159 74.20230:8 79.05295:157 79.09455:5 81.04461:62 81.06902:162 82.06520:82 83.05877:114 83.08515:9 85.03915:115 85.07626:6 87.05250:117 87.19660:9 95.08252:139 95.12273:9 96.08186:133 97.03768:86 97.10275:147 97.12669:21 100.05062:78 105.06890:223 107.08404:79 113.…
188	423.17	1.914	C22H23ClN6O	ClC=1N=C(N(C1CO)CC2=CC=C(C=C2)C3=CC=CC=C3C=4N=NNN4)CCCC	NA	low score: Losartan	[M+H]+	Annotated via MS2 searching of PIM PPT Samples in MSDIAL	0.93	TRUE	-1	423.169	C22H23ClN6O	Biphenyls and derivatives	PSIFNNKUMBGKDQ-UHFFFAOYSA-N	ClC=1N=C(N(C1CO)CC2=CC=C(C=C2)C3=CC=CC=C3C=4N=NNN4)CCCC	530	FALSE	TRUE	FALSE	Normalized unit: Intensity; Annotation method: MSMS-Pos-FiehnHILIC (1)_1	FALSE	FALSE	7314	0	0	1	0.495	0.633	0.728	3	0.14	1.329	428.99	Pos_Met_Kit_PQC_it3	423.16919:45500 424.17386:13586 425.17852:15324	57.03342:483 57.25850:11 58.03513:255 58.07546:166 58.09031:23 67.05327:154 67.09179:6 69.03228:80 69.06896:9 71.04796:114 71.08517:240 71.13052:5 71.32324:6 75.04399:169 75.06627:16 76.04598:106 80.04973:137 82.07461:80 83.30432:12 85.03917:276 85.08371:7 86.06594:89 89.05744:43 93.06894:131 95.08550:165 95.11643:11 96.08825:245 96.11005:31 96.13384:16 97.06308:154 97.09921:110 97.71366:12 98.10…
189	424.342	4.909	C25H45NO4	CCCCCC=CCC=CCCCCCCCC(=O)OC(CC(=O)[O-])C[N+](C)(C)C	NA	low score: Linoleyl Carnitine	[M+H]+	Annotated via MS2 searching of PIM PPT Samples in MSDIAL	0.93	TRUE	-1	424.342	C25H45NO4	Acyl carnitines	MJLXQSQYKZWZCB-OKLKQMLOSA-N	CCCCCC=CCC=CCCCCCCCC(=O)OC(CC(=O)[O-])C[N+](C)(C)C	530	FALSE	TRUE	FALSE	Normalized unit: Intensity; Annotation method: MSMS-Public_all-pos-VS19_3	FALSE	FALSE	7328	0	0	1	0.482	0.709	0.748	2	0.4	1.412	23379.4	Pos_Met_Kit_PQC_it3	424.34222:76318 425.34689:19993 426.35156:22640	45.03302:547 45.06461:12 45.19239:20 46.03573:143 46.05669:7 46.11099:10 55.05252:183 55.08583:5 60.08032:246 60.11760:6 60.27300:53 67.05241:169 67.08317:12 69.06976:470 73.03111:69 81.06867:41 81.36519:37 83.04779:140 83.06792:27 83.08655:256 83.11835:13 83.13143:7 83.22904:17 84.07778:123 84.09802:15 84.11309:7 85.02836:2229 85.07756:34 85.11007:34 85.13674:27 85.17404:33 85.21021:25 85.26821:…
190	426.358	4.763	C25H47NO4	CCCCCCCC/C=C\CCCCCCCC(=O)O[C@H](CC(=O)[O-])C[N+](C)(C)C	NA	Oleoyl-L-Carnitine	[M+H]+	Annotated via MS2 searching of PIM PPT Samples in MSDIAL	0.93	TRUE	5.863	426.358	C25H47NO4	Acyl carnitines	IPOLTUVFXFHAHI-WHIOSMTNSA-N	CCCCCCCC/C=C\CCCCCCCC(=O)O[C@H](CC(=O)[O-])C[N+](C)(C)C	430	FALSE	TRUE	TRUE	Normalized unit: Intensity; Annotation method: MSMS-Public_all-pos-VS19_3	FALSE	FALSE	7359	0	0	1	0.719	0.81	0.8	3	0.6	1.631	1190.68	Pos_Met_Kit_PQC_it1	426.35800:128547 427.36267:42012 428.36734:37986	45.03241:409 45.05077:24 45.11100:32 45.13899:73 55.05387:151 55.07336:15 55.08846:5 57.07009:151 60.08061:1192 60.12771:6 60.45525:42 61.08393:153 61.12066:5 67.01441:178 67.04351:14 68.53275:14 69.06630:33 69.20532:25 71.08607:158 81.07044:307 81.10951:13 83.08408:65 85.02854:9267 85.09985:263 85.12623:43 85.16453:35 85.19553:62 85.21932:88 85.28272:10 85.29541:20 85.33181:11 85.39128:13 85.570…
191	432.24	1.674	C22H30O6	CC1C(O)C2(OC(C)=O)C(C3\C=C(CO)/CC4C(\C=C(C)/C4=O)C13O)C2(C)C	NA	NCGC00385123-01_C22H30O6_7b,9-Dihydroxy-3-(hydroxymethyl)-1,1,6,8-tetramethyl-5-oxo-1,1a,1b,4,4a,5,7a,7b,8,9-decahydro-9aH-cyclopropa[3,4]benzo[1,2-e]azulen-9a-yl acetate	[M+ACN+H]+	Annotated via MS2 searching of PIM PPT Samples in MSDIAL	1	TRUE	-1	432.238	C22H30O6	Tigliane and ingenane diterpenoids	WZYGIALDVOKLLL-UHFFFAOYSA-N	CC1C(O)C2(OC(C)=O)C(C3\C=C(CO)/CC4C(\C=C(C)/C4=O)C13O)C2(C)C	430	FALSE	TRUE	TRUE	Normalized unit: Intensity; Annotation method: MSMS-Public_all-pos-VS19_3	FALSE	FALSE	7472	0	0	0.99	0.725	0.97	0.685	2	0.07	1.58	44981.4	Pos_Met_Kit_PQC_it3	432.23889:3178661 433.24356:872229 434.24823:141173	43.01751:105 45.03205:81 46.06387:90 49.17035:8 55.07044:31 55.91531:6 57.03256:428 57.06718:167 59.04857:256 59.08557:14 61.02686:217 61.03875:171 61.06636:14 61.07808:11 69.03288:344 69.06025:18 69.16956:16 69.65816:35 73.15436:24 73.45342:16 79.05489:142 81.03238:191 81.06052:12 83.04867:235 83.08980:10 83.18762:10 83.30433:23 85.12304:12 85.51253:25 87.04433:74 88.38906:31 91.04046:293 91.052…
192	437.194	1.681	C24H30O6	CCC(C)\C=C(C)\C=C\C1=C\C/2=C/C(=O)C3(C)OC(C)(O)C(C3C2=C\O1)C(=O)OC	NA	NCGC00381156-01_C24H30O6_Methyl 3-[(1E,3E)-3,5-dimethyl-1,3-heptadien-1-yl]-8-hydroxy-6a,8-dimethyl-6-oxo-6a,8,9,9a-tetrahydro-6H-furo[2,3-h]isochromene-9-carboxylate	[M+Na]+	Annotated via MS2 searching of PIM PPT Samples in MSDIAL	1	TRUE	-1	437.193	C24H30O6	Cyclohexenones	VYXBNIDRQOAAHX-RQADFKIXSA-N	CCC(C)\C=C(C)\C=C\C1=C\C/2=C/C(=O)C3(C)OC(C)(O)C(C3C2=C\O1)C(=O)OC	430	FALSE	TRUE	TRUE	Normalized unit: Intensity; Annotation method: MSMS-Public_all-pos-VS19_3	FALSE	FALSE	7542	0	0	1	0.832	0.884	0.83	1	0.14	1.658	5268.75	Pos_Met_Kit_PQC_it2	437.19363:874125 438.19830:220826 439.20297:38795	61.03731:40 69.29593:32 77.03628:160 77.06210:13 77.39409:193 81.06970:128 83.04917:158 84.08050:256 89.05781:171 89.09925:6 95.08266:92 95.10145:18 97.10328:111 111.08069:176 111.11135:25 111.13584:11 112.08300:105 121.10156:276 123.07837:76 133.09983:68 135.11352:143 135.16305:9 135.46880:21 136.04947:91 139.17283:5 147.03251:47 147.11259:121 147.14581:8 148.07000:142 148.12429:7 152.07579:137 …
193	437.235	3.248	C18H38O10	OCCOCCOCCOCCOCCOCCOCCOCCOCCO	NA	Nonaethylene glycol	[M+Na]+	Annotated via MS2 searching of PIM PPT Samples in MSDIAL	1	TRUE	7.287	437.236	C18H38O10	Polyethylene glycols	YZUUTMGDONTGTN-UHFFFAOYSA-N	OCCOCCOCCOCCOCCOCCOCCOCCOCCO	430	FALSE	TRUE	TRUE	Normalized unit: Intensity; Annotation method: MSMS-Public_all-pos-VS19_3	FALSE	FALSE	7544	0	0	0.99	1	0.866	0.866	1	1	1.884	626.78	Pos_Met_Kit_PQC_it1	437.23636:66012 438.24103:14409 439.24569:3276	45.03299:536 45.05324:22 58.21871:20 71.04878:84 73.02552:141 73.06314:112 73.17039:11 80.05515:154 80.10992:10 89.05935:914 89.09624:27 89.10482:13 89.63895:8 90.06270:171 90.08943:19 91.16855:15 97.05995:100 97.07990:10 102.57023:80 115.07342:57 117.09147:149 117.85961:41 118.94716:13 124.08137:58 124.90194:14 125.30123:8 133.08490:496 133.14368:11 133.18040:10 133.49586:20 133.78513:10 134.088…
194	449.178	3.895	C21H30O9	C[C@@]1(O)CC[C@@H]2[C@H](OC(=O)C2=C)[C@@H]3[C@H]1C[C@H](O[C@@H]4O[C@H](CO)[C@@H](O)[C@H](O)[C@H]4O)C3=C	NA	low score: NCGC00385793-01_C21H30O9_Azuleno[4,5-b]furan-2(3H)-one, 8-(beta-D-glucopyranosyloxy)decahydro-6-hydroxy-6-methyl-3,9-bis(methylene)-, (3aS,6R,6aR,8S,9aR,9bS)-	[M+Na]+	Annotated via MS2 searching of PIM PPT Samples in MSDIAL	0.33	TRUE	-1	449.178	C21H30O9	Guaianolides and derivatives	FTIDKIAZUNXNCJ-WBYQCALVSA-N	C[C@@]1(O)CC[C@@H]2[C@H](OC(=O)C2=C)[C@@H]3[C@H]1C[C@H](O[C@@H]4O[C@H](CO)[C@@H](O)[C@H](O)[C@H]4O)C3=C	530	FALSE	TRUE	FALSE	Normalized unit: Intensity; Annotation method: MSMS-Public_all-pos-VS19_3	FALSE	FALSE	7749	0	0	1	0.511	0.665	0.833	1	0.13	1.386	2200.92	Pos_Met_Kit_PQC_it2	449.17847:11671 450.18313:2093 451.18780:0	57.06943:129 83.08412:172 85.06303:129 87.58997:13 89.05961:25 89.16301:25 90.18608:10 91.05445:222 91.10423:6 126.12686:154 127.11338:110 133.08292:91 175.09303:175 175.15029:15 188.06584:99 188.75179:8 199.04638:14 202.11575:45 214.21810:117 270.31510:94 271.61166:16 273.14582:800 273.22592:11 273.25559:37 273.43296:11 273.49006:23 273.63188:6 273.83935:18 279.34328:6 310.06919:31 312.06400:58 …
195	453.188	1.795	C27H24N4O3	O=C1C=CC=C2N1CC3CN(C(=O)C4=CN(C(=O)C=5C=CC=CC54)CC=6C=CN=CC6)CC2C3	NA	(1R,5S)-3-(1-oxo-2-(pyridin-4-ylmethyl)-1,2-dihydroisoquinoline-4-carbonyl)-3,4,5,6-tetrahydro-1H-1,5-methanopyrido[1,2-a][1,5]diazocin-8(2H)-one	[M+H]+	Annotated via MS2 searching of PIM PPT Samples in MSDIAL	0.93	TRUE	5.05	453.19	C27H24N4O3	Cytisine and derivatives	HRIXOCFMOJEHEU-UXHICEINSA-N	O=C1C=CC=C2N1CC3CN(C(=O)C4=CN(C(=O)C=5C=CC=CC54)CC=6C=CN=CC6)CC2C3	430	FALSE	TRUE	TRUE	Normalized unit: Intensity; Annotation method: MSMS-Public_all-pos-VS19_3	FALSE	FALSE	7828	0	0	0.64	0.829	0.724	0.858	1	0.5	1.465	4785.97	Pos_Met_Kit_PQC_it2	453.18527:79411 454.18994:22940 455.19461:4237	43.01514:41 55.05581:135 55.09570:7 57.03305:298 57.06847:114 57.09004:9 57.67154:29 58.03440:52 58.05198:8 61.03651:82 61.46180:17 67.05388:115 71.04707:104 71.05816:161 71.30801:52 71.41783:18 72.08919:89 75.04276:210 75.20599:16 75.36172:24 77.04768:173 77.07736:15 83.04808:151 83.07446:52 86.05805:174 86.07818:14 89.05766:167 89.49774:26 96.08595:50 97.06330:79 99.04170:107 99.05481:145 99.07…
196	453.209	3.248	C21H34O9	CC1CC(O[C@@H]2O[C@H](CO)[C@@H](O)[C@H](O)[C@H]2O)C(O)(CC/3=C(C)/C(=O)CC13)C(C)(C)O	NA	NCGC00384740-01_C21H34O9_2(1H)-Azulenone, 6-(beta-D-glucopyranosyloxy)-4,5,6,7,8,8a-hexahydro-5-hydroxy-5-(1-hydroxy-1-methylethyl)-3,8-dimethyl-	[M+Na]+	Annotated via MS2 searching of PIM PPT Samples in MSDIAL	0.87	TRUE	-1	453.209	C21H34O9	Terpene glycosides	HVAVGMDRUJHUOH-UURFWDJCSA-N	CC1CC(O[C@@H]2O[C@H](CO)[C@@H](O)[C@H](O)[C@H]2O)C(O)(CC/3=C(C)/C(=O)CC13)C(C)(C)O	430	FALSE	TRUE	TRUE	Normalized unit: Intensity; Annotation method: MSMS-Public_all-pos-VS19_3	FALSE	FALSE	7829	0	0	0.98	0.923	0.938	0.866	1	0.5	1.791	105.63	Pos_Met_Kit_PQC_it2	453.21057:16358 454.21524:3246 455.21991:0	59.04766:337 73.06611:145 73.09467:7 80.55650:225 80.59655:16 80.61826:5 83.05854:24 83.54474:12 89.05984:208 99.07803:128 100.10916:124 100.12763:21 102.06804:310 102.08661:57 102.12047:12 102.13170:9 104.07653:70 132.06923:45 134.58090:10 148.07572:98 177.10793:18 177.30430:14 178.11873:116 178.16394:8 185.13517:136 185.20490:6 200.01012:37 228.41456:15 263.39368:65 263.43487:5 288.09128:194 28…
197	453.246	9.586	C22H38O8	OC1CC2C(C)(CCC3(O)C(OC)OC(OC)C3O)C(C)CCC2(C)C4(OC4)C1O	NA	8-[2-(3,4-dihydroxy-2,5-dimethoxyoxolan-3-yl)ethyl]-4a,7,8-trimethylspiro[2,3,5,6,7,8a-hexahydro-1H-naphthalene-4,2'-oxirane]-2,3-diol	[M+Na]+	Annotated via MS2 searching of PIM PPT Samples in MSDIAL	0.73	TRUE	-1	453.246	C22H38O8	O-glycosyl compounds	RLYPFWBODVDUHT-UHFFFAOYSA-N	OC1CC2C(C)(CCC3(O)C(OC)OC(OC)C3O)C(C)CCC2(C)C4(OC4)C1O	430	FALSE	TRUE	TRUE	Normalized unit: Intensity; Annotation method: MSMS-Public_all-pos-VS19_3	FALSE	FALSE	7833	0	0	1	0.738	0.97	0.728	1	0.07	1.606	203.01	Pos_Met_Kit_PQC_it3	453.24545:14552 454.25012:2819 455.25479:0	75.04333:199 89.05848:225 89.10615:12 104.10666:132 104.12643:18 111.06752:53 123.11345:19 144.98996:97 145.66448:7 177.11358:182 184.06822:111 184.11184:8 187.13531:80 201.05367:15 227.13176:58 228.00979:69 229.00721:130 235.09368:82 235.53038:17 241.08895:73 241.14143:9 248.68043:36 262.03728:77 271.19278:109 277.05903:88 277.16292:79 277.19153:23 277.22023:5 277.23750:6 278.36736:19 282.13295:…
198	454.292	7.371	C21H44NO7P	[H][C@@](O)(COC(=O)CCCCCCCCCCCCCCC)COP(O)(=O)OCCN	NA	1-palmitoyl-2-hydroxy-sn-glycero-3-phosphoethanolamine	[M+H]+	Annotated via MS2 searching of PIM PPT Samples in MSDIAL	0.73	TRUE	5.967	454.293	C21H44NO7P	1-acyl-sn-glycero-3-phosphoethanolamines	YVYMBNSKXOXSKW-HXUWFJFHSA-N	[H][C@@](O)(COC(=O)CCCCCCCCCCCCCCC)COP(O)(=O)OCCN	430	FALSE	TRUE	TRUE	Normalized unit: Intensity; Annotation method: MSMS-Public_all-pos-VS19_3	FALSE	FALSE	7863	0	0	0.99	0.602	0.937	0.77	2	0.2	1.552	147.48	Pos_Met_Kit_PQC_it1	454.29196:9793 455.29663:2950 456.30130:699	44.04871:631 44.08162:20 44.15272:17 44.18695:6 44.22128:10 45.05144:173 45.29068:6 45.45439:19 57.46749:32 62.05951:372 62.09789:24 62.16108:17 62.26699:34 62.36101:30 69.06850:54 71.08448:90 89.05899:35 107.35847:35 155.00872:113 216.35760:29 239.75841:17 282.27270:125 313.27274:1265 313.42785:47 313.48248:6 313.57342:25 313.65986:39 313.74564:24 313.78927:41 314.04589:27 314.16261:5 314.27827:…
199	458.273	21.668	C23H40NO6P	null	NA	low score: Unknown (carbon number 23); PlaSMA ID-2506	[M+H]+	Annotated via MS2 searching of PIM PPT Samples in MSDIAL	0.93	TRUE	3.84	458.274	C23H40NO6P	Unknown	null	null	530	FALSE	TRUE	FALSE	Normalized unit: Intensity; Annotation method: MSMS-Public_all-pos-VS19_3	FALSE	FALSE	7929	0	0	0.92	0.384	0.828	0.652	1	0.08	1.167	710.09	Pos_Met_Kit_PQC_it1	458.27219:51410 459.27685:13830 460.28152:2766	60.05498:124 60.07871:5 70.06540:1056 70.09366:39 70.10817:18 70.18874:26 89.05602:90 92.34047:22 95.05650:166 112.08577:112 115.05161:268 115.08596:295 115.11845:22 115.76977:15 128.95219:276 129.07360:18 129.39599:31 133.08350:100 133.69554:7 141.24498:33 141.54188:31 143.08050:28 150.05789:85 150.08500:9 150.10844:99 155.08228:29 155.22947:44 157.09880:64 169.13616:140 169.16120:32 181.10646:8…
200	469.181	1.815	C24H30O8	O(C=1C=C(C=C(OC)C1OC)C2OCC3C(OCC23)C4=CC(OC)=C(OC)C(OC)=C4)C	NA	Yangambin	[M+Na]+	Annotated via MS2 searching of PIM PPT Samples in MSDIAL	0.67	TRUE	5.96	469.18	C24H30O8	Furanoid lignans	HRLFUIXSXUASEX-VDJKQJETSA-N	O(C=1C=C(C=C(OC)C1OC)C2OCC3C(OCC23)C4=CC(OC)=C(OC)C(OC)=C4)C	430	FALSE	TRUE	TRUE	Normalized unit: Intensity; Annotation method: MSMS-Public_all-pos-VS19_3	FALSE	FALSE	8100	0	0	0.98	0.795	0.917	0.822	1	0.11	1.636	150.04	Pos_Met_Kit_PQC_it3	469.17889:25186 470.18356:7754 471.18823:0	45.03254:161 57.03302:172 57.04123:91 62.15164:134 62.18215:6 69.06914:88 81.07102:40 82.03803:86 83.04911:193 83.08450:117 83.11343:6 89.05788:181 89.19079:7 89.26573:46 89.28861:25 89.30493:5 94.07347:86 94.09999:10 98.06533:55 98.10345:25 99.07637:121 99.10506:13 102.09013:74 113.22779:15 117.05448:50 119.08374:57 133.06468:86 138.06441:50 145.10537:20 150.78578:51 151.10942:152 152.04474:91 1…
201	478.292	7.254	C23H44NO7P	O=C(OCC(O)COP(=O)(O)OCCN)CCCCCCCC=CCC=CCCCCC	NA	low score: LPE 18:2	[M+H]+	Annotated via MS2 searching of PIM PPT Samples in MSDIAL	0.93	TRUE	9.24	478.293	C23H44NO7P	1-acyl-sn-glycero-3-phosphoethanolamines	DBHKHNGBVGWQJE-UHFFFAOYSA-N	O=C(OCC(O)COP(=O)(O)OCCN)CCCCCCCC=CCC=CCCCCC	530	FALSE	TRUE	FALSE	Normalized unit: Intensity; Annotation method: MSMS-Public_all-pos-VS19_3	FALSE	FALSE	8269	0	0	1	0.436	0.81	0.625	1	0.07	1.342	378.1	Pos_Met_Kit_PQC_it1	478.29315:38757 479.29782:10966 480.30249:4154	44.04905:872 44.07147:28 44.17086:14 57.06867:43 62.05990:381 62.08181:18 62.11412:8 67.05232:159 73.21165:11 81.06988:220 83.08473:177 83.10885:17 83.12456:11 86.09572:653 86.12911:28 91.05078:195 98.98290:50 109.06058:38 119.08381:41 123.11594:263 124.11793:133 133.09848:59 135.11676:96 139.11445:76 150.09824:121 155.00902:286 155.48707:22 158.93042:19 164.15145:65 173.01783:176 173.10631:45 17…
202	481.262	3.376	C20H42O11	OCCOCCOCCOCCOCCOCCOCCOCCOCCOCCO	NA	Decaethylene glycol	[M+Na]+	Annotated via MS2 searching of PIM PPT Samples in MSDIAL	0.93	TRUE	7.738	481.262	C20H42O11	Polyethylene glycols	DTPCFIHYWYONMD-UHFFFAOYSA-N	OCCOCCOCCOCCOCCOCCOCCOCCOCCOCCO	430	FALSE	TRUE	TRUE	Normalized unit: Intensity; Annotation method: MSMS-Public_all-pos-VS19_3	FALSE	FALSE	8326	0	0	1	0.761	0.812	0.866	1	1	1.74	807.17	Pos_Met_Kit_PQC_it1	481.26239:69750 482.26706:16093 483.27173:2980	43.37038:46 43.39043:6 45.03304:1607 45.14489:9 45.15500:9 57.06960:72 72.10900:14 72.64425:16 73.06526:1376 73.10861:29 73.13687:9 73.24339:18 73.28483:25 73.36479:5 74.02240:15 87.04245:214 87.09348:6 89.05944:3068 89.10392:46 89.12118:13 89.16937:22 89.22930:21 89.25667:23 89.31124:53 89.48182:35 89.52054:10 89.66227:17 90.06344:88 102.06759:399 102.13172:10 111.07052:179 115.07251:98 117.0911…
203	482.324	6.815	C23H48NO7P	[H][C@@](O)(COC(=O)CCCCCCCCCCCCCC)COP([O-])(=O)OCC[N+](C)(C)C	NA	1-pentadecanoyl-2-hydroxy-sn-glycero-3-phosphocholine	[M+H]+	Annotated via MS2 searching of PIM PPT Samples in MSDIAL	0.73	TRUE	5.666	482.324	C23H48NO7P	1-acyl-sn-glycero-3-phosphocholines	RJZVWDTYEWCUAR-JOCHJYFZSA-N	[H][C@@](O)(COC(=O)CCCCCCCCCCCCCC)COP([O-])(=O)OCC[N+](C)(C)C	430	FALSE	TRUE	TRUE	Normalized unit: Intensity; Annotation method: MSMS-Public_all-pos-VS19_3	FALSE	FALSE	8339	0	0	0.99	0.638	0.97	0.704	1	0.08	1.548	161.13	Pos_Met_Kit_PQC_it3	482.32343:11406 483.32809:3296 484.33276:299	60.07961:125 66.94008:97 66.96344:10 71.07456:112 81.75665:61 81.76712:34 85.09794:56 86.09430:54 86.21766:22 89.05845:58 89.12229:15 97.10180:138 98.98334:159 99.01169:15 99.03114:6 104.18774:16 125.00150:234 125.05462:9 133.08870:272 133.13078:18 137.09483:99 139.21241:10 176.10559:49 177.10948:106 177.13762:21 179.96147:39 179.98073:8 184.07326:7557 184.13477:116 184.15754:36 184.18479:11 184.…
204	482.325	7.378	C23H48NO7P	[H][C@@](O)(COC(=O)CCCCCCCCCCCCCC)COP([O-])(=O)OCC[N+](C)(C)C	NA	1-pentadecanoyl-2-hydroxy-sn-glycero-3-phosphocholine	[M+H]+	Annotated via MS2 searching of PIM PPT Samples in MSDIAL	0.93	TRUE	5.666	482.324	C23H48NO7P	1-acyl-sn-glycero-3-phosphocholines	RJZVWDTYEWCUAR-JOCHJYFZSA-N	[H][C@@](O)(COC(=O)CCCCCCCCCCCCCC)COP([O-])(=O)OCC[N+](C)(C)C	430	FALSE	TRUE	TRUE	Normalized unit: Intensity; Annotation method: MSMS-Public_all-pos-VS19_3	FALSE	FALSE	8341	0	0	1	0.81	0.861	0.839	2	0.17	1.642	1167.03	Pos_Met_Kit_PQC_it1	482.32422:84301 483.32889:21479 484.33355:3654	57.06965:154 57.10732:6 68.21495:54 82.97459:81 86.09613:571 89.05824:139 104.10657:4855 104.16051:72 104.16889:26 104.19183:6 104.27519:38 104.31013:31 104.33482:15 104.36312:7 104.47266:13 104.63813:18 120.80350:37 123.11633:150 123.15527:8 124.99824:287 125.04114:6 125.23264:8 125.53857:28 133.08790:15 133.23654:11 182.88696:49 184.07304:6405 184.14311:87 184.21048:64 184.28358:17 184.29948:43…
205	496.341	6.646	C24H50NO7P	CCCCCCCCCCCCCCCC(=O)OCC(COP(=O)([O-])OCC[N+](C)(C)C)O	NA	(2-{[3-(hexadecanoyloxy)-2-hydroxypropyl phosphonato]oxy}ethyl)trimethylazanium	[M+H]+	Annotated via MS2 searching of PIM PPT Samples in MSDIAL	0.93	TRUE	-1	496.34	C24H50NO7P	1-acyl-sn-glycero-3-phosphocholines	ASWBNKHCZGQVJV-UHFFFAOYSA-N	CCCCCCCCCCCCCCCC(=O)OCC(COP(=O)([O-])OCC[N+](C)(C)C)O	430	FALSE	TRUE	TRUE	Normalized unit: Intensity; Annotation method: MSMS-Public_all-pos-VS19_3	FALSE	FALSE	8589	0	0	0.98	0.879	0.866	0.713	1	0.07	1.614	8456.12	Pos_Met_Kit_PQC_it1	496.34064:1064884 497.34530:266588 498.34997:46249	60.08096:42 71.07283:70 86.09472:909 86.12787:21 86.16443:35 86.30770:17 88.21046:19 98.98347:69 104.10620:152 104.13006:14 104.14587:8 124.99891:581 125.05183:8 125.28943:26 126.00135:88 131.70763:39 131.73027:18 151.51322:57 161.63344:14 166.06159:35 184.07288:14531 184.14291:262 184.18464:16 184.20642:77 184.24388:31 184.27348:50 184.32325:10 184.33983:44 184.38730:45 184.41509:30 184.46178:50…
206	510.355	6.503	C25H52NO7P	[H][C@@](O)(COC(=O)CCCCCCCCCCCCCCCC)COP([O-])(=O)OCC[N+](C)(C)C	NA	1-heptadecanoyl-2-hydroxy-sn-glycero-3-phosphocholine	[M+H]+	Annotated via MS2 searching of PIM PPT Samples in MSDIAL	0.93	TRUE	6.291	510.355	C25H52NO7P	1-acyl-sn-glycero-3-phosphocholines	SRRQPVVYXBTRQK-XMMPIXPASA-N	[H][C@@](O)(COC(=O)CCCCCCCCCCCCCCCC)COP([O-])(=O)OCC[N+](C)(C)C	430	FALSE	TRUE	TRUE	Normalized unit: Intensity; Annotation method: MSMS-Public_all-pos-VS19_3	FALSE	FALSE	8803	0	0	1	0.679	0.97	0.722	1	0.09	1.58	216.49	Pos_Met_Kit_PQC_it1	510.35538:16363 511.36004:5401 512.36471:678	57.06851:265 60.07967:56 70.07304:144 71.07043:97 86.09376:211 86.27879:10 87.04020:154 87.09089:6 104.10574:170 120.06683:81 124.99669:47 125.09723:8 164.00624:30 167.40908:30 177.10751:54 184.07348:8884 184.20358:16 184.21795:36 184.27817:69 184.28989:22 184.33021:42 184.34911:11 184.38212:35 184.44182:16 184.47135:13 184.57473:31 184.67339:14 184.85502:10 185.07646:271 186.31774:16 258.10594:1…
207	510.356	7.08	C25H52NO7P	[H][C@@](O)(COC(=O)CCCCCCCCCCCCCCCC)COP([O-])(=O)OCC[N+](C)(C)C	NA	1-heptadecanoyl-2-hydroxy-sn-glycero-3-phosphocholine	[M+H]+	Annotated via MS2 searching of PIM PPT Samples in MSDIAL	0.93	TRUE	6.291	510.355	C25H52NO7P	1-acyl-sn-glycero-3-phosphocholines	SRRQPVVYXBTRQK-XMMPIXPASA-N	[H][C@@](O)(COC(=O)CCCCCCCCCCCCCCCC)COP([O-])(=O)OCC[N+](C)(C)C	430	FALSE	TRUE	TRUE	Normalized unit: Intensity; Annotation method: MSMS-Public_all-pos-VS19_3	FALSE	FALSE	8804	0	0	0.99	0.883	0.795	0.876	4	0.36	1.688	2379.78	Pos_Met_Kit_PQC_it1	510.35602:171149 511.36069:46197 512.36535:9360	54.78858:21 55.20944:8 58.06438:123 58.08951:12 60.07919:78 86.09596:996 86.14399:19 86.15399:21 86.36190:19 86.42829:18 103.58837:8 104.10704:6882 104.17305:50 104.18741:27 104.26424:20 104.27901:61 104.31017:9 104.32783:22 104.34200:26 104.37116:37 104.39969:62 104.43202:15 104.44451:27 104.46553:6 104.48308:18 104.54334:17 104.56440:43 104.63283:6 104.79463:8 104.81362:29 104.89987:9 105.10833…
208	518.17	2.033	C23H27N5O7S	CCN1CCN(C(O)=N[C@@H](C(O)=N[C@H]2[C@H]3SC(C)(C)[C@@H](N3C2=O)C(O)=O)C2=CC=CC=C2)C(=O)C1=O	NA	Piperacillin; LC-ESI-QTOF; MS2; CE	[M+H]+	Annotated via MS2 searching of PIM PPT Samples in MSDIAL	0.8	TRUE	-1	518.17	C23H27N5O7S	Peptides	IVBHGBMCVLDMKU-GXNBUGAJSA-N	CCN1CCN(C(O)=N[C@@H](C(O)=N[C@H]2[C@H]3SC(C)(C)[C@@H](N3C2=O)C(O)=O)C2=CC=CC=C2)C(=O)C1=O	430	FALSE	TRUE	TRUE	Normalized unit: Intensity; Annotation method: MSMS-Pos-MassBank (1)_2	FALSE	FALSE	8957	0	0	0.99	0.917	0.938	0.83	2	0.29	1.749	3060.41	Pos_Met_Kit_PQC_it1	518.16986:26011 519.17453:7222 520.17920:2554	45.03276:199 58.99349:120 73.06435:134 75.41689:11 86.00826:10 87.04210:156 89.06046:52 89.07821:6 89.27844:11 89.53274:54 100.11081:72 115.04899:148 117.07240:93 124.07782:245 124.13982:7 131.06711:50 131.10990:32 132.04267:118 132.27586:36 133.08312:93 133.10577:8 133.16034:10 134.08462:115 135.10301:53 140.14109:34 143.08191:4287 143.13789:72 143.18169:18 143.26622:25 143.27864:21 143.58521:11…
209	518.171	5.144	C23H27N5O7S	CCN1CCN(C(O)=N[C@@H](C(O)=N[C@H]2[C@H]3SC(C)(C)[C@@H](N3C2=O)C(O)=O)C2=CC=CC=C2)C(=O)C1=O	NA	Piperacillin; LC-ESI-QTOF; MS2; CE	[M+H]+	Annotated via MS2 searching of PIM PPT Samples in MSDIAL	0.8	TRUE	-1	518.17	C23H27N5O7S	Peptides	IVBHGBMCVLDMKU-GXNBUGAJSA-N	CCN1CCN(C(O)=N[C@@H](C(O)=N[C@H]2[C@H]3SC(C)(C)[C@@H](N3C2=O)C(O)=O)C2=CC=CC=C2)C(=O)C1=O	430	FALSE	TRUE	TRUE	Normalized unit: Intensity; Annotation method: MSMS-Pos-MassBank (1)_2	FALSE	FALSE	8959	0	0	1	0.914	0.936	0.827	2	0.29	1.748	8522.69	Pos_Met_Kit_PQC_it1	518.17059:100825 519.17526:29738 520.17993:9015	72.05549:207 72.09346:7 73.02694:300 73.08052:6 77.03869:91 106.06213:45 114.03702:138 114.07917:11 115.05036:236 132.04357:109 134.06551:43 143.08090:7439 143.13675:102 143.18746:18 143.21068:34 143.23712:33 143.28265:7 143.30375:40 143.34228:106 143.42758:13 143.45263:26 143.49385:30 143.51486:32 143.54357:12 143.57622:39 143.61470:5 143.78058:86 143.83294:49 144.08309:80 144.38177:27 144.39930…
210	518.171	4.387	C23H27N5O7S	CCN1CCN(C(O)=N[C@@H](C(O)=N[C@H]2[C@H]3SC(C)(C)[C@@H](N3C2=O)C(O)=O)C2=CC=CC=C2)C(=O)C1=O	NA	Piperacillin; LC-ESI-QTOF; MS2; CE	[M+H]+	Annotated via MS2 searching of PIM PPT Samples in MSDIAL	0.93	TRUE	-1	518.17	C23H27N5O7S	Peptides	IVBHGBMCVLDMKU-GXNBUGAJSA-N	CCN1CCN(C(O)=N[C@@H](C(O)=N[C@H]2[C@H]3SC(C)(C)[C@@H](N3C2=O)C(O)=O)C2=CC=CC=C2)C(=O)C1=O	430	FALSE	TRUE	TRUE	Normalized unit: Intensity; Annotation method: MSMS-Pos-MassBank (1)_2	FALSE	FALSE	8960	0	0	0.99	0.917	0.938	0.83	2	0.29	1.747	274324	Pos_Met_Kit_PQC_it1	518.17108:1788728 519.17575:474568 520.18042:144269	45.03291:233 45.05558:9 53.29075:34 70.02872:257 70.06455:85 73.02814:150 73.06442:117 87.04202:24 89.05920:682 89.09487:21 89.11228:7 91.06360:89 91.07390:39 95.05787:24 102.06790:135 102.08606:32 114.03522:79 115.04772:178 115.10465:11 115.46126:12 132.04339:759 132.07201:147 132.11662:12 132.14842:27 133.08267:178 137.17312:17 142.22479:15 142.55193:32 143.08152:21954 143.17998:88 143.23213:90…
211	518.325	7.229	C26H48NO7P	O=C(OCC(O)COP(=O)([O-])OCC[N+](C)(C)C)CCCCC=CCC=CCC=CCCCCC	NA	LPC 18:3	[M+H]+	Annotated via MS2 searching of PIM PPT Samples in MSDIAL	0.93	TRUE	8.75	518.324	C26H48NO7P	1-acyl-sn-glycero-3-phosphocholines	MRTUWVDDQVMUCR-UHFFFAOYSA-N	O=C(OCC(O)COP(=O)([O-])OCC[N+](C)(C)C)CCCCC=CCC=CCC=CCCCCC	430	FALSE	TRUE	TRUE	Normalized unit: Intensity; Annotation method: MSMS-Public_all-pos-VS19_3	FALSE	FALSE	8968	0	0	1	0.821	0.967	0.855	4	0.24	1.718	592.7	Pos_Met_Kit_PQC_it1	518.32410:65388 519.32876:20550 520.33343:634350	45.03226:177 45.04821:19 45.06772:11 50.01958:66 60.08068:245 60.10895:9 81.06622:133 86.09674:172 95.08237:28 104.10737:3215 104.18260:12 104.20083:7 104.25989:6 104.31719:27 104.37299:22 104.40192:19 104.44107:22 104.52901:54 104.66563:50 105.21800:24 116.28043:20 124.99950:300 125.04300:9 138.37892:121 184.07283:3126 184.13164:72 184.15672:19 184.18152:9 184.23743:42 184.33980:31 184.37414:16 …
212	520.343	7.107	C26H50NO7P	O=C(OCC(O)COP(=O)([O-])OCC[N+](C)(C)C)CCCCCCCC=CCC=CCCCCC	NA	LPC 18:2; PlaSMA ID-2753	[M+H]+	Annotated via MS2 searching of PIM PPT Samples in MSDIAL	0.93	TRUE	9.52	520.341	C26H50NO7P	Lipids	SPJFYYJXNPEZDW-UHFFFAOYNA-N	O=C(OCC(O)COP(=O)([O-])OCC[N+](C)(C)C)CCCCCCCC=CCC=CCCCCC	430	FALSE	TRUE	TRUE	Normalized unit: Intensity; Annotation method: MSMS-Public_all-pos-VS19_3	FALSE	FALSE	9009	0	0	0.97	0.799	0.827	0.879	5	0.5	1.672	31984.8	Pos_Met_Kit_PQC_it3	520.34216:4956072 521.34683:1671312 522.35150:561155	86.09662:172 86.12154:15 104.10624:387 104.14772:12 104.46524:16 133.08209:63 184.07156:586 184.25596:57 184.28828:10 184.44317:17 184.47575:27 184.54806:53 207.62211:37 220.13360:13 283.09387:105 288.87438:123 288.90234:30 289.04483:65 289.06290:24 312.45519:50 312.91397:27 370.36741:7 385.33096:13 401.85288:40 401.95148:21 401.98451:21 483.52264:48 502.32013:161 502.64754:14 517.75879:14 520.34…
213	522.358	6.97	C26H52NO7P	O=C(OCC(O)COP(=O)([O-])OCC[N+](C)(C)C)CCCCCCCC=CCCCCCCCC	NA	LPC 18:1; PlaSMA ID-2759	[M+H]+	Annotated via MS2 searching of PIM PPT Samples in MSDIAL	0.93	TRUE	10.28	522.356	C26H52NO7P	Lipids	YAMUFBLWGFFICM-UHFFFAOYNA-N	O=C(OCC(O)COP(=O)([O-])OCC[N+](C)(C)C)CCCCCCCC=CCCCCCCCC	430	FALSE	TRUE	TRUE	Normalized unit: Intensity; Annotation method: MSMS-Public_all-pos-VS19_3	FALSE	FALSE	9044	0	0	0.99	0.846	0.892	0.866	4	0.33	1.708	30001.2	Pos_Met_Kit_PQC_it2	522.35706:3585184 523.36172:1056283 524.36639:2221352	60.08104:803 60.12234:8 60.15384:5 69.06965:97 69.09503:8 86.09632:1400 86.17715:10 86.32055:5 86.68079:48 86.70655:5 91.38264:32 95.08282:125 95.11252:17 104.10684:17545 104.17133:345 104.23728:50 104.26388:108 104.27446:71 104.29594:47 104.31187:23 104.33477:67 104.38762:43 104.40558:29 104.44898:30 104.45852:17 104.47957:41 104.51503:6 104.53675:10 104.56094:11 104.58582:11 104.73979:33 105.01…
214	524.371	6.353	C26H54NO7P	[H][C@@](O)(COC(=O)CCCCCCCCCCCCCCCCC)COP([O-])(=O)OCC[N+](C)(C)C	NA	1-Stearoyl-sn-glycero-3-phosphocholine	[M+H]+	Annotated via MS2 searching of PIM PPT Samples in MSDIAL	0.93	TRUE	6.585	524.371	C26H54NO7P	1-acyl-sn-glycero-3-phosphocholines	IHNKQIMGVNPMTC-RUZDIDTESA-N	[H][C@@](O)(COC(=O)CCCCCCCCCCCCCCCCC)COP([O-])(=O)OCC[N+](C)(C)C	430	FALSE	TRUE	TRUE	Normalized unit: Intensity; Annotation method: MSMS-Public_all-pos-VS19_3	FALSE	FALSE	9084	0	0	1	0.624	0.97	0.674	1	0.1	1.536	2864.85	Pos_Met_Kit_PQC_it1	524.37158:255293 525.37625:69789 526.38092:12117	60.08128:179 81.06959:119 81.10068:10 83.23814:5 85.38772:6 86.09644:1023 89.05979:148 104.10566:192 104.21105:17 104.27370:7 104.30590:28 111.11697:127 124.99867:459 125.04051:16 125.23243:36 184.04939:85 184.07277:23028 184.15945:110 184.19276:48 184.21334:74 184.23825:38 184.27969:49 184.31486:84 184.35700:59 184.39103:81 184.43034:36 184.45709:25 184.49560:55 184.52787:44 184.54775:28 184.568…
215	524.374	6.939	C26H54NO7P	CCCCCCCCCCCCCCCCCC(=O)O[C@H](CO)COP(=O)([O-])OCC[N+](C)(C)C	NA	LysoPC(0:0/18:0)	[M+H]+	Annotated via MS2 searching of PIM PPT Samples in MSDIAL	0.93	TRUE	8.026	524.371	C26H54NO7P	2-acyl-sn-glycero-3-phosphocholines	IQGPMZRCLCCXAG-RUZDIDTESA-N	CCCCCCCCCCCCCCCCCC(=O)O[C@H](CO)COP(=O)([O-])OCC[N+](C)(C)C	430	FALSE	TRUE	TRUE	Normalized unit: Intensity; Annotation method: MSMS-Public_all-pos-VS19_3	FALSE	FALSE	9086	0	0	0.95	0.972	0.962	0.955	4	0.57	1.854	34158.7	Pos_Met_Kit_PQC_it1	524.37280:3345355 525.37747:975807 526.38214:166785	57.06924:156 57.09308:16 57.10615:24 58.22118:11 58.32223:9 58.93163:40 60.08086:341 71.07127:123 86.09572:1506 86.14298:36 86.15353:18 86.26199:37 86.44589:13 86.50791:9 89.05907:149 89.08637:11 104.10701:16050 104.16997:252 104.19641:98 104.22884:25 104.25885:62 104.27996:93 104.31479:34 104.33834:12 104.36567:25 104.44906:86 104.46907:42 104.49156:76 104.50468:25 104.52965:66 104.54682:35 104.…
216	546.355	6.87	C26H54NO7P	CCCCCCCCCCCCCCCCCC(=O)O[C@H](CO)COP(=O)([O-])OCC[N+](C)(C)C	NA	low score: LysoPC(0:0/18:0)	[M+Na]+	Annotated via MS2 searching of PIM PPT Samples in MSDIAL	0.93	TRUE	8.196	546.353	C26H54NO7P	2-acyl-sn-glycero-3-phosphocholines	IQGPMZRCLCCXAG-RUZDIDTESA-N	CCCCCCCCCCCCCCCCCC(=O)O[C@H](CO)COP(=O)([O-])OCC[N+](C)(C)C	530	FALSE	TRUE	FALSE	Normalized unit: Intensity; Annotation method: MSMS-Public_all-pos-VS19_3	FALSE	FALSE	9566	0	0	0.88	0.593	0.73	0.745	2	0.4	1.416	3344.96	Pos_Met_Kit_PQC_it5	546.35583:598217 547.36050:171719 548.36517:89271	60.07884:217 69.06788:73 86.09506:302 88.62703:77 88.63850:27 88.81285:37 89.05882:179 89.09937:5 90.12735:5 102.06880:248 104.10656:3892 104.16126:48 104.18286:16 104.22880:33 104.24713:32 104.28883:16 104.32416:27 104.41840:20 104.48335:18 104.51212:16 104.57732:27 104.71662:26 104.96803:6 105.11005:238 106.10891:37 107.02243:15 114.05360:47 124.56408:53 124.99756:378 125.03910:13 126.51294:11 …
217	579.149	15.472	C30H26O12	O=C(OC1C(O)C(O)C(OC1C=2C(O)=CC(O)=C3C(=O)C=C(OC32)C=4C=CC(O)=CC4)CO)C=CC5=CC=C(O)C=C5	NA	Vitexin 2''-O-p-coumarate	[M+H]+	Annotated via MS2 searching of PIM PPT Samples in MSDIAL	0.4	TRUE	4.24	579.15	C30H26O12	Flavonoid 8-C-glycosides	FJGOEBQRHWKKJH-HORBVDEJSA-N	O=C(OC1C(O)C(O)C(OC1C=2C(O)=CC(O)=C3C(=O)C=C(OC32)C=4C=CC(O)=CC4)CO)C=CC5=CC=C(O)C=C5	430	FALSE	TRUE	TRUE	Normalized unit: Intensity; Annotation method: MSMS-Public_all-pos-VS19_3	FALSE	FALSE	11068	0	0	0.89	0.629	0.61	0.866	1	1	1.518	18.62	Pos_Met_Kit_PQC_it2	579.15289:6487 580.15756:0 581.16223:0	41.48411:30 45.03300:282 45.20386:18 48.09709:28 78.98556:180 79.02813:5 87.04322:106 89.05965:89 102.06619:211 114.11615:11 133.08583:301 133.12110:13 133.14805:9 144.98918:134 145.02223:9 157.08437:142 157.11912:16 170.32721:20 171.06461:84 204.00060:116 204.04416:8 204.07217:5 212.02979:120 212.11043:5 272.07363:43 279.30839:15 289.25622:46 290.08559:69 290.32433:30 299.44863:21 310.07414:217 …
218	579.151	22.119	C30H26O12	O[C@@H]1CC2=C(O[C@@H]1C1=CC(O)=C(O)C=C1)C([C@@H]1[C@@H](O)[C@H](OC3=CC(O)=CC(O)=C13)C1=CC(O)=C(O)C=C1)=C(O)C=C2O	NA	low score: Procyanidin B2; LC-ESI-QTOF; MS2; CE	[M+H]+	Annotated via MS2 searching of PIM PPT Samples in MSDIAL	0.27	TRUE	-1	579.15	C30H26O12	Biflavonoids and polyflavonoids	XFZJEEAOWLFHDH-NFJBMHMQSA-N	O[C@@H]1CC2=C(O[C@@H]1C1=CC(O)=C(O)C=C1)C([C@@H]1[C@@H](O)[C@H](OC3=CC(O)=CC(O)=C13)C1=CC(O)=C(O)C=C1)=C(O)C=C2O	530	FALSE	TRUE	FALSE	Normalized unit: Intensity; Annotation method: MSMS-Pos-MassBank (1)_2	FALSE	FALSE	11070	0	0	1	0.334	0.654	0.776	1	0.33	1.306	93.39	Pos_Met_Kit_PQC_it1	579.15027:36860 580.15494:11433 581.15960:0	73.02768:160 89.05937:149 89.08336:7 104.99019:64 105.18074:27 128.95258:313 128.99901:11 133.53881:12 134.08765:114 144.99126:234 145.02073:21 145.03898:11 146.09618:139 170.06204:206 170.09415:18 170.12512:10 171.06029:59 188.07319:166 188.11043:7 190.05101:118 199.12436:24 202.08787:29 211.14716:45 212.03120:101 221.13665:182 221.21456:6 258.41628:18 291.09448:52 296.23823:11 310.07380:1088 31…
219	579.152	23.491	C30H26O12	O[C@@H]1CC2=C(O[C@@H]1C1=CC(O)=C(O)C=C1)C([C@@H]1[C@@H](O)[C@H](OC3=CC(O)=CC(O)=C13)C1=CC(O)=C(O)C=C1)=C(O)C=C2O	NA	low score: Procyanidin B2; LC-ESI-QTOF; MS2; CE	[M+H]+	Annotated via MS2 searching of PIM PPT Samples in MSDIAL	0.53	TRUE	-1	579.15	C30H26O12	Biflavonoids and polyflavonoids	XFZJEEAOWLFHDH-NFJBMHMQSA-N	O[C@@H]1CC2=C(O[C@@H]1C1=CC(O)=C(O)C=C1)C([C@@H]1[C@@H](O)[C@H](OC3=CC(O)=CC(O)=C13)C1=CC(O)=C(O)C=C1)=C(O)C=C2O	530	FALSE	TRUE	FALSE	Normalized unit: Intensity; Annotation method: MSMS-Pos-MassBank (1)_2	FALSE	FALSE	11072	0	0	0.97	0.334	0.663	0.776	1	0.33	1.296	36.39	Pos_Met_Kit_PQC_it1	579.15125:11094 580.15591:3737 581.16058:0	73.02751:48 80.05382:256 113.05524:56 121.65504:9 133.08248:169 149.75396:14 165.11932:33 165.41393:34 170.05777:126 177.11258:298 178.43704:261 188.07501:43 190.04796:167 190.10651:16 203.12443:91 212.03025:47 212.48241:20 219.37680:11 240.89667:30 240.96180:27 266.94490:65 272.08134:108 272.58130:8 274.08014:120 288.09382:325 288.87362:13 289.09196:109 289.46759:26 290.08805:751 290.18544:23 29…
220	581.238	2.709	C33H32N4O6	O=C(O)C(NC(=O)C=1C=CC=CC1N2C(=O)N3C(C=4C=CC=C(OC)C4)C=5NC=6C=CC=CC6C5CC3C2=O)CC(C)C	NA	low score: (2R)-2-(2-((11aS)-5-(3-methoxyphenyl)-1,3-dioxo-11,11a-dihydro-1H-imidazo[1',5':1,6]pyrido[3,4-b]indol-2(3H,5H,6H)-yl)benzamido)-4-methylpentanoic acid	[M+H]+	Annotated via MS2 searching of PIM PPT Samples in MSDIAL	0.73	TRUE	5.88	581.24	C33H32N4O6	Leucine and derivatives	AAQMEKVMBSHQSI-KRYHRGCLSA-N	O=C(O)C(NC(=O)C=1C=CC=CC1N2C(=O)N3C(C=4C=CC=C(OC)C4)C=5NC=6C=CC=CC6C5CC3C2=O)CC(C)C	530	FALSE	TRUE	FALSE	Normalized unit: Intensity; Annotation method: MSMS-Public_all-pos-VS19_3	FALSE	FALSE	11202	0	0	0.98	0.513	0.717	0.869	2	0.5	1.48	105.2	Pos_Met_Kit_PQC_it4	581.23895:11831 582.24362:4805 583.24829:1300	45.03241:109 60.04443:199 60.08161:7 61.41819:6 73.02546:139 73.06442:117 73.09418:5 87.04321:148 89.05953:428 89.10918:11 89.17122:9 89.19851:26 99.07669:54 106.06448:642 106.11563:9 106.47575:12 118.06307:104 133.08363:237 133.14037:6 133.30418:20 133.33997:13 141.08923:66 158.08072:356 158.14231:5 160.37396:12 175.32950:26 177.11200:376 177.16621:10 177.60830:59 178.33401:5 178.35647:24 185.08…
221	585.288	3.641	C29H44O12	C[C@@H]1O[C@@H](O[C@H]2C[C@@H](O)[C@]3(CO)[C@H]4[C@H](O)C[C@]5(C)[C@H](CC[C@]5(O)[C@@H]4CC[C@]3(O)C2)C2=CC(=O)OC2)[C@H](O)[C@H](O)[C@H]1O	NA	low score: Ouabain; LC-ESI-QTOF; MS2; [M+H]+; CE	[M+H]+	Annotated via MS2 searching of PIM PPT Samples in MSDIAL	0.67	TRUE	-1	585.291	C29H44O12	Cardenolide glycosides and derivatives	LPMXVESGRSUGHW-HBYQJFLCSA-N	C[C@@H]1O[C@@H](O[C@H]2C[C@@H](O)[C@]3(CO)[C@H]4[C@H](O)C[C@]5(C)[C@H](CC[C@]5(O)[C@@H]4CC[C@]3(O)C2)C2=CC(=O)OC2)[C@H](O)[C@H](O)[C@H]1O	530	FALSE	TRUE	FALSE	Normalized unit: Intensity; Annotation method: MSMS-Pos-MassBank (1)_2	FALSE	FALSE	11422	0	0	0.91	0.705	0.97	0.733	1	0.04	1.546	138.38	Pos_Met_Kit_PQC_it1	585.28802:11607 586.29269:1973 587.29736:1349	45.03218:91 45.05993:7 81.06738:90 88.37711:9 89.05838:378 89.08709:16 91.15459:19 104.04259:153 121.05241:61 133.08113:173 165.06158:77 177.23574:7 182.04150:13 192.42770:27 215.13859:34 238.17046:126 238.21294:7 262.95048:83 262.98395:8 277.20979:69 282.28710:97 286.21157:5 287.11939:17 288.10668:14 294.17544:56 300.14166:240 310.06909:37 310.92246:67 311.36118:27 312.31094:63 372.23671:56 375.…
222	591.317	13.792	C31H44N4O6	CC(C)C[C@@H]1NC(=O)[C@@H](CC2=CC=CC=C2)NC(=O)C(CCCCCC(=O)C3CO3)NC(=O)[C@@H]4CCCCN4C1=O	NA	NCGC00386060-01_C31H44N4O6_(3S,6R,9S,15aS)-6-Benzyl-9-isobutyl-3-[6-(2-oxiranyl)-6-oxohexyl]octahydro-2H-pyrido[1,2-a][1,4,7,10]tetraazacyclododecine-1,4,7,10(3H,12H)-tetrone	[M+Na]+	Annotated via MS2 searching of PIM PPT Samples in MSDIAL	0.93	TRUE	-1	591.315	C31H44N4O6	Oligopeptides	DYQZJCUKWTVTLH-ZFMBJHPBSA-N	CC(C)C[C@@H]1NC(=O)[C@@H](CC2=CC=CC=C2)NC(=O)C(CCCCCC(=O)C3CO3)NC(=O)[C@@H]4CCCCN4C1=O	430	FALSE	TRUE	TRUE	Normalized unit: Intensity; Annotation method: MSMS-Public_all-pos-VS19_3	FALSE	FALSE	11737	0	0	0.91	0.605	0.756	0.787	1	0.1	1.414	216.03	Pos_Met_Kit_PQC_it1	591.31787:24061 592.32254:8447 593.32721:1975	73.02700:105 73.06456:149 73.09349:9 73.13386:28 87.04266:64 89.05795:120 89.18579:24 132.07573:101 132.12447:7 133.07977:43 171.90713:15 177.10597:20 177.54102:16 211.11654:157 211.34077:25 216.06870:36 268.13998:143 268.18011:14 323.57914:35 338.12895:16 342.15466:58 343.16457:5932 343.26754:34 343.35091:32 343.40217:44 343.45399:55 343.49190:25 343.52169:57 343.66502:29 343.72290:26 343.80594:…
223	593.332	13.475	C31H46N4O6	CCC(C)C1NC(=O)C(CC2=CC=CC=C2)NC(=O)C(CCCCCC(=O)C(C)O)NC(=O)C3CCCCN3C1=O	NA	NCGC00381139-01!6-benzyl-3-butan-2-yl-9-(7-hydroxy-6-oxooctyl)-1,4,7,10-tetrazabicyclo[10.4.0]hexadecane-2,5,8,11-tetrone [IIN-based on: CCMSLIB00000845831]	[M+Na]+	Annotated via MS2 searching of PIM PPT Samples in MSDIAL	0.33	TRUE	-1	593.331	C31H46N4O6	Oligopeptides	RWTAMSAIOGWNBT-UHFFFAOYSA-N	CCC(C)C1NC(=O)C(CC2=CC=CC=C2)NC(=O)C(CCCCCC(=O)C(C)O)NC(=O)C3CCCCN3C1=O	430	FALSE	TRUE	TRUE	Normalized unit: Intensity; Annotation method: MSMS-Public_all-pos-VS19_3	FALSE	FALSE	11850	0	0	0.95	0.611	0.63	0.832	1	0.33	1.431	70.35	Pos_Met_Kit_PQC_it4	593.33276:6181 594.33743:2245 595.34210:1140	45.03207:71 75.17355:26 89.05912:158 102.06519:12 112.26599:41 112.30099:5 117.08691:46 124.14156:11 131.06937:18 132.04630:62 133.08351:57 135.11213:153 135.15507:6 143.07795:147 143.27080:38 160.04075:97 177.11219:118 180.14128:82 180.16412:18 219.12085:133 219.15197:21 220.80671:169 221.17861:40 239.15423:101 239.20400:7 250.65265:127 274.11534:99 288.09264:184 300.51601:88 300.55145:12 309.42…
224	611.305	2.504	C37H42N2O6	OC1=CC=C(C=C1)CC2C3=CC(OC4=CC(=CC=C4O)CC5C6=CC(OC)=C(OC)C=C6CCN5C)=C(OC)C=C3CCN2C	NA	Liensinine	[M+H]+	Annotated via MS2 searching of PIM PPT Samples in MSDIAL	0.8	TRUE	5.7	611.31	C37H42N2O6	Benzylisoquinolines	XCUCMLUTCAKSOZ-PBBFAOSKSA-N	OC1=CC=C(C=C1)CC2C3=CC(OC4=CC(=CC=C4O)CC5C6=CC(OC)=C(OC)C=C6CCN5C)=C(OC)C=C3CCN2C	430	FALSE	TRUE	TRUE	Normalized unit: Intensity; Annotation method: MSMS-Public_all-pos-VS19_3	FALSE	FALSE	12967	0	0	0.68	0.869	0.841	0.866	1	1	1.65	126.23	Pos_Met_Kit_PQC_it5	611.30463:12752 612.30929:4355 613.31396:1841	45.03299:403 45.06126:17 59.05987:404 59.08158:17 59.09354:6 59.37948:23 59.71698:21 71.08383:109 73.02693:88 73.06212:38 79.05476:113 79.06423:37 83.08410:85 84.08031:199 84.10970:9 84.12345:8 85.09937:150 85.12924:10 87.04452:216 87.07232:14 88.52891:15 89.05888:753 89.10902:14 89.19088:29 89.84838:7 90.06230:87 90.09113:10 93.16650:69 99.11580:210 99.20009:21 101.23179:33 103.07560:161 103.119…
225	683.382	3.86	C37H56O10	C[C@@H]1CC2(OCC3(C)OC23)OC4C[C@@]5(C)[C@@H]6CC[C@H]7C(C)(C)[C@H](CC[C@@]78C[C@@]68C[C@@H](OC(C)=O)[C@]5(C)C14)OC9OC[C@@H](O)[C@H](O)[C@H]9O	NA	low score: NCGC00385389-01_C37H56O10_(2S,4aR,5aR,7R,7aR,8R,12aS,12bS,14aR)-1,1,5',7a,8,12a-Hexamethyl-2-(D-xylopyranosyloxy)hexadecahydro-2H-spiro[cyclopropa[1',8a']naphtho[2',1':4,5]indeno[2,1-b]pyran-10,2'-[3,6]dioxabicyclo[3.1.0]hexan]-7-yl acetate	[M+Na]+	Annotated via MS2 searching of PIM PPT Samples in MSDIAL	0.87	TRUE	-1	683.377	C37H56O10	Cycloartanols and derivatives	GCMGJWLOGKSUGX-RFDVGSOASA-N	C[C@@H]1CC2(OCC3(C)OC23)OC4C[C@@]5(C)[C@@H]6CC[C@H]7C(C)(C)[C@H](CC[C@@]78C[C@@]68C[C@@H](OC(C)=O)[C@]5(C)C14)OC9OC[C@@H](O)[C@H](O)[C@H]9O	530	FALSE	TRUE	FALSE	Normalized unit: Intensity; Annotation method: MSMS-Public_all-pos-VS19_3	FALSE	FALSE	17833	0	0	0.65	0.442	0.809	0.613	1	0.01	1.159	173.04	Pos_Met_Kit_PQC_it2	683.38287:22993 684.38754:5392 685.39221:0	45.03184:219 45.05794:16 45.06924:9 52.49425:88 67.27874:9 73.02830:107 78.98408:187 79.02389:9 87.04235:186 87.06416:20 143.01505:222 144.07763:152 144.57488:215 144.60836:14 144.63539:6 166.08774:366 166.15244:9 167.09053:151 167.12794:8 167.74763:19 168.61904:12 204.04119:25 221.13824:41 310.07207:237 310.14781:7 311.34473:35 326.04848:30 326.07111:8 333.09037:24 353.21894:18 393.00377:189 408…
226	683.383	2.529	C37H56O10	C[C@@H]1CC2(OCC3(C)OC23)OC4C[C@@]5(C)[C@@H]6CC[C@H]7C(C)(C)[C@H](CC[C@@]78C[C@@]68C[C@@H](OC(C)=O)[C@]5(C)C14)OC9OC[C@@H](O)[C@H](O)[C@H]9O	NA	low score: NCGC00385389-01_C37H56O10_(2S,4aR,5aR,7R,7aR,8R,12aS,12bS,14aR)-1,1,5',7a,8,12a-Hexamethyl-2-(D-xylopyranosyloxy)hexadecahydro-2H-spiro[cyclopropa[1',8a']naphtho[2',1':4,5]indeno[2,1-b]pyran-10,2'-[3,6]dioxabicyclo[3.1.0]hexan]-7-yl acetate	[M+Na]+	Annotated via MS2 searching of PIM PPT Samples in MSDIAL	0.93	TRUE	-1	683.377	C37H56O10	Cycloartanols and derivatives	GCMGJWLOGKSUGX-RFDVGSOASA-N	C[C@@H]1CC2(OCC3(C)OC23)OC4C[C@@]5(C)[C@@H]6CC[C@H]7C(C)(C)[C@H](CC[C@@]78C[C@@]68C[C@@H](OC(C)=O)[C@]5(C)C14)OC9OC[C@@H](O)[C@H](O)[C@H]9O	530	FALSE	TRUE	FALSE	Normalized unit: Intensity; Annotation method: MSMS-Public_all-pos-VS19_3	FALSE	FALSE	17834	0	0	0.64	0.609	0.984	0.684	2	0.02	1.346	337.52	Pos_Met_Kit_PQC_it5	683.38312:42986 684.38779:14998 685.39245:3851	45.03365:61 46.03539:123 55.05422:9 67.66225:14 85.10114:53 87.04316:411 87.09027:13 89.06051:398 99.11570:95 103.07635:66 117.09122:186 117.14719:6 131.25171:9 143.22465:9 147.10302:64 160.21922:23 166.09165:79 167.10303:44 167.37584:34 177.36845:11 177.61290:146 177.67256:9 178.81877:23 187.50393:11 187.51813:6 190.83750:88 191.12655:45 195.20420:86 205.14043:69 212.17616:20 217.15033:197 217.1…
227	705.397	3.913	C38H52N6O7	CC(C)(C)[C@@H](C(=O)N[C@@H](Cc1ccccc1)[C@H](CN(Cc2ccc(cc2)c3ccccn3)NC(=O)[C@H](C(C)(C)C)NC(=O)OC)O)NC(=O)OC	NA	Atazanavir	[M+H]+	Annotated via MS2 searching of PIM PPT Samples in MSDIAL	0.93	TRUE	10.807	705.397	C38H52N6O7	Valine and derivatives	AXRYRYVKAWYZBR-GASGPIRDSA-N	CC(C)(C)[C@@H](C(=O)N[C@@H](Cc1ccccc1)[C@H](CN(Cc2ccc(cc2)c3ccccn3)NC(=O)[C@H](C(C)(C)C)NC(=O)OC)O)NC(=O)OC	430	FALSE	TRUE	TRUE	Normalized unit: Intensity; Annotation method: MSMS-Public_all-pos-VS19_3	FALSE	FALSE	19259	0	0	0.96	0.699	0.725	0.888	2	0.67	1.601	234.92	Pos_Met_Kit_PQC_it2	705.39508:26946 706.39975:6127 707.40442:0	67.01268:76 90.06396:267 90.10956:17 99.19097:5 117.24877:11 124.99819:261 125.03015:20 125.04661:6 133.08715:60 144.07512:255 144.11589:31 175.09430:152 175.16387:8 177.10617:48 179.59956:35 184.07324:6965 184.18209:44 184.31717:62 184.36425:8 184.46171:33 184.47776:42 184.71472:18 185.07358:124 185.12452:84 185.14666:19 185.44203:29 187.26367:9 207.21742:35 232.12517:84 237.11441:28 239.06215:2…
228	717.367	4.047	C43H48N4O6	COC(=O)C1=C2NC3=CC=CC=C3C22CCN3C2C2(CCOC2C24CC5CC67CCOC6CCN6CCC8(C76)C6=C(N(C2)C58OC34)C(OC)=CC=C6)C1	NA	Subsessiline	[M+H]+	Annotated via MS2 searching of PIM PPT Samples in MSDIAL	0.6	TRUE	5.793	717.365	C43H48N4O6	Aspidospermatan-type alkaloids	RZBFPDQKWUWUCK-UHFFFAOYNA-N	COC(=O)C1=C2NC3=CC=CC=C3C22CCN3C2C2(CCOC2C24CC5CC67CCOC6CCN6CCC8(C76)C6=C(N(C2)C58OC34)C(OC)=CC=C6)C1	430	FALSE	TRUE	TRUE	Normalized unit: Intensity; Annotation method: MSMS-Public_all-pos-VS19_3	FALSE	FALSE	20058	0	0	0.96	0.917	0.819	0.851	1	0.33	1.689	1171.65	Pos_Met_Kit_PQC_it2	717.36664:12102 718.37131:3230 719.37597:1828	61.03707:8 78.61552:8 81.07056:69 81.09179:9 82.84678:48 87.04352:144 87.08360:6 89.05700:175 104.32385:29 120.13540:74 131.06722:168 131.10603:8 131.12868:5 143.08229:297 143.14600:9 144.07730:130 144.11172:22 144.13663:6 144.17400:18 144.66845:12 165.06350:220 166.09092:179 166.11630:30 177.10947:89 177.15644:5 182.63907:6 184.07123:394 184.10660:87 190.11762:54 199.12376:107 200.10352:80 289.6…
229	760.586	2.607	C42H82NO8P	CCCCCCCCCCCCCCCC(=O)OC[C@H](COP(=O)([O-])OCC[N+](C)(C)C)OC(=O)CCCCCCC/C=C\CCCCCCCC	NA	PC(16:0/18:1(9Z))	[M+H]+	Annotated via MS2 searching of PIM PPT Samples in MSDIAL	0.87	TRUE	14.954	760.585	C42H82NO8P	Phosphatidylcholines	WTJKGGKOPKCXLL-VYOBOKEXSA-N	CCCCCCCCCCCCCCCC(=O)OC[C@H](COP(=O)([O-])OCC[N+](C)(C)C)OC(=O)CCCCCCC/C=C\CCCCCCCC	430	FALSE	TRUE	TRUE	Normalized unit: Intensity; Annotation method: MSMS-Public_all-pos-VS19_3	FALSE	FALSE	22875	0	0	1	0.963	0.806	0.806	2	1	1.82	547.91	Pos_Met_Kit_PQC_it1	760.58478:113068 761.58945:49044 762.59411:13157	71.07173:215 78.53902:20 86.09601:294 86.45580:41 87.09775:116 124.99957:182 133.10069:120 183.02913:14 184.07327:21687 184.15711:175 184.18287:58 184.23268:109 184.25320:51 184.27835:51 184.31192:47 184.35074:35 184.37504:42 184.38720:34 184.43383:104 184.47794:46 184.50991:32 184.53329:108 184.56619:62 184.59871:18 184.61699:10 184.66865:11 184.69723:22 184.75560:22 184.82905:33 184.86876:25 18…
230	760.586	3.447	C42H82NO8P	CCCCCCCCCCCCCCCC(=O)OC[C@H](COP(=O)([O-])OCC[N+](C)(C)C)OC(=O)CCCCCCC/C=C\CCCCCCCC	NA	PC(16:0/18:1(9Z))	[M+H]+	Annotated via MS2 searching of PIM PPT Samples in MSDIAL	0.93	TRUE	14.954	760.585	C42H82NO8P	Phosphatidylcholines	WTJKGGKOPKCXLL-VYOBOKEXSA-N	CCCCCCCCCCCCCCCC(=O)OC[C@H](COP(=O)([O-])OCC[N+](C)(C)C)OC(=O)CCCCCCC/C=C\CCCCCCCC	430	FALSE	TRUE	TRUE	Normalized unit: Intensity; Annotation method: MSMS-Public_all-pos-VS19_3	FALSE	FALSE	22878	0	0	0.97	0.96	0.802	0.802	2	1	1.798	17206.1	Pos_Met_Kit_PQC_it1	760.58710:2568030 761.59176:1151955 762.59643:285851	46.27245:22 56.05016:170 56.08070:9 86.09728:507 104.10585:132 104.14288:10 105.11063:255 105.37774:6 124.99590:242 125.04664:15 125.06617:13 125.22092:22 125.53846:45 133.08548:49 143.08218:224 143.12966:8 143.38212:8 143.48566:34 177.11044:98 177.14285:9 179.33596:10 184.07304:17939 184.15705:113 184.19898:18 184.22646:29 184.26287:96 184.31111:71 184.33850:96 184.38307:50 184.40586:100 184.462…
231	782.571	1.962	C44H80NO8P	CCCCCCCCCCCCCCCC(=O)OC[C@H](COP(=O)([O-])OCC[N+](C)(C)C)OC(=O)CCC/C=C\C/C=C\C/C=C\C/C=C\CCCCC	NA	low score: PC 16:0/24:4(5Z,8Z,11Z,14Z)	[M+H]+	Annotated via MS2 searching of PIM PPT Samples in MSDIAL	0.93	TRUE	-1	782.569	C44H80NO8P	Phosphatidylcholines	IIZPXYDJLKNOIY-JXPKJXOSSA-N	CCCCCCCCCCCCCCCC(=O)OC[C@H](COP(=O)([O-])OCC[N+](C)(C)C)OC(=O)CCC/C=C\C/C=C\C/C=C\C/C=C\CCCCC	530	FALSE	TRUE	FALSE	Normalized unit: Intensity; Annotation method: MSMS-Public_all-pos-VS19_3	FALSE	FALSE	24377	0	0	0.96	0.396	0.818	0.632	1	0.07	1.308	24756.2	Pos_Met_Kit_PQC_it1	782.57178:3151970 783.57645:1568168 784.58111:1796043	45.03200:82 45.05293:6 57.03056:104 60.07870:18 81.07016:117 85.06320:131 86.09696:456 86.14126:6 87.04326:106 87.07645:6 87.57809:26 89.05835:202 89.07971:25 89.10256:5 114.04329:14 117.08899:66 119.08053:119 123.33231:77 131.08250:168 131.10152:75 134.61685:32 138.09472:128 139.14662:143 146.98263:100 147.09976:61 147.50285:24 148.08317:39 165.53410:13 166.05809:52 177.11307:159 177.15021:16 17…
232	782.573	3.068	C44H80NO8P	CCCCCCCCCCCCCCCC(=O)OC[C@H](COP(=O)([O-])OCC[N+](C)(C)C)OC(=O)CCC/C=C\C/C=C\C/C=C\C/C=C\CCCCC	NA	low score: PC 16:0/24:4(5Z,8Z,11Z,14Z)	[M+H]+	Annotated via MS2 searching of PIM PPT Samples in MSDIAL	0.93	TRUE	-1	782.569	C44H80NO8P	Phosphatidylcholines	IIZPXYDJLKNOIY-JXPKJXOSSA-N	CCCCCCCCCCCCCCCC(=O)OC[C@H](COP(=O)([O-])OCC[N+](C)(C)C)OC(=O)CCC/C=C\C/C=C\C/C=C\C/C=C\CCCCC	530	FALSE	TRUE	FALSE	Normalized unit: Intensity; Annotation method: MSMS-Public_all-pos-VS19_3	FALSE	FALSE	24379	0	0	0.97	0.524	0.819	0.787	2	0.13	1.442	33599	Pos_Met_Kit_PQC_it4	782.57135:4129065 783.57602:2215027 784.58069:1023774	56.04813:194 57.03306:72 59.07285:89 59.09379:7 60.61061:9 86.09502:225 86.11201:42 86.13060:8 89.05891:201 89.09561:15 97.26303:21 99.08036:125 105.16909:16 120.05115:69 123.11562:27 131.58733:6 133.08406:205 133.12833:7 133.14030:7 133.29598:9 134.08743:69 182.96692:20 183.16245:15 184.07278:2556 184.14260:44 184.17331:35 184.20889:27 184.25055:23 184.32905:9 184.40688:15 184.64493:9 184.81741:…
233	821.888	14.926	C19H26I3N3O9	CC(=O)N(CC(O)CO)C1=C(I)C(C(O)=NCC(O)CO)=C(I)C(C(O)=NCC(O)CO)=C1I	NA	Iohexol; LC-ESI-ITFT; MS2; CE	[M+H]+	Annotated via MS2 searching of PIM PPT Samples in MSDIAL	0.93	TRUE	-1	821.888	C19H26I3N3O9	O-haloacetanilides	NTHXOOBQLCIOLC-UHFFFAOYNA-N	CC(=O)N(CC(O)CO)C1=C(I)C(C(O)=NCC(O)CO)=C(I)C(C(O)=NCC(O)CO)=C1I	430	FALSE	TRUE	TRUE	Normalized unit: Intensity; Annotation method: MSMS-Pos-MassBank (1)_2	FALSE	FALSE	27149	0	0	1	0.926	0.827	0.832	2	0.67	1.765	1123.79	Pos_Met_Kit_PQC_it1	821.88776:193779 822.89242:42297 823.89709:6645	87.04244:95 99.44758:21 146.09257:91 146.22124:13 203.05815:110 300.63899:32 300.81155:53 307.09189:28 308.09361:17 350.98261:128 374.98705:89 375.06722:5 375.34858:8 375.98799:46 376.01890:7 376.34757:19 386.98166:124 408.85570:55 410.81807:131 416.99080:63 434.99556:252 435.09634:9 437.02038:30 437.75513:12 441.16661:82 441.21958:11 449.01505:140 451.82130:124 466.04686:338 466.70309:20 466.884…
234	821.888	13.929	C19H26I3N3O9	CC(=O)N(CC(O)CO)C1=C(I)C(C(O)=NCC(O)CO)=C(I)C(C(O)=NCC(O)CO)=C1I	NA	Iohexol; LC-ESI-ITFT; MS2; CE	[M+H]+	Annotated via MS2 searching of PIM PPT Samples in MSDIAL	0.93	TRUE	-1	821.888	C19H26I3N3O9	O-haloacetanilides	NTHXOOBQLCIOLC-UHFFFAOYNA-N	CC(=O)N(CC(O)CO)C1=C(I)C(C(O)=NCC(O)CO)=C(I)C(C(O)=NCC(O)CO)=C1I	430	FALSE	TRUE	TRUE	Normalized unit: Intensity; Annotation method: MSMS-Pos-MassBank (1)_2	FALSE	FALSE	27150	0	0	1	0.914	0.823	0.849	1	0.33	1.706	10637.7	Pos_Met_Kit_PQC_it4	821.88824:1652607 822.89291:345349 823.89758:58698	47.94625:16 89.05940:197 103.03653:70 103.54141:23 104.11581:8 113.05999:106 113.07998:21 115.03705:136 133.08363:112 133.97580:79 155.09646:112 158.82609:27 159.09885:117 161.11441:167 161.14856:15 171.06072:77 175.09156:49 177.11297:234 177.17986:7 190.11837:159 190.15451:13 205.55393:13 206.14656:104 212.62876:120 212.67058:11 213.13840:75 221.65545:96 242.65835:40 264.83533:215 264.90447:12 2…
235	862.625	5.15	C46H87NO13	[H][C@](/C=C/CCCCCCCCCCCCC)(O)[C@@]([H])(NC(CCCCCCCCCCCCCCC)=O)CO[C@H](O1)[C@H](O)[C@@H](O)[C@@H]([C@H]1CO)O[C@H](O2)[C@H](O)[C@@H](O)[C@H]([C@H]2CO)O	NA	C16 Lactosyl Ceramide (d18:1/16:0)	[M+H]+	Annotated via MS2 searching of PIM PPT Samples in MSDIAL	0.87	TRUE	-1	862.625	C46H87NO13	Glycosyl-N-acylsphingosines	HLIJNIKSBCIDGO-QKLMXXKVSA-N	[H][C@](/C=C/CCCCCCCCCCCCC)(O)[C@@]([H])(NC(CCCCCCCCCCCCCCC)=O)CO[C@H](O1)[C@H](O)[C@@H](O)[C@@H]([C@H]1CO)O[C@H](O2)[C@H](O)[C@@H](O)[C@H]([C@H]2CO)O	430	FALSE	TRUE	TRUE	Normalized unit: Intensity; Annotation method: MSMS-Public_all-pos-VS19_3	FALSE	FALSE	29636	0	0	1	0.726	0.875	0.759	5	0.29	1.603	237.8	Pos_Met_Kit_PQC_it1	862.62518:26078 863.62985:13968 864.63452:4193	51.02263:125 57.07029:95 60.04424:160 60.11097:12 83.08520:102 83.12158:7 91.03777:166 119.10015:22 121.09687:61 121.77748:25 184.06945:56 231.98242:37 244.81150:18 252.26493:114 252.30345:16 252.32601:10 256.25279:33 264.26741:1805 264.34477:17 264.39903:20 264.45420:16 264.69563:24 264.92227:25 265.05738:16 265.26922:120 266.03281:16 280.06063:15 280.46029:18 282.27821:293 310.41025:14 311.0682…
236	62.06	4.663	C2H7NO	OCCN	NA	Ethanolamine	[M+H]+	Annotated via MS2 searching of PIM SECUF Samples in MSDIAL	0.93	TRUE	-1	62.06	C2H7NO	1,2-aminoalcohols	HZAXFHJVJLSVMW-UHFFFAOYSA-N	OCCN	430	FALSE	TRUE	TRUE	Normalized unit: Intensity; Annotation method: MSMS-Pos-FiehnHILIC (1)_1	FALSE	FALSE	245	0	0	1	0.762	0.97	0.738	1	0.2	1.645	465.08	Pos_Met_SECUF_PQC_it4	62.05984:79591 63.06451:2016 64.06918:0	44.01410:56 44.04942:153 44.06484:25
237	69.0447	2.712	C3H4N2	N=1C=CNC1	NA	Imidazole	[M+H]+	Annotated via MS2 searching of PIM SECUF Samples in MSDIAL	1	TRUE	-1	69.0447	C3H4N2	Imidazoles	RAXXELZNTBOGNW-UHFFFAOYSA-N	N=1C=CNC1	430	FALSE	TRUE	TRUE	Normalized unit: Intensity; Annotation method: MSMS-Pos-FiehnHILIC (1)_1	FALSE	FALSE	402	0	0	1	0.964	0.915	0.913	2	0.67	1.855	547.67	Pos_Met_SECUF_PQC_it1	69.04458:95859 70.04925:2737 71.05391:1393	42.03379:1169 42.05906:35 42.06959:16 69.04472:6618 69.08233:103 69.11537:19 69.16477:10 69.23455:9 69.27299:22 69.29071:58 69.30255:75 69.32810:6 69.35740:62 69.36540:48 69.40283:52 69.51865:10 69.63656:11 69.98999:21 70.03762:170 70.06545:18 70.07776:9
238	76.0756	15.009	C3H9NO	O=N(C)(C)C	NA	Trimethylamine??N-oxide	[M+H]+	Annotated via MS2 searching of PIM SECUF Samples in MSDIAL	0.73	TRUE	-1	76.0757	C3H9NO	Trialkyl amine oxides	UYPYRKYUKCHHIB-UHFFFAOYSA-N	O=N(C)(C)C	430	FALSE	TRUE	TRUE	Normalized unit: Intensity; Annotation method: MSMS-Pos-FiehnHILIC (1)_1	FALSE	FALSE	550	0	0	1	0.87	0.938	0.825	1	0.13	1.7	741.86	Pos_Met_SECUF_PQC_it1	76.07563:147907 77.08030:6970 78.08497:372	42.88631:39 43.03978:132 44.04886:83 45.03305:86 45.04837:13 57.05647:14 57.21102:37 58.06500:9906 58.11324:55 58.13542:6 58.16160:6 58.20908:27 58.22287:16 58.24207:18 58.25659:21 58.32147:62 58.42829:29 58.46252:13 59.07244:193 59.09603:16 59.27462:11 59.29678:44 60.04407:471 60.07867:12 60.32937:18
239	79.0219	2.705	C2H6OS	O=S(C)C	NA	Dimethyl??sulfoxide	[M+H]+	Annotated via MS2 searching of PIM SECUF Samples in MSDIAL	1	TRUE	-1	79.0212	C2H6OS	Sulfoxides	IAZDPXIOMUYVGZ-UHFFFAOYSA-N	O=S(C)C	430	FALSE	TRUE	TRUE	Normalized unit: Intensity; Annotation method: MSMS-Pos-FiehnHILIC (1)_1	FALSE	FALSE	579	0	0	1	0.864	0.908	0.91	6	0.4	1.756	32153.4	Pos_Met_SECUF_PQC_it3	79.02131:2969025 80.02598:80035 81.03064:73583	44.98869:87 46.99445:916 47.97630:464 48.00857:5 48.32049:21 48.97379:244 48.98333:159 49.00996:6 49.09889:27 49.13161:8 51.17716:28 52.86515:6 57.02163:9 59.00379:58 59.16272:24 60.97222:212 61.01027:370 61.03402:24 61.05367:16 62.99843:563 63.04149:19 63.07584:12 63.99675:1939 64.00427:1219 64.05247:29 64.12333:10 64.24010:40 64.43581:21 68.35807:9 79.02908:356 79.06062:6 79.07609:6 79.19635:28…
240	83.0603	2.498	C4H6N2	CC1=NNC=C1	NA	3-Methylpyrazole	[M+H]+	Annotated via MS2 searching of PIM SECUF Samples in MSDIAL	1	TRUE	0.63	83.0604	C4H6N2	Pyrazoles	XKVUYEYANWFIJX-UHFFFAOYSA-N	CC1=NNC=C1	430	FALSE	TRUE	TRUE	Normalized unit: Intensity; Annotation method: MSMS-Public_all-pos-VS19_3	FALSE	FALSE	744	0	0	1	0.812	0.74	0.812	2	1	1.713	2621.36	Pos_Met_SECUF_PQC_it4	83.06030:321265 84.06497:17961 85.06964:14243	41.03819:156 41.07338:8 41.66514:18 42.03420:85 56.04854:373 56.07844:9 56.17243:19 56.19776:10 56.22934:44 67.26160:15 68.03512:242 68.22121:33 83.06067:1106 83.34547:14
241	88.0755	9.975	C4H9NO	C1COCCN1	NA	Morpholine	[M+H]+	Annotated via MS2 searching of PIM SECUF Samples in MSDIAL	0.27	TRUE	0.405	88.0757	C4H9NO	Morpholines	YNAVUWVOSKDBBP-UHFFFAOYSA-N	C1COCCN1	430	FALSE	TRUE	TRUE	Normalized unit: Intensity; Annotation method: MSMS-Public_all-pos-VS19_3	FALSE	FALSE	849	0	0	1	0.643	0.676	0.892	2	1	1.623	60.57	Pos_Met_SECUF_PQC_it5	88.07545:56424 89.08011:3289 90.08478:79368	42.03392:135 44.04898:625 44.07867:29 45.03339:264 45.06102:6 45.50795:11 55.04134:299 55.07630:8 57.12441:12 68.04802:304 68.08677:8 70.06424:653 70.09331:23 70.15149:28 80.26460:6 88.07611:745 88.12600:8
242	88.0755	38.992	C4H9NO	C1COCCN1	NA	Morpholine	[M+H]+	Annotated via MS2 searching of PIM SECUF Samples in MSDIAL	0.27	TRUE	0.405	88.0757	C4H9NO	Morpholines	YNAVUWVOSKDBBP-UHFFFAOYSA-N	C1COCCN1	430	FALSE	TRUE	TRUE	Normalized unit: Intensity; Annotation method: MSMS-Public_all-pos-VS19_3	FALSE	FALSE	851	0	0	1	0.931	0.879	0.879	2	1	1.864	7.56	Pos_Met_SECUF_PQC_it3	88.07539:10347 89.08006:0 90.08473:6872	58.42950:20 70.06349:114 76.92892:5 88.07326:110 88.09997:8 91.69023:6 92.35012:89 92.38688:7
243	88.0756	9.813	C4H9NO	C1COCCN1	NA	Morpholine	[M+H]+	Annotated via MS2 searching of PIM SECUF Samples in MSDIAL	0.27	TRUE	0.405	88.0757	C4H9NO	Morpholines	YNAVUWVOSKDBBP-UHFFFAOYSA-N	C1COCCN1	430	FALSE	TRUE	TRUE	Normalized unit: Intensity; Annotation method: MSMS-Public_all-pos-VS19_3	FALSE	FALSE	853	0	0	1	0.695	0.745	0.92	2	1	1.693	34.65	Pos_Met_SECUF_PQC_it2	88.07556:53963 89.08023:2998 90.08490:134535	42.03317:118 42.17792:10 43.01675:155 43.04477:5 43.05458:48 44.04821:137 44.06779:13 44.14309:10 45.03301:254 45.05536:22 45.25291:36 70.06414:236 70.09375:11 70.10822:5 88.07583:442 88.11651:15
244	88.0758	7.333	C4H9NO	C1COCCN1	NA	Morpholine	[M+H]+	Annotated via MS2 searching of PIM SECUF Samples in MSDIAL	0.47	TRUE	0.405	88.0757	C4H9NO	Morpholines	YNAVUWVOSKDBBP-UHFFFAOYSA-N	C1COCCN1	430	FALSE	TRUE	TRUE	Normalized unit: Intensity; Annotation method: MSMS-Public_all-pos-VS19_3	FALSE	FALSE	867	0	0	1	0.651	0.658	0.919	2	1	1.627	20.07	Pos_Met_SECUF_PQC_it2	88.07559:23191 89.08026:1045 90.08493:2783	41.57608:13 43.05314:226 43.08827:8 45.03246:68 58.06393:114 60.07983:155 70.06576:192 70.08995:23 88.07422:350 88.11090:185 88.15207:6
245	94.0648	4.137	C6H7N	NC1=CC=CC=C1	NA	Aniline; LC-ESI-QTOF; MS2; CE	[M+H]+	Annotated via MS2 searching of PIM SECUF Samples in MSDIAL	0.13	TRUE	-1	94.0651	C6H7N	Aniline and substituted anilines	PAYRUJLWNCNPSJ-UHFFFAOYSA-N	NC1=CC=CC=C1	430	FALSE	TRUE	TRUE	Normalized unit: Intensity; Annotation method: MSMS-Pos-MassBank (1)_2	FALSE	FALSE	968	0	0	1	0.637	0.653	0.773	2	1	1.569	56.66	Pos_Met_SECUF_PQC_it5	94.06501:6653 95.06968:357 96.07435:484	40.01716:201 40.04776:9 44.04204:9 51.02242:427 51.05072:15 54.20134:6 67.02701:92 67.04390:10 77.03745:755 77.07138:24 77.18101:11 77.24519:23 77.29347:39 77.39780:19 79.03933:39 93.05518:41 94.06438:173
246	100.112	22.757	C6H13N	NC1CCCCC1	NA	Cyclohexanamine	[M+H]+	Annotated via MS2 searching of PIM SECUF Samples in MSDIAL	0.27	TRUE	-1	100.112	C6H13N	Cyclohexylamines	PAFZNILMFXTMIY-UHFFFAOYSA-N	NC1CCCCC1	430	FALSE	TRUE	TRUE	Normalized unit: Intensity; Annotation method: MSMS-Pos-FiehnHILIC (1)_1	FALSE	FALSE	1123	0	0	1	0.922	0.932	0.881	2	0.33	1.776	4.64	Pos_Met_SECUF_PQC_it1	100.11179:21325 101.11646:1044 102.12113:1439	53.04231:11 53.14268:14 53.28105:22 55.05408:1556 55.09432:17 55.11641:8 55.25795:16 55.31456:30 56.58988:25 58.06259:67 59.04828:124 59.06138:150 83.08471:256 83.10896:21 87.09985:11
247	100.112	4.656	C6H13N	NC1CCCCC1	NA	Cyclohexanamine	[M+H]+	Annotated via MS2 searching of PIM SECUF Samples in MSDIAL	0.07	TRUE	-1	100.112	C6H13N	Cyclohexylamines	PAFZNILMFXTMIY-UHFFFAOYSA-N	NC1CCCCC1	430	FALSE	TRUE	TRUE	Normalized unit: Intensity; Annotation method: MSMS-Pos-FiehnHILIC (1)_1	FALSE	FALSE	1132	0	0	1	0.834	0.842	0.832	1	0.17	1.643	34.34	Pos_Met_SECUF_PQC_it1	100.11192:70526 101.11659:4657 102.12126:30071	44.04996:157 49.16785:20 55.05402:2935 55.10133:32 55.14096:13 55.16295:20 55.19112:23 55.21338:15 55.77608:25 58.02741:87 59.05948:186 59.08355:16 83.08494:194 83.11846:10 83.13484:6 100.07641:390
248	100.112	10.015	C6H13N	NC1CCCCC1	NA	Cyclohexanamine	[M+H]+	Annotated via MS2 searching of PIM SECUF Samples in MSDIAL	0.27	TRUE	-1	100.112	C6H13N	Cyclohexylamines	PAFZNILMFXTMIY-UHFFFAOYSA-N	NC1CCCCC1	430	FALSE	TRUE	TRUE	Normalized unit: Intensity; Annotation method: MSMS-Pos-FiehnHILIC (1)_1	FALSE	FALSE	1135	0	0	1	0.887	0.938	0.832	1	0.17	1.717	28.31	Pos_Met_SECUF_PQC_it1	100.11177:49035 101.11644:3871 102.12111:2679	41.03797:94 55.05390:3212 55.09265:43 55.17915:44 55.19364:10 59.05987:200 62.38215:112 62.40045:25 62.41731:10 71.11618:6 72.19054:10 72.22004:20 83.08551:143 83.10898:7 83.47746:35
249	100.112	2.38	C6H13N	NC1CCCCC1	NA	Cyclohexanamine	[M+H]+	Annotated via MS2 searching of PIM SECUF Samples in MSDIAL	0.4	TRUE	-1	100.112	C6H13N	Cyclohexylamines	PAFZNILMFXTMIY-UHFFFAOYSA-N	NC1CCCCC1	430	FALSE	TRUE	TRUE	Normalized unit: Intensity; Annotation method: MSMS-Pos-FiehnHILIC (1)_1	FALSE	FALSE	1137	0	0	1	0.77	0.808	0.832	1	0.17	1.594	39.26	Pos_Met_SECUF_PQC_it1	100.11201:93124 101.11667:9067 102.12134:61233	41.03746:302 42.03331:167 42.06858:6 44.04761:229 47.11616:18 53.03705:112 53.07671:6 55.05377:4439 55.10002:22 55.11663:34 55.12457:8 55.14313:33 55.15946:31 55.17826:42 55.27254:54 55.29381:76 55.31992:8 55.34106:22 55.36081:40 55.37373:17 55.53625:44 57.03347:81 58.02837:1463 58.06310:132 58.12886:17 58.16550:13 58.21299:15 58.36217:6 65.03769:257 65.06926:10 67.03938:140 71.07279:157 71.11900…
250	100.112	15.849	C6H13N	NC1CCCCC1	NA	Cyclohexanamine	[M+H]+	Annotated via MS2 searching of PIM SECUF Samples in MSDIAL	0.33	TRUE	-1	100.112	C6H13N	Cyclohexylamines	PAFZNILMFXTMIY-UHFFFAOYSA-N	NC1CCCCC1	430	FALSE	TRUE	TRUE	Normalized unit: Intensity; Annotation method: MSMS-Pos-FiehnHILIC (1)_1	FALSE	FALSE	1143	0	0	1	0.913	0.921	0.87	2	0.33	1.761	7.58	Pos_Met_SECUF_PQC_it1	100.11167:16123 101.11634:728 102.12101:1229	41.14648:43 43.04110:171 43.05387:39 43.06863:6 44.01301:170 44.03327:12 44.04403:9 55.05384:2831 55.09053:52 55.19893:21 55.24246:17 55.39958:41 55.45616:5 55.98800:75 83.08519:691 83.13415:25 83.17830:13 83.46873:10 100.07612:189 100.10443:22
251	101.06	1.706	C5H8O2	C1CCOC(=O)C1	NA	low score: 5-VALEROLACTONE	[M+H]+	Annotated via MS2 searching of PIM SECUF Samples in MSDIAL	0.93	TRUE	2.463	101.06	C5H8O2	Delta valerolactones	OZJPLYNZGCXSJM-UHFFFAOYSA-N	C1CCOC(=O)C1	530	FALSE	TRUE	FALSE	Normalized unit: Intensity; Annotation method: MSMS-Public_all-pos-VS19_3	FALSE	FALSE	1148	0	0	1	0.561	0.692	0.603	5	0.33	1.381	2162.27	Pos_Met_SECUF_PQC_it5	101.06014:164903 102.06481:11841 103.06948:1454	42.03381:366 42.08817:7 43.01813:192 43.05232:161 44.05672:127 54.21413:13 55.05404:451 55.09000:8 56.05735:321 56.09207:8 58.02902:724 58.26984:15 58.77884:17 59.03229:364 59.04612:154 59.05978:1106 59.09571:25 59.26705:15 59.52255:12 60.04407:538 60.24687:13 100.07490:172 100.10206:16 100.69683:16 101.07881:380 101.12746:6 101.18849:7 101.51403:9 103.06671:16 103.14761:32
252	104.07	14.607	C4H9NO2	O=C(O)C(C)CN	NA	3-Aminoisobutyric acid	[M+H]+	Annotated via MS2 searching of PIM SECUF Samples in MSDIAL	0.6	TRUE	-1	104.071	C4H9NO2	Beta amino acids and derivatives	QCHPKSFMDHPSNR-UHFFFAOYNA-N	O=C(O)C(C)CN	430	FALSE	TRUE	TRUE	Normalized unit: Intensity; Annotation method: MSMS-Pos-FiehnHILIC (1)_1	FALSE	FALSE	1256	0	0	1	0.8	0.722	0.811	2	0.4	1.598	94.42	Pos_Met_SECUF_PQC_it2	104.07053:27002 105.07520:1496 106.07987:9706	56.04774:107 58.06523:749 58.07991:101 60.07969:188 60.11700:6
253	104.07	22.754	C4H9NO2	O=C(O)C(C)CN	NA	3-Aminoisobutyric acid	[M+H]+	Annotated via MS2 searching of PIM SECUF Samples in MSDIAL	0.27	TRUE	-1	104.071	C4H9NO2	Beta amino acids and derivatives	QCHPKSFMDHPSNR-UHFFFAOYNA-N	O=C(O)C(C)CN	430	FALSE	TRUE	TRUE	Normalized unit: Intensity; Annotation method: MSMS-Pos-FiehnHILIC (1)_1	FALSE	FALSE	1257	0	0	1	0.664	0.626	0.609	3	0.6	1.447	12.8	Pos_Met_SECUF_PQC_it2	104.07041:5667 105.07508:570 106.07975:2231	43.01689:87 44.04902:659 44.08485:18 56.04732:109 56.08075:5 58.06390:412 58.08784:21 58.19987:32 59.04592:20 64.62491:10 91.44220:5
254	104.07	2.667	C4H9NO2	O=C(O)C(C)CN	NA	3-Aminoisobutyric acid	[M+H]+	Annotated via MS2 searching of PIM SECUF Samples in MSDIAL	1	TRUE	-1	104.071	C4H9NO2	Beta amino acids and derivatives	QCHPKSFMDHPSNR-UHFFFAOYNA-N	O=C(O)C(C)CN	430	FALSE	TRUE	TRUE	Normalized unit: Intensity; Annotation method: MSMS-Pos-FiehnHILIC (1)_1	FALSE	FALSE	1260	0	0	1	0.681	0.626	0.82	2	0.4	1.493	46.47	Pos_Met_SECUF_PQC_it3	104.07050:13049 105.07517:1369 106.07984:645	43.04075:149 45.03280:447 45.13245:8 57.76133:22 58.06506:849 58.28097:40 58.42361:15 60.04374:424 60.07059:21 60.53654:30
255	104.106	11.744	C5H14NO	C[N+](C)(C)CCO	NA	Choline; CE30; OEYIOHPDSNJKLS-UHFFFAOYSA-N	[M]+	Annotated via MS2 searching of PIM SECUF Samples in MSDIAL	0.33	TRUE	7.638	104.107	C5H14NO	Cholines	OEYIOHPDSNJKLS-UHFFFAOYSA-N	C[N+](C)(C)CCO	430	FALSE	TRUE	TRUE	Normalized unit: Intensity; Annotation method: MSMS-Public_all-pos-VS19_3	FALSE	FALSE	1265	0	0	1	0.668	0.876	0.668	3	0.3	1.543	16.31	Pos_Met_SECUF_PQC_it5	104.10660:4824 105.11127:384 106.11593:0	45.03253:111 45.06230:5 49.39615:17 55.05259:44 55.16546:33 58.06390:495 58.10326:20 62.28332:25 63.84612:18 72.08040:303 72.18751:17 72.19948:14
256	104.107	13.276	C5H14NO	C[N+](C)(C)CCO	NA	Choline; CE30; OEYIOHPDSNJKLS-UHFFFAOYSA-N	[M]+	Annotated via MS2 searching of PIM SECUF Samples in MSDIAL	0.73	TRUE	7.638	104.107	C5H14NO	Cholines	OEYIOHPDSNJKLS-UHFFFAOYSA-N	C[N+](C)(C)CCO	430	FALSE	TRUE	TRUE	Normalized unit: Intensity; Annotation method: MSMS-Public_all-pos-VS19_3	FALSE	FALSE	1268	0	0	1	0.838	0.939	0.848	5	0.5	1.754	176.37	Pos_Met_SECUF_PQC_it1	104.10679:12656 105.11146:1245 106.11612:0	41.03583:48 42.60258:44 45.03285:705 45.05652:158 45.13890:8 45.32265:20 52.27850:39 58.06512:798 58.10428:19 58.23625:20 58.29612:30 58.39593:31 58.89863:5 59.07289:286 59.10362:26 60.08010:886 60.12085:9 60.13228:5 60.37929:18 61.45350:9 84.70152:12 86.09409:12
257	104.107	8.883	C5H14NO	C[N+](C)(C)CCO	NA	Choline; CE30; OEYIOHPDSNJKLS-UHFFFAOYSA-N	[M]+	Annotated via MS2 searching of PIM SECUF Samples in MSDIAL	0.93	TRUE	7.638	104.107	C5H14NO	Cholines	OEYIOHPDSNJKLS-UHFFFAOYSA-N	C[N+](C)(C)CCO	430	FALSE	TRUE	TRUE	Normalized unit: Intensity; Annotation method: MSMS-Public_all-pos-VS19_3	FALSE	FALSE	1269	0	0	1	0.755	0.931	0.782	4	0.4	1.67	1013.61	Pos_Met_SECUF_PQC_it2	104.10692:52737 105.11159:2764 106.11625:0	41.03750:164 41.06462:12 45.03229:107 45.05677:18 58.06510:279 58.10116:9 60.08065:226
258	106.086	6.671	C4H11NO2	C(CO)NCCO	NA	Diethanolamine; CE10; ZBCBWPMODOFKDW-UHFFFAOYSA-N	[M+H]+	Annotated via MS2 searching of PIM SECUF Samples in MSDIAL	0.47	TRUE	8.221	106.086	C4H11NO2	1,2-aminoalcohols	ZBCBWPMODOFKDW-UHFFFAOYSA-N	C(CO)NCCO	430	FALSE	TRUE	TRUE	Normalized unit: Intensity; Annotation method: MSMS-Public_all-pos-VS19_3	FALSE	FALSE	1370	0	0	1	0.638	0.851	0.665	4	0.31	1.518	42.11	Pos_Met_SECUF_PQC_it1	106.08627:13866 107.09094:1378 108.09561:0	40.55200:33 42.03257:300 42.05885:13 45.03275:371 45.06853:12 55.04147:114 55.07812:5 70.06240:217 70.09606:6 74.16094:69 82.92300:26 88.07539:210 88.11623:7 100.41989:29
259	106.086	7.302	C4H11NO2	C(CO)NCCO	NA	Diethanolamine; CE30; ZBCBWPMODOFKDW-UHFFFAOYSA-N	[M+H]+	Annotated via MS2 searching of PIM SECUF Samples in MSDIAL	0.53	TRUE	8.221	106.086	C4H11NO2	1,2-aminoalcohols	ZBCBWPMODOFKDW-UHFFFAOYSA-N	C(CO)NCCO	430	FALSE	TRUE	TRUE	Normalized unit: Intensity; Annotation method: MSMS-Public_all-pos-VS19_3	FALSE	FALSE	1372	0	0	1	0.72	0.849	0.638	4	0.27	1.54	51.63	Pos_Met_SECUF_PQC_it1	106.08588:27236 107.09054:1301 108.09521:0	42.03277:89 42.16623:57 44.04899:439 44.06950:28 44.10412:24 44.19933:33 45.03308:719 45.06033:23 45.21349:23 45.30713:54 55.04008:96 70.06526:871 70.10928:14 70.26139:8 88.07550:113 104.94904:14
260	106.086	15.574	C4H11NO2	C(CO)NCCO	NA	Diethanolamine; CE30; ZBCBWPMODOFKDW-UHFFFAOYSA-N	[M+H]+	Annotated via MS2 searching of PIM SECUF Samples in MSDIAL	0.6	TRUE	8.221	106.086	C4H11NO2	1,2-aminoalcohols	ZBCBWPMODOFKDW-UHFFFAOYSA-N	C(CO)NCCO	430	FALSE	TRUE	TRUE	Normalized unit: Intensity; Annotation method: MSMS-Public_all-pos-VS19_3	FALSE	FALSE	1382	0	0	1	0.826	0.905	0.728	4	0.27	1.652	8562.31	Pos_Met_SECUF_PQC_it1	106.08642:2788223 107.09109:129478 108.09575:13668	42.03364:525 42.06643:10 42.08363:11 43.27663:29 44.04926:845 44.09026:10 44.10163:10 44.20976:20 44.33186:19 45.03342:2668 45.07574:23 45.08681:8 45.10878:17 45.36991:23 54.03357:184 55.04170:118 68.04756:162 68.07827:12 68.40395:16 70.06521:1400 70.10214:26 70.11641:14 70.35635:19 88.07563:178 88.26629:23
261	110.06	2.544	C6H7NO	c1cc(ccc1N)O	NA	4-Aminophenol; CE10; PLIKAWJENQZMHA-UHFFFAOYSA-N	[M+H]+	Annotated via MS2 searching of PIM SECUF Samples in MSDIAL	0.6	TRUE	8.1	110.06	C6H7NO	Aniline and substituted anilines	PLIKAWJENQZMHA-UHFFFAOYSA-N	c1cc(ccc1N)O	430	FALSE	TRUE	TRUE	Normalized unit: Intensity; Annotation method: MSMS-Public_all-pos-VS19_3	FALSE	FALSE	1451	0	0	1	0.611	0.711	0.747	7	0.64	1.516	50.3	Pos_Met_SECUF_PQC_it5	110.06000:8704 111.06467:4304 112.06933:3174	41.24211:31 48.41211:22 53.03639:74 53.06160:7 55.05391:285 55.09095:12 55.10381:6 55.14232:29 64.00294:189 64.02413:16 65.03651:323 65.06488:17 65.10806:16 65.23370:19 65.34990:24 66.03437:115 67.04144:590 67.07184:28 67.15117:6 67.41234:19 69.03219:76 73.10165:38 78.03096:14 80.05267:216 80.08940:12 82.06411:240 83.06834:79 92.04928:223 92.29646:7 94.02907:325 94.06999:11 108.15179:19 109.05222…
262	114.067	5.573	C4H7N3O	N=C1N=C(O)CN1C	NA	Creatinine	[M+H]+	Annotated via MS2 searching of PIM SECUF Samples in MSDIAL	0.73	TRUE	-1	114.066	C4H7N3O	Alpha amino acids and derivatives	DDRJAANPRJIHGJ-UHFFFAOYSA-N	N=C1N=C(O)CN1C	430	FALSE	TRUE	TRUE	Normalized unit: Intensity; Annotation method: MSMS-Pos-FiehnHILIC (1)_1	FALSE	FALSE	1537	0	0	1	0.69	0.635	0.857	2	0.29	1.496	7999.48	Pos_Met_SECUF_PQC_it1	114.06604:50716 115.07071:2915 116.07538:412	44.04829:304 44.08806:6 44.13860:21 44.24434:18 55.09497:14 55.34812:14 60.04489:73 72.26505:11 81.05683:12 85.05357:114 114.06420:139 114.08946:197 114.13526:13 114.36621:52
263	116.071	14.586	C5H9NO2	O=C(O)C1NCCC1	NA	Proline	[M+H]+	Annotated via MS2 searching of PIM SECUF Samples in MSDIAL	0.67	TRUE	-1	116.071	C5H9NO2	Proline and derivatives	ONIBWKKTOPOVIA-UHFFFAOYNA-N	O=C(O)C1NCCC1	430	FALSE	TRUE	TRUE	Normalized unit: Intensity; Annotation method: MSMS-Pos-FiehnHILIC (1)_1	FALSE	FALSE	1612	0	0	1	0.913	0.938	0.813	1	0.5	1.779	2697.79	Pos_Met_SECUF_PQC_it1	116.07041:13648 117.07508:809 118.07975:237106	40.41341:20 44.05001:106 44.06779:12 55.56174:27 58.43156:13 59.24542:20 59.25695:14 68.04957:20 70.06470:6600 70.12799:27 70.18012:24 70.20621:28 70.22744:32 70.23809:32 70.27007:12 70.27867:11 70.30739:23 70.34341:30 70.39071:14 70.41790:26 70.56914:31 70.59421:8 70.78711:18 71.19489:26 81.06992:421 81.12597:8 87.35502:11
264	118.086	17.003	C5H11NO2	O=C([O-])C[N+](C)(C)C	NA	Betaine	[M+H]+	Annotated via MS2 searching of PIM SECUF Samples in MSDIAL	0.47	TRUE	-1	118.086	C5H11NO2	Alpha amino acids	KWIUHFFTVRNATP-UHFFFAOYSA-N	O=C([O-])C[N+](C)(C)C	430	FALSE	TRUE	TRUE	Normalized unit: Intensity; Annotation method: MSMS-Pos-FiehnHILIC (1)_1	FALSE	FALSE	1670	0	0	1	0.675	0.902	0.65	2	0.11	1.523	5.69	Pos_Met_SECUF_PQC_it1	118.08619:21448 119.09086:1504 120.09552:231	44.04917:370 44.18897:43 45.03366:344 45.05318:30 45.06938:18 58.06475:3367 58.10396:52 58.12478:20 58.22349:20 58.23029:31 58.27805:25 58.31741:14 58.49605:20 59.07243:1317 59.11244:25 59.16327:27 59.27781:11 60.04317:75 72.08017:400 74.09672:173 74.14000:6 88.07475:26 90.08958:140 91.10415:22 118.08587:104
265	127.073	4.858	C3H6N6	c1(nc(nc(n1)N)N)N	NA	Melamine	[M+H]+	Annotated via MS2 searching of PIM SECUF Samples in MSDIAL	1	TRUE	-1	127.073	C3H6N6	1,3,5-triazines	JDSHMPZPIAZGSV-UHFFFAOYSA-N	c1(nc(nc(n1)N)N)N	430	FALSE	TRUE	TRUE	Normalized unit: Intensity; Annotation method: MSMS-Public_all-pos-VS19_3	FALSE	FALSE	2043	0	0	1	0.936	0.948	0.925	4	0.67	1.861	980.37	Pos_Met_SECUF_PQC_it1	127.07266:153171 128.07733:5567 129.08200:435	43.02892:699 43.06226:23 44.03197:37 60.05557:237 60.47486:13 68.02399:1988 68.07578:8 68.10434:14 68.22393:12 68.23250:9 68.45551:15 85.05012:2843 85.10074:35 85.15274:11 85.16757:20 85.18056:13 85.20287:10 85.22202:22 85.23160:13 85.27254:5 85.31791:31 85.90121:17 86.19215:12 110.04626:65 127.07153:533 127.17912:14 127.20251:20 127.33948:24 127.37029:7
266	132.101	9.176	C6H13NO2	O=C(O)C(N)C(C)CC	NA	low score: Isoleucine	[M+H-H2O]+	Annotated via MS2 searching of PIM SECUF Samples in MSDIAL	0.4	TRUE	-1	132.102	C6H13NO2	Isoleucine and derivatives	AGPKZVBTJJNPAG-UHFFFAOYNA-N	O=C(O)C(N)C(C)CC	530	FALSE	TRUE	FALSE	Normalized unit: Intensity; Annotation method: MSMS-Pos-FiehnHILIC (1)_1	FALSE	FALSE	2218	0	0	1	0.52	0.86	0.613	2	0.33	1.448	24.55	Pos_Met_SECUF_PQC_it1	132.10155:14307 133.10621:1143 134.11088:15165	46.06628:71 46.07998:8 70.06424:739 70.22942:6 88.07451:205 114.09147:201 114.12390:12 114.14237:6
267	132.102	6.65	C6H13NO2	O=C(O)C(N)C(C)CC	NA	Isoleucine	[M+H]+	Annotated via MS2 searching of PIM SECUF Samples in MSDIAL	0.67	TRUE	-1	132.102	C6H13NO2	Isoleucine and derivatives	AGPKZVBTJJNPAG-UHFFFAOYNA-N	O=C(O)C(N)C(C)CC	430	FALSE	TRUE	TRUE	Normalized unit: Intensity; Annotation method: MSMS-Pos-FiehnHILIC (1)_1	FALSE	FALSE	2223	0	0	1	0.761	0.919	0.78	3	0.5	1.683	226.08	Pos_Met_SECUF_PQC_it1	132.10191:54792 133.10658:3343 134.11125:15897	45.03278:621 45.06615:23 45.15761:21 70.06416:380 70.08880:22 70.10200:9 70.20925:25 70.30774:18 73.07905:178 88.07571:183 88.11048:12 98.49493:7 107.39252:29 114.08655:62 136.39645:29
268	132.102	11.504	C6H13NO2	O=C(O)C(N)CCCC	NA	Norleucine	[M+H]+	Annotated via MS2 searching of PIM SECUF Samples in MSDIAL	0.6	TRUE	-1	132.102	C6H13NO2	L-alpha-amino acids	LRQKBLKVPFOOQJ-UHFFFAOYNA-N	O=C(O)C(N)CCCC	430	FALSE	TRUE	TRUE	Normalized unit: Intensity; Annotation method: MSMS-Pos-FiehnHILIC (1)_1	FALSE	FALSE	2230	0	0	1	0.65	0.666	0.903	4	0.67	1.569	494.07	Pos_Met_SECUF_PQC_it1	132.10159:6713 133.10626:618 134.11093:18478	41.03679:184 44.01911:54 44.04912:408 46.06607:58 57.05489:212 57.09570:7 58.06484:84 58.08144:8 59.04757:180 59.06447:32 59.09902:6 60.04359:315 60.07124:12 62.92822:44 62.94283:8 69.06972:178 72.07100:60 73.07711:523 73.12202:16 73.33509:22 86.09464:615 90.25219:37 90.39749:19 104.01771:77
269	132.102	8.478	C6H13NO2	O=C(O)C(N)C(C)CC	NA	low score: Isoleucine	[M+H]+	Annotated via MS2 searching of PIM SECUF Samples in MSDIAL	0.47	TRUE	-1	132.102	C6H13NO2	Isoleucine and derivatives	AGPKZVBTJJNPAG-UHFFFAOYNA-N	O=C(O)C(N)C(C)CC	530	FALSE	TRUE	FALSE	Normalized unit: Intensity; Annotation method: MSMS-Pos-FiehnHILIC (1)_1	FALSE	FALSE	2233	0	0	1	0.598	0.753	0.76	3	0.5	1.512	56.75	Pos_Met_SECUF_PQC_it1	132.10213:20720 133.10679:1572 134.11146:15029	42.03281:178 42.05456:6 44.04774:116 45.03345:360 45.06459:14 53.03857:198 53.05978:15 57.05641:72 68.05019:81 70.06571:476 70.10288:10 70.17988:9 70.34258:16 71.04723:150 72.07981:161 84.08183:136 88.07525:394 88.13267:11 89.08618:20 114.08709:19
270	132.102	7.304	C6H13NO2	O=C(O)C(N)C(C)CC	NA	low score: Isoleucine	[M+H]+	Annotated via MS2 searching of PIM SECUF Samples in MSDIAL	0.73	TRUE	-1	132.102	C6H13NO2	Isoleucine and derivatives	AGPKZVBTJJNPAG-UHFFFAOYNA-N	O=C(O)C(N)C(C)CC	530	FALSE	TRUE	FALSE	Normalized unit: Intensity; Annotation method: MSMS-Pos-FiehnHILIC (1)_1	FALSE	FALSE	2234	0	0	1	0.499	0.895	0.617	2	0.33	1.458	337.07	Pos_Met_SECUF_PQC_it1	132.10205:101879 133.10672:7723 134.11139:12139	41.03879:132 41.06471:7 42.22078:28 44.04807:222 44.08048:9 45.03313:106 55.04077:270 55.06031:30 56.04850:109 68.04787:168 68.43480:21 70.06467:1435 70.11040:9 70.12237:11 70.45435:32 70.76385:21 71.04914:46 88.07540:540 88.44628:50 132.10191:95 135.42805:6
271	136.062	4.538	C5H5N5	N=1C=NC2=C(N=CNC12)N	NA	Adenine	[M+H]+	Annotated via MS2 searching of PIM SECUF Samples in MSDIAL	0.8	TRUE	-1	136.062	C5H5N5	6-aminopurines	GFFGJBXGBJISGV-UHFFFAOYSA-N	N=1C=NC2=C(N=CNC12)N	430	FALSE	TRUE	TRUE	Normalized unit: Intensity; Annotation method: MSMS-Pos-FiehnHILIC (1)_1	FALSE	FALSE	2320	0	0	1	0.892	0.868	0.857	5	0.63	1.77	29.75	Pos_Met_SECUF_PQC_it5	136.06172:10145 137.06639:963 138.07106:832	67.02800:291 92.02274:266 94.03799:344 94.09013:11 108.07695:52 119.03409:767 119.09322:16 119.30896:13 136.06225:671 136.10975:10 136.16774:15 136.29742:8
272	137.046	4.682	C5H4N4O	OC1=NC=NC=2NC=NC12	NA	Hypoxanthine	[M+H]+	Annotated via MS2 searching of PIM SECUF Samples in MSDIAL	0.67	TRUE	-1	137.046	C5H4N4O	Hypoxanthines	FDGQSTZJBFJUBT-UHFFFAOYSA-N	OC1=NC=NC=2NC=NC12	430	FALSE	TRUE	TRUE	Normalized unit: Intensity; Annotation method: MSMS-Pos-FiehnHILIC (1)_1	FALSE	FALSE	2354	0	0	1	0.705	0.75	0.895	4	1	1.693	5021.09	Pos_Met_SECUF_PQC_it4	137.04568:6482 138.05035:0 139.05502:566	43.05363:268 43.09348:13 53.03762:190 55.05321:191 65.03737:127 71.04678:252 82.03887:466 82.08387:13 83.02306:190 83.04924:156 92.02634:91 94.03951:534 94.09071:37 110.03565:1079 110.07710:32 110.20039:21 110.48097:21 110.54624:12 119.03460:856 119.10271:9 120.01714:134 137.04478:457 137.09112:24 137.80131:54
273	138.056	0.547	C7H7NO2	C1=CC=C(C(=C1)C(=O)N)O	NA	SALICYLAMIDE	[M+H]+	Annotated via MS2 searching of PIM SECUF Samples in MSDIAL	1	TRUE	-1	138.055	C7H7NO2	1-hydroxy-4-unsubstituted benzenoids	SKZKKFZAGNVIMN-UHFFFAOYSA-N	C1=CC=C(C(=C1)C(=O)N)O	430	FALSE	TRUE	TRUE	Normalized unit: Intensity; Annotation method: MSMS-Public_all-pos-VS19_3	FALSE	FALSE	2371	0	0	1	0.754	0.876	0.834	5	0.26	1.636	36.14	Pos_Met_SECUF_PQC_it2	138.05518:9076 139.05984:1000 140.06451:796	44.01154:54 44.17373:67 65.03795:546 65.07595:6 65.12265:15 66.03448:242 66.07855:11 66.27549:18 67.02886:61 77.03751:172 78.00039:92 78.01642:20 78.98348:37 79.02760:142 79.05308:10 79.06382:6 84.92521:10 93.03200:439 93.15981:30 93.17984:8 93.22992:29 93.38067:19 94.06399:39 95.04850:288 95.09612:12 120.08050:103 121.02932:616 121.07614:20 121.08756:16 121.34587:24 125.39141:22
274	139.05	15.163	C6H6N2O2	O=C(O)C=CC1=CN=CN1	NA	Urocanic acid	[M+H]+	Annotated via MS2 searching of PIM SECUF Samples in MSDIAL	0.73	TRUE	-1	139.05	C6H6N2O2	Imidazolyl carboxylic acids and derivatives	LOIYMIARKYCTBW-UHFFFAOYSA-N	O=C(O)C=CC1=CN=CN1	430	FALSE	TRUE	TRUE	Normalized unit: Intensity; Annotation method: MSMS-Pos-FiehnHILIC (1)_1	FALSE	FALSE	2401	0	0	1	0.826	0.937	0.827	3	0.38	1.719	344.14	Pos_Met_SECUF_PQC_it1	139.05006:55881 140.05473:5137 141.05940:201	49.84960:30 66.03314:419 66.07098:9 66.20426:17 66.24488:14 66.27266:37 66.31020:27 68.03551:98 68.04914:240 68.09103:15 68.23022:7 69.04390:157 69.07804:8 93.04428:6084 93.09357:119 93.12641:11 93.14312:29 93.20321:18 93.23502:47 93.29672:7 93.36020:12 93.38778:13 93.47272:23 93.53404:18 93.67124:10 93.73483:16 94.05098:47 95.05991:854 95.08633:45 97.04073:59 121.03992:1807 121.09709:22 121.2608…
275	139.05	7.894	C6H6N2O2	O=C(O)C=CC1=CN=CN1	NA	Urocanic acid	[M+H]+	Annotated via MS2 searching of PIM SECUF Samples in MSDIAL	0.6	TRUE	-1	139.05	C6H6N2O2	Imidazolyl carboxylic acids and derivatives	LOIYMIARKYCTBW-UHFFFAOYSA-N	O=C(O)C=CC1=CN=CN1	430	FALSE	TRUE	TRUE	Normalized unit: Intensity; Annotation method: MSMS-Pos-FiehnHILIC (1)_1	FALSE	FALSE	2402	0	0	1	0.738	0.91	0.794	2	0.25	1.629	17.5	Pos_Met_SECUF_PQC_it1	139.04976:2781 140.05443:290 141.05909:0	40.75767:62 53.03664:23 66.03239:107 80.94652:221 93.04490:1169 93.18356:37 93.20748:79 93.28028:7 93.42412:14 93.54435:24 121.03918:495 121.07366:22 121.09546:7 121.78795:11
276	146.117	11.971	C7H15NO2	COC(=O)C(N)CC(C)C	NA	Leucine methyl ester	[M+H]+	Annotated via MS2 searching of PIM SECUF Samples in MSDIAL	0.67	TRUE	-1	146.118	C7H15NO2	Leucine and derivatives	QVDXUKJJGUSGLS-UHFFFAOYSA-N	COC(=O)C(N)CC(C)C	430	FALSE	TRUE	TRUE	Normalized unit: Intensity; Annotation method: MSMS-Public_all-pos-VS19_3	FALSE	FALSE	2651	0	0	1	0.621	0.601	0.816	1	0.33	1.439	100.71	Pos_Met_SECUF_PQC_it2	146.11749:4787 147.12216:522 148.12683:0	44.14872:6 45.05592:102 46.11590:15 55.01761:137 57.08029:26 58.06470:902 58.10577:20 58.12192:21 58.21952:25 60.04360:111 60.05551:163 68.14467:9 70.06417:62 72.08047:151 72.11692:8 72.35501:13 82.02946:172 86.09632:1245 86.14326:27 86.15580:6 86.21446:17 86.32361:15 86.43236:52 87.31611:40 100.07495:206 100.10315:7 126.84757:5
277	150.112	14.06	C6H15NO3	OCCN(CCO)CCO	NA	low score: Triethanolamine; LC-ESI-QTOF; MS2; CE	[M+H]+	Annotated via MS2 searching of PIM SECUF Samples in MSDIAL	0.4	TRUE	-1	150.112	C6H15NO3	1,2-aminoalcohols	GSEJCLTVZPLZKY-UHFFFAOYSA-N	OCCN(CCO)CCO	530	FALSE	TRUE	FALSE	Normalized unit: Intensity; Annotation method: MSMS-Pos-MassBank (1)_2	FALSE	FALSE	2769	0	0	1	0.597	0.839	0.632	3	0.6	1.528	32.9	Pos_Met_SECUF_PQC_it1	150.11221:11606 151.11688:0 152.12155:0	44.04936:350 44.06883:23 44.07669:16 58.06429:178 59.43691:19 68.05107:105 68.08398:7 70.06517:1496 70.10753:45 72.04798:167 72.08101:84 72.12587:8 78.98117:96 87.11522:28 88.07508:240 88.10070:11 88.11546:7 88.20721:18 93.40715:27 108.03007:28 108.04827:50 132.10200:398 150.07588:140
278	150.112	9.178	C6H15NO3	OCCN(CCO)CCO	NA	Triethanolamine; LC-ESI-QTOF; MS2; CE	[M+H]+	Annotated via MS2 searching of PIM SECUF Samples in MSDIAL	0.6	TRUE	-1	150.112	C6H15NO3	1,2-aminoalcohols	GSEJCLTVZPLZKY-UHFFFAOYSA-N	OCCN(CCO)CCO	430	FALSE	TRUE	TRUE	Normalized unit: Intensity; Annotation method: MSMS-Pos-MassBank (1)_2	FALSE	FALSE	2771	0	0	1	0.668	0.797	0.747	4	0.8	1.615	1031.43	Pos_Met_SECUF_PQC_it1	150.11247:459512 151.11714:28759 152.12181:4273	43.05341:93 44.04993:378 44.08537:7 45.03321:951 45.07425:11 58.06580:89 58.43943:15 61.00794:110 70.06455:2080 70.10752:45 70.32803:26 70.51667:28 70.60578:30 74.06012:111 80.04823:139 80.08338:8 84.08033:59 84.28844:27 86.09645:77 88.07527:1166 88.10666:36 88.12609:22 88.18144:32 88.19260:6 88.21276:9 88.39904:44 88.70818:12 106.08354:59 114.09008:280 114.14609:8 116.98728:34 128.70545:12 132.0…
279	150.113	12.889	C6H15NO3	OCCN(CCO)CCO	NA	low score: Triethanolamine; LC-ESI-QTOF; MS2; CE	[M+H]+	Annotated via MS2 searching of PIM SECUF Samples in MSDIAL	0.8	TRUE	-1	150.112	C6H15NO3	1,2-aminoalcohols	GSEJCLTVZPLZKY-UHFFFAOYSA-N	OCCN(CCO)CCO	530	FALSE	TRUE	FALSE	Normalized unit: Intensity; Annotation method: MSMS-Pos-MassBank (1)_2	FALSE	FALSE	2772	0	0	1	0.501	0.712	0.691	4	0.8	1.47	268.56	Pos_Met_SECUF_PQC_it1	150.11221:35596 151.11688:4100 152.12155:694	42.03288:19 44.04747:170 44.13620:11 44.16489:34 45.03323:459 45.05097:34 45.06926:15 45.07857:5 46.66806:100 46.68293:11 57.03424:265 57.07478:6 58.06488:698 58.10601:12 70.06533:451 70.10187:10 74.35444:20 76.16131:55 76.32506:16 77.00380:73 77.03760:6 80.97992:12 88.07345:570 88.09986:46 88.13898:6 88.19418:37 96.08078:165 102.09121:69 108.90305:97 114.09295:164 114.12725:24 123.06437:20 132.1…
280	151.084	20.188	C6H12N2O	C1CNCCC1C(=O)N	NA	4-Piperidinecarboxamide	[M+Na]+	Annotated via MS2 searching of PIM SECUF Samples in MSDIAL	0.4	TRUE	1.432	151.084	C6H12N2O	Piperidinecarboxamides	DPBWFNDFMCCGGJ-UHFFFAOYSA-N	C1CNCCC1C(=O)N	430	FALSE	TRUE	TRUE	Normalized unit: Intensity; Annotation method: MSMS-Public_all-pos-VS19_3	FALSE	FALSE	2802	0	0	0.99	0.865	0.826	0.866	1	1	1.798	67.96	Pos_Met_SECUF_PQC_it3	151.08475:8540 152.08942:672 153.09408:0	45.03212:135 45.05287:12 45.15502:27 69.19559:18 82.20843:15 110.31409:33 123.07842:37 123.18863:34 139.44210:29 151.06098:85 151.08485:401 151.13406:9
281	156.138	2.222	C9H17NO	CC1(C)CC(=O)CC(C)(C)N1	NA	2,2,6,6-Tetramethyl-4 piperidone	[M+H]+	Annotated via MS2 searching of PIM SECUF Samples in MSDIAL	1	TRUE	1.944	156.138	C9H17NO	Piperidinones	JWUXJYZVKZKLTJ-UHFFFAOYSA-N	CC1(C)CC(=O)CC(C)(C)N1	430	FALSE	TRUE	TRUE	Normalized unit: Intensity; Annotation method: MSMS-Public_all-pos-VS19_3	FALSE	FALSE	2999	0	0	1	0.786	0.772	0.731	1	0.5	1.605	146.54	Pos_Met_SECUF_PQC_it2	156.13795:39756 157.14262:4202 158.14729:3075	55.05428:461 55.19463:19 56.04836:207 56.08735:7 58.06500:2365 58.10081:75 58.16941:38 58.20357:31 58.23297:26 58.24588:27 58.32043:42 58.68959:30 59.05642:8 65.16618:12 67.03847:43 68.04770:161 69.06953:64 73.07503:75 77.03922:214 79.05483:137 83.04896:229 83.08041:18 96.35084:15 96.36126:5 110.09537:108 110.34603:35 112.02102:192 112.05709:13 114.08994:49 115.09062:15 127.07603:150 127.13598:6 …
282	160.133	5.833	C8H17NO2	C[N+](C)(C)CCCCC(=O)[O-]	NA	low score: 5-Aminovaleric acid betaine; CE30; CDLVFVFTRQPQFU-UHFFFAOYSA-N	[M+H]+	Annotated via MS2 searching of PIM SECUF Samples in MSDIAL	0.53	TRUE	6.01	160.133	C8H17NO2	NA	CDLVFVFTRQPQFU-UHFFFAOYSA-N	C[N+](C)(C)CCCCC(=O)[O-]	530	FALSE	TRUE	FALSE	Normalized unit: Intensity; Annotation method: MSMS-Public_all-pos-VS19_3	FALSE	FALSE	3138	0	0	0.99	0.531	0.702	0.731	1	0.11	1.375	36.79	Pos_Met_SECUF_PQC_it4	160.13261:9043 161.13728:1022 162.14195:0	46.06880:170 46.10351:6 55.05306:157 55.07533:12 58.06272:62 59.17550:40 60.02247:14 60.16718:14 60.32524:43 83.08028:59 83.09575:5 87.04248:83 87.23450:20 152.10442:30
283	163.123	2.567	C10H14N2	CN1CCC[C@H]1C1=CN=CC=C1	NA	(-)-Nicotine; LC-ESI-QTOF; MS2; CE	[M+H]+	Annotated via MS2 searching of PIM SECUF Samples in MSDIAL	1	TRUE	-1	163.123	C10H14N2	Pyrrolidinylpyridines	SNICXCGAKADSCV-JTQLQIEISA-N	CN1CCC[C@H]1C1=CN=CC=C1	430	FALSE	TRUE	TRUE	Normalized unit: Intensity; Annotation method: MSMS-Pos-MassBank (1)_2	FALSE	FALSE	3227	0	0	1	0.807	0.91	0.819	7	0.88	1.777	193.2	Pos_Met_SECUF_PQC_it2	163.12280:55960 164.12747:6489 165.13214:0	44.04710:74 75.02598:92 75.05388:6 79.05472:237 79.07929:16 80.04917:352 80.09072:21 80.12219:23 81.07125:86 81.08782:20 84.08001:408 84.18433:15 84.32726:6 91.05197:129 103.05223:44 106.06403:301 106.11921:10 115.05373:266 115.08943:12 117.05711:1522 117.11088:21 117.19590:24 117.23565:30 117.30123:19 117.52602:44 117.58594:52 118.05488:39 120.07860:221 120.43023:13 130.06509:1644 130.11519:41 1…
284	169.122	1.86	C10H16O2	O=C(O)C=C(C)CCC=C(C)C	NA	low score: Geranic acid	[M+H]+	Annotated via MS2 searching of PIM SECUF Samples in MSDIAL	1	TRUE	-1	169.122	C10H16O2	Acyclic monoterpenoids	ZHYZQXUYZJNEHD-UHFFFAOYSA-N	O=C(O)C=C(C)CCC=C(C)C	530	FALSE	TRUE	FALSE	Normalized unit: Intensity; Annotation method: MSMS-Pos-FiehnHILIC (1)_1	FALSE	FALSE	3527	0	0	1	0.526	0.634	0.699	12	0.34	1.37	802.77	Pos_Met_SECUF_PQC_it5	169.12250:170533 170.12717:22827 171.13183:0	45.03207:188 46.02766:194 46.14140:15 46.37235:8 55.05293:73 60.46808:5 61.02714:80 67.05321:101 67.07755:7 68.04940:154 69.03435:183 69.06958:347 69.19271:21 69.58451:9 71.04716:133 71.06837:17 72.66141:6 74.13394:21 77.03910:319 77.08044:9 77.17111:7 77.21766:17 77.47297:10 79.05192:75 80.04861:50 80.97931:96 81.03397:176 81.06994:337 81.11029:6 82.07168:251 82.10625:10 82.12192:9 83.04837:237 …
285	175.119	27.701	C6H14N4O2	O=C(O)C(N)CCCNC(=N)N	NA	Arginine	[M+H]+	Annotated via MS2 searching of PIM SECUF Samples in MSDIAL	0.73	TRUE	-1	175.119	C6H14N4O2	L-alpha-amino acids	ODKSFYDXXFIFQN-UHFFFAOYNA-N	O=C(O)C(N)CCCNC(=N)N	430	FALSE	TRUE	TRUE	Normalized unit: Intensity; Annotation method: MSMS-Pos-FiehnHILIC (1)_1	FALSE	FALSE	3698	0	0	1	0.804	0.886	0.728	2	0.17	1.615	701.46	Pos_Met_SECUF_PQC_it2	175.11868:5933 176.12335:718 177.12802:0	60.05604:477 60.08145:24 60.09643:12 70.06491:1469 70.10176:25 70.25258:26 70.28721:10 70.40236:27 74.02095:35 82.36340:15 87.04223:73 111.09897:89 111.13627:6 130.09388:31 140.95150:181
286	178.122	2.139	C11H15NO	CC(CC1=CC=CC=C1)N(C)C=O	NA	DEP_178.1226_15.3	[M+H]+	Annotated via MS2 searching of PIM SECUF Samples in MSDIAL	0.13	TRUE	15.3	178.123	C11H15NO	Amphetamines and derivatives	GLSMSUZWTDVJMA-UHFFFAOYSA-N	CC(CC1=CC=CC=C1)N(C)C=O	430	FALSE	TRUE	TRUE	Normalized unit: Intensity; Annotation method: MSMS-Public_all-pos-VS19_3	FALSE	FALSE	3790	0	0	1	0.713	0.611	0.866	1	1	1.617	25.7	Pos_Met_SECUF_PQC_it1	178.12244:19401 179.12710:26348 180.13177:0	44.04929:80 56.04890:152 56.14584:12 58.06469:820 58.10297:18 58.11154:18 58.36973:20 58.84676:16 59.07304:361 59.10704:21 64.02904:97 64.05345:6 65.03897:90 65.06161:9 65.08444:5 71.05716:148 81.06761:161 81.10364:7 89.07667:55 91.05411:2503 91.10468:41 91.11450:9 91.19952:27 91.27708:44 91.32011:7 91.36947:15 91.38697:48 91.44444:11 92.05589:112 100.07326:43 117.05610:46 118.08318:133 119.05012…
287	178.122	1.385	C11H15NO	CC(CC1=CC=CC=C1)N(C)C=O	NA	DEP_178.1226_15.3	[M+H]+	Annotated via MS2 searching of PIM SECUF Samples in MSDIAL	0.33	TRUE	15.3	178.123	C11H15NO	Amphetamines and derivatives	GLSMSUZWTDVJMA-UHFFFAOYSA-N	CC(CC1=CC=CC=C1)N(C)C=O	430	FALSE	TRUE	TRUE	Normalized unit: Intensity; Annotation method: MSMS-Public_all-pos-VS19_3	FALSE	FALSE	3791	0	0	1	0.751	0.609	0.866	1	1	1.635	38.2	Pos_Met_SECUF_PQC_it4	178.12263:11310 179.12730:1418 180.13197:0	41.03797:12 58.06388:253 58.08847:16 58.16244:18 59.07255:169 59.26790:6 60.22621:10 65.03731:103 65.13234:6 91.05405:1798 91.10445:29 91.11472:7 91.25696:19 91.30323:23 91.35587:28 119.04861:857 119.10170:23 119.43779:35 178.11790:283 178.15682:95 178.21188:9 178.37843:35 178.54955:23
288	178.122	5.871	C11H15NO	CC(CC1=CC=CC=C1)N(C)C=O	NA	DEP_178.1226_15.3	[M+H]+	Annotated via MS2 searching of PIM SECUF Samples in MSDIAL	1	TRUE	15.3	178.123	C11H15NO	Amphetamines and derivatives	GLSMSUZWTDVJMA-UHFFFAOYSA-N	CC(CC1=CC=CC=C1)N(C)C=O	430	FALSE	TRUE	TRUE	Normalized unit: Intensity; Annotation method: MSMS-Public_all-pos-VS19_3	FALSE	FALSE	3792	0	0	1	0.812	0.686	0.866	1	1	1.702	66.64	Pos_Met_SECUF_PQC_it3	178.12218:14963 179.12684:2431 180.13151:1175	42.08832:16 46.49666:18 56.04749:107 56.06819:5 58.06469:600 59.07148:180 59.09385:17 65.03752:122 65.06764:8 91.05405:4957 91.09993:102 91.11185:43 91.23804:20 91.36940:10 91.49212:18 91.53272:33 93.49385:22 101.94656:47 119.04856:1963 119.11882:6 119.35120:25 135.05667:98 135.09096:6 161.61964:76 161.65352:15 172.77464:29 172.80964:17 178.12240:260 178.17082:5
289	182.19	4.296	C12H23N	C1CCC(CC1)NC1CCCCC1	NA	Dicyclohexylamine	[M+H]+	Annotated via MS2 searching of PIM SECUF Samples in MSDIAL	1	TRUE	5.471	182.19	C12H23N	Cyclohexylamines	XBPCUCUWBYBCDP-UHFFFAOYSA-N	C1CCC(CC1)NC1CCCCC1	430	FALSE	TRUE	TRUE	Normalized unit: Intensity; Annotation method: MSMS-Public_all-pos-VS19_3	FALSE	FALSE	3925	0	0	1	0.909	0.888	0.98	4	1	1.892	141.4	Pos_Met_SECUF_PQC_it1	182.19014:22170 183.19481:4500 184.19948:2689	55.05405:1157 55.08860:66 55.09567:38 55.20722:8 55.38660:38 58.06498:153 78.98334:92 79.00244:15 80.98037:363 81.00360:33 81.02868:9 82.94508:39 83.08495:2093 83.13112:49 83.14370:17 83.22879:10 83.25821:14 83.28927:5 83.36741:11 83.39609:25 83.48455:13 83.55408:14 83.90329:51 98.98459:217 99.63441:26 100.09427:142 100.11166:582 100.15958:9 105.06821:97 105.18810:56 112.06470:67 121.04962:182 12…
290	183.078	1.727	C6H15O4P	O=P(OCC)(OCC)OCC	NA	Triethyl phosphate	[M+H]+	Annotated via MS2 searching of PIM SECUF Samples in MSDIAL	1	TRUE	6.2	183.078	C6H15O4P	Trialkyl phosphates	DQWPFSLDHJDLRL-UHFFFAOYSA-N	O=P(OCC)(OCC)OCC	430	FALSE	TRUE	TRUE	Normalized unit: Intensity; Annotation method: MSMS-Public_all-pos-VS19_3	FALSE	FALSE	3927	0	0	1	0.947	0.825	0.861	1	0.5	1.755	1710.25	Pos_Met_SECUF_PQC_it5	183.07851:207164 184.08317:14422 185.08784:3066	41.03655:178 41.06451:12 43.01754:328 43.03625:77 43.05356:251 43.09471:9 43.19459:21 43.30603:20 48.05642:22 55.01847:88 55.05420:761 55.16282:27 55.17566:31 55.23990:24 56.04833:137 56.06492:15 57.06923:298 57.10346:10 57.37756:28 60.04468:443 60.08404:9 62.96328:197 62.99781:7 67.05284:284 67.07992:8 67.09711:7 69.02883:7 69.06835:403 69.30203:37 70.02745:197 71.04905:329 71.09478:9 71.11605:3…
291	186.114	2.184	C9H15NO3	O=C(O)C1C(O)CC2N(C)C1CC2	NA	Ecgonine	[M+H]+	Annotated via MS2 searching of PIM SECUF Samples in MSDIAL	0.53	TRUE	-1	186.112	C9H15NO3	Tropane alkaloids	PHMBVCPLDPDESM-UHFFFAOYNA-N	O=C(O)C1C(O)CC2N(C)C1CC2	430	FALSE	TRUE	TRUE	Normalized unit: Intensity; Annotation method: MSMS-Pos-FiehnHILIC (1)_1	FALSE	FALSE	4012	0	0	0.95	0.621	0.756	0.748	3	0.43	1.483	78.1	Pos_Met_SECUF_PQC_it2	186.11412:15816 187.11879:0 188.12346:1543	43.05261:189 44.04931:104 44.06836:6 44.81894:7 55.05281:146 57.06969:271 57.08464:52 57.10642:11 58.06434:158 67.05807:20 69.31080:37 69.36228:32 69.49811:6 72.04142:78 74.05824:221 80.05060:63 81.06929:240 81.65978:47 82.06537:1250 82.11569:23 82.14424:40 82.39170:16 82.52208:46 83.04763:41 83.06682:196 83.09882:6 86.05770:49 92.05805:115 92.08717:12 93.05384:77 94.06539:107 100.07403:302 100.1…
292	186.222	3.228	C12H27N	N(CCCC)(CCCC)CCCC	NA	Tributylamine	[M+H]+	Annotated via MS2 searching of PIM SECUF Samples in MSDIAL	0.87	TRUE	5.4	186.222	C12H27N	Trialkylamines	IMFACGCPASFAPR-UHFFFAOYSA-N	N(CCCC)(CCCC)CCCC	430	FALSE	TRUE	TRUE	Normalized unit: Intensity; Annotation method: MSMS-Public_all-pos-VS19_3	FALSE	FALSE	4026	0	0	1	0.669	0.765	0.888	5	0.63	1.616	73.83	Pos_Met_SECUF_PQC_it2	186.22128:11753 187.22595:2043 188.23062:302	41.18437:16 43.01603:159 53.03740:124 57.03027:28 57.06915:581 57.10864:12 57.20800:19 57.23898:25 57.36768:19 67.05314:68 71.04893:26 72.08124:196 72.10564:21 72.12245:12 74.09624:78 74.36032:14 81.04354:116 81.06914:163 81.09322:12 81.10704:6 86.09603:104 88.02180:27 96.08785:58 107.21725:10 108.08796:125 108.11524:8 108.29093:7 115.05155:208 115.11235:11 119.18085:22 123.07918:181 123.11092:7 …
293	198.186	1.689	C12H23NO	CCCCCCCCN1CCCC1=O	NA	N-Octyl-2-pyrrolidone	[M+H]+	Annotated via MS2 searching of PIM SECUF Samples in MSDIAL	1	TRUE	18.525	198.185	C12H23NO	N-alkylpyrrolidines	WPPOGHDFAVQKLN-UHFFFAOYSA-N	CCCCCCCCN1CCCC1=O	430	FALSE	TRUE	TRUE	Normalized unit: Intensity; Annotation method: MSMS-Public_all-pos-VS19_3	FALSE	FALSE	4391	0	0	1	0.739	0.748	0.924	5	0.63	1.656	129.43	Pos_Met_SECUF_PQC_it4	198.18506:25454 199.18973:0 200.19439:4295	50.18201:19 55.05335:208 55.07311:16 55.08789:8 56.05611:102 57.06960:435 57.10349:11 57.11655:7 69.03253:170 69.06998:190 69.09497:10 69.10930:10 69.11792:8 83.08513:259 83.12086:17 83.13406:15 86.05946:1170 86.10527:30 86.11736:24 86.24272:22 86.43617:33 86.52577:15 93.06732:114 93.09307:14 95.08424:321 95.12776:10 98.06847:158 98.10281:18 102.94953:161 124.08004:80 124.11141:228 124.14946:17 1…
294	199.108	5.164	C9H14N2O3	null	NA	low score: Unknown (carbon number 9); PlaSMA ID-647	[M+H]+	Annotated via MS2 searching of PIM SECUF Samples in MSDIAL	0.67	TRUE	2.25	199.109	C9H14N2O3	Unknown	null	null	530	FALSE	TRUE	FALSE	Normalized unit: Intensity; Annotation method: MSMS-Public_all-pos-VS19_3	FALSE	FALSE	4415	0	0	0.98	0.119	0.704	0.612	2	0.1	1.008	23.76	Pos_Met_SECUF_PQC_it3	199.10811:5034 200.11278:0 201.11744:0	48.04088:143 48.06810:5 56.05044:133 57.03232:115 69.17685:12 80.94816:460 80.98781:13 81.04140:40 82.06435:198 82.94389:286 82.98924:5 83.41821:38 83.59202:21 85.10387:12 93.04402:132 94.06272:16 112.28407:11 119.06092:115 120.06750:187 120.12681:9 122.05731:139 122.10594:12 137.06896:119 151.08518:109 155.07896:95 155.26870:8 157.17965:107 157.22607:9 158.23345:7 165.10373:23 165.65725:22 182.0…
295	204.123	15.344	C9H18NO4	O=C(OC(CC(=O)O)C[N+](C)(C)C)C	NA	Acetylcarnitine	[M]+	Annotated via MS2 searching of PIM SECUF Samples in MSDIAL	0.67	TRUE	-1	204.122	C9H18NO4	Acyl carnitines	RDHQFKQIGNGIED-UHFFFAOYNA-O	O=C(OC(CC(=O)O)C[N+](C)(C)C)C	430	FALSE	TRUE	TRUE	Normalized unit: Intensity; Annotation method: MSMS-Pos-FiehnHILIC (1)_1	FALSE	FALSE	4568	0	0	1	0.731	0.985	0.606	1	0.2	1.592	2566.64	Pos_Met_SECUF_PQC_it3	204.12291:3152 205.12758:690 206.13225:0	63.58372:11 74.05949:64 84.76918:16 85.02718:333 85.07123:10 85.51910:15 105.27652:5 108.49793:22 108.51926:11 141.20806:20 197.08906:5
296	219.174	3.594	C15H22O	CC1=C2CC(CCC2(CCC1=O)C)C(=C)C	NA	alpha-Cyperone	[M+H]+	Annotated via MS2 searching of PIM SECUF Samples in MSDIAL	0.8	TRUE	13.069	219.174	C15H22O	Eudesmane, isoeudesmane or cycloeudesmane sesquiterpenoids	KUFXJZXMWHNCEH-UHFFFAOYSA-N	CC1=C2CC(CCC2(CCC1=O)C)C(=C)C	430	FALSE	TRUE	TRUE	Normalized unit: Intensity; Annotation method: MSMS-Public_all-pos-VS19_3	FALSE	FALSE	4932	0	0	1	0.666	0.642	0.844	2	0.67	1.546	85.11	Pos_Met_SECUF_PQC_it1	219.17416:21390 220.17883:4637 221.18350:0	57.12580:7 59.09583:54 59.21545:17 65.03733:43 69.06767:181 69.10647:11 79.19511:20 79.41174:15 81.06761:148 83.08390:313 101.31888:8 109.10101:182 109.15810:8 109.58854:9 117.06682:56 119.08646:224 121.06148:51 121.09790:145 121.15233:6 133.09942:144 133.15299:7 134.06875:39 135.76698:16 140.10654:110 143.38624:5 145.10033:150 146.07101:169 146.12315:8 147.11618:204 155.08387:56 159.11728:49 160…
297	239.108	14.999	C8H18N2O4S	C1CN(CCN1CCO)CCS(=O)(=O)O	NA	low score: HEPES; CE30; JKMHFZQWWAIEOD-UHFFFAOYSA-N	[M+H]+	Annotated via MS2 searching of PIM SECUF Samples in MSDIAL	0.27	TRUE	10.669	239.106	C8H18N2O4S	N-alkylpiperazines	JKMHFZQWWAIEOD-UHFFFAOYSA-N	C1CN(CCN1CCO)CCS(=O)(=O)O	530	FALSE	TRUE	FALSE	Normalized unit: Intensity; Annotation method: MSMS-Public_all-pos-VS19_3	FALSE	FALSE	5503	0	0	0.9	0.492	0.717	0.641	6	0.25	1.309	9.04	Pos_Met_SECUF_PQC_it5	239.10831:7415 240.11297:810 241.11764:369	45.03302:369 45.06587:10 56.96326:95 57.28352:28 59.04732:296 59.07410:16 59.08353:10 70.06510:156 70.34673:14 79.05510:99 80.94616:141 84.08054:118 84.12425:7 88.07403:182 88.10003:18 98.97336:800 99.03834:8 99.06881:21 99.25479:34 99.74982:61 99.76738:13 128.08973:72 128.12912:5 131.11724:388 143.11792:70 152.03621:41 152.29565:14 152.38376:13 152.54783:29 152.62903:19 165.12821:25 192.30400:27…
298	244.227	2.713	C14H29NO2	CCCCCCCCCCCC(=O)NCCO	NA	low score: N-lauroylethanolamine	[M+H]+	Annotated via MS2 searching of PIM SECUF Samples in MSDIAL	0.87	TRUE	13.173	244.227	C14H29NO2	Carboximidic acids	QZXSMBBFBXPQHI-UHFFFAOYSA-N	CCCCCCCCCCCC(=O)NCCO	530	FALSE	TRUE	FALSE	Normalized unit: Intensity; Annotation method: MSMS-Public_all-pos-VS19_3	FALSE	FALSE	5671	0	0	1	0.568	0.791	0.712	7	0.41	1.485	59.04	Pos_Met_SECUF_PQC_it4	244.22696:13043 245.23163:2615 246.23629:3703	42.03205:37 43.05341:51 44.04918:215 44.06945:11 44.08483:13 57.06953:424 58.06420:396 58.10616:11 59.06700:99 59.09039:6 62.05905:355 62.25323:16 62.52639:8 67.05582:144 67.08315:8 67.09448:8 67.29859:42 67.30714:8 71.08501:232 72.08824:92 82.07045:81 83.08445:322 83.13404:15 84.08174:277 84.12388:12 84.13985:11 84.17474:5 85.27616:27 86.06169:24 87.04210:71 88.30738:9 88.47805:25 95.07422:133 9…
299	244.227	1.747	C14H29NO2	CCCCCCCCCCCC(=O)NCCO	NA	low score: N-lauroylethanolamine	[M+H]+	Annotated via MS2 searching of PIM SECUF Samples in MSDIAL	1	TRUE	13.013	244.227	C14H29NO2	Carboximidic acids	QZXSMBBFBXPQHI-UHFFFAOYSA-N	CCCCCCCCCCCC(=O)NCCO	530	FALSE	TRUE	FALSE	Normalized unit: Intensity; Annotation method: MSMS-Public_all-pos-VS19_3	FALSE	FALSE	5672	0	0	1	0.587	0.688	0.733	5	0.56	1.473	313.84	Pos_Met_SECUF_PQC_it3	244.22676:49283 245.23143:9590 246.23610:2797	44.04932:338 44.27650:11 45.03129:100 57.06938:107 62.05968:728 62.09771:16 62.15221:20 62.26407:18 62.27787:7 69.07033:130 69.10206:7 71.08452:210 72.18741:8 81.06912:238 81.30582:7 82.07109:106 82.09032:20 85.06247:86 85.10196:195 85.13881:9 85.15158:9 87.04365:105 87.08035:8 89.05975:119 95.08301:71 95.11590:6 97.66926:20 100.11107:103 100.14125:7 112.07331:109 112.12269:5 114.09128:62 114.112…
300	261.132	2.838	C14H16N2O3	O=C(OCCN1C=NC=2C=CC=CC2C1=O)C(C)C	NA	2-(4-oxoquinazolin-3(4H)-yl)ethyl isobutyrate	[M+H]+	Annotated via MS2 searching of PIM SECUF Samples in MSDIAL	1	TRUE	3.98	261.13	C14H16N2O3	Quinazolines	DXZNCVRUZDRWLR-UHFFFAOYSA-N	O=C(OCCN1C=NC=2C=CC=CC2C1=O)C(C)C	430	FALSE	TRUE	TRUE	Normalized unit: Intensity; Annotation method: MSMS-Public_all-pos-VS19_3	FALSE	FALSE	6285	0	0	0.95	0.84	0.828	0.866	1	1	1.766	7576.1	Pos_Met_SECUF_PQC_it2	261.13153:2583849 262.13620:273725 263.14087:40664	59.04933:133 70.07869:32 72.31681:22 115.04954:52 120.38223:17 120.96203:12 138.50459:13 150.05268:21 170.09552:54 215.44295:34 216.97104:16 261.13133:319 261.19254:42 261.52200:8
301	263.081	1.661	C16H10N2O2	O=C1C=2C=CC=CC2NC1=C3C(O)=NC=4C=CC=CC43	NA	Indarubicin	[M+H]+	Annotated via MS2 searching of PIM SECUF Samples in MSDIAL	0.4	TRUE	-1	263.082	C16H10N2O2	Indolines	CRDNMYFJWFXOCH-UHFFFAOYSA-N	O=C1C=2C=CC=CC2NC1=C3C(O)=NC=4C=CC=CC43	430	FALSE	TRUE	TRUE	Normalized unit: Intensity; Annotation method: MSMS-Pos-FiehnHILIC (1)_1	FALSE	FALSE	6355	0	0	1	0.928	0.837	0.813	2	0.4	1.72	145.36	Pos_Met_SECUF_PQC_it4	263.08154:24291 264.08621:5404 265.09088:0	51.02207:237 51.04621:12 51.06008:9 65.03774:157 65.06200:13 71.04773:160 71.07232:20 77.03807:109 79.05335:42 81.06908:44 82.03411:9 101.05912:87 101.08577:13 105.03293:141 105.07013:140 107.12272:31 109.10012:129 119.18860:40 125.11258:16 130.02493:40 130.05620:107 132.04393:181 132.30519:9 133.09672:93 144.04243:50 144.05815:17 146.01998:92 158.06905:72 163.14345:130 163.17448:13 164.37602:12 …
302	267.173	1.599	C12H27O4P	O=P(OCC(C)C)(OCC(C)C)OCC(C)C	NA	Tri-isobutylphosphate	[M+H]+	Annotated via MS2 searching of PIM SECUF Samples in MSDIAL	1	TRUE	26.725	267.172	C12H27O4P	Trialkyl phosphates	HRKAMJBPFPHCSD-UHFFFAOYSA-N	O=P(OCC(C)C)(OCC(C)C)OCC(C)C	430	FALSE	TRUE	TRUE	Normalized unit: Intensity; Annotation method: MSMS-Public_all-pos-VS19_3	FALSE	FALSE	6514	0	0	0.99	0.866	0.938	0.76	1	0.5	1.734	321.91	Pos_Met_SECUF_PQC_it2	267.17267:88023 268.17734:12776 269.18200:0	55.05254:50 57.06983:1503 57.22901:9 62.96406:156 67.05407:94 71.08499:165 71.12724:5 77.03606:113 79.05336:120 80.97351:580 95.07312:173 95.10165:5 95.12165:5 98.98420:20380 99.04531:170 99.07594:34 99.10342:49 99.14075:79 99.15576:8 99.18295:97 99.22642:34 99.23947:47 99.25945:53 99.28632:47 99.30527:36 99.34214:110 99.37373:53 99.40782:35 99.42444:31 99.43406:33 99.53064:29 99.62380:25 99.6755…
303	268.104	4.537	C10H13N5O4	OCC1OC(N2C=NC=3C(=NC=NC32)N)C(O)C1O	NA	Adenosine	[M+H]+	Annotated via MS2 searching of PIM SECUF Samples in MSDIAL	0.93	TRUE	-1	268.104	C10H13N5O4	Purine nucleosides	OIRDTQYFTABQOQ-UHFFFAOYNA-N	OCC1OC(N2C=NC=3C(=NC=NC32)N)C(O)C1O	430	FALSE	TRUE	TRUE	Normalized unit: Intensity; Annotation method: MSMS-Pos-FiehnHILIC (1)_1	FALSE	FALSE	6526	0	0	1	0.736	0.69	0.818	1	0.17	1.513	1264.51	Pos_Met_SECUF_PQC_it1	268.10385:78923 269.10852:10213 270.11319:0	55.01742:467 55.05499:44 55.76558:6 57.03243:354 57.06173:16 57.43010:6 65.01051:164 71.01164:170 73.02718:119 74.35741:8 74.94007:29 82.07283:233 85.02868:218 85.06249:9 85.21875:12 86.28840:13 86.58420:24 87.04298:87 89.05788:352 89.09612:21 94.03848:89 98.98364:40 103.03621:53 109.09842:201 109.15095:11 111.04192:46 119.03560:338 119.07910:15 123.11672:62 136.06146:7881 136.11658:129 136.15517…
304	274.274	2.813	C16H35NO2	CCCCCCCCCCCCN(CCO)CCO	NA	Lauryldiethanolamine	[M+H]+	Annotated via MS2 searching of PIM SECUF Samples in MSDIAL	1	TRUE	17.298	274.274	C16H35NO2	1,2-aminoalcohols	NKFNBVMJTSYZDV-UHFFFAOYSA-N	CCCCCCCCCCCCN(CCO)CCO	430	FALSE	TRUE	TRUE	Normalized unit: Intensity; Annotation method: MSMS-Public_all-pos-VS19_3	FALSE	FALSE	6886	0	0	1	0.909	0.968	0.946	9	0.69	1.869	61.08	Pos_Met_SECUF_PQC_it1	274.27390:41698 275.27856:7018 276.28323:794	43.05286:154 43.08110:8 43.18104:13 57.06927:532 57.29282:44 57.30625:23 58.06506:299 58.09305:17 58.94233:42 59.05796:64 60.88864:20 61.04044:131 61.06929:5 61.08280:5 70.06408:322 70.08747:26 70.33395:23 71.05784:41 71.08556:682 71.25044:21 71.29709:18 71.30877:15 81.09097:20 85.04362:8 86.13412:30 86.15039:5 88.07473:1281 88.12254:18 88.20723:5 88.43148:14 88.66343:19 91.47549:23 94.07136:47 1…
305	275.048	3.213	C13H10N2O3S	OS(=O)(=O)C1=CC2=C(C=C1)N=C(N2)C1=CC=CC=C1	NA	Phenylbenzimidazolesulfonic acid; LC-ESI-ITFT; MS2; CE	[M+H]+	Annotated via MS2 searching of PIM SECUF Samples in MSDIAL	0.6	TRUE	-1	275.048	C13H10N2O3S	Phenylbenzimidazoles	UVCJGUGAGLDPAA-UHFFFAOYSA-N	OS(=O)(=O)C1=CC2=C(C=C1)N=C(N2)C1=CC=CC=C1	430	FALSE	TRUE	TRUE	Normalized unit: Intensity; Annotation method: MSMS-Pos-MassBank (1)_2	FALSE	FALSE	6906	0	0	1	0.931	0.931	0.887	2	0.29	1.774	132.49	Pos_Met_SECUF_PQC_it3	275.04865:11190 276.05331:1693 277.05798:758	55.05324:115 57.06949:192 57.10996:11 59.06027:249 59.10146:12 61.06472:14 70.06479:110 70.08260:12 71.07270:220 71.11454:10 83.01111:224 83.03713:26 83.05978:75 88.07474:277 88.11512:11 88.15363:37 88.17458:6 92.04986:161 105.01123:173 106.08435:300 108.04365:153 108.06637:14 108.15589:5 116.06608:163 119.08381:80 119.11711:10 119.18105:18 129.10432:156 133.17216:14 137.09934:46 137.34517:14 144…
306	279.093	38.53	C18H15OP	O=[P](c1ccccc1)(c2ccccc2)c3ccccc3	NA	triphenylphosphineoxide	[M+H]+	Annotated via MS2 searching of PIM SECUF Samples in MSDIAL	1	TRUE	17.809	279.093	C18H15OP	Phenylphosphines and derivatives	FIQMHBFVRAXMOP-UHFFFAOYSA-N	O=[P](c1ccccc1)(c2ccccc2)c3ccccc3	430	FALSE	TRUE	TRUE	Normalized unit: Intensity; Annotation method: MSMS-Public_all-pos-VS19_3	FALSE	FALSE	7015	0	0	1	0.606	0.665	0.89	2	0.67	1.543	18.97	Pos_Met_SECUF_PQC_it2	279.09348:4558 280.09814:939 281.10281:0	43.01741:27 57.06933:563 65.51245:59 65.52300:20 93.03300:27 121.02433:112 121.03710:187 121.08559:9 149.02334:3243 149.08279:57 149.13278:43 149.28509:14 149.32540:25 149.40299:19 149.60171:47 149.94031:22 150.29774:10 173.05101:165 185.58139:15 190.58812:5 201.04640:1569 201.11999:25 201.16643:23 201.27987:14 201.32736:5 201.35977:33 201.40051:15 201.44410:15 201.54649:11 201.78321:9 201.81269:…
307	279.158	4.164	C16H22O4	CCCCOC(=O)C1=CC=CC=C1C(=O)OCCCC	NA	Di-n-butyl phthalate	[M+H]+	Annotated via MS2 searching of PIM SECUF Samples in MSDIAL	0.67	TRUE	14.2	279.159	C16H22O4	Benzoic acid esters	DOIRQSBPFJWKBE-UHFFFAOYSA-N	CCCCOC(=O)C1=CC=CC=C1C(=O)OCCCC	430	FALSE	TRUE	TRUE	Normalized unit: Intensity; Annotation method: MSMS-Public_all-pos-VS19_3	FALSE	FALSE	7019	0	0	0.99	0.96	0.851	0.851	2	1	1.852	19.06	Pos_Met_SECUF_PQC_it2	279.15970:8766 280.16437:1853 281.16903:1114	43.01694:193 43.04775:7 57.06974:2498 57.10446:63 57.15314:15 57.22245:9 57.59610:16 61.03813:220 61.07518:8 65.40900:14 69.03055:88 69.04969:15 71.04900:48 71.08489:302 71.11314:10 71.13000:8 78.09378:16 81.06603:46 85.03837:352 85.07423:15 86.04405:221 90.06038:106 93.03381:137 93.06962:9 94.07082:153 94.10363:8 96.08928:167 96.14019:6 99.07790:55 102.05200:184 102.09604:5 105.06869:138 121.027…
308	279.159	4.888	C16H22O4	CCCCOC(=O)C1=CC=CC=C1C(=O)OCCCC	NA	Di-n-butyl phthalate	[M+H]+	Annotated via MS2 searching of PIM SECUF Samples in MSDIAL	0.2	TRUE	14.2	279.159	C16H22O4	Benzoic acid esters	DOIRQSBPFJWKBE-UHFFFAOYSA-N	CCCCOC(=O)C1=CC=CC=C1C(=O)OCCCC	430	FALSE	TRUE	TRUE	Normalized unit: Intensity; Annotation method: MSMS-Public_all-pos-VS19_3	FALSE	FALSE	7020	0	0	1	0.98	0.858	0.858	2	1	1.872	14.33	Pos_Met_SECUF_PQC_it3	279.15900:8765 280.16366:1361 281.16833:1194	57.07033:898 57.10643:17 57.37566:37 65.03885:364 65.07884:13 69.06911:132 81.07013:258 81.10899:14 105.07103:199 105.10987:13 107.08538:94 121.02740:153 121.06158:72 121.11815:5 121.18260:14 123.07645:44 123.09387:8 126.96753:59 132.42878:27 133.02977:137 133.06062:9 139.10852:132 139.14854:7 148.06214:22 149.02336:5319 149.08720:93 149.28540:14 149.33018:16 149.36445:34 149.37783:29 149.43698:3…
309	284.295	1.604	C18H37NO	CCCCCCCCCCCCCCCCCC(=O)N	NA	low score: Stearamide	[M+H]+	Annotated via MS2 searching of PIM SECUF Samples in MSDIAL	1	TRUE	-1	284.295	C18H37NO	Carboximidic acids	LYRFLYHAGKPMFH-UHFFFAOYSA-N	CCCCCCCCCCCCCCCCCC(=O)N	530	FALSE	TRUE	FALSE	Normalized unit: Intensity; Annotation method: MSMS-Public_all-pos-VS19_3	FALSE	FALSE	7158	0	0	1	0.569	0.742	0.848	1	0.2	1.471	459.74	Pos_Met_SECUF_PQC_it1	284.29468:60668 285.29935:14569 286.30401:2227	41.03675:141 41.06251:5 45.03285:44 57.07016:301 57.10028:10 57.22151:45 60.04499:764 60.07066:36 60.09249:7 60.19959:21 60.21041:28 60.31519:12 60.33384:5 69.06687:18 71.08424:190 71.11921:12 71.13304:7 74.05962:129 74.08162:15 81.07019:91 83.08612:44 85.02451:42 85.10143:179 88.07508:97 88.10354:6 89.05917:194 89.09779:6 91.05113:87 91.07158:13 95.08662:246 102.09014:105 102.21923:19 109.10203:…
310	288.253	1.797	C16H33NO3	CCCCCCCCCCCC(=O)N(CCO)CCO	NA	low score: Lauryl diethanolamide	[M+H]+	Annotated via MS2 searching of PIM SECUF Samples in MSDIAL	1	TRUE	12.948	288.253	C16H33NO3	N-acyl amines	AOMUHOFOVNGZAN-UHFFFAOYSA-N	CCCCCCCCCCCC(=O)N(CCO)CCO	530	FALSE	TRUE	FALSE	Normalized unit: Intensity; Annotation method: MSMS-Public_all-pos-VS19_3	FALSE	FALSE	7383	0	0	1	0.595	0.607	0.759	5	0.38	1.418	86076.8	Pos_Met_SECUF_PQC_it1	288.25351:369911 289.25818:66362 290.26285:7524	41.03856:139 43.05427:150 44.04852:291 44.21323:13 45.03273:367 45.06936:7 46.06444:125 57.06987:817 57.10632:15 57.43077:20 58.06457:538 58.10630:15 58.24622:24 59.04949:56 60.97383:466 61.00450:17 68.91538:65 69.07004:193 70.06539:1118 70.11067:25 70.44993:7 71.08520:228 71.38188:25 78.98450:7661 79.03108:146 79.05171:35 79.10043:24 79.11848:18 79.13783:20 79.15321:6 79.17821:57 79.21162:45 79.…
311	302.305	2.715	C18H39NO2	CCCCCCCCCCCCCCN(CCO)CCO	NA	2,2'-(Tetradecylimino)diethanol	[M+H]+	Annotated via MS2 searching of PIM SECUF Samples in MSDIAL	0.93	TRUE	18.11	302.305	C18H39NO2	1,2-aminoalcohols	CPHJEACXPATRSU-UHFFFAOYSA-N	CCCCCCCCCCCCCCN(CCO)CCO	430	FALSE	TRUE	TRUE	Normalized unit: Intensity; Annotation method: MSMS-Public_all-pos-VS19_3	FALSE	FALSE	7943	0	0	1	0.843	0.968	0.917	6	0.46	1.788	51.53	Pos_Met_SECUF_PQC_it1	302.30515:30833 303.30981:6060 304.31448:0	41.03657:178 41.06678:14 44.04920:126 55.05518:79 56.04781:249 57.06942:262 57.10122:10 57.19970:8 58.06390:181 59.06009:164 60.04354:51 70.06339:353 70.10761:12 79.75113:18 79.76040:8 84.08821:175 84.13376:6 85.10183:212 87.71162:8 88.07522:450 88.11384:5 88.98293:15 96.34776:14 99.08064:266 99.68271:29 99.70664:5 100.07383:102 102.08815:312 106.08472:117 106.74713:20 106.99386:29 109.10039:136 …
312	305.158	2.934	C12H26O7	C(COCCOCCOCCOCCOCCO)O	NA	Hexaethylene glycol	[M+Na]+	Annotated via MS2 searching of PIM SECUF Samples in MSDIAL	1	TRUE	5.416	305.157	C12H26O7	Polyethylene glycols	IIRDTKBZINWQAW-UHFFFAOYSA-N	C(COCCOCCOCCOCCOCCO)O	430	FALSE	TRUE	TRUE	Normalized unit: Intensity; Annotation method: MSMS-Public_all-pos-VS19_3	FALSE	FALSE	8008	0	0	0.99	1	0.866	0.866	1	1	1.883	8190.36	Pos_Met_SECUF_PQC_it2	305.15781:2783664 306.16247:334601 307.16714:55076	44.04984:175 57.03414:228 57.07471:8 61.03727:113 61.05833:5 74.29466:25 84.94508:152 84.97934:5 85.03882:208 85.07818:5 85.09954:154 85.13869:6 87.05256:159 89.08025:79 89.11219:6 89.12862:5 101.22130:21 103.03758:266 103.06660:23 103.08796:15 105.06850:118 109.09824:147 118.08779:75 135.08052:72 135.11653:237 135.17504:6 142.15594:66 171.06223:65 194.05187:68 199.10063:51 200.98723:109 213.1539…
313	313.119	38.598	C17H17ClN4	ClC1=CC2=C(C=C1)N=C1C=CC=CC1=C(N2)N1CCNCC1	NA	Norclozapine	[M+H]+	Annotated via MS2 searching of PIM SECUF Samples in MSDIAL	1	TRUE	6.481	313.121	C17H17ClN4	Dibenzodiazepines	HESZUPIXRNZIOI-UHFFFAOYSA-N	ClC1=CC2=C(C=C1)N=C1C=CC=CC1=C(N2)N1CCNCC1	430	FALSE	TRUE	TRUE	Normalized unit: Intensity; Annotation method: MSMS-Public_all-pos-VS19_3	FALSE	FALSE	8330	0	0	0.93	0.641	0.832	0.878	2	0.67	1.606	49.09	Pos_Met_SECUF_PQC_it4	313.11957:15464 314.12424:3525 315.12890:0	45.03252:51 58.21959:10 58.31201:27 66.53479:22 78.03378:149 85.83535:24 100.11036:146 100.14742:10 105.04438:1684 105.10683:9 105.15244:12 105.17007:16 105.22973:51 105.39996:12 105.45498:11 105.48597:12 105.58745:15 144.99091:393 145.04746:13 146.98598:149 147.32213:5 168.07042:46 169.07051:111 170.05821:42 191.07081:115 194.12296:81 212.56425:5 296.13390:78 313.07332:124 313.11914:1821 313.212…
314	319.224	2.559	C18H32O3	O=C(O)CCCCCCCC(O)C=CC=CCCCCC	NA	low score: 9-hydroxy-10,12-octadecadienoic acid	[M+Na]+	Annotated via MS2 searching of PIM SECUF Samples in MSDIAL	0.8	TRUE	-1	319.224	C18H32O3	Lineolic acids and derivatives	NPDSHTNEKLQQIJ-SIGMCMEVSA-N	O=C(O)CCCCCCCC(O)C=CC=CCCCCC	530	FALSE	TRUE	FALSE	Normalized unit: Intensity; Annotation method: MSMS-Public_all-pos-VS19_3	FALSE	FALSE	8517	0	0	0.99	0.358	0.696	0.76	2	0.07	1.285	140.03	Pos_Met_SECUF_PQC_it5	319.22357:35338 320.22824:6610 321.23291:6767	46.06426:118 57.07017:64 58.19135:30 58.43127:8 59.32797:11 83.08293:279 83.11217:12 85.03949:5070 85.13825:46 85.16778:12 85.18055:7 85.23482:22 85.26190:11 85.28703:24 85.79768:24 85.92587:15 95.08467:100 96.05238:102 110.05712:114 112.90431:5 124.10903:47 124.89619:25 131.08144:50 145.08730:106 151.09384:76 151.13971:8 151.15416:7 161.09328:157 161.12732:13 168.13923:164 171.07365:6 184.08684:…
315	326.049	15.965	C12H9F2N5O2S	CC1=NC2=NC(=NN2C=C1)S(=O)(=O)NC1=C(F)C=CC=C1F	NA	low score: Flumetsulam	[M+H]+	Annotated via MS2 searching of PIM SECUF Samples in MSDIAL	0.67	TRUE	12.583	326.052	C12H9F2N5O2S	1,2,4-triazolopyrimidine-2-sulfonanilides	RXCPQSJAVKGONC-UHFFFAOYSA-N	CC1=NC2=NC(=NN2C=C1)S(=O)(=O)NC1=C(F)C=CC=C1F	530	FALSE	TRUE	FALSE	Normalized unit: Intensity; Annotation method: MSMS-Public_all-pos-VS19_3	FALSE	FALSE	8637	0	0	0.87	0.514	0.618	0.858	1	0.5	1.373	295.88	Pos_Met_SECUF_PQC_it1	326.04919:370108 327.05386:53125 328.05853:0	50.16480:146 50.19170:6 76.07565:176 76.09495:24 124.03951:83 135.31986:13 140.84457:86 160.89604:83 160.96678:427 161.03868:39 296.32324:8 326.04899:285 326.14042:6 326.22282:13 326.93848:34
316	326.049	22.074	C12H9F2N5O2S	CC1=NC2=NC(=NN2C=C1)S(=O)(=O)NC1=C(F)C=CC=C1F	NA	low score: Flumetsulam	[M+H]+	Annotated via MS2 searching of PIM SECUF Samples in MSDIAL	0.53	TRUE	12.583	326.052	C12H9F2N5O2S	1,2,4-triazolopyrimidine-2-sulfonanilides	RXCPQSJAVKGONC-UHFFFAOYSA-N	CC1=NC2=NC(=NN2C=C1)S(=O)(=O)NC1=C(F)C=CC=C1F	530	FALSE	TRUE	FALSE	Normalized unit: Intensity; Annotation method: MSMS-Public_all-pos-VS19_3	FALSE	FALSE	8665	0	0	0.88	0.544	0.614	0.858	1	0.5	1.391	57.19	Pos_Met_SECUF_PQC_it1	326.04932:184047 327.05398:27663 328.05865:0	73.02985:84 87.04234:157 87.06784:15 87.08122:7 128.95206:34 160.90173:57 160.91819:18 160.96736:525 161.01272:20 161.12624:23 161.32092:6 161.41733:32 161.53231:40 161.68421:15 183.75115:6 326.05227:305
317	326.05	17.34	C12H9F2N5O2S	CC1=NC2=NC(=NN2C=C1)S(=O)(=O)NC1=C(F)C=CC=C1F	NA	low score: Flumetsulam	[M+H]+	Annotated via MS2 searching of PIM SECUF Samples in MSDIAL	0.33	TRUE	12.583	326.052	C12H9F2N5O2S	1,2,4-triazolopyrimidine-2-sulfonanilides	RXCPQSJAVKGONC-UHFFFAOYSA-N	CC1=NC2=NC(=NN2C=C1)S(=O)(=O)NC1=C(F)C=CC=C1F	530	FALSE	TRUE	FALSE	Normalized unit: Intensity; Annotation method: MSMS-Public_all-pos-VS19_3	FALSE	FALSE	8692	0	0	0.87	0.576	0.61	0.858	1	0.5	1.4	69.08	Pos_Met_SECUF_PQC_it1	326.04919:176642 327.05386:25864 328.05853:0	55.57630:36 55.61333:12 56.94432:41 57.04877:36 73.12269:38 90.15442:35 136.54369:120 136.57826:10 136.60248:5 160.96498:198 161.03395:7 161.14082:35 175.98463:40 186.35986:14 186.51087:13 186.62899:34 204.04336:268 240.92225:64 326.05090:311 326.50824:5 326.74176:8
318	326.05	16.836	C12H9F2N5O2S	CC1=NC2=NC(=NN2C=C1)S(=O)(=O)NC1=C(F)C=CC=C1F	NA	Flumetsulam	[M+H]+	Annotated via MS2 searching of PIM SECUF Samples in MSDIAL	0.73	TRUE	12.583	326.052	C12H9F2N5O2S	1,2,4-triazolopyrimidine-2-sulfonanilides	RXCPQSJAVKGONC-UHFFFAOYSA-N	CC1=NC2=NC(=NN2C=C1)S(=O)(=O)NC1=C(F)C=CC=C1F	430	FALSE	TRUE	TRUE	Normalized unit: Intensity; Annotation method: MSMS-Public_all-pos-VS19_3	FALSE	FALSE	8695	0	0	0.84	0.618	0.655	0.858	1	0.5	1.427	150.42	Pos_Met_SECUF_PQC_it1	326.04886:166896 327.05353:23468 328.05819:0	160.96681:387 162.90148:10 164.07387:151 164.09913:24 204.04245:34 326.05459:358 326.49796:5
319	327.201	3.057	C20H26N2O2	OC(C=1C=CN=C2C=CC(OC)=CC21)C3N4CCC(C3)C(C4)CC	NA	low score: hydroquinidine	[M+H]+	Annotated via MS2 searching of PIM SECUF Samples in MSDIAL	1	TRUE	4.99	327.2	C20H26N2O2	Cinchona alkaloids	LJOQGZACKSYWCH-NIHZBZNOSA-N	OC(C=1C=CN=C2C=CC(OC)=CC21)C3N4CCC(C3)C(C4)CC	530	FALSE	TRUE	FALSE	Normalized unit: Intensity; Annotation method: MSMS-Public_all-pos-VS19_3	FALSE	FALSE	8757	0	0	0.96	0.403	0.624	0.844	1	0.5	1.359	5708.59	Pos_Met_SECUF_PQC_it1	327.20139:1254154 328.20605:172962 329.21072:30502	43.19238:26 45.09374:14 45.21431:27 73.02795:116 73.05397:12 73.07321:7 89.06079:119 89.08955:8 89.10918:13 100.11043:76 101.06068:119 101.09275:6 109.96724:72 145.08481:135 145.10581:31 169.08622:58 171.68573:5 174.09759:57 192.06587:58 201.15985:32 327.12929:123 327.17173:26 327.38691:18
320	338.342	1.603	C22H43NO	N=C(O)CCCCCCCCCCCC=CCCCCCCCC	NA	Erucamide	[M+H]+	Annotated via MS2 searching of PIM SECUF Samples in MSDIAL	1	TRUE	-1	338.342	C22H43NO	Fatty amides	UAUDZVJPLUQNMU-UHFFFAOYSA-N	N=C(O)CCCCCCCCCCCC=CCCCCCCCC	430	FALSE	TRUE	TRUE	Normalized unit: Intensity; Annotation method: MSMS-Pos-FiehnHILIC (1)_1	FALSE	FALSE	9104	0	0	1	0.753	0.78	0.697	27	0.33	1.554	3686.09	Pos_Met_SECUF_PQC_it1	338.34195:855039 339.34662:197932 340.35128:35354	41.03770:181 41.08128:6 43.05436:1236 43.08606:46 43.09697:22 43.11286:9 43.22190:10 43.52508:12 55.01746:229 55.05390:1022 55.08127:36 55.09874:11 55.12788:24 55.30939:41 56.38870:16 57.03364:43 57.07000:2925 57.11911:23 57.16812:11 57.31019:19 57.34422:36 57.37827:24 67.05407:763 67.09454:22 67.21924:20 67.25188:15 67.27322:38 69.03248:144 69.06935:3022 69.12368:14 69.23595:14 69.26849:40 69.30…
321	343.296	5.234	C19H39N2O3	CCCCCCCCCCCC(=O)NCCC[N+](C)(C)CC(O)=O	NA	Lauramidopropyl betaine	[M]+	Annotated via MS2 searching of PIM SECUF Samples in MSDIAL	1	TRUE	12.514	343.296	C19H39N2O3	Alpha amino acids	MRUAUOIMASANKQ-UHFFFAOYSA-O	CCCCCCCCCCCC(=O)NCCC[N+](C)(C)CC(O)=O	430	FALSE	TRUE	TRUE	Normalized unit: Intensity; Annotation method: MSMS-Public_all-pos-VS19_3	FALSE	FALSE	9249	0	0	0.99	1	0.866	0.866	1	1	1.886	745.56	Pos_Met_SECUF_PQC_it1	343.29504:80330 344.29971:16422 345.30438:2892	57.07009:87 57.19679:41 58.70629:10 62.15793:12 71.08443:50 71.30448:23 72.08071:141 72.11673:7 77.03585:185 77.05359:25 79.05174:64 80.31819:41 80.36084:17 83.03554:108 83.06562:8 83.08555:143 83.11220:23 85.09829:56 95.08282:111 99.29731:28 105.03294:267 108.34418:55 109.10094:212 109.52671:13 111.07893:116 111.11455:7 113.01829:9 165.16179:136 183.16984:47 183.35717:5 199.62253:21 238.56558:10…
322	356.352	2.579	C22H45NO2	CCCCCCCCCCCCCCCCCCCC(=O)NCCO	NA	Arachidoyl Ethanolamide	[M+H]+	Annotated via MS2 searching of PIM SECUF Samples in MSDIAL	0.87	TRUE	7.769	356.352	C22H45NO2	N-acylethanolamines	AUJVQJHODMISJP-UHFFFAOYSA-N	CCCCCCCCCCCCCCCCCCCC(=O)NCCO	430	FALSE	TRUE	TRUE	Normalized unit: Intensity; Annotation method: MSMS-Public_all-pos-VS19_3	FALSE	FALSE	9643	0	0	1	0.637	0.685	0.853	1	0.5	1.528	182.19	Pos_Met_SECUF_PQC_it3	356.35202:24690 357.35669:7170 358.36136:0	43.01635:174 43.03796:13 43.05374:7 45.03286:268 45.05525:15 45.07614:6 45.22021:24 55.05318:87 55.20646:31 57.03148:217 57.06967:262 57.09124:17 57.21326:5 60.04353:612 69.06851:345 69.09489:30 70.03632:116 70.06663:279 70.08838:26 70.11757:36 70.23506:25 71.08260:89 72.08040:214 73.02738:136 73.04402:22 73.21956:22 81.06806:29 81.85873:26 83.08313:414 84.07949:133 84.11990:8 86.06060:80 87.0436…
323	357.301	1.702	C21H40O4	O=C(OCC(O)CO)CCCCCCCC=CCCCCCCCC	NA	Monoolein	[M+H]+	Annotated via MS2 searching of PIM SECUF Samples in MSDIAL	1	TRUE	-1	357.3	C21H40O4	1-monoacylglycerols	RZRNAYUHWVFMIP-KTKRTIGZSA-N	O=C(OCC(O)CO)CCCCCCCC=CCCCCCCCC	430	FALSE	TRUE	TRUE	Normalized unit: Intensity; Annotation method: MSMS-Public_all-pos-VS19_3	FALSE	FALSE	9671	0	0	0.99	0.659	0.692	0.683	17	0.34	1.456	18718.8	Pos_Met_SECUF_PQC_it4	357.30054:2113836 358.30520:468988 359.30987:125803	41.03817:116 41.05505:8 43.01660:100 43.05316:365 43.27217:8 45.03336:394 45.05995:14 45.06878:11 46.03885:136 46.07546:6 55.01723:130 55.05331:723 55.17071:15 55.24507:20 57.03295:236 57.06964:920 57.10440:22 57.17934:29 59.04772:157 59.06975:5 60.05286:137 63.14321:36 67.05418:703 67.09392:14 69.06993:1252 69.11178:22 69.20424:32 69.22146:11 69.30785:13 69.33088:9 69.39698:60 69.53832:19 69.595…
324	365.157	3.064	C19H26O8	CC1=CC2C(C(C1O)O)(C3(CC(C(C34CO4)O2)OC(=O)C)C)COC(=O)C	NA	7,8-Dihydroxy calonectrin	[M-H2O+H]+	Annotated via MS2 searching of PIM SECUF Samples in MSDIAL	0.93	TRUE	2.9	365.159	C19H26O8	Trichothecenes	JSKXQQKSUOVSKS-UHFFFAOYSA-N	CC1=CC2C(C(C1O)O)(C3(CC(C(C34CO4)O2)OC(=O)C)C)COC(=O)C	430	FALSE	TRUE	TRUE	Normalized unit: Intensity; Annotation method: MSMS-Public_all-pos-VS19_3	FALSE	FALSE	9868	0	0	0.89	0.736	0.749	0.866	1	1	1.642	357.73	Pos_Met_SECUF_PQC_it1	365.15707:61229 366.16174:9148 367.16641:6633	58.06460:90 59.04874:70 72.04449:116 89.06029:84 100.07654:43 109.10159:15 114.09590:210 114.12763:13 114.15345:10 116.06818:128 138.08947:94 138.13464:6 143.03335:42 163.83787:6 182.07273:124 182.14900:7 195.13461:37 195.15194:10 197.12647:46 197.14748:10 233.11619:65 234.11170:92 250.98917:131 274.21152:32 287.57553:34 292.10247:89 292.15154:10 305.04796:41 348.49602:10 365.10383:45 365.15822:8…
325	369.265	1.724	C21H36O5	CC(=O)CCCCCCCCCCCCC[C@@H]1C(C(C)C(=O)O1)C(=O)O	NA	low score: Dihydromuronic acid	[M+H]+	Annotated via MS2 searching of PIM SECUF Samples in MSDIAL	1	TRUE	-1	369.264	C21H36O5	Gamma butyrolactones	SPGPUDJMXMJNCU-JLAWEPINSA-N	CC(=O)CCCCCCCCCCCCC[C@@H]1C(C(C)C(=O)O1)C(=O)O	530	FALSE	TRUE	FALSE	Normalized unit: Intensity; Annotation method: MSMS-Public_all-pos-VS19_3	FALSE	FALSE	10001	0	0	0.92	0.583	0.641	0.601	31	0.62	1.374	988.46	Pos_Met_SECUF_PQC_it4	369.26563:112367 370.27029:30681 371.27496:169650	43.15368:10 45.03262:139 45.05063:16 53.03652:42 55.05284:169 57.03333:470 57.06903:152 58.06431:466 58.10494:19 58.12987:23 58.57633:15 59.11754:10 66.67548:9 67.05346:875 67.09728:23 67.11146:6 67.12243:26 67.14546:6 67.26170:21 67.51721:6 69.03245:149 69.06942:953 69.09846:40 69.10931:34 69.19484:7 69.22534:15 71.04879:512 71.08541:884 71.13062:17 72.08003:106 72.28937:18 73.06267:84 75.04452:…
326	371.327	4.77	C21H43N2O3	CCCCCCCCCCCCCC(=O)NCCC[N+](C)(C)CC(O)=O	NA	Myristamidopropyl betaine	[M]+	Annotated via MS2 searching of PIM SECUF Samples in MSDIAL	1	TRUE	13.661	371.327	C21H43N2O3	Alpha amino acids	QGCUAFIULMNFPJ-UHFFFAOYSA-O	CCCCCCCCCCCCCC(=O)NCCC[N+](C)(C)CC(O)=O	430	FALSE	TRUE	TRUE	Normalized unit: Intensity; Annotation method: MSMS-Public_all-pos-VS19_3	FALSE	FALSE	10073	0	0	1	0.857	0.803	0.866	1	1	1.785	409.5	Pos_Met_SECUF_PQC_it1	371.32672:51061 372.33139:14308 373.33606:1948	57.06978:470 57.08939:43 58.06366:80 59.06848:162 59.09569:7 59.10434:12 68.31512:9 69.06846:195 71.08485:287 71.12207:7 72.08593:50 73.02830:100 73.04531:274 73.08950:6 81.06922:178 81.11121:8 81.38709:8 85.02854:56 85.08469:95 85.10190:90 85.16132:5 85.28743:12 86.06517:268 87.04331:102 87.07407:9 89.05731:139 90.06176:34 94.04090:177 94.07678:6 94.44030:42 95.08361:94 97.09919:136 97.39278:6 1…
327	379.193	4.024	C22H28O4	O(C1=CC=C(C=C1OC)C2C3=CC(OC)=C(OC)C=C3CC(C)C2C)C	NA	galbulin	[M+Na]+	Annotated via MS2 searching of PIM SECUF Samples in MSDIAL	0.4	TRUE	7.7	379.19	C22H28O4	Aryltetralin lignans	WYBOVISLCPAJFV-QLEMLULZSA-N	O(C1=CC=C(C=C1OC)C2C3=CC(OC)=C(OC)C=C3CC(C)C2C)C	430	FALSE	TRUE	TRUE	Normalized unit: Intensity; Annotation method: MSMS-Public_all-pos-VS19_3	FALSE	FALSE	10249	0	0	0.84	0.979	0.866	0.853	1	0.5	1.711	141.47	Pos_Met_SECUF_PQC_it2	379.19293:9344 380.19760:2856 381.20227:709	59.05871:136 63.04331:256 71.04815:142 71.08406:6 89.05553:64 97.10044:120 97.13688:5 112.21066:18 112.30593:13 113.04234:17 135.08840:24 151.10854:144 151.14262:10 151.16252:8 170.06657:48 171.13437:75 245.09875:62 245.11707:14 262.14586:48 262.95700:55 263.20091:62 277.14009:86 279.09001:69 290.25284:25 297.14223:56 321.19657:116 343.18215:45 352.36535:47 379.19380:5742 379.37827:26 379.44298:6…
328	391.284	38.855	C24H38O4	O=C(OCCCCCCCC)C=1C=CC=CC1C(=O)OCCCCCCCC	NA	Dioctyl Phthalate	[M+H]+	Annotated via MS2 searching of PIM SECUF Samples in MSDIAL	0.93	TRUE	-1	391.284	C24H38O4	Benzoic acid esters	MQIUGAXCHLFZKX-UHFFFAOYSA-N	O=C(OCCCCCCCC)C=1C=CC=CC1C(=O)OCCCCCCCC	430	FALSE	TRUE	TRUE	Normalized unit: Intensity; Annotation method: MSMS-Pos-FiehnHILIC (1)_1	FALSE	FALSE	10589	0	0	0.99	0.828	0.743	0.897	2	0.33	1.635	25.25	Pos_Met_SECUF_PQC_it2	391.28354:3468 392.28821:798 393.29287:0	45.03108:103 45.05071:11 57.06814:282 57.09830:12 65.03760:90 71.08516:704 71.21507:30 71.58643:18 73.34742:5 78.98185:93 79.00217:10 79.98413:122 80.01369:11 80.03860:6 83.08450:165 83.11520:10 107.08492:136 107.11895:11 108.99198:14 110.13988:13 112.63972:16 123.04389:29 126.04005:82 139.10733:157 139.15045:11 139.17288:7 149.02298:3666 149.08616:23 149.19175:24 149.22349:45 149.26357:22 149.27…
329	391.285	1.553	C24H38O4	O=C(OCCCCCCCC)C=1C=CC=CC1C(=O)OCCCCCCCC	NA	Dioctyl Phthalate	[M+H]+	Annotated via MS2 searching of PIM SECUF Samples in MSDIAL	1	TRUE	-1	391.284	C24H38O4	Benzoic acid esters	MQIUGAXCHLFZKX-UHFFFAOYSA-N	O=C(OCCCCCCCC)C=1C=CC=CC1C(=O)OCCCCCCCC	430	FALSE	TRUE	TRUE	Normalized unit: Intensity; Annotation method: MSMS-Pos-FiehnHILIC (1)_1	FALSE	FALSE	10590	0	0	0.75	0.874	0.74	0.9	3	0.5	1.565	123.67	Pos_Met_SECUF_PQC_it5	391.28806:14431 392.29272:4928 393.29739:0	41.03739:132 43.01624:232 43.05481:72 45.03274:177 45.06090:14 45.07393:5 45.23897:14 57.06961:3992 57.10568:109 57.11758:51 57.17458:16 57.20645:12 57.22510:6 57.23694:14 57.27627:45 57.38367:19 57.44415:16 57.49302:23 58.02983:35 58.07308:185 58.09980:6 58.22251:11 62.73731:31 67.05297:69 69.06992:206 69.09505:10 69.24542:40 69.40874:23 71.04625:49 71.08532:2148 71.12547:43 71.13712:9 71.22938:…
330	393.173	10.612	C22H26O5	OC1=CC=C(C(O)=C1)C2COC3=CC(OC)=C(C(OC)=C3C2)CC=C(C)C	NA	low score: Glyasperin D	[M+Na]+	Annotated via MS2 searching of PIM SECUF Samples in MSDIAL	0.53	TRUE	7.98	393.17	C22H26O5	7-O-methylated isoflavonoids	DDMAUIOCNQXFHL-AWEZNQCLSA-N	OC1=CC=C(C(O)=C1)C2COC3=CC(OC)=C(C(OC)=C3C2)CC=C(C)C	530	FALSE	TRUE	FALSE	Normalized unit: Intensity; Annotation method: MSMS-Public_all-pos-VS19_3	FALSE	FALSE	10636	0	0	0.83	0.527	0.726	0.772	1	0.17	1.327	34.09	Pos_Met_SECUF_PQC_it4	393.17307:2935 394.17773:563 395.18240:0	55.18101:42 56.60391:20 57.06840:201 57.10566:11 80.95065:19 88.07501:168 88.10340:18 88.11844:8 92.65308:30 129.06113:82 149.02261:36 192.08067:126 192.46581:11 213.03482:138 223.97287:23 232.91160:89 266.64754:38 290.08104:19 291.08792:21 301.12252:349 301.20292:5 302.23641:19 374.05603:90 375.05994:73 376.25385:391 393.17257:1079 393.25902:24 393.33455:41 393.38164:22 393.56633:22 393.67204:62…
331	393.21	3.166	C16H34O9	OCCOCCOCCOCCOCCOCCOCCOCCO	NA	Octaethylene glycol	[M+Na]+	Annotated via MS2 searching of PIM SECUF Samples in MSDIAL	1	TRUE	6.845	393.209	C16H34O9	Polyethylene glycols	GLZWNFNQMJAZGY-UHFFFAOYSA-N	OCCOCCOCCOCCOCCOCCOCCOCCO	430	FALSE	TRUE	TRUE	Normalized unit: Intensity; Annotation method: MSMS-Public_all-pos-VS19_3	FALSE	FALSE	10639	0	0	1	1	0.866	0.866	1	1	1.888	993.66	Pos_Met_SECUF_PQC_it1	393.20966:195899 394.21432:35455 395.21899:6451	40.72185:10 67.05218:139 83.20699:23 107.96480:121 108.01040:6 166.12480:85 293.20934:64 294.94827:100 349.18741:86 375.24513:50 376.26201:438 391.53999:18 392.36447:58 393.17524:305 393.20833:19400 393.36347:42 393.41155:45 393.43774:102 393.51221:119 393.59730:102 393.66958:41 393.71284:50 393.75689:41 393.79393:44 393.82848:47 393.87970:48 393.91371:34 393.98603:34 394.04251:37 394.13324:28 39…
332	407.189	2.637	C22H28N2O4	O=C(OC)C(=COC)C1CC2N(CCC32C(=O)NC=4C=CC=CC43)CC1CC	NA	Rhynchophylline	[M+Na]+	Annotated via MS2 searching of PIM SECUF Samples in MSDIAL	0.53	TRUE	5.41	407.19	C22H28N2O4	Indolizidines	DAXYUDFNWXHGBE-KAXDATADSA-N	O=C(OC)C(=COC)C1CC2N(CCC32C(=O)NC=4C=CC=CC43)CC1CC	430	FALSE	TRUE	TRUE	Normalized unit: Intensity; Annotation method: MSMS-Public_all-pos-VS19_3	FALSE	FALSE	10974	0	0	0.99	1	0.866	0.866	1	1	1.884	203.8	Pos_Met_SECUF_PQC_it2	407.18936:21507 408.19403:3657 409.19870:1116	57.32069:34 62.98392:23 69.03255:149 71.04906:104 76.51098:17 85.03811:171 85.08798:6 93.06786:48 97.10010:141 100.11322:61 111.04231:150 111.07064:19 124.08736:53 171.05830:98 175.11523:31 177.08294:62 184.09650:66 190.60900:38 215.08663:421 215.45539:33 217.10108:107 217.14687:15 224.35658:23 227.06821:22 228.53987:41 228.55965:13 239.13976:102 259.11924:242 262.21704:54 272.08305:118 275.08843…
333	409.184	3.168	C19H30O8	CC(=O)[CH]=[C]=[C]1C(C)(C)CC(CC1(C)O)O[C@@H]2O[C@H](CO)[C@@H](O)[C@H](O)[C@H]2O	NA	NCGC00385291-01_C19H30O8_3-Buten-2-one, 4-[4-(beta-D-glucopyranosyloxy)-2-hydroxy-2,6,6-trimethylcyclohexylidene]-	[M+Na]+	Annotated via MS2 searching of PIM SECUF Samples in MSDIAL	0.8	TRUE	-1	409.183	C19H30O8	Terpene glycosides	OSUSRWMGHUUXBY-OHWUEDFNSA-N	CC(=O)[CH]=[C]=[C]1C(C)(C)CC(CC1(C)O)O[C@@H]2O[C@H](CO)[C@@H](O)[C@H](O)[C@H]2O	430	FALSE	TRUE	TRUE	Normalized unit: Intensity; Annotation method: MSMS-Public_all-pos-VS19_3	FALSE	FALSE	11043	0	0	1	0.733	0.815	0.891	1	0.5	1.654	100.87	Pos_Met_SECUF_PQC_it1	409.18323:16011 410.18790:3473 411.19256:0	45.03218:28 59.05910:254 59.87793:14 60.05459:192 60.08027:78 81.06898:62 89.05980:39 90.74358:12 98.09469:111 102.08990:54 102.12550:69 133.09923:70 141.10971:155 141.15066:7 149.09245:117 188.03113:83 190.04742:140 195.01134:74 196.12128:52 217.15675:115 217.21334:6 226.70867:10 250.20194:72 250.24851:10 250.95663:93 270.07675:37 274.34342:5 305.15775:86 347.16575:93 347.24571:5 363.26612:176 3…
334	429.191	1.718	C24H28O7	O=C1OC2=C(C=C1)C=CC=3OC(C)(C)C(OC(=O)C(=CC)C)C(OC(=O)CC(C)C)C32	NA	low score: Praeruptorin E	[M+H]+	Annotated via MS2 searching of PIM SECUF Samples in MSDIAL	1	TRUE	8.3	429.19	C24H28O7	Angular pyranocoumarins	UFUVJROSOIXJGR-YXOZBRPMSA-N	O=C1OC2=C(C=C1)C=CC=3OC(C)(C)C(OC(=O)C(=CC)C)C(OC(=O)CC(C)C)C32	530	FALSE	TRUE	FALSE	Normalized unit: Intensity; Annotation method: MSMS-Public_all-pos-VS19_3	FALSE	FALSE	11560	0	0	0.96	0.304	0.638	0.741	1	0.17	1.223	2205.91	Pos_Met_SECUF_PQC_it1	429.19150:146940 430.19617:38307 431.20083:95093	40.96020:122 40.98370:7 43.01587:137 55.01734:56 57.06795:173 57.08317:20 57.10621:5 65.03702:53 69.03346:352 69.05906:12 69.12380:20 69.19285:36 69.81562:16 73.24930:23 75.04263:116 81.03524:143 81.06947:106 83.04771:231 83.99730:52 84.01948:9 85.03866:364 85.14860:13 85.28909:15 85.34420:15 87.04466:197 92.21457:30 93.06779:115 93.09989:5 93.26848:13 95.05903:51 95.08358:78 99.08085:85 100.0377…
335	432.24	1.678	C22H30O6	CC1C(O)C2(OC(C)=O)C(C3\C=C(CO)/CC4C(\C=C(C)/C4=O)C13O)C2(C)C	NA	NCGC00385123-01_C22H30O6_7b,9-Dihydroxy-3-(hydroxymethyl)-1,1,6,8-tetramethyl-5-oxo-1,1a,1b,4,4a,5,7a,7b,8,9-decahydro-9aH-cyclopropa[3,4]benzo[1,2-e]azulen-9a-yl acetate	[M+ACN+H]+	Annotated via MS2 searching of PIM SECUF Samples in MSDIAL	1	TRUE	-1	432.238	C22H30O6	Tigliane and ingenane diterpenoids	WZYGIALDVOKLLL-UHFFFAOYSA-N	CC1C(O)C2(OC(C)=O)C(C3\C=C(CO)/CC4C(\C=C(C)/C4=O)C13O)C2(C)C	430	FALSE	TRUE	TRUE	Normalized unit: Intensity; Annotation method: MSMS-Public_all-pos-VS19_3	FALSE	FALSE	11646	0	0	0.98	0.724	0.969	0.684	2	0.07	1.575	32401.6	Pos_Met_SECUF_PQC_it5	432.23911:2664522 433.24377:711686 434.24844:118358	43.01806:193 45.03309:217 45.10779:19 55.01661:107 56.36372:31 58.06456:112 58.10350:5 69.03324:538 69.09210:16 69.29347:14 69.77218:19 71.04926:85 72.04067:26 75.04283:291 75.06580:25 81.03302:193 81.06911:5 83.05008:36 83.16004:29 85.02767:211 85.26700:10 87.04200:64 89.05953:248 89.09466:7 91.05424:564 91.08975:12 98.09596:80 99.45124:9 102.06288:65 103.03722:69 103.05986:12 105.93125:165 107.…
336	437.236	3.275	C18H38O10	OCCOCCOCCOCCOCCOCCOCCOCCOCCO	NA	Nonaethylene glycol	[M+Na]+	Annotated via MS2 searching of PIM SECUF Samples in MSDIAL	1	TRUE	7.287	437.236	C18H38O10	Polyethylene glycols	YZUUTMGDONTGTN-UHFFFAOYSA-N	OCCOCCOCCOCCOCCOCCOCCOCCOCCO	430	FALSE	TRUE	TRUE	Normalized unit: Intensity; Annotation method: MSMS-Public_all-pos-VS19_3	FALSE	FALSE	11828	0	0	1	1	0.866	0.866	1	1	1.888	457.72	Pos_Met_SECUF_PQC_it1	437.23566:70883 438.24032:12962 439.24499:2165	58.06673:44 59.06016:353 59.08360:20 59.10172:15 72.08891:179 84.37264:18 95.08318:155 107.96617:137 108.03826:14 109.04751:97 109.07518:15 151.11107:115 151.17089:7 179.08385:48 197.13359:121 197.17185:13 201.09762:39 212.45363:20 222.84806:66 227.30269:35 236.02000:162 265.50265:13 270.46839:29 289.12745:74 294.56243:30 296.15293:101 316.07888:169 316.16412:10 326.17473:82 333.15013:33 363.2132…
337	453.188	1.801	C27H24N4O3	O=C1C=CC=C2N1CC3CN(C(=O)C4=CN(C(=O)C=5C=CC=CC54)CC=6C=CN=CC6)CC2C3	NA	(1R,5S)-3-(1-oxo-2-(pyridin-4-ylmethyl)-1,2-dihydroisoquinoline-4-carbonyl)-3,4,5,6-tetrahydro-1H-1,5-methanopyrido[1,2-a][1,5]diazocin-8(2H)-one	[M+H]+	Annotated via MS2 searching of PIM SECUF Samples in MSDIAL	0.93	TRUE	5.05	453.19	C27H24N4O3	Cytisine and derivatives	HRIXOCFMOJEHEU-UXHICEINSA-N	O=C1C=CC=C2N1CC3CN(C(=O)C4=CN(C(=O)C=5C=CC=CC54)CC=6C=CN=CC6)CC2C3	430	FALSE	TRUE	TRUE	Normalized unit: Intensity; Annotation method: MSMS-Public_all-pos-VS19_3	FALSE	FALSE	12274	0	0	0.75	0.942	0.824	0.858	1	0.5	1.626	156.89	Pos_Met_SECUF_PQC_it1	453.18619:151448 454.19086:41398 455.19552:8836	45.03267:199 45.05246:15 45.06124:7 57.06717:59 57.22099:22 71.08320:151 71.11909:11 76.04595:18 76.19385:47 81.09774:28 83.35510:28 89.05762:227 89.08504:23 89.10392:10 101.05694:90 107.08140:35 119.32445:32 133.08532:62 164.14920:76 167.11241:70 181.13068:54 223.09324:53 235.12448:40 251.20676:21 266.13165:92 267.09979:45 267.26465:45 269.27868:31 278.39703:25 309.15307:29 310.06977:28 319.1194…
338	453.208	3.273	C21H34O9	CC1CC(O[C@@H]2O[C@H](CO)[C@@H](O)[C@H](O)[C@H]2O)C(O)(CC/3=C(C)/C(=O)CC13)C(C)(C)O	NA	NCGC00384740-01_C21H34O9_2(1H)-Azulenone, 6-(beta-D-glucopyranosyloxy)-4,5,6,7,8,8a-hexahydro-5-hydroxy-5-(1-hydroxy-1-methylethyl)-3,8-dimethyl-	[M+Na]+	Annotated via MS2 searching of PIM SECUF Samples in MSDIAL	0.67	TRUE	-1	453.209	C21H34O9	Terpene glycosides	HVAVGMDRUJHUOH-UURFWDJCSA-N	CC1CC(O[C@@H]2O[C@H](CO)[C@@H](O)[C@H](O)[C@H]2O)C(O)(CC/3=C(C)/C(=O)CC13)C(C)(C)O	430	FALSE	TRUE	TRUE	Normalized unit: Intensity; Annotation method: MSMS-Public_all-pos-VS19_3	FALSE	FALSE	12275	0	0	0.99	0.777	0.79	0.938	2	1	1.757	61.02	Pos_Met_SECUF_PQC_it4	453.20877:9117 454.21344:1984 455.21811:848	82.30734:36 82.31874:13 84.08137:118 88.07336:78 89.05849:270 89.09076:11 93.15198:5 93.20594:16 101.07164:114 103.03816:182 103.08796:6 107.17795:59 122.08511:22 123.05247:85 125.09403:124 144.99298:208 145.04407:11 145.41427:21 148.07603:86 148.10884:15 149.10390:58 151.14123:27 165.16019:185 165.22673:10 166.08545:24 177.11036:22 177.12882:9 189.67479:39 207.17427:100 210.18807:451 210.26626:1…
339	469.183	1.904	C24H30O8	O(C=1C=C(C=C(OC)C1OC)C2OCC3C(OCC23)C4=CC(OC)=C(OC)C(OC)=C4)C	NA	Yangambin	[M+Na]+	Annotated via MS2 searching of PIM SECUF Samples in MSDIAL	0.67	TRUE	5.96	469.18	C24H30O8	Furanoid lignans	HRLFUIXSXUASEX-VDJKQJETSA-N	O(C=1C=C(C=C(OC)C1OC)C2OCC3C(OCC23)C4=CC(OC)=C(OC)C(OC)=C4)C	430	FALSE	TRUE	TRUE	Normalized unit: Intensity; Annotation method: MSMS-Public_all-pos-VS19_3	FALSE	FALSE	12782	0	0	0.89	0.733	0.906	0.822	1	0.11	1.559	3099.81	Pos_Met_SECUF_PQC_it1	469.18237:35047 470.18704:10600 471.19171:2841	71.08282:124 71.12791:9 73.02877:219 73.07424:7 77.03879:71 81.03163:19 85.10120:78 85.11431:28 85.12633:11 86.09559:73 87.05425:65 87.24206:10 89.05967:273 89.09627:8 89.10977:9 99.18260:37 100.07442:140 102.09020:317 102.13765:10 110.05873:129 121.06140:66 122.09536:99 127.10522:51 130.08987:54 131.15300:22 133.06406:875 133.12457:19 133.25186:42 133.34013:10 133.48050:24 135.11666:221 135.1587…
340	481.262	3.406	C20H42O11	OCCOCCOCCOCCOCCOCCOCCOCCOCCOCCO	NA	Decaethylene glycol	[M+Na]+	Annotated via MS2 searching of PIM SECUF Samples in MSDIAL	1	TRUE	7.738	481.262	C20H42O11	Polyethylene glycols	DTPCFIHYWYONMD-UHFFFAOYSA-N	OCCOCCOCCOCCOCCOCCOCCOCCOCCOCCO	430	FALSE	TRUE	TRUE	Normalized unit: Intensity; Annotation method: MSMS-Public_all-pos-VS19_3	FALSE	FALSE	13101	0	0	1	1	0.866	0.866	1	1	1.888	358.47	Pos_Met_SECUF_PQC_it1	481.26196:30578 482.26663:8381 483.27130:1236	94.22451:18 99.11378:103 99.14329:12 119.08709:105 121.05034:91 272.97173:90 281.04880:92 292.83239:93 292.87322:13 321.08493:61 404.28046:92 477.81296:39 481.14734:238 481.26152:14281 481.48612:112 481.55577:89 481.63377:57 481.71218:51 481.75581:9 481.80391:26 481.85015:63 481.86897:56 481.90198:35 481.95530:32 482.01010:23 482.06001:24 482.12611:67 482.18323:49 482.26815:279 482.33599:9 482.37…
341	496.341	6.682	C24H50NO7P	CCCCCCCCCCCCCCCC(=O)OCC(COP(=O)([O-])OCC[N+](C)(C)C)O	NA	(2-{[3-(hexadecanoyloxy)-2-hydroxypropyl phosphonato]oxy}ethyl)trimethylazanium	[M+H]+	Annotated via MS2 searching of PIM SECUF Samples in MSDIAL	0.8	TRUE	-1	496.34	C24H50NO7P	1-acyl-sn-glycero-3-phosphocholines	ASWBNKHCZGQVJV-UHFFFAOYSA-N	CCCCCCCCCCCCCCCC(=O)OCC(COP(=O)([O-])OCC[N+](C)(C)C)O	430	FALSE	TRUE	TRUE	Normalized unit: Intensity; Annotation method: MSMS-Public_all-pos-VS19_3	FALSE	FALSE	13541	0	0	1	0.879	0.866	0.713	1	0.07	1.622	812.72	Pos_Met_SECUF_PQC_it1	496.33978:3906 497.34445:1333 498.34912:376	86.09532:267 86.14044:10 104.10782:94 104.13435:6 124.99726:86 133.08658:73 133.12060:5 177.11628:125 177.27657:14 184.07270:3443 184.14437:32 184.17496:14 184.23320:14 184.26491:27 184.33077:12 184.41049:45 184.55183:21 184.57046:15 185.07206:93 185.10239:8 186.64868:54 187.14601:74 283.16927:113 321.18032:113 424.90814:15
342	496.341	7.253	C24H50NO7P	CCCCCCCCCCCCCCCC(=O)OCC(O)COP([O-])(=O)OCC[N+](C)(C)C	NA	PC(16:0/0:0)	[M+H]+	Annotated via MS2 searching of PIM SECUF Samples in MSDIAL	0.93	TRUE	5.987	496.34	C24H50NO7P	1-acyl-sn-glycero-3-phosphocholines	ASWBNKHCZGQVJV-UHFFFAOYSA-N	CCCCCCCCCCCCCCCC(=O)OCC(O)COP([O-])(=O)OCC[N+](C)(C)C	430	FALSE	TRUE	TRUE	Normalized unit: Intensity; Annotation method: MSMS-Public_all-pos-VS19_3	FALSE	FALSE	13542	0	0	1	0.816	0.865	0.829	2	0.15	1.64	6853.15	Pos_Met_SECUF_PQC_it1	496.34021:58962 497.34488:15619 498.34955:2856	45.03285:152 45.06686:13 57.06926:49 60.07837:144 60.10036:12 60.12718:7 67.75091:22 67.76017:7 81.43855:33 86.09566:280 86.12865:11 89.05764:90 89.08065:7 104.10707:2834 104.16914:9 104.21402:20 104.27255:11 105.10923:109 117.08908:53 125.00082:345 125.05950:6 127.10915:76 133.08584:161 163.38200:44 181.02315:40 182.84995:20 184.07358:3866 184.14757:39 184.18986:6 184.20399:32 184.23680:37 184.2…
343	520.341	7.138	C26H50NO7P	O=C(OCC(O)COP(=O)([O-])OCC[N+](C)(C)C)CCCCCCCC=CCC=CCCCCC	NA	LPC 18:2	[M+H]+	Annotated via MS2 searching of PIM SECUF Samples in MSDIAL	0.87	TRUE	9.52	520.34	C26H50NO7P	1-acyl-sn-glycero-3-phosphocholines	SPJFYYJXNPEZDW-UHFFFAOYSA-N	O=C(OCC(O)COP(=O)([O-])OCC[N+](C)(C)C)CCCCCCCC=CCC=CCCCCC	430	FALSE	TRUE	TRUE	Normalized unit: Intensity; Annotation method: MSMS-Public_all-pos-VS19_3	FALSE	FALSE	14259	0	0	0.99	0.922	0.938	0.926	5	0.56	1.828	4083.25	Pos_Met_SECUF_PQC_it1	520.33923:8619 521.34390:3336 522.34857:1605	55.05047:12 60.08064:99 72.17122:22 86.09640:119 86.12152:11 103.24268:6 103.54864:22 104.10656:2320 104.47023:10 104.50076:34 104.51514:5 104.56463:23 104.69198:35 124.99814:294 125.03878:12 166.05911:58 181.03060:44 182.85451:43 182.87668:7 184.07226:2161 184.18506:6 184.22401:45 184.26195:28 184.29670:36 184.31153:51 184.35207:23 184.40585:12 184.45276:29 184.47617:26 184.55973:6 184.59211:11 …
344	522.356	7.005	C26H52NO7P	O=C(OCC(O)COP(=O)([O-])OCC[N+](C)(C)C)CCCCCCCC=CCCCCCCCC	NA	LPC 18:1	[M+H]+	Annotated via MS2 searching of PIM SECUF Samples in MSDIAL	0.87	TRUE	10.09	522.355	C26H52NO7P	1-acyl-sn-glycero-3-phosphocholines	YAMUFBLWGFFICM-UHFFFAOYSA-N	O=C(OCC(O)COP(=O)([O-])OCC[N+](C)(C)C)CCCCCCCC=CCCCCCCCC	430	FALSE	TRUE	TRUE	Normalized unit: Intensity; Annotation method: MSMS-Public_all-pos-VS19_3	FALSE	FALSE	14302	0	0	1	0.753	0.94	0.752	4	0.21	1.632	3952.47	Pos_Met_SECUF_PQC_it1	522.35516:10467 523.35983:3113 524.36450:24916	56.48178:22 86.09550:169 86.12415:10 86.27861:7 86.36244:13 86.55852:5 104.10611:2351 104.17946:5 104.24054:28 104.38783:40 104.40566:19 104.47282:47 124.99701:95 125.43008:11 125.44347:6 184.07239:2759 184.14271:39 184.21646:8 184.28087:29 184.36260:19 184.38920:19 184.43850:35 184.51364:9 184.61653:6 185.07857:70 185.17661:6 185.40137:13 188.14809:20 339.28113:22 404.51683:49 438.60120:8 494.36…
345	524.37	6.378	C26H54NO7P	[H][C@@](O)(COC(=O)CCCCCCCCCCCCCCCCC)COP([O-])(=O)OCC[N+](C)(C)C	NA	1-Stearoyl-sn-glycero-3-phosphocholine	[M+H]+	Annotated via MS2 searching of PIM SECUF Samples in MSDIAL	0.4	TRUE	6.585	524.371	C26H54NO7P	1-acyl-sn-glycero-3-phosphocholines	IHNKQIMGVNPMTC-RUZDIDTESA-N	[H][C@@](O)(COC(=O)CCCCCCCCCCCCCCCCC)COP([O-])(=O)OCC[N+](C)(C)C	430	FALSE	TRUE	TRUE	Normalized unit: Intensity; Annotation method: MSMS-Public_all-pos-VS19_3	FALSE	FALSE	14350	0	0	1	0.72	0.96	0.723	2	0.2	1.612	821.96	Pos_Met_SECUF_PQC_it2	524.37061:2682 525.37527:732 526.37994:0	72.31992:31 80.94797:71 80.96961:13 86.09531:361 86.12351:15 115.15328:27 174.45616:26 184.07241:2506 184.21786:20 184.26778:7 184.30273:44 184.34029:27 184.42259:16 184.54437:25 184.59353:50 184.61351:14 184.66868:18 184.68748:18 291.22406:139 291.27124:9 309.13391:112 311.04996:39 461.31952:97 461.42284:9 466.48837:59 506.41052:7 507.10495:31 521.43167:11 524.37335:111 524.60622:54
346	524.371	6.977	C26H54NO7P	CCCCCCCCCCCCCCCCCC(=O)O[C@H](CO)COP(=O)([O-])OCC[N+](C)(C)C	NA	LysoPC(0:0/18:0)	[M+H]+	Annotated via MS2 searching of PIM SECUF Samples in MSDIAL	0.93	TRUE	8.026	524.371	C26H54NO7P	2-acyl-sn-glycero-3-phosphocholines	IQGPMZRCLCCXAG-RUZDIDTESA-N	CCCCCCCCCCCCCCCCCC(=O)O[C@H](CO)COP(=O)([O-])OCC[N+](C)(C)C	430	FALSE	TRUE	TRUE	Normalized unit: Intensity; Annotation method: MSMS-Public_all-pos-VS19_3	FALSE	FALSE	14351	0	0	1	0.94	0.959	0.902	3	0.43	1.821	6556.94	Pos_Met_SECUF_PQC_it1	524.37128:32864 525.37594:8998 526.38061:1956	57.06885:105 57.10621:5 57.27937:13 60.07940:78 60.31762:6 86.09616:134 86.11445:19 86.26276:31 86.37498:45 86.46202:22 95.08470:71 104.10684:5071 104.15482:95 104.20241:40 104.23948:13 104.27126:7 104.38073:13 104.42260:5 104.45851:7 104.89018:9 105.06788:25 105.51096:5 123.11707:39 124.99821:285 125.15136:12 166.05900:41 166.18939:7 166.23248:22 184.07346:7379 184.14310:94 184.20851:47 184.2559…
347	579.15	15.739	C30H26O12	O=C(OC1C(O)C(O)C(OC1C=2C(O)=CC(O)=C3C(=O)C=C(OC32)C=4C=CC(O)=CC4)CO)C=CC5=CC=C(O)C=C5	NA	Vitexin 2''-O-p-coumarate	[M+H]+	Annotated via MS2 searching of PIM SECUF Samples in MSDIAL	0.27	TRUE	4.24	579.15	C30H26O12	Flavonoid 8-C-glycosides	FJGOEBQRHWKKJH-HORBVDEJSA-N	O=C(OC1C(O)C(O)C(OC1C=2C(O)=CC(O)=C3C(=O)C=C(OC32)C=4C=CC(O)=CC4)CO)C=CC5=CC=C(O)C=C5	430	FALSE	TRUE	TRUE	Normalized unit: Intensity; Annotation method: MSMS-Public_all-pos-VS19_3	FALSE	FALSE	16774	0	0	1	0.649	0.604	0.866	1	1	1.582	23.88	Pos_Met_SECUF_PQC_it2	579.15021:8275 580.15488:2452 581.15954:0	41.41101:7 45.03220:178 67.52005:16 80.05264:266 80.08530:12 89.05679:153 102.06650:196 102.10362:15 106.08398:102 106.12601:6 115.07385:82 121.04840:228 121.07335:28 121.10538:8 128.95575:21 133.08577:151 133.12092:7 144.99037:253 145.05080:6 155.09857:148 155.13326:11 177.11314:6 187.69698:254 199.62727:61 210.14533:57 212.02910:191 212.06786:13 221.13755:101 224.12647:28 239.39930:44 239.43632…
348	579.151	21.778	C30H26O12	O[C@@H]1CC2=C(O[C@@H]1C1=CC(O)=C(O)C=C1)C([C@@H]1[C@@H](O)[C@H](OC3=CC(O)=CC(O)=C13)C1=CC(O)=C(O)C=C1)=C(O)C=C2O	NA	low score: Procyanidin B2; LC-ESI-QTOF; MS2; CE	[M+H]+	Annotated via MS2 searching of PIM SECUF Samples in MSDIAL	0.27	TRUE	-1	579.15	C30H26O12	Biflavonoids and polyflavonoids	XFZJEEAOWLFHDH-NFJBMHMQSA-N	O[C@@H]1CC2=C(O[C@@H]1C1=CC(O)=C(O)C=C1)C([C@@H]1[C@@H](O)[C@H](OC3=CC(O)=CC(O)=C13)C1=CC(O)=C(O)C=C1)=C(O)C=C2O	530	FALSE	TRUE	FALSE	Normalized unit: Intensity; Annotation method: MSMS-Pos-MassBank (1)_2	FALSE	FALSE	16782	0	0	0.98	0.312	0.616	0.776	1	0.33	1.27	93.4	Pos_Met_SECUF_PQC_it1	579.15076:42475 580.15542:13490 581.16009:0	128.95433:251 128.99962:11 129.02650:6 144.99212:365 170.06239:220 170.10949:8 186.90928:120 188.16366:12 212.03061:270 212.09661:10 214.03449:74 272.87876:15 288.08459:85 292.09035:53 299.12581:197 299.15718:22 299.20425:6 310.07381:771 310.14677:11 310.31869:28 311.07634:169 311.87779:18 316.92354:83 317.13196:757 317.19795:14 317.22292:9 317.41148:10 317.51747:18 317.69089:10 318.07824:32 318.…
349	579.151	15.368	C30H26O12	O[C@@H]1CC2=C(O[C@@H]1C1=CC(O)=C(O)C=C1)C([C@@H]1[C@@H](O)[C@H](OC3=CC(O)=CC(O)=C13)C1=CC(O)=C(O)C=C1)=C(O)C=C2O	NA	low score: Procyanidin B2; LC-ESI-QTOF; MS2; CE	[M+H]+	Annotated via MS2 searching of PIM SECUF Samples in MSDIAL	0.33	TRUE	-1	579.15	C30H26O12	Biflavonoids and polyflavonoids	XFZJEEAOWLFHDH-NFJBMHMQSA-N	O[C@@H]1CC2=C(O[C@@H]1C1=CC(O)=C(O)C=C1)C([C@@H]1[C@@H](O)[C@H](OC3=CC(O)=CC(O)=C13)C1=CC(O)=C(O)C=C1)=C(O)C=C2O	530	FALSE	TRUE	FALSE	Normalized unit: Intensity; Annotation method: MSMS-Pos-MassBank (1)_2	FALSE	FALSE	16783	0	0	0.98	0.329	0.643	0.776	1	0.33	1.291	6.35	Pos_Met_SECUF_PQC_it2	579.15088:7984 580.15555:2536 581.16021:0	54.11468:20 54.35408:22 57.03164:263 57.06835:11 66.56290:7 70.40475:98 72.91983:16 170.05811:208 212.03281:136 213.03376:48 226.04647:30 235.96529:13 273.06694:26 288.09483:41 290.08299:129 311.07264:213 311.12155:14 314.84723:25 317.13286:423 326.34138:13 326.79752:5 326.98519:8 327.05530:80 332.05150:80 332.08862:15 335.14251:318 335.45681:5 335.87500:11 354.03420:45 357.09893:6 368.02324:114 …
350	601.157	39.115	C27H30O14	O=C1C=C(OC2=CC(OC3OC(CO)C(O)C(O)C3OC4OC(C)C(O)C(O)C4O)=CC(O)=C12)C=5C=CC(O)=CC5	NA	low score: Rhoifolin	[M+Na]+	Annotated via MS2 searching of PIM SECUF Samples in MSDIAL	0.33	TRUE	4.3	601.153	C27H30O14	Flavonoid-7-O-glycosides	RPMNUQRUHXIGHK-PYXJVEIZSA-N	O=C1C=C(OC2=CC(OC3OC(CO)C(O)C(O)C3OC4OC(C)C(O)C(O)C4O)=CC(O)=C12)C=5C=CC(O)=CC5	530	FALSE	TRUE	FALSE	Normalized unit: Intensity; Annotation method: MSMS-Public_all-pos-VS19_3	FALSE	FALSE	18349	0	0	0.75	0.478	0.652	0.897	1	0.17	1.264	64.31	Pos_Met_SECUF_PQC_it1	601.15759:20363 602.16226:4376 603.16693:0	87.04211:58 89.06670:20 90.06078:47 99.47675:17 99.97562:32 111.51947:29 112.44146:46 133.08534:134 144.99257:106 150.17761:20 153.33180:14 177.11056:228 189.07539:87 206.85510:7 266.22509:95 272.07824:48 278.07098:44 288.08833:25 310.07677:947 310.29511:10 310.51344:20 310.58242:24 311.02287:30 311.07710:437 311.45786:7 311.62967:27 311.83148:52 312.07228:3066 312.13741:64 312.16139:33 312.22825…
351	637.385	1.433	C40H54O5	CC1=CC(=O)CC([C@]1(CC(=O)/C(=C/C=C/C(=C/C=C/C=C(\C)/C=C/C=C(\C)/C=C=C2[C@](C[C@H](CC2(C)C)O)(C)O)/C)/C)O)(C)C	NA	low score: Amarouciaxanthin A	[M+Na]+	Annotated via MS2 searching of PIM SECUF Samples in MSDIAL	0.73	TRUE	-1	637.386	C40H54O5	Xanthophylls	NBAOGGCOLYTLDU-MEPQDIAVSA-N	CC1=CC(=O)CC([C@]1(CC(=O)/C(=C/C=C/C(=C/C=C/C=C(\C)/C=C/C=C(\C)/C=C=C2[C@](C[C@H](CC2(C)C)O)(C)O)/C)/C)O)(C)C	530	FALSE	TRUE	FALSE	Normalized unit: Intensity; Annotation method: MSMS-Public_all-pos-VS19_3	FALSE	FALSE	20776	0	0	0.83	0.515	0.783	0.672	1	0.07	1.298	658.58	Pos_Met_SECUF_PQC_it5	637.38239:7420 638.38705:2750 639.39172:1180	57.23182:12 62.02287:347 62.05644:12 62.06476:10 62.08157:8 95.08457:56 114.05492:132 146.02453:100 148.07783:101 164.91729:100 182.98061:10 201.09788:48 203.11187:37 210.22245:115 245.13611:31 245.62498:9 257.18895:41 259.23865:63 274.10832:86 280.16762:16 283.23951:198 283.31676:9 299.12894:115 307.10545:214 307.15260:9 307.32110:15 312.07645:48 313.27476:1207 313.37191:17 313.53280:17 313.7822…
352	782.569	3.527	C44H80NO8P	CCCCCCCCCCCCCCCC(=O)OC[C@H](COP(=O)([O-])OCC[N+](C)(C)C)OC(=O)CCC/C=C\C/C=C\C/C=C\C/C=C\CCCCC	NA	low score: PC 16:0/24:4(5Z,8Z,11Z,14Z)	[M+H]+	Annotated via MS2 searching of PIM SECUF Samples in MSDIAL	0.73	TRUE	-1	782.569	C44H80NO8P	Phosphatidylcholines	IIZPXYDJLKNOIY-JXPKJXOSSA-N	CCCCCCCCCCCCCCCC(=O)OC[C@H](COP(=O)([O-])OCC[N+](C)(C)C)OC(=O)CCC/C=C\C/C=C\C/C=C\C/C=C\CCCCC	530	FALSE	TRUE	FALSE	Normalized unit: Intensity; Annotation method: MSMS-Public_all-pos-VS19_3	FALSE	FALSE	30188	0	0	0.94	0.539	0.787	0.768	2	0.13	1.41	2599.91	Pos_Met_SECUF_PQC_it4	782.56671:24359 783.57138:9231 784.57605:7957	56.74081:6 86.09796:140 100.11107:37 100.30430:31 117.05360:135 117.07985:13 140.14093:202 140.19341:10 147.22561:18 165.42629:8 184.07294:776 190.29267:47 190.80956:15 262.25365:47 264.76472:62 270.07783:79 270.31561:71 270.37642:5 288.08550:112 288.42746:10 304.99271:24 310.07738:137 310.12421:90 318.84464:8 328.76412:18 389.29301:43 390.01600:11 433.99659:31 510.83314:21 515.12571:23 538.82272…
353	808.583	3.636	C44H84NO8P	CCCCCCCCCCCCCCCCCC(=O)OC(COC(=O)CCCCCCCC=CCC=CCCCCC)COP(=O)([O-])OCC[N+](C)(C)C	NA	trimethyl(2-{[3-[octadeca-9,12-dienoyloxy]-2-(octadecanoyloxy)propyl phosphonato]oxy}ethyl)azanium	[M+Na]+	Annotated via MS2 searching of PIM SECUF Samples in MSDIAL	0.47	TRUE	-1	808.583	C44H84NO8P	Phosphatidylcholines	DZPKSVTWWIZUMS-XEYFSEMKSA-N	CCCCCCCCCCCCCCCCCC(=O)OC(COC(=O)CCCCCCCC=CCC=CCCCCC)COP(=O)([O-])OCC[N+](C)(C)C	430	FALSE	TRUE	TRUE	Normalized unit: Intensity; Annotation method: MSMS-Public_all-pos-VS19_3	FALSE	FALSE	32012	0	0	0.94	0.666	0.965	0.732	4	0.07	1.54	584.13	Pos_Met_SECUF_PQC_it3	808.57983:11089 809.58450:5227 810.58917:6111	43.07750:160 53.04890:10 59.16808:6 77.03786:38 79.05227:50 86.09550:371 86.12783:11 86.29143:47 124.08695:210 124.14335:6 133.08438:102 133.09957:48 133.11622:14 146.98165:410 164.99535:99 165.04823:7 184.07191:1507 184.17058:7 184.18956:46 184.20721:11 184.65430:6 222.31196:19 289.82672:6 310.07233:83 311.07541:95 337.22635:17 344.44100:5 421.99415:7 426.01645:5 465.24375:73 465.83851:8 521.474…
354	862.623	5.187	C46H87NO13	[H][C@](/C=C/CCCCCCCCCCCCC)(O)[C@@]([H])(NC(CCCCCCCCCCCCCCC)=O)CO[C@H](O1)[C@H](O)[C@@H](O)[C@@H]([C@H]1CO)O[C@H](O2)[C@H](O)[C@@H](O)[C@H]([C@H]2CO)O	NA	C16 Lactosyl Ceramide (d18:1/16:0)	[M+H]+	Annotated via MS2 searching of PIM SECUF Samples in MSDIAL	0.6	TRUE	-1	862.625	C46H87NO13	Glycosyl-N-acylsphingosines	HLIJNIKSBCIDGO-QKLMXXKVSA-N	[H][C@](/C=C/CCCCCCCCCCCCC)(O)[C@@]([H])(NC(CCCCCCCCCCCCCCC)=O)CO[C@H](O1)[C@H](O)[C@@H](O)[C@@H]([C@H]1CO)O[C@H](O2)[C@H](O)[C@@H](O)[C@H]([C@H]2CO)O	430	FALSE	TRUE	TRUE	Normalized unit: Intensity; Annotation method: MSMS-Public_all-pos-VS19_3	FALSE	FALSE	35576	0	0	0.99	0.752	0.897	0.799	6	0.35	1.646	52.09	Pos_Met_SECUF_PQC_it3	862.62604:2991 863.63071:1798 864.63537:646	57.03238:106 57.05911:9 80.29861:10 124.83022:5 201.03709:5 254.36805:39 264.26760:553 264.31720:16 264.35144:15 264.46632:6 264.50574:30 311.06805:38 352.11446:65 386.70090:94 386.79129:12 470.38886:15 490.65124:55 502.49995:198 503.51081:26 503.89976:18 520.50609:938 520.78874:65 520.87915:16 520.98879:93 521.05257:24 521.07700:8 521.12344:17 521.51392:104 521.68446:43 538.50296:31 539.48778:9 …
355	887.247	39.077	C43H49BrN2O12	O=C(OC1C(C)C(OC)C=COC2(OC3=C(C2=O)C=4C(=O)C(NC5=CC=C(Br)C=C5)=C(NC(=O)C(=CC=CC(C)C(O)C(C)C(O)C1C)C)C(=O)C4C(O)=C3C)C)C	NA	(7S,9E,11S,12R,13S,14S,15S,16R,17S,18S,19E,21Z)-26-[(4-bromophenyl)amino]-2,15,17-trihydroxy-11-methoxy-3,7,12,14,16,18,22-heptamethyl-6,23,27,29-tetraoxo-8,30-dioxa-24-azatetracyclo[23.3.1.1^{4,7}.0^{5,28}]triaconta-1,3,5(28),9,19,21,25-heptaen-13-yl...	[M+Na]+	Annotated via MS2 searching of PIM SECUF Samples in MSDIAL	0.47	TRUE	6.95	887.24	C43H49BrN2O12	Macrolactams	YQNZQGYHBNTVJA-BQRBMFCOSA-N	O=C(OC1C(C)C(OC)C=COC2(OC3=C(C2=O)C=4C(=O)C(NC5=CC=C(Br)C=C5)=C(NC(=O)C(=CC=CC(C)C(O)C(C)C(O)C1C)C)C(=O)C4C(O)=C3C)C)C	430	FALSE	TRUE	TRUE	Normalized unit: Intensity; Annotation method: MSMS-Public_all-pos-VS19_3	FALSE	FALSE	37279	0	0	0.61	0.618	0.896	0.725	2	0.22	1.343	128.29	Pos_Met_SECUF_PQC_it3	887.24872:37368 888.25339:15267 889.25805:0	44.97872:5 61.16421:51 86.05431:9 94.39574:16 94.69307:13 310.07642:340 310.35561:9 310.70826:21 311.08101:70 312.07295:338 312.14859:7 328.04923:8 410.02512:61 428.03395:68 535.54570:105 535.57151:80 536.55488:24 539.15157:56 542.16534:116 585.98992:62 597.15214:172 597.38518:15 597.79070:9 598.15909:551 598.29815:9 598.37033:13 598.45895:37 598.73811:21 598.78828:21 599.16072:619 599.30991:10 5…
356	69.0447	2.686	C3H4N2	N=1C=CNC1	NA	Imidazole	[M+H]+	Annotated via MS2 searching of PIM UC Samples in MSDIAL	1	TRUE	-1	69.0447	C3H4N2	Imidazoles	RAXXELZNTBOGNW-UHFFFAOYSA-N	N=1C=CNC1	430	FALSE	TRUE	TRUE	Normalized unit: Intensity; Annotation method: MSMS-Pos-FiehnHILIC (1)_1	FALSE	FALSE	402	0	0	1	0.968	0.918	0.916	2	0.67	1.859	442.13	Pos_Met_UC_PQC_it3	69.04461:91728 70.04928:3628 71.05394:1316	42.03316:155 42.06793:7 69.04325:804 69.16440:14 69.18442:46
357	76.0756	15.009	C3H9NO	O=N(C)(C)C	NA	Trimethylamine??N-oxide	[M+H]+	Annotated via MS2 searching of PIM UC Samples in MSDIAL	1	TRUE	-1	76.0757	C3H9NO	Trialkyl amine oxides	UYPYRKYUKCHHIB-UHFFFAOYSA-N	O=N(C)(C)C	430	FALSE	TRUE	TRUE	Normalized unit: Intensity; Annotation method: MSMS-Pos-FiehnHILIC (1)_1	FALSE	FALSE	559	0	0	1	0.879	0.924	0.834	2	0.25	1.721	689.69	Pos_Met_UC_PQC_it1	76.07561:192931 77.08028:7926 78.08494:738	41.03735:69 42.03351:200 57.18713:6 57.71084:24 58.06493:4338 58.10427:106 58.12988:8 58.18419:59 58.25915:12 58.32734:39 58.37590:6 59.04736:136 59.08298:6 59.33459:24 60.04410:741 60.07893:27
358	79.0213	2.685	C2H6OS	O=S(C)C	NA	Dimethyl??sulfoxide	[M+H]+	Annotated via MS2 searching of PIM UC Samples in MSDIAL	1	TRUE	-1	79.0212	C2H6OS	Sulfoxides	IAZDPXIOMUYVGZ-UHFFFAOYSA-N	O=S(C)C	430	FALSE	TRUE	TRUE	Normalized unit: Intensity; Annotation method: MSMS-Pos-FiehnHILIC (1)_1	FALSE	FALSE	595	0	0	1	0.844	0.955	0.825	4	0.27	1.719	25149	Pos_Met_UC_PQC_it1	79.02130:2382921 80.02597:59337 81.03064:69731	44.97797:91 46.99440:1270 47.04789:44 47.16402:11 48.97417:565 60.97346:95 61.01076:300 62.01778:355 62.04792:8 62.98973:565 63.02411:11 63.94552:22 63.99731:4108 64.03543:93 64.04789:28 64.26509:21 64.35823:31 64.39153:10 78.98475:240 79.00536:25 79.02168:184 79.04918:13 79.06855:6
359	83.0603	2.685	C4H6N2	CC1=NNC=C1	NA	3-Methylpyrazole	[M+H]+	Annotated via MS2 searching of PIM UC Samples in MSDIAL	0.8	TRUE	0.63	83.0604	C4H6N2	Pyrazoles	XKVUYEYANWFIJX-UHFFFAOYSA-N	CC1=NNC=C1	430	FALSE	TRUE	TRUE	Normalized unit: Intensity; Annotation method: MSMS-Public_all-pos-VS19_3	FALSE	FALSE	691	0	0	1	0.692	0.646	0.646	2	1	1.551	123.5	Pos_Met_UC_PQC_it1	83.06015:46401 84.06482:1899 85.06949:9259	42.03296:66 42.29024:8 56.04879:1287 56.07633:52 56.42612:35 79.12585:20 83.05970:761 83.11554:6 83.13736:6
360	83.0603	2.451	C4H6N2	CC1=NNC=C1	NA	3-Methylpyrazole	[M+H]+	Annotated via MS2 searching of PIM UC Samples in MSDIAL	1	TRUE	0.63	83.0604	C4H6N2	Pyrazoles	XKVUYEYANWFIJX-UHFFFAOYSA-N	CC1=NNC=C1	430	FALSE	TRUE	TRUE	Normalized unit: Intensity; Annotation method: MSMS-Public_all-pos-VS19_3	FALSE	FALSE	692	0	0	1	0.777	0.705	0.838	2	1	1.687	461.97	Pos_Met_UC_PQC_it3	83.06034:117317 84.06501:5450 85.06968:17139	42.03286:256 42.05562:18 42.06438:17 50.17330:46 53.03854:128 53.05754:13 53.06682:9 56.04874:314 56.07850:10 68.03596:559 68.07538:17 82.05262:180 83.06014:1639 83.10888:22 83.16520:7 83.17490:7 83.25792:15 83.29817:10 83.32425:19 83.34006:25 83.41567:6 83.46550:16 83.51926:11 84.07327:46
361	86.0964	3.192	C5H11N	C1CCNCC1	NA	Piperidine; LC-ESI-QTOF; MS2; CE	[M+H]+	Annotated via MS2 searching of PIM UC Samples in MSDIAL	1	TRUE	-1	86.0964	C5H11N	Piperidines	NQRYJNQNLNOLGT-UHFFFAOYSA-N	C1CCNCC1	430	FALSE	TRUE	TRUE	Normalized unit: Intensity; Annotation method: MSMS-Pos-MassBank (1)_2	FALSE	FALSE	783	0	0	1	0.813	0.77	0.84	1	0.5	1.655	603.01	Pos_Met_UC_PQC_it1	86.09637:171007 87.10103:12276 88.10570:30662	58.06473:119 58.08772:9 86.09570:304
362	88.0755	4.277	C4H9NO	C1COCCN1	NA	low score: Morpholine	[M+H]+	Annotated via MS2 searching of PIM UC Samples in MSDIAL	0.67	TRUE	0.405	88.0757	C4H9NO	Morpholines	YNAVUWVOSKDBBP-UHFFFAOYSA-N	C1COCCN1	530	FALSE	TRUE	FALSE	Normalized unit: Intensity; Annotation method: MSMS-Public_all-pos-VS19_3	FALSE	FALSE	828	0	0	1	0.585	0.624	0.84	2	1	1.55	16.99	Pos_Met_UC_PQC_it1	88.07542:22675 89.08008:1185 90.08475:4045	41.12418:8 41.20495:17 43.04102:260 43.05396:175 43.07165:19 44.01204:167 44.04774:176 44.08333:5 46.06508:202 55.04012:83 58.06420:145 58.09135:5 60.04272:78 68.04828:117 68.07539:5 70.06504:580 70.10440:15 70.12216:9 88.07575:368 88.10366:22 88.12215:11
363	94.0652	3.938	C6H7N	NC1=CC=CC=C1	NA	Aniline; LC-ESI-QTOF; MS2; CE	[M+H]+	Annotated via MS2 searching of PIM UC Samples in MSDIAL	0.07	TRUE	-1	94.0651	C6H7N	Aniline and substituted anilines	PAYRUJLWNCNPSJ-UHFFFAOYSA-N	NC1=CC=CC=C1	430	FALSE	TRUE	TRUE	Normalized unit: Intensity; Annotation method: MSMS-Pos-MassBank (1)_2	FALSE	FALSE	960	0	0	1	0.727	0.703	0.809	2	1	1.651	36.16	Pos_Met_UC_PQC_it3	94.06517:6037 95.06984:667 96.07451:0	51.24604:15 63.17080:32 64.00295:138 65.03827:208 65.06415:17 65.07618:11 67.02772:121 67.05158:12 77.03700:871 77.10894:7 77.23578:7 77.37004:16 77.47086:18 78.19307:9 78.27566:15 94.06392:280
364	96.0442	2.522	C5H5NO	OC1=NC=CC=C1	NA	2-Pyridone	[M+H]+	Annotated via MS2 searching of PIM UC Samples in MSDIAL	1	TRUE	-1	96.0444	C5H5NO	Pyridinones	UBQKCCHYAOITMY-UHFFFAOYSA-N	OC1=NC=CC=C1	430	FALSE	TRUE	TRUE	Normalized unit: Intensity; Annotation method: MSMS-Pos-FiehnHILIC (1)_1	FALSE	FALSE	999	0	0	1	0.733	0.654	0.812	2	1	1.63	125.87	Pos_Met_UC_PQC_it5	96.04406:32850 97.04873:2802 98.05340:3265	52.01641:20 68.04691:53 68.12795:18 78.03158:181 79.03952:63 81.05757:225 81.10215:6 81.12208:5 82.05290:138 82.08452:7 96.04455:422 99.43066:22
365	100.076	1.958	C5H9NO	CN1CCCC1=O	NA	N-Methyl-2-pyrrolidone	[M+H]+	Annotated via MS2 searching of PIM UC Samples in MSDIAL	1	TRUE	3.101	100.076	C5H9NO	N-alkylpyrrolidines	SECXISVLQFMRJM-UHFFFAOYSA-N	CN1CCCC1=O	430	FALSE	TRUE	TRUE	Normalized unit: Intensity; Annotation method: MSMS-Public_all-pos-VS19_3	FALSE	FALSE	1112	0	0	1	0.916	0.939	0.897	4	0.4	1.793	459.71	Pos_Met_UC_PQC_it1	100.07574:164017 101.08040:15702 102.08507:3742	43.05276:95 48.69383:5 55.05392:863 55.08579:30 55.11146:6 56.04962:160 56.08317:5 58.02844:7242 58.08494:16 58.10182:95 58.12881:18 58.16165:21 58.23526:13 58.24068:19 58.28250:19 58.30927:21 58.37919:15 58.62664:33 59.94424:11 69.03254:731 69.06331:28 69.53222:11 71.04850:199 82.06473:173 83.08695:109 87.53602:8 98.05582:30 100.07524:2780 100.12735:72 100.15914:33 100.19581:8 100.29449:17 100.3…
366	100.112	2.899	C6H13N	NC1CCCCC1	NA	Cyclohexanamine	[M+H]+	Annotated via MS2 searching of PIM UC Samples in MSDIAL	0.93	TRUE	-1	100.112	C6H13N	Cyclohexylamines	PAFZNILMFXTMIY-UHFFFAOYSA-N	NC1CCCCC1	430	FALSE	TRUE	TRUE	Normalized unit: Intensity; Annotation method: MSMS-Pos-FiehnHILIC (1)_1	FALSE	FALSE	1116	0	0	1	0.783	0.826	0.832	1	0.17	1.608	78.34	Pos_Met_UC_PQC_it1	100.11254:182777 101.11721:10131 102.12188:65960	41.03904:236 41.05857:13 41.07160:10 44.04850:143 44.07317:9 54.75782:24 54.82244:15 55.05404:5163 55.08969:102 55.11668:5 55.13478:24 55.14280:10 55.23613:9 55.27727:37 55.31622:32 55.38660:40 55.72943:17 55.87411:22 55.99827:16 56.04914:1464 56.08678:20 60.69992:43 70.06496:516 80.13770:32 80.21113:8 83.08461:324 83.17494:12 83.63358:9 100.07464:382 100.12154:6
367	100.112	1.323	C6H13N	NC1CCCCC1	NA	Cyclohexanamine	[M+H]+	Annotated via MS2 searching of PIM UC Samples in MSDIAL	0.13	TRUE	-1	100.112	C6H13N	Cyclohexylamines	PAFZNILMFXTMIY-UHFFFAOYSA-N	NC1CCCCC1	430	FALSE	TRUE	TRUE	Normalized unit: Intensity; Annotation method: MSMS-Pos-FiehnHILIC (1)_1	FALSE	FALSE	1118	0	0	1	0.887	0.938	0.832	1	0.17	1.716	21.3	Pos_Met_UC_PQC_it2	100.11173:41055 101.11640:2733 102.12107:68684	41.03803:143 41.05380:15 41.06683:8 43.01733:166 43.03573:20 43.05303:272 43.08775:7 43.09475:10 53.03731:121 55.05399:4271 55.09359:132 55.16587:15 55.18612:6 55.20660:22 55.25470:8 55.33001:48 55.51794:30 55.79158:65 56.04835:98 58.02847:399 58.06220:18 59.06017:114 82.06279:77 83.08643:380 83.13224:12 83.14352:6 83.22251:20 100.07816:57
368	100.112	9.982	C6H13N	NC1CCCCC1	NA	Cyclohexanamine	[M+H]+	Annotated via MS2 searching of PIM UC Samples in MSDIAL	0.33	TRUE	-1	100.112	C6H13N	Cyclohexylamines	PAFZNILMFXTMIY-UHFFFAOYSA-N	NC1CCCCC1	430	FALSE	TRUE	TRUE	Normalized unit: Intensity; Annotation method: MSMS-Pos-FiehnHILIC (1)_1	FALSE	FALSE	1121	0	0	1	0.887	0.938	0.832	1	0.17	1.716	12.76	Pos_Met_UC_PQC_it1	100.11173:48947 101.11640:5637 102.12107:4469	46.65014:21 55.05342:415 55.08591:21 58.85206:6 83.08511:86 100.11137:40
369	100.112	15.913	C6H13N	NC1CCCCC1	NA	Cyclohexanamine	[M+H]+	Annotated via MS2 searching of PIM UC Samples in MSDIAL	0.33	TRUE	-1	100.112	C6H13N	Cyclohexylamines	PAFZNILMFXTMIY-UHFFFAOYSA-N	NC1CCCCC1	430	FALSE	TRUE	TRUE	Normalized unit: Intensity; Annotation method: MSMS-Pos-FiehnHILIC (1)_1	FALSE	FALSE	1122	0	0	1	0.861	0.863	0.871	2	0.33	1.708	7.26	Pos_Met_UC_PQC_it2	100.11185:16013 101.11651:1016 102.12118:2150	41.47563:12 53.03681:98 53.05365:17 54.74759:30 55.05370:913 55.08108:31 55.09505:15 55.11635:9 55.16805:34 55.20404:12 55.33914:6 67.05360:144 67.09174:8 83.08464:215 83.10285:28
370	100.112	22.632	C6H13N	NC1CCCCC1	NA	Cyclohexanamine	[M+H]+	Annotated via MS2 searching of PIM UC Samples in MSDIAL	0.47	TRUE	-1	100.112	C6H13N	Cyclohexylamines	PAFZNILMFXTMIY-UHFFFAOYSA-N	NC1CCCCC1	430	FALSE	TRUE	TRUE	Normalized unit: Intensity; Annotation method: MSMS-Pos-FiehnHILIC (1)_1	FALSE	FALSE	1125	0	0	1	0.887	0.938	0.832	1	0.17	1.717	3.74	Pos_Met_UC_PQC_it1	100.11174:20578 101.11641:1587 102.12108:1054	41.03822:242 41.05603:21 42.03260:109 53.03799:34 53.05658:6 53.27597:41 55.05392:2448 55.09354:58 55.12963:25 55.14233:25 55.29909:29 55.30601:13 55.37127:15 59.06001:202 59.08628:13 67.05386:171 67.08035:19 81.17814:5 81.97891:131 82.00595:7 100.07220:103
371	100.112	2.627	C6H13N	NC1CCCCC1	NA	Cyclohexanamine	[M+H]+	Annotated via MS2 searching of PIM UC Samples in MSDIAL	0.93	TRUE	-1	100.112	C6H13N	Cyclohexylamines	PAFZNILMFXTMIY-UHFFFAOYSA-N	NC1CCCCC1	430	FALSE	TRUE	TRUE	Normalized unit: Intensity; Annotation method: MSMS-Pos-FiehnHILIC (1)_1	FALSE	FALSE	1133	0	0	1	0.845	0.891	0.832	1	0.17	1.673	47.98	Pos_Met_UC_PQC_it1	100.11199:132477 101.11666:9935 102.12133:68362	41.03799:297 41.06678:12 41.07787:6 44.04874:102 53.03795:204 53.05912:15 53.06958:7 55.05395:4957 55.10126:25 55.12693:8 55.13930:15 55.15775:7 55.17334:7 55.18859:53 55.20921:14 55.25025:13 55.30425:27 55.49159:31 55.67420:25 56.05012:103 56.10440:25 56.37932:7 58.02814:506 58.07687:9 58.30765:24 60.04449:186 70.06470:89 72.08264:61 83.08516:109 83.17200:29 83.89221:18 83.91008:19 100.07535:64
372	100.112	43.927	C6H13N	NC1CCCCC1	NA	Cyclohexanamine	[M+H]+	Annotated via MS2 searching of PIM UC Samples in MSDIAL	0.13	TRUE	-1	100.112	C6H13N	Cyclohexylamines	PAFZNILMFXTMIY-UHFFFAOYSA-N	NC1CCCCC1	430	FALSE	TRUE	TRUE	Normalized unit: Intensity; Annotation method: MSMS-Pos-FiehnHILIC (1)_1	FALSE	FALSE	1135	0	0	1	0.845	0.891	0.832	1	0.17	1.673	7.39	Pos_Met_UC_PQC_it2	100.11211:76712 101.11677:7389 102.12144:51585	41.03780:273 41.06149:9 41.18526:43 42.27694:21 53.03805:346 53.06895:16 55.05400:3983 55.16811:9 55.19396:6 55.23244:31 55.30439:16 55.33042:55 55.46424:43 55.62129:19 58.02877:406 58.10957:32 58.18502:32 58.20133:5 58.34553:40 59.05936:62 71.07131:102 71.09312:10 83.08393:270 98.05769:153 100.07696:25
373	100.112	1.904	C6H13N	NC1CCCCC1	NA	Cyclohexanamine	[M+H]+	Annotated via MS2 searching of PIM UC Samples in MSDIAL	0.73	TRUE	-1	100.112	C6H13N	Cyclohexylamines	PAFZNILMFXTMIY-UHFFFAOYSA-N	NC1CCCCC1	430	FALSE	TRUE	TRUE	Normalized unit: Intensity; Annotation method: MSMS-Pos-FiehnHILIC (1)_1	FALSE	FALSE	1136	0	0	1	0.78	0.819	0.832	1	0.17	1.604	18.91	Pos_Met_UC_PQC_it4	100.11178:40116 101.11645:4158 102.12111:82476	41.03783:377 41.06682:10 41.14650:14 44.04872:145 46.06006:89 48.28977:5 53.03765:84 55.01686:334 55.03742:156 55.05409:3947 55.08726:99 55.10130:54 55.11413:19 55.14752:37 55.20266:7 55.21945:11 55.22764:33 55.23755:22 55.33777:29 55.36089:11 55.41992:46 55.46706:45 55.71911:30 55.72664:8 56.04811:136 56.07920:7 56.44950:15 57.06792:122 57.08887:5 58.02719:37 58.06470:762 58.11416:13 58.28829:18…
374	100.112	7.889	C6H13N	NC1CCCCC1	NA	Cyclohexanamine	[M+H]+	Annotated via MS2 searching of PIM UC Samples in MSDIAL	1	TRUE	-1	100.112	C6H13N	Cyclohexylamines	PAFZNILMFXTMIY-UHFFFAOYSA-N	NC1CCCCC1	430	FALSE	TRUE	TRUE	Normalized unit: Intensity; Annotation method: MSMS-Pos-FiehnHILIC (1)_1	FALSE	FALSE	1138	0	0	1	0.799	0.862	0.832	1	0.17	1.635	184	Pos_Met_UC_PQC_it1	100.11214:244093 101.11680:18048 102.12147:9595	43.02784:167 43.04220:29 43.05333:9 55.05340:711 55.17840:13 55.36133:66 55.40733:25 56.12537:23 62.48008:19 72.50536:17 100.07712:65 100.11189:72
375	100.112	6.81	C6H13N	NC1CCCCC1	NA	Cyclohexanamine	[M+H]+	Annotated via MS2 searching of PIM UC Samples in MSDIAL	1	TRUE	-1	100.112	C6H13N	Cyclohexylamines	PAFZNILMFXTMIY-UHFFFAOYSA-N	NC1CCCCC1	430	FALSE	TRUE	TRUE	Normalized unit: Intensity; Annotation method: MSMS-Pos-FiehnHILIC (1)_1	FALSE	FALSE	1139	0	0	1	0.777	0.793	0.832	1	0.17	1.59	1530.89	Pos_Met_UC_PQC_it1	100.11209:1728898 101.11676:112355 102.12143:280013	44.42161:5 48.12614:7 53.47063:5 54.70032:6 55.05377:767 55.12248:19 55.20665:27 67.04137:59 67.54296:9 70.38121:85 70.40845:5 71.07144:60 71.80812:71 71.83841:5 72.07990:234 72.09615:46 72.12515:17 83.30742:13 100.10793:31
376	104.07	22.825	C4H9NO2	O=C(O)C(C)CN	NA	3-Aminoisobutyric acid	[M+H]+	Annotated via MS2 searching of PIM UC Samples in MSDIAL	0.27	TRUE	-1	104.071	C4H9NO2	Beta amino acids and derivatives	QCHPKSFMDHPSNR-UHFFFAOYNA-N	O=C(O)C(C)CN	430	FALSE	TRUE	TRUE	Normalized unit: Intensity; Annotation method: MSMS-Pos-FiehnHILIC (1)_1	FALSE	FALSE	1256	0	0	1	0.766	0.706	0.687	3	0.6	1.564	15.75	Pos_Met_UC_PQC_it2	104.07034:6948 105.07501:571 106.07968:2583	44.04803:401 44.08564:11 44.27389:8 56.04818:256 56.07102:18 58.06479:642 58.09984:9 58.70086:18 104.07235:38
377	104.07	14.617	C4H9NO2	O=C(O)C(C)CN	NA	3-Aminoisobutyric acid	[M+H]+	Annotated via MS2 searching of PIM UC Samples in MSDIAL	1	TRUE	-1	104.071	C4H9NO2	Beta amino acids and derivatives	QCHPKSFMDHPSNR-UHFFFAOYNA-N	O=C(O)C(C)CN	430	FALSE	TRUE	TRUE	Normalized unit: Intensity; Annotation method: MSMS-Pos-FiehnHILIC (1)_1	FALSE	FALSE	1257	0	0	1	0.924	0.842	0.815	2	0.4	1.721	173.44	Pos_Met_UC_PQC_it1	104.07045:52322 105.07512:2277 106.07979:8562	44.04949:131 58.06494:880 58.11285:6 58.73794:9 86.09294:81 86.12147:6
378	104.071	2.644	C4H9NO2	O=C(O)C(C)CN	NA	3-Aminoisobutyric acid	[M+H]+	Annotated via MS2 searching of PIM UC Samples in MSDIAL	1	TRUE	-1	104.071	C4H9NO2	Beta amino acids and derivatives	QCHPKSFMDHPSNR-UHFFFAOYNA-N	O=C(O)C(C)CN	430	FALSE	TRUE	TRUE	Normalized unit: Intensity; Annotation method: MSMS-Pos-FiehnHILIC (1)_1	FALSE	FALSE	1262	0	0	1	0.839	0.773	0.835	1	0.2	1.617	31.09	Pos_Met_UC_PQC_it3	104.07028:9483 105.07495:1172 106.07962:1573	43.04090:190 43.06249:13 45.03278:354 45.25105:24 56.04916:168 56.07517:9 56.20806:26 56.27750:30 58.06482:1906 58.11468:13 58.17472:11 58.21698:54 58.35445:22 58.40183:20 58.67187:18 60.04418:203 66.83699:7 72.28734:19 86.05935:102 86.08977:9
379	104.071	4.933	C4H9NO2	CN(C)CC(O)=O	NA	N,N-Dimethylglycine; LC-ESI-QTOF; MS2; CE	[M+H]+	Annotated via MS2 searching of PIM UC Samples in MSDIAL	0.33	TRUE	-1	104.071	C4H9NO2	Alpha amino acids	FFDGPVCHZBVARC-UHFFFAOYSA-N	CN(C)CC(O)=O	430	FALSE	TRUE	TRUE	Normalized unit: Intensity; Annotation method: MSMS-Pos-MassBank (1)_2	FALSE	FALSE	1264	0	0	0.99	0.628	0.638	0.854	1	0.5	1.498	9.63	Pos_Met_UC_PQC_it4	104.07006:4110 105.07473:1437 106.07940:1501	44.04752:65 45.03348:153 58.06597:266 58.09788:13 58.10632:10 60.04478:185 60.22370:16 69.39754:20
380	106.086	15.548	C4H11NO2	C(CO)NCCO	NA	Diethanolamine; CE30; ZBCBWPMODOFKDW-UHFFFAOYSA-N	[M+H]+	Annotated via MS2 searching of PIM UC Samples in MSDIAL	0.93	TRUE	8.221	106.086	C4H11NO2	1,2-aminoalcohols	ZBCBWPMODOFKDW-UHFFFAOYSA-N	C(CO)NCCO	430	FALSE	TRUE	TRUE	Normalized unit: Intensity; Annotation method: MSMS-Public_all-pos-VS19_3	FALSE	FALSE	1357	0	0	1	0.721	0.843	0.643	5	0.33	1.551	9489.11	Pos_Met_UC_PQC_it1	106.08641:2983743 107.09108:126417 108.09575:13973	42.03283:172 42.14417:42 43.01628:233 43.03420:24 44.04788:333 44.07181:14 44.16830:37 45.03304:1768 55.04124:56 68.05103:154 68.08663:14 70.06473:1358 70.10498:40 70.11921:11 70.22003:13 70.29018:33 70.62639:11 88.07246:217
381	114.067	5.547	C4H7N3O	N=C1N=C(O)CN1C	NA	Creatinine	[M+H]+	Annotated via MS2 searching of PIM UC Samples in MSDIAL	0.87	TRUE	-1	114.066	C4H7N3O	Alpha amino acids and derivatives	DDRJAANPRJIHGJ-UHFFFAOYSA-N	N=C1N=C(O)CN1C	430	FALSE	TRUE	TRUE	Normalized unit: Intensity; Annotation method: MSMS-Pos-FiehnHILIC (1)_1	FALSE	FALSE	1547	0	0	1	0.932	0.969	0.902	2	0.29	1.799	6716.38	Pos_Met_UC_PQC_it1	114.06626:18776 115.07093:899 116.07560:369	43.04924:14 44.04927:1370 44.07922:67 44.18683:25 44.33190:38 51.22751:5 54.27019:8 54.32645:19 72.07991:85 114.06507:146 114.11791:5
382	116.071	14.542	C5H9NO2	O=C(O)C1NCCC1	NA	Proline	[M+H]+	Annotated via MS2 searching of PIM UC Samples in MSDIAL	1	TRUE	-1	116.071	C5H9NO2	Proline and derivatives	ONIBWKKTOPOVIA-UHFFFAOYNA-N	O=C(O)C1NCCC1	430	FALSE	TRUE	TRUE	Normalized unit: Intensity; Annotation method: MSMS-Pos-FiehnHILIC (1)_1	FALSE	FALSE	1621	0	0	1	0.913	0.938	0.813	1	0.5	1.779	1845.19	Pos_Met_UC_PQC_it1	116.07031:23880 117.07498:965 118.07965:237193	55.05282:115 55.09267:5 68.04983:127 68.08964:8 70.06477:2570 70.10365:57 70.17145:45 70.21334:15 70.46726:27 70.78114:23 71.06833:156 71.10739:8 118.08513:44 121.05095:194
383	118.086	16.983	C5H11NO2	O=C([O-])C[N+](C)(C)C	NA	Betaine	[M+H]+	Annotated via MS2 searching of PIM UC Samples in MSDIAL	0.73	TRUE	-1	118.086	C5H11NO2	Alpha amino acids	KWIUHFFTVRNATP-UHFFFAOYSA-N	O=C([O-])C[N+](C)(C)C	430	FALSE	TRUE	TRUE	Normalized unit: Intensity; Annotation method: MSMS-Pos-FiehnHILIC (1)_1	FALSE	FALSE	1699	0	0	1	0.715	0.728	0.851	3	0.17	1.533	9.8	Pos_Met_UC_PQC_it1	118.08610:33605 119.09077:1109 120.09543:487	44.04946:384 44.08569:10 45.03353:59 58.06492:1874 58.09219:79 58.10496:53 58.15719:27 58.24869:9 58.40188:17 58.61846:45 59.07188:832 59.10569:22 59.23981:22 59.33590:22 60.04231:136 60.30627:25 72.08070:791 72.11983:42 72.25108:17 74.26741:22 100.10952:74 118.08403:197 118.12076:208 118.16759:8
384	118.086	21.665	C5H11NO2	C[N+](C)(C)CC([O-])=O	NA	Betaine; LC-ESI-QTOF; MS2; CE	[M+H]+	Annotated via MS2 searching of PIM UC Samples in MSDIAL	0.2	TRUE	-1	118.086	C5H11NO2	Alpha amino acids	KWIUHFFTVRNATP-UHFFFAOYSA-N	C[N+](C)(C)CC([O-])=O	430	FALSE	TRUE	TRUE	Normalized unit: Intensity; Annotation method: MSMS-Pos-MassBank (1)_2	FALSE	FALSE	1715	0	0	1	0.775	0.961	0.635	2	0.67	1.69	13.73	Pos_Met_UC_PQC_it1	118.08635:175518 119.09102:8533 120.09568:1193	44.04839:174 44.09210:5 45.03306:106 58.06489:6375 58.10596:117 58.14544:15 58.19855:24 58.21345:10 58.23278:11 58.26177:15 58.31208:25 58.33570:5 58.41498:41 58.46171:29 58.47024:41 58.79091:16 58.94681:28 59.07278:3330 59.11441:59 59.14139:6 59.16410:64 59.19441:52 59.26386:19 59.89518:7 72.07965:164 72.11050:11 118.08410:407
385	124.087	2.146	C6H11N3O	N[C@H](CO)CC1=CN=CN1	NA	low score: HISTIDINOL	[M-H2O+H]+	Annotated via MS2 searching of PIM UC Samples in MSDIAL	0.53	TRUE	-1	124.087	C6H11N3O	Aralkylamines	ZQISRDCJNBUVMM-YFKPBYRVSA-N	N[C@H](CO)CC1=CN=CN1	530	FALSE	TRUE	FALSE	Normalized unit: Intensity; Annotation method: MSMS-Public_all-pos-VS19_3	FALSE	FALSE	1936	0	0	1	0.409	0.603	0.824	1	0.17	1.308	20.98	Pos_Met_UC_PQC_it1	124.08694:76047 125.09160:9706 126.09627:1972	42.03358:420 42.18354:18 53.20031:6 67.05301:204 67.09611:10 81.05523:142 83.05991:338 83.10896:9 87.81142:32 94.06601:94 108.04342:121 108.07369:6 124.08336:426 124.13699:9
386	124.087	41.972	C6H11N3O	N[C@H](CO)CC1=CN=CN1	NA	low score: HISTIDINOL	[M-H2O+H]+	Annotated via MS2 searching of PIM UC Samples in MSDIAL	0.2	TRUE	-1	124.087	C6H11N3O	Aralkylamines	ZQISRDCJNBUVMM-YFKPBYRVSA-N	N[C@H](CO)CC1=CN=CN1	530	FALSE	TRUE	FALSE	Normalized unit: Intensity; Annotation method: MSMS-Public_all-pos-VS19_3	FALSE	FALSE	1944	0	0	1	0.437	0.632	0.787	2	0.33	1.352	28.02	Pos_Met_UC_PQC_it3	124.08693:51246 125.09160:6841 126.09626:0	42.03348:599 42.06127:11 42.06762:5 42.25538:30 42.27462:8 66.03236:325 66.05944:11 66.08581:7 81.05717:150 83.06111:457 83.22951:18 99.34909:46 107.05744:192 107.10725:8 124.08381:548 124.13215:13
387	127.05	12.357	C5H6N2O2	c1cn(CC(=O)O)cn1	NA	1-Imidazoleacetic acid; CE30; QAFBDRSXXHEXGB-UHFFFAOYSA-N	[M+H]+	Annotated via MS2 searching of PIM UC Samples in MSDIAL	0.4	TRUE	7.701	127.05	C5H6N2O2	Alpha amino acids and derivatives	QAFBDRSXXHEXGB-UHFFFAOYSA-N	c1cn(CC(=O)O)cn1	430	FALSE	TRUE	TRUE	Normalized unit: Intensity; Annotation method: MSMS-Public_all-pos-VS19_3	FALSE	FALSE	2034	0	0	0.99	0.746	0.898	0.75	2	0.25	1.607	18.86	Pos_Met_UC_PQC_it3	127.05103:2611 128.05570:393 129.06037:7614	55.90252:5 59.92997:67 60.16440:10 60.18198:12 71.87702:13 81.04423:112 81.22829:22 82.05152:233 127.19549:12
388	130.086	2.703	C6H11NO2	OCCN1CCCC1=O	NA	1-(2-Hydroxyethyl)pyrrolidin-2-one	[M+H]+	Annotated via MS2 searching of PIM UC Samples in MSDIAL	0.8	TRUE	4.089	130.086	C6H11NO2	N-alkylpyrrolidines	WDQFELCEOPFLCZ-UHFFFAOYSA-N	OCCN1CCCC1=O	430	FALSE	TRUE	TRUE	Normalized unit: Intensity; Annotation method: MSMS-Public_all-pos-VS19_3	FALSE	FALSE	2151	0	0	1	0.847	0.869	0.926	5	0.5	1.75	107.87	Pos_Met_UC_PQC_it2	130.08627:16931 131.09094:3600 132.09561:31901	44.04824:180 44.06958:16 44.08102:6 45.03247:120 45.05307:11 45.06938:9 46.06408:110 46.08453:5 56.04932:409 56.08374:7 57.06955:82 58.06457:135 58.07821:22 67.05230:108 67.07384:11 67.14851:19 67.27564:10 69.03315:1493 69.05656:327 69.10686:42 69.15545:53 69.21086:23 69.34125:26 69.45292:11 71.04793:173 71.07533:17 71.08699:12 82.06445:178 84.07905:286 94.28149:13 95.08628:89 101.09581:122 112.0…
389	132.102	11.451	C6H13NO2	CCC(C)C(N)C(O)=O	NA	Isoleucine; LC-ESI-QTOF; MS2; CE	[M+H]+	Annotated via MS2 searching of PIM UC Samples in MSDIAL	0.8	TRUE	-1	132.102	C6H13NO2	Isoleucine and derivatives	AGPKZVBTJJNPAG-UHFFFAOYNA-N	CCC(C)C(N)C(O)=O	430	FALSE	TRUE	TRUE	Normalized unit: Intensity; Annotation method: MSMS-Pos-MassBank (1)_2	FALSE	FALSE	2246	0	0	0.99	0.65	0.639	0.924	4	0.67	1.557	370.74	Pos_Met_UC_PQC_it3	132.10109:6369 133.10576:0 134.11042:18487	44.03464:127 44.04847:202 44.07022:7 44.08950:12 44.27199:10 45.05829:146 45.07830:9 46.06570:108 46.08321:12 55.05298:127 56.37675:23 57.05701:96 57.13756:10 58.06469:262 58.10098:7 60.04359:48 60.45197:9 61.04677:97 61.06626:13 61.20764:14 69.06870:717 69.69991:21 70.62123:6 72.06804:126 72.10239:7 73.07740:535 73.12204:20 74.92892:125 86.09658:790 86.12996:34 86.33022:12 90.05239:49 90.10351:6…
390	134.081	3.594	C5H11NO3	O=C(O)C(NC)C(O)C	NA	low score: N-Methylthreonine	[M+H]+	Annotated via MS2 searching of PIM UC Samples in MSDIAL	1	TRUE	-1	134.081	C5H11NO3	L-alpha-amino acids	CCAIIPMIAFGKSI-UHFFFAOYNA-N	O=C(O)C(NC)C(O)C	530	FALSE	TRUE	FALSE	Normalized unit: Intensity; Annotation method: MSMS-Pos-FiehnHILIC (1)_1	FALSE	FALSE	2300	0	0	1	0.503	0.615	0.852	3	0.43	1.414	4506.47	Pos_Met_UC_PQC_it1	134.08119:1006788 135.08586:55315 136.09053:7315	42.03280:147 44.04911:1339 44.08518:30 44.16373:11 44.26722:27 45.03311:2048 45.07635:9 45.11975:7 45.19469:8 45.26991:23 45.30874:21 45.52080:31 56.05035:79 58.06321:106 58.08774:12 58.11146:7 60.04239:123 68.04895:277 68.07823:27 68.08964:14 68.27534:19 70.06529:2917 70.10458:59 70.13086:13 70.18298:20 70.20618:34 70.21490:27 70.58339:18 70.73504:61 72.04383:1622 72.09646:12 72.15201:44 72.2106…
391	136.051	11.81	C6H5N3O	c1ccc2c(c1)nnn2O	NA	low score: 1-Hydroxy-Benzotriazol	[M+H]+	Annotated via MS2 searching of PIM UC Samples in MSDIAL	1	TRUE	2.783	136.051	C6H5N3O	Benzotriazoles	ASOKPJOREAFHNY-UHFFFAOYSA-N	c1ccc2c(c1)nnn2O	530	FALSE	TRUE	FALSE	Normalized unit: Intensity; Annotation method: MSMS-Public_all-pos-VS19_3	FALSE	FALSE	2351	0	0	1	0.569	0.62	0.847	1	0.25	1.418	1104.2	Pos_Met_UC_PQC_it1	136.05070:66960 137.05537:3334 138.06004:2260	56.19898:73 56.23136:16 56.38421:11 74.05943:53 75.09276:58 109.06493:87 119.03410:205 119.33626:30 136.06133:139 136.09342:10 136.22644:32
392	137.046	4.663	C5H4N4O	OC1=NC=NC=2NC=NC12	NA	Hypoxanthine	[M+H]+	Annotated via MS2 searching of PIM UC Samples in MSDIAL	0.87	TRUE	-1	137.046	C5H4N4O	Hypoxanthines	FDGQSTZJBFJUBT-UHFFFAOYSA-N	OC1=NC=NC=2NC=NC12	430	FALSE	TRUE	TRUE	Normalized unit: Intensity; Annotation method: MSMS-Pos-FiehnHILIC (1)_1	FALSE	FALSE	2385	0	0	0.98	0.64	0.733	0.897	3	0.75	1.602	3888.62	Pos_Met_UC_PQC_it2	137.04672:6621 138.05139:974 139.05606:493	53.03713:107 55.02936:173 55.07000:6 67.02807:306 81.06987:80 82.03889:109 82.06234:5 92.02385:163 94.03691:67 94.06671:5 110.03388:309 119.03454:438 119.06844:121 119.09400:27 119.35474:35 122.09185:72 137.04488:257 137.07972:20 137.10895:6 137.47279:14 138.00542:14
393	138.056	0.542	C7H7NO2	C1=CC=C(C(=C1)C(=O)N)O	NA	SALICYLAMIDE	[M+H]+	Annotated via MS2 searching of PIM UC Samples in MSDIAL	1	TRUE	-1	138.055	C7H7NO2	1-hydroxy-4-unsubstituted benzenoids	SKZKKFZAGNVIMN-UHFFFAOYSA-N	C1=CC=C(C(=C1)C(=O)N)O	430	FALSE	TRUE	TRUE	Normalized unit: Intensity; Annotation method: MSMS-Public_all-pos-VS19_3	FALSE	FALSE	2409	0	0	1	0.741	0.846	0.848	4	0.21	1.611	30.67	Pos_Met_UC_PQC_it2	138.05511:5816 139.05978:754 140.06445:1620	44.01269:261 44.03726:18 44.05808:7 65.03770:1191 65.07340:30 65.09544:50 65.20999:11 65.24879:8 65.41543:14 77.03852:266 77.06961:6 77.11177:6 93.03444:677 93.09650:7 93.37366:36 95.04869:74 110.07159:164 110.11964:6 120.07939:336 121.03045:813 121.07904:19 121.16010:36 121.24379:5 121.27140:22 121.36950:35 121.43807:7 121.54075:17 123.06644:201 123.08745:43 123.10493:20 123.11883:10
394	139.05	15.146	C6H6N2O2	O=C(O)C=CC1=CN=CN1	NA	Urocanic acid	[M+H]+	Annotated via MS2 searching of PIM UC Samples in MSDIAL	1	TRUE	-1	139.05	C6H6N2O2	Imidazolyl carboxylic acids and derivatives	LOIYMIARKYCTBW-UHFFFAOYSA-N	O=C(O)C=CC1=CN=CN1	430	FALSE	TRUE	TRUE	Normalized unit: Intensity; Annotation method: MSMS-Pos-FiehnHILIC (1)_1	FALSE	FALSE	2437	0	0	1	0.822	0.897	0.851	5	0.63	1.747	262.52	Pos_Met_UC_PQC_it5	139.04994:38734 140.05461:4174 141.05928:592	46.56492:52 49.93029:32 56.96484:139 66.03397:338 66.23328:41 68.04857:214 78.98333:82 82.05107:69 93.04363:1108 93.09309:35 93.10310:23 93.16399:52 93.34353:15 93.41704:25 95.02090:18 95.06006:322 95.08107:27 97.07476:112 121.03887:373 121.08195:6 121.46534:24 124.81873:20
395	146.118	11.895	C7H15NO2	CC(C)C[C@H](N)CC(O)=O	NA	(S)-3-Amino-5-methylhexanoic acid; LC-ESI-QTOF; MS2; CE	[M+H]+	Annotated via MS2 searching of PIM UC Samples in MSDIAL	1	TRUE	-1	146.118	C7H15NO2	Beta amino acids and derivatives	MLYMSIKVLAPCAK-LURJTMIESA-N	CC(C)C[C@H](N)CC(O)=O	430	FALSE	TRUE	TRUE	Normalized unit: Intensity; Annotation method: MSMS-Pos-MassBank (1)_2	FALSE	FALSE	2707	0	0	1	0.719	0.896	0.775	1	0.2	1.598	452.44	Pos_Met_UC_PQC_it1	146.11726:71673 147.12193:6535 148.12660:0	42.03075:142 42.05230:6 42.10162:13 48.64116:14 54.15799:17 55.01803:119 56.05070:174 56.08707:12 57.03397:185 57.05628:14 58.06508:1508 58.10136:31 58.12502:11 58.16993:35 58.35256:20 59.04902:156 59.06970:22 69.03264:70 69.11314:21 72.04366:167 72.06706:11 72.08130:29 73.08350:9 84.04225:112 86.09537:4886 86.14136:97 86.15350:32 86.22509:14 86.30117:12 86.32371:11 86.48118:17 86.51656:10 87.595…
396	156.138	2.21	C9H17NO	CC1(C)CC(=O)CC(C)(C)N1	NA	2,2,6,6-Tetramethyl-4 piperidone	[M+H]+	Annotated via MS2 searching of PIM UC Samples in MSDIAL	0.73	TRUE	1.944	156.138	C9H17NO	Piperidinones	JWUXJYZVKZKLTJ-UHFFFAOYSA-N	CC1(C)CC(=O)CC(C)(C)N1	430	FALSE	TRUE	TRUE	Normalized unit: Intensity; Annotation method: MSMS-Public_all-pos-VS19_3	FALSE	FALSE	3095	0	0	1	0.898	0.938	0.731	1	0.5	1.745	70.02	Pos_Met_UC_PQC_it1	156.13818:23033 157.14285:2560 158.14752:2986	55.05368:444 55.06796:58 55.08066:21 55.09698:18 56.01997:176 56.05257:15 57.05691:132 57.09041:5 58.06499:5013 58.10554:104 58.13050:10 58.15240:7 58.18853:29 58.20109:24 58.25387:23 58.27499:39 58.30977:20 65.11780:43 70.07387:135 70.10524:5 83.04669:9 83.13451:14 83.15301:5 91.13811:18 97.06366:228 97.10050:8 98.06660:190 98.10225:12 100.07253:47 115.09217:158 153.38176:51 156.08045:45 156.139…
397	162.075	3.283	C6H11NO4	null	NA	Unknown (carbon number 6); PlaSMA ID-302	[M+H]+	Annotated via MS2 searching of PIM UC Samples in MSDIAL	0.87	TRUE	1.56	162.076	C6H11NO4	Unknown	null	null	430	FALSE	TRUE	TRUE	Normalized unit: Intensity; Annotation method: MSMS-Public_all-pos-VS19_3	FALSE	FALSE	3309	0	0	1	0.621	0.781	0.733	1	0.5	1.376	33.72	Pos_Met_UC_PQC_it3	162.07582:8818 163.08049:2944 164.08516:1077	44.04914:436 44.08570:10 44.57915:45 45.03288:636 45.05728:19 45.07630:41 45.09255:6 47.11424:6 56.04745:69 58.06518:94 68.05146:23 68.17824:10 68.46290:20 70.06423:1031 70.11059:58 70.21790:38 70.26735:52 72.04416:2053 72.09657:16 72.17587:6 73.05195:190 80.05048:143 80.07585:17 80.24300:8 88.07577:374 88.10669:21 91.32322:27 94.03777:297 101.19817:24 102.12683:101 105.05800:49 106.03105:139 106…
398	163.074	38.49	C10H10O2	Cc1ccc(cc1)/C=C/C(=O)O	NA	low score: Methyl trans-cinnamic acid	[M+H]+	Annotated via MS2 searching of PIM UC Samples in MSDIAL	0.2	TRUE	4.849	163.075	C10H10O2	Cinnamic acids	RURHILYUWQEGOS-VOTSOKGWSA-N	Cc1ccc(cc1)/C=C/C(=O)O	530	FALSE	TRUE	FALSE	Normalized unit: Intensity; Annotation method: MSMS-Public_all-pos-VS19_3	FALSE	FALSE	3339	0	0	0.99	0.336	0.656	0.648	1	0.11	1.228	8.78	Pos_Met_UC_PQC_it3	163.07484:3825 164.07951:7103 165.08418:1007	78.98528:151 79.03312:5 91.05159:108 106.03150:128 129.14438:11 163.06558:173 163.13463:13
399	163.123	2.537	C10H14N2	N=1C=CC=C(C1)C2N(C)CCC2	NA	Nicotine	[M+H]+	Annotated via MS2 searching of PIM UC Samples in MSDIAL	1	TRUE	-1	163.123	C10H14N2	Pyrrolidinylpyridines	SNICXCGAKADSCV-UHFFFAOYNA-N	N=1C=CC=C(C1)C2N(C)CCC2	430	FALSE	TRUE	TRUE	Normalized unit: Intensity; Annotation method: MSMS-Pos-FiehnHILIC (1)_1	FALSE	FALSE	3351	0	0	1	0.644	0.646	0.746	9	0.69	1.509	173.09	Pos_Met_UC_PQC_it3	163.12291:41011 164.12758:5050 165.13225:0	56.04893:77 62.05770:161 62.08424:12 62.98790:99 63.01788:5 69.05700:77 71.04590:118 72.04573:93 74.05830:99 74.08112:7 77.03899:140 79.19096:55 80.04879:127 80.09435:7 80.31748:17 82.05371:103 82.07805:16 82.08745:6 83.08575:119 83.10940:7 84.07996:839 84.21362:26 84.39528:14 90.04637:135 90.06577:21 92.04956:146 105.03400:149 106.06432:348 106.11174:21 115.05129:29 117.05749:795 117.11358:12 11…
400	169.122	1.863	C10H16O2	O=C(O)C=C(C)CCC=C(C)C	NA	low score: Geranic acid	[M+H]+	Annotated via MS2 searching of PIM UC Samples in MSDIAL	1	TRUE	-1	169.122	C10H16O2	Acyclic monoterpenoids	ZHYZQXUYZJNEHD-UHFFFAOYSA-N	O=C(O)C=C(C)CCC=C(C)C	530	FALSE	TRUE	FALSE	Normalized unit: Intensity; Annotation method: MSMS-Pos-FiehnHILIC (1)_1	FALSE	FALSE	3614	0	0	1	0.524	0.674	0.629	10	0.29	1.356	1640.42	Pos_Met_UC_PQC_it1	169.12242:352840 170.12709:44926 171.13176:0	43.01780:205 43.04844:6 43.27278:68 45.03349:213 55.05313:379 55.17814:28 55.19416:10 57.03392:55 59.04715:38 61.02894:129 61.06125:5 65.03707:38 68.04702:28 68.15686:24 69.06913:520 69.10904:12 70.03851:102 72.04271:57 74.05894:317 74.09237:11 75.06503:129 75.08716:14 77.03730:136 77.12187:7 79.05251:122 79.08247:6 79.98184:89 81.06776:655 81.11161:13 81.12530:5 81.18160:35 81.26241:16 81.69008:…
401	169.122	1.579	C10H16O2	O=C(O)C=C(C)CCC=C(C)C	NA	Geranic acid	[M+H]+	Annotated via MS2 searching of PIM UC Samples in MSDIAL	0.93	TRUE	-1	169.122	C10H16O2	Acyclic monoterpenoids	ZHYZQXUYZJNEHD-UHFFFAOYSA-N	O=C(O)C=C(C)CCC=C(C)C	430	FALSE	TRUE	TRUE	Normalized unit: Intensity; Annotation method: MSMS-Pos-FiehnHILIC (1)_1	FALSE	FALSE	3617	0	0	1	0.645	0.834	0.723	9	0.26	1.523	320.14	Pos_Met_UC_PQC_it4	169.12228:50872 170.12695:7135 171.13162:10621	43.01749:1465 43.05269:207 43.07666:15 43.13139:21 43.24936:42 52.01895:11 53.03788:496 53.06932:19 53.07436:24 55.05418:766 55.09369:20 57.06774:87 61.02856:104 61.05317:7 61.09102:28 61.30740:16 67.05382:744 67.08338:33 67.17514:19 67.34119:20 67.55491:18 68.05650:133 69.03376:110 69.06895:214 71.04890:476 77.03753:484 77.08006:8 77.09458:6 77.18016:30 77.20849:9 77.37068:25 77.59490:8 77.75044…
402	175.119	27.682	C6H14N4O2	O=C(O)C(N)CCCNC(=N)N	NA	Arginine	[M+H]+	Annotated via MS2 searching of PIM UC Samples in MSDIAL	0.93	TRUE	-1	175.119	C6H14N4O2	L-alpha-amino acids	ODKSFYDXXFIFQN-UHFFFAOYNA-N	O=C(O)C(N)CCCNC(=N)N	430	FALSE	TRUE	TRUE	Normalized unit: Intensity; Annotation method: MSMS-Pos-FiehnHILIC (1)_1	FALSE	FALSE	3840	0	0	0.99	0.79	0.919	0.721	2	0.17	1.617	540.53	Pos_Met_UC_PQC_it4	175.11818:9657 176.12285:0 177.12751:0	45.37423:34 45.38561:40 56.05115:148 57.31574:107 59.93070:23 60.05547:223 70.06525:1155 70.10737:12 70.35698:6 73.02764:77 81.05771:11 87.07369:11 97.07469:111 98.69399:6 116.56028:27 130.09587:54 131.43596:29 132.94090:6 140.94691:60 177.02775:6
403	178.122	1.385	C11H15NO	CC(CC1=CC=CC=C1)N(C)C=O	NA	DEP_178.1226_15.3	[M+H]+	Annotated via MS2 searching of PIM UC Samples in MSDIAL	0.33	TRUE	15.3	178.123	C11H15NO	Amphetamines and derivatives	GLSMSUZWTDVJMA-UHFFFAOYSA-N	CC(CC1=CC=CC=C1)N(C)C=O	430	FALSE	TRUE	TRUE	Normalized unit: Intensity; Annotation method: MSMS-Public_all-pos-VS19_3	FALSE	FALSE	3930	0	0	1	0.859	0.716	0.866	1	1	1.741	36.69	Pos_Met_UC_PQC_it1	178.12221:11964 179.12688:1466 180.13154:0	58.06482:94 58.23650:28 58.30243:13 58.35428:21 59.07104:51 69.04257:34 69.15556:7 69.36099:32 91.05349:2291 91.10121:27 91.24050:14 91.38260:25 91.44213:40 91.48594:17 91.56452:22 92.05598:169 92.56998:14 95.08664:83 110.94709:117 113.41186:16 119.04825:813 119.10221:17 119.12814:21 119.18087:12 119.24492:14 132.31957:6 135.10534:162 135.15496:11 161.07957:122 178.15779:122
404	178.122	5.847	C11H15NO	CC(CC1=CC=CC=C1)N(C)C=O	NA	DEP_178.1226_15.3	[M+H]+	Annotated via MS2 searching of PIM UC Samples in MSDIAL	1	TRUE	15.3	178.123	C11H15NO	Amphetamines and derivatives	GLSMSUZWTDVJMA-UHFFFAOYSA-N	CC(CC1=CC=CC=C1)N(C)C=O	430	FALSE	TRUE	TRUE	Normalized unit: Intensity; Annotation method: MSMS-Public_all-pos-VS19_3	FALSE	FALSE	3931	0	0	1	0.756	0.646	0.866	1	1	1.655	54.58	Pos_Met_UC_PQC_it2	178.12218:11398 179.12684:2324 180.13151:4607	51.22667:18 58.06444:418 58.08687:34 58.10621:7 58.11414:5 65.03724:133 65.24880:8 83.08405:47 90.56849:7 91.05424:1528 91.10414:27 91.13155:9 91.16122:8 91.47231:37 91.60022:18 116.07196:65 116.29909:14 118.08337:95 119.04835:726 119.08621:24 119.14931:8 119.17746:20 119.24506:10 123.46055:14 136.11138:137 149.43377:34 163.07128:88 178.11908:61 178.15255:56
405	178.123	4.824	C11H15NO	CC(CC1=CC=CC=C1)N(C)C=O	NA	DEP_178.1226_15.3	[M+H]+	Annotated via MS2 searching of PIM UC Samples in MSDIAL	0.87	TRUE	15.3	178.123	C11H15NO	Amphetamines and derivatives	GLSMSUZWTDVJMA-UHFFFAOYSA-N	CC(CC1=CC=CC=C1)N(C)C=O	430	FALSE	TRUE	TRUE	Normalized unit: Intensity; Annotation method: MSMS-Public_all-pos-VS19_3	FALSE	FALSE	3934	0	0	1	0.785	0.681	0.866	1	1	1.688	31.56	Pos_Met_UC_PQC_it1	178.12274:18445 179.12741:2149 180.13208:0	58.06489:880 58.14313:14 58.21962:76 59.14545:8 65.03818:257 65.06764:19 65.07995:13 68.27338:14 77.40600:5 82.06645:125 87.04298:226 88.07358:417 88.10365:29 88.11667:24 89.04012:38 91.05372:3735 91.11193:21 91.13854:8 91.15796:11 91.17449:10 91.23302:7 91.35949:19 91.43699:31 95.05832:54 105.06711:78 107.08335:134 112.07218:109 112.10043:15 117.05371:21 119.04957:1030 119.10613:20 119.25657:18 …
406	182.19	4.257	C12H23N	C1CCC(CC1)NC1CCCCC1	NA	Dicyclohexylamine	[M+H]+	Annotated via MS2 searching of PIM UC Samples in MSDIAL	0.93	TRUE	5.471	182.19	C12H23N	Cyclohexylamines	XBPCUCUWBYBCDP-UHFFFAOYSA-N	C1CCC(CC1)NC1CCCCC1	430	FALSE	TRUE	TRUE	Normalized unit: Intensity; Annotation method: MSMS-Public_all-pos-VS19_3	FALSE	FALSE	4082	0	0	1	0.784	0.788	0.983	4	1	1.78	139.65	Pos_Met_UC_PQC_it2	182.19019:22491 183.19485:3402 184.19952:2015	44.04767:108 55.05356:333 55.07300:7 55.21936:23 57.03336:51 57.06111:6 58.12469:9 67.05382:263 67.07559:25 78.98249:113 79.40326:7 80.98232:219 81.00770:10 83.08430:1029 95.08313:118 98.09349:133 98.14053:10 100.11205:270 100.15259:12 107.28662:11 116.04628:31 116.17597:14 116.22817:5 122.02558:26 123.11776:266 165.16230:100 165.20467:6 166.39747:17 182.19085:324 182.23284:26 182.26007:5 182.274…
407	183.078	1.724	C6H15O4P	O=P(OCC)(OCC)OCC	NA	Triethyl phosphate	[M+H]+	Annotated via MS2 searching of PIM UC Samples in MSDIAL	1	TRUE	6.2	183.078	C6H15O4P	Trialkyl phosphates	DQWPFSLDHJDLRL-UHFFFAOYSA-N	O=P(OCC)(OCC)OCC	430	FALSE	TRUE	TRUE	Normalized unit: Intensity; Annotation method: MSMS-Public_all-pos-VS19_3	FALSE	FALSE	4085	0	0	1	0.995	0.866	0.861	1	0.5	1.8	982.54	Pos_Met_UC_PQC_it1	183.07841:151809 184.08308:10121 185.08775:3385	43.01753:87 43.03129:9 53.03696:208 53.05155:25 53.07164:11 55.05265:158 57.06906:243 62.96154:277 63.00241:7 80.97277:1123 81.02853:15 81.05052:53 81.06830:191 81.10167:19 81.32142:9 91.05248:59 91.32924:16 93.06934:356 93.35315:37 95.05067:152 95.06771:39 95.09895:6 97.06493:258 97.11033:13 98.38567:14 98.98375:15492 99.04465:106 99.07601:63 99.10388:50 99.12110:69 99.16339:10 99.19662:15 99.21…
408	184.073	24.338	C5H14NO4P	O=P([O-])(O)OCC[N+](C)(C)C	NA	Phosphocholine	[M+H]+	Annotated via MS2 searching of PIM UC Samples in MSDIAL	0.67	TRUE	-1	184.073	C5H14NO4P	Phosphocholines	YHHSONZFOIEMCP-UHFFFAOYSA-N	O=P([O-])(O)OCC[N+](C)(C)C	430	FALSE	TRUE	TRUE	Normalized unit: Intensity; Annotation method: MSMS-Pos-FiehnHILIC (1)_1	FALSE	FALSE	4111	0	0	0.99	0.797	0.892	0.799	7	0.47	1.685	408.45	Pos_Met_UC_PQC_it4	184.07388:4894 185.07855:0 186.08322:0	56.04865:47 58.02682:53 58.06499:130 60.07998:136 60.11172:9 62.96203:30 71.07172:265 71.09378:22 71.50162:29 80.97926:65 86.09606:558 86.36363:20 96.07725:100 98.98478:316 99.02409:17 104.10781:321 104.14425:15 104.38384:34 104.40190:9 104.52303:16 118.99000:35 123.00941:31 124.99985:741 125.02376:170 125.07108:15 125.15129:51 166.05586:54
409	186.221	3.219	C12H27N	N(CCCC)(CCCC)CCCC	NA	Tributylamine	[M+H]+	Annotated via MS2 searching of PIM UC Samples in MSDIAL	0.93	TRUE	5.4	186.222	C12H27N	Trialkylamines	IMFACGCPASFAPR-UHFFFAOYSA-N	N(CCCC)(CCCC)CCCC	430	FALSE	TRUE	TRUE	Normalized unit: Intensity; Annotation method: MSMS-Public_all-pos-VS19_3	FALSE	FALSE	4198	0	0	0.99	0.874	0.899	0.966	5	0.71	1.825	142.76	Pos_Met_UC_PQC_it1	186.22112:15959 187.22578:2177 188.23045:216	43.31990:12 55.05445:234 57.06990:376 57.10548:15 57.45950:35 58.06544:49 58.07734:13 72.08246:98 72.10528:8 74.09561:306 74.13359:8 74.14283:9 74.22895:20 74.33363:22 81.28416:20 86.09612:83 87.79514:5 93.06244:137 95.08116:23 95.26764:11 110.95216:112 114.45663:9 123.08083:91 126.89531:52 126.93727:6 128.14207:102 128.16383:15 130.15876:931 130.66145:26 130.67389:9 140.11298:69 143.08001:114 14…
410	197.165	4.755	C11H20N2O	OC1C2(C)CN3CCN(C2)CC1(C)C3	NA	(1R,3r,8S,9r)-1,8-dimethyl-3,6-diazatricyclo[4.3.1.1(3,8)]undecan-9-ol	[M+H]+	Annotated via MS2 searching of PIM UC Samples in MSDIAL	1	TRUE	2.96	197.164	C11H20N2O	1,4-diazepanes	JNARJHDJLSPXGM-UHFFFAOYSA-N	OC1C2(C)CN3CCN(C2)CC1(C)C3	430	FALSE	TRUE	TRUE	Normalized unit: Intensity; Annotation method: MSMS-Public_all-pos-VS19_3	FALSE	FALSE	4552	0	0	0.99	0.605	0.643	0.866	1	1	1.573	200.07	Pos_Met_UC_PQC_it1	197.16478:36596 198.16945:5142 199.17412:977	42.30174:8 54.70664:17 55.05422:789 55.09343:16 61.92768:115 61.95350:8 61.96708:5 71.05886:233 71.08462:20 71.10447:10 71.30291:6 80.94843:177 88.07593:470 88.13251:5 88.40602:47 97.06243:221 97.11496:12 98.97165:182 98.99060:39 109.06537:171 109.12204:14 109.69750:30 115.08596:1744 115.13666:36 115.18649:24 115.22002:15 115.24972:32 115.27571:12 115.38990:13 115.48746:19 115.85208:8 116.17977:1…
411	202.18	5.032	C11H23NO2	CC1(C)CC(O)CC(C)(C)N1CCO	NA	4-Hydroxy-1-(2-hydroxyethyl)-2,2,6,6-tetramethylpiperidine	[M+H]+	Annotated via MS2 searching of PIM UC Samples in MSDIAL	1	TRUE	1.354	202.18	C11H23NO2	Piperidines	STEYNUVPFMIUOY-UHFFFAOYSA-N	CC1(C)CC(O)CC(C)(C)N1CCO	430	FALSE	TRUE	TRUE	Normalized unit: Intensity; Annotation method: MSMS-Public_all-pos-VS19_3	FALSE	FALSE	4745	0	0	1	0.864	0.9	0.838	5	0.29	1.711	1801.41	Pos_Met_UC_PQC_it3	202.18016:241839 203.18483:27651 204.18950:2365	44.04771:82 46.89996:14 46.98613:28 56.04922:151 56.08834:8 57.05650:99 57.06800:242 57.09444:10 57.25252:38 58.06420:121 58.08781:17 60.04134:97 60.05720:15 62.05991:2818 62.10128:58 62.68718:26 68.84284:12 79.14393:35 81.06900:603 81.10314:27 81.11123:11 83.19220:45 83.20989:6 84.08153:263 84.11098:18 84.12410:10 85.06425:669 85.09819:23 85.47119:30 86.09355:93 88.07452:209 91.05256:149 91.0919…
412	204.123	15.329	C9H18NO4	O=C(OC(CC(=O)O)C[N+](C)(C)C)C	NA	Acetylcarnitine	[M]+	Annotated via MS2 searching of PIM UC Samples in MSDIAL	0.87	TRUE	-1	204.122	C9H18NO4	Acyl carnitines	RDHQFKQIGNGIED-UHFFFAOYNA-O	O=C(OC(CC(=O)O)C[N+](C)(C)C)C	430	FALSE	TRUE	TRUE	Normalized unit: Intensity; Annotation method: MSMS-Pos-FiehnHILIC (1)_1	FALSE	FALSE	4809	0	0	1	0.627	0.831	0.606	1	0.2	1.463	1991.84	Pos_Met_UC_PQC_it2	204.12283:6939 205.12750:1245 206.13217:3339	81.06995:142 85.02872:1058 85.06816:35 85.08264:5 85.13317:32 85.17718:22 85.28257:41 85.29874:7 95.08592:51 95.11265:8 103.95555:239 103.99937:20 111.08085:75 133.01232:34
413	211.169	1.769	C13H22O2	null	NA	low score: Unknown (carbon number 13); PlaSMA ID-771	[M+H]+	Annotated via MS2 searching of PIM UC Samples in MSDIAL	1	TRUE	4.63	211.17	C13H22O2	Unknown	null	null	530	FALSE	TRUE	FALSE	Normalized unit: Intensity; Annotation method: MSMS-Public_all-pos-VS19_3	FALSE	FALSE	5024	0	0	0.97	0.409	0.628	0.613	8	0.31	1.135	316.86	Pos_Met_UC_PQC_it3	211.16914:48869 212.17381:10384 213.17848:9348	43.01728:1219 43.05158:31 43.21550:28 53.03725:165 53.06163:12 55.05387:592 55.13434:83 59.04583:21 61.46382:35 67.05270:132 67.32430:24 69.06942:512 69.09507:36 69.10812:22 71.04895:1803 71.09278:36 71.10153:13 71.24151:39 77.03843:84 79.05296:207 81.03151:92 81.06953:705 81.11948:11 82.07249:156 82.10626:5 83.08445:202 83.50189:13 85.06455:162 85.09734:10 85.11017:8 85.18361:14 91.05342:563 91.…
414	216.159	10.962	C11H21NO3	CCCCN(CCC(=O)OCC)C(C)=O	NA	low score: Ethyl 3-(N-butylacetamido)propionate	[M+H]+	Annotated via MS2 searching of PIM UC Samples in MSDIAL	0.93	TRUE	15.648	216.159	C11H21NO3	Tertiary carboxylic acid amides	VZRKEAFHFMSHCD-UHFFFAOYSA-N	CCCCN(CCC(=O)OCC)C(C)=O	530	FALSE	TRUE	FALSE	Normalized unit: Intensity; Annotation method: MSMS-Public_all-pos-VS19_3	FALSE	FALSE	5174	0	0	1	0.405	0.615	0.798	1	0.2	1.307	65.25	Pos_Met_UC_PQC_it1	216.15898:6375 217.16365:1081 218.16832:0	43.01683:152 43.03495:16 43.05434:99 47.90321:52 48.45853:146 48.48891:11 55.05338:440 55.08060:22 56.04970:49 56.29874:8 58.06128:6 58.10992:6 58.13240:25 58.14958:15 67.05296:124 71.04924:189 71.08068:9 72.07954:113 72.09907:15 79.05229:60 81.06910:192 81.11599:8 82.06501:74 84.07948:76 85.06380:99 88.07276:126 88.11281:8 98.27510:9 98.97436:76 100.07315:59 100.45726:17 107.08381:167 109.50516:…
415	217.12	1.793	C12H18O2	O=C(OC1C(=CCC(C(=C)C)C1)C)C	NA	low score: 5-isopropenyl-2-methyl-2-cyclohexen-1-yl acetate	[M+Na]+	Annotated via MS2 searching of PIM UC Samples in MSDIAL	0.6	TRUE	6.14	217.12	C12H18O2	Menthane monoterpenoids	YTHRBOFHFYZBRJ-VXGBXAGGSA-N	O=C(OC1C(=CCC(C(=C)C)C1)C)C	530	FALSE	TRUE	FALSE	Normalized unit: Intensity; Annotation method: MSMS-Public_all-pos-VS19_3	FALSE	FALSE	5199	0	0	0.75	0.526	0.782	0.662	2	0.22	1.288	2425.49	Pos_Met_UC_PQC_it2	217.11623:5568 218.12089:0 219.12556:0	43.01561:106 46.50844:6 55.05289:148 55.08071:8 67.05293:172 67.07652:14 69.06708:110 74.84727:9 79.62327:21 137.09383:67 153.80606:8 172.14289:70 172.16481:16 183.31798:23 217.10248:172 217.12347:266 217.18236:13 217.21890:7
416	218.19	1.6	C15H23N	CCCC(CC1=CC=CC=C1)N1CCCC1	NA	Prolintane; LC-ESI-QTOF; MS2; CE	[M+H]+	Annotated via MS2 searching of PIM UC Samples in MSDIAL	1	TRUE	-1	218.19	C15H23N	Amphetamines and derivatives	OJCPSBCUMRIPFL-UHFFFAOYNA-N	CCCC(CC1=CC=CC=C1)N1CCCC1	430	FALSE	TRUE	TRUE	Normalized unit: Intensity; Annotation method: MSMS-Pos-MassBank (1)_2	FALSE	FALSE	5230	0	0	1	0.865	0.785	0.863	1	0.5	1.696	350.86	Pos_Met_UC_PQC_it5	218.19041:21115 219.19508:0 220.19975:53782	68.85683:5 83.05966:120 83.10915:5 92.06068:174 93.05430:144 97.30767:6 103.59477:16 106.08526:130 106.10661:16 107.07053:241 107.10658:14 108.07961:85 118.06430:102 118.09551:9 118.12212:5 118.16441:8 118.44618:8 119.07269:56 131.08284:235 131.13948:9 132.07646:230 132.10870:29 132.13691:8 134.09390:326 134.12869:26 134.14914:7 135.10096:147 135.15876:5 136.07521:102 136.11802:15 140.01404:12 14…
417	239.107	24.316	C8H18N2O4S	C1CN(CCN1CCO)CCS(=O)(=O)O	NA	HEPES; CE10; JKMHFZQWWAIEOD-UHFFFAOYSA-N	[M+H]+	Annotated via MS2 searching of PIM UC Samples in MSDIAL	0.07	TRUE	10.669	239.106	C8H18N2O4S	N-alkylpiperazines	JKMHFZQWWAIEOD-UHFFFAOYSA-N	C1CN(CCN1CCO)CCS(=O)(=O)O	430	FALSE	TRUE	TRUE	Normalized unit: Intensity; Annotation method: MSMS-Public_all-pos-VS19_3	FALSE	FALSE	5909	0	0	0.99	0.689	0.699	0.866	1	1	1.644	3.37	Pos_Met_UC_PQC_it1	239.10680:10310 240.11146:861 241.11613:0	54.03287:24 56.04952:128 71.07108:201 75.05568:69 83.62421:12 88.07260:96 88.28815:58 97.08676:9 97.23410:24 100.07583:120 105.03338:203 105.07083:14 112.52269:21 113.10273:171 113.16156:6 117.06931:146 117.08761:29 120.01178:78 128.09256:91 128.11427:15 131.11667:706 131.16840:16 131.50997:41 143.11290:95 143.13498:14 145.07528:118 148.95868:43 151.07581:72 152.03710:91 152.26166:26 178.05120:12…
418	244.227	1.744	C14H29NO2	CCCCCCCCCCCC(=O)NCCO	NA	N-lauroylethanolamine	[M+H]+	Annotated via MS2 searching of PIM UC Samples in MSDIAL	1	TRUE	13.013	244.227	C14H29NO2	Carboximidic acids	QZXSMBBFBXPQHI-UHFFFAOYSA-N	CCCCCCCCCCCC(=O)NCCO	430	FALSE	TRUE	TRUE	Normalized unit: Intensity; Annotation method: MSMS-Public_all-pos-VS19_3	FALSE	FALSE	6118	0	0	1	0.681	0.734	0.774	6	0.67	1.575	319.05	Pos_Met_UC_PQC_it2	244.22678:46165 245.23144:9452 246.23611:2405	43.01604:204 43.03666:20 43.05372:84 44.04829:255 44.07814:14 45.03259:164 45.04627:18 55.05300:137 57.03144:203 57.06932:1377 57.11125:37 57.12963:7 57.14090:9 62.05969:2014 62.08971:57 62.31328:16 69.03246:132 69.06074:8 71.04817:49 71.08542:512 71.13066:11 71.18747:32 83.05856:142 85.10075:216 85.45401:20 95.08509:309 95.13045:14 95.27671:34 96.07669:132 97.06000:136 97.07247:110 97.10138:26 1…
419	245.099	3.756	C10H16N2O3S	O=C1NC2CSC(CCCCC(=O)O)C2N1	NA	5-(2-oxohexahydro-1H-thieno[3,4-d]imidazol-4-yl)pentanoic acid	[M+H]+	Annotated via MS2 searching of PIM UC Samples in MSDIAL	0.93	TRUE	3.56	245.1	C10H16N2O3S	Biotin and derivatives	YBJHBAHKTGYVGT-BHNWBGBOSA-N	O=C1NC2CSC(CCCCC(=O)O)C2N1	430	FALSE	TRUE	TRUE	Normalized unit: Intensity; Annotation method: MSMS-Public_all-pos-VS19_3	FALSE	FALSE	6141	0	0	0.99	0.633	0.764	0.867	1	0.5	1.568	90.67	Pos_Met_UC_PQC_it1	245.09944:25229 246.10411:2694 247.10878:41482	58.12958:13 58.16158:19 61.03970:42 61.17160:20 69.69197:12 71.08477:109 73.03041:86 82.06473:72 82.08348:9 83.08452:164 86.55891:79 93.06901:66 97.23579:10 97.62495:12 100.07378:107 118.06607:42 124.08576:105 147.10819:45 156.17368:222 157.98686:100 160.86785:36 169.10222:68 177.96334:57 245.09908:640 245.18566:13 245.21604:36 245.72264:10 246.58877:14
420	258.11	21.416	C8H21NO6P	C[N+](C)(C)CCOP(O)(=O)OC[C@H](O)CO	NA	sn-Glycero-3-phosphocholine; LC-ESI-QTOF; MS2; CE	[M]+	Annotated via MS2 searching of PIM UC Samples in MSDIAL	0.93	TRUE	-1	258.11	C8H21NO6P	Glycerophosphocholines	SUHOQUVVVLNYQR-MRVPVSSYSA-O	C[N+](C)(C)CCOP(O)(=O)OC[C@H](O)CO	430	FALSE	TRUE	TRUE	Normalized unit: Intensity; Annotation method: MSMS-Pos-MassBank (1)_2	FALSE	FALSE	6630	0	0	0.99	0.821	0.962	0.78	3	0.5	1.727	297.27	Pos_Met_UC_PQC_it4	258.11041:5822 259.11508:1041 260.11975:2664	60.07917:190 71.17154:8 78.63704:5 86.09506:459 101.27015:66 104.10701:1087 104.15369:21 104.16882:8 125.00004:257 125.21866:37 130.50192:13 134.57528:50 134.68054:21 184.06950:72
421	267.173	1.594	C12H27O4P	O=P(OCC(C)C)(OCC(C)C)OCC(C)C	NA	Tri-isobutylphosphate	[M+H]+	Annotated via MS2 searching of PIM UC Samples in MSDIAL	1	TRUE	26.725	267.172	C12H27O4P	Trialkyl phosphates	HRKAMJBPFPHCSD-UHFFFAOYSA-N	O=P(OCC(C)C)(OCC(C)C)OCC(C)C	430	FALSE	TRUE	TRUE	Normalized unit: Intensity; Annotation method: MSMS-Public_all-pos-VS19_3	FALSE	FALSE	6968	0	0	1	0.866	0.938	0.76	1	0.5	1.737	628.79	Pos_Met_UC_PQC_it1	267.17242:165758 268.17709:22204 269.18176:7530	43.05398:199 45.28359:29 55.05345:172 55.07336:15 57.06987:1747 57.10596:24 57.89295:27 59.05021:18 62.96166:225 62.99827:10 67.05250:125 67.06877:24 67.15416:24 68.08408:15 69.06879:177 72.05306:10 73.06363:71 79.05479:76 80.97383:565 81.01453:22 81.06849:99 81.27021:11 85.02865:172 85.06300:23 91.05362:208 91.08545:5 97.06513:178 97.09958:9 98.98414:23869 99.05675:106 99.08551:66 99.10213:38 99…
422	268.104	4.5	C10H13N5O4	OCC1OC(N2C=NC=3C(=NC=NC32)N)C(O)C1O	NA	Adenosine	[M+H]+	Annotated via MS2 searching of PIM UC Samples in MSDIAL	0.93	TRUE	-1	268.104	C10H13N5O4	Purine nucleosides	OIRDTQYFTABQOQ-UHFFFAOYNA-N	OCC1OC(N2C=NC=3C(=NC=NC32)N)C(O)C1O	430	FALSE	TRUE	TRUE	Normalized unit: Intensity; Annotation method: MSMS-Pos-FiehnHILIC (1)_1	FALSE	FALSE	6990	0	0	1	0.738	0.7	0.818	1	0.17	1.519	698.29	Pos_Met_UC_PQC_it1	268.10379:26584 269.10846:4260 270.11313:0	45.03270:156 55.01720:188 55.02651:154 57.03086:64 59.04608:103 59.06978:5 59.50912:5 61.25151:84 69.04319:261 69.06336:31 69.07729:10 71.01221:217 71.04898:117 71.12202:28 73.02738:20 73.23440:14 85.02977:62 87.04168:131 89.05869:172 89.10916:7 93.03248:35 95.08302:75 98.98064:75 105.06934:105 109.06455:135 117.05506:129 117.08544:5 119.03433:243 119.08662:12 122.07158:96 131.03329:105 131.06545…
423	274.274	2.796	C16H35NO2	CCCCCCCCCCCCN(CCO)CCO	NA	Lauryldiethanolamine	[M+H]+	Annotated via MS2 searching of PIM UC Samples in MSDIAL	1	TRUE	17.298	274.274	C16H35NO2	1,2-aminoalcohols	NKFNBVMJTSYZDV-UHFFFAOYSA-N	CCCCCCCCCCCCN(CCO)CCO	430	FALSE	TRUE	TRUE	Normalized unit: Intensity; Annotation method: MSMS-Public_all-pos-VS19_3	FALSE	FALSE	7365	0	0	1	0.817	0.934	0.944	6	0.46	1.767	86.42	Pos_Met_UC_PQC_it1	274.27420:40948 275.27887:8065 276.28354:834	41.03720:116 44.04810:91 55.01796:222 55.03927:23 55.05410:399 55.07446:38 57.06825:336 57.09574:8 57.29451:32 57.30333:28 58.07237:58 58.33055:35 67.03004:144 67.05286:133 67.07695:12 70.06516:372 70.10598:10 70.12803:5 71.08478:113 71.11470:13 72.07923:109 88.07559:614 88.11949:18 88.32097:35 100.07544:302 100.11721:13 100.44719:26 102.08783:121 106.08499:595 106.13567:8 106.30949:45 109.05045:…
424	275.048	3.193	C13H10N2O3S	OS(=O)(=O)C1=CC2=C(C=C1)N=C(N2)C1=CC=CC=C1	NA	Phenylbenzimidazolesulfonic acid; LC-ESI-ITFT; MS2; CE	[M+H]+	Annotated via MS2 searching of PIM UC Samples in MSDIAL	0.67	TRUE	-1	275.048	C13H10N2O3S	Phenylbenzimidazoles	UVCJGUGAGLDPAA-UHFFFAOYSA-N	OS(=O)(=O)C1=CC2=C(C=C1)N=C(N2)C1=CC=CC=C1	430	FALSE	TRUE	TRUE	Normalized unit: Intensity; Annotation method: MSMS-Pos-MassBank (1)_2	FALSE	FALSE	7377	0	0	1	0.904	0.899	0.893	2	0.29	1.745	153.99	Pos_Met_UC_PQC_it2	275.04810:10398 276.05276:1317 277.05743:638	56.04978:81 58.16463:17 69.40289:24 74.05783:117 74.08182:9 77.03871:79 79.05231:180 83.08382:129 85.03986:83 86.10207:99 88.03939:94 88.07467:77 88.09349:16 89.07713:29 89.08776:12 95.11605:6 97.06295:118 97.08976:5 109.19070:17 109.59941:51 111.05619:121 111.07876:21 115.05299:20 125.08709:101 132.06225:176 135.08835:31 135.10267:13 137.13670:22 141.09082:252 146.09769:80 146.14013:5 157.59040:…
425	277.128	1.606	C12H20O7	CCOC(=O)CC(O)(CC(=O)OCC)C(=O)OCC	NA	Triethyl citrate; LC-ESI-ITFT; MS2; CE	[M+H]+	Annotated via MS2 searching of PIM UC Samples in MSDIAL	1	TRUE	-1	277.128	C12H20O7	Tricarboxylic acids and derivatives	DOOTYTYQINUNNV-UHFFFAOYSA-N	CCOC(=O)CC(O)(CC(=O)OCC)C(=O)OCC	430	FALSE	TRUE	TRUE	Normalized unit: Intensity; Annotation method: MSMS-Pos-MassBank (1)_2	FALSE	FALSE	7450	0	0	1	0.606	0.725	0.796	5	0.63	1.534	448.15	Pos_Met_UC_PQC_it4	277.12854:34711 278.13321:4928 279.13788:0	43.01700:60 43.05343:32 44.14765:7 44.28392:13 68.99561:173 69.02169:18 71.08414:67 79.05352:104 83.08657:244 83.13078:11 83.15304:7 93.06983:95 111.00513:194 115.03784:945 115.09347:19 115.11885:8 115.24991:18 115.33136:45 115.39080:57 115.65560:22 117.06613:97 123.07808:68 123.08832:23 125.03273:27 129.01851:205 129.05399:10 131.08223:63 137.06769:59 139.00063:296 143.08477:110 143.12973:6 147.…
426	279.093	38.528	C18H15OP	O=P(C1=CC=CC=C1)(C1=CC=CC=C1)C1=CC=CC=C1	NA	Triphenylphosphine oxide	[M+H]+	Annotated via MS2 searching of PIM UC Samples in MSDIAL	1	TRUE	16.902	279.093	C18H15OP	Phenylphosphines and derivatives	FIQMHBFVRAXMOP-UHFFFAOYSA-N	O=P(C1=CC=CC=C1)(C1=CC=CC=C1)C1=CC=CC=C1	430	FALSE	TRUE	TRUE	Normalized unit: Intensity; Annotation method: MSMS-Public_all-pos-VS19_3	FALSE	FALSE	7507	0	0	1	0.61	0.683	0.926	2	0.67	1.566	19.72	Pos_Met_UC_PQC_it2	279.09348:5001 280.09814:1036 281.10281:0	55.05358:167 55.09352:12 57.06886:827 57.10685:10 57.11657:7 57.14238:16 57.26902:17 60.05730:42 77.03519:43 93.03116:253 96.60813:23 125.09907:55 125.12098:10 125.14365:6 145.09985:157 149.02284:4095 149.09890:22 149.12001:19 149.18280:70 149.19306:76 149.22146:26 149.28671:29 149.30168:25 149.34608:51 149.45806:21 149.51732:18 149.60607:23 150.04608:20 150.44057:44 150.46980:12 158.19882:6 159.…
427	284.295	1.597	C18H37NO	CCCCCCCCCCCCCCCCCC(=O)N	NA	low score: Stearamide	[M+H]+	Annotated via MS2 searching of PIM UC Samples in MSDIAL	1	TRUE	-1	284.295	C18H37NO	Carboximidic acids	LYRFLYHAGKPMFH-UHFFFAOYSA-N	CCCCCCCCCCCCCCCCCC(=O)N	530	FALSE	TRUE	FALSE	Normalized unit: Intensity; Annotation method: MSMS-Public_all-pos-VS19_3	FALSE	FALSE	7658	0	0	1	0.507	0.685	0.848	1	0.2	1.409	553.85	Pos_Met_UC_PQC_it2	284.29529:89078 285.29996:20062 286.30462:2822	43.01721:137 43.05411:167 44.06728:13 45.03265:106 56.78256:18 57.06950:631 57.11662:12 57.84223:15 58.94041:10 60.04448:1077 60.07878:40 60.21019:35 60.43581:18 60.72653:9 67.05265:115 69.06886:91 71.08355:135 71.12198:6 81.62751:26 83.08429:173 83.13103:7 85.09895:57 85.15813:22 85.16479:14 89.31817:27 91.05227:40 92.06136:94 95.08509:105 97.09608:44 98.98408:196 99.03078:6 100.07463:87 102.090…
428	302.306	2.686	C18H39NO2	CCCCCCCCCCCCCCN(CCO)CCO	NA	2,2'-(Tetradecylimino)diethanol	[M+H]+	Annotated via MS2 searching of PIM UC Samples in MSDIAL	1	TRUE	18.11	302.305	C18H39NO2	1,2-aminoalcohols	CPHJEACXPATRSU-UHFFFAOYSA-N	CCCCCCCCCCCCCCN(CCO)CCO	430	FALSE	TRUE	TRUE	Normalized unit: Intensity; Annotation method: MSMS-Public_all-pos-VS19_3	FALSE	FALSE	8454	0	0	1	0.747	0.899	0.927	7	0.54	1.721	41.81	Pos_Met_UC_PQC_it3	302.30515:12124 303.30981:3639 304.31448:0	43.05388:86 44.04892:112 44.06494:16 47.86490:5 53.96733:7 56.04965:265 56.07094:21 56.08860:19 57.06943:609 57.11119:19 57.11790:8 57.17934:21 57.18980:5 57.24474:33 58.06544:662 58.11148:5 58.23462:9 58.31162:59 58.81221:7 59.05932:44 60.05392:123 62.91255:27 69.03200:79 70.06566:180 70.08691:11 70.18092:8 70.33477:13 71.08485:802 71.12201:29 71.16278:30 71.25110:16 71.48509:45 83.04892:56 83.0…
429	303.218	9.723	C17H26N4O	O=C(NCC1CCCN2CCCCC21)C=3NN=C4C3CCC4	NA	N-((octahydro-1H-quinolizin-1-yl)methyl)-2,4,5,6-tetrahydrocyclopenta[c]pyrazole-3-carboxamide	[M+H]+	Annotated via MS2 searching of PIM UC Samples in MSDIAL	1	TRUE	4.67	303.22	C17H26N4O	Quinolizines	IYOACTFZIFFILK-UHFFFAOYSA-N	O=C(NCC1CCCN2CCCCC21)C=3NN=C4C3CCC4	430	FALSE	TRUE	TRUE	Normalized unit: Intensity; Annotation method: MSMS-Public_all-pos-VS19_3	FALSE	FALSE	8481	0	0	0.96	0.853	0.783	0.866	1	1	1.756	167.88	Pos_Met_UC_PQC_it1	303.21866:19041 304.22333:3660 305.22799:662	43.85860:6 55.05464:139 55.07554:8 57.07190:181 57.10060:8 57.11920:6 61.04763:6 69.04339:88 70.05086:261 70.09330:6 72.08815:69 73.02790:94 76.08304:213 76.12728:6 76.16026:18 79.05127:70 96.08055:114 96.99223:106 106.06614:111 106.08717:11 109.10177:75 112.11999:14 123.07667:160 128.09519:14 165.12546:105 175.05196:74 184.02975:59 186.13127:1244 186.19326:23 186.71291:12 186.73748:12 186.78485:…
430	305.207	3.247	C19H28O3	O=C(C=CCCCCCCC)CCC1=CC=C(O)C(OC)=C1	NA	low score: 8-Shogaol	[M+H]+	Annotated via MS2 searching of PIM UC Samples in MSDIAL	0.67	TRUE	8.09	305.21	C19H28O3	Shogaols	LGZSMXJRMTYABD-MDZDMXLPSA-N	O=C(C=CCCCCCCC)CCC1=CC=C(O)C(OC)=C1	530	FALSE	TRUE	FALSE	Normalized unit: Intensity; Annotation method: MSMS-Public_all-pos-VS19_3	FALSE	FALSE	8531	0	0	0.87	0.288	0.676	0.669	1	0.06	1.148	76.96	Pos_Met_UC_PQC_it3	305.20731:10621 306.21197:1629 307.21664:0	46.02698:141 57.06924:312 57.09422:21 57.32068:16 57.37833:19 57.75881:11 69.06822:123 69.09219:12 69.49841:22 71.08508:191 71.11618:10 74.02439:116 74.06048:133 74.09230:10 74.10718:8 78.98228:229 79.02775:6 85.03922:5662 85.12625:8 85.20924:9 85.41382:13 85.77850:19 86.04197:171 86.07630:9 86.70339:7 88.07416:102 88.10334:14 91.05307:8 97.08678:141 97.13019:13 98.02172:60 98.07018:125 103.03718…
431	326.049	22.178	C12H9F2N5O2S	CC1=NC2=NC(=NN2C=C1)S(=O)(=O)NC1=C(F)C=CC=C1F	NA	Flumetsulam	[M+H]+	Annotated via MS2 searching of PIM UC Samples in MSDIAL	0.47	TRUE	12.583	326.052	C12H9F2N5O2S	1,2,4-triazolopyrimidine-2-sulfonanilides	RXCPQSJAVKGONC-UHFFFAOYSA-N	CC1=NC2=NC(=NN2C=C1)S(=O)(=O)NC1=C(F)C=CC=C1F	430	FALSE	TRUE	TRUE	Normalized unit: Intensity; Annotation method: MSMS-Public_all-pos-VS19_3	FALSE	FALSE	9288	0	0	0.89	0.744	0.753	0.858	1	0.5	1.563	103.44	Pos_Met_UC_PQC_it1	326.04938:180338 327.05405:26986 328.05871:0	57.07033:114 74.12920:71 98.41844:7 145.09901:85 160.96655:208 161.05743:68 161.14418:30 161.27737:59 161.37913:6 161.62746:57 204.04746:109 326.04941:592 326.12921:7 326.26038:11 327.04859:35
432	326.049	23.512	C12H9F2N5O2S	CC1=NC2=NC(=NN2C=C1)S(=O)(=O)NC1=C(F)C=CC=C1F	NA	Flumetsulam	[M+H]+	Annotated via MS2 searching of PIM UC Samples in MSDIAL	0.67	TRUE	12.583	326.052	C12H9F2N5O2S	1,2,4-triazolopyrimidine-2-sulfonanilides	RXCPQSJAVKGONC-UHFFFAOYSA-N	CC1=NC2=NC(=NN2C=C1)S(=O)(=O)NC1=C(F)C=CC=C1F	430	FALSE	TRUE	TRUE	Normalized unit: Intensity; Annotation method: MSMS-Public_all-pos-VS19_3	FALSE	FALSE	9296	0	0	0.86	0.708	0.675	0.858	1	0.5	1.491	46.43	Pos_Met_UC_PQC_it1	326.04904:147183 327.05371:21515 328.05838:0	58.06413:6 58.31149:15 84.08672:81 131.30424:40 160.96542:150 165.04939:24 165.10895:17 166.06269:78 179.61401:56 223.97517:6 227.11550:60 228.04020:131 228.09047:11 282.00375:16 295.03103:6 308.24507:150 308.29952:13 326.04851:475 326.13423:98 327.17785:84
433	331.284	1.657	C19H38O4	O=C(OC(CO)CO)CCCCCCCCCCCCCCC	NA	2-Palmitoylglycerol	[M+H]+	Annotated via MS2 searching of PIM UC Samples in MSDIAL	1	TRUE	-1	331.284	C19H38O4	2-monoacylglycerols	BBNYCLAREVXOSG-UHFFFAOYSA-N	O=C(OC(CO)CO)CCCCCCCCCCCCCCC	430	FALSE	TRUE	TRUE	Normalized unit: Intensity; Annotation method: MSMS-Pos-FiehnHILIC (1)_1	FALSE	FALSE	9526	0	0	1	0.752	0.96	0.654	7	0.37	1.634	739.19	Pos_Met_UC_PQC_it3	331.28461:85915 332.28927:24286 333.29394:0	43.01718:248 43.05384:171 43.07187:17 55.05298:181 55.07556:9 57.03361:540 57.06935:5423 57.12273:50 57.13225:23 57.17147:6 57.19991:60 57.21808:17 57.23949:29 57.27873:13 57.28929:35 57.30229:8 57.38741:9 57.45942:35 57.47025:9 57.48676:88 57.50311:11 57.52782:7 57.58013:8 57.62308:18 57.80473:13 61.04009:227 61.06454:18 61.08300:8 61.93441:23 67.05395:422 67.07751:22 67.21072:18 67.44619:16 68.…
434	340.204	9.549	C20H25N3O2	CCC(CO)N=C(O)C1CN(C)C2CC3=CNC4=CC=CC(=C34)C2=C1	NA	Methylergonovine; LC-ESI-QTOF; MS2; CE	[M+H]+	Annotated via MS2 searching of PIM UC Samples in MSDIAL	1	TRUE	-1	340.202	C20H25N3O2	Lysergamides	UNBRKDKAWYKMIV-UHFFFAOYNA-N	CCC(CO)N=C(O)C1CN(C)C2CC3=CNC4=CC=CC(=C34)C2=C1	430	FALSE	TRUE	TRUE	Normalized unit: Intensity; Annotation method: MSMS-Pos-MassBank (1)_2	FALSE	FALSE	9807	0	0	0.93	0.728	0.744	0.862	1	0.5	1.57	195.22	Pos_Met_UC_PQC_it2	340.20392:36500 341.20859:4824 342.21325:0	45.52827:18 45.59095:38 57.18199:6 59.85390:46 61.09654:20 69.04547:615 69.08539:16 69.34927:10 71.08228:66 72.07977:214 72.10540:8 72.32076:9 72.33759:12 72.40673:30 73.02854:97 73.05411:6 74.03389:204 74.06560:10 74.08044:8 76.08343:26 81.02565:11 82.94516:38 84.08006:123 84.10934:10 85.07354:561 87.50711:22 88.07506:107 89.06111:133 90.09084:1932 95.04613:155 95.08922:6 99.03027:96 101.06740:1…
435	341.194	1.864	C19H24N4O2	NC(=N)C1=CC=C(OCCCCCOC2=CC=C(C=C2)C(N)=N)C=C1	NA	low score: Pentamidine; LC-ESI-QTOF; MS2; [M+H]+; CE	[M+H]+	Annotated via MS2 searching of PIM UC Samples in MSDIAL	1	TRUE	-1	341.197	C19H24N4O2	Phenol ethers	XDRYMKDFEDOLFX-UHFFFAOYSA-N	NC(=N)C1=CC=C(OCCCCCOC2=CC=C(C=C2)C(N)=N)C=C1	530	FALSE	TRUE	FALSE	Normalized unit: Intensity; Annotation method: MSMS-Pos-MassBank (1)_2	FALSE	FALSE	9844	0	0	0.84	0.561	0.631	0.861	1	0.5	1.385	773.59	Pos_Met_UC_PQC_it1	341.19421:112974 342.19888:21823 343.20355:12635	43.01729:68 43.03569:5 43.05427:122 43.07192:9 43.75331:21 44.01453:40 45.03276:255 45.06298:9 57.03332:261 57.07010:968 57.10567:37 57.39131:14 58.07039:113 61.03736:89 70.11521:8 71.04746:167 71.06473:30 71.08495:1191 71.12920:23 71.76212:29 72.04303:153 81.06944:230 81.09405:19 81.46288:41 82.04044:24 83.08492:301 83.12775:9 85.10159:175 85.12938:9 86.09345:49 88.07552:123 88.09355:21 88.12164…
436	357.301	1.702	C21H40O4	O=C(OCC(O)CO)CCCCCCCC=CCCCCCCCC	NA	Monoolein	[M+H]+	Annotated via MS2 searching of PIM UC Samples in MSDIAL	1	TRUE	-1	357.3	C21H40O4	1-monoacylglycerols	RZRNAYUHWVFMIP-KTKRTIGZSA-N	O=C(OCC(O)CO)CCCCCCCC=CCCCCCCCC	430	FALSE	TRUE	TRUE	Normalized unit: Intensity; Annotation method: MSMS-Public_all-pos-VS19_3	FALSE	FALSE	10419	0	0	1	0.611	0.628	0.694	22	0.44	1.424	23469.9	Pos_Met_UC_PQC_it1	357.30017:2048866 358.30484:465242 359.30951:116076	44.04835:96 55.05302:330 55.08084:14 55.24780:28 56.75660:8 56.77261:54 57.03426:266 57.06980:299 57.30506:14 59.04972:255 59.06806:57 59.09114:8 60.05593:138 61.18655:11 67.05393:941 69.06934:1231 69.11236:24 69.20884:6 71.05034:121 71.08417:401 71.13073:9 71.16290:11 72.08661:177 72.11028:12 73.02767:242 73.06003:9 79.05516:476 79.08009:31 81.06847:410 83.08509:157 83.25727:14 83.29948:31 83.55…
437	358.16	9.874	C18H25NO5	O=C1OC2CCN3CC=C(COC(=O)C(O)(C)C(C)CC1=CC)C32	NA	low score: Senecionine	[M+Na]+	Annotated via MS2 searching of PIM UC Samples in MSDIAL	1	TRUE	5.34	358.16	C18H25NO5	Macrolides and analogues	HKODIGSRFALUTA-JTLQZVBZSA-N	O=C1OC2CCN3CC=C(COC(=O)C(O)(C)C(C)CC1=CC)C32	530	FALSE	TRUE	FALSE	Normalized unit: Intensity; Annotation method: MSMS-Public_all-pos-VS19_3	FALSE	FALSE	10425	0	0	1	0.349	0.64	0.745	1	0.14	1.266	333.83	Pos_Met_UC_PQC_it3	358.16013:29981 359.16479:2574 360.16946:0	43.18124:23 54.68615:55 56.32601:114 64.02898:258 64.39511:30 69.04459:120 72.00122:104 73.75884:8 80.95074:8 81.06989:147 85.02776:334 85.07826:11 86.03028:47 90.04325:481 90.09048:15 90.26854:28 92.67976:6 95.08513:244 108.01774:191 108.07110:8 109.07495:50 113.06935:211 113.12309:5 117.06862:42 123.07697:154 123.10374:17 129.18363:7 130.43663:22 136.05075:1414 136.11038:17 136.12575:17 136.308…
438	379.193	4.029	C22H28O4	O(C1=CC=C(C=C1OC)C2C3=CC(OC)=C(OC)C=C3CC(C)C2C)C	NA	galbulin	[M+Na]+	Annotated via MS2 searching of PIM UC Samples in MSDIAL	0.4	TRUE	7.7	379.19	C22H28O4	Aryltetralin lignans	WYBOVISLCPAJFV-QLEMLULZSA-N	O(C1=CC=C(C=C1OC)C2C3=CC(OC)=C(OC)C=C3CC(C)C2C)C	430	FALSE	TRUE	TRUE	Normalized unit: Intensity; Annotation method: MSMS-Public_all-pos-VS19_3	FALSE	FALSE	11071	0	0	0.95	0.929	0.854	0.853	1	0.5	1.734	59.43	Pos_Met_UC_PQC_it5	379.19162:4199 380.19629:1371 381.20096:0	43.01605:100 67.05486:161 67.07720:18 84.26732:38 85.10012:128 87.06561:161 87.10314:9 89.05948:69 96.92094:43 99.09279:314 99.13604:14 110.09281:155 112.11295:75 124.08140:135 142.15712:127 142.21235:6 146.54248:13 152.17210:49 183.07610:93 183.12565:5 188.58603:24 192.16975:74 208.12780:155 208.19924:6 210.10681:28 221.38731:15 223.38297:35 234.42241:5 249.19231:39 262.10167:72 268.19695:78 292…
439	391.284	38.851	C24H38O4	O=C(OCCCCCCCC)C=1C=CC=CC1C(=O)OCCCCCCCC	NA	Dioctyl Phthalate	[M+H]+	Annotated via MS2 searching of PIM UC Samples in MSDIAL	1	TRUE	-1	391.284	C24H38O4	Benzoic acid esters	MQIUGAXCHLFZKX-UHFFFAOYSA-N	O=C(OCCCCCCCC)C=1C=CC=CC1C(=O)OCCCCCCCC	430	FALSE	TRUE	TRUE	Normalized unit: Intensity; Annotation method: MSMS-Pos-FiehnHILIC (1)_1	FALSE	FALSE	11419	0	0	0.98	0.854	0.725	0.91	3	0.5	1.669	24.38	Pos_Met_UC_PQC_it2	391.28339:4797 392.28805:1129 393.29272:0	57.06944:507 57.10089:20 57.11657:8 57.12964:10 57.22908:17 58.06333:159 58.08509:13 58.10354:13 59.05899:112 69.40453:28 71.08513:1229 71.13651:12 71.48068:60 71.53916:29 74.15779:15 86.09398:90 86.11388:10 121.02533:79 121.06479:21 142.06426:49 144.99376:73 146.05724:44 149.02259:4673 149.10009:25 149.13106:57 149.17941:60 149.21043:43 149.22849:19 149.25091:9 149.26781:19 149.28894:11 149.3331…
440	391.286	1.553	C24H38O4	O=C(OCCCCCCCC)C=1C=CC=CC1C(=O)OCCCCCCCC	NA	Dioctyl Phthalate	[M+H]+	Annotated via MS2 searching of PIM UC Samples in MSDIAL	1	TRUE	-1	391.284	C24H38O4	Benzoic acid esters	MQIUGAXCHLFZKX-UHFFFAOYSA-N	O=C(OCCCCCCCC)C=1C=CC=CC1C(=O)OCCCCCCCC	430	FALSE	TRUE	TRUE	Normalized unit: Intensity; Annotation method: MSMS-Pos-FiehnHILIC (1)_1	FALSE	FALSE	11421	0	0	0.91	0.969	0.933	0.91	3	0.5	1.793	140.62	Pos_Met_UC_PQC_it3	391.28641:26242 392.29108:0 393.29574:420697	51.32363:87 51.33586:15 57.06971:4121 57.23074:43 57.34703:10 57.42038:31 57.46517:26 57.47813:21 58.07429:137 58.10869:7 58.18528:28 58.48062:19 59.35471:21 65.03799:248 65.07648:8 69.03223:105 69.04923:12 69.06805:105 69.08610:17 71.04742:105 71.08507:2235 71.11700:54 71.13903:13 71.18633:32 71.23955:21 71.25784:5 71.32220:40 71.36208:6 71.50215:78 71.51927:9 83.08223:183 85.10147:79 94.06487:1…
441	393.21	3.153	C16H34O9	OCCOCCOCCOCCOCCOCCOCCOCCO	NA	Octaethylene glycol	[M+Na]+	Annotated via MS2 searching of PIM UC Samples in MSDIAL	1	TRUE	6.845	393.209	C16H34O9	Polyethylene glycols	GLZWNFNQMJAZGY-UHFFFAOYSA-N	OCCOCCOCCOCCOCCOCCOCCOCCO	430	FALSE	TRUE	TRUE	Normalized unit: Intensity; Annotation method: MSMS-Public_all-pos-VS19_3	FALSE	FALSE	11478	0	0	1	1	0.866	0.866	1	1	1.888	392.15	Pos_Met_UC_PQC_it1	393.20941:48742 394.21408:8143 395.21875:2081	57.06876:153 59.06063:87 67.05264:94 71.08476:195 71.10112:44 71.12346:9 83.05852:40 86.09607:315 94.30880:32 115.07180:139 133.08484:260 133.12017:23 149.01957:196 150.02410:66 150.03786:32 163.11382:106 177.09950:82 182.07374:51 182.09259:17 190.04608:20 199.07313:80 217.94629:27 223.01863:64 223.10737:124 225.12598:31 226.17877:152 241.15254:16 243.98998:119 245.10382:76 252.17561:88 263.20271…
442	403.361	5.045	C27H46O2	OC1C=C2CC(O)CCC2(C)C3CCC4(C)C(CCC4C13)C(C)CCCC(C)C	NA	5-Cholesten-3-beta-7-alpha-diol	[M+H]+	Annotated via MS2 searching of PIM UC Samples in MSDIAL	0.93	TRUE	-1	403.357	C27H46O2	Cholesterols and derivatives	OYXZMSRRJOYLLO-UHFFFAOYNA-N	OC1C=C2CC(O)CCC2(C)C3CCC4(C)C(CCC4C13)C(C)CCCC(C)C	430	FALSE	TRUE	TRUE	Normalized unit: Intensity; Annotation method: MSMS-Pos-FiehnHILIC (1)_1	FALSE	FALSE	11774	0	0	0.79	0.69	0.776	0.762	2	0.22	1.421	204.15	Pos_Met_UC_PQC_it1	403.36047:9473 404.36514:2688 405.36981:0	45.14015:67 45.14743:26 53.48321:5 57.06886:256 58.06497:137 60.21289:20 61.57574:20 63.09932:751 63.12615:61 69.06946:103 69.09218:10 71.64541:9 72.47000:11 73.05287:209 73.08369:12 73.10135:6 85.02836:3951 85.08711:20 85.16444:41 85.18924:22 85.23160:38 85.24449:19 85.26031:32 85.33223:57 85.44014:51 85.47123:23 107.07170:134 107.12254:10 114.32712:67 125.05904:99 126.33036:40 129.01763:234 129…
443	405.313	6.802	C27H42O	O=C1C=C2C=CC3C(CCC4(C)C3CCC4C(C)CCCC(C)C)C2(C)CC1	NA	low score: Cholest-4,6-Dien-3-One	[M+Na]+	Annotated via MS2 searching of PIM UC Samples in MSDIAL	0.53	TRUE	-1	405.313	C27H42O	Cholesterols and derivatives	XIWMRKFKSRYSIJ-GYKMGIIDSA-N	O=C1C=C2C=CC3C(CCC4(C)C3CCC4C(C)CCCC(C)C)C2(C)CC1	530	FALSE	TRUE	FALSE	Normalized unit: Intensity; Annotation method: MSMS-Public_all-pos-VS19_3	FALSE	FALSE	11832	0	0	0.97	0.531	0.918	0.625	1	0.03	1.422	21.26	Pos_Met_UC_PQC_it2	405.31149:1407 406.31616:940 407.32083:407	80.16567:47 91.57124:33 111.00432:81 122.04511:43 122.06783:6 133.02887:37 133.04478:25 154.09864:119 166.11756:70 174.13196:51 186.41112:7 241.15085:79 248.15965:31 261.71723:5 323.22713:326 405.30837:1400 405.47857:29 405.74956:44 405.89904:14 405.98740:19 406.05678:21 406.43667:6 406.72316:21 407.94122:21
444	427.305	1.776	C20H38N6O4	CC(C)C[C@H](N=C(C)O)C(O)=N[C@@H](CC(C)C)C(O)=N[C@H](CCCNC(N)=N)C=O	NA	Leupeptin; LC-ESI-QTOF; MS2; CE	[M+H]+	Annotated via MS2 searching of PIM UC Samples in MSDIAL	1	TRUE	-1	427.303	C20H38N6O4	Dipeptides	GDBQQVLCIARPGH-IKGGRYGDSA-N	CC(C)C[C@H](N=C(C)O)C(O)=N[C@@H](CC(C)C)C(O)=N[C@H](CCCNC(N)=N)C=O	430	FALSE	TRUE	TRUE	Normalized unit: Intensity; Annotation method: MSMS-Pos-MassBank (1)_2	FALSE	FALSE	12498	0	0	0.98	0.891	0.926	0.888	1	0.5	1.778	17355.6	Pos_Met_UC_PQC_it2	427.30374:1715957 428.30841:394869 429.31308:75409	59.06022:255 59.08825:13 59.28144:15 69.03133:216 69.05731:19 69.07616:6 71.04795:263 71.09265:18 71.10635:9 72.08022:83 72.10048:8 80.98185:5 83.08473:256 83.12305:15 85.03734:107 86.09428:210 86.12877:15 87.78585:149 87.80477:22 89.05910:344 89.10581:12 90.06052:68 96.89497:7 101.05795:67 105.06735:186 117.03576:120 117.06995:6 133.08595:91 142.12331:42 147.07664:25 155.51593:37 155.53061:15 15…
445	428.036	24.483	C10H15N5O10P2	NC1=C2N=CN(C3OC(COP(O)(=O)OP(O)(O)=O)C(O)C3O)C2=NC=N1	NA	Adenosine_Diphosphate; LC-ESI-QTOF; MS2; CE	[M+H]+	Annotated via MS2 searching of PIM UC Samples in MSDIAL	0.07	TRUE	-1	428.037	C10H15N5O10P2	Purine ribonucleoside diphosphates	XTWYTFMLZFPYCI-UHFFFAOYNA-N	NC1=C2N=CN(C3OC(COP(O)(=O)OP(O)(O)=O)C(O)C3O)C2=NC=N1	430	FALSE	TRUE	TRUE	Normalized unit: Intensity; Annotation method: MSMS-Pos-MassBank (1)_2	FALSE	FALSE	12511	0	0	0.98	0.605	0.611	0.843	1	0.25	1.419	30.15	Pos_Met_UC_PQC_it5	428.03558:8928 429.04025:1637 430.04492:1304	59.05904:11 87.04202:95 87.06103:16 99.14810:21 117.93826:5 168.06558:239 168.26092:25 168.27515:7 173.50730:50 218.92194:155 218.94866:32 231.85596:5 236.93463:177 236.99211:11 237.04535:5 270.08184:157 270.15921:7 308.18581:22 344.19177:54 345.04688:49 347.82797:102 410.02705:465 410.26957:40 410.31185:23 411.01743:54 411.15268:69 411.41934:14 428.03506:890 428.18432:48 428.21192:12 428.80281:2…
446	432.24	1.675	C22H30O6	CC1C(O)C2(OC(C)=O)C(C3\C=C(CO)/CC4C(\C=C(C)/C4=O)C13O)C2(C)C	NA	NCGC00385123-01_C22H30O6_7b,9-Dihydroxy-3-(hydroxymethyl)-1,1,6,8-tetramethyl-5-oxo-1,1a,1b,4,4a,5,7a,7b,8,9-decahydro-9aH-cyclopropa[3,4]benzo[1,2-e]azulen-9a-yl acetate	[M+ACN+H]+	Annotated via MS2 searching of PIM UC Samples in MSDIAL	1	TRUE	-1	432.238	C22H30O6	Tigliane and ingenane diterpenoids	WZYGIALDVOKLLL-UHFFFAOYSA-N	CC1C(O)C2(OC(C)=O)C(C3\C=C(CO)/CC4C(\C=C(C)/C4=O)C13O)C2(C)C	430	FALSE	TRUE	TRUE	Normalized unit: Intensity; Annotation method: MSMS-Public_all-pos-VS19_3	FALSE	FALSE	12633	0	0	0.98	0.732	0.965	0.693	3	0.1	1.588	40873.6	Pos_Met_UC_PQC_it2	432.23898:3488403 433.24365:975756 434.24832:157645	57.03350:412 57.06932:189 57.09838:6 57.21080:40 57.22200:9 57.26419:30 57.30795:21 61.02832:265 69.03332:1348 69.09355:5 69.24064:27 69.26351:24 69.28772:9 69.32874:23 69.49053:16 73.02804:167 73.07465:7 73.42986:18 81.03256:136 81.06775:5 81.19415:14 81.29005:19 83.04794:275 83.07498:101 83.17670:30 83.24793:21 83.59722:21 84.03214:74 85.02779:400 85.06303:123 85.11340:5 85.30632:29 87.04329:35…
447	457.158	2.958	C19H30O11	O=C(OC)C1=COC(OC2OC(CO)C(O)C(O)C2O)C3C(OC(OCC)CC13)C	NA	7-O-Ethylmorroniside	[M+Na]+	Annotated via MS2 searching of PIM UC Samples in MSDIAL	1	TRUE	4.17	457.16	C19H30O11	O-glycosyl compounds	IRKFOLIBBQDADK-LEYKIWRXSA-N	O=C(OC)C1=COC(OC2OC(CO)C(O)C(O)C2O)C3C(OC(OCC)CC13)C	430	FALSE	TRUE	TRUE	Normalized unit: Intensity; Annotation method: MSMS-Public_all-pos-VS19_3	FALSE	FALSE	13475	0	0	0.93	0.763	0.97	0.741	1	0.17	1.606	89.99	Pos_Met_UC_PQC_it1	457.15808:20989 458.16275:5061 459.16742:1159	85.02715:43 98.09468:148 98.12170:20 106.58983:5 111.08734:117 111.11191:12 113.05893:322 113.11359:11 113.49276:13 115.03323:128 115.06873:11 119.08705:107 119.11753:6 156.10122:218 156.16124:15 170.64913:71 170.66292:26 173.12677:153 195.09915:157 223.14458:156 223.20708:6 256.83963:42 259.17344:93 287.22625:84 308.08769:12 313.60445:21 339.13048:84 339.15995:22 339.55898:28 346.17051:68 346.20…
448	469.183	1.768	C24H30O8	O(C=1C=C(C=C(OC)C1OC)C2OCC3C(OCC23)C4=CC(OC)=C(OC)C(OC)=C4)C	NA	low score: Yangambin	[M+Na]+	Annotated via MS2 searching of PIM UC Samples in MSDIAL	1	TRUE	5.96	469.18	C24H30O8	Furanoid lignans	HRLFUIXSXUASEX-VDJKQJETSA-N	O(C=1C=C(C=C(OC)C1OC)C2OCC3C(OCC23)C4=CC(OC)=C(OC)C(OC)=C4)C	530	FALSE	TRUE	FALSE	Normalized unit: Intensity; Annotation method: MSMS-Public_all-pos-VS19_3	FALSE	FALSE	13853	0	0	0.99	0.537	0.69	0.822	1	0.11	1.403	4973.65	Pos_Met_UC_PQC_it3	469.18054:37150 470.18521:11072 471.18988:0	43.05309:85 45.03248:67 57.06831:151 58.07179:97 58.09569:10 71.08596:353 71.13074:14 75.26980:8 80.05318:260 80.09602:7 80.10985:5 84.05223:161 84.08042:236 84.13678:11 85.06343:56 86.09306:92 87.02570:26 88.07293:187 88.11631:8 89.05926:105 89.09943:10 89.67835:10 95.08371:177 95.13291:6 95.60966:10 102.09073:125 102.10837:33 102.12121:18 102.13596:6 105.06729:52 107.08438:151 109.06441:184 109…
449	481.262	3.384	C20H42O11	OCCOCCOCCOCCOCCOCCOCCOCCOCCOCCO	NA	Decaethylene glycol	[M+Na]+	Annotated via MS2 searching of PIM UC Samples in MSDIAL	0.93	TRUE	7.738	481.262	C20H42O11	Polyethylene glycols	DTPCFIHYWYONMD-UHFFFAOYSA-N	OCCOCCOCCOCCOCCOCCOCCOCCOCCOCCO	430	FALSE	TRUE	TRUE	Normalized unit: Intensity; Annotation method: MSMS-Public_all-pos-VS19_3	FALSE	FALSE	14217	0	0	1	1	0.866	0.866	1	1	1.887	314.66	Pos_Met_UC_PQC_it1	481.26151:18233 482.26617:4075 483.27084:1107	45.03189:167 45.06909:10 58.06323:88 59.05927:131 71.08640:152 71.12784:6 78.91950:7 79.48273:37 89.22622:17 89.29801:15 92.06820:35 93.06778:127 93.09318:12 100.07297:81 113.43451:13 126.12753:217 130.11906:174 130.14660:9 133.39570:20 133.59170:20 135.32266:29 135.34989:34 148.09811:101 149.58978:9 160.05636:99 160.09013:6 164.92054:12 173.07927:126 174.06542:74 205.60861:49 212.03177:177 212.1…
450	496.341	7.221	C24H50NO7P	O=C(OCC(O)COP(=O)([O-])OCC[N+](C)(C)C)CCCCCCCCCCCCCCC	NA	LPC 16:0	[M+H]+	Annotated via MS2 searching of PIM UC Samples in MSDIAL	0.93	TRUE	10.05	496.34	C24H50NO7P	1-acyl-sn-glycero-3-phosphocholines	ASWBNKHCZGQVJV-UHFFFAOYSA-N	O=C(OCC(O)COP(=O)([O-])OCC[N+](C)(C)C)CCCCCCCCCCCCCCC	430	FALSE	TRUE	TRUE	Normalized unit: Intensity; Annotation method: MSMS-Public_all-pos-VS19_3	FALSE	FALSE	14663	0	0	0.98	0.833	0.867	0.84	5	0.31	1.674	6463.04	Pos_Met_UC_PQC_it1	496.33884:7053 497.34350:2238 498.34817:0	60.17049:12 71.24458:27 86.09616:194 86.12237:14 104.10694:1013 104.19645:11 124.99847:97 125.02761:6 128.06926:81 128.10569:97 133.08353:59 133.15242:14 153.13362:80 170.06420:172 170.10295:6 177.11407:82 184.07234:1397 184.11840:76 184.13833:27 184.20203:26 184.25077:19 184.27386:29 184.28968:16 184.31274:71 184.33566:38 184.54655:18 184.64128:21 185.07560:115 205.75250:5 342.91548:14 478.32358…
451	513.274	1.39	C27H36N4O6	O=C(N1[C@H](CCC1)C(N[C@@H](CCCCCC([C@@H]2CO2)=O)C(N[C@H]3C)=O)=O)[C@H](CC4=CC=CC=C4)NC3=O	NA	low score: 1-Alaninechlamydocin_130134	[M+H]+	Annotated via MS2 searching of PIM UC Samples in MSDIAL	1	TRUE	-1	513.271	C27H36N4O6	Oligopeptides	QMNUPNOLDLHVTB-IWDBHXEASA-N	O=C(N1[C@H](CCC1)C(N[C@@H](CCCCCC([C@@H]2CO2)=O)C(N[C@H]3C)=O)=O)[C@H](CC4=CC=CC=C4)NC3=O	530	FALSE	TRUE	FALSE	Normalized unit: Intensity; Annotation method: MSMS-Public_all-pos-VS19_3	FALSE	FALSE	15143	0	0	0.92	0.359	0.831	0.607	2	0.04	1.265	513.28	Pos_Met_UC_PQC_it5	513.27277:33281 514.27743:10618 515.28210:2667	57.07067:133 74.09581:147 74.12129:14 84.08053:117 84.10197:14 89.05891:175 99.07943:70 100.08384:140 109.09775:42 117.06955:170 123.11695:83 133.08808:98 133.16045:32 133.51926:12 151.14553:52 161.31135:18 165.49451:24 165.57533:11 182.12167:66 199.44218:29 232.15133:68 232.18269:11 245.14688:59 248.04918:6 249.24935:65 256.25979:102 277.17765:86 280.53837:42 283.50319:24 286.26355:79 310.27390:…
452	519.261	1.431	C26H40O9	CC(C)C1=CC2=C(CC3(O)CCC(O)C(C)(C)C3CC2)C(=C1O[C@@H]4O[C@H](CO)[C@@H](O)[C@H](O)[C@H]4O)O	NA	NCGC00380230-01_C26H40O9_2,4a,6-Trihydroxy-8-isopropyl-1,1-dimethyl-2,3,4,4a,5,10,11,11a-octahydro-1H-dibenzo[a,d][7]annulen-7-yl beta-D-glucopyranoside	[M+Na]+	Annotated via MS2 searching of PIM UC Samples in MSDIAL	0.87	TRUE	-1	519.256	C26H40O9	Diterpene glycosides	XQWLUDAZDUBMCD-AVRSQHCNSA-N	CC(C)C1=CC2=C(CC3(O)CCC(O)C(C)(C)C3CC2)C(=C1O[C@@H]4O[C@H](CO)[C@@H](O)[C@H](O)[C@H]4O)O	430	FALSE	TRUE	TRUE	Normalized unit: Intensity; Annotation method: MSMS-Public_all-pos-VS19_3	FALSE	FALSE	15353	0	0	0.68	0.821	0.932	0.829	1	0.17	1.52	129.12	Pos_Met_UC_PQC_it5	519.26105:5751 520.26572:1793 521.27038:745	46.06458:590 46.09583:23 46.19310:21 57.06996:29 59.05952:139 59.09574:12 109.09951:112 109.13994:9 109.15815:5 128.95232:77 137.01668:58 147.06066:114 159.07990:118 179.06936:162 179.11775:14 181.08365:75 237.13584:20 251.04844:58 279.07026:131 279.12082:14 281.05077:167 281.10328:11 343.12726:89 343.19706:5 358.13999:38 363.17361:254 363.23350:24 363.26476:6 364.16764:77 365.16880:14 366.17528:…
453	524.371	6.948	C26H54NO7P	CCCCCCCCCCCCCCCCCC(=O)O[C@H](CO)COP(=O)([O-])OCC[N+](C)(C)C	NA	LysoPC(0:0/18:0)	[M+H]+	Annotated via MS2 searching of PIM UC Samples in MSDIAL	0.93	TRUE	8.026	524.371	C26H54NO7P	2-acyl-sn-glycero-3-phosphocholines	IQGPMZRCLCCXAG-RUZDIDTESA-N	CCCCCCCCCCCCCCCCCC(=O)O[C@H](CO)COP(=O)([O-])OCC[N+](C)(C)C	430	FALSE	TRUE	TRUE	Normalized unit: Intensity; Annotation method: MSMS-Public_all-pos-VS19_3	FALSE	FALSE	15497	0	0	0.96	0.916	0.916	0.946	4	0.57	1.806	3365.09	Pos_Met_UC_PQC_it1	524.36957:2771 525.37424:705 526.37890:452	86.09713:144 86.33579:9 89.05707:5 104.10693:1473 104.22251:21 104.33510:15 104.40319:10 124.99778:177 164.98196:15 184.07232:1296 184.18973:27 184.25048:25 184.31959:31 184.41528:33 184.57068:87 184.58357:58 184.63119:10 185.07583:219 224.84310:6 290.66456:17 313.36217:22 341.29218:39 437.21932:41 442.46804:11 506.36051:225 506.46550:7 507.45438:15 524.36794:505 524.48435:94 524.55640:6 524.8017…
454	579.15	21.937	C30H26O12	O[C@@H]1CC2=C(O[C@@H]1C1=CC(O)=C(O)C=C1)C([C@@H]1[C@@H](O)[C@H](OC3=CC(O)=CC(O)=C13)C1=CC(O)=C(O)C=C1)=C(O)C=C2O	NA	low score: Procyanidin B2; LC-ESI-QTOF; MS2; CE	[M+H]+	Annotated via MS2 searching of PIM UC Samples in MSDIAL	0.27	TRUE	-1	579.15	C30H26O12	Biflavonoids and polyflavonoids	XFZJEEAOWLFHDH-NFJBMHMQSA-N	O[C@@H]1CC2=C(O[C@@H]1C1=CC(O)=C(O)C=C1)C([C@@H]1[C@@H](O)[C@H](OC3=CC(O)=CC(O)=C13)C1=CC(O)=C(O)C=C1)=C(O)C=C2O	530	FALSE	TRUE	FALSE	Normalized unit: Intensity; Annotation method: MSMS-Pos-MassBank (1)_2	FALSE	FALSE	18198	0	0	0.99	0.33	0.667	0.776	1	0.33	1.31	98	Pos_Met_UC_PQC_it1	579.15039:40884 580.15506:13707 581.15973:0	43.65065:67 43.83336:32 60.18594:25 67.52621:112 67.54281:18 95.98894:20 127.39373:51 128.95229:941 129.12708:32 129.13710:5 144.92364:174 144.94846:22 144.98720:6 145.23072:20 145.59074:46 162.96437:131 170.05891:49 170.85216:26 170.86572:6 188.06936:237 188.11993:25 190.04703:99 250.88614:38 275.46052:46 290.10181:74 292.28057:30 292.95905:140 293.00893:9 299.12277:74 310.07869:542 310.16604:37…
455	579.15	15.381	C30H26O12	O=C(OC1C(O)C(O)C(OC1C=2C(O)=CC(O)=C3C(=O)C=C(OC32)C=4C=CC(O)=CC4)CO)C=CC5=CC=C(O)C=C5	NA	Vitexin 2''-O-p-coumarate	[M+H]+	Annotated via MS2 searching of PIM UC Samples in MSDIAL	0.33	TRUE	4.24	579.15	C30H26O12	Flavonoid 8-C-glycosides	FJGOEBQRHWKKJH-HORBVDEJSA-N	O=C(OC1C(O)C(O)C(OC1C=2C(O)=CC(O)=C3C(=O)C=C(OC32)C=4C=CC(O)=CC4)CO)C=CC5=CC=C(O)C=C5	430	FALSE	TRUE	TRUE	Normalized unit: Intensity; Annotation method: MSMS-Public_all-pos-VS19_3	FALSE	FALSE	18199	0	0	1	0.679	0.624	0.866	1	1	1.606	7.56	Pos_Met_UC_PQC_it2	579.15045:7933 580.15512:2134 581.15979:0	56.54802:15 125.09322:122 125.11645:12 128.95161:52 144.98934:118 166.08388:64 187.62699:7 191.04372:7 212.02847:101 216.76586:12 229.00539:26 236.54177:165 288.09255:135 288.15004:16 290.08435:46 291.08583:80 295.15046:76 302.82802:39 317.13097:140 326.05269:68 326.23108:63 326.26177:14 328.04962:46 333.25048:8 335.14212:73 348.29622:24 350.83344:52 358.78109:28 376.01815:132 376.08260:11 394.00…
456	579.151	15.755	C30H26O12	O=C(OC1C(O)C(O)C(OC1C=2C(O)=CC(O)=C3C(=O)C=C(OC32)C=4C=CC(O)=CC4)CO)C=CC5=CC=C(O)C=C5	NA	Vitexin 2''-O-p-coumarate	[M+H]+	Annotated via MS2 searching of PIM UC Samples in MSDIAL	0.4	TRUE	4.24	579.15	C30H26O12	Flavonoid 8-C-glycosides	FJGOEBQRHWKKJH-HORBVDEJSA-N	O=C(OC1C(O)C(O)C(OC1C=2C(O)=CC(O)=C3C(=O)C=C(OC32)C=4C=CC(O)=CC4)CO)C=CC5=CC=C(O)C=C5	430	FALSE	TRUE	TRUE	Normalized unit: Intensity; Annotation method: MSMS-Public_all-pos-VS19_3	FALSE	FALSE	18203	0	0	1	0.668	0.616	0.866	1	1	1.597	29.13	Pos_Met_UC_PQC_it2	579.14996:8452 580.15463:3029 581.15930:0	45.03275:273 45.05452:7 63.98970:6 73.02498:117 87.87340:5 95.35561:27 98.23846:54 117.09090:102 117.12808:9 124.71053:39 128.95320:176 133.08437:240 133.12497:10 140.43751:11 144.99047:159 155.09844:131 170.06037:144 186.97849:10 190.04782:112 190.12217:9 212.03400:117 212.08554:18 245.13847:111 245.35432:30 274.07998:63 285.96678:101 286.05335:7 288.09131:179 292.09270:127 295.15552:99 299.0403…
457	579.152	23.509	C30H26O12	O[C@@H]1CC2=C(O[C@@H]1C1=CC(O)=C(O)C=C1)C([C@@H]1[C@@H](O)[C@H](OC3=CC(O)=CC(O)=C13)C1=CC(O)=C(O)C=C1)=C(O)C=C2O	NA	low score: Procyanidin B2; LC-ESI-QTOF; MS2; CE	[M+H-H2O]+	Annotated via MS2 searching of PIM UC Samples in MSDIAL	0.4	TRUE	-1	579.15	C30H26O12	Biflavonoids and polyflavonoids	XFZJEEAOWLFHDH-NFJBMHMQSA-N	O[C@@H]1CC2=C(O[C@@H]1C1=CC(O)=C(O)C=C1)C([C@@H]1[C@@H](O)[C@H](OC3=CC(O)=CC(O)=C13)C1=CC(O)=C(O)C=C1)=C(O)C=C2O	530	FALSE	TRUE	FALSE	Normalized unit: Intensity; Annotation method: MSMS-Pos-MassBank (1)_2	FALSE	FALSE	18205	0	0	0.91	0.308	0.616	0.776	1	0.33	1.231	33.35	Pos_Met_UC_PQC_it1	579.15222:8587 580.15689:2871 581.16156:0	45.16710:45 95.97241:10 141.28420:110 170.05950:241 170.73949:19 181.25841:5 186.96942:46 190.04910:104 194.42863:6 195.21062:8 212.03019:57 212.06548:8 229.99904:24 237.10012:94 237.15193:5 260.75736:24 266.87504:78 270.08172:131 270.11909:25 271.08302:109 271.13039:5 272.08098:80 288.09341:392 288.85756:127 288.90768:10 289.09548:181 289.49997:34 290.09061:709 290.14498:34 290.17500:8 290.29819…
458	601.158	39.076	C27H30O14	O=C1C=C(OC2=CC(OC3OC(CO)C(O)C(O)C3OC4OC(C)C(O)C(O)C4O)=CC(O)=C12)C=5C=CC(O)=CC5	NA	low score: Rhoifolin	[M+Na]+	Annotated via MS2 searching of PIM UC Samples in MSDIAL	0.47	TRUE	4.3	601.153	C27H30O14	Flavonoid-7-O-glycosides	RPMNUQRUHXIGHK-PYXJVEIZSA-N	O=C1C=C(OC2=CC(OC3OC(CO)C(O)C(O)C3OC4OC(C)C(O)C(O)C4O)=CC(O)=C12)C=5C=CC(O)=CC5	530	FALSE	TRUE	FALSE	Normalized unit: Intensity; Annotation method: MSMS-Public_all-pos-VS19_3	FALSE	FALSE	19863	0	0	0.71	0.431	0.606	0.897	1	0.17	1.201	67.7	Pos_Met_UC_PQC_it1	601.15796:20057 602.16263:4504 603.16729:0	61.55635:21 67.09210:47 80.38241:5 89.05885:183 95.77851:61 103.17285:20 111.11573:221 111.16905:11 125.08396:217 125.14158:11 133.08271:150 133.11898:12 147.99254:74 155.10003:228 155.16011:14 162.86088:20 168.61741:5 169.10775:98 169.17931:42 177.71402:10 186.05845:30 189.06649:9 235.05811:7 308.09525:48 310.07454:609 310.14855:21 310.31701:12 310.40367:39 310.52554:14 310.61766:26 310.65353:6 …
459	760.586	3.543	C42H82NO8P	CCCCCCCCCCCCCCCC(=O)OC[C@H](COP(=O)([O-])OCC[N+](C)(C)C)OC(=O)CCCCCCC/C=C\CCCCCCCC	NA	PC(16:0/18:1(9Z))	[M+H]+	Annotated via MS2 searching of PIM UC Samples in MSDIAL	0.8	TRUE	14.954	760.585	C42H82NO8P	Phosphatidylcholines	WTJKGGKOPKCXLL-VYOBOKEXSA-N	CCCCCCCCCCCCCCCC(=O)OC[C@H](COP(=O)([O-])OCC[N+](C)(C)C)OC(=O)CCCCCCC/C=C\CCCCCCCC	430	FALSE	TRUE	TRUE	Normalized unit: Intensity; Annotation method: MSMS-Public_all-pos-VS19_3	FALSE	FALSE	31154	0	0	0.99	0.932	0.77	0.77	2	1	1.769	3998.21	Pos_Met_UC_PQC_it5	760.58612:6075 761.59079:2315 762.59546:0	117.09321:21 184.07274:3055 184.14172:80 184.18863:27 184.31455:72 184.35670:9 184.38900:55 184.41637:91 184.47517:25 184.52307:6 184.56989:45 185.08711:7 189.34582:19 247.98344:52 288.09256:161 288.14407:7 310.07422:210 310.57623:9 312.07238:60 327.05265:60 327.18565:44 367.00045:16 389.16905:38 471.70934:12 474.04851:59 487.88972:58 503.27947:41 504.34753:170 504.45572:7 510.45849:45 550.16085:…
460	782.571	3.137	C42H82NO8P	CCCCCCCCCCCCCCCC(=O)OC[C@H](COP(=O)([O-])OCC[N+](C)(C)C)OC(=O)CCCCCCC/C=C\CCCCCCCC	NA	low score: PC(16:0/18:1(9Z))	[M+Na]+	Annotated via MS2 searching of PIM UC Samples in MSDIAL	0.87	TRUE	15.105	782.567	C42H82NO8P	Phosphatidylcholines	WTJKGGKOPKCXLL-VYOBOKEXSA-N	CCCCCCCCCCCCCCCC(=O)OC[C@H](COP(=O)([O-])OCC[N+](C)(C)C)OC(=O)CCCCCCC/C=C\CCCCCCCC	530	FALSE	TRUE	FALSE	Normalized unit: Intensity; Annotation method: MSMS-Public_all-pos-VS19_3	FALSE	FALSE	32700	0	0	1	0.259	0.73	0.659	1	0.1	1.23	9140.44	Pos_Met_UC_PQC_it5	782.56744:4479 783.57211:2551 784.57678:1605	86.09405:95 86.11961:7 118.08225:112 118.11871:17 119.09056:18 121.04965:131 126.09713:5 127.33506:17 184.07242:4308 184.20247:14 184.22717:14 184.26019:6 184.30771:16 184.34401:53 184.36210:16 184.45255:27 184.47001:25 184.52318:48 184.61671:20 205.12402:20 270.08112:40 288.08239:93 310.07183:171 310.31252:9 310.60501:25 312.06753:77 374.13066:33 382.51184:27 382.56702:11 441.22799:55 496.52897:…
461	821.888	13.928	C19H26I3N3O9	CC(=O)N(CC(O)CO)C1=C(I)C(C(O)=NCC(O)CO)=C(I)C(C(O)=NCC(O)CO)=C1I	NA	Iohexol; LC-ESI-ITFT; MS2; CE	[M+H]+	Annotated via MS2 searching of PIM UC Samples in MSDIAL	0.53	TRUE	-1	821.888	C19H26I3N3O9	O-haloacetanilides	NTHXOOBQLCIOLC-UHFFFAOYNA-N	CC(=O)N(CC(O)CO)C1=C(I)C(C(O)=NCC(O)CO)=C(I)C(C(O)=NCC(O)CO)=C1I	430	FALSE	TRUE	TRUE	Normalized unit: Intensity; Annotation method: MSMS-Pos-MassBank (1)_2	FALSE	FALSE	35467	0	0	0.91	0.67	0.79	0.926	3	0.6	1.593	2175.59	Pos_Met_UC_PQC_it2	821.88397:3659 822.88864:954 823.89331:290	212.03135:66 307.29201:8 310.07413:122 310.12809:10 310.61704:5 312.06487:23 326.04974:127 374.97102:34 391.99855:29 392.02701:5 392.39979:20 399.15167:22 416.98171:174 431.00066:33 432.06377:18 433.35917:22 434.99448:44 449.86231:10 466.05448:37 477.17045:12 508.42121:15 509.87050:23 525.89519:57 525.94188:8 526.06186:44 529.83850:16 542.89543:135 557.91740:23 560.89571:43 564.50654:30 564.56213…
