# Supplementary material for: Integrated Multiomics Enabled by Sequential Extraction for Comprehensive Molecular Profiling of Small Extracellular Vesicles
Source: Anal Chem. 2026 Jun 22;98(26):19603–14. doi: 10.1021/acs.analchem.6c01280 (PMC13347708; doi:10.1021/acs.analchem.6c01280)
Supplement: Supplementary file 23 [file ac6c01280_si_023.xlsx]

## Sheet: Sheet1
Table S29. Plasma Derived sEVs Metabolomics Negative Ion Mode Local Database.
	mz	rt	formula	smiles	inchi	name	adduct	comment	Fill %	MS/MS assigned	Reference RT	Reference m/z	Formula	Ontology	INCHIKEY	SMILES	Annotation tag (VS1.0)	RT matched	m/z matched	MS/MS matched	Comment	Manually modified for quantification	Manually modified for annotation	Isotope tracking parent ID	Isotope tracking weight number	RT similarity	m/z similarity	Simple dot product	Weighted dot product	Reverse dot product	Matched peaks count	Matched peaks percentage	Total score	S/N average	Spectrum reference file name	MS1 isotopic spectrum	MS/MS spectrum
1	89.0247	13.597	C3H6O3	O=C(O)CCO	NA	3-Hydroxypropanoic acid	[M-H]-	Annotated via MS2 searching of NIM PPT Samples in MSDIAL	0.08	TRUE	-1	89.0244	C3H6O3	Beta hydroxy acids and derivatives	ALRHLSYJTWAHJZ-UHFFFAOYSA-N	O=C(O)CCO	430	FALSE	TRUE	TRUE	Normalized unit: Intensity; Annotation method: MSMS-Neg-FiehnHILIC (1)_1	FALSE	FALSE	633	0	0	1	0.902	0.938	0.813	1	0.2	1.723	12.11	Neg_Met_Kit_PQC_dil_it1	89.02470:30486 90.02936:0 91.03403:0	40.27766:148 40.45073:45 40.52586:79 41.20538:63 41.32646:28 41.53355:10 41.66778:109 41.72741:103 42.22703:66 42.34741:15 42.43395:10 42.52410:15 42.70621:47 42.72249:13 42.92394:117 43.25791:15 43.27452:12 43.30638:23 43.54943:22 43.59508:18 44.34651:8 45.27771:34 45.36159:115 45.39027:5 45.40111:5 45.53855:38 46.11688:23 46.92678:34 47.33105:16 48.46131:14 48.49502:15 48.67333:14 49.00607:23 4…
2	89.0252	11.383	C3H6O3	O=C(O)CCO	NA	3-Hydroxypropanoic acid	[M-H]-	Annotated via MS2 searching of NIM PPT Samples in MSDIAL	0.92	TRUE	-1	89.0244	C3H6O3	Beta hydroxy acids and derivatives	ALRHLSYJTWAHJZ-UHFFFAOYSA-N	O=C(O)CCO	430	FALSE	TRUE	TRUE	Normalized unit: Intensity; Annotation method: MSMS-Neg-FiehnHILIC (1)_1	FALSE	FALSE	635	0	0	0.99	0.902	0.938	0.813	1	0.2	1.718	667.47	Neg_Met_Kit_PQC_dil_it1	89.02519:435235 90.02986:15886 91.03453:4551	40.08976:187 40.10828:17 40.24669:13 40.36980:43 41.75962:19 43.56116:33 46.54084:15 46.58814:42 49.32481:48 49.72427:48 51.65891:23 52.53289:29 55.99222:31 56.00144:16 56.99789:87 58.65873:20 58.82332:19 59.01431:24186 59.05132:753 59.08021:146 59.09833:111 59.10979:76 59.12071:101 59.13955:78 59.15918:53 59.17406:22 59.19463:50 59.21217:121 59.23057:53 59.24490:64 59.26206:33 59.28836:55 59.307…
3	89.0252	12.092	C3H6O3	O=CC(O)CO	NA	Glyceraldehyde	[M-H]-	Annotated via MS2 searching of NIM PPT Samples in MSDIAL	0.92	TRUE	-1	89.0244	C3H6O3	Monosaccharides	MNQZXJOMYWMBOU-UHFFFAOYNA-N	O=CC(O)CO	430	FALSE	TRUE	TRUE	Normalized unit: Intensity; Annotation method: MSMS-Neg-FiehnHILIC (1)_1	FALSE	FALSE	636	0	0	0.99	0.878	0.962	0.823	2	0.29	1.736	1021.9	Neg_Met_Kit_PQC_dil_it1	89.02522:697542 90.02989:22740 91.03456:6028	41.85501:43 41.86396:8 42.40088:121 44.36821:44 46.17820:24 46.29811:12 47.47487:21 47.54317:33 48.98057:85 49.02832:41 49.58795:19 49.99485:28 50.22563:55 50.23718:15 50.37945:7 51.70191:48 55.01822:158 55.73785:55 57.03205:201 57.05676:23 57.73429:5 58.64333:13 58.65607:20 59.01383:5104 59.05289:85 59.07753:21 59.11242:9 59.13118:44 59.15230:25 59.21651:18 59.24061:11 59.24808:12 59.33083:46 59…
4	93.0349	1.57	C6H6O	null	NA	low score: Unknown (carbon number 6); PlaSMA ID-10	[M-H]-	Annotated via MS2 searching of NIM PPT Samples in MSDIAL	0.92	TRUE	5.22	93.034	C6H6O	Unknown	null	null	530	FALSE	TRUE	FALSE	Normalized unit: Intensity; Annotation method: MSMS-Public_all-neg-VS19_3	FALSE	FALSE	717	0	0	0.99	0.537	0.801	0.628	1	0.5	1.311	42560.8	Neg_Met_Kit_PQC_dil_it3	93.03468:83231 94.03935:5367 95.04402:0	43.01494:28 43.45603:16 43.89717:47 44.42353:110 44.55304:33 46.03598:41 46.08423:28 49.95678:7 52.42789:68 53.11788:13 55.88751:25 57.03522:24 57.23996:19 59.01456:640 59.05655:14 59.15299:19 59.16821:13 59.26958:25 59.55986:23 59.70229:53 59.96645:246 60.01298:163 60.05458:6 60.91245:21 61.82043:25 62.43314:34 64.16105:50 65.04026:869 65.06974:31 65.08314:14 65.80870:82 65.89533:38 66.09766:40 …
5	96.9698	9.23	H3O4P	OP(=O)(O)O	NA	Ortophosphate	[M-H]-	Annotated via MS2 searching of NIM PPT Samples in MSDIAL	0.15	TRUE	0.656	96.9696	H3O4P	Non-metal phosphates	NBIIXXVUZAFLBC-UHFFFAOYSA-N	OP(=O)(O)O	430	FALSE	TRUE	TRUE	Normalized unit: Intensity; Annotation method: MSMS-Public_all-neg-VS19_3	FALSE	FALSE	816	0	0	1	0.844	0.735	0.866	1	1	1.743	5.73	Neg_Met_Kit_PQC_dil_it2	96.96996:45131 97.97463:0 98.97930:0	40.41551:111 41.47417:35 41.77487:149 41.79891:9 41.83023:10 42.02935:54 42.12370:21 42.30568:19 42.33495:36 42.37095:15 42.80371:13 43.14181:17 43.45964:86 43.55175:27 43.58419:59 43.61441:56 43.62252:27 43.65768:11 44.04605:11 44.13597:23 44.14250:46 44.15168:10 44.79418:25 44.92901:50 45.04062:105 45.56353:26 45.68584:44 46.59282:16 46.86626:17 47.11803:21 47.27949:26 47.58910:78 47.61978:22 4…
6	96.9702	3.92	H3O4P	OP(=O)(O)O	NA	Ortophosphate	[M-H]-	Annotated via MS2 searching of NIM PPT Samples in MSDIAL	0.85	TRUE	0.656	96.9696	H3O4P	Non-metal phosphates	NBIIXXVUZAFLBC-UHFFFAOYSA-N	OP(=O)(O)O	430	FALSE	TRUE	TRUE	Normalized unit: Intensity; Annotation method: MSMS-Public_all-neg-VS19_3	FALSE	FALSE	833	0	0	0.97	0.668	0.62	0.866	1	1	1.587	15.03	Neg_Met_Kit_PQC_dil_it1	96.97075:100517 97.97542:0 98.98008:0	40.68656:17 41.12163:35 41.29509:15 42.48402:54 43.73611:13 44.75275:48 45.83969:14 45.91978:12 46.41366:39 47.79504:24 48.72972:53 49.89877:12 50.17808:12 51.38795:8 53.05267:6 53.14303:38 53.33347:29 53.34471:5 53.77069:23 54.09248:31 54.38904:20 56.28980:32 56.29903:16 57.78064:7 57.79028:28 58.76637:15 59.01281:1042 59.08928:47 59.37294:6 59.68776:37 59.96416:100 60.01648:293 60.05432:7 60.45…
7	103.04	8.617	C4H8O3	O=C(O)CC(O)C	NA	3-Hydroxybutyric acid	[M-H]-	Annotated via MS2 searching of NIM PPT Samples in MSDIAL	0.08	TRUE	-1	103.04	C4H8O3	Beta hydroxy acids and derivatives	WHBMMWSBFZVSSR-UHFFFAOYNA-N	O=C(O)CC(O)C	430	FALSE	TRUE	TRUE	Normalized unit: Intensity; Annotation method: MSMS-Neg-FiehnHILIC (1)_1	FALSE	FALSE	1029	0	0	1	0.776	0.938	0.775	1	0.25	1.657	22640.6	Neg_Met_Kit_PQC_dil_it2	103.04000:24887 104.04467:0 105.04934:0	40.40875:29 41.34609:37 41.67139:14 41.78532:30 41.87650:43 41.90163:22 42.25154:13 42.52083:29 42.88560:14 43.81642:24 43.85850:25 44.08302:106 44.09036:71 44.73492:51 45.35936:20 46.41642:24 46.42486:13 46.58764:16 46.81713:73 47.87765:41 48.21474:6 48.34801:12 48.38175:41 49.01640:15 49.08099:12 49.38752:15 49.44097:28 49.46043:7 49.61948:23 50.17069:21 50.23945:22 50.28828:41 51.28983:26 51.4…
8	103.04	8.358	C4H8O3	O=C(O)CC(O)C	NA	3-Hydroxybutyric acid	[M-H]-	Annotated via MS2 searching of NIM PPT Samples in MSDIAL	0.08	TRUE	-1	103.04	C4H8O3	Beta hydroxy acids and derivatives	WHBMMWSBFZVSSR-UHFFFAOYNA-N	O=C(O)CC(O)C	430	FALSE	TRUE	TRUE	Normalized unit: Intensity; Annotation method: MSMS-Neg-FiehnHILIC (1)_1	FALSE	FALSE	1032	0	0	1	0.776	0.938	0.775	1	0.25	1.657	24119.6	Neg_Met_Kit_PQC_dil_it3	103.04017:29131 104.04484:1556 105.04950:0	40.01930:76 40.20511:7 42.41363:19 42.51954:55 42.61436:22 42.84080:6 43.04055:29 44.58215:6 44.79277:30 44.91861:33 45.58189:70 45.59744:8 45.83573:47 45.90810:18 45.93186:46 46.07913:17 46.09987:30 46.13431:8 46.45834:5 46.51250:107 46.76370:54 46.98992:7 47.13211:13 47.21340:14 47.38647:32 47.50871:31 47.75255:12 47.83742:9 48.39403:10 48.48504:43 49.03269:51 49.59009:166 49.61386:10 49.64311:…
9	103.04	10.911	C4H8O3	O=C(O)CC(O)C	NA	3-Hydroxybutyric acid	[M-H]-	Annotated via MS2 searching of NIM PPT Samples in MSDIAL	1	TRUE	-1	103.04	C4H8O3	Beta hydroxy acids and derivatives	WHBMMWSBFZVSSR-UHFFFAOYNA-N	O=C(O)CC(O)C	430	FALSE	TRUE	TRUE	Normalized unit: Intensity; Annotation method: MSMS-Neg-FiehnHILIC (1)_1	FALSE	FALSE	1038	0	0	0.99	0.776	0.938	0.775	1	0.25	1.655	60716.1	Neg_Met_Kit_PQC_dil_it1	103.04058:606726 104.04525:28409 105.04992:4473	41.86380:16 41.92648:33 42.57180:10 44.68037:14 45.37967:53 45.63214:33 47.19634:26 47.56885:9 47.62738:65 48.77366:60 50.38700:26 50.99723:22 51.77181:9 53.09753:15 54.64325:20 58.03256:28 58.63201:45 58.63948:27 58.65584:10 58.68786:32 58.74918:32 58.82549:11 58.84292:21 58.91832:25 58.99685:145 59.01425:27033 59.08420:61 59.10280:124 59.11813:27 59.13406:77 59.14245:87 59.16126:138 59.17485:12…
10	121.03	4.791	C7H8O3	OC1=CC=CC(OC)=C1O	NA	3-Methoxycatechol	[M-H2O-H]-	Annotated via MS2 searching of NIM PPT Samples in MSDIAL	0.69	TRUE	0.615	121.029	C7H8O3	Methoxyphenols	LPYUENQFPVNPHY-UHFFFAOYSA-N	OC1=CC=CC(OC)=C1O	430	FALSE	TRUE	TRUE	Normalized unit: Intensity; Annotation method: MSMS-Public_all-neg-VS19_3	FALSE	FALSE	1476	0	0	1	0.901	0.938	0.825	1	0.2	1.728	122596	Neg_Met_Kit_PQC_dil_it1	121.02975:1116922 122.03441:87158 123.03908:7777	40.11488:22 41.20634:16 41.87919:38 42.61808:16 45.05262:91 47.21290:18 48.37470:18 50.39393:35 53.75723:6 56.82148:13 57.21877:41 58.68143:12 58.69551:29 58.90269:34 58.98197:20 59.01378:17672 59.07505:68 59.11530:200 59.13330:33 59.14452:40 59.15909:61 59.19197:59 59.21860:68 59.24504:38 59.25251:40 59.27450:10 59.29669:35 59.31265:53 59.32550:28 59.33837:25 59.39167:39 59.41831:22 59.45829:19 …
11	129.056	2.358	C6H10O3	O=C(O)CCCC(=O)C	NA	low score: 4-Acetylbutyric acid	[M-H]-	Annotated via MS2 searching of NIM PPT Samples in MSDIAL	0.77	TRUE	-1	129.056	C6H10O3	Medium-chain fatty acids	MGTZCLMLSSAXLD-UHFFFAOYSA-N	O=C(O)CCCC(=O)C	530	FALSE	TRUE	FALSE	Normalized unit: Intensity; Annotation method: MSMS-Neg-FiehnHILIC (1)_1	FALSE	FALSE	1692	0	0	1	0.579	0.758	0.643	1	0.11	1.399	1519.89	Neg_Met_Kit_PQC_dil_it1	129.05617:273916 130.06084:16300 131.06550:2293	40.68358:24 40.70411:32 43.67299:81 45.96887:77 48.06860:10 49.49519:13 49.77180:111 50.61269:15 51.13342:17 51.53447:27 52.20265:21 54.43476:13 58.91566:7 59.01354:2942 59.05269:45 59.08207:24 59.13273:9 59.25312:22 59.29799:12 59.65496:18 60.01720:204 61.25292:26 61.78327:55 61.98771:885 62.01837:24 62.04254:63 62.91756:15 65.24613:15 65.35162:14 66.66592:25 68.15399:33 68.67586:99 68.72827:66 …
12	129.056	2.654	C6H10O3	O=C(O)CCCC(=O)C	NA	4-Acetylbutyric acid	[M-H]-	Annotated via MS2 searching of NIM PPT Samples in MSDIAL	1	TRUE	-1	129.056	C6H10O3	Medium-chain fatty acids	MGTZCLMLSSAXLD-UHFFFAOYSA-N	O=C(O)CCCC(=O)C	430	FALSE	TRUE	TRUE	Normalized unit: Intensity; Annotation method: MSMS-Neg-FiehnHILIC (1)_1	FALSE	FALSE	1693	0	0	1	0.656	0.905	0.643	1	0.11	1.512	224172	Neg_Met_Kit_PQC_dil_it1	129.05608:2541765 130.06074:159565 131.06541:18562	45.17730:28 46.59243:21 47.38169:24 47.45551:22 54.28657:52 54.29546:19 57.14543:24 58.90493:15 59.01348:10549 59.07139:34 59.08779:46 59.10912:47 59.13870:15 59.15978:42 59.18814:42 59.20516:58 59.22273:30 59.27153:84 59.28195:39 59.30635:47 59.31295:17 59.39027:24 59.46624:6 59.55793:15 59.60249:7 59.65197:18 59.89701:21 60.01583:325 60.26110:41 60.32528:31 60.99274:536 61.01036:201 61.04179:17…
13	130.062	17.55	C4H9N3O2	O=C(O)CCNC(=N)N	NA	3-Guanidinopropionic acid	[M-H]-	Annotated via MS2 searching of NIM PPT Samples in MSDIAL	0.54	TRUE	-1	130.062	C4H9N3O2	Guanidines	KMXXSJLYVJEBHI-UHFFFAOYSA-N	O=C(O)CCNC(=N)N	430	FALSE	TRUE	TRUE	Normalized unit: Intensity; Annotation method: MSMS-Neg-FiehnHILIC (1)_1	FALSE	FALSE	1715	0	0	1	0.733	0.745	0.759	1	0.13	1.512	9577.49	Neg_Met_Kit_PQC_dil_it1	130.06186:54901 131.06653:4065 132.07119:7145	40.39990:23 40.43728:18 40.64351:58 40.67511:6 41.01352:154 41.03518:7 41.37474:12 42.02477:6 42.14593:13 42.16641:35 42.47354:10 42.94454:98 43.53097:35 43.91200:10 44.67693:9 44.73967:53 45.37210:35 46.46598:169 46.49147:8 46.57807:10 46.79142:10 46.80248:37 47.34227:8 48.16286:16 48.35079:35 48.79146:50 49.01637:36 50.25659:60 50.35012:20 51.25655:15 51.42238:27 51.46222:20 51.75537:18 52.2079…
14	135.03	16.659	C4H8O5	O=C(O)C(O)C(O)CO	NA	low score: Threonic acid	[M-H]-	Annotated via MS2 searching of NIM PPT Samples in MSDIAL	0.23	TRUE	-1	135.03	C4H8O5	Sugar acids and derivatives	JPIJQSOTBSSVTP-UHFFFAOYNA-N	O=C(O)C(O)C(O)CO	530	FALSE	TRUE	FALSE	Normalized unit: Intensity; Annotation method: MSMS-Neg-FiehnHILIC (1)_1	FALSE	FALSE	1948	0	0	1	0.529	0.675	0.647	3	0.19	1.349	73.23	Neg_Met_Kit_PQC_dil_it2	135.03008:23257 136.03474:0 137.03941:0	40.06368:79 40.13038:30 40.82357:57 41.38874:84 41.62696:20 42.12598:5 42.65279:16 42.67767:31 42.82460:16 42.96275:42 43.31079:68 43.58122:102 43.69956:57 43.73377:10 44.22527:6 44.37027:11 44.40938:14 44.47395:21 44.54088:28 45.21426:10 46.11519:89 46.16159:7 46.40691:57 46.46496:36 46.57127:8 47.51712:109 47.77495:20 47.90890:10 47.95510:38 48.43060:90 48.78448:5 48.86966:106 48.90050:5 48.986…
15	141.02	17.094	C6H6O4	O=C1C=C(OC=C1O)CO	NA	Kojic Acid	[M-H]-	Annotated via MS2 searching of NIM PPT Samples in MSDIAL	0.15	TRUE	-1	141.019	C6H6O4	Pyranones and derivatives	BEJNERDRQOWKJM-UHFFFAOYSA-N	O=C1C=C(OC=C1O)CO	430	FALSE	TRUE	TRUE	Normalized unit: Intensity; Annotation method: MSMS-Public_all-neg-VS19_3	FALSE	FALSE	2209	0	0	0.93	0.707	1	0.67	1	0.06	1.551	12.9	Neg_Met_Kit_PQC_dil_it1	141.01741:428945 142.02208:18899 143.02675:4923	42.23146:23 43.31475:19 44.56390:37 46.95023:57 47.38216:44 52.64034:25 54.58689:22 58.66670:20 58.72990:7 59.01376:18622 59.05147:405 59.07871:44 59.08951:60 59.10408:10 59.11744:19 59.12876:68 59.14224:47 59.15650:41 59.19129:71 59.20902:80 59.23476:8 59.24953:65 59.27055:137 59.29762:65 59.30674:59 59.33462:16 59.37546:30 59.38889:11 59.40770:23 59.43426:41 59.70919:29 59.72251:10 59.73614:31 …
16	141.02	18.274	C6H6O4	O=C1C=C(OC=C1O)CO	NA	Kojic Acid	[M-H]-	Annotated via MS2 searching of NIM PPT Samples in MSDIAL	0.08	TRUE	-1	141.019	C6H6O4	Pyranones and derivatives	BEJNERDRQOWKJM-UHFFFAOYSA-N	O=C1C=C(OC=C1O)CO	430	FALSE	TRUE	TRUE	Normalized unit: Intensity; Annotation method: MSMS-Public_all-neg-VS19_3	FALSE	FALSE	2213	0	0	0.98	0.707	1	0.67	1	0.06	1.579	390.04	Neg_Met_Kit_PQC_dil_it1	141.02026:14614728 142.02493:1141339 143.02960:199049	41.48833:147 41.52204:5 49.95717:72 49.97008:22 50.13717:10 51.65354:6 52.76786:45 58.17995:14 58.67636:11 58.75106:26 58.83325:20 58.86796:38 58.90325:17 58.96854:56 59.01359:20207 59.05108:979 59.09277:81 59.10668:71 59.12103:56 59.13100:47 59.14788:112 59.16526:114 59.19309:166 59.21745:44 59.23177:23 59.24507:18 59.26106:64 59.29381:146 59.30602:38 59.32973:62 59.33827:20 59.36591:86 59.38545…
17	141.02	18.724	C6H6O4	O=C1C=C(OC=C1O)CO	NA	Kojic Acid	[M-H]-	Annotated via MS2 searching of NIM PPT Samples in MSDIAL	0.08	TRUE	-1	141.019	C6H6O4	Pyranones and derivatives	BEJNERDRQOWKJM-UHFFFAOYSA-N	O=C1C=C(OC=C1O)CO	430	FALSE	TRUE	TRUE	Normalized unit: Intensity; Annotation method: MSMS-Public_all-neg-VS19_3	FALSE	FALSE	2216	0	0	0.98	0.707	1	0.67	1	0.06	1.577	466.33	Neg_Met_Kit_PQC_dil_it2	141.02032:14715454 142.02499:1131572 143.02966:206083	41.79562:87 43.86085:21 43.91994:34 46.66308:17 47.14640:11 48.04941:47 49.35270:5 50.12187:18 51.37563:6 53.32214:56 57.93239:36 58.68495:10 58.82809:9 58.95015:19 58.98395:24 59.01377:18746 59.05337:546 59.07241:91 59.09718:70 59.12631:83 59.16503:128 59.19534:81 59.22211:91 59.23989:38 59.25869:75 59.27369:77 59.29111:57 59.30419:23 59.32281:18 59.34702:65 59.36593:17 59.40190:31 59.42101:6 59…
18	141.021	19.871	C6H6O4	O=C1C=C(OC=C1O)CO	NA	Kojic Acid	[M-H]-	Annotated via MS2 searching of NIM PPT Samples in MSDIAL	0.31	TRUE	-1	141.019	C6H6O4	Pyranones and derivatives	BEJNERDRQOWKJM-UHFFFAOYSA-N	O=C1C=C(OC=C1O)CO	430	FALSE	TRUE	TRUE	Normalized unit: Intensity; Annotation method: MSMS-Public_all-neg-VS19_3	FALSE	FALSE	2221	0	0	0.96	0.707	1	0.67	1	0.06	1.568	381	Neg_Met_Kit_PQC_dil_it3	141.02074:15222780 142.02540:1242816 143.03007:235558	41.78245:44 48.30769:10 58.67717:16 59.01398:19542 59.07092:261 59.10187:83 59.12058:70 59.14118:38 59.15162:72 59.17561:27 59.18415:63 59.19948:38 59.21281:45 59.22918:75 59.25210:121 59.27492:29 59.28776:42 59.30633:51 59.33860:20 59.36513:67 59.37484:36 59.40851:71 59.42362:30 59.44251:16 59.49356:65 59.51785:35 59.55605:7 59.57833:32 59.62639:5 59.63718:17 59.66916:35 59.67980:13 59.80047:14 …
19	146.046	20.886	C5H9NO4	O=C(O)C(N)COC(=O)C	NA	O-Acetylserine	[M-H]-	Annotated via MS2 searching of NIM PPT Samples in MSDIAL	0.92	TRUE	-1	146.046	C5H9NO4	L-alpha-amino acids	VZXPDPZARILFQX-UHFFFAOYNA-N	O=C(O)C(N)COC(=O)C	430	FALSE	TRUE	TRUE	Normalized unit: Intensity; Annotation method: MSMS-Neg-FiehnHILIC (1)_1	FALSE	FALSE	2387	0	0	1	0.632	0.741	0.632	1	0.5	1.479	6562.02	Neg_Met_Kit_PQC_dil_it1	146.04625:92767 147.05092:6755 148.05558:2088	40.09751:27 40.31461:14 40.62396:29 40.72032:108 40.95163:23 41.62087:92 41.90844:53 41.92435:36 42.11477:81 42.52450:67 42.54199:7 42.60108:14 42.78399:25 43.29669:10 43.51768:37 43.99553:20 44.01682:52 44.61615:146 45.01055:7 45.02695:5 45.10529:7 45.32314:60 45.45507:14 45.47967:75 45.63460:21 46.09828:17 46.13660:39 46.14760:5 46.85974:9 46.93314:7 47.16796:15 47.38079:119 47.65607:12 48.7288…
20	149.046	16.859	C5H10O5	C([C@H]([C@H]([C@@H](C=O)O)O)O)O	NA	D(-)-Arabinonse	[M-H]-	Annotated via MS2 searching of NIM PPT Samples in MSDIAL	0.62	TRUE	0.631	149.046	C5H10O5	Pentoses	PYMYPHUHKUWMLA-WDCZJNDASA-N	C([C@H]([C@H]([C@@H](C=O)O)O)O)O	430	FALSE	TRUE	TRUE	Normalized unit: Intensity; Annotation method: MSMS-Public_all-neg-VS19_3	FALSE	FALSE	2478	0	0	1	1	0.866	0.866	1	1	1.888	10569.6	Neg_Met_Kit_PQC_dil_it2	149.04559:73828 150.05026:4268 151.05493:0	40.07123:9 40.08385:98 40.10838:11 40.67760:17 41.01805:10 41.30428:40 41.45871:19 41.52893:29 41.76095:23 41.85150:50 42.71169:9 43.16961:24 43.42476:177 43.44917:10 44.10578:20 44.18159:31 44.32875:32 44.48033:8 44.50595:7 44.68468:58 44.78591:17 45.05794:21 45.21466:63 45.76271:63 46.39663:24 46.45602:90 47.63923:29 48.01216:37 48.17903:47 48.18672:21 48.89678:12 48.95128:10 49.47620:17 49.858…
21	149.046	12.092	C5H10O5	C([C@H]([C@H]([C@@H](C=O)O)O)O)O	NA	D(-)-Arabinonse	[M-H]-	Annotated via MS2 searching of NIM PPT Samples in MSDIAL	0.92	TRUE	0.631	149.046	C5H10O5	Pentoses	PYMYPHUHKUWMLA-WDCZJNDASA-N	C([C@H]([C@H]([C@@H](C=O)O)O)O)O	430	FALSE	TRUE	TRUE	Normalized unit: Intensity; Annotation method: MSMS-Public_all-neg-VS19_3	FALSE	FALSE	2482	0	0	0.99	1	0.866	0.866	1	1	1.884	8674.91	Neg_Met_Kit_PQC_dil_it2	149.04622:53088 150.05089:2862 151.05555:6786	40.05374:22 40.08473:27 40.42427:17 40.69432:34 41.04756:142 41.66667:22 41.79328:54 41.99894:100 42.10145:69 42.36479:93 42.37142:38 42.38006:20 42.52651:33 42.62354:44 42.68224:35 42.90166:16 43.23366:42 43.24327:12 44.33683:35 44.76754:20 44.80230:39 45.04863:51 45.06370:18 45.24297:39 46.28935:14 46.32332:99 46.34981:7 46.44225:38 46.84168:53 46.88864:20 46.99954:32 47.08959:18 47.17031:18 47…
22	149.046	11.385	C5H10O5	C([C@H]([C@H]([C@@H](C=O)O)O)O)O	NA	D(-)-Arabinonse	[M-H]-	Annotated via MS2 searching of NIM PPT Samples in MSDIAL	0.92	TRUE	0.631	149.046	C5H10O5	Pentoses	PYMYPHUHKUWMLA-WDCZJNDASA-N	C([C@H]([C@H]([C@@H](C=O)O)O)O)O	430	FALSE	TRUE	TRUE	Normalized unit: Intensity; Annotation method: MSMS-Public_all-neg-VS19_3	FALSE	FALSE	2483	0	0	0.99	1	0.866	0.866	1	1	1.886	5040.38	Neg_Met_Kit_PQC_dil_it1	149.04608:38096 150.05075:1982 151.05542:0	40.06283:59 40.94837:23 41.24219:13 42.10541:25 43.65340:64 43.69367:34 43.99747:160 44.05355:72 44.71455:35 44.75753:12 46.39913:24 47.64192:13 47.79807:14 48.54838:32 48.59855:27 49.64851:158 49.68251:10 50.17616:6 50.22752:32 50.33084:106 50.58981:221 50.61810:8 50.62778:9 50.76112:35 50.77674:134 50.98029:39 51.02726:25 53.16346:13 53.30853:12 53.43457:136 53.45637:5 53.64636:70 53.67651:10 5…
23	161.987	1.7	C4H5NO4S	CC1=CC(O)=NS(=O)(=O)O1	NA	Acesulfame; LC-ESI-ITFT; MS2; CE	[M-H]-	Annotated via MS2 searching of NIM PPT Samples in MSDIAL	0.92	TRUE	-1	161.987	C4H5NO4S	Organic sulfuric acids and derivatives	YGCFIWIQZPHFLU-UHFFFAOYSA-N	CC1=CC(O)=NS(=O)(=O)O1	430	FALSE	TRUE	TRUE	Normalized unit: Intensity; Annotation method: MSMS-Neg-MassBank (1)_2	FALSE	FALSE	2964	0	0	0.99	0.919	0.88	0.936	2	1	1.874	77880.1	Neg_Met_Kit_PQC_dil_it1	161.98730:613870 162.99197:62635 163.99664:0	40.01936:132 41.08436:16 41.32853:30 42.27891:24 44.18839:24 46.39447:45 47.10629:42 48.09377:36 49.79449:41 50.24679:23 50.41363:20 51.60907:18 51.62122:54 52.68522:17 54.05382:56 54.06168:20 56.14108:12 59.01428:1394 59.06173:11 59.11760:23 59.22136:16 59.25098:39 60.99317:159 61.01474:17 61.98776:419 62.02746:10 62.58200:16 63.07954:38 63.66309:8 63.96272:200 63.98536:12 64.66518:81 65.01102:2…
24	162.031	23.614	C7H5N3O2	c1cc2c(cc1C(=O)O)nn[nH]2	NA	1H-Benzotriazole-5-carboxylic acid	[M-H]-	Annotated via MS2 searching of NIM PPT Samples in MSDIAL	0.15	TRUE	3.8	162.031	C7H5N3O2	Benzotriazoles	GUOVBFFLXKJFEE-UHFFFAOYSA-N	c1cc2c(cc1C(=O)O)nn[nH]2	430	FALSE	TRUE	TRUE	Normalized unit: Intensity; Annotation method: MSMS-Public_all-neg-VS19_3	FALSE	FALSE	2965	0	0	1	0.764	0.9	0.842	1	0.33	1.667	4189.59	Neg_Met_Kit_PQC_dil_it2	162.03114:8593 163.03581:0 164.04048:0	40.40692:17 40.52094:10 40.95604:23 41.27766:12 41.50006:47 41.60036:22 41.79393:103 42.09023:23 42.09921:28 42.12175:55 42.22045:9 42.25662:21 42.30296:36 42.56539:19 43.04636:36 43.18651:57 43.26504:65 43.56980:34 43.62503:22 43.66154:15 43.75413:34 43.78731:12 43.91387:113 43.96838:149 43.99106:10 44.09667:6 44.22084:30 44.43982:10 44.46060:61 44.88788:45 44.95849:16 45.27012:20 45.45728:10 45…
25	162.031	22.419	C7H5N3O2	c1cc2c(cc1C(=O)O)nn[nH]2	NA	1H-Benzotriazole-5-carboxylic acid	[M-H]-	Annotated via MS2 searching of NIM PPT Samples in MSDIAL	0.23	TRUE	3.8	162.031	C7H5N3O2	Benzotriazoles	GUOVBFFLXKJFEE-UHFFFAOYSA-N	c1cc2c(cc1C(=O)O)nn[nH]2	430	FALSE	TRUE	TRUE	Normalized unit: Intensity; Annotation method: MSMS-Public_all-neg-VS19_3	FALSE	FALSE	2967	0	0	1	0.821	0.901	0.842	1	0.33	1.697	5844.04	Neg_Met_Kit_PQC_dil_it3	162.03107:6475 163.03573:0 164.04040:0	40.04409:56 40.06477:5 40.40692:14 40.50150:12 40.88974:11 41.06239:10 41.35764:12 41.40174:5 41.57807:6 41.78943:10 41.82583:70 42.06491:26 42.39619:27 42.43246:13 42.54015:15 43.04933:18 43.09447:48 43.25352:18 43.72565:61 43.81931:48 43.88390:23 44.13236:11 44.22774:38 44.24138:6 44.46032:36 44.81841:15 44.96714:103 45.58093:54 45.61128:21 45.69734:19 45.74389:29 45.75485:11 45.79128:29 45.935…
26	171.012	2.499	C7H8O3S	O=S(=O)(O)C1=CC=C(C=C1)C	NA	low score: P-Toluenesulfonic acid	[M-H]-	Annotated via MS2 searching of NIM PPT Samples in MSDIAL	0.85	TRUE	-1	171.012	C7H8O3S	p-Methylbenzenesulfonates	JOXIMZWYDAKGHI-UHFFFAOYSA-N	O=S(=O)(O)C1=CC=C(C=C1)C	530	FALSE	TRUE	FALSE	Normalized unit: Intensity; Annotation method: MSMS-Neg-FiehnHILIC (1)_1	FALSE	FALSE	3265	0	0	0.99	0.487	0.648	0.846	2	0.67	1.458	24303.5	Neg_Met_Kit_PQC_dil_it2	171.01266:246962 172.01733:19980 173.02200:0	40.11959:173 40.33118:43 40.34043:12 40.36705:8 40.80863:6 41.24454:69 41.27951:58 41.62459:22 41.94998:33 42.05252:138 42.74528:26 42.77700:16 43.00122:61 43.13728:22 43.36700:13 43.40489:5 44.84123:29 45.07469:142 45.49660:9 47.26720:93 47.62714:11 48.14057:56 48.41089:25 48.78919:8 50.19560:29 50.33526:19 50.42331:23 52.53947:142 52.55809:15 53.10253:21 53.35397:36 53.97541:48 54.86383:9 54.90…
27	173.01	21.787	C6H6O6	O=C(O)C=C(C(=O)O)CC(=O)O	NA	Aconitic acid	[M-H]-	Annotated via MS2 searching of NIM PPT Samples in MSDIAL	0.92	TRUE	-1	173.009	C6H6O6	Tricarboxylic acids and derivatives	GTZCVFVGUGFEME-UHFFFAOYSA-N	O=C(O)C=C(C(=O)O)CC(=O)O	430	FALSE	TRUE	TRUE	Normalized unit: Intensity; Annotation method: MSMS-Neg-FiehnHILIC (1)_1	FALSE	FALSE	3352	0	0	1	0.814	0.97	0.716	1	0.17	1.656	3246.16	Neg_Met_Kit_PQC_dil_it1	173.00964:44782 174.01431:3210 175.01898:0	40.12656:142 40.49082:21 41.04016:13 41.15325:23 41.55953:71 41.60475:20 41.65651:7 41.96923:12 42.42071:12 42.81812:45 42.83046:5 42.99606:19 43.55428:23 44.36361:32 44.94824:18 45.81628:19 46.55486:90 46.88703:15 46.91011:22 47.30875:12 47.84314:53 47.96448:32 47.98196:7 48.14923:21 48.36614:22 48.84028:19 48.90885:104 49.04493:82 49.22773:41 49.43779:5 49.94033:21 50.67938:18 51.28895:57 52.04…
28	179.057	9.659	C6H12O6	O[C@H]1[C@H](O)[C@H](O[C@]1(O)CO)CO	NA	D(-)-Fructose	[M-H]-	Annotated via MS2 searching of NIM PPT Samples in MSDIAL	0.23	TRUE	0.602	179.056	C6H12O6	C-glycosyl compounds	RFSUNEUAIZKAJO-ARQDHWQXSA-N	O[C@H]1[C@H](O)[C@H](O[C@]1(O)CO)CO	430	FALSE	TRUE	TRUE	Normalized unit: Intensity; Annotation method: MSMS-Public_all-neg-VS19_3	FALSE	FALSE	3597	0	0	0.99	0.976	0.866	0.84	1	0.5	1.78	54667.1	Neg_Met_Kit_PQC_dil_it1	179.05678:202112 180.06145:15428 181.06611:4501	40.18293:26 40.66224:21 41.63813:14 43.01855:931 43.20529:19 43.32621:74 43.47834:64 43.75023:47 44.99643:483 45.02914:19 45.34294:16 45.56265:69 45.60177:14 45.61787:8 46.08976:26 47.12509:22 47.56884:29 48.18501:68 51.36602:51 51.37571:14 51.49248:15 51.77155:138 51.95733:22 52.74050:37 54.17562:44 54.19679:20 56.90010:10 57.69055:18 58.08265:11 58.66643:24 58.81378:35 58.91566:17 59.01330:4671…
29	179.057	16.747	C6H12O6	O=C(CO)C(O)C(O)C(O)CO	NA	Sorbose	[M-H]-	Annotated via MS2 searching of NIM PPT Samples in MSDIAL	0.15	TRUE	-1	179.056	C6H12O6	Monosaccharides	BJHIKXHVCXFQLS-UHFFFAOYNA-N	O=C(CO)C(O)C(O)C(O)CO	430	FALSE	TRUE	TRUE	Normalized unit: Intensity; Annotation method: MSMS-Neg-FiehnHILIC (1)_1	FALSE	FALSE	3598	0	0	1	1	0.866	0.866	1	1	1.886	45099	Neg_Met_Kit_PQC_dil_it3	179.05653:42342 180.06120:3795 181.06587:0	40.18330:121 40.19630:13 40.81892:27 41.07338:21 42.49487:9 43.69580:34 44.35192:20 44.53243:35 45.05936:39 45.41987:25 45.62281:9 45.66253:16 46.07346:51 46.08197:8 46.10294:9 46.66121:122 46.83126:91 47.69893:6 47.76138:44 48.18210:30 48.90564:14 49.06022:45 49.32468:45 49.37077:42 49.60669:13 49.89772:11 49.95846:89 50.11469:17 50.48440:31 51.06889:34 51.46250:25 51.65326:21 51.66363:5 51.7208…
30	179.057	18.024	C6H12O6	O=C(CO)C(O)C(O)C(O)CO	NA	Sorbose	[M-H]-	Annotated via MS2 searching of NIM PPT Samples in MSDIAL	0.15	TRUE	-1	179.056	C6H12O6	Monosaccharides	BJHIKXHVCXFQLS-UHFFFAOYNA-N	O=C(CO)C(O)C(O)C(O)CO	430	FALSE	TRUE	TRUE	Normalized unit: Intensity; Annotation method: MSMS-Neg-FiehnHILIC (1)_1	FALSE	FALSE	3599	0	0	0.99	1	0.866	0.866	1	1	1.883	67207.7	Neg_Met_Kit_PQC_dil_it2	179.05684:106977 180.06151:6442 181.06617:0	40.03071:58 40.33473:14 40.68651:43 41.07104:30 41.34353:34 41.41020:42 41.42193:48 41.55143:38 41.69811:68 41.78391:17 41.84857:33 42.08686:22 42.12643:24 42.27301:81 42.28570:10 42.30566:12 43.03968:16 43.13556:18 43.19677:52 43.20393:43 43.22622:53 43.30659:60 43.38807:27 43.46136:29 43.72304:39 43.93758:68 44.12410:15 44.17853:11 44.41561:11 44.68864:6 44.99691:126 45.02051:10 45.03141:23 45.…
31	179.057	11.383	C6H12O6	O=C(CO)C(O)C(O)C(O)CO	NA	Sorbose	[M-H]-	Annotated via MS2 searching of NIM PPT Samples in MSDIAL	0.92	TRUE	-1	179.056	C6H12O6	Monosaccharides	BJHIKXHVCXFQLS-UHFFFAOYNA-N	O=C(CO)C(O)C(O)C(O)CO	430	FALSE	TRUE	TRUE	Normalized unit: Intensity; Annotation method: MSMS-Neg-FiehnHILIC (1)_1	FALSE	FALSE	3602	0	0	0.98	1	0.866	0.866	1	1	1.877	120491	Neg_Met_Kit_PQC_dil_it1	179.05716:1682988 180.06183:113650 181.06649:21833	41.12647:20 44.99930:166 45.03390:9 53.90837:15 57.03206:136 57.22334:13 58.64029:5 58.73829:13 59.01418:8150 59.10431:56 59.13464:38 59.15235:29 59.16035:20 59.18949:36 59.21370:19 59.22693:15 59.25821:8 59.31478:23 59.34143:38 59.34941:15 59.57449:22 59.65685:14 59.81084:18 60.01726:353 60.04406:17 61.98626:177 62.20403:6 63.17229:22 64.78850:10 71.01390:641 71.05921:7 71.23155:9 71.24639:17 71…
32	179.058	12.092	C6H12O6	O=C(CO)C(O)C(O)C(O)CO	NA	Sorbose	[M-H]-	Annotated via MS2 searching of NIM PPT Samples in MSDIAL	0.92	TRUE	-1	179.056	C6H12O6	Monosaccharides	BJHIKXHVCXFQLS-UHFFFAOYNA-N	O=C(CO)C(O)C(O)C(O)CO	430	FALSE	TRUE	TRUE	Normalized unit: Intensity; Annotation method: MSMS-Neg-FiehnHILIC (1)_1	FALSE	FALSE	3603	0	0	0.98	1	0.866	0.866	1	1	1.876	187384	Neg_Met_Kit_PQC_dil_it3	179.05722:1631478 180.06189:112675 181.06656:22504	40.57638:61 40.84269:12 40.87847:53 40.88505:24 40.89838:17 40.93155:23 41.02880:14 41.19752:31 41.62664:23 42.01575:46 42.63734:255 42.66177:15 42.84171:21 43.05599:56 43.22374:11 43.27258:11 43.29933:22 43.36475:184 43.37957:57 43.45848:49 43.52673:67 43.61556:144 43.76875:33 43.94613:59 44.25283:20 44.41863:34 44.47631:43 44.59084:70 44.61933:23 44.80481:8 44.83669:63 45.02576:13 45.07557:18 4…
33	193.036	16.315	C6H10O7	O=C(O)C(O)C(O)C(O)C(=O)CO	NA	5-Ketogluconic acid	[M-H]-	Annotated via MS2 searching of NIM PPT Samples in MSDIAL	0.23	TRUE	-1	193.035	C6H10O7	Medium-chain hydroxy acids and derivatives	IZSRJDGCGRAUAR-UHFFFAOYNA-N	O=C(O)C(O)C(O)C(O)C(=O)CO	430	FALSE	TRUE	TRUE	Normalized unit: Intensity; Annotation method: MSMS-Neg-FiehnHILIC (1)_1	FALSE	FALSE	4118	0	0	1	0.745	0.758	0.857	7	0.27	1.581	4676.72	Neg_Met_Kit_PQC_dil_it1	193.03558:26407 194.04025:2259 195.04492:40024	40.36492:31 40.37681:89 40.52559:22 40.90718:18 41.37072:5 41.37930:9 41.40656:45 41.55330:11 41.63137:27 41.66706:55 42.39830:118 42.41590:16 42.49419:85 42.65496:13 42.98759:12 43.28509:25 43.71842:49 43.97832:8 44.00024:40 44.61467:29 44.79038:37 44.90686:20 45.20427:76 45.37080:70 45.37549:45 46.38720:19 47.37860:28 47.51642:7 47.68811:28 47.84463:5 48.19508:108 48.26170:11 48.41347:116 48.44…
34	193.036	18.175	C6H10O7	O=C(O)C(=O)C(O)C(O)C(O)CO	NA	2-Ketogluconic??acid	[M-H]-	Annotated via MS2 searching of NIM PPT Samples in MSDIAL	0.15	TRUE	-1	193.035	C6H10O7	Sugar acids and derivatives	VBUYCZFBVCCYFD-UHFFFAOYNA-N	O=C(O)C(=O)C(O)C(O)C(O)CO	430	FALSE	TRUE	TRUE	Normalized unit: Intensity; Annotation method: MSMS-Neg-FiehnHILIC (1)_1	FALSE	FALSE	4119	0	0	1	0.712	0.773	0.817	6	0.24	1.554	13288.7	Neg_Met_Kit_PQC_dil_it3	193.03574:27128 194.04040:2104 195.04507:14088	40.54356:38 40.55630:5 40.73932:12 40.86274:13 41.18112:26 41.21297:16 41.29074:15 41.62345:71 42.41324:36 42.52610:17 42.79194:28 43.32579:87 43.49243:47 43.76017:55 43.92513:21 43.99123:13 44.06301:18 44.19324:33 44.34058:10 45.03589:52 45.35918:62 45.39200:20 45.83092:16 45.84786:85 45.86216:5 46.33084:28 46.34246:13 46.42464:19 46.46749:11 46.65191:71 46.68373:35 46.97450:70 47.06105:8 47.624…
35	195.051	16.593	C6H12O7	O=C(O)C(O)C(O)C(O)C(O)CO	NA	Gluconic acid	[M-H]-	Annotated via MS2 searching of NIM PPT Samples in MSDIAL	0.23	TRUE	-1	195.051	C6H12O7	Medium-chain hydroxy acids and derivatives	RGHNJXZEOKUKBD-UHFFFAOYNA-N	O=C(O)C(O)C(O)C(O)C(O)CO	430	FALSE	TRUE	TRUE	Normalized unit: Intensity; Annotation method: MSMS-Neg-FiehnHILIC (1)_1	FALSE	FALSE	4207	0	0	1	0.776	0.926	0.701	4	0.27	1.627	5153.58	Neg_Met_Kit_PQC_dil_it2	195.05148:19515 196.05615:0 197.06082:0	40.80780:16 41.67881:40 43.01356:89 43.36362:190 43.48958:30 43.97320:68 44.22457:10 44.64942:5 44.99446:50 45.18243:26 45.56225:49 45.84098:29 46.00130:9 46.11229:15 46.59404:24 47.30806:19 47.34443:18 47.61326:108 47.67746:5 47.79210:30 47.84176:14 47.91457:39 47.94480:66 48.02160:15 48.67136:17 48.76631:6 48.96095:27 49.28918:57 49.29722:14 49.85052:14 50.12441:9 50.26398:18 50.67669:8 50.8714…
36	195.052	16.369	C6H12O7	O=C(O)C(O)C(O)C(O)C(O)CO	NA	Gluconic acid	[M-H]-	Annotated via MS2 searching of NIM PPT Samples in MSDIAL	0.15	TRUE	-1	195.051	C6H12O7	Medium-chain hydroxy acids and derivatives	RGHNJXZEOKUKBD-UHFFFAOYNA-N	O=C(O)C(O)C(O)C(O)C(O)CO	430	FALSE	TRUE	TRUE	Normalized unit: Intensity; Annotation method: MSMS-Neg-FiehnHILIC (1)_1	FALSE	FALSE	4211	0	0	0.99	0.802	0.913	0.736	5	0.33	1.656	19998.5	Neg_Met_Kit_PQC_dil_it1	195.05154:40024 196.05621:0 197.06088:0	40.01211:18 41.61822:61 43.52900:11 43.71627:33 44.40333:24 44.84374:23 45.04677:23 45.06168:14 46.04421:28 47.33664:12 47.34615:38 47.45145:67 47.89630:48 47.95281:67 47.97642:30 48.19025:52 48.71720:35 49.94827:14 50.32834:28 50.50842:14 50.62697:6 51.14057:26 51.92497:31 52.53724:30 53.30194:31 53.80353:30 54.85344:96 54.98121:102 54.99944:53 56.37561:33 56.46277:15 56.99738:176 57.03406:518 5…
37	196.073	16.418	C8H11N3O3	O=C(O)C(N=C(O)C)CC1=CN=CN1	NA	N-Acetylhistidine	[M-H]-	Annotated via MS2 searching of NIM PPT Samples in MSDIAL	0.38	TRUE	-1	196.073	C8H11N3O3	Histidine and derivatives	KBOJOGQFRVVWBH-UHFFFAOYNA-N	O=C(O)C(N=C(O)C)CC1=CN=CN1	430	FALSE	TRUE	TRUE	Normalized unit: Intensity; Annotation method: MSMS-Neg-FiehnHILIC (1)_1	FALSE	FALSE	4266	0	0	1	0.874	0.872	0.902	2	0.2	1.706	4288	Neg_Met_Kit_PQC_dil_it1	196.07268:21239 197.07735:2865 198.08201:0	40.14564:38 40.16129:45 40.16768:69 40.23771:132 40.30347:5 40.34011:62 40.35288:10 40.51017:35 40.52283:6 40.54663:18 40.77812:17 40.89747:74 40.94104:98 41.06652:31 41.35092:11 41.54001:39 41.83341:156 42.37548:6 42.55165:81 42.81097:8 42.85817:15 42.88566:21 42.96066:94 42.97287:10 43.14648:7 43.41272:15 43.45152:7 43.54260:180 43.77337:26 44.01965:17 44.12706:18 44.18890:18 44.34683:38 44.621…
38	205.161	1.581	C14H22O	CCC(C)C1=CC=CC(C(C)CC)=C1O	NA	2,6-Di(butan-2-yl)phenol	[M-H]-	Annotated via MS2 searching of NIM PPT Samples in MSDIAL	1	TRUE	19.674	205.16	C14H22O	Phenylpropanes	FHTGJZOULSYEOB-UHFFFAOYSA-N	CCC(C)C1=CC=CC(C(C)CC)=C1O	430	FALSE	TRUE	TRUE	Normalized unit: Intensity; Annotation method: MSMS-Public_all-neg-VS19_3	FALSE	FALSE	4673	0	0	0.99	0.946	0.852	0.866	1	1	1.849	13845	Neg_Met_Kit_PQC_dil_it3	205.16049:113734 206.16516:14852 207.16983:0	41.71854:21 44.21837:39 44.66091:52 45.91873:13 49.14744:7 49.28141:57 51.71079:6 52.39972:22 55.30217:70 55.94426:19 57.38398:58 57.93113:55 58.87585:11 59.01418:525 59.04047:19 59.05644:38 59.62912:11 59.86168:24 59.96336:16 60.12145:30 61.01005:88 61.12408:84 61.15544:6 61.52090:23 62.00353:12 62.28144:67 62.71866:187 63.04760:110 64.11917:20 65.39073:15 65.56263:84 67.37738:11 68.57477:11 71.…
39	217.046	12.238	C6H14O6	OC[C@H](O)[C@@H](O)[C@H](O)[C@H](O)CO	NA	Sorbitol	[M+Cl]-	Annotated via MS2 searching of NIM PPT Samples in MSDIAL	0.85	TRUE	7.351	217.047	C6H14O6	Sugar alcohols	FBPFZTCFMRRESA-JGWLITMVSA-N	OC[C@H](O)[C@@H](O)[C@H](O)[C@H](O)CO	430	FALSE	TRUE	TRUE	Normalized unit: Intensity; Annotation method: MSMS-Public_all-neg-VS19_3	FALSE	FALSE	5117	0	0	0.94	0.803	0.938	0.603	1	0.07	1.553	185378	Neg_Met_Kit_PQC_dil_it1	217.04558:1277196 218.05025:83969 219.05491:324656	45.22101:44 46.70859:48 48.90067:67 49.30769:5 50.30583:61 56.15153:34 56.80639:40 58.23885:13 58.63549:27 58.65350:62 58.98947:29 59.01386:24425 59.06226:421 59.09727:63 59.12099:81 59.14648:35 59.15765:35 59.19036:81 59.20489:143 59.23832:121 59.25857:39 59.26935:20 59.29342:61 59.29899:46 59.30919:20 59.32042:49 59.34411:58 59.35677:26 59.38016:31 59.42146:40 59.43715:31 59.63521:32 59.66132:1…
40	239.017	23.287	C6H12N2O4S2	C([C@@H](C(=O)O)N)SSC[C@@H](C(=O)O)N	NA	Cystine	[M-H]-	Annotated via MS2 searching of NIM PPT Samples in MSDIAL	0.54	TRUE	12.703	239.017	C6H12N2O4S2	L-cysteine-S-conjugates	LEVWYRKDKASIDU-IMJSIDKUSA-N	C([C@@H](C(=O)O)N)SSC[C@@H](C(=O)O)N	430	FALSE	TRUE	TRUE	Normalized unit: Intensity; Annotation method: MSMS-Public_all-neg-VS19_3	FALSE	FALSE	5944	0	0	0.99	0.602	0.669	0.914	3	0.43	1.505	14133.9	Neg_Met_Kit_PQC_dil_it1	239.01735:47408 240.02202:3944 241.02668:0	40.38491:36 41.31532:19 41.32199:6 42.33151:24 42.39598:39 42.41159:9 42.52044:170 43.36362:50 43.60160:18 44.40764:102 44.42146:14 45.05666:16 46.08141:22 46.97351:16 47.16731:59 47.18454:8 47.56538:47 47.62875:28 48.59159:86 48.91994:11 49.70439:48 50.06082:36 50.45796:30 50.70171:14 50.89722:33 50.99261:55 52.07571:26 52.97685:16 54.18679:24 54.37318:88 55.12000:19 55.92634:50 56.41609:6 56.52…
41	239.078	18.024	C6H12O6	O[C@H]1[C@H](O)[C@@H](O)[C@H](O)[C@H](O)[C@@H]1O	NA	myo-Inositol	[M+CH3COO]-	Annotated via MS2 searching of NIM PPT Samples in MSDIAL	0.15	TRUE	10.144	239.077	C6H12O6	Cyclohexanols	CDAISMWEOUEBRE-GPIVLXJGSA-N	O[C@H]1[C@H](O)[C@@H](O)[C@H](O)[C@H](O)[C@@H]1O	430	FALSE	TRUE	TRUE	Normalized unit: Intensity; Annotation method: MSMS-Public_all-neg-VS19_3	FALSE	FALSE	5965	0	0	0.98	0.829	0.95	0.79	2	0.22	1.683	38353.2	Neg_Met_Kit_PQC_dil_it2	239.07811:155368 240.08278:14079 241.08745:3208	40.19597:9 40.28371:24 40.55257:84 40.80333:30 41.24407:21 41.31517:19 41.53550:12 41.58961:57 41.69165:26 41.87493:11 42.23260:23 42.33303:27 42.38668:57 42.39672:18 43.98640:5 44.27363:53 44.28963:6 45.18560:18 45.88939:37 46.31099:92 46.57593:43 46.67749:57 47.04199:21 47.34436:42 47.57007:130 47.59797:7 48.28631:118 48.51430:18 48.66143:87 48.81109:17 50.10225:13 50.12428:26 50.88109:37 50.90…
42	261.037	11.397	C6H15O9P	O=P(O)(O)OCC(O)C(O)C(O)C(O)CO	NA	Sorbitol-6-phosphate	[M-H]-	Annotated via MS2 searching of NIM PPT Samples in MSDIAL	0.54	TRUE	-1	261.038	C6H15O9P	Monosaccharide phosphates	GACTWZZMVMUKNG-UHFFFAOYNA-N	O=P(O)(O)OCC(O)C(O)C(O)C(O)CO	430	FALSE	TRUE	TRUE	Normalized unit: Intensity; Annotation method: MSMS-Neg-FiehnHILIC (1)_1	FALSE	FALSE	6852	0	0	0.76	0.715	0.738	0.788	2	0.5	1.453	4210.58	Neg_Met_Kit_PQC_dil_it1	261.03439:18614 262.03906:0 263.04373:0	40.49992:20 41.56080:55 41.76346:50 41.78808:20 41.80353:10 42.94740:17 43.18540:23 43.70973:21 43.77370:12 44.47681:31 45.11771:8 45.31514:21 45.73154:37 45.75570:92 46.11702:174 46.14056:9 46.46064:44 46.79348:7 47.57256:17 47.75856:31 48.12749:20 48.13949:36 48.44948:15 48.86592:102 48.92117:22 49.08532:40 49.12882:139 49.15238:5 50.24802:26 50.40887:11 50.94063:34 50.97265:27 50.99240:20 51.0…
43	265.149	38.443	C12H26O4S	OS(=O)(=O)OCCCCCCCCCCCC	NA	C12-AS (TENTATIVE)	[M-H]-	Annotated via MS2 searching of NIM PPT Samples in MSDIAL	1	TRUE	-1	265.148	C12H26O4S	Sulfuric acid monoesters	MOTZDAYCYVMXPC-UHFFFAOYSA-N	OS(=O)(=O)OCCCCCCCCCCCC	430	FALSE	TRUE	TRUE	Normalized unit: Intensity; Annotation method: MSMS-Public_all-neg-VS19_3	FALSE	FALSE	6990	0	0	0.99	0.949	0.907	0.907	2	1	1.892	1685.57	Neg_Met_Kit_PQC_dil_it1	265.14865:19320 266.15332:3274 267.15799:0	40.17501:24 40.39196:71 40.56792:28 40.93487:34 41.31761:21 41.32428:13 41.36207:13 42.11941:22 42.32017:5 42.33271:18 42.35988:19 42.44770:41 43.07967:76 43.38775:10 43.40551:6 43.61432:22 43.62500:40 43.76952:36 43.91562:26 43.95654:48 44.54380:73 44.64401:21 45.19600:14 45.25281:86 45.26631:12 45.47072:49 45.54492:116 45.56503:148 45.84831:14 46.37958:18 46.45839:68 46.57872:33 46.66353:40 47.…
44	281.249	1.645	C18H34O2	CCCCCCCCCCC/C=C\CCCCC(=O)O	NA	Petroselinic acid 1	[M-H]-	Annotated via MS2 searching of NIM PPT Samples in MSDIAL	1	TRUE	5.089	281.249	C18H34O2	Long-chain fatty acids	CNVZJPUDSLNTQU-SEYXRHQNSA-N	CCCCCCCCCCC/C=C\CCCCC(=O)O	430	FALSE	TRUE	TRUE	Normalized unit: Intensity; Annotation method: MSMS-Public_all-neg-VS19_3	FALSE	FALSE	7518	0	0	0.98	1	0.866	0.866	1	1	1.879	1301.73	Neg_Met_Kit_PQC_dil_it1	281.24960:749409 282.25427:146483 283.25894:0	41.19084:9 42.47005:38 43.18759:25 44.22529:31 45.61345:37 47.40292:25 50.65204:11 59.01303:487 59.05100:8 59.06212:5 59.14682:37 61.18791:7 61.98574:257 62.00861:13 63.21859:17 66.58644:31 67.17887:16 69.74139:50 73.90153:47 74.68934:20 84.05398:13 94.53292:55 94.91060:35 95.79342:60 96.96190:207 97.25082:25 101.51786:109 106.42783:11 110.18299:23 112.50715:30 114.20812:43 124.33945:14 126.12971…
45	283.264	40.799	C18H36O2	O=C(O)CCCCCCCCCCCCCCCCC	NA	Stearic acid	[M-H]-	Annotated via MS2 searching of NIM PPT Samples in MSDIAL	0.08	TRUE	-1	283.264	C18H36O2	Long-chain fatty acids	QIQXTHQIDYTFRH-UHFFFAOYSA-N	O=C(O)CCCCCCCCCCCCCCCCC	430	FALSE	TRUE	TRUE	Normalized unit: Intensity; Annotation method: MSMS-Neg-FiehnHILIC (1)_1	FALSE	FALSE	7613	0	0	1	0.824	0.768	0.859	1	0.5	1.666	3.38	Neg_Met_Kit_PQC_dil_it2	283.26437:12418 284.26904:1553 285.27371:0	40.08641:27 40.13451:7 40.22657:22 40.23348:20 40.54480:44 40.57968:9 41.15519:8 41.56438:34 41.68991:25 41.90058:5 42.05852:44 42.28003:56 42.33031:35 42.49545:55 42.58016:41 42.67146:197 43.56296:15 43.64982:41 43.80299:20 43.87420:13 43.89460:33 44.00607:58 44.08495:15 44.66543:23 44.72322:6 44.93159:31 45.11912:26 45.51206:54 45.58766:20 45.59461:26 45.85682:7 46.36419:20 46.38074:138 46.4035…
46	293.177	1.962	C15H22O2	O=C(O)C(=C)C1CC=C2CCCC(C)C2(C)C1	NA	2-[(2R,8S,8aR)-8,8a-dimethyl-2,3,5,6,7,8-hexahydro-1H-naphthalen-2-yl]prop-2-enoic acid	[M+CH3COO]-	Annotated via MS2 searching of NIM PPT Samples in MSDIAL	1	TRUE	7.622	293.176	C15H22O2	Eremophilane, 8,9-secoeremophilane and furoeremophilane sesquiterpenoids	FMWJHXDPCQWVEJ-JVLSTEMRSA-N	O=C(O)C(=C)C1CC=C2CCCC(C)C2(C)C1	430	FALSE	TRUE	TRUE	Normalized unit: Intensity; Annotation method: MSMS-Public_all-neg-VS19_3	FALSE	FALSE	7957	0	0	0.98	0.926	0.922	0.96	3	0.6	1.834	1581.45	Neg_Met_Kit_PQC_dil_it1	293.17685:1302430 294.18152:243863 295.18618:33800	40.36504:50 40.81666:8 40.95704:20 43.03328:36 43.27616:87 43.91670:13 44.46758:167 44.63093:14 44.70994:39 45.23144:82 46.38492:92 46.60005:30 47.45096:17 48.39064:17 48.59870:9 49.37072:22 49.44171:19 51.81535:5 55.01782:135 55.04129:5 55.57947:81 56.63265:12 57.03537:161 57.06457:10 57.89563:5 57.97662:163 57.99113:29 58.78078:80 59.01355:542 59.25863:27 60.37705:56 60.56800:7 61.14714:15 61.9…
47	326.089	14.15	C14H17NO8	O=C(O)C1OC(OC2=CC=C(N=C(O)C)C=C2)C(O)C(O)C1O	NA	low score: Acetaminophen glucuronide	[M-H]-	Annotated via MS2 searching of NIM PPT Samples in MSDIAL	0.31	TRUE	-1	326.088	C14H17NO8	Phenolic glycosides	IPROLSVTVHAQLE-UHFFFAOYNA-N	O=C(O)C1OC(OC2=CC=C(N=C(O)C)C=C2)C(O)C(O)C1O	530	FALSE	TRUE	FALSE	Normalized unit: Intensity; Annotation method: MSMS-Neg-FiehnHILIC (1)_1	FALSE	FALSE	8957	0	0	0.99	0.48	0.667	0.637	3	0.09	1.298	47295.7	Neg_Met_Kit_PQC_dil_it1	326.08875:153407 327.09341:24089 328.09808:3770	40.35179:10 40.51516:107 40.92271:40 41.31524:9 42.02052:17 42.19772:26 42.33687:7 42.40694:16 42.48170:9 44.70740:36 45.27139:41 46.26130:18 46.90692:27 47.93897:157 48.19451:27 48.23532:11 48.32316:50 48.74795:26 51.16779:50 51.18070:7 51.24460:27 51.37480:51 52.35175:52 52.88864:11 53.83714:11 54.43162:98 55.41784:14 55.88537:156 55.90801:14 56.02707:30 56.69418:23 56.78019:46 56.98618:25 57.0…
48	341.11	17.05	C12H22O11	OCC1OC(OC2(OC(CO)C(O)C2O)CO)C(O)C(O)C1O	NA	Sucrose	[M-H]-	Annotated via MS2 searching of NIM PPT Samples in MSDIAL	0.15	TRUE	-1	341.109	C12H22O11	O-glycosyl compounds	CZMRCDWAGMRECN-UHFFFAOYNA-N	OCC1OC(OC2(OC(CO)C(O)C2O)CO)C(O)C(O)C1O	430	FALSE	TRUE	TRUE	Normalized unit: Intensity; Annotation method: MSMS-Neg-FiehnHILIC (1)_1	FALSE	FALSE	9376	0	0	0.99	0.684	0.682	0.796	7	0.32	1.498	7319.88	Neg_Met_Kit_PQC_dil_it3	341.10953:18434 342.11420:2148 343.11886:0	40.82960:13 40.95157:123 41.24711:217 41.27049:8 41.29714:7 41.33050:5 41.49082:60 41.56791:25 42.09424:38 42.55241:16 42.56938:226 42.59094:17 42.60494:9 42.91723:25 43.04285:95 43.06033:5 43.36456:5 43.47393:13 44.49086:94 44.51005:7 44.52212:45 44.60993:47 44.74283:164 44.99714:161 45.01500:15 45.46366:27 45.96590:27 46.02607:20 46.29242:52 46.39650:26 46.53789:19 46.86771:126 47.02780:13 47.1…
49	341.11	17.409	C12H22O11	OCC1OC(OC2OC(CO)C(O)C(O)C2O)C(O)C(O)C1O	NA	Trehalose	[M-H]-	Annotated via MS2 searching of NIM PPT Samples in MSDIAL	0.92	TRUE	-1	341.109	C12H22O11	O-glycosyl compounds	HDTRYLNUVZCQOY-UHFFFAOYNA-N	OCC1OC(OC2OC(CO)C(O)C(O)C2O)C(O)C(O)C1O	430	FALSE	TRUE	TRUE	Normalized unit: Intensity; Annotation method: MSMS-Neg-FiehnHILIC (1)_1	FALSE	FALSE	9377	0	0	1	0.759	0.788	0.766	1	0.5	1.611	4793.03	Neg_Met_Kit_PQC_dil_it1	341.10938:133715 342.11404:19393 343.11871:4433	40.06318:164 40.08506:128 41.97757:77 42.45178:12 42.50435:26 43.28744:67 44.10788:16 45.00559:36 45.81900:15 46.20817:15 46.84566:81 46.89019:21 47.85259:169 48.00577:52 48.61818:38 48.83157:44 48.84252:130 49.39288:126 49.41912:10 50.79722:15 51.05248:18 52.10697:12 52.36429:57 52.48689:9 52.72589:135 52.98912:25 53.12291:14 53.89164:167 53.91695:5 54.68950:12 54.94901:59 55.02966:20 55.22476:2…
50	401.131	17.411	C12H22O11	OCC1OC(OC2OC(CO)C(O)C(O)C2O)C(O)C(O)C1O	NA	Trehalose	[M+CH3COO]-	Annotated via MS2 searching of NIM PPT Samples in MSDIAL	0.92	TRUE	0.252	401.13	C12H22O11	O-glycosyl compounds	HDTRYLNUVZCQOY-LIZSDCNHSA-N	OCC1OC(OC2OC(CO)C(O)C(O)C2O)C(O)C(O)C1O	430	FALSE	TRUE	TRUE	Normalized unit: Intensity; Annotation method: MSMS-Public_all-neg-VS19_3	FALSE	FALSE	11011	0	0	0.99	0.946	0.989	0.949	9	0.53	1.866	15790.5	Neg_Met_Kit_PQC_dil_it1	401.13086:164640 402.13553:25960 403.14019:6558	40.32750:100 41.07481:7 41.12004:13 41.57115:30 42.05293:13 42.62753:13 42.75434:36 42.93463:90 42.98072:23 43.90112:78 45.04611:30 45.83077:41 46.16177:20 46.32839:24 46.50066:10 46.64104:16 46.98264:6 47.48170:33 48.08191:158 48.52385:44 49.44145:85 49.52738:81 50.07523:5 51.39540:26 51.44771:8 51.51943:25 51.61715:13 52.04700:35 52.37430:28 52.75283:11 53.10171:30 53.89924:27 54.01143:17 54.22…
51	445.191	1.907	C24H30O8	null	NA	low score: Unknown (carbon number 24); PlaSMA ID-1185	[M-H]-	Annotated via MS2 searching of NIM PPT Samples in MSDIAL	1	TRUE	5.49	445.19	C24H30O8	Unknown	null	null	530	FALSE	TRUE	FALSE	Normalized unit: Intensity; Annotation method: MSMS-Public_all-neg-VS19_3	FALSE	FALSE	12070	0	0	0.99	0.254	0.746	0.758	2	0.33	1.173	17422.2	Neg_Met_Kit_PQC_dil_it3	445.19046:105238 446.19513:26694 447.19980:11615	40.27480:17 40.33451:35 40.41757:11 40.85447:39 40.92046:63 41.06204:20 42.40681:7 43.37427:54 43.39656:14 43.83064:46 44.00957:85 44.02532:6 45.39625:41 46.41731:19 47.07265:58 47.28408:51 47.51263:37 47.73464:48 50.47731:32 50.77432:21 52.16854:40 53.08942:21 53.34591:6 53.35739:39 53.82812:13 55.00659:16 55.71414:5 55.74028:74 55.91150:20 56.54888:6 57.07983:75 57.52263:102 57.61112:12 57.8192…
52	516.157	4.364	C23H27N5O7S	CCN1CCN(C(O)=N[C@@H](C(O)=N[C@H]2[C@H]3SC(C)(C)[C@@H](N3C2=O)C(O)=O)C2=CC=CC=C2)C(=O)C1=O	NA	low score: Piperacillin; LC-ESI-QTOF; MS2; CE	[M-H]-	Annotated via MS2 searching of NIM PPT Samples in MSDIAL	0.62	TRUE	-1	516.156	C23H27N5O7S	Peptides	IVBHGBMCVLDMKU-GXNBUGAJSA-N	CCN1CCN(C(O)=N[C@@H](C(O)=N[C@H]2[C@H]3SC(C)(C)[C@@H](N3C2=O)C(O)=O)C2=CC=CC=C2)C(=O)C1=O	530	FALSE	TRUE	FALSE	Normalized unit: Intensity; Annotation method: MSMS-Neg-MassBank (1)_2	FALSE	FALSE	13736	0	0	0.95	0.354	0.616	0.655	2	0.33	1.234	370486	Neg_Met_Kit_PQC_dil_it1	516.15747:1737444 517.16214:463205 518.16681:140837	41.74740:24 42.14812:21 45.27298:13 50.15358:36 56.50288:17 56.93648:25 56.99054:155 57.01218:7 57.39494:29 58.75110:30 59.01379:13913 59.04847:537 59.06218:223 59.08472:120 59.10626:71 59.12030:71 59.13051:55 59.14899:22 59.17154:74 59.17870:55 59.19567:50 59.21598:32 59.22926:49 59.26373:11 59.28417:68 59.29834:36 59.31187:43 59.33567:34 59.36975:28 59.41586:102 59.45096:63 59.51959:57 59.53409…
53	516.158	5.094	C23H27N5O7S	CCN1CCN(C(O)=N[C@@H](C(O)=N[C@H]2[C@H]3SC(C)(C)[C@@H](N3C2=O)C(O)=O)C2=CC=CC=C2)C(=O)C1=O	NA	Piperacillin; LC-ESI-QTOF; MS2; CE	[M-H]-	Annotated via MS2 searching of NIM PPT Samples in MSDIAL	0.69	TRUE	-1	516.156	C23H27N5O7S	Peptides	IVBHGBMCVLDMKU-GXNBUGAJSA-N	CCN1CCN(C(O)=N[C@@H](C(O)=N[C@H]2[C@H]3SC(C)(C)[C@@H](N3C2=O)C(O)=O)C2=CC=CC=C2)C(=O)C1=O	430	FALSE	TRUE	TRUE	Normalized unit: Intensity; Annotation method: MSMS-Neg-MassBank (1)_2	FALSE	FALSE	13747	0	0	0.87	0.624	0.716	0.899	3	0.5	1.486	48970.5	Neg_Met_Kit_PQC_dil_it1	516.15857:572970 517.16324:155020 518.16790:50958	40.14785:42 40.40955:37 45.11729:37 45.51286:40 51.70237:20 51.87379:19 53.43514:20 58.00391:39 58.65030:14 58.80135:22 59.01450:681 59.05353:14 59.17380:6 59.18649:27 59.30091:6 59.43413:19 60.22680:260 60.26733:7 60.57789:30 61.98851:117 64.18005:39 70.01888:11 71.01296:224 71.03560:15 71.04956:5 71.33873:6 71.99032:361 72.01503:24 72.03571:13 72.99362:142 74.51408:20 74.88728:50 75.00807:533 7…
54	750.544	3.244	C43H78NO7P	[H][C@@](CO\C=C/CCCCCCCCCCCCCCCC)(COP(O)(=O)OCCN)OC(=O)CCC\C=C/C\C=C/C\C=C/C\C=C/CCCCC	NA	(2-aminoethoxy)[2-[icosa-5.8.11.14-tetraenoyloxy]-3-[octadec-1-en-1-yloxy]propoxy]phosphinic acid	[M-H]-	Annotated via MS2 searching of NIM PPT Samples in MSDIAL	0.69	TRUE	-1	750.544	C43H78NO7P	1-(1Z-alkenyl),2-acylglycerophosphoethanolamines	URPXXNCTXCOATD-FXMFQVEGSA-N	[H][C@@](CO\C=C/CCCCCCCCCCCCCCCC)(COP(O)(=O)OCCN)OC(=O)CCC\C=C/C\C=C/C\C=C/C\C=C/CCCCC	430	FALSE	TRUE	TRUE	Normalized unit: Intensity; Annotation method: MSMS-Public_all-neg-VS19_3	FALSE	FALSE	18133	0	0	0.98	0.606	0.881	0.83	3	0.2	1.545	8408.67	Neg_Met_Kit_PQC_dil_it1	750.54291:33569 751.54758:17533 752.55224:5258	40.32977:31 40.36052:20 40.37221:11 41.03414:153 42.23535:15 42.33496:69 43.59734:48 43.62939:33 43.78706:48 44.42363:18 44.43801:33 45.01745:17 45.18951:77 46.16383:19 46.86662:26 46.98329:15 47.57264:10 48.68301:36 48.99229:41 49.78459:18 50.71722:27 51.50922:9 51.61881:8 52.10540:20 53.69704:165 53.71694:14 53.98309:26 55.04600:42 55.11644:67 55.12512:14 55.49851:33 55.51008:5 55.64948:35 56.1…
55	833.518	4.336	C43H79O13P	CCCCCCCCCCCCCCCC(=O)OCC(COP(O)(=O)OC1C(O)C(O)C(O)C(O)C1O)OC(=O)CCCCCCC\C=C/C\C=C/CCCCC	NA	PI 34:2	[M-H]-	Annotated via MS2 searching of NIM PPT Samples in MSDIAL	0.62	TRUE	8.304	833.519	C43H79O13P	Phosphatidylinositols	BSNJSZUDOMPYIR-BCTRXSSUSA-N	CCCCCCCCCCCCCCCC(=O)OCC(COP(O)(=O)OC1C(O)C(O)C(O)C(O)C1O)OC(=O)CCCCCCC\C=C/C\C=C/CCCCC	430	FALSE	TRUE	TRUE	Normalized unit: Intensity; Annotation method: MSMS-Public_all-neg-VS19_3	FALSE	FALSE	19299	0	0	1	0.601	0.803	0.854	1	0.06	1.496	9623.17	Neg_Met_Kit_PQC_dil_it2	833.51825:23104 834.52292:11568 835.52759:7584	40.52779:10 40.81645:34 41.50884:89 41.70713:58 41.91621:48 42.00687:31 42.47504:64 42.48785:8 42.56452:11 42.58696:18 43.47854:15 43.60180:36 43.83884:57 44.26187:44 44.30325:17 44.46013:51 44.56822:32 44.79066:85 45.12641:5 45.47785:6 45.80487:52 46.24613:139 46.33017:39 46.71717:15 46.77203:32 47.03270:16 47.10573:18 47.18564:19 47.21205:9 47.37919:30 47.59366:22 48.58406:15 49.62680:9 49.9465…
56	840.578	3.108	C44H80NO8P	CCCCCCCCCCCCCCCCOCC(COP([O-])(=O)OCC[N+](C)(C)C)OC(=O)CCC\C=C/CC(O)\C=C\C=C/C\C=C/C\C=C/CC	NA	low score: PC(16:0e/8-HEPE)	[M+CH3COO]-	Annotated via MS2 searching of NIM PPT Samples in MSDIAL	0.69	TRUE	-1	840.576	C44H80NO8P	1-alkyl,2-acylglycero-3-phosphocholines	LMZQYOGUGGPRQD-PBBNMVLNNA-N	CCCCCCCCCCCCCCCCOCC(COP([O-])(=O)OCC[N+](C)(C)C)OC(=O)CCC\C=C/CC(O)\C=C\C=C/C\C=C/C\C=C/CC	530	FALSE	TRUE	FALSE	Normalized unit: Intensity; Annotation method: MSMS-Public_all-neg-VS19_3	FALSE	FALSE	19411	0	0	1	0.23	0.628	0.809	1	0.06	1.207	80743.8	Neg_Met_Kit_PQC_dil_it1	840.57672:385448 841.58139:191102 842.58606:0	40.43717:21 41.05542:51 41.73702:39 43.53444:104 43.78887:5 43.90262:13 44.01418:16 44.21822:11 44.77180:15 45.31253:10 45.88138:54 45.89120:22 45.94322:56 47.70115:22 48.13884:16 48.22688:50 48.99966:148 49.03810:6 49.27342:13 49.90684:27 50.23441:10 50.48746:32 50.80485:113 51.84950:25 53.66861:19 53.96037:42 54.06707:64 54.22975:37 55.63058:17 56.17177:37 57.32590:25 58.64456:48 59.01353:15062…
57	864.575	3.007	C46H80NO8P	CCCCCCCCCCCCCCCC(=O)OCC(COP([O-])(=O)OCC[N+](C)(C)C)OC(=O)CC\C=C/C\C=C/C\C=C/C\C=C/C\C=C/C\C=C/CC	NA	low score: PC 38:6	[M+CH3COO]-	Annotated via MS2 searching of NIM PPT Samples in MSDIAL	0.77	TRUE	9.202	864.576	C46H80NO8P	Phosphatidylcholines	IESVDEZGAHUQJU-SYGPSSPWSA-N	CCCCCCCCCCCCCCCC(=O)OCC(COP([O-])(=O)OCC[N+](C)(C)C)OC(=O)CC\C=C/C\C=C/C\C=C/C\C=C/C\C=C/C\C=C/CC	530	FALSE	TRUE	FALSE	Normalized unit: Intensity; Annotation method: MSMS-Public_all-neg-VS19_3	FALSE	FALSE	19737	0	0	0.99	0.536	0.649	0.849	4	0.27	1.415	16526.1	Neg_Met_Kit_PQC_dil_it1	864.57489:96640 865.57956:50777 866.58423:0	41.56214:19 44.67476:37 47.15018:26 47.32932:60 47.65896:42 48.39024:6 49.33761:98 49.36813:5 54.35211:9 55.11439:32 57.28855:37 58.41493:30 59.01353:1246 59.04472:40 59.22113:15 59.24508:32 59.38260:26 60.17325:15 60.66412:15 61.98508:115 62.01568:7 62.47657:20 63.15901:54 64.14113:18 64.85980:8 65.99817:103 66.03951:6 66.71142:16 66.72381:6 67.16596:34 67.89478:29 71.48510:25 71.61234:8 71.9038…
58	866.585	3.104	C46H82NO8P	CCCCCCCCCCCCCCCCOCC(COP([O-])(=O)OCC[N+](C)(C)C)OC(=O)CC\C=C/C\C=C/CC(O)\C=C\C=C/C\C=C/C\C=C/CC	NA	low score: PC(16:0e/10-HDoHE)	[M+CH3COO]-	Annotated via MS2 searching of NIM PPT Samples in MSDIAL	0.77	TRUE	-1	866.592	C46H82NO8P	1-alkyl,2-acylglycero-3-phosphocholines	UODIJNHBUXFAEQ-IKAKUIHTNA-N	CCCCCCCCCCCCCCCCOCC(COP([O-])(=O)OCC[N+](C)(C)C)OC(=O)CC\C=C/C\C=C/CC(O)\C=C\C=C/C\C=C/C\C=C/CC	530	FALSE	TRUE	FALSE	Normalized unit: Intensity; Annotation method: MSMS-Public_all-neg-VS19_3	FALSE	FALSE	19762	0	0	0.7	0.178	0.624	0.788	1	0.08	1.029	18575.9	Neg_Met_Kit_PQC_dil_it1	866.58441:54386 867.58908:27712 868.59375:68589	40.07120:62 40.36213:20 41.04912:49 41.10226:17 41.44867:11 41.47989:6 42.96958:10 43.10174:13 43.29442:23 43.45743:18 43.47198:27 43.48587:25 44.66329:50 44.78820:33 46.06892:28 46.08654:21 46.48406:16 46.58136:80 46.66025:30 46.75989:21 46.81959:87 47.56770:19 47.81007:19 47.96202:33 48.84494:24 48.95496:13 49.54002:37 49.82651:70 49.84111:89 49.85789:5 49.92017:38 50.06105:14 50.36645:13 51.16…
59	868.606	3.219	C46H84NO8P	CCCCCCCC\C=C/CCCCCCCC(=O)OCC(COP([O-])(=O)OCC[N+](C)(C)C)OC(=O)CCCCCCCCC\C=C/C\C=C/C\C=C/CC	NA	low score: PC 38:4	[M+CH3COO]-	Annotated via MS2 searching of NIM PPT Samples in MSDIAL	0.77	TRUE	9.699	868.607	C46H84NO8P	Phosphatidylcholines	JNKAOGSDBBXHEP-SAUDALOUSA-N	CCCCCCCC\C=C/CCCCCCCC(=O)OCC(COP([O-])(=O)OCC[N+](C)(C)C)OC(=O)CCCCCCCCC\C=C/C\C=C/C\C=C/CC	530	FALSE	TRUE	FALSE	Normalized unit: Intensity; Annotation method: MSMS-Public_all-neg-VS19_3	FALSE	FALSE	19789	0	0	1	0.339	0.861	0.837	2	0.14	1.403	29105	Neg_Met_Kit_PQC_dil_it1	868.60706:146009 869.61172:75437 870.61639:0	40.09127:6 40.35232:7 43.22896:31 43.30999:7 43.73059:58 44.94383:108 44.96877:5 45.58769:27 47.24497:50 47.40134:56 48.48817:16 48.86604:70 48.88832:10 51.12859:59 52.98422:15 53.15262:20 53.31699:40 53.77697:125 53.79781:8 56.41329:111 56.92657:28 57.41505:11 58.61331:13 58.88141:14 59.01360:2065 59.05370:48 59.13392:80 59.16317:17 59.23453:20 59.38253:78 59.67180:26 60.10263:14 60.23079:16 60.…
60	89.0246	4.304	C3H6O3	O=C(O)CCO	NA	3-Hydroxypropanoic acid	[M-H]-	Annotated via MS2 searching of NIM SECUF Samples in MSDIAL	0.85	TRUE	-1	89.0244	C3H6O3	Beta hydroxy acids and derivatives	ALRHLSYJTWAHJZ-UHFFFAOYSA-N	O=C(O)CCO	430	FALSE	TRUE	TRUE	Normalized unit: Intensity; Annotation method: MSMS-Neg-FiehnHILIC (1)_1	FALSE	FALSE	616	0	0	1	0.852	0.862	0.813	1	0.2	1.661	9781.9	Neg_Met_SECUF_PQC_dil_it1	89.02459:4934076 90.02926:150353 91.03393:14010989	46.51920:23 51.74051:27 56.99587:154 57.18466:17 57.36397:111 57.38181:10 59.01381:14717 59.07453:153 59.10586:32 59.12402:114 59.13791:49 59.18953:33 59.20203:15 59.22191:108 59.24969:65 59.28134:65 59.30103:22 59.32330:43 59.33971:29 59.35164:15 59.40497:44 59.41525:35 59.49306:54 59.50974:9 59.52758:31 59.53782:47 59.66176:36 59.68510:6 59.71758:16 59.76323:35 59.92614:30 60.01654:417 60.04570…
61	96.9699	5.037	H3O4P	OP(=O)(O)O	NA	Ortophosphate	[M-H]-	Annotated via MS2 searching of NIM SECUF Samples in MSDIAL	0.77	TRUE	0.656	96.9696	H3O4P	Non-metal phosphates	NBIIXXVUZAFLBC-UHFFFAOYSA-N	OP(=O)(O)O	430	FALSE	TRUE	TRUE	Normalized unit: Intensity; Annotation method: MSMS-Public_all-neg-VS19_3	FALSE	FALSE	795	0	0	1	0.747	0.718	0.938	2	1	1.71	115.19	Neg_Met_SECUF_PQC_dil_it1	96.96998:324082 97.97465:5585 98.97931:0	40.23493:23 40.51885:20 41.65667:166 41.68427:9 42.65748:22 44.09421:18 45.75763:31 45.89904:76 46.24844:17 46.38526:14 47.09228:26 47.97938:29 47.99022:5 48.21622:29 48.26680:21 49.47516:14 49.60195:21 49.66348:49 50.04155:25 50.83515:62 53.25083:17 53.55772:45 54.61717:39 55.05801:16 56.10279:9 58.46964:64 58.49165:8 59.01355:1814 59.04073:52 59.05396:68 59.06296:13 59.10951:22 59.25581:27 59.3…
62	121.03	4.501	C7H8O3	OC1=CC=CC(OC)=C1O	NA	3-Methoxycatechol	[M-H2O-H]-	Annotated via MS2 searching of NIM SECUF Samples in MSDIAL	0.62	TRUE	0.615	121.029	C7H8O3	Methoxyphenols	LPYUENQFPVNPHY-UHFFFAOYSA-N	OC1=CC=CC(OC)=C1O	430	FALSE	TRUE	TRUE	Normalized unit: Intensity; Annotation method: MSMS-Public_all-neg-VS19_3	FALSE	FALSE	1351	0	0	1	0.664	0.619	0.825	1	0.2	1.45	816446	Neg_Met_SECUF_PQC_dil_it2	121.02951:2782784 122.03418:201564 123.03885:18825	40.51958:44 40.67067:13 40.69230:45 41.69058:32 41.97996:17 42.15335:126 42.32012:29 42.54304:7 43.11323:42 43.29162:19 43.75206:86 44.29863:47 44.44310:16 45.08614:105 45.94143:28 45.98759:26 46.15895:89 46.17191:96 46.38228:22 46.42357:72 46.44131:40 47.06834:19 47.12718:13 47.54504:10 48.85247:32 49.16896:13 49.24209:57 49.25286:20 49.28784:15 49.32699:23 51.18475:24 51.81257:14 52.39163:15 52…
63	129.056	2.682	C6H10O3	O=C(O)CCCC(=O)C	NA	low score: 4-Acetylbutyric acid	[M-H]-	Annotated via MS2 searching of NIM SECUF Samples in MSDIAL	1	TRUE	-1	129.056	C6H10O3	Medium-chain fatty acids	MGTZCLMLSSAXLD-UHFFFAOYSA-N	O=C(O)CCCC(=O)C	530	FALSE	TRUE	FALSE	Normalized unit: Intensity; Annotation method: MSMS-Neg-FiehnHILIC (1)_1	FALSE	FALSE	1515	0	0	1	0.487	0.621	0.643	1	0.11	1.287	18920.4	Neg_Met_SECUF_PQC_dil_it2	129.05591:105074 130.06058:6030 131.06524:0	41.19092:20 41.21529:45 41.38857:16 41.59798:19 41.96027:26 41.96826:7 42.09880:13 42.18902:12 42.21222:24 42.70268:8 43.18271:29 43.59283:11 43.64781:55 44.13331:27 44.29796:47 44.75342:9 44.90578:16 44.93867:6 45.59085:35 46.19952:11 46.23850:13 46.45568:16 46.79806:10 46.88033:47 47.07561:201 47.11791:5 47.13454:8 47.51518:26 47.81667:137 47.84229:6 47.97454:6 48.07090:160 48.08893:29 48.25968…
64	141.02	18.282	C6H6O4	O=C1C=C(OC=C1O)CO	NA	Kojic Acid	[M-H]-	Annotated via MS2 searching of NIM SECUF Samples in MSDIAL	0.15	TRUE	-1	141.019	C6H6O4	Pyranones and derivatives	BEJNERDRQOWKJM-UHFFFAOYSA-N	O=C1C=C(OC=C1O)CO	430	FALSE	TRUE	TRUE	Normalized unit: Intensity; Annotation method: MSMS-Public_all-neg-VS19_3	FALSE	FALSE	1950	0	0	0.99	0.707	1	0.67	1	0.06	1.582	494.8	Neg_Met_SECUF_PQC_dil_it1	141.02003:14792853 142.02470:1080248 143.02937:203002	43.14208:22 47.05159:15 48.57034:44 48.59392:13 48.83145:47 52.30115:37 52.30926:22 53.07276:51 54.17905:24 54.38668:11 54.43131:27 55.34869:44 55.54774:81 55.58282:8 57.14004:13 58.00622:23 58.65867:32 58.67974:34 58.78044:36 58.95327:66 59.01381:42226 59.06222:845 59.12839:203 59.14837:113 59.15862:93 59.17996:95 59.19594:35 59.20682:48 59.21934:8 59.23304:154 59.24782:73 59.26088:142 59.27414:…
65	141.02	18.747	C6H6O4	O=C1C=C(OC=C1O)CO	NA	Kojic Acid	[M-H]-	Annotated via MS2 searching of NIM SECUF Samples in MSDIAL	0.08	TRUE	-1	141.019	C6H6O4	Pyranones and derivatives	BEJNERDRQOWKJM-UHFFFAOYSA-N	O=C1C=C(OC=C1O)CO	430	FALSE	TRUE	TRUE	Normalized unit: Intensity; Annotation method: MSMS-Public_all-neg-VS19_3	FALSE	FALSE	1956	0	0	0.98	0.707	1	0.67	1	0.06	1.577	424.69	Neg_Met_SECUF_PQC_dil_it3	141.02032:14668299 142.02499:1107772 143.02966:211243	40.26132:44 40.28222:18 40.34964:28 41.14939:90 41.17531:30 41.18462:6 41.32189:14 43.20167:50 44.65172:19 45.88239:5 46.91070:22 46.91881:6 48.39641:18 48.45416:26 48.49787:30 49.27536:65 50.83933:18 52.68594:125 53.27162:23 53.81902:24 53.96227:38 54.31406:11 59.01403:16755 59.06241:165 59.08318:55 59.11067:48 59.13350:33 59.14877:45 59.15847:25 59.18122:49 59.20272:55 59.21859:29 59.23086:26 5…
66	207.013	1.847	C10H8O3S	OS(=O)(=O)C1=CC2=CC=CC=C2C=C1	NA	2-Naphthalenesulfonic acid; LC-ESI-ITFT; MS2; CE	[M-H]-	Annotated via MS2 searching of NIM SECUF Samples in MSDIAL	1	TRUE	-1	207.012	C10H8O3S	2-naphthalene sulfonates	KVBGVZZKJNLNJU-UHFFFAOYSA-N	OS(=O)(=O)C1=CC2=CC=CC=C2C=C1	430	FALSE	TRUE	TRUE	Normalized unit: Intensity; Annotation method: MSMS-Neg-MassBank (1)_2	FALSE	FALSE	4002	0	0	0.98	0.962	0.951	0.962	3	1	1.934	79494.2	Neg_Met_SECUF_PQC_dil_it1	207.01312:662524 208.01779:77767 209.02246:0	40.13464:7 40.24426:24 40.70733:10 40.76457:81 41.30846:8 43.38834:87 43.57237:55 44.02082:10 44.97346:34 47.55095:21 48.78261:14 49.29538:8 51.05154:21 51.26922:41 51.63877:14 52.38943:14 53.06840:21 56.48359:60 56.59013:21 57.85089:31 59.01392:261 59.06214:5 59.17591:20 59.25057:18 59.26122:5 60.78611:6 61.26800:110 61.29686:7 61.48182:29 61.98722:166 62.00689:15 62.02385:5 64.39018:19 65.03409…
67	233.156	1.583	C15H22O2	O=C1C(=CCCC(=C)C2CC(C)(C)C2C1)CO	NA	(1R,4Z,9S)-4-(hydroxymethyl)-11,11-dimethyl-8-methylidenebicyclo[7.2.0]undec-4-en-3-one	[M-H]-	Annotated via MS2 searching of NIM SECUF Samples in MSDIAL	1	TRUE	-1	233.155	C15H22O2	Sesquiterpenoids	GVUHIWDAWNDBKR-RLLAQXBXSA-N	O=C1C(=CCCC(=C)C2CC(C)(C)C2C1)CO	430	FALSE	TRUE	TRUE	Normalized unit: Intensity; Annotation method: MSMS-Public_all-neg-VS19_3	FALSE	FALSE	4841	0	0	0.98	0.827	0.912	0.72	3	0.13	1.623	15631.5	Neg_Met_SECUF_PQC_dil_it3	233.15559:180967 234.16026:33066 235.16493:34049	40.14364:157 42.61743:18 43.66364:8 45.41640:41 46.47983:18 49.11829:35 49.85050:33 50.38433:22 50.63577:17 52.88364:17 53.39377:20 53.77377:25 59.01348:5142 59.05022:108 59.06172:38 59.10425:45 59.12574:38 59.13882:44 59.15954:17 59.17044:8 59.18755:30 59.21331:10 59.23719:25 59.25203:6 59.26158:20 59.27882:12 59.34375:43 59.36818:5 59.49835:16 60.00682:95 60.01748:252 60.97442:23 60.99103:268 6…
68	255.234	40.73	C16H32O2	O=C(OCC)CCCCCCCCCCCCC	NA	Ethyl myristate	[M-H]-	Annotated via MS2 searching of NIM SECUF Samples in MSDIAL	0.15	TRUE	-1	255.233	C16H32O2	Fatty acid esters	MMKRHZKQPFCLLS-UHFFFAOYSA-N	O=C(OCC)CCCCCCCCCCCCC	430	FALSE	TRUE	TRUE	Normalized unit: Intensity; Annotation method: MSMS-Neg-FiehnHILIC (1)_1	FALSE	FALSE	5563	0	0	0.99	0.639	0.68	0.828	1	0.17	1.46	4.74	Neg_Met_SECUF_PQC_dil_it2	255.23357:16824 256.23823:3488 257.24290:0	40.77281:106 40.92916:40 41.78170:22 41.79003:60 41.95098:6 41.96554:13 42.31685:31 42.32951:27 43.06468:23 43.42071:44 44.14011:37 44.21595:40 44.26345:36 44.35863:21 44.64213:48 44.70616:61 44.71866:29 45.22880:7 45.42117:26 45.63280:26 45.71564:12 45.83522:50 45.88229:6 45.96905:130 46.63676:28 46.66324:46 46.67334:7 46.95177:9 47.63679:54 48.00617:22 48.35166:212 48.43724:40 48.59616:52 48.90…
69	265.149	38.439	C12H26O4S	OS(=O)(=O)OCCCCCCCCCCCC	NA	C12-AS (TENTATIVE)	[M-H]-	Annotated via MS2 searching of NIM SECUF Samples in MSDIAL	1	TRUE	-1	265.148	C12H26O4S	Sulfuric acid monoesters	MOTZDAYCYVMXPC-UHFFFAOYSA-N	OS(=O)(=O)OCCCCCCCCCCCC	430	FALSE	TRUE	TRUE	Normalized unit: Intensity; Annotation method: MSMS-Public_all-neg-VS19_3	FALSE	FALSE	5781	0	0	0.98	0.905	0.875	0.875	2	1	1.839	1751.27	Neg_Met_SECUF_PQC_dil_it1	265.14890:22228 266.15356:3203 267.15823:0	40.66307:21 40.76011:48 40.94541:15 41.05378:29 41.14623:18 41.64562:49 41.95806:16 42.16238:81 42.34645:23 42.68194:31 42.75488:12 43.12168:10 43.38932:122 43.51778:20 43.67576:16 43.88700:22 43.94773:13 44.03267:36 44.54343:23 44.63581:10 44.87208:144 44.89028:12 45.08786:52 45.23383:6 45.50637:31 45.59414:15 45.66378:70 45.67409:25 46.31003:18 46.55265:27 47.10007:120 47.16930:12 47.32153:37 4…
70	281.249	4.377	C18H34O2	O=C(O)CCCCCCCC=CCCCCCCCC	NA	Oleic acid	[M-H]-	Annotated via MS2 searching of NIM SECUF Samples in MSDIAL	0.54	TRUE	-1	281.249	C18H34O2	Long-chain fatty acids	ZQPPMHVWECSIRJ-UHFFFAOYSA-N	O=C(O)CCCCCCCC=CCCCCCCCC	430	FALSE	TRUE	TRUE	Normalized unit: Intensity; Annotation method: MSMS-Neg-FiehnHILIC (1)_1	FALSE	FALSE	6193	0	0	1	0.622	0.68	0.866	1	1	1.606	144.81	Neg_Met_SECUF_PQC_dil_it1	281.24881:95518 282.25348:19765 283.25815:118299	40.39170:12 40.41959:13 41.28395:12 42.32807:62 42.55597:56 43.38747:68 43.40115:9 43.92572:202 43.98399:49 45.38006:33 45.66848:42 45.91542:61 47.07280:31 47.30700:29 47.37571:7 48.61296:11 48.79220:24 49.81572:89 49.83331:29 49.84356:6 49.86350:32 49.90556:18 51.13056:18 51.69065:21 52.00506:62 52.09113:226 52.12868:7 52.68503:16 52.97819:60 55.47207:49 55.68925:28 55.92128:97 56.24713:14 56.70…
71	281.249	40.745	C18H34O2	O=C(O)CCCCCCCC=CCCCCCCCC	NA	Oleic acid	[M-H]-	Annotated via MS2 searching of NIM SECUF Samples in MSDIAL	0.23	TRUE	-1	281.249	C18H34O2	Long-chain fatty acids	ZQPPMHVWECSIRJ-UHFFFAOYSA-N	O=C(O)CCCCCCCC=CCCCCCCCC	430	FALSE	TRUE	TRUE	Normalized unit: Intensity; Annotation method: MSMS-Neg-FiehnHILIC (1)_1	FALSE	FALSE	6196	0	0	0.99	0.786	0.719	0.866	1	1	1.701	12.01	Neg_Met_SECUF_PQC_dil_it3	281.24939:11421 282.25406:1969 283.25873:11357	40.28083:28 40.40628:19 41.21081:15 41.22009:31 41.23487:11 41.90926:58 42.00028:27 42.46539:40 42.52498:166 42.75280:70 43.26005:9 43.27907:55 43.43527:22 43.67990:124 44.09184:53 44.63119:87 44.68024:25 44.68965:10 44.88573:20 44.91103:36 45.21238:151 45.23577:8 45.44924:31 45.51122:138 45.51782:104 45.54371:6 45.56300:53 45.80846:20 46.16841:18 46.41073:47 46.52152:23 46.53723:32 46.69527:18 4…
72	283.265	40.787	C18H36O2	O=C(O)CCCCCCCCCCCCCCCCC	NA	Stearic acid	[M-H]-	Annotated via MS2 searching of NIM SECUF Samples in MSDIAL	0.08	TRUE	-1	283.264	C18H36O2	Long-chain fatty acids	QIQXTHQIDYTFRH-UHFFFAOYSA-N	O=C(O)CCCCCCCCCCCCCCCCC	430	FALSE	TRUE	TRUE	Normalized unit: Intensity; Annotation method: MSMS-Neg-FiehnHILIC (1)_1	FALSE	FALSE	6266	0	0	0.99	0.694	0.69	0.859	1	0.5	1.556	7.03	Neg_Met_SECUF_PQC_dil_it2	283.26505:12091 284.26971:2290 285.27438:0	40.18731:48 40.27150:47 40.59043:31 40.65388:99 40.67626:48 40.86093:19 41.32639:20 41.36841:13 41.47602:38 41.64151:65 42.30103:5 42.45864:29 42.48120:65 42.86646:59 42.91610:18 43.08329:52 43.21453:59 43.26468:40 43.47859:21 43.54816:42 43.83501:29 44.03671:8 44.07346:44 44.20663:50 44.24826:11 44.43786:17 44.72100:56 44.80648:12 44.84815:28 44.89214:46 45.35394:18 45.40397:68 45.44528:28 45.75…
73	283.267	2.462	C18H36O2	O=C(O)CCCCCCCCCCCCCCCCC	NA	low score: Stearic acid	[M-H]-	Annotated via MS2 searching of NIM SECUF Samples in MSDIAL	0.77	TRUE	-1	283.264	C18H36O2	Long-chain fatty acids	QIQXTHQIDYTFRH-UHFFFAOYSA-N	O=C(O)CCCCCCCCCCCCCCCCC	530	FALSE	TRUE	FALSE	Normalized unit: Intensity; Annotation method: MSMS-Neg-FiehnHILIC (1)_1	FALSE	FALSE	6269	0	0	0.99	0.578	0.628	0.859	1	0.5	1.468	6294.56	Neg_Met_SECUF_PQC_dil_it1	283.26498:1489274 284.26965:280860 285.27432:33555	40.24647:10 40.74294:30 40.79235:13 40.91905:87 41.33965:16 41.49844:12 42.41801:22 42.78163:59 42.93783:29 43.20154:19 43.44580:102 43.45933:14 43.68838:6 43.77142:75 44.09431:17 45.77477:10 46.01866:113 46.03424:12 46.04420:7 46.33646:27 47.65867:105 47.84234:23 48.23562:21 48.88060:20 48.91290:43 48.92730:6 49.24656:45 50.53159:28 50.60536:39 50.62363:28 50.97501:25 51.24611:12 53.25525:5 53.6…
74	293.176	39.173	C15H22O2	O=C(O)C(=C)C1CC=C2CCCC(C)C2(C)C1	NA	2-[(2R,8S,8aR)-8,8a-dimethyl-2,3,5,6,7,8-hexahydro-1H-naphthalen-2-yl]prop-2-enoic acid	[M+CH3COO]-	Annotated via MS2 searching of NIM SECUF Samples in MSDIAL	0.23	TRUE	7.622	293.176	C15H22O2	Eremophilane, 8,9-secoeremophilane and furoeremophilane sesquiterpenoids	FMWJHXDPCQWVEJ-JVLSTEMRSA-N	O=C(O)C(=C)C1CC=C2CCCC(C)C2(C)C1	430	FALSE	TRUE	TRUE	Normalized unit: Intensity; Annotation method: MSMS-Public_all-neg-VS19_3	FALSE	FALSE	6517	0	0	1	0.754	0.763	0.94	5	1	1.737	5.89	Neg_Met_SECUF_PQC_dil_it1	293.17548:19002 294.18014:3667 295.18481:0	40.22433:9 40.91635:9 41.18429:21 41.27357:62 41.50841:85 41.99398:75 42.39386:42 42.42250:5 42.47166:10 42.66481:46 42.68186:31 42.84217:9 43.00049:34 43.08874:68 43.59525:18 43.75064:24 44.05308:29 44.31649:122 44.95095:117 44.96894:16 45.10075:132 45.12560:6 45.21059:40 45.26396:11 45.92707:5 46.02794:34 47.02057:8 47.14608:58 47.50192:29 47.81195:129 47.89865:15 48.12267:18 48.15735:182 48.18…
75	293.181	1.47	C14H30O4S	CCCCCCCCCCCCCCOS(O)(=O)=O	NA	Tetradecylsulfate	[M-H]-	Annotated via MS2 searching of NIM SECUF Samples in MSDIAL	1	TRUE	12.641	293.179	C14H30O4S	Sulfuric acid monoesters	URLJMZWTXZTZRR-UHFFFAOYSA-N	CCCCCCCCCCCCCCOS(O)(=O)=O	430	FALSE	TRUE	TRUE	Normalized unit: Intensity; Annotation method: MSMS-Public_all-neg-VS19_3	FALSE	FALSE	6531	0	0	0.98	0.627	0.837	0.896	2	0.33	1.574	3575.52	Neg_Met_SECUF_PQC_dil_it1	293.18030:1293644 294.18497:203913 295.18963:0	40.57197:19 41.08907:11 41.16728:15 41.55106:29 41.75788:21 42.20506:63 42.80956:70 42.85819:29 46.42313:33 49.79197:64 49.95669:8 50.28851:41 52.76281:10 52.85331:12 54.70867:9 54.84009:15 55.30678:7 57.58047:80 58.64105:6 58.68620:7 58.79374:16 59.01379:8527 59.05143:217 59.06632:73 59.08351:70 59.10559:66 59.12020:71 59.14473:33 59.16266:29 59.18206:28 59.19724:23 59.21061:17 59.22547:17 59.24…
76	297.244	1.959	C18H34O3	O=C(O)CCCCCCCC1OC1(CCCCCCCC)	NA	FA 18:1+1O; PlaSMA ID-585	[M-H]-	Annotated via MS2 searching of NIM SECUF Samples in MSDIAL	1	TRUE	10.3	297.244	C18H34O3	Oxidized fatty acids	IMYZYCNQZDBZBQ-UHFFFAOYNA-N	O=C(O)CCCCCCCC1OC1(CCCCCCCC)	430	FALSE	TRUE	TRUE	Normalized unit: Intensity; Annotation method: MSMS-Public_all-neg-VS19_3	FALSE	FALSE	6642	0	0	1	0.654	0.831	0.87	1	0.33	1.588	11996.4	Neg_Met_SECUF_PQC_dil_it1	297.24423:134278 298.24890:36962 299.25357:95751	40.99117:16 41.15834:13 45.95039:5 47.38839:13 47.44135:19 52.10514:15 55.35487:9 57.46038:7 58.68774:22 58.79263:45 59.01353:664 59.05114:14 59.11227:26 59.17587:20 59.22394:31 59.25060:12 60.03339:19 60.47682:70 60.62699:15 61.28338:57 61.47229:17 61.98874:374 62.01285:24 62.08358:87 62.11063:5 62.30743:7 63.58572:44 64.17178:24 65.38495:23 66.10378:68 67.80414:23 68.23409:13 68.41700:5 68.9932…
77	325.184	4.341	C18H30O3S	CCCCCCCCCCCCC1=CC=C(C=C1)S(O)(=O)=O	NA	low score: Dodecylbenzenesulfonic acid	[M-H]-	Annotated via MS2 searching of NIM SECUF Samples in MSDIAL	0.38	TRUE	23.195	325.184	C18H30O3S	Benzenesulfonic acids and derivatives	KWXICGTUELOLSQ-UHFFFAOYSA-N	CCCCCCCCCCCCC1=CC=C(C=C1)S(O)(=O)=O	530	FALSE	TRUE	FALSE	Normalized unit: Intensity; Annotation method: MSMS-Public_all-neg-VS19_3	FALSE	FALSE	7289	0	0	1	0.542	0.702	0.874	1	0.25	1.453	7197.31	Neg_Met_SECUF_PQC_dil_it3	325.18384:21106 326.18851:4322 327.19317:0	40.03371:37 40.21113:20 40.43267:16 40.47037:100 40.48349:19 40.60903:28 40.86668:26 40.92776:118 40.95881:5 41.03302:41 41.45846:46 41.66881:15 41.79183:6 41.91808:144 42.13921:28 42.14504:17 42.18398:31 42.49461:17 42.98295:36 43.25259:19 43.32932:14 43.41700:28 43.52704:15 43.61037:18 43.84027:55 43.90428:25 44.82464:42 45.08228:26 45.38684:82 45.63938:196 45.66738:35 45.70316:16 45.92082:22 4…
78	325.185	2.278	C18H30O3S	CCCCCCCCCCCCC1=CC=C(C=C1)S(O)(=O)=O	NA	Dodecylbenzenesulfonic acid	[M-H]-	Annotated via MS2 searching of NIM SECUF Samples in MSDIAL	0.69	TRUE	23.195	325.184	C18H30O3S	Benzenesulfonic acids and derivatives	KWXICGTUELOLSQ-UHFFFAOYSA-N	CCCCCCCCCCCCC1=CC=C(C=C1)S(O)(=O)=O	430	FALSE	TRUE	TRUE	Normalized unit: Intensity; Annotation method: MSMS-Public_all-neg-VS19_3	FALSE	FALSE	7292	0	0	1	0.682	0.759	0.923	2	0.5	1.612	2447.71	Neg_Met_SECUF_PQC_dil_it2	325.18445:17315 326.18912:4334 327.19378:0	40.14112:39 40.28200:118 40.33917:81 40.46252:93 40.92777:43 40.94443:5 41.24230:13 41.29737:53 42.09074:34 42.10100:55 42.33439:12 42.35369:13 43.03801:105 43.05565:12 45.89130:28 45.95506:171 45.99251:15 46.08002:14 46.74362:27 47.05351:18 47.06574:5 47.20107:25 47.24143:27 47.74663:49 47.94788:96 48.14479:59 48.54566:127 48.82925:229 48.85463:11 48.86906:6 49.16921:23 49.21043:22 49.46734:14 4…
79	325.195	1.523	C20H26N2O2	OC(C=1C=CN=C2C=CC(OC)=CC21)C3N4CCC(C3)C(C4)CC	NA	HYDROQUINIDINE	[M-H]-	Annotated via MS2 searching of NIM SECUF Samples in MSDIAL	1	TRUE	-1	325.192	C20H26N2O2	Cinchona alkaloids	LJOQGZACKSYWCH-UHFFFAOYSA-N	OC(C=1C=CN=C2C=CC(OC)=CC21)C3N4CCC(C3)C(C4)CC	430	FALSE	TRUE	TRUE	Normalized unit: Intensity; Annotation method: MSMS-Public_all-neg-VS19_3	FALSE	FALSE	7295	0	0	0.77	0.901	0.802	0.854	1	0.33	1.578	1432346	Neg_Met_SECUF_PQC_dil_it1	325.18854:13342991 326.19321:4139512 327.19787:0	42.02526:11 46.24168:7 51.24946:25 52.76400:96 52.79320:5 53.08008:21 56.50180:14 58.18810:23 59.01319:783 59.09914:44 59.11269:33 59.13092:31 59.15251:14 60.98812:196 61.93210:25 61.98710:167 62.01303:8 70.01945:10 96.96030:110 96.97895:17 96.99850:7 99.59394:6 112.97992:69 116.92748:145 116.95542:9 116.97099:5 123.99951:31 129.25971:19 130.53267:13 131.40268:46 133.20858:41 138.35592:86 141.713…
80	337.236	2.492	C20H36O5	OCCC1(OC2(CC1)C(C)CCC3C(C)(CO)C(O)CCC32C)CO	NA	Lagochilin	[M-H2O-H]-	Annotated via MS2 searching of NIM SECUF Samples in MSDIAL	1	TRUE	7.336	337.238	C20H36O5	Diterpenoids	XYPPDQHBNJURHU-RHFXQVJCSA-N	OCCC1(OC2(CC1)C(C)CCC3C(C)(CO)C(O)CCC32C)CO	430	FALSE	TRUE	TRUE	Normalized unit: Intensity; Annotation method: MSMS-Public_all-neg-VS19_3	FALSE	FALSE	7563	0	0	0.94	0.892	0.843	0.827	2	0.33	1.671	11061.5	Neg_Met_SECUF_PQC_dil_it1	337.23672:121918 338.24139:25439 339.24606:0	40.52800:126 40.69961:26 40.72663:29 40.83420:29 41.37045:61 41.82745:7 41.89961:31 42.71075:12 42.95821:18 43.06929:14 43.12858:167 43.14677:17 43.27382:33 43.52266:108 44.55473:34 45.97617:44 45.98554:7 47.21300:5 47.68541:142 48.01948:15 48.28343:29 48.36997:18 49.48760:35 49.98682:6 50.38043:43 50.77276:15 51.16604:99 51.51627:201 51.84276:29 51.87513:31 52.77560:23 54.00099:11 54.43639:27 56…
81	337.237	1.96	C20H36O5	OCCC1(OC2(CC1)C(C)CCC3C(C)(CO)C(O)CCC32C)CO	NA	Lagochilin	[M-H2O-H]-	Annotated via MS2 searching of NIM SECUF Samples in MSDIAL	1	TRUE	7.336	337.238	C20H36O5	Diterpenoids	XYPPDQHBNJURHU-RHFXQVJCSA-N	OCCC1(OC2(CC1)C(C)CCC3C(C)(CO)C(O)CCC32C)CO	430	FALSE	TRUE	TRUE	Normalized unit: Intensity; Annotation method: MSMS-Public_all-neg-VS19_3	FALSE	FALSE	7564	0	0	0.84	0.715	0.674	0.819	2	0.33	1.441	8531.38	Neg_Met_SECUF_PQC_dil_it1	337.23544:31689 338.24011:7337 339.24478:0	40.04175:119 40.06275:10 40.07564:6 40.85866:26 42.54025:24 42.61903:16 43.11598:16 43.24442:29 43.39463:101 43.40824:26 43.52906:15 44.59706:27 44.66062:18 44.67904:111 44.70037:8 44.95504:9 45.16396:36 45.24998:97 45.36785:10 46.28167:32 46.49591:27 46.63749:63 47.21784:28 47.62653:28 49.83229:81 49.92881:17 52.01076:11 52.26989:11 52.37619:12 52.38456:5 52.66524:20 52.99920:67 53.30163:31 54.0…
82	417.212	1.506	C20H34O9	null	NA	low score: C20H34O9; PlaSMA ID-1074	[M-H]-	Annotated via MS2 searching of NIM SECUF Samples in MSDIAL	1	TRUE	4.16	417.212	C20H34O9	Formula predicted	null	null	530	FALSE	TRUE	FALSE	Normalized unit: Intensity; Annotation method: MSMS-Public_all-neg-VS19_3	FALSE	FALSE	9140	0	0	0.99	0.517	0.607	0.905	1	0.5	1.3	23384.4	Neg_Met_SECUF_PQC_dil_it3	417.21259:119198 418.21725:33052 419.22192:8851	40.11939:19 40.56744:9 40.93553:63 42.74202:41 43.70187:11 44.52712:48 45.78548:28 51.04900:27 51.56578:23 52.64696:33 53.36133:10 53.44868:96 53.88168:20 54.39053:27 54.94533:18 55.66368:35 55.84599:19 56.46542:39 56.47328:13 56.52000:42 59.01301:690 59.05383:5 59.22670:8 59.26398:62 59.28796:45 59.35527:49 59.82855:21 60.23421:22 62.60022:41 62.75867:51 64.07045:143 64.83069:63 66.57637:79 66.5…
83	483.152	2.843	C22H28O12	O=C(OCC1OC(OCC(C)C2(O)COC(=O)C2)C(O)C(O)C1O)C=CC3=CC=C(O)C(O)=C3	NA	low score: [(2R,3S,4S,5R,6R)-3,4,5-trihydroxy-6-[2-(3-hydroxy-5-oxooxolan-3-yl)propoxy]oxan-2-yl]methyl (E)-3-(3,4-dihydroxyphenyl)prop-2-enoate	[M-H]-	Annotated via MS2 searching of NIM SECUF Samples in MSDIAL	0.23	TRUE	1.966	483.151	C22H28O12	Coumaric acids and derivatives	YNPOIPFNQJKGQJ-SALKWGHLSA-N	O=C(OCC1OC(OCC(C)C2(O)COC(=O)C2)C(O)C(O)C1O)C=CC3=CC=C(O)C(O)=C3	530	FALSE	TRUE	FALSE	Normalized unit: Intensity; Annotation method: MSMS-Public_all-neg-VS19_3	FALSE	FALSE	10356	0	0	0.98	0.57	0.889	0.827	1	0.1	1.511	6043.54	Neg_Met_SECUF_PQC_dil_it3	483.15182:10530 484.15649:3847 485.16116:2329	40.12753:65 40.14331:15 40.22224:82 40.37259:8 40.54965:6 40.62204:20 40.85848:37 40.87178:10 40.91380:27 40.91980:17 41.02922:119 41.12910:46 41.18521:82 41.20359:18 41.42854:44 41.48199:27 41.52659:49 41.88383:25 41.91571:156 41.93755:7 42.03072:170 42.05815:10 42.07426:28 42.23673:11 42.33781:32 42.37371:23 42.45095:29 42.50483:81 42.66030:15 42.81737:7 43.18747:7 43.44484:65 43.53086:25 43.90…
84	519.149	2.754	C25H28O12	O=C(O)C1=COC(OC2OC(CO)C(O)C(O)C2OC(=O)C=CC3=CC=C(O)C=C3)C4C(=C)C(O)CC14	NA	1-[4,5-dihydroxy-6-(hydroxymethyl)-3-[(E)-3-(4-hydroxyphenyl)prop-2-enoyl]oxyoxan-2-yl]oxy-6-hydroxy-7-methylidene-4a,5,6,7a-tetrahydro-1H-cyclopenta[c]pyran-4-carboxylic acid	[M-H]-	Annotated via MS2 searching of NIM SECUF Samples in MSDIAL	0.85	TRUE	1.433	519.151	C25H28O12	Coumaric acid esters	QPNFBUARICHXGG-QPJJXVBHSA-N	O=C(O)C1=COC(OC2OC(CO)C(O)C(O)C2OC(=O)C=CC3=CC=C(O)C=C3)C4C(=C)C(O)CC14	430	FALSE	TRUE	TRUE	Normalized unit: Intensity; Annotation method: MSMS-Public_all-neg-VS19_3	FALSE	FALSE	10953	0	0	0.99	0.656	0.648	0.84	1	0.13	1.449	8695.05	Neg_Met_SECUF_PQC_dil_it1	519.15021:28115 520.15488:9023 521.15954:5354	40.03625:25 40.07318:18 40.41350:18 40.53669:13 41.62714:18 42.49274:7 42.71433:22 43.25575:23 43.44929:9 43.64337:57 43.92570:5 43.97357:79 44.30371:52 44.73052:62 45.11752:24 46.18029:8 46.19020:18 47.06642:32 47.11205:149 47.17220:124 47.26494:40 47.32724:44 47.71825:16 47.90229:31 48.01110:32 48.84263:28 49.58176:40 51.36992:21 51.46015:17 51.53936:108 51.57933:5 51.75083:8 52.14711:12 52.572…
85	89.0248	9.594	C3H6O3	O=C(O)CCO	NA	3-Hydroxypropanoic acid	[M-H]-	Annotated via MS2 searching of NIM UC Samples in MSDIAL	0.08	TRUE	-1	89.0244	C3H6O3	Beta hydroxy acids and derivatives	ALRHLSYJTWAHJZ-UHFFFAOYSA-N	O=C(O)CCO	430	FALSE	TRUE	TRUE	Normalized unit: Intensity; Annotation method: MSMS-Neg-FiehnHILIC (1)_1	FALSE	FALSE	521	0	0	1	0.902	0.938	0.813	1	0.2	1.723	596.41	Neg_Met_UC_PQC_dil_it3	89.02477:724162 90.02944:24994 91.03411:5142	40.44635:15 40.47325:15 40.55758:12 40.57153:30 40.61609:23 40.63065:73 40.78352:36 40.84983:52 40.86759:46 40.88025:58 41.04909:63 41.29967:22 41.43979:29 41.45905:11 41.50660:49 41.55518:34 41.62506:26 41.70068:22 41.97799:14 42.07453:51 42.10361:21 42.17762:17 42.19029:25 42.34622:34 42.54673:27 42.69065:14 42.75448:13 42.95836:18 43.00829:26 43.01503:10 43.13517:7 43.34209:16 43.35527:13 43.3…
86	117.02	21.173	C4H6O4	O=C1OCC(O)C1O	NA	Erythronolactone	[M-H]-	Annotated via MS2 searching of NIM UC Samples in MSDIAL	1	TRUE	-1	117.019	C4H6O4	Gamma butyrolactones	SGMJBNSHAZVGMC-UHFFFAOYNA-N	O=C1OCC(O)C1O	430	FALSE	TRUE	TRUE	Normalized unit: Intensity; Annotation method: MSMS-Neg-FiehnHILIC (1)_1	FALSE	FALSE	1053	0	0	1	0.694	0.733	0.672	3	0.33	1.491	11763.5	Neg_Met_UC_PQC_dil_it1	117.01975:133684 118.02442:6455 119.02909:207620	40.03881:58 40.09981:23 40.82939:52 40.92821:52 42.44781:12 43.09005:21 43.40386:33 43.79429:18 43.95730:81 44.88156:63 44.99002:20 45.62267:22 45.95557:8 47.14941:32 47.35846:7 47.46600:134 48.37025:24 48.56443:81 48.71659:15 49.11745:12 49.25689:37 49.63936:33 50.09133:34 50.10421:5 50.75348:31 51.93384:36 52.60782:32 53.00978:11 54.37675:5 54.62035:81 54.64098:9 54.78165:10 55.01836:221 55.053…
87	121.03	4.47	C7H8O3	OC1=CC=CC(OC)=C1O	NA	3-Methoxycatechol	[M-H2O-H]-	Annotated via MS2 searching of NIM UC Samples in MSDIAL	0.69	TRUE	0.615	121.029	C7H8O3	Methoxyphenols	LPYUENQFPVNPHY-UHFFFAOYSA-N	OC1=CC=CC(OC)=C1O	430	FALSE	TRUE	TRUE	Normalized unit: Intensity; Annotation method: MSMS-Public_all-neg-VS19_3	FALSE	FALSE	1127	0	0	1	0.901	0.938	0.825	1	0.2	1.728	161537	Neg_Met_UC_PQC_dil_it1	121.02962:701704 122.03429:56254 123.03895:5304	40.30782:23 41.90307:20 41.91948:80 42.04513:7 42.17554:69 42.20451:26 42.27492:26 42.34405:16 42.49026:16 42.74107:26 42.81320:32 42.94772:5 43.14646:53 43.77529:47 45.14516:39 45.29161:18 45.47381:25 45.69281:29 45.90108:21 46.31797:7 46.33176:19 46.47779:18 46.99807:68 47.68193:32 48.41558:23 48.96814:10 49.27150:118 49.30263:6 49.96530:11 50.02883:12 50.38908:9 50.73069:22 50.80308:135 51.593…
88	141.02	17.148	C6H6O4	O=C1C=C(OC=C1O)CO	NA	Kojic Acid	[M-H]-	Annotated via MS2 searching of NIM UC Samples in MSDIAL	0.46	TRUE	-1	141.019	C6H6O4	Pyranones and derivatives	BEJNERDRQOWKJM-UHFFFAOYSA-N	O=C1C=C(OC=C1O)CO	430	FALSE	TRUE	TRUE	Normalized unit: Intensity; Annotation method: MSMS-Public_all-neg-VS19_3	FALSE	FALSE	1630	0	0	0.92	0.707	1	0.67	1	0.06	1.548	2309.79	Neg_Met_UC_PQC_dil_it1	141.01732:495435 142.02199:24694 143.02665:6072	42.15449:23 43.07647:45 44.16809:79 44.18844:6 44.38876:53 44.75466:49 46.34221:5 46.38145:16 47.10137:10 47.38876:8 47.47227:12 48.81029:26 49.10594:51 50.56544:24 50.96966:54 51.40664:68 51.79042:14 53.21101:17 53.62297:11 54.18149:5 55.41527:26 55.53877:116 55.56467:10 56.20445:8 56.62196:27 57.15858:14 57.17436:18 57.79470:36 57.80350:17 58.10627:8 58.73655:47 58.75382:25 58.90924:36 59.01383…
89	141.02	18.354	C6H6O4	O=C1C=C(OC=C1O)CO	NA	Kojic Acid	[M-H]-	Annotated via MS2 searching of NIM UC Samples in MSDIAL	0.31	TRUE	-1	141.019	C6H6O4	Pyranones and derivatives	BEJNERDRQOWKJM-UHFFFAOYSA-N	O=C1C=C(OC=C1O)CO	430	FALSE	TRUE	TRUE	Normalized unit: Intensity; Annotation method: MSMS-Public_all-neg-VS19_3	FALSE	FALSE	1631	0	0	0.98	0.707	1	0.67	1	0.06	1.579	201.82	Neg_Met_UC_PQC_dil_it1	141.02026:14816093 142.02493:1095519 143.02960:196461	40.50272:72 40.77237:143 41.41544:14 41.44901:48 42.23169:58 44.44641:14 46.54326:20 47.75775:53 49.81613:23 50.87252:25 52.08487:25 56.24480:43 56.32263:9 56.44804:35 56.45989:9 56.54706:38 57.32604:10 57.98756:26 58.11438:12 58.43012:191 58.45220:21 58.69197:33 58.70369:35 58.82381:12 58.85740:13 59.01421:29134 59.06914:299 59.10462:125 59.11856:110 59.15171:104 59.17077:157 59.19246:168 59.237…
90	141.02	19.319	C6H6O4	O=C1C=C(OC=C1O)CO	NA	kojic acid	[M-H]-	Annotated via MS2 searching of NIM UC Samples in MSDIAL	0.15	TRUE	-1	141.019	C6H6O4	Pyranones and derivatives	BEJNERDRQOWKJM-UHFFFAOYSA-N	O=C1C=C(OC=C1O)CO	430	FALSE	TRUE	TRUE	Normalized unit: Intensity; Annotation method: MSMS-Public_all-neg-VS19_3	FALSE	FALSE	1634	0	0	0.98	0.713	1	0.689	2	0.1	1.593	364.07	Neg_Met_UC_PQC_dil_it3	141.02032:14967422 142.02499:1106778 143.02966:212218	41.17093:24 41.72749:24 44.60325:26 47.16079:36 53.67125:71 55.79185:6 56.06597:24 58.66173:23 58.67976:10 58.71700:20 58.80764:7 58.85736:32 58.92018:30 58.96884:15 59.01397:27999 59.09063:275 59.12400:171 59.16077:238 59.18992:113 59.21997:119 59.23536:62 59.25756:39 59.27263:67 59.29258:143 59.30825:78 59.33197:30 59.36248:42 59.38849:46 59.43122:23 59.43993:17 59.45760:29 59.51125:74 59.71076…
91	141.02	18.917	C6H6O4	O=C1C=C(OC=C1O)CO	NA	Kojic Acid	[M-H]-	Annotated via MS2 searching of NIM UC Samples in MSDIAL	0.08	TRUE	-1	141.019	C6H6O4	Pyranones and derivatives	BEJNERDRQOWKJM-UHFFFAOYSA-N	O=C1C=C(OC=C1O)CO	430	FALSE	TRUE	TRUE	Normalized unit: Intensity; Annotation method: MSMS-Public_all-neg-VS19_3	FALSE	FALSE	1635	0	0	0.98	0.707	1	0.67	1	0.06	1.577	705.8	Neg_Met_UC_PQC_dil_it3	141.02034:15048840 142.02501:1134072 143.02968:204144	41.14658:11 41.22848:81 43.06034:44 43.26944:58 44.90488:141 44.92720:14 44.94104:9 45.75826:68 46.78405:31 48.34084:33 49.05592:51 49.06602:36 49.31327:28 49.57998:10 50.32253:21 50.73343:39 50.77886:36 51.91259:10 52.02724:34 52.35822:73 52.99625:61 55.97270:16 56.48103:44 58.03572:53 58.41705:16 58.49744:9 58.64270:11 58.69037:35 58.82025:7 58.83604:19 59.01426:34476 59.11049:101 59.13345:59 5…
92	171.013	2.487	C7H8O3S	CC1=CC=C(C=C1)S(O)(=O)=O	NA	4-Methylbenzenesulfonic acid	[M-H]-	Annotated via MS2 searching of NIM UC Samples in MSDIAL	1	TRUE	10.209	171.012	C7H8O3S	p-Methylbenzenesulfonates	JOXIMZWYDAKGHI-UHFFFAOYSA-N	CC1=CC=C(C=C1)S(O)(=O)=O	430	FALSE	TRUE	TRUE	Normalized unit: Intensity; Annotation method: MSMS-Public_all-neg-VS19_3	FALSE	FALSE	2398	0	0	1	0.899	0.938	0.811	1	0.17	1.715	19809.7	Neg_Met_UC_PQC_dil_it1	171.01262:272556 172.01729:22157 173.02195:0	40.97629:25 42.40678:35 42.59349:56 43.76286:28 44.90616:24 45.99716:13 46.99395:6 49.33176:14 49.69915:76 49.71737:6 49.79661:66 50.13317:76 51.58195:11 54.25533:60 54.46007:52 55.35861:8 55.87274:41 56.08561:5 56.97569:27 56.99491:159 59.01280:298 60.41671:8 60.45162:16 61.98591:163 62.94164:29 63.76235:24 66.46039:33 66.56036:129 66.58419:8 67.77444:9 68.95986:41 69.28247:176 70.46850:12 71.14…
93	233.155	1.587	C15H22O2	O=C(O)C(=CCCC1(C)C2CC3C(C2)C31C)C	NA	(E)-5-(2,3-dimethyl-4,5,6,7-tetrahydro-1H-tricyclo[2.2.1.02,6]heptan-3-yl)-2-methylpent-2-enoic acid	[M-H]-	Annotated via MS2 searching of NIM UC Samples in MSDIAL	1	TRUE	-1	233.155	C15H22O2	Sesquiterpenoids	NZSCHTYUGUVLHG-WEVVVXLNSA-N	O=C(O)C(=CCCC1(C)C2CC3C(C2)C31C)C	430	FALSE	TRUE	TRUE	Normalized unit: Intensity; Annotation method: MSMS-Public_all-neg-VS19_3	FALSE	FALSE	4037	0	0	0.98	0.79	0.893	0.824	2	0.5	1.692	16787.7	Neg_Met_UC_PQC_dil_it1	233.15562:222182 234.16029:37726 235.16496:36975	41.49329:61 41.56911:26 42.00803:44 42.61560:6 43.65460:39 45.21294:17 46.05129:5 48.13991:29 49.90450:48 52.07762:16 53.21708:57 53.66242:132 53.69655:5 54.60243:47 55.61725:59 56.69444:59 56.71254:5 56.96214:7 57.75720:10 58.64905:99 58.67183:11 58.80434:5 58.84767:10 59.01372:2636 59.05217:63 59.06183:42 59.08043:21 59.12562:22 59.15809:6 59.18413:49 59.39701:26 59.54741:20 61.73036:9 61.99225…
94	265.149	38.44	C12H26O4S	OS(=O)(=O)OCCCCCCCCCCCC	NA	C12-AS (TENTATIVE)	[M-H]-	Annotated via MS2 searching of NIM UC Samples in MSDIAL	1	TRUE	-1	265.148	C12H26O4S	Sulfuric acid monoesters	MOTZDAYCYVMXPC-UHFFFAOYSA-N	OS(=O)(=O)OCCCCCCCCCCCC	430	FALSE	TRUE	TRUE	Normalized unit: Intensity; Annotation method: MSMS-Public_all-neg-VS19_3	FALSE	FALSE	4883	0	0	0.99	0.939	0.9	0.9	2	1	1.884	1821.27	Neg_Met_UC_PQC_dil_it1	265.14844:24795 266.15311:2600 267.15777:0	40.08499:28 40.10857:9 40.39589:39 40.62055:10 40.70042:78 40.76822:31 41.01435:20 41.33199:35 41.43838:27 41.52062:6 41.59022:97 41.60216:24 42.04216:133 42.74563:15 43.02624:11 43.46289:10 43.53151:6 43.58850:12 43.63042:114 44.10138:21 44.48338:23 44.51662:39 45.35712:30 45.44799:20 45.66271:22 46.48663:53 46.68721:8 47.32965:27 48.01796:83 48.29130:14 48.75856:79 49.25680:12 50.10253:35 51.40…
95	281.248	4.76	C18H34O2	O=C(O)CCCCCCCCCC=CCCCCCC	NA	Vaccenic acid	[M-H]-	Annotated via MS2 searching of NIM UC Samples in MSDIAL	0.46	TRUE	-1	281.249	C18H34O2	Long-chain fatty acids	UWHZIFQPPBDJPM-UHFFFAOYSA-N	O=C(O)CCCCCCCCCC=CCCCCCC	430	FALSE	TRUE	TRUE	Normalized unit: Intensity; Annotation method: MSMS-Neg-FiehnHILIC (1)_1	FALSE	FALSE	5250	0	0	0.99	0.654	0.658	0.866	1	1	1.607	43.72	Neg_Met_UC_PQC_dil_it3	281.24921:22364 282.25387:3612 283.25854:14719	40.28466:17 40.36763:51 40.39777:10 40.40635:16 40.50053:12 40.99561:48 41.26832:67 41.28613:5 41.47975:79 41.88649:83 42.15687:38 42.17743:18 42.49840:58 43.29067:39 43.37830:22 43.50845:106 43.52419:14 43.56984:15 44.38611:28 44.39992:60 44.46916:22 44.48299:5 44.53144:33 44.63534:39 44.64978:22 45.10258:113 45.75160:64 45.80495:30 45.88046:59 46.40602:18 46.55187:21 46.67495:15 46.79428:226 47…
96	281.25	1.647	C18H34O2	CCCCCCCCCCC/C=C\CCCCC(=O)O	NA	Petroselinic acid 1	[M-H]-	Annotated via MS2 searching of NIM UC Samples in MSDIAL	1	TRUE	5.089	281.249	C18H34O2	Long-chain fatty acids	CNVZJPUDSLNTQU-SEYXRHQNSA-N	CCCCCCCCCCC/C=C\CCCCC(=O)O	430	FALSE	TRUE	TRUE	Normalized unit: Intensity; Annotation method: MSMS-Public_all-neg-VS19_3	FALSE	FALSE	5257	0	0	0.98	0.945	0.819	0.866	1	1	1.826	1196.19	Neg_Met_UC_PQC_dil_it1	281.24966:583947 282.25433:117610 283.25900:0	40.43249:18 42.85670:119 43.04937:38 47.41620:26 50.40578:18 58.57228:145 58.84806:18 59.01281:674 59.05367:10 63.00212:18 64.34782:38 64.70198:21 65.90071:19 70.21959:14 73.87914:48 79.95442:157 79.97958:14 80.28036:16 82.91345:10 91.03901:248 91.07090:14 91.09404:11 92.04154:107 92.07044:14 94.97513:51 95.19603:6 96.17291:31 96.96032:404 97.01230:14 97.23721:14 97.32229:64 97.34590:22 97.60552:…
97	293.176	39.161	C15H22O2	O=C(O)C(=C)C1CC=C2CCCC(C)C2(C)C1	NA	2-[(2R,8S,8aR)-8,8a-dimethyl-2,3,5,6,7,8-hexahydro-1H-naphthalen-2-yl]prop-2-enoic acid	[M+CH3COO]-	Annotated via MS2 searching of NIM UC Samples in MSDIAL	0.38	TRUE	7.622	293.176	C15H22O2	Eremophilane, 8,9-secoeremophilane and furoeremophilane sesquiterpenoids	FMWJHXDPCQWVEJ-JVLSTEMRSA-N	O=C(O)C(=C)C1CC=C2CCCC(C)C2(C)C1	430	FALSE	TRUE	TRUE	Normalized unit: Intensity; Annotation method: MSMS-Public_all-neg-VS19_3	FALSE	FALSE	5516	0	0	0.99	0.785	0.782	0.949	4	0.8	1.729	11.32	Neg_Met_UC_PQC_dil_it1	293.17651:19935 294.18118:3722 295.18585:0	40.08702:15 40.15703:56 40.28638:45 40.42458:17 40.52564:17 40.55803:64 40.86314:111 40.88364:98 40.90529:7 41.23549:31 41.32401:40 41.45338:19 41.88199:20 41.89984:26 41.91775:47 42.82711:5 43.09005:5 43.10188:52 43.22617:17 43.64563:29 44.52340:11 44.80344:14 45.36907:66 45.38745:7 45.55562:53 45.68579:24 45.86861:41 45.90375:15 45.92679:16 46.00572:20 46.01858:8 46.24871:51 46.28627:53 46.5173…
98	297.154	38.464	C16H26O3S	OS(=O)(=O)c1ccc(cc1)C(CCC)CCCCCC	NA	C10-LAS (TENTATIVE)	[M-H]-	Annotated via MS2 searching of NIM UC Samples in MSDIAL	1	TRUE	-1	297.153	C16H26O3S	Benzenesulfonic acids and derivatives	NANHIUZYPFDGJS-UHFFFAOYSA-N	OS(=O)(=O)c1ccc(cc1)C(CCC)CCCCCC	430	FALSE	TRUE	TRUE	Normalized unit: Intensity; Annotation method: MSMS-Public_all-neg-VS19_3	FALSE	FALSE	5634	0	0	0.99	0.921	0.932	0.864	2	0.67	1.823	2288.4	Neg_Met_UC_PQC_dil_it1	297.15353:66004 298.15820:10966 299.16287:4235	40.03899:25 40.23830:6 40.41403:55 40.56993:95 41.14085:15 41.16885:12 41.94682:42 42.07516:16 42.15091:14 43.21565:13 43.55679:52 44.34800:35 45.01981:157 45.04603:12 45.12808:82 45.18434:74 45.27557:30 45.34617:47 45.62503:23 45.79132:16 45.98552:19 46.38298:34 46.74905:34 47.24629:14 47.27969:8 47.32015:20 47.93407:24 48.15941:48 48.35565:21 48.84275:30 48.91057:48 49.31149:54 49.54977:67 49.8…
99	325.194	1.524	C20H26N2O2	OC(C=1C=CN=C2C=CC(OC)=CC21)C3N4CCC(C3)C(C4)CC	NA	HYDROQUINIDINE	[M-H]-	Annotated via MS2 searching of NIM UC Samples in MSDIAL	1	TRUE	-1	325.192	C20H26N2O2	Cinchona alkaloids	LJOQGZACKSYWCH-UHFFFAOYSA-N	OC(C=1C=CN=C2C=CC(OC)=CC21)C3N4CCC(C3)C(C4)CC	430	FALSE	TRUE	TRUE	Normalized unit: Intensity; Annotation method: MSMS-Public_all-neg-VS19_3	FALSE	FALSE	6188	0	0	0.81	0.797	0.819	0.854	1	0.33	1.551	1418471	Neg_Met_UC_PQC_dil_it1	325.18884:13773348 326.19351:4445378 327.19818:0	40.34338:43 40.46171:5 42.35746:16 44.61244:21 45.57612:16 45.71548:39 46.84127:52 47.38896:5 51.60914:7 52.87747:81 52.89098:24 54.92475:23 56.05409:75 56.31344:23 56.60616:19 57.20765:56 59.01339:867 59.05380:18 59.25564:13 59.29051:27 59.49708:18 59.96671:71 60.10340:8 60.24219:13 60.43753:63 60.87712:27 60.99156:112 61.56975:10 61.98946:82 63.98789:22 64.56851:60 64.79901:11 64.88841:18 69.40…
100	337.237	1.96	C20H36O5	OCCC1(OC2(CC1)C(C)CCC3C(C)(CO)C(O)CCC32C)CO	NA	Lagochilin	[M-H2O-H]-	Annotated via MS2 searching of NIM UC Samples in MSDIAL	1	TRUE	7.336	337.238	C20H36O5	Diterpenoids	XYPPDQHBNJURHU-RHFXQVJCSA-N	OCCC1(OC2(CC1)C(C)CCC3C(C)(CO)C(O)CCC32C)CO	430	FALSE	TRUE	TRUE	Normalized unit: Intensity; Annotation method: MSMS-Public_all-neg-VS19_3	FALSE	FALSE	6436	0	0	0.93	0.657	0.641	0.841	2	0.33	1.448	10108.7	Neg_Met_UC_PQC_dil_it3	337.23648:92566 338.24115:18917 339.24582:0	40.09395:22 40.24496:112 40.26447:50 40.52334:30 40.61585:24 40.71505:75 40.88515:26 40.89178:5 41.01792:48 41.15772:19 41.87501:20 42.01378:41 42.07908:47 42.10129:15 42.37972:130 42.59531:41 42.71446:53 42.74083:18 42.88545:88 43.12842:12 43.39348:115 43.40697:23 43.43454:19 43.54119:103 43.67225:120 43.69125:7 43.72310:14 44.45784:15 44.53926:42 44.73984:32 44.98939:9 45.45050:31 45.59254:28 4…
101	341.11	17.385	C12H22O11	OCC1OC(OC2OC(CO)C(O)C(O)C2O)C(O)C(O)C1O	NA	Trehalose	[M-H]-	Annotated via MS2 searching of NIM UC Samples in MSDIAL	0.62	TRUE	-1	341.109	C12H22O11	O-glycosyl compounds	HDTRYLNUVZCQOY-UHFFFAOYNA-N	OCC1OC(OC2OC(CO)C(O)C(O)C2O)C(O)C(O)C1O	430	FALSE	TRUE	TRUE	Normalized unit: Intensity; Annotation method: MSMS-Neg-FiehnHILIC (1)_1	FALSE	FALSE	6501	0	0	0.97	0.74	0.748	0.766	1	0.5	1.567	1903.92	Neg_Met_UC_PQC_dil_it2d	341.11020:27869 342.11487:4316 343.11953:0	40.00560:78 40.14826:28 40.25911:77 40.57573:5 40.58575:28 40.99127:14 41.14166:27 41.14668:14 41.33292:32 41.48423:27 41.68713:5 41.79418:172 41.94840:15 42.12982:119 42.14609:19 42.18872:34 42.25842:5 43.20081:35 43.30786:19 43.34000:86 43.52353:63 43.66815:34 43.71648:13 43.73027:50 44.08273:15 44.32789:14 44.45378:26 46.39437:17 46.76962:26 47.05785:35 47.25727:87 47.30083:34 47.32225:33 47.6…
102	401.131	17.385	C12H22O11	OCC1OC(OC2OC(CO)C(O)C(O)C2O)C(O)C(O)C1O	NA	Trehalose	[M+CH3COO]-	Annotated via MS2 searching of NIM UC Samples in MSDIAL	0.62	TRUE	0.252	401.13	C12H22O11	O-glycosyl compounds	HDTRYLNUVZCQOY-LIZSDCNHSA-N	OCC1OC(OC2OC(CO)C(O)C(O)C2O)C(O)C(O)C1O	430	FALSE	TRUE	TRUE	Normalized unit: Intensity; Annotation method: MSMS-Public_all-neg-VS19_3	FALSE	FALSE	7627	0	0	1	0.856	0.863	0.965	10	0.59	1.779	4528.84	Neg_Met_UC_PQC_dil_it1	401.13031:26873 402.13498:3709 403.13965:0	40.29486:22 40.69397:11 41.09780:49 41.34583:15 41.48272:27 41.84893:53 41.85700:22 41.92264:111 41.95112:5 41.97517:113 42.09911:39 42.39128:19 43.03022:91 43.38085:14 43.50750:27 43.65010:17 43.86517:12 43.94448:39 44.23279:8 45.05073:14 45.64072:9 45.97387:29 46.02016:112 46.04189:9 46.47462:31 47.55164:7 47.77543:7 47.90466:57 47.93388:29 48.19232:10 48.88603:21 48.91021:30 49.19411:39 49.261…
