# Supplementary material for: Integrated Multiomics Enabled by Sequential Extraction for Comprehensive Molecular Profiling of Small Extracellular Vesicles
Source: Anal Chem. 2026 Jun 22;98(26):19603–14. doi: 10.1021/acs.analchem.6c01280 (PMC13347708; doi:10.1021/acs.analchem.6c01280)
Supplement: Supplementary file 24 [file ac6c01280_si_024.xlsx]

## Sheet: Sheet1
Table S3. MDA Cell Derived sEVs DIA-NN Protein Groups.
Protein.Group	Protein.Names	Genes	First.Protein.Description	MDA_sEVs_1	MDA_sEVs_2	MDA_sEVs_3
A0A024R1R8;Q9Y2S6	TMA7B_HUMAN;TMA7_HUMAN	TMA7;TMA7B	Translation machinery-associated protein 7B	13432.2	19718.5
A0A024RBG1	NUD4B_HUMAN	NUDT4B	Diphosphoinositol polyphosphate phosphohydrolase NUDT4B	58454.3	55545.8	54587.1
A0A075B6H7;A0A0C4DH55;P01624	KV315_HUMAN;KV37_HUMAN;KVD07_HUMAN	IGKV3-15;IGKV3-7;IGKV3D-7	Probable non-functional immunoglobulin kappa variable 3-7	32721.8	14646.2
A0A075B6K5;P80748	LV321_HUMAN;LV39_HUMAN	IGLV3-21;IGLV3-9	Immunoglobulin lambda variable 3-9	8084.31
A0A075B6P5;A0A075B6S2;A0A075B6S6;A0A087WW87;A0A0A0MRZ7;A2NJV5;P01614;P01615;P06310	KV228_HUMAN;KV229_HUMAN;KV230_HUMAN;KV240_HUMAN;KVD26_HUMAN;KVD28_HUMAN;KVD29_HUMAN;KVD30_HUMAN;KVD40_HUMAN	IGKV2-28;IGKV2-29;IGKV2-30;IGKV2-40;IGKV2D-26;IGKV2D-28;IGKV2D-29;IGKV2D-30;IGKV2D-40	Immunoglobulin kappa variable 2-28	22207.1	12591.3
A0A0A0MRZ8;P04433	KV311_HUMAN;KVD11_HUMAN	IGKV3-11;IGKV3D-11	Immunoglobulin kappa variable 3D-11	22980.6	10165
A0A0C4DH25	KVD20_HUMAN	IGKV3D-20	Immunoglobulin kappa variable 3D-20	31109.5	14076.9	17439
A0A0C4DH38	HV551_HUMAN	IGHV5-51	Immunoglobulin heavy variable 5-51		4635.54	10083.4
A0A0C4DH72;A0A0C4DH73;P01597;P01611;P04432	KV106_HUMAN;KV112_HUMAN;KV139_HUMAN;KVD12_HUMAN;KVD39_HUMAN	IGKV1-12;IGKV1-39;IGKV1-6;IGKV1D-12;IGKV1D-39	Immunoglobulin kappa variable 1-6	6001.68	3095.96	7182.98
A0A3B3IRV3	MCTS2_HUMAN	MCTS2	Malignant T-cell-amplified sequence 2		8840.13	10096.3
A0AV96	RBM47_HUMAN	RBM47	RNA-binding protein 47	7014.08	6485.36	14226
A0AVF1	IFT56_HUMAN	IFT56	Intraflagellar transport protein 56	6228.31	4108.97
A0AVT1	UBA6_HUMAN	UBA6	Ubiquitin-like modifier-activating enzyme 6	217182	222469	173672
A0FGR8	ESYT2_HUMAN	ESYT2	Extended synaptotagmin-2	55619.1	56476.8	60779.3
A0JNW5	BLT3B_HUMAN	BLTP3B	Bridge-like lipid transfer protein family member 3B	15762.6	17278.8
A0MZ66	SHOT1_HUMAN	SHTN1	Shootin-1	13997.9	11898	10554.7
A1A4S6	RHG10_HUMAN	ARHGAP10	Rho GTPase-activating protein 10	16830.7	14676.6
A1L0T0	HACL2_HUMAN	ILVBL	2-hydroxyacyl-CoA lyase 2	9816.19	11924.2	8857.03
A1L170	CA226_HUMAN	C1orf226	Uncharacterized protein C1orf226	25925.8	29724.7	27918.4
A2RRP1	NBAS_HUMAN	NBAS	NBAS subunit of NRZ tethering complex	7739.9	11636.4	1239.76
A2RU67	F234B_HUMAN	FAM234B	Protein FAM234B	10711.4	10244.6
A2RUC4	TYW5_HUMAN	TYW5	tRNA wybutosine-synthesizing protein 5	21634.6	21887.5
A2RUS2	DEND3_HUMAN	DENND3	DENN domain-containing protein 3	8258.52	8430.21
A3KN83	SBNO1_HUMAN	SBNO1	Protein strawberry notch homolog 1	18387.8	18047.9
A4D126	ISPD_HUMAN	CRPPA	D-ribitol-5-phosphate cytidylyltransferase	6780.1	6844.07
A4D1E9	GTPBA_HUMAN	GTPBP10	GTP-binding protein 10	8710.59	5352.48	11255.8
A4D1U4	DEN11_HUMAN	DENND11	DENN domain-containing protein 11	5774.38	7326.88
A4FU01	MTMRB_HUMAN	MTMR11	Myotubularin-related protein 11	14223.1	19304
A5D8V6	VP37C_HUMAN	VPS37C	Vacuolar protein sorting-associated protein 37C	16269.8	13414.8	22746.9
A5PLN9	TPC13_HUMAN	TRAPPC13	Trafficking protein particle complex subunit 13	13640.7	25837.1	19532.9
A5YKK6	CNOT1_HUMAN	CNOT1	CCR4-NOT transcription complex subunit 1	42058.2	44065.4	30908.2
A6NCE7;Q9GZQ8	MLP3B_HUMAN;MP3B2_HUMAN	MAP1LC3B;MAP1LC3B2	Microtubule-associated protein 1 light chain 3 beta 2	252477	182353	182747
A6ND36	FA83G_HUMAN	FAM83G	Protein FAM83G	167477	115284
A6NDG6	PGP_HUMAN	PGP	Glycerol-3-phosphate phosphatase	31720.9	25509.2	28882.9
A6NDU8	RIMC1_HUMAN	RIMOC1	RAB7A-interacting MON1-CCZ1 complex subunit 1	9461.33	6464.51	7615.01
A6NED2	RCCD1_HUMAN	RCCD1	RCC1 domain-containing protein 1	12344.1	14477.6
A6NFQ2	TCAF2_HUMAN	TCAF2	TRPM8 channel-associated factor 2	5059.25	5226.25
A6NHL2	TBAL3_HUMAN	TUBAL3	Tubulin alpha chain-like 3	292037	268614	258997
A6NHR9	SMHD1_HUMAN	SMCHD1	Structural maintenance of chromosomes flexible hinge domain-containing protein 1	41917.2	40026.3	28541.6
A6NHX0	CAST2_HUMAN	CASTOR2	Cytosolic arginine sensor for mTORC1 subunit 2		3824.42
A6NI79	CCD69_HUMAN	CCDC69	Coiled-coil domain-containing protein 69	28062.1	25525.4	23038.1
A6NIE6	RN3P2_HUMAN	RRN3P2	Putative RRN3-like protein RRN3P2		5052.56	4854.18
A6NIH7	U119B_HUMAN	UNC119B	Protein unc-119 homolog B	34640.3	35915.8	34319.9
A6NK58	LIPT2_HUMAN	LIPT2	Octanoyl-[acyl-carrier-protein]:protein N-octanoyltransferase LIPT2, mitochondrial		11663.9
A6NKD9	CC85C_HUMAN	CCDC85C	Coiled-coil domain-containing protein 85C	10162.4	12612.1
A6NKF1	SAC31_HUMAN	SAC3D1	SAC3 domain-containing protein 1	16170.2	13679.4
A6NKK0	OR5H1_HUMAN	OR5H1	Olfactory receptor 5H1			19774.1
A6NMK8	INY2B_HUMAN	INSYN2B	Protein INSYN2B		2403.05
A6QL64	AN36A_HUMAN	ANKRD36	Ankyrin repeat domain-containing protein 36A		2663.42
A6ZKI3	RTL8C_HUMAN	RTL8C	Retrotransposon Gag-like protein 8C	10011.7	8283.91	18939.8
A7E2V4	ZSWM8_HUMAN	ZSWIM8	Zinc finger SWIM domain-containing protein 8	9174.21	8223.24	10022.1
A7KAX9	RHG32_HUMAN	ARHGAP32	Rho GTPase-activating protein 32	11501.4	10853.1
A7XYQ1	SOBP_HUMAN	SOBP	Sine oculis-binding protein homolog	7637.12
A8K0Z3;C4AMC7;Q6VEQ5;Q9NQA3	WASH1_HUMAN;WASH2_HUMAN;WASH3_HUMAN;WASH6_HUMAN	WASH2P;WASH3P;WASH6P;WASHC1	WASH complex subunit 1	9523.03	10014.8	10949.5
A8K2U0	A2ML1_HUMAN	A2ML1	Alpha-2-macroglobulin-like protein 1	9958.68	13267.1	17256.4
A8MPS7	YDJC_HUMAN	YDJC	Carbohydrate deacetylase	4354.48
A8MVW0	F1712_HUMAN	FAM171A2	Protein FAM171A2	6855.98	8235.96
A8MWD9;P62308	RUXGL_HUMAN;RUXG_HUMAN	SNRPG;SNRPGP15	Putative small nuclear ribonucleoprotein G-like protein 15	127832	147011	193640
B7ZAQ6;P0CG08	GPHRA_HUMAN;GPHRB_HUMAN	GPR89A;GPR89B	Golgi pH regulator A	5174.56	7691.52	6895.23
B9A064	IGLL5_HUMAN	IGLL5	Immunoglobulin lambda-like polypeptide 5	289114	185352	118687
C9J7I0	UMAD1_HUMAN	UMAD1	UBAP1-MVB12-associated (UMA)-domain containing protein 1	5096.62	6215.53
C9JI98	TM238_HUMAN	TMEM238	Transmembrane protein 238	28671.9	22714.8
C9JRZ8	AK1BF_HUMAN	AKR1B15	Aldo-keto reductase family 1 member B15	24093.4	24850.7
E9PAV3;Q13765	NACAM_HUMAN;NACA_HUMAN	NACA	Nascent polypeptide-associated complex subunit alpha, muscle-specific form	285462	266255	310594
E9PRG8	CK098_HUMAN	C11orf98	Uncharacterized protein C11orf98	29144.9	33114.9	43834.1
F8WCM5;P01308	INSR2_HUMAN;INS_HUMAN	INS;INS-IGF2	Insulin, isoform 2	712621	500032	701700
O00115	DNS2A_HUMAN	DNASE2	Deoxyribonuclease-2-alpha	10995	7989.45
O00139	KIF2A_HUMAN	KIF2A	Kinesin-like protein KIF2A	56565.4	58050.1	69213.6
O00148	DX39A_HUMAN	DDX39A	ATP-dependent RNA helicase DDX39A	595025	624396	489407
O00151	PDLI1_HUMAN	PDLIM1	PDZ and LIM domain protein 1	92867.9	74586.5	116306
O00154	BACH_HUMAN	ACOT7	Cytosolic acyl coenzyme A thioester hydrolase	947297	850690	835878
O00159	MYO1C_HUMAN	MYO1C	Unconventional myosin-Ic	1257190	1266860	967326
O00161	SNP23_HUMAN	SNAP23	Synaptosomal-associated protein 23	360519	303022	416065
O00170	AIP_HUMAN	AIP	AH receptor-interacting protein	72287.3	60618.6	67309.4
O00178	GTPB1_HUMAN	GTPBP1	GTP-binding protein 1	36889.1	40275.3	36187.2
O00182	LEG9_HUMAN	LGALS9	Galectin-9	10996.6	12188.5
O00186	STXB3_HUMAN	STXBP3	Syntaxin-binding protein 3	237386	240581	207015
O00189	AP4M1_HUMAN	AP4M1	AP-4 complex subunit mu-1	20688.3	20252.4	18044.7
O00192	ARVC_HUMAN	ARVCF	Splicing regulator ARVCF	6361.58	19107.8
O00194	RB27B_HUMAN	RAB27B	Ras-related protein Rab-27B	170914	148595	181573
O00203	AP3B1_HUMAN	AP3B1	AP-3 complex subunit beta-1	84893.1	83691.9	79564
O00206	TLR4_HUMAN	TLR4	Toll-like receptor 4	4590.25	2297.54
O00213	APBB1_HUMAN	APBB1	Amyloid beta precursor protein binding family B member 1	8881.85	6553.37	8240.73
O00214	LEG8_HUMAN	LGALS8	Galectin-8	54169.5	49711.2	60677.3
O00217	NDUS8_HUMAN	NDUFS8	NADH dehydrogenase [ubiquinone] iron-sulfur protein 8, mitochondrial		5863.37
O00220	TR10A_HUMAN	TNFRSF10A	Tumor necrosis factor receptor superfamily member 10A	34788.9	45508	61476.4
O00221	IKBE_HUMAN	NFKBIE	NF-kappa-B inhibitor epsilon	13588.3	12082.3	17111.5
O00231	PSD11_HUMAN	PSMD11	26S proteasome non-ATPase regulatory subunit 11	454554	421420	386452
O00232	PSD12_HUMAN	PSMD12	26S proteasome non-ATPase regulatory subunit 12	391553	402128	302059
O00233	PSMD9_HUMAN	PSMD9	26S proteasome non-ATPase regulatory subunit 9	53935.4	57126.9	59890.9
O00244	ATOX1_HUMAN	ATOX1	Copper transport protein ATOX1	36291.3	32429.4	30338.1
O00255	MEN1_HUMAN	MEN1	Menin	19237.8	22838.8
O00267	SPT5H_HUMAN	SUPT5H	Transcription elongation factor SPT5	83497.1	86215.1	63777.6
O00273	DFFA_HUMAN	DFFA	DNA fragmentation factor subunit alpha	7257.44	9664.08	10678.5
O00291	HIP1_HUMAN	HIP1	Huntingtin-interacting protein 1	20167.2	28552.9
O00299	CLIC1_HUMAN	CLIC1	Chloride intracellular channel protein 1	3750700	2981450	3118760
O00303	EIF3F_HUMAN	EIF3F	Eukaryotic translation initiation factor 3 subunit F	546982	471123	474672
O00308	WWP2_HUMAN	WWP2	NEDD4-like E3 ubiquitin-protein ligase WWP2	15512.2	15916.4	16317.3
O00329	PK3CD_HUMAN	PIK3CD	Phosphatidylinositol 4,5-bisphosphate 3-kinase catalytic subunit delta isoform	15690	12046.9
O00339	MATN2_HUMAN	MATN2	Matrilin-2	54129.4	52481.1	53684.5
O00391	QSOX1_HUMAN	QSOX1	Sulfhydryl oxidase 1	331188	326257	294132
O00399	DCTN6_HUMAN	DCTN6	Dynactin subunit 6	32293.1	48893.8
O00401	WASL_HUMAN	WASL	Actin nucleation-promoting factor WASL	20047.1	22958.4	25046.8
O00410	IPO5_HUMAN	IPO5	Importin-5	111779	112264	74078.8
O00421	CCRL2_HUMAN	CCRL2	C-C chemokine receptor-like 2	150471	158967	144694
O00422	SAP18_HUMAN	SAP18	Histone deacetylase complex subunit SAP18	12613	18394.7	13548
O00423	EMAL1_HUMAN	EML1	Echinoderm microtubule-associated protein-like 1			14261.5
O00425	IF2B3_HUMAN	IGF2BP3	Insulin-like growth factor 2 mRNA-binding protein 3	72231.9	62994.6	62301.7
O00429	DNM1L_HUMAN	DNM1L	Dynamin-1-like protein	251715	256623	226470
O00442	RTCA_HUMAN	RTCA	RNA 3'-terminal phosphate cyclase	86329.8	87819.5	66547.1
O00443	P3C2A_HUMAN	PIK3C2A	Phosphatidylinositol 4-phosphate 3-kinase C2 domain-containing subunit alpha	183896	172322	175734
O00458	IFRD1_HUMAN	IFRD1	Interferon-related developmental regulator 1	4374.77	3958.5	5495.47
O00459	P85B_HUMAN	PIK3R2	Phosphatidylinositol 3-kinase regulatory subunit beta	65887.3	68149.8	88304.6
O00461	GOLI4_HUMAN	GOLIM4	Golgi integral membrane protein 4	3171.3	4438.62	6664.3
O00468	AGRIN_HUMAN	AGRN	Agrin	194106	192226	155354
O00469	PLOD2_HUMAN	PLOD2	Procollagen-lysine,2-oxoglutarate 5-dioxygenase 2	48671.8	42608.5	42679.8
O00471	EXOC5_HUMAN	EXOC5	Exocyst complex component 5	76178.4	78438.4	73245.5
O00478	BT3A3_HUMAN	BTN3A3	Butyrophilin subfamily 3 member A3	88890	94122.1	104009
O00481	BT3A1_HUMAN	BTN3A1	Butyrophilin subfamily 3 member A1	19090.8	20011.7	19083.7
O00487	PSDE_HUMAN	PSMD14	26S proteasome non-ATPase regulatory subunit 14	644255	534045	661459
O00499	BIN1_HUMAN	BIN1	Myc box-dependent-interacting protein 1	12964	15341.2	21722.5
O00505	IMA4_HUMAN	KPNA3	Importin subunit alpha-4	115106	99180.3	81122.7
O00506	STK25_HUMAN	STK25	Serine/threonine-protein kinase 25	33870.7	36500.6	38029.9
O00507	USP9Y_HUMAN	USP9Y	Ubiquitin carboxyl-terminal hydrolase 9Y	12442.5
O00522	KRIT1_HUMAN	KRIT1	Krev interaction trapped protein 1	23581.4	15806.9	17492.5
O00541	PESC_HUMAN	PES1	Pescadillo homolog	49947.3	53147.7	59729.6
O00560	SDCB1_HUMAN	SDCBP	Syntenin-1	1722580	1542100	1974160
O00562	PITM1_HUMAN	PITPNM1	Membrane-associated phosphatidylinositol transfer protein 1		4423.25
O00567	NOP56_HUMAN	NOP56	Nucleolar protein 56	100751	106008	108591
O00571	DDX3X_HUMAN	DDX3X	ATP-dependent RNA helicase DDX3X	367422	1360570	238195
O00592	PODXL_HUMAN	PODXL	Podocalyxin	825152	723784	686033
O00622	CCN1_HUMAN	CCN1	CCN family member 1	1359980	1123230	2131800
O00629	IMA3_HUMAN	KPNA4	Importin subunit alpha-3	36114.8	41642.9	28736.2
O00635	TRI38_HUMAN	TRIM38	E3 ubiquitin-protein ligase TRIM38	45592.3	48706.5	26302.1
O00712	NFIB_HUMAN	NFIB	Nuclear factor 1 B-type	10439.2	10451.5
O00716	E2F3_HUMAN	E2F3	Transcription factor E2F3		6590.75
O00743	PPP6_HUMAN	PPP6C	Serine/threonine-protein phosphatase 6 catalytic subunit	68487.9	68522.6	58249.1
O00754	MA2B1_HUMAN	MAN2B1	Lysosomal alpha-mannosidase	12664.4	12776.3	13583.2
O00757	F16P2_HUMAN	FBP2	Fructose-1,6-bisphosphatase isozyme 2	17981.8	20438
O00762	UBE2C_HUMAN	UBE2C	Ubiquitin-conjugating enzyme E2 C	31343.5	23162.4	30261.6
O00764	PDXK_HUMAN	PDXK	Pyridoxal kinase	209860	213221	177657
O14493	CLD4_HUMAN	CLDN4	Claudin-4		5542.07
O14494	PLPP1_HUMAN	PLPP1	Phospholipid phosphatase 1	41619.5	36222.7	23061.7
O14495	PLPP3_HUMAN	PLPP3	Phospholipid phosphatase 3	110919	95633	101901
O14497	ARI1A_HUMAN	ARID1A	AT-rich interactive domain-containing protein 1A	24144.3	26544.2
O14508	SOCS2_HUMAN	SOCS2	Suppressor of cytokine signaling 2	8172.92	9342.7
O14530	TXND9_HUMAN	TXNDC9	Thioredoxin domain-containing protein 9	41972.5	40895.2	43899.3
O14544	SOCS6_HUMAN	SOCS6	Suppressor of cytokine signaling 6	9603.68	9541.17
O14545	TRAD1_HUMAN	TRAFD1	TRAF-type zinc finger domain-containing protein 1	4876.88	5929.12
O14562	UBFD1_HUMAN	UBFD1	Ubiquitin domain-containing protein UBFD1	14624.5	14715.3	22399.5
O14569	C56D2_HUMAN	CYB561D2	Transmembrane reductase CYB561D2	4170.3	3943.34
O14578	CTRO_HUMAN	CIT	Citron Rho-interacting kinase	54541.4	54289.8	49739.1
O14579	COPE_HUMAN	COPE	Coatomer subunit epsilon	113685	124881	126931
O14595	CTDS2_HUMAN	CTDSP2	Carboxy-terminal domain RNA polymerase II polypeptide A small phosphatase 2	33583.3	31919.3	37596.7
O14613	BORG1_HUMAN	CDC42EP2	Cdc42 effector protein 2	23081.9	22615.4	41289.5
O14617	AP3D1_HUMAN	AP3D1	AP-3 complex subunit delta-1	75519.9	82633	54672.2
O14618	CCS_HUMAN	CCS	Copper chaperone for superoxide dismutase	43429.9	39233.9	36063.9
O14639	ABLM1_HUMAN	ABLIM1	Actin-binding LIM protein 1	2999.41	3022.82
O14640;P54792	DVL1_HUMAN;DVLP1_HUMAN	DVL1;DVL1P1	Segment polarity protein dishevelled homolog DVL-1	19686.1	19340.4	18174.2
O14641	DVL2_HUMAN	DVL2	Segment polarity protein dishevelled homolog DVL-2	12360.5	17254.6	19974.4
O14646	CHD1_HUMAN	CHD1	Chromodomain-helicase-DNA-binding protein 1	9801.16	13243.3	12597.4
O14647	CHD2_HUMAN	CHD2	Chromodomain-helicase-DNA-binding protein 2	17214.3	19686.2	17591.2
O14656	TOR1A_HUMAN	TOR1A	Torsin-1A	32687.2	30268.5	20824.1
O14657	TOR1B_HUMAN	TOR1B	Torsin-1B	134763	133831	117081
O14662	STX16_HUMAN	STX16	Syntaxin-16	16575.3	11377.5	17134.3
O14672	ADA10_HUMAN	ADAM10	Disintegrin and metalloproteinase domain-containing protein 10	542345	505771	613274
O14684	PTGES_HUMAN	PTGES	Prostaglandin E synthase	75906.1	67850.6	82099.5
O14713	ITBP1_HUMAN	ITGB1BP1	Integrin beta-1-binding protein 1	18767.7	15785.8
O14727	APAF_HUMAN	APAF1	Apoptotic protease-activating factor 1	33374	33045.3	23535.5
O14730	RIOK3_HUMAN	RIOK3	Serine/threonine-protein kinase RIO3	9376.96	5743.82
O14732	IMPA2_HUMAN	IMPA2	Inositol monophosphatase 2	14015.5	13356.2	23572
O14733	MP2K7_HUMAN	MAP2K7	Dual specificity mitogen-activated protein kinase kinase 7	14371.5	15058.2
O14734	ACOT8_HUMAN	ACOT8	Acyl-coenzyme A thioesterase 8	13303.8	10223.1	12519.4
O14737	PDCD5_HUMAN	PDCD5	Programmed cell death protein 5	21573.5	22258.8	26715.6
O14744	ANM5_HUMAN	PRMT5	Protein arginine N-methyltransferase 5	386902	352579	341059
O14745	NHRF1_HUMAN	NHERF1	Na(+)/H(+) exchange regulatory cofactor NHE-RF1	67883.3	65735.8	98904
O14757	CHK1_HUMAN	CHEK1	Serine/threonine-protein kinase Chk1	11907.1	14523.9
O14763	TR10B_HUMAN	TNFRSF10B	Tumor necrosis factor receptor superfamily member 10B	76474.6	74252.7	100822
O14772	FPGT_HUMAN	FPGT	Fucose-1-phosphate guanylyltransferase	19631.4	21292.4	16400.4
O14773	TPP1_HUMAN	TPP1	Tripeptidyl-peptidase 1	284188	320684	297672
O14776	TCRG1_HUMAN	TCERG1	Transcription elongation regulator 1	24365.6	23949.8	20434.5
O14777	NDC80_HUMAN	NDC80	Kinetochore protein NDC80 homolog	17865.7	19070.1	24745.4
O14786	NRP1_HUMAN	NRP1	Neuropilin-1	630726	638169	540650
O14787	TNPO2_HUMAN	TNPO2	Transportin-2	123747	130512	91303.5
O14791	APOL1_HUMAN	APOL1	Apolipoprotein L1		4327.77
O14792	HS3S1_HUMAN	HS3ST1	Heparan sulfate glucosamine 3-O-sulfotransferase 1	93641.1	75786.5	140466
O14795	UN13B_HUMAN	UNC13B	Protein unc-13 homolog B	55534.2	52129.4	49752.6
O14802	RPC1_HUMAN	POLR3A	DNA-directed RNA polymerase III subunit RPC1	39058.5	30273	28055.8
O14807	RASM_HUMAN	MRAS	Ras-related protein M-Ras	7762.26	9383.25	22175.2
O14817	TSN4_HUMAN	TSPAN4	Tetraspanin-4	151685	201695	112339
O14818	PSA7_HUMAN	PSMA7	Proteasome subunit alpha type-7	333855	297899	396452
O14828	SCAM3_HUMAN	SCAMP3	Secretory carrier-associated membrane protein 3	164312	160674	129067
O14841	OPLA_HUMAN	OPLAH	5-oxoprolinase	10971.7	8231.4	5115.58
O14879	IFIT3_HUMAN	IFIT3	Interferon-induced protein with tetratricopeptide repeats 3	41610.8	41350.3	38149.4
O14893	GEMI2_HUMAN	GEMIN2	Gem-associated protein 2	13112.5
O14907	TX1B3_HUMAN	TAX1BP3	Tax1-binding protein 3	86231.5	84019.6	124917
O14908	GIPC1_HUMAN	GIPC1	PDZ domain-containing protein GIPC1	381588	333804	403525
O14920	IKKB_HUMAN	IKBKB	Inhibitor of nuclear factor kappa-B kinase subunit beta	68929.1	81633.3	82250.9
O14924	RGS12_HUMAN	RGS12	Regulator of G-protein signaling 12	12372.9	11862.8	11448.5
O14929	HAT1_HUMAN	HAT1	Histone acetyltransferase type B catalytic subunit	61467.2	65034.9	77731.9
O14933	UB2L6_HUMAN	UBE2L6	Ubiquitin/ISG15-conjugating enzyme E2 L6	8730.88	10092.6	8998.97
O14936	CSKP_HUMAN	CASK	Peripheral plasma membrane protein CASK	226144	228667	151792
O14939	PLD2_HUMAN	PLD2	Phospholipase D2	15623.3	16660.2	13291.9
O14950;P19105	ML12A_HUMAN;ML12B_HUMAN	MYL12A;MYL12B	Myosin regulatory light chain 12B	351033	317404	458602
O14964	HGS_HUMAN	HGS	Hepatocyte growth factor-regulated tyrosine kinase substrate	47176	50804.5	47601.9
O14965	AURKA_HUMAN	AURKA	Aurora kinase A	28220.4	18796.4	24353.9
O14966	RAB7L_HUMAN	RAB29	Ras-related protein Rab-7L1	23061.1	21449.7
O14972	VP26C_HUMAN	VPS26C	Vacuolar protein sorting-associated protein 26C	32985.8	24091.5	28057
O14974	MYPT1_HUMAN	PPP1R12A	Protein phosphatase 1 regulatory subunit 12A	61858.4	60331.9	68237.1
O14976	GAK_HUMAN	GAK	Cyclin-G-associated kinase	52630.4	34409.4	30963.9
O14979	HNRDL_HUMAN	HNRNPDL	Heterogeneous nuclear ribonucleoprotein D-like	326213	349237	300587
O14980	XPO1_HUMAN	XPO1	Exportin-1	147026	151921	108452
O14981	BTAF1_HUMAN	BTAF1	TATA-binding protein-associated factor 172	40888.3	42218.9	36521.4
O15013	ARHGA_HUMAN	ARHGEF10	Rho guanine nucleotide exchange factor 10	23752.7	27554.8	29735.3
O15027	SC16A_HUMAN	SEC16A	Protein transport protein Sec16A	74085.2	78499.4	64117.3
O15031	PLXB2_HUMAN	PLXNB2	Plexin-B2	274297	271949	265161
O15037	KHNYN_HUMAN	KHNYN	Protein KHNYN	6865.82	5675.67	10704.1
O15040	TCPR2_HUMAN	TECPR2	Tectonin beta-propeller repeat-containing protein 2	10120.4	10016.5
O15042	SR140_HUMAN	U2SURP	U2 snRNP-associated SURP motif-containing protein	41881	48559.5	50294
O15047	SET1A_HUMAN	SETD1A	Histone-lysine N-methyltransferase SETD1A	13655.9	12904	13129.5
O15056	SYNJ2_HUMAN	SYNJ2	Synaptojanin-2	471875	504128	375699
O15063	GRRE1_HUMAN	GARRE1	Granule associated Rac and RHOG effector protein 1	6823.25	4422.31
O15066	KIF3B_HUMAN	KIF3B	Kinesin-like protein KIF3B	17568.3	18890.4	12076.4
O15067	PUR4_HUMAN	PFAS	Phosphoribosylformylglycinamidine synthase	70763.8	77918.9	68132.4
O15084	ANR28_HUMAN	ANKRD28	Serine/threonine-protein phosphatase 6 regulatory ankyrin repeat subunit A	26921.5	25566.3	14742.6
O15085	ARHGB_HUMAN	ARHGEF11	Rho guanine nucleotide exchange factor 11	6019.16	7785.63	8090.9
O15091	MRPP3_HUMAN	PRORP	Mitochondrial ribonuclease P catalytic subunit	7140.65	4783.95	5033.25
O15111	IKKA_HUMAN	CHUK	Inhibitor of nuclear factor kappa-B kinase subunit alpha	23971.7	22698.7	15757.9
O15116	LSM1_HUMAN	LSM1	U6 snRNA-associated Sm-like protein LSm1		5119.69
O15118	NPC1_HUMAN	NPC1	NPC intracellular cholesterol transporter 1	150489	137031	117676
O15121	DEGS1_HUMAN	DEGS1	Sphingolipid delta(4)-desaturase DES1		9876.65
O15126	SCAM1_HUMAN	SCAMP1	Secretory carrier-associated membrane protein 1	27075.2	31988.9	32817.4
O15127	SCAM2_HUMAN	SCAMP2	Secretory carrier-associated membrane protein 2	80762.9	81040.9	66940.4
O15131	IMA6_HUMAN	KPNA5	Importin subunit alpha-6	13758.8	11324.2	8931.55
O15143	ARC1B_HUMAN	ARPC1B	Actin-related protein 2/3 complex subunit 1B	278633	310469	207683
O15144	ARPC2_HUMAN	ARPC2	Actin-related protein 2/3 complex subunit 2	284935	328313	258246
O15145	ARPC3_HUMAN	ARPC3	Actin-related protein 2/3 complex subunit 3	528792	436550	476886
O15155	BET1_HUMAN	BET1	BET1 homolog	9560.95	12243.2	32225.2
O15160	RPAC1_HUMAN	POLR1C	DNA-directed RNA polymerases I and III subunit RPAC1	123128	108151	157653
O15162	PLS1_HUMAN	PLSCR1	Phospholipid scramblase 1	123442	162775	193555
O15164	TIF1A_HUMAN	TRIM24	Transcription intermediary factor 1-alpha	14165.4	13703	10579.7
O15173	PGRC2_HUMAN	PGRMC2	Membrane-associated progesterone receptor component 2	67616.9	60605.4	68460.4
O15194	CTDSL_HUMAN	CTDSPL	CTD small phosphatase-like protein	61959.6	59656	61691.9
O15211	RGL2_HUMAN	RGL2	Ral guanine nucleotide dissociation stimulator-like 2	12748.8	9375.7	7243.19
O15212	PFD6_HUMAN	PFDN6	Prefoldin subunit 6	24312.2	27132.5	46098.3
O15213	WDR46_HUMAN	WDR46	WD repeat-containing protein 46	18930	20613.4
O15226	NKRF_HUMAN	NKRF	NF-kappa-B-repressing factor	30590.5	31767.8	32245.7
O15230	LAMA5_HUMAN	LAMA5	Laminin subunit alpha-5	152223	172290	131372
O15231	ZN185_HUMAN	ZNF185	Zinc finger protein 185	38968.9	40632.2	38142.4
O15243	OBRG_HUMAN	LEPROT	Leptin receptor gene-related protein	3505.38	2543.8
O15247	CLIC2_HUMAN	CLIC2	Chloride intracellular channel protein 2		5494.67
O15258	RER1_HUMAN	RER1	Protein RER1	38597.5	36879.1	38413.2
O15260	SURF4_HUMAN	SURF4	Surfeit locus protein 4	17808.7	26625.5	33326.7
O15264	MK13_HUMAN	MAPK13	Mitogen-activated protein kinase 13	27327.3	29418.5	30614.1
O15269	SPTC1_HUMAN	SPTLC1	Serine palmitoyltransferase 1	14636	16706.6	14647.7
O15270	SPTC2_HUMAN	SPTLC2	Serine palmitoyltransferase 2	11430.8	11842.8
O15294	OGT1_HUMAN	OGT	UDP-N-acetylglucosamine--peptide N-acetylglucosaminyltransferase 110 kDa subunit	48939.8	52038.1	40747.7
O15305	PMM2_HUMAN	PMM2	Phosphomannomutase 2	128079	124430	137309
O15321	TM9S1_HUMAN	TM9SF1	Transmembrane 9 superfamily member 1	11362.9	13216.3	10225.2
O15327	INP4B_HUMAN	INPP4B	Inositol polyphosphate 4-phosphatase type II	28913.5	27250.2	26082.3
O15344	TRI18_HUMAN	MID1	E3 ubiquitin-protein ligase Midline-1	235968	256642	195354
O15347	HMGB3_HUMAN	HMGB3	High mobility group protein B3	15873.4	11245.9	19245.3
O15355	PPM1G_HUMAN	PPM1G	Protein phosphatase 1G	64800.7	50426.3	76798.6
O15357	SHIP2_HUMAN	INPPL1	Phosphatidylinositol 3,4,5-trisphosphate 5-phosphatase 2	22100.1	22292.1	19425.6
O15371	EIF3D_HUMAN	EIF3D	Eukaryotic translation initiation factor 3 subunit D	238776	255532	219372
O15372	EIF3H_HUMAN	EIF3H	Eukaryotic translation initiation factor 3 subunit H	125077	142593	109841
O15379	HDAC3_HUMAN	HDAC3	Histone deacetylase 3	4713.3	5349.95	5839.8
O15381	NVL_HUMAN	NVL	Nuclear valosin-containing protein-like	2373.37	3242.08
O15382	BCAT2_HUMAN	BCAT2	Branched-chain-amino-acid aminotransferase, mitochondrial	10118.3	11837	11387.6
O15394	NCAM2_HUMAN	NCAM2	Neural cell adhesion molecule 2	5644.09	4905.88	7481.25
O15397	IPO8_HUMAN	IPO8	Importin-8	41379.1	45851.5	32703.6
O15400	STX7_HUMAN	STX7	Syntaxin-7	110595	101360	114685
O15427	MOT4_HUMAN	SLC16A3	Monocarboxylate transporter 4	2471310	2454340	1793880
O15431	COPT1_HUMAN	SLC31A1	High affinity copper uptake protein 1	110356	127637	84332.8
O15438	MRP3_HUMAN	ABCC3	ATP-binding cassette sub-family C member 3	8006.28	4887.85
O15439	MRP4_HUMAN	ABCC4	ATP-binding cassette sub-family C member 4	41085.8	41842.7	37581.2
O15440	MRP5_HUMAN	ABCC5	ATP-binding cassette sub-family C member 5	6522.15	6793.81
O15446	RPA34_HUMAN	POLR1G	DNA-directed RNA polymerase I subunit RPA34	2744.53	3950.37
O15455	TLR3_HUMAN	TLR3	Toll-like receptor 3	8877.15	9954.13	22875.2
O15460	P4HA2_HUMAN	P4HA2	Prolyl 4-hydroxylase subunit alpha-2	11910.3	10458.7
O15484	CAN5_HUMAN	CAPN5	Calpain-5	73689	96020.8	63993.3
O15498	YKT6_HUMAN	YKT6	Synaptobrevin homolog YKT6	141569	138995	148159
O15511	ARPC5_HUMAN	ARPC5	Actin-related protein 2/3 complex subunit 5	161440	146733	172720
O15530	PDPK1_HUMAN	PDPK1	3-phosphoinositide-dependent protein kinase 1	20432.1	18051.5	23181.4
O15533	TPSN_HUMAN	TAPBP	Tapasin	12658.8	14359.3
O15550	KDM6A_HUMAN	KDM6A	Lysine-specific demethylase 6A	3637.24	2891.1
O15551	CLD3_HUMAN	CLDN3	Claudin-3	1403520	1247140	1353070
O15554	KCNN4_HUMAN	KCNN4	Intermediate conductance calcium-activated potassium channel protein 4	57234.1	62153.1	38464.1
O43143	DHX15_HUMAN	DHX15	ATP-dependent RNA helicase DHX15	528848	557980	395025
O43148	MCES_HUMAN	RNMT	mRNA cap guanine-N(7) methyltransferase	104070	83811.9	88437.2
O43149	ZZEF1_HUMAN	ZZEF1	Zinc finger ZZ-type and EF-hand domain-containing protein 1	6645.35	6613.89	6469.19
O43150	ASAP2_HUMAN	ASAP2	Arf-GAP with SH3 domain, ANK repeat and PH domain-containing protein 2	22910	17224.3	23430.5
O43155	FLRT2_HUMAN	FLRT2	Leucine-rich repeat transmembrane protein FLRT2		2400.03	2823.24
O43156	TTI1_HUMAN	TTI1	TELO2-interacting protein 1 homolog	20218.7	20141.2	17180.3
O43159	RRP8_HUMAN	RRP8	Ribosomal RNA-processing protein 8	10421.2	11652.1
O43166	SI1L1_HUMAN	SIPA1L1	Signal-induced proliferation-associated 1-like protein 1	15978.3	15395.1	16089.8
O43169	CYB5B_HUMAN	CYB5B	Cytochrome b5 type B	42516.2	66813	17149.2
O43172	PRP4_HUMAN	PRPF4	U4/U6 small nuclear ribonucleoprotein Prp4	83020.8	81261.3	82672.6
O43175	SERA_HUMAN	PHGDH	D-3-phosphoglycerate dehydrogenase	62057.8	53803.3	41802.8
O43187	IRAK2_HUMAN	IRAK2	Interleukin-1 receptor-associated kinase-like 2	11414.1	12063.4
O43189	PHF1_HUMAN	PHF1	PHD finger protein 1	24573.7	25350.9	21996.6
O43194	GPR39_HUMAN	GPR39	G-protein coupled receptor 39	52826.9	58090	55466.9
O43237	DC1L2_HUMAN	DYNC1LI2	Cytoplasmic dynein 1 light intermediate chain 2	129871	129171	110249
O43240	KLK10_HUMAN	KLK10	Kallikrein-10		3180.12	5138.29
O43242	PSMD3_HUMAN	PSMD3	26S proteasome non-ATPase regulatory subunit 3	563388	563759	441826
O43251;Q9NWB1	RFOX1_HUMAN;RFOX2_HUMAN	RBFOX1;RBFOX2	RNA binding protein fox-1 homolog 2	13608.1	15675.6	22872
O43252	PAPS1_HUMAN	PAPSS1	Bifunctional 3'-phosphoadenosine 5'-phosphosulfate synthase 1	112967	133037	88127.2
O43264	ZW10_HUMAN	ZW10	Centromere/kinetochore protein zw10 homolog	39865.1	40198.3	38673.5
O43278	SPIT1_HUMAN	SPINT1	Kunitz-type protease inhibitor 1	11612.7	10797.3
O43286	B4GT5_HUMAN	B4GALT5	Beta-1,4-galactosyltransferase 5	4991.27		18216.2
O43290	SNUT1_HUMAN	SART1	U4/U6.U5 tri-snRNP-associated protein 1	6193.24	9102.42
O43291	SPIT2_HUMAN	SPINT2	Kunitz-type protease inhibitor 2	17656.2	13736.9	23562.7
O43293	DAPK3_HUMAN	DAPK3	Death-associated protein kinase 3	17980.3	15502.5	20625
O43294	TGFI1_HUMAN	TGFB1I1	Transforming growth factor beta-1-induced transcript 1 protein	18973.8	25268.2	37464
O43298	ZBT43_HUMAN	ZBTB43	Zinc finger and BTB domain-containing protein 43	7986.88	6221.04	5185.19
O43299	AP5Z1_HUMAN	AP5Z1	AP-5 complex subunit zeta-1	7252.57	8300.9	6387.77
O43306	ADCY6_HUMAN	ADCY6	Adenylate cyclase type 6	21443.3	13100.8	10569.6
O43310	CTIF_HUMAN	CTIF	CBP80/20-dependent translation initiation factor	9969.47	10033.5
O43314	VIP2_HUMAN	PPIP5K2	Inositol hexakisphosphate and diphosphoinositol-pentakisphosphate kinase 2	29907.4	27269.9	22559.4
O43318	M3K7_HUMAN	MAP3K7	Mitogen-activated protein kinase kinase kinase 7	38166.4	35734.2
O43324	MCA3_HUMAN	EEF1E1	Eukaryotic translation elongation factor 1 epsilon-1	134413	173472	125680
O43353	RIPK2_HUMAN	RIPK2	Receptor-interacting serine/threonine-protein kinase 2		8517.31
O43379	WDR62_HUMAN	WDR62	WD repeat-containing protein 62	317630	268229	50559.2
O43390	HNRPR_HUMAN	HNRNPR	Heterogeneous nuclear ribonucleoprotein R	661586	641104	607286
O43395	PRPF3_HUMAN	PRPF3	U4/U6 small nuclear ribonucleoprotein Prp3	27850.9	31038	16091.1
O43396	TXNL1_HUMAN	TXNL1	Thioredoxin-like protein 1	115976	121158	148947
O43399	TPD54_HUMAN	TPD52L2	Tumor protein D54	74977.5	76351.4	93449.7
O43402	EMC8_HUMAN	EMC8	ER membrane protein complex subunit 8	18445.1	35376.6	21691.6
O43414	ERI3_HUMAN	ERI3	ERI1 exoribonuclease 3	47994.6	56032.4	26862.4
O43422	P52K_HUMAN	THAP12	52 kDa repressor of the inhibitor of the protein kinase	14906.7	16787.4
O43426	SYNJ1_HUMAN	SYNJ1	Synaptojanin-1	11073.3	34017.3	11594
O43427	FIBP_HUMAN	FIBP	Acidic fibroblast growth factor intracellular-binding protein	35068.7	44690.8	44615
O43432	IF4G3_HUMAN	EIF4G3	Eukaryotic translation initiation factor 4 gamma 3	31966	32264.7	45828.2
O43447	PPIH_HUMAN	PPIH	Peptidyl-prolyl cis-trans isomerase H	69194.8	77580.3	95195.8
O43464	HTRA2_HUMAN	HTRA2	Serine protease HTRA2, mitochondrial	15753.8	14033.9	16438.4
O43488	ARK72_HUMAN	AKR7A2	Aflatoxin B1 aldehyde reductase member 2	311932	312471	351197
O43491	E41L2_HUMAN	EPB41L2	Band 4.1-like protein 2	313819	328041	274500
O43493	TGON2_HUMAN	TGOLN2	Trans-Golgi network integral membrane protein 2	6332.3	6602.97
O43504	LTOR5_HUMAN	LAMTOR5	Ragulator complex protein LAMTOR5	6302.51	5682.92
O43505	B4GA1_HUMAN	B4GAT1	Beta-1,4-glucuronyltransferase 1	15510.4	16853.8	20794.1
O43508	TNF12_HUMAN	TNFSF12	Tumor necrosis factor ligand superfamily member 12	10694.5	16766.9
O43520	AT8B1_HUMAN	ATP8B1	Phospholipid-transporting ATPase IC	73783.8	81448.5	83555.5
O43548	TGM5_HUMAN	TGM5	Protein-glutamine gamma-glutamyltransferase 5	672.124	1645.59
O43556	SGCE_HUMAN	SGCE	Epsilon-sarcoglycan	7093.84	7095.26
O43570	CAH12_HUMAN	CA12	Carbonic anhydrase 12	32667.1	35378.7	40703.2
O43572	AKA10_HUMAN	AKAP10	A-kinase anchor protein 10, mitochondrial	24727.2	25134.5	32781.4
O43583	DENR_HUMAN	DENR	Density-regulated protein	77276.7	71838.2	66887.4
O43592	XPOT_HUMAN	XPOT	Exportin-T	85689.8	87430.5	71403.2
O43597	SPY2_HUMAN	SPRY2	Protein sprouty homolog 2	79024.1	94078	73932.2
O43598	DNPH1_HUMAN	DNPH1	5-hydroxymethyl-dUMP N-hydrolase	13870.5	12215.9	14777
O43609	SPY1_HUMAN	SPRY1	Protein sprouty homolog 1	25037.7	24156.9	25049.9
O43615	TIM44_HUMAN	TIMM44	Mitochondrial import inner membrane translocase subunit TIM44	42826.6	36491	40286.4
O43617	TPPC3_HUMAN	TRAPPC3	Trafficking protein particle complex subunit 3	53449.7	54552.7	67031.2
O43633	CHM2A_HUMAN	CHMP2A	Charged multivesicular body protein 2a	63326.8	48296.4	91649.3
O43639	NCK2_HUMAN	NCK2	Cytoplasmic protein NCK2	10712.4	8862.2
O43657	TSN6_HUMAN	TSPAN6	Tetraspanin-6	66059	64955	85431
O43660	PLRG1_HUMAN	PLRG1	Pleiotropic regulator 1	20806.1	28463	33972.4
O43663	PRC1_HUMAN	PRC1	Protein regulator of cytokinesis 1	14929.8	13731	17819.2
O43665	RGS10_HUMAN	RGS10	Regulator of G-protein signaling 10	15463.2	16962.2	22606.1
O43670	ZN207_HUMAN	ZNF207	BUB3-interacting and GLEBS motif-containing protein ZNF207	39097.8	37896.5	33859.8
O43681	GET3_HUMAN	GET3	ATPase GET3	595010	338259	2357990
O43684	BUB3_HUMAN	BUB3	Mitotic checkpoint protein BUB3	555978	573026	464602
O43688	PLPP2_HUMAN	PLPP2	Phospholipid phosphatase 2	59213.8	60027.6	62264.7
O43707	ACTN4_HUMAN	ACTN4	Alpha-actinin-4	1335300	1170300	1197270
O43708	MAAI_HUMAN	GSTZ1	Maleylacetoacetate isomerase	103277	121067	122444
O43709	BUD23_HUMAN	BUD23	18S rRNA (guanine-N(7))-methyltransferase	17184.9	14979.5
O43719	HTSF1_HUMAN	HTATSF1	17S U2 SnRNP complex component HTATSF1	67037.9	66634.2	3811.45
O43731	ERD23_HUMAN	KDELR3	ER lumen protein-retaining receptor 3		10566.7
O43739	CYH3_HUMAN	CYTH3	Cytohesin-3	29852.1	24941.7	28721.5
O43741	AAKB2_HUMAN	PRKAB2	5'-AMP-activated protein kinase subunit beta-2		10317
O43747	AP1G1_HUMAN	AP1G1	AP-1 complex subunit gamma-1	112373	108268	84943.6
O43752	STX6_HUMAN	STX6	Syntaxin-6	37982.3	35192.6	40291.6
O43760	SNG2_HUMAN	SYNGR2	Synaptogyrin-2	142010	126859	41849.3
O43765	SGTA_HUMAN	SGTA	Small glutamine-rich tetratricopeptide repeat-containing protein alpha	23515.1	33746.5	26609.5
O43768	ENSA_HUMAN	ENSA	Alpha-endosulfine		7829.83
O43776	SYNC_HUMAN	NARS1	Asparagine--tRNA ligase, cytoplasmic	283738	276880	278813
O43790;P78385;Q14533	KRT81_HUMAN;KRT83_HUMAN;KRT86_HUMAN	KRT81;KRT83;KRT86	Keratin, type II cuticular Hb6	8897.94	9892.16
O43795	MYO1B_HUMAN	MYO1B	Unconventional myosin-Ib	322868	316044	257793
O43809	CPSF5_HUMAN	NUDT21	Cleavage and polyadenylation specificity factor subunit 5	60624.7	52490.6	63993.4
O43813	LANC1_HUMAN	LANCL1	Glutathione S-transferase LANCL1	116824	128850	93798.4
O43815	STRN_HUMAN	STRN	Striatin	46883.5	45824.5	45699.1
O43818	U3IP2_HUMAN	RRP9	U3 small nucleolar RNA-interacting protein 2	67511.4	69787.1	86989.3
O43823	AKAP8_HUMAN	AKAP8	A-kinase anchor protein 8	14819.6	18733.2	13363.9
O43826	G6PT1_HUMAN	SLC37A4	Glucose-6-phosphate exchanger SLC37A4		4944.49
O43837	IDH3B_HUMAN	IDH3B	Isocitrate dehydrogenase [NAD] subunit beta, mitochondrial	173014	212968	211432
O43847	NRDC_HUMAN	NRDC	Nardilysin	32849.2	40300.1	29949.2
O43852	CALU_HUMAN	CALU	Calumenin	19427.9	22157.1	27948.4
O43854	EDIL3_HUMAN	EDIL3	EGF-like repeat and discoidin I-like domain-containing protein 3	1095140	923636	1566980
O43861	ATP9B_HUMAN	ATP9B	Probable phospholipid-transporting ATPase IIB	13553.7	14269.2
O43865	SAHH2_HUMAN	AHCYL1	S-adenosylhomocysteine hydrolase-like protein 1	204818	217779	178080
O43866	CD5L_HUMAN	CD5L	CD5 antigen-like	6597.4	6893.74
O43896	KIF1C_HUMAN	KIF1C	Kinesin-like protein KIF1C	11743.7	12818.9
O43913	ORC5_HUMAN	ORC5	Origin recognition complex subunit 5		5544.2
O43924	PDE6D_HUMAN	PDE6D	Retinal rod rhodopsin-sensitive cGMP 3',5'-cyclic phosphodiesterase subunit delta	11417.2	10817.6	19744.8
O43929	ORC4_HUMAN	ORC4	Origin recognition complex subunit 4	17739.4	18274	21557.9
O60216	RAD21_HUMAN	RAD21	Double-strand-break repair protein rad21 homolog	28303.6	31117.9	40776.7
O60231	DHX16_HUMAN	DHX16	Pre-mRNA-splicing factor ATP-dependent RNA helicase DHX16	189529	192427	163267
O60232	ZNRD2_HUMAN	ZNRD2	Protein ZNRD2	14166	17592.9	18986.8
O60238	BNI3L_HUMAN	BNIP3L	BCL2/adenovirus E1B 19 kDa protein-interacting protein 3-like	3983.45	2842.71
O60244	MED14_HUMAN	MED14	Mediator of RNA polymerase II transcription subunit 14	9689.57	11840.2	3959.47
O60245	PCDH7_HUMAN	PCDH7	Protocadherin-7	13695.3	12169.4	17490.8
O60256	KPRB_HUMAN	PRPSAP2	Phosphoribosyl pyrophosphate synthase-associated protein 2	59384.1	57857	55063.5
O60264	SMCA5_HUMAN	SMARCA5	SWI/SNF-related matrix-associated actin-dependent regulator of chromatin subfamily A member 5	69529.3	72955.9	55122.3
O60266	ADCY3_HUMAN	ADCY3	Adenylate cyclase type 3	8743.79	7473.37	1445.9
O60268	K0513_HUMAN	KIAA0513	Uncharacterized protein KIAA0513	23095.9	15901.3
O60271	JIP4_HUMAN	SPAG9	C-Jun-amino-terminal kinase-interacting protein 4	49051.7	49728.1	42892.2
O60287	NPA1P_HUMAN	URB1	Nucleolar pre-ribosomal-associated protein 1	5925.5	4952.45
O60291	MGRN1_HUMAN	MGRN1	E3 ubiquitin-protein ligase MGRN1	24631.6	21152	22011.5
O60292	SI1L3_HUMAN	SIPA1L3	Signal-induced proliferation-associated 1-like protein 3	19921.1	18570.2	15589.7
O60293	ZC3H1_HUMAN	ZFC3H1	Zinc finger C3H1 domain-containing protein	9645.48	10421.6
O60294	TYW4_HUMAN	LCMT2	tRNA wybutosine-synthesizing protein 4	23589	25591.8	18794.4
O60306	AQR_HUMAN	AQR	RNA helicase aquarius	242930	292883	240528
O60313	OPA1_HUMAN	OPA1	Dynamin-like GTPase OPA1, mitochondrial	30329.3	30410.1	31104.6
O60318	GANP_HUMAN	MCM3AP	Germinal-center associated nuclear protein	13800.9	8372.3	8889.93
O60331	PI51C_HUMAN	PIP5K1C	Phosphatidylinositol 4-phosphate 5-kinase type-1 gamma	84859	89951.8	61179.8
O60333	KIF1B_HUMAN	KIF1B	Kinesin-like protein KIF1B	46038.7	47657.9	56448.9
O60341	KDM1A_HUMAN	KDM1A	Lysine-specific histone demethylase 1A	46298.5	49728.9	30902.4
O60343	TBCD4_HUMAN	TBC1D4	TBC1 domain family member 4	20160	18120.1	11879
O60353	FZD6_HUMAN	FZD6	Frizzled-6	38310.7	30080.2	37862.1
O60361	NDK8_HUMAN	NME2P1	Putative nucleoside diphosphate kinase	97307.4	119150	159891
O60437	PEPL_HUMAN	PPL	Periplakin		7793.79
O60443	GSDME_HUMAN	GSDME	Gasdermin-E	127173	121100	161049
O60447	EVI5_HUMAN	EVI5	Ecotropic viral integration site 5 protein homolog	17143.5	17230.7	18417
O60462	NRP2_HUMAN	NRP2	Neuropilin-2	12832.5	16848.6	14755.9
O60488	ACSL4_HUMAN	ACSL4	Long-chain-fatty-acid--CoA ligase 4	811078	882322	729425
O60493	SNX3_HUMAN	SNX3	Sorting nexin-3	69242.3	53426.2	74038.8
O60499	STX10_HUMAN	STX10	Syntaxin-10	19794.3	25035	21584.2
O60502	OGA_HUMAN	OGA	Protein O-GlcNAcase	125816	114247	135052
O60503	ADCY9_HUMAN	ADCY9	Adenylate cyclase type 9	22185.1	20506.2	16908.4
O60504	VINEX_HUMAN	SORBS3	Vinexin		9279.54
O60506	HNRPQ_HUMAN	SYNCRIP	Heterogeneous nuclear ribonucleoprotein Q	337692	360681	353483
O60507	TPST1_HUMAN	TPST1	Protein-tyrosine sulfotransferase 1	7227.15	8291.98	8192.12
O60508	PRP17_HUMAN	CDC40	Pre-mRNA-processing factor 17	35899.5	38853.8	36505.5
O60512	B4GT3_HUMAN	B4GALT3	Beta-1,4-galactosyltransferase 3	8090.04	11997.3	6690.32
O60513	B4GT4_HUMAN	B4GALT4	Beta-1,4-galactosyltransferase 4	9920.04	10423.2	11030.2
O60518	RNBP6_HUMAN	RANBP6	Ran-binding protein 6	5469.1	6490.55
O60524	NEMF_HUMAN	NEMF	Ribosome quality control complex subunit NEMF	54846.4	54524.6	51482.4
O60547	GMDS_HUMAN	GMDS	GDP-mannose 4,6 dehydratase	269263	248803	184336
O60551	NMT2_HUMAN	NMT2	Glycylpeptide N-tetradecanoyltransferase 2	46125	52626	37047.8
O60563	CCNT1_HUMAN	CCNT1	Cyclin-T1	4766.08	4199.12
O60566	BUB1B_HUMAN	BUB1B	Mitotic checkpoint serine/threonine-protein kinase BUB1 beta		8957.36
O60568	PLOD3_HUMAN	PLOD3	Multifunctional procollagen lysine hydroxylase and glycosyltransferase LH3	36964	40351.1	30589.1
O60573	IF4E2_HUMAN	EIF4E2	Eukaryotic translation initiation factor 4E type 2	16166.4	19219.9	16923.4
O60603	TLR2_HUMAN	TLR2	Toll-like receptor 2	26994.8	26189.6	22372
O60610	DIAP1_HUMAN	DIAPH1	Protein diaphanous homolog 1	62367.4	65703	55552.9
O60635	TSN1_HUMAN	TSPAN1	Tetraspanin-1	11541.7	16293.3	17026.1
O60637	TSN3_HUMAN	TSPAN3	Tetraspanin-3	103854	82357.6	106665
O60645	EXOC3_HUMAN	EXOC3	Exocyst complex component 3	61696.1	66951.5	47537.7
O60658	PDE8A_HUMAN	PDE8A	High affinity cAMP-specific and IBMX-insensitive 3',5'-cyclic phosphodiesterase 8A	32377.3	43146	32293.8
O60664	PLIN3_HUMAN	PLIN3	Perilipin-3	123923	118482	123263
O60669	MOT2_HUMAN	SLC16A7	Monocarboxylate transporter 2	61311.1	59883.6	70211.4
O60671	RAD1_HUMAN	RAD1	Cell cycle checkpoint protein RAD1	31775.8	27450.9	28887.7
O60674	JAK2_HUMAN	JAK2	Tyrosine-protein kinase JAK2	18050.3	15423.1	13297.9
O60678	ANM3_HUMAN	PRMT3	Protein arginine N-methyltransferase 3	33829	34997.7	30260.4
O60684	IMA7_HUMAN	KPNA6	Importin subunit alpha-7	146598	153452	131584
O60687	SRPX2_HUMAN	SRPX2	Sushi repeat-containing protein SRPX2	64508.5	79774.3	70645.6
O60701	UGDH_HUMAN	UGDH	UDP-glucose 6-dehydrogenase	455315	417524	371953
O60704	TPST2_HUMAN	TPST2	Protein-tyrosine sulfotransferase 2	5550.14	7249.16	10981.8
O60711	LPXN_HUMAN	LPXN	Leupaxin	51582.8	53533.6	50629.2
O60716	CTND1_HUMAN	CTNND1	Catenin delta-1	367674	390966	364079
O60732	MAGC1_HUMAN	MAGEC1	Melanoma-associated antigen C1	91897.7	33128.1	23832.2
O60739	EIF1B_HUMAN	EIF1B	Eukaryotic translation initiation factor 1b	55544.5	63449.1	82799.4
O60749	SNX2_HUMAN	SNX2	Sorting nexin-2	75783.9	49495	74520.5
O60762	DPM1_HUMAN	DPM1	Dolichol-phosphate mannosyltransferase subunit 1	28677	24297.9	24881.4
O60763	USO1_HUMAN	USO1	General vesicular transport factor p115	101003	101745	92481.7
O60779	S19A2_HUMAN	SLC19A2	Thiamine transporter 1	18783.4	17165.6	16221.8
O60784	TOM1_HUMAN	TOM1	Target of Myb1 membrane trafficking protein	28474.2	27510.4	24322
O60825	F262_HUMAN	PFKFB2	6-phosphofructo-2-kinase/fructose-2,6-bisphosphatase 2	48046.5	51692.4	49064.3
O60826	CCD22_HUMAN	CCDC22	Coiled-coil domain-containing protein 22	93707.5	94804.1	73663.1
O60831	PRAF2_HUMAN	PRAF2	PRA1 family protein 2	79515.2	65037.5	77183.4
O60832	DKC1_HUMAN	DKC1	H/ACA ribonucleoprotein complex subunit DKC1	57554.7	65786.7	56829.7
O60841	IF2P_HUMAN	EIF5B	Eukaryotic translation initiation factor 5B	162788	150036	147477
O60869	EDF1_HUMAN	EDF1	Endothelial differentiation-related factor 1	25289	23760.4	27594.9
O60870	KIN17_HUMAN	KIN	DNA/RNA-binding protein KIN17	41815.5	30694.2	5979.39
O60879	DIAP2_HUMAN	DIAPH2	Protein diaphanous homolog 2	19902.8	22462.4	25840.9
O60884	DNJA2_HUMAN	DNAJA2	DnaJ homolog subfamily A member 2	221465	233295	182228
O60885	BRD4_HUMAN	BRD4	Bromodomain-containing protein 4	14348.3	13777.5	16870.3
O60888	CUTA_HUMAN	CUTA	Protein CutA	153463	109636	169053
O60890	OPHN1_HUMAN	OPHN1	Oligophrenin-1	13370.6	15171.6
O60907	TBL1X_HUMAN	TBL1X	F-box-like/WD repeat-containing protein TBL1X	11659.3	9853.8
O60911	CATL2_HUMAN	CTSV	Cathepsin L2	4704.38	4410.38
O60921	HUS1_HUMAN	HUS1	Checkpoint protein HUS1	9442.95	8164.44	6508.31
O60925	PFD1_HUMAN	PFDN1	Prefoldin subunit 1	25320.3	24301.1	41728.9
O60927	PP1RB_HUMAN	PPP1R11	E3 ubiquitin-protein ligase PPP1R11	3183.69	3334.64
O60934	NBN_HUMAN	NBN	Nibrin	42263.2	42968.6	32656.6
O60942	MCE1_HUMAN	RNGTT	mRNA-capping enzyme	16862.4	19198	16376.3
O75044	SRGP2_HUMAN	SRGAP2	SLIT-ROBO Rho GTPase-activating protein 2	108981	102550	64650.2
O75051	PLXA2_HUMAN	PLXNA2	Plexin-A2	68313.1	80642.1	77305.3
O75052	CAPON_HUMAN	NOS1AP	Carboxyl-terminal PDZ ligand of neuronal nitric oxide synthase protein	20908.5	57813.5	52713.5
O75054	IGSF3_HUMAN	IGSF3	Immunoglobulin superfamily member 3	8807.4	4223.44	8500.85
O75056	SDC3_HUMAN	SDC3	Syndecan-3		3668.21
O75071	EFC14_HUMAN	EFCAB14	EF-hand calcium-binding domain-containing protein 14	14123.5	10280.9	20959.2
O75083	WDR1_HUMAN	WDR1	WD repeat-containing protein 1	1028330	1008640	762396
O75084	FZD7_HUMAN	FZD7	Frizzled-7	23588.4	27451.2	29791.5
O75116	ROCK2_HUMAN	ROCK2	Rho-associated protein kinase 2	1635090	1527570	607156
O75122	CLAP2_HUMAN	CLASP2	CLIP-associating protein 2	19567.5	21950.3	20616.8
O75131	CPNE3_HUMAN	CPNE3	Copine-3	522251	518254	468335
O75143	ATG13_HUMAN	ATG13	Autophagy-related protein 13	33748.7	24498.5
O75146	HIP1R_HUMAN	HIP1R	Huntingtin-interacting protein 1-related protein	32663.5	28716	19278
O75147	OBSL1_HUMAN	OBSL1	Obscurin-like protein 1	10939.4	9536.9	11489.8
O75150	BRE1B_HUMAN	RNF40	E3 ubiquitin-protein ligase BRE1B	21176.5	20858.2	22393.4
O75151	PHF2_HUMAN	PHF2	Lysine-specific demethylase PHF2	17597.9	15133.5	11311
O75152	ZC11A_HUMAN	ZC3H11A	Zinc finger CCCH domain-containing protein 11A	13045.2	9287.5	10522.3
O75153	CLU_HUMAN	CLUH	Clustered mitochondria protein homolog	61448.1	61992.5	59830
O75157	T22D2_HUMAN	TSC22D2	TSC22 domain family protein 2	20829.8	22289.7
O75165	DJC13_HUMAN	DNAJC13	DnaJ homolog subfamily C member 13	23682.4	25348.5	21425.3
O75167	PHAR2_HUMAN	PHACTR2	Phosphatase and actin regulator 2	8025.97	9601.51	8940.05
O75170	PP6R2_HUMAN	PPP6R2	Serine/threonine-protein phosphatase 6 regulatory subunit 2	6259.51	6160.73
O75175	CNOT3_HUMAN	CNOT3	CCR4-NOT transcription complex subunit 3	55239.2	53688.4	47825.3
O75179	ANR17_HUMAN	ANKRD17	Ankyrin repeat domain-containing protein 17	23637.9	18131.5
O75182	SIN3B_HUMAN	SIN3B	Paired amphipathic helix protein Sin3b	31947.3	35748.9
O75190	DNJB6_HUMAN	DNAJB6	DnaJ homolog subfamily B member 6	70917.9	73979.5	111860
O75191	XYLB_HUMAN	XYLB	Xylulose kinase	7031.12	10115.1	8823.22
O75197	LRP5_HUMAN	LRP5	Low-density lipoprotein receptor-related protein 5	9499	9179.58	10007.4
O75223	GGCT_HUMAN	GGCT	Gamma-glutamylcyclotransferase	305848	372130	52084.6
O75251	NDUS7_HUMAN	NDUFS7	NADH dehydrogenase [ubiquinone] iron-sulfur protein 7, mitochondrial	6224.45	6423.33
O75306	NDUS2_HUMAN	NDUFS2	NADH dehydrogenase [ubiquinone] iron-sulfur protein 2, mitochondrial	19242.4	21490.3	22495.6
O75312	ZPR1_HUMAN	ZPR1	Zinc finger protein ZPR1	47172.6	45082.9	51844
O75317	UBP12_HUMAN	USP12	Ubiquitin carboxyl-terminal hydrolase 12	33991.9	33997.8
O75323	NIPS2_HUMAN	NIPSNAP2	Protein NipSnap homolog 2	55458.3	52514.8	93376.2
O75326	SEM7A_HUMAN	SEMA7A	Semaphorin-7A	13600	15385.4	20120.8
O75340	PDCD6_HUMAN	PDCD6	Programmed cell death protein 6	91258.2	84738.7	161907
O75342	LX12B_HUMAN	ALOX12B	Arachidonate 12-lipoxygenase, 12R-type	20688.6	35271.5	38000.3
O75347	TBCA_HUMAN	TBCA	Tubulin-specific chaperone A	26775.2	26783	35657.9
O75348	VATG1_HUMAN	ATP6V1G1	V-type proton ATPase subunit G 1	19177.1	20950.7	22534.7
O75351	VPS4B_HUMAN	VPS4B	Vacuolar protein sorting-associated protein 4B	179301	165107	197123
O75352	MPU1_HUMAN	MPDU1	Mannose-P-dolichol utilization defect 1 protein	10723.2	9112.18	16609.4
O75354	ENTP6_HUMAN	ENTPD6	Ectonucleoside triphosphate diphosphohydrolase 6	17467.6	10930.5	14663
O75355	ENTP3_HUMAN	ENTPD3	Ectonucleoside triphosphate diphosphohydrolase 3	47673.8	45862.5	38928.4
O75367	H2AY_HUMAN	MACROH2A1	Core histone macro-H2A.1	410532	386910	548135
O75368	SH3L1_HUMAN	SH3BGRL	Adapter SH3BGRL	83277.1	89655.1	95372.7
O75369	FLNB_HUMAN	FLNB	Filamin-B	601378	604156	496195
O75379	VAMP4_HUMAN	VAMP4	Vesicle-associated membrane protein 4	12705.2	12896.6	8837.76
O75382	TRIM3_HUMAN	TRIM3	Tripartite motif-containing protein 3	23190.6	24997.3	15265.3
O75386	TULP3_HUMAN	TULP3	Tubby-related protein 3	29562	33189.3	29181.8
O75387	LAT3_HUMAN	SLC43A1	Large neutral amino acids transporter small subunit 3	46130.9	50542.9	61149.5
O75390	CISY_HUMAN	CS	Citrate synthase, mitochondrial	296404	295709	293118
O75396	SC22B_HUMAN	SEC22B	Vesicle-trafficking protein SEC22b	44475	50985.6	42961.3
O75400	PR40A_HUMAN	PRPF40A	Pre-mRNA-processing factor 40 homolog A	88902.4	83144.6	90183.1
O75410	TACC1_HUMAN	TACC1	Transforming acidic coiled-coil-containing protein 1	18560.8	16242.7
O75414	NDK6_HUMAN	NME6	Nucleoside diphosphate kinase 6	13818.6	11915.5	17019.7
O75419	CDC45_HUMAN	CDC45	Cell division control protein 45 homolog	8501.73	10656.6
O75427	LRCH4_HUMAN	LRCH4	Leucine-rich repeat and calponin homology domain-containing protein 4	9513.26	7361.63	8400.1
O75431	MTX2_HUMAN	MTX2	Metaxin-2	5150.69	8775.19
O75436	VP26A_HUMAN	VPS26A	Vacuolar protein sorting-associated protein 26A	170902	187410	149247
O75439	MPPB_HUMAN	PMPCB	Mitochondrial-processing peptidase subunit beta	56392.5	51963.9	46547.8
O75446	SAP30_HUMAN	SAP30	Histone deacetylase complex subunit SAP30	7663	9101.42
O75448	MED24_HUMAN	MED24	Mediator of RNA polymerase II transcription subunit 24	13020.6	10975.6	7684.33
O75449	KTNA1_HUMAN	KATNA1	Katanin p60 ATPase-containing subunit A1	13030.6	32572.8	6543.5
O75475	PSIP1_HUMAN	PSIP1	PC4 and SFRS1-interacting protein	14311.4	12671.3
O75477	ERLN1_HUMAN	ERLIN1	Erlin-1	26386.2	28088.1	39454.2
O75489	NDUS3_HUMAN	NDUFS3	NADH dehydrogenase [ubiquinone] iron-sulfur protein 3, mitochondrial	102518	73956	110304
O75494	SRS10_HUMAN	SRSF10	Serine/arginine-rich splicing factor 10	54312.3	82786.2	112065
O75509	TNR21_HUMAN	TNFRSF21	Tumor necrosis factor receptor superfamily member 21	17495.1	21241	24932.1
O75521	ECI2_HUMAN	ECI2	Enoyl-CoA delta isomerase 2	63224.8	59786	57799.3
O75525	KHDR3_HUMAN	KHDRBS3	KH domain-containing, RNA-binding, signal transduction-associated protein 3	13342.3	17000.3	34344.7
O75530	EED_HUMAN	EED	Polycomb protein EED	33030.4	35632.5	29212.3
O75531	BAF_HUMAN	BANF1	Barrier-to-autointegration factor	58143	60552.7	72552.5
O75533	SF3B1_HUMAN	SF3B1	Splicing factor 3B subunit 1	166979	169154	127610
O75534	CSDE1_HUMAN	CSDE1	Cold shock domain-containing protein E1	160614	159337	128252
O75558	STX11_HUMAN	STX11	Syntaxin-11	19234.6	23866.1
O75569	PRKRA_HUMAN	PRKRA	Interferon-inducible double-stranded RNA-dependent protein kinase activator A	32084.4	27272.8	23995.7
O75581	LRP6_HUMAN	LRP6	Low-density lipoprotein receptor-related protein 6	19440.5	19218.3
O75582	KS6A5_HUMAN	RPS6KA5	Ribosomal protein S6 kinase alpha-5	5768.69
O75586	MED6_HUMAN	MED6	Mediator of RNA polymerase II transcription subunit 6	8580.46	7728.94	9436.58
O75592	MYCB2_HUMAN	MYCBP2	E3 ubiquitin-protein ligase MYCBP2	22412.4	21474.3
O75600	KBL_HUMAN	GCAT	2-amino-3-ketobutyrate coenzyme A ligase, mitochondrial	3625.04	3389.07
O75607	NPM3_HUMAN	NPM3	Nucleoplasmin-3	13638	14118.2	16466.5
O75608	LYPA1_HUMAN	LYPLA1	Acyl-protein thioesterase 1	74288.6	70327.8	54155.2
O75616	ERAL1_HUMAN	ERAL1	GTPase Era, mitochondrial	4649.04	5181.12
O75635	SPB7_HUMAN	SERPINB7	Serpin B7	43735.7
O75643	U520_HUMAN	SNRNP200	U5 small nuclear ribonucleoprotein 200 kDa helicase	258055	279363	206646
O75648	MTU1_HUMAN	TRMU	Mitochondrial tRNA-specific 2-thiouridylase 1	12138.1	8675.4	9183.45
O75663	TIPRL_HUMAN	TIPRL	TIP41-like protein	100295	127975	103253
O75674	TM1L1_HUMAN	TOM1L1	TOM1-like protein 1	71627.6	76759.4	84484.8
O75676	KS6A4_HUMAN	RPS6KA4	Ribosomal protein S6 kinase alpha-4	13244.8	15094.6	14661
O75688	PPM1B_HUMAN	PPM1B	Protein phosphatase 1B	24756.1	30480.7	35821.8
O75691	UTP20_HUMAN	UTP20	Small subunit processome component 20 homolog	13730	14246.2	13390
O75694	NU155_HUMAN	NUP155	Nuclear pore complex protein Nup155	35042.1	38879.7	32053.4
O75695	XRP2_HUMAN	RP2	Protein XRP2	1087950	933770	1270500
O75716	STK16_HUMAN	STK16	Serine/threonine-protein kinase 16	11362.7	10484.2	19210.4
O75717	WDHD1_HUMAN	WDHD1	WD repeat and HMG-box DNA-binding protein 1	21499.8	18765.8	19672.6
O75718	CRTAP_HUMAN	CRTAP	Cartilage-associated protein	89138.4	75612.5	69030.2
O75751	S22A3_HUMAN	SLC22A3	Solute carrier family 22 member 3	103873	133878	60484.4
O75752	B3GL1_HUMAN	B3GALNT1	UDP-GalNAc:beta-1,3-N-acetylgalactosaminyltransferase 1	12484	11068.4
O75764	TCEA3_HUMAN	TCEA3	Transcription elongation factor A protein 3	4388.77	4604.76
O75771	RA51D_HUMAN	RAD51D	DNA repair protein RAD51 homolog 4		3080.86
O75781	PALM_HUMAN	PALM	Paralemmin-1	14210.7	12201.1	17756.9
O75787	RENR_HUMAN	ATP6AP2	Renin receptor	26824	24708.7	27559
O75792	RNH2A_HUMAN	RNASEH2A	Ribonuclease H2 subunit A	16687.9	19536.9	20360
O75794	CD123_HUMAN	CDC123	Translation initiation factor eIF2 assembly protein	38969.3	32977	29459.3
O75815	BCAR3_HUMAN	BCAR3	Breast cancer anti-estrogen resistance protein 3	19011.2	21335.8	18668.9
O75817	POP7_HUMAN	POP7	Ribonuclease P protein subunit p20	24815.9	24476.1	12655.1
O75818	RPP40_HUMAN	RPP40	Ribonuclease P protein subunit p40	22955.8	28601.4
O75821	EIF3G_HUMAN	EIF3G	Eukaryotic translation initiation factor 3 subunit G	88257.7	91941.3	84510
O75822	EIF3J_HUMAN	EIF3J	Eukaryotic translation initiation factor 3 subunit J	7623.43	7015.71	12348.7
O75828	CBR3_HUMAN	CBR3	Carbonyl reductase [NADPH] 3	30370.5	31112	47119.8
O75832	PSD10_HUMAN	PSMD10	26S proteasome non-ATPase regulatory subunit 10	32722.4	51158.9	57704.5
O75843	AP1G2_HUMAN	AP1G2	AP-1 complex subunit gamma-like 2	27979.9	27831.3	26911
O75844	FACE1_HUMAN	ZMPSTE24	CAAX prenyl protease 1 homolog	23235.8	27093	24700.8
O75864	PPR37_HUMAN	PPP1R37	Protein phosphatase 1 regulatory subunit 37	4203.31	3701.66	4408.32
O75874	IDHC_HUMAN	IDH1	Isocitrate dehydrogenase [NADP] cytoplasmic	128479	126203	162904
O75882	ATRN_HUMAN	ATRN	Attractin	22534	23182.3	25746.2
O75884	RBBP9_HUMAN	RBBP9	Serine hydrolase RBBP9	11644.6	18984.6
O75886	STAM2_HUMAN	STAM2	Signal transducing adapter molecule 2	56510.8	59711.2	49445.3
O75896	TUSC2_HUMAN	TUSC2	Tumor suppressor candidate 2	18312.1	14564.1	20454.6
O75909	CCNK_HUMAN	CCNK	Cyclin-K	16909.6	14974.7
O75915	PRAF3_HUMAN	ARL6IP5	PRA1 family protein 3	51005.3	42378.4	61097.2
O75923	DYSF_HUMAN	DYSF	Dysferlin	59058.3	62232.1	53202.5
O75925	PIAS1_HUMAN	PIAS1	E3 SUMO-protein ligase PIAS1	11537.9	12172.5	13321.7
O75934	SPF27_HUMAN	BCAS2	Pre-mRNA-splicing factor SPF27	21658.1	22998.7	37650.8
O75935	DCTN3_HUMAN	DCTN3	Dynactin subunit 3	42293.7	41002.3	102288
O75937	DNJC8_HUMAN	DNAJC8	DnaJ homolog subfamily C member 8	38705.8	28603.5
O75940	SPF30_HUMAN	SMNDC1	Survival of motor neuron-related-splicing factor 30		10551.4
O75954	TSN9_HUMAN	TSPAN9	Tetraspanin-9	67396.2	91926.9	80826.8
O75955	FLOT1_HUMAN	FLOT1	Flotillin-1	290667	289030	265941
O75962	TRIO_HUMAN	TRIO	Triple functional domain protein	22283	24592.7	17243.1
O75970	MPDZ_HUMAN	MPDZ	Multiple PDZ domain protein	10626.4	9363.92	11008.9
O75976	CBPD_HUMAN	CPD	Carboxypeptidase D	90681.2	89282.5	82215.6
O76003	GLRX3_HUMAN	GLRX3	Glutaredoxin-3	89139.8	77032.4	63850.9
O76021	RL1D1_HUMAN	RSL1D1	Ribosomal L1 domain-containing protein 1	115530	115491	107577
O76024	WFS1_HUMAN	WFS1	Wolframin		4246.45
O76031	CLPX_HUMAN	CLPX	ATP-dependent clpX-like chaperone, mitochondrial	4193.16	4016.26	4356.16
O76054	S14L2_HUMAN	SEC14L2	SEC14-like protein 2	15024	17680
O76071	CIAO1_HUMAN	CIAO1	Probable cytosolic iron-sulfur protein assembly protein CIAO1	84404.7	75188.8	69126.7
O76075	DFFB_HUMAN	DFFB	DNA fragmentation factor subunit beta	5163.93	4029.49	2834.1
O76081	RGS20_HUMAN	RGS20	Regulator of G-protein signaling 20	14867.8	18610.4	15873.1
O76082	S22A5_HUMAN	SLC22A5	Organic cation/carnitine transporter 2	19500	17996.7
O76094	SRP72_HUMAN	SRP72	Signal recognition particle subunit SRP72	163852	162825	160311
O76095	JTB_HUMAN	JTB	Protein JTB	4801.51	5675.7
O94760	DDAH1_HUMAN	DDAH1	N(G),N(G)-dimethylarginine dimethylaminohydrolase 1	90111.9	94062.3	93929.7
O94763	RMP_HUMAN	URI1	Unconventional prefoldin RPB5 interactor 1	10652	11128.6
O94766	B3GA3_HUMAN	B3GAT3	Galactosylgalactosylxylosylprotein 3-beta-glucuronosyltransferase 3	20111.8	23710.9	17804.2
O94768	ST17B_HUMAN	STK17B	Serine/threonine-protein kinase 17B	8370.47	5249.39	4817.91
O94776	MTA2_HUMAN	MTA2	Metastasis-associated protein MTA2	108870	156873	95907.7
O94804	STK10_HUMAN	STK10	Serine/threonine-protein kinase 10	156665	169518	151364
O94806	KPCD3_HUMAN	PRKD3	Serine/threonine-protein kinase D3	14878.6	11530.4	9763.76
O94808	GFPT2_HUMAN	GFPT2	Glutamine--fructose-6-phosphate aminotransferase [isomerizing] 2	129408	128204	132972
O94813	SLIT2_HUMAN	SLIT2	Slit homolog 2 protein	18094.9	19151.7	15177
O94817	ATG12_HUMAN	ATG12	Ubiquitin-like protein ATG12	16850.3	23965.6	29631
O94822	LTN1_HUMAN	LTN1	E3 ubiquitin-protein ligase listerin	26648.1	28608.3	24064.5
O94826	TOM70_HUMAN	TOMM70	Mitochondrial import receptor subunit TOM70	21672.8	22821.3	20066.4
O94829	IPO13_HUMAN	IPO13	Importin-13	21115.2	23822.1	15137.5
O94830	DDHD2_HUMAN	DDHD2	Triacylglycerol hydrolase DDHD2		8492.56
O94832	MYO1D_HUMAN	MYO1D	Unconventional myosin-Id		1352.67
O94851	MICA2_HUMAN	MICAL2	[F-actin]-monooxygenase MICAL2	36248.8	36724.7	15928
O94854	K0754_HUMAN	MACF1	Microtubule-actin cross-linking factor 1, isoforms 6/7	14164.4	14694.9	13524.6
O94855	SC24D_HUMAN	SEC24D	Protein transport protein Sec24D	42241.8	46164.1	49761.4
O94874	UFL1_HUMAN	UFL1	E3 UFM1-protein ligase 1	42308.9	37637.2	33172.2
O94875	SRBS2_HUMAN	SORBS2	Sorbin and SH3 domain-containing protein 2	2657.05	2069.93	3131.78
O94880	PHF14_HUMAN	PHF14	PHD finger protein 14	10403.6	8513.5	11209.9
O94886	CSCL1_HUMAN	TMEM63A	CSC1-like protein 1	15781.9	18920	20596.5
O94887	FARP2_HUMAN	FARP2	FERM, ARHGEF and pleckstrin domain-containing protein 2	41327.2	28312.4	15687.5
O94888	UBXN7_HUMAN	UBXN7	UBX domain-containing protein 7		5770.52
O94901	SUN1_HUMAN	SUN1	SUN domain-containing protein 1	4539.03	5992.03	5122.86
O94903	PLPHP_HUMAN	PLPBP	Pyridoxal phosphate homeostasis protein	11523.7	11917.5
O94905	ERLN2_HUMAN	ERLIN2	Erlin-2	8425.08	8157.92
O94906	PRP6_HUMAN	PRPF6	Pre-mRNA-processing factor 6	35272.9	37980.5	30418.1
O94907	DKK1_HUMAN	DKK1	Dickkopf-related protein 1	20890.7	29970.1	17838.2
O94915	FRYL_HUMAN	FRYL	Protein furry homolog-like	55082.3	50483	47774.3
O94916	NFAT5_HUMAN	NFAT5	Nuclear factor of activated T-cells 5	8060.49	8728.46
O94919	ENDD1_HUMAN	ENDOD1	Endonuclease domain-containing 1 protein	34287.3	33064.5	38915.9
O94925	GLSK_HUMAN	GLS	Glutaminase kidney isoform, mitochondrial	36618.7	41376.8	22360
O94927	HAUS5_HUMAN	HAUS5	HAUS augmin-like complex subunit 5	27878.4	25127.5	28825.9
O94929	ABLM3_HUMAN	ABLIM3	Actin-binding LIM protein 3	13777.1	11511
O94952	FBX21_HUMAN	FBXO21	F-box only protein 21	19010.9	19491.8	13377.7
O94953	KDM4B_HUMAN	KDM4B	Lysine-specific demethylase 4B		3192.67
O94955	RHBT3_HUMAN	RHOBTB3	Rho-related BTB domain-containing protein 3	21764.3	22427.9	21574.6
O94964	MTCL2_HUMAN	MTCL2	Microtubule cross-linking factor 2	29349.4	16214.7
O94966	UBP19_HUMAN	USP19	Ubiquitin carboxyl-terminal hydrolase 19	39743.2	41317.6	35447.4
O94967	WDR47_HUMAN	WDR47	WD repeat-containing protein 47	32517.1	28881.1	26957.3
O94973	AP2A2_HUMAN	AP2A2	AP-2 complex subunit alpha-2	224758	239585	149165
O94979	SC31A_HUMAN	SEC31A	Protein transport protein Sec31A	129691	127702	106620
O94985	CSTN1_HUMAN	CLSTN1	Calsyntenin-1	30792.2	32213.2	23944.8
O94991	SLIK5_HUMAN	SLITRK5	SLIT and NTRK-like protein 5		5593.4	3779.44
O94992	HEXI1_HUMAN	HEXIM1	Protein HEXIM1	11265.2	12407.7	11077.1
O95059	RPP14_HUMAN	RPP14	Ribonuclease P protein subunit p14	51388.3	79633.4
O95067	CCNB2_HUMAN	CCNB2	G2/mitotic-specific cyclin-B2	21094.9	17444.6	30989.5
O95070	YIF1A_HUMAN	YIF1A	Protein YIF1A		7357.25
O95071	UBR5_HUMAN	UBR5	E3 ubiquitin-protein ligase UBR5	10805.4	10815.7	7712.94
O95081	AGFG2_HUMAN	AGFG2	Arf-GAP domain and FG repeat-containing protein 2	11925.4	9466.78	6754.79
O95084	PRS23_HUMAN	PRSS23	Serine protease 23	1009480	967790	893883
O95104	SCAF4_HUMAN	SCAF4	SR-related and CTD-associated factor 4	23010.8	20368.3	29157.1
O95136	S1PR2_HUMAN	S1PR2	Sphingosine 1-phosphate receptor 2	9825.48	9911.85
O95149	SPN1_HUMAN	SNUPN	Snurportin-1	20366.5	13414.2
O95155	UBE4B_HUMAN	UBE4B	Ubiquitin conjugation factor E4 B	29477	33304.3	25196
O95163	ELP1_HUMAN	ELP1	Elongator complex protein 1	100209	92695.5	78557
O95164	UBL3_HUMAN	UBL3	Ubiquitin-like protein 3	39309.8	41969.8	50013.9
O95166	GBRAP_HUMAN	GABARAP	Gamma-aminobutyric acid receptor-associated protein	5135.73	4939.27
O95197	RTN3_HUMAN	RTN3	Reticulon-3	206961	202847	167828
O95208	EPN2_HUMAN	EPN2	Epsin-2	12135.4	11814.4	14660
O95210	STBD1_HUMAN	STBD1	Starch-binding domain-containing protein 1	10927.8	15868.4
O95218	ZRAB2_HUMAN	ZRANB2	Zinc finger Ran-binding domain-containing protein 2	16260.8	13743.4
O95219	SNX4_HUMAN	SNX4	Sorting nexin-4	28210.3	24352.4	24750.3
O95232	LC7L3_HUMAN	LUC7L3	Luc7-like protein 3	55514.5	53259.2	53098.5
O95235	KI20A_HUMAN	KIF20A	Kinesin-like protein KIF20A	18654.8	16396.5	19691.8
O95239	KIF4A_HUMAN	KIF4A	Chromosome-associated kinesin KIF4A	18808.1	22218.7	21097.6
O95248	MTMR5_HUMAN	SBF1	Myotubularin-related protein 5	39337.9	41102.1	36494.9
O95249	GOSR1_HUMAN	GOSR1	Golgi SNAP receptor complex member 1	9805.24	12361.6	22491
O95251	KAT7_HUMAN	KAT7	Histone acetyltransferase KAT7	7259.82	5999.21
O95260	ATE1_HUMAN	ATE1	Arginyl-tRNA--protein transferase 1	30105.8	36371	30899.5
O95273	CCDB1_HUMAN	CCNDBP1	Cyclin-D1-binding protein 1	19945	21299.2
O95278	EPM2A_HUMAN	EPM2A	Laforin	1754.7	1640.64
O95292	VAPB_HUMAN	VAPB	Vesicle-associated membrane protein-associated protein B/C	7764.17	7002.08	9214.41
O95295	SNAPN_HUMAN	SNAPIN	SNARE-associated protein Snapin	7689.82	6621.52	6826.21
O95297	MPZL1_HUMAN	MPZL1	Myelin protein zero-like protein 1	278558	266097	243764
O95299	NDUAA_HUMAN	NDUFA10	NADH dehydrogenase [ubiquinone] 1 alpha subcomplex subunit 10, mitochondrial	9917.02	13231.5
O95302;Q75LS8	FKB9L_HUMAN;FKBP9_HUMAN	FKBP9;FKBP9P1	Peptidyl-prolyl cis-trans isomerase FKBP9	7893.68	7014.58
O95336	6PGL_HUMAN	PGLS	6-phosphogluconolactonase	239061	196988	241185
O95340	PAPS2_HUMAN	PAPSS2	Bifunctional 3'-phosphoadenosine 5'-phosphosulfate synthase 2	220073	216618	153862
O95347	SMC2_HUMAN	SMC2	Structural maintenance of chromosomes protein 2	193760	191900	124450
O95352	ATG7_HUMAN	ATG7	Ubiquitin-like modifier-activating enzyme ATG7	41357.7	39836.8	29643.8
O95359	TACC2_HUMAN	TACC2	Transforming acidic coiled-coil-containing protein 2	10811.1	7809.18	8764.3
O95361	TRI16_HUMAN	TRIM16	Tripartite motif-containing protein 16	27303.8	26509.6	25208.1
O95363	SYFM_HUMAN	FARS2	Phenylalanine--tRNA ligase, mitochondrial	11888.1	12000.5	11666.3
O95372	LYPA2_HUMAN	LYPLA2	Acyl-protein thioesterase 2	41104.3	35752.8	50850.4
O95373	IPO7_HUMAN	IPO7	Importin-7	212501	209718	180518
O95376	ARI2_HUMAN	ARIH2	E3 ubiquitin-protein ligase ARIH2	24234	17687.4	24190
O95379	TFIP8_HUMAN	TNFAIP8	Tumor necrosis factor alpha-induced protein 8	31343.1	43690.7	31608.3
O95382	M3K6_HUMAN	MAP3K6	Mitogen-activated protein kinase kinase kinase 6	4196.29	4231.58
O95390	GDF11_HUMAN	GDF11	Growth/differentiation factor 11	6018.85	3982.93
O95391	SLU7_HUMAN	SLU7	Pre-mRNA-splicing factor SLU7	7110.57	6274.66
O95394	AGM1_HUMAN	PGM3	Phosphoacetylglucosamine mutase	84392.4	66959.4	61578.4
O95396	MOCS3_HUMAN	MOCS3	Adenylyltransferase and sulfurtransferase MOCS3	15743.9	13374.7	10591.1
O95400	CD2B2_HUMAN	CD2BP2	CD2 antigen cytoplasmic tail-binding protein 2	7385.42	7571.66
O95425	SVIL_HUMAN	SVIL	Supervillin	26181.8	26872.6	24637.1
O95433	AHSA1_HUMAN	AHSA1	Activator of 90 kDa heat shock protein ATPase homolog 1	112230	102247	86925.6
O95453	PARN_HUMAN	PARN	Poly(A)-specific ribonuclease PARN	25674.3	52622.5	10853.8
O95456	PSMG1_HUMAN	PSMG1	Proteasome assembly chaperone 1	42064	39265.3	42188.4
O95466	FMNL1_HUMAN	FMNL1	Formin-like protein 1	300022	230778	288740
O95470	SGPL1_HUMAN	SGPL1	Sphingosine-1-phosphate lyase 1	8867	8315.92
O95471	CLD7_HUMAN	CLDN7	Claudin-7	28759.3	24807.6	27148.4
O95477	ABCA1_HUMAN	ABCA1	Phospholipid-transporting ATPase ABCA1	5646.59	12997.6	6036.73
O95478	NSA2_HUMAN	NSA2	Ribosome biogenesis protein NSA2 homolog	5144.97	6362.93
O95479	G6PE_HUMAN	H6PD	GDH/6PGL endoplasmic bifunctional protein	10594.3	11446.8	9644.24
O95486	SC24A_HUMAN	SEC24A	Protein transport protein Sec24A	21477.8	19403.1	19264.1
O95487	SC24B_HUMAN	SEC24B	Protein transport protein Sec24B	33106.9	33499.4	31683.4
O95490	AGRL2_HUMAN	ADGRL2	Adhesion G protein-coupled receptor L2	53150.4	47007.3	53654.4
O95544	NADK_HUMAN	NADK	NAD kinase	11863.8	10679.7
O95551	TYDP2_HUMAN	TDP2	Tyrosyl-DNA phosphodiesterase 2	38125.7	33208.8	36214.6
O95562	SFT2B_HUMAN	SFT2D2	Vesicle transport protein SFT2B	81762.7	74885.9
O95571	ETHE1_HUMAN	ETHE1	Persulfide dioxygenase ETHE1, mitochondrial	76514.6	71026.1	83253.7
O95573	ACSL3_HUMAN	ACSL3	Fatty acid CoA ligase Acsl3	75912.6	78433.4	83299.4
O95602	RPA1_HUMAN	POLR1A	DNA-directed RNA polymerase I subunit RPA1	33069.7	36867.9	31171.6
O95630	STABP_HUMAN	STAMBP	STAM-binding protein	27869.4	26895.8	43967.8
O95639	CPSF4_HUMAN	CPSF4	Cleavage and polyadenylation specificity factor subunit 4	23049.1	19891.8	20460.4
O95671	ASML_HUMAN	ASMTL	Probable bifunctional dTTP/UTP pyrophosphatase/methyltransferase protein	13691.1	14355.7	19233.2
O95685	PPR3D_HUMAN	PPP1R3D	Protein phosphatase 1 regulatory subunit 3D	10151.7	10499.4	10407.9
O95707	RPP29_HUMAN	POP4	Ribonuclease P protein subunit p29	16743	16847	17143.2
O95714	HERC2_HUMAN	HERC2	E3 ubiquitin-protein ligase HERC2	30331.5	33410.3	26818.1
O95716	RAB3D_HUMAN	RAB3D	Ras-related protein Rab-3D	186345	207585	120775
O95718;P11474	ERR1_HUMAN;ERR2_HUMAN	ESRRA;ESRRB	Steroid hormone receptor ERR2	3046.57	1578.45
O95721	SNP29_HUMAN	SNAP29	Synaptosomal-associated protein 29	38767.3	35511.6	28299.8
O95747	OXSR1_HUMAN	OXSR1	Serine/threonine-protein kinase OSR1	410168	350665	304400
O95749	GGPPS_HUMAN	GGPS1	Geranylgeranyl pyrophosphate synthase	14837.6	13603.3	18512.4
O95757	HS74L_HUMAN	HSPA4L	Heat shock 70 kDa protein 4L	143357	141695	125527
O95758	PTBP3_HUMAN	PTBP3	Polypyrimidine tract-binding protein 3	27506.5	28751.6	28677.4
O95759	TBCD8_HUMAN	TBC1D8	TBC1 domain family member 8	17794.6	11140.3
O95772	STR3N_HUMAN	STARD3NL	STARD3 N-terminal-like protein	52919.6	55405.9	40622.6
O95777	LSM8_HUMAN	LSM8	U6 snRNA-associated Sm-like protein LSm8		20903.8
O95782	AP2A1_HUMAN	AP2A1	AP-2 complex subunit alpha-1	150614	151922	140894
O95786	RIGI_HUMAN	RIGI	Antiviral innate immune response receptor RIG-I	55206.3	59268.6	42175
O95793	STAU1_HUMAN	STAU1	Double-stranded RNA-binding protein Staufen homolog 1	79197	71143.9	88041.9
O95801	TTC4_HUMAN	TTC4	Tetratricopeptide repeat protein 4	35868.1	45477.7	32920
O95810	CAVN2_HUMAN	CAVIN2	Caveolae-associated protein 2	19496.5	20331.4	40828.8
O95816	BAG2_HUMAN	BAG2	BAG family molecular chaperone regulator 2	186288	184156	224827
O95817	BAG3_HUMAN	BAG3	BAG family molecular chaperone regulator 3	23904.1	21585.6	27278.4
O95819	M4K4_HUMAN	MAP4K4	Mitogen-activated protein kinase kinase kinase kinase 4	165011	175209	156669
O95822	DCMC_HUMAN	MLYCD	Malonyl-CoA decarboxylase, mitochondrial	4156.68	4079.79
O95825	QORL1_HUMAN	CRYZL1	Quinone oxidoreductase-like protein 1	39648.9	32390.6	30488.7
O95831	AIFM1_HUMAN	AIFM1	Apoptosis-inducing factor 1, mitochondrial	21789	22493	16080.2
O95832	CLD1_HUMAN	CLDN1	Claudin-1	20587	29109	24120.6
O95833	CLIC3_HUMAN	CLIC3	Chloride intracellular channel protein 3	52101	50742	73095.3
O95834	EMAL2_HUMAN	EML2	Echinoderm microtubule-associated protein-like 2	53003.8	56053.3	36307.9
O95835	LATS1_HUMAN	LATS1	Serine/threonine-protein kinase LATS1	7809.42
O95837	GNA14_HUMAN	GNA14	Guanine nucleotide-binding protein subunit alpha-14	69877	102016
O95841	ANGL1_HUMAN	ANGPTL1	Angiopoietin-related protein 1			93698.7
O95858	TSN15_HUMAN	TSPAN15	Tetraspanin-15	208046	188869	200497
O95861	BPNT1_HUMAN	BPNT1	3'(2'),5'-bisphosphate nucleotidase 1	57562.8	59383.4	62123.5
O95864	FADS2_HUMAN	FADS2	Acyl-CoA 6-desaturase		10266.4
O95865	DDAH2_HUMAN	DDAH2	Putative hydrolase DDAH2	262727	232297	200756
O95870	ABHGA_HUMAN	ABHD16A	Phosphatidylserine lipase ABHD16A	6058.64	6366.86	3826.41
O95881	TXD12_HUMAN	TXNDC12	Thioredoxin domain-containing protein 12			24402.5
O95905	ECD_HUMAN	ECD	Protein ecdysoneless homolog	26495.7	27215.6	21124.3
O95969	SG1D2_HUMAN	SCGB1D2	Secretoglobin family 1D member 2	6359.01	5858.48
O95980	RECK_HUMAN	RECK	Reversion-inducing cysteine-rich protein with Kazal motifs	20524.6	18876.2	22068.2
O95983	MBD3_HUMAN	MBD3	Methyl-CpG-binding domain protein 3	6009.57	5626.29
O95985	TOP3B_HUMAN	TOP3B	DNA topoisomerase 3-beta-1	47307.8	40163.4	36851.9
O95989	NUDT3_HUMAN	NUDT3	Diphosphoinositol polyphosphate phosphohydrolase 1	31375.9	32469.1	41187.7
O95994	AGR2_HUMAN	AGR2	Anterior gradient protein 2 homolog	11496.1	18828.7	25867.1
O95999	BCL10_HUMAN	BCL10	B-cell lymphoma/leukemia 10	25880.6	22805.9	28548.2
O96005	CLPT1_HUMAN	CLPTM1	Putative lipid scramblase CLPTM1	4755.57	6947.08	9240.8
O96007	MOC2B_HUMAN	MOCS2	Molybdopterin synthase catalytic subunit	7475.23	2008.98
O96008	TOM40_HUMAN	TOMM40	Mitochondrial import receptor subunit TOM40 homolog	45615.9	42273.1
O96013	PAK4_HUMAN	PAK4	Serine/threonine-protein kinase PAK 4	110581	97212.3	102471
O96018	APBA3_HUMAN	APBA3	Amyloid-beta A4 precursor protein-binding family A member 3	12062.6	9813.11
O96019	ACL6A_HUMAN	ACTL6A	Actin-like protein 6A	239752	269991	231870
O96028	NSD2_HUMAN	NSD2	Histone-lysine N-methyltransferase NSD2	21396.2	20643.1
O96033	MOC2A_HUMAN	MOCS2	Molybdopterin synthase sulfur carrier subunit	8704.21	9293.39
P00167	CYB5_HUMAN	CYB5A	Cytochrome b5	7197.81	7857.43	16834.4
P00338	LDHA_HUMAN	LDHA	L-lactate dehydrogenase A chain	2815260	2655480	2286420
P00367	DHE3_HUMAN	GLUD1	Glutamate dehydrogenase 1, mitochondrial	73046.7	75802.9	40933.3
P00374	DYR_HUMAN	DHFR	Dihydrofolate reductase	37342	36809.5	55432.2
P00387	NB5R3_HUMAN	CYB5R3	NADH-cytochrome b5 reductase 3	90347.9	92841.1	96193.9
P00390	GSHR_HUMAN	GSR	Glutathione reductase, mitochondrial	82099.7	76649.7	48161.8
P00403	COX2_HUMAN	MT-CO2	Cytochrome c oxidase subunit 2	9435.08	8128.7	7018.34
P00441	SODC_HUMAN	SOD1	Superoxide dismutase [Cu-Zn]	78460.9	60294.5	94207.5
P00451	FA8_HUMAN	F8	Coagulation factor VIII		3127.66
P00488	F13A_HUMAN	F13A1	Coagulation factor XIII A chain	10788.9	7614.37	10886.2
P00491	PNPH_HUMAN	PNP	Purine nucleoside phosphorylase	122263	111343	107049
P00492	HPRT_HUMAN	HPRT1	Hypoxanthine-guanine phosphoribosyltransferase	152103	140726	121852
P00505	AATM_HUMAN	GOT2	Aspartate aminotransferase, mitochondrial	64172.4	62558.9	77550.5
P00519	ABL1_HUMAN	ABL1	Tyrosine-protein kinase ABL1		8619.3
P00533	EGFR_HUMAN	EGFR	Epidermal growth factor receptor	694786	671229	930946
P00558	PGK1_HUMAN	PGK1	Phosphoglycerate kinase 1	1160020	1069570	1274620
P00568	KAD1_HUMAN	AK1	Adenylate kinase isoenzyme 1	102532	108908	107834
P00734	THRB_HUMAN	F2	Prothrombin	16829.5	23011.3	30032.9
P00736	C1R_HUMAN	C1R	Complement C1r subcomponent	20738	9524.52	46540.6
P00738	HPT_HUMAN	HP	Haptoglobin	28244.1	13085.7	34886.4
P00739	HPTR_HUMAN	HPR	Haptoglobin-related protein	8474.78	7307.46
P00742	FA10_HUMAN	F10	Coagulation factor X	22478.5	20619.5	20069.4
P00747	PLMN_HUMAN	PLG	Plasminogen	18476.2	9056.59	28182.9
P00749	UROK_HUMAN	PLAU	Urokinase-type plasminogen activator	177490	218649	205741
P00750	TPA_HUMAN	PLAT	Tissue-type plasminogen activator	1479690	1444180	1224020
P00751	CFAB_HUMAN	CFB	Complement factor B	29931.7	26987.2	36107.6
P00966	ASSY_HUMAN	ASS1	Argininosuccinate synthase	27881.7	28422.8	23052
P01008	ANT3_HUMAN	SERPINC1	Antithrombin-III	44476.9	44563.6	90491.2
P01009	A1AT_HUMAN	SERPINA1	Alpha-1-antitrypsin	6481.74	7220.66	26212.6
P01011	AACT_HUMAN	SERPINA3	Alpha-1-antichymotrypsin	8689.58	5476.06	6871.22
P01023	A2MG_HUMAN	A2M	Alpha-2-macroglobulin	271181	71752.2	90452.5
P01024	CO3_HUMAN	C3	Complement C3	89620.6	72411.7	151272
P01031	CO5_HUMAN	C5	Complement C5	3399.62	7002.25	10480.1
P01033	TIMP1_HUMAN	TIMP1	Metalloproteinase inhibitor 1	285112	276148	256902
P01034	CYTC_HUMAN	CST3	Cystatin-C	30718	27703.1	37499.9
P01036	CYTS_HUMAN	CST4	Cystatin-S	18162.8	23324	22131.8
P01040	CYTA_HUMAN	CSTA	Cystatin-A	203545	110912	147752
P01111	RASN_HUMAN	NRAS	GTPase NRas	498821	490336	545983
P01112	RASH_HUMAN	HRAS	GTPase HRas	501598	370549	445339
P01116	RASK_HUMAN	KRAS	GTPase KRas	1202870	1229850	732200
P01130	LDLR_HUMAN	LDLR	Low-density lipoprotein receptor	323618	317110	331940
P01135	TGFA_HUMAN	TGFA	Protransforming growth factor alpha	4991.23	4144.75
P01137	TGFB1_HUMAN	TGFB1	Transforming growth factor beta-1 proprotein	64528.3	50432.1	87714.8
P01591	IGJ_HUMAN	JCHAIN	Immunoglobulin J chain	37444.9	21671.8	26863.7
P01619	KV320_HUMAN	IGKV3-20	Immunoglobulin kappa variable 3-20	24912.6	12640.2
P01700	LV147_HUMAN	IGLV1-47	Immunoglobulin lambda variable 1-47	12916.3	3803.22
P01817	HV205_HUMAN	IGHV2-5	Immunoglobulin heavy variable 2-5	16019.3	2678.86
P01833	PIGR_HUMAN	PIGR	Polymeric immunoglobulin receptor	21584.3	4029.13	6908.12
P01834	IGKC_HUMAN	IGKC	Immunoglobulin kappa constant	148361	55309.8	209728
P01857	IGHG1_HUMAN	IGHG1	Immunoglobulin heavy constant gamma 1	292875	117881	218913
P01859	IGHG2_HUMAN	IGHG2	Immunoglobulin heavy constant gamma 2	34062.4	19016.8	39226
P01860	IGHG3_HUMAN	IGHG3	Immunoglobulin heavy constant gamma 3	14100.3	7583.53	15769.4
P01861	IGHG4_HUMAN	IGHG4	Immunoglobulin heavy constant gamma 4	9670.86	13658.8
P01871	IGHM_HUMAN	IGHM	Immunoglobulin heavy constant mu	2377070	920595	280049
P01876	IGHA1_HUMAN	IGHA1	Immunoglobulin heavy constant alpha 1	72934.4	41035.2	64347.7
P01889	HLAB_HUMAN	HLA-B	HLA class I histocompatibility antigen, B alpha chain	686619	653844	507231
P01903	DRA_HUMAN	HLA-DRA	HLA class II histocompatibility antigen, DR alpha chain	107186	96697.5	142132
P01911	DRB1_HUMAN	HLA-DRB1	HLA class II histocompatibility antigen, DRB1 beta chain	94307.8	85349.5	166168
P02452	CO1A1_HUMAN	COL1A1	Collagen alpha-1(I) chain	15902.1	9083.07
P02462	CO4A1_HUMAN	COL4A1	Collagen alpha-1(IV) chain	21328	11898.4
P02533	K1C14_HUMAN	KRT14	Keratin, type I cytoskeletal 14	868882	762159	424821
P02538	K2C6A_HUMAN	KRT6A	Keratin, type II cytoskeletal 6A	729329	365629	343194
P02545	LMNA_HUMAN	LMNA	Prelamin-A/C	306776	286883	228003
P02647	APOA1_HUMAN	APOA1	Apolipoprotein A-I	129117	98289.2	233615
P02649	APOE_HUMAN	APOE	Apolipoprotein E	10163	23735.9	31963
P02654	APOC1_HUMAN	APOC1	Apolipoprotein C-I		6983.26
P02656	APOC3_HUMAN	APOC3	Apolipoprotein C-III	6376.16	11530
P02671	FIBA_HUMAN	FGA	Fibrinogen alpha chain	62455.5	93980	208207
P02675	FIBB_HUMAN	FGB	Fibrinogen beta chain	92758.4	91661	289695
P02679	FIBG_HUMAN	FGG	Fibrinogen gamma chain	94723.2	99774.4	262088
P02686	MBP_HUMAN	MBP	Myelin basic protein	68374.1	66910.1	95387.5
P02730	B3AT_HUMAN	SLC4A1	Band 3 anion transport protein	6966.5
P02741	CRP_HUMAN	CRP	C-reactive protein	14120.4	4594.19	16943.3
P02743	SAMP_HUMAN	APCS	Serum amyloid P-component	12578.6	5947.9
P02745	C1QA_HUMAN	C1QA	Complement C1q subcomponent subunit A	47985.6
P02746	C1QB_HUMAN	C1QB	Complement C1q subcomponent subunit B	30811.9	14060.8
P02747	C1QC_HUMAN	C1QC	Complement C1q subcomponent subunit C	6274.95	9852.97
P02749	APOH_HUMAN	APOH	Beta-2-glycoprotein 1		1936.84
P02751	FINC_HUMAN	FN1	Fibronectin	1501650	1421210	1400900
P02760	AMBP_HUMAN	AMBP	Protein AMBP		2108.54
P02763	A1AG1_HUMAN	ORM1	Alpha-1-acid glycoprotein 1		6205.66
P02765	FETUA_HUMAN	AHSG	Alpha-2-HS-glycoprotein	84223.5	91632.5
P02766	TTHY_HUMAN	TTR	Transthyretin		4999.79	9708.29
P02768	ALBU_HUMAN	ALB	Albumin	203009	95822.3	224949
P02786	TFR1_HUMAN	TFRC	Transferrin receptor protein 1	1064690	983128	937908
P02787	TRFE_HUMAN	TF	Serotransferrin	366885	367321	361046
P02788	TRFL_HUMAN	LTF	Lactotransferrin	64572.8	25817.4	57435.9
P02790	HEMO_HUMAN	HPX	Hemopexin	1029690	1046860	869115
P02792	FRIL_HUMAN	FTL	Ferritin light chain	136651	176013	248219
P02794	FRIH_HUMAN	FTH1	Ferritin heavy chain	242442	273953	369792
P03956	MMP1_HUMAN	MMP1	Interstitial collagenase	26119.1	26375.7	12115.2
P04003	C4BPA_HUMAN	C4BPA	C4b-binding protein alpha chain	36195.9	40828.9	37610.1
P04004	VTNC_HUMAN	VTN	Vitronectin	451314	411030	467747
P04040	CATA_HUMAN	CAT	Catalase	70223.2	64753	42810.5
P04049	RAF1_HUMAN	RAF1	RAF proto-oncogene serine/threonine-protein kinase	33579.8	38202.2	32735.3
P04062	GBA1_HUMAN	GBA1	Lysosomal acid glucosylceramidase	120231	122719	98535.6
P04066	FUCO_HUMAN	FUCA1	Tissue alpha-L-fucosidase	7817.86	5422.09	6281.58
P04075	ALDOA_HUMAN	ALDOA	Fructose-bisphosphate aldolase A	1397280	1465080	1212710
P04080	CYTB_HUMAN	CSTB	Cystatin-B	82524.1	106228	103303
P04083	ANXA1_HUMAN	ANXA1	Annexin A1	2922930	2327330	2976000
P04114	APOB_HUMAN	APOB	Apolipoprotein B-100	67625.4	134542	157406
P04150	GCR_HUMAN	NR3C1	Glucocorticoid receptor	25818.8	22680.7	23545.5
P04156	PRIO_HUMAN	PRNP	Major prion protein	110677	183821	248268
P04179	SODM_HUMAN	SOD2	Superoxide dismutase [Mn], mitochondrial	64120.2	50417	69698.3
P04181	OAT_HUMAN	OAT	Ornithine aminotransferase, mitochondrial	247488	230835	195914
P04183	KITH_HUMAN	TK1	Thymidine kinase, cytosolic	30839.9	26926.5	22603.8
P04196	HRG_HUMAN	HRG	Histidine-rich glycoprotein	12797.2	4998.26	11852.9
P04233	HG2A_HUMAN	CD74	HLA class II histocompatibility antigen gamma chain	18516.7	27669.5	24911.6
P04259	K2C6B_HUMAN	KRT6B	Keratin, type II cytoskeletal 6B	286394	114433	123525
P04264	K2C1_HUMAN	KRT1	Keratin, type II cytoskeletal 1	7812970	7587730	4519480
P04275	VWF_HUMAN	VWF	von Willebrand factor	45033.5	430854	303534
P04279	SEMG1_HUMAN	SEMG1	Semenogelin-1		14329.4
P04350	TBB4A_HUMAN	TUBB4A	Tubulin beta-4A chain	206305	175972	685978
P04406	G3P_HUMAN	GAPDH	Glyceraldehyde-3-phosphate dehydrogenase	2848640	2348380	2986830
P04424	ARLY_HUMAN	ASL	Argininosuccinate lyase	26911.9	23302.6	29828.5
P04439	HLAA_HUMAN	HLA-A	HLA class I histocompatibility antigen, A alpha chain	2999820	2666770	3146370
P04440	DPB1_HUMAN	HLA-DPB1	HLA class II histocompatibility antigen, DP beta 1 chain	148736	157721	171734
P04626	ERBB2_HUMAN	ERBB2	Receptor tyrosine-protein kinase erbB-2	32220.9	30430.8	17765.2
P04632	CPNS1_HUMAN	CAPNS1	Calpain small subunit 1	336160	348184	270739
P04637	P53_HUMAN	TP53	Cellular tumor antigen p53	13008.7	17383.4	3003.91
P04792	HSPB1_HUMAN	HSPB1	Heat shock protein beta-1	746937	721939	955831
P04818	TYSY_HUMAN	TYMS	Thymidylate synthase	40644.4	36320.2	44237.1
P04843	RPN1_HUMAN	RPN1	Dolichyl-diphosphooligosaccharide--protein glycosyltransferase subunit 1	36203.6	38824	30881.1
P04844	RPN2_HUMAN	RPN2	Dolichyl-diphosphooligosaccharide--protein glycosyltransferase subunit 2	45274.1	47049.8	40454.8
P04899	GNAI2_HUMAN	GNAI2	Guanine nucleotide-binding protein G(i) subunit alpha-2	2727060	2549160	2350030
P04920	B3A2_HUMAN	SLC4A2	Anion exchange protein 2	12349	10329.2
P05023	AT1A1_HUMAN	ATP1A1	Sodium/potassium-transporting ATPase subunit alpha-1	2860610	2772570	2669310
P05026	AT1B1_HUMAN	ATP1B1	Sodium/potassium-transporting ATPase subunit beta-1	2697880	2334880	3226550
P05067	A4_HUMAN	APP	Amyloid-beta precursor protein	68141.2	64069	117261
P05089	ARGI1_HUMAN	ARG1	Arginase-1	78967.9	85205.9	55691
P05090	APOD_HUMAN	APOD	Apolipoprotein D	4317.58	3515.35	5460.89
P05091	ALDH2_HUMAN	ALDH2	Aldehyde dehydrogenase, mitochondrial	89678.6	91022.3	80696.4
P05106	ITB3_HUMAN	ITGB3	Integrin beta-3	87777.4	81110.6	88952.2
P05107	ITB2_HUMAN	ITGB2	Integrin beta-2		210652
P05109	S10A8_HUMAN	S100A8	Protein S100-A8	143218	155981	138621
P05114	HMGN1_HUMAN	HMGN1	Non-histone chromosomal protein HMG-14	18457.7	16686.4
P05120	PAI2_HUMAN	SERPINB2	Plasminogen activator inhibitor 2	19181.7	17268.4	8642.2
P05121	PAI1_HUMAN	SERPINE1	Plasminogen activator inhibitor 1	1079790	1076740	940863
P05141	ADT2_HUMAN	SLC25A5	ADP/ATP translocase 2	31526	29224.7	26636.8
P05155	IC1_HUMAN	SERPING1	Plasma protease C1 inhibitor		5795.59	9758.76
P05156	CFAI_HUMAN	CFI	Complement factor I	40666.6	37044.6	27026.8
P05161	ISG15_HUMAN	ISG15	Ubiquitin-like protein ISG15	244806	236914	233728
P05164	PERM_HUMAN	MPO	Myeloperoxidase	4193.18		3701.52
P05187	PPB1_HUMAN	ALPP	Alkaline phosphatase, placental type	14378.9	14035.1
P05198	IF2A_HUMAN	EIF2S1	Eukaryotic translation initiation factor 2 subunit 1	623176	655934	360869
P05204;Q15651	HMGN2_HUMAN;HMGN3_HUMAN	HMGN2;HMGN3	Non-histone chromosomal protein HMG-17	30504.3	23585.1
P05362	ICAM1_HUMAN	ICAM1	Intercellular adhesion molecule 1	640575	566730	578596
P05386	RLA1_HUMAN	RPLP1	Large ribosomal subunit protein P1	147669	120156	142694
P05387	RLA2_HUMAN	RPLP2	Large ribosomal subunit protein P2	213142	192772	255325
P05388	RLA0_HUMAN	RPLP0	Large ribosomal subunit protein uL10	1241250	1112200	1047350
P05423	RPC4_HUMAN	POLR3D	DNA-directed RNA polymerase III subunit RPC4	4402.73
P05455	LA_HUMAN	SSB	Lupus La protein	111823	115488	116535
P05556	ITB1_HUMAN	ITGB1	Integrin beta-1	5225930	4748630	6546030
P05783	K1C18_HUMAN	KRT18	Keratin, type I cytoskeletal 18	408021	398338	435580
P05787	K2C8_HUMAN	KRT8	Keratin, type II cytoskeletal 8	376131	337378	444791
P06132	DCUP_HUMAN	UROD	Uroporphyrinogen decarboxylase	34025.9	35958	44909.6
P06213	INSR_HUMAN	INSR	Insulin receptor	38668.2	36669.5	40631.9
P06241	FYN_HUMAN	FYN	Tyrosine-protein kinase Fyn	38735.5	46582	36794.1
P06280	AGAL_HUMAN	GLA	Alpha-galactosidase A	36122.7	38134.8	46901.5
P06312	KV401_HUMAN	IGKV4-1	Immunoglobulin kappa variable 4-1	16853.1	9725.82	13747.2
P06396	GELS_HUMAN	GSN	Gelsolin	321291	332160	338035
P06400	RB_HUMAN	RB1	Retinoblastoma-associated protein	22726.8	26669.8	19126.9
P06401	PRGR_HUMAN	PGR	Progesterone receptor	7883.13	11029.1
P06454	PTMA_HUMAN	PTMA	Prothymosin alpha	15141.1	15771.7
P06493	CDK1_HUMAN	CDK1	Cyclin-dependent kinase 1	423085	443087	376476
P06576	ATPB_HUMAN	ATP5F1B	ATP synthase F(1) complex subunit beta, mitochondrial	312471	293543	422705
P06702	S10A9_HUMAN	S100A9	Protein S100-A9	115727	131681	152643
P06703	S10A6_HUMAN	S100A6	Protein S100-A6	2994470	2651690	3231270
P06730	IF4E_HUMAN	EIF4E	Eukaryotic translation initiation factor 4E	452945	399142	286968
P06733	ENOA_HUMAN	ENO1	Alpha-enolase	3387230	3187870	4052200
P06737	PYGL_HUMAN	PYGL	Glycogen phosphorylase, liver form	868012	864268	687504
P06744	G6PI_HUMAN	GPI	Glucose-6-phosphate isomerase	352434	349435	276197
P06746	DPOLB_HUMAN	POLB	DNA polymerase beta	10530.9	9953.93	10541.7
P06748	NPM_HUMAN	NPM1	Nucleophosmin	530693	522196	648241
P06753	TPM3_HUMAN	TPM3	Tropomyosin alpha-3 chain	254995	281373	394902
P06756	ITAV_HUMAN	ITGAV	Integrin alpha-V	512462	481688	588964
P07093	GDN_HUMAN	SERPINE2	Glia-derived nexin	57346.2	50558.2	40110.4
P07099	HYEP_HUMAN	EPHX1	Epoxide hydrolase 1	22090.8	24817.5	22542.2
P07108	ACBP_HUMAN	DBI	Acyl-CoA-binding protein	8839.21	6362.79	10375.7
P07195	LDHB_HUMAN	LDHB	L-lactate dehydrogenase B chain	1306390	1338530	1337160
P07199	CENPB_HUMAN	CENPB	Major centromere autoantigen B	12167.2	14896.5
P07203	GPX1_HUMAN	GPX1	Glutathione peroxidase 1	206689	218489	222035
P07204	TRBM_HUMAN	THBD	Thrombomodulin	496157	543692	22694
P07205	PGK2_HUMAN	PGK2	Phosphoglycerate kinase 2	14445	10934.4	21509.3
P07225	PROS_HUMAN	PROS1	Vitamin K-dependent protein S	21459.4	17588.5	18048.5
P07237	PDIA1_HUMAN	P4HB	Protein disulfide-isomerase	110063	78810	94107.6
P07305	H10_HUMAN	H1-0	Histone H1.0	205219	160022	378405
P07311	ACYP1_HUMAN	ACYP1	Acylphosphatase-1	7892.82	8681.6	6497.81
P07339	CATD_HUMAN	CTSD	Cathepsin D	399263	313445	481853
P07355	ANXA2_HUMAN	ANXA2	Annexin A2	6360740	5320810	6075350
P07357	CO8A_HUMAN	C8A	Complement component C8 alpha chain			10269.2
P07358	CO8B_HUMAN	C8B	Complement component C8 beta chain			5632.66
P07384	CAN1_HUMAN	CAPN1	Calpain-1 catalytic subunit	90185.4	98474.8	87143.6
P07437	TBB5_HUMAN	TUBB	Tubulin beta chain	6782160	4437850	6760220
P07477;Q8NHM4;P07478	TRY1_HUMAN;TRY2_HUMAN;TRY6_HUMAN	PRSS1;PRSS2;PRSS3P2	Serine protease 1			54600
P07550	ADRB2_HUMAN	ADRB2	Beta-2 adrenergic receptor	37050.3	42539	27380.3
P07602	SAP_HUMAN	PSAP	Prosaposin	16463	16004.4	26074.8
P07686	HEXB_HUMAN	HEXB	Beta-hexosaminidase subunit beta	25168	27484.7	36181.2
P07737	PROF1_HUMAN	PFN1	Profilin-1	2331020	2019780	2806210
P07738	PMGE_HUMAN	BPGM	Bisphosphoglycerate mutase	14588.8	12875.6
P07741	APT_HUMAN	APRT	Adenine phosphoribosyltransferase	516485	494883	464058
P07814	SYEP_HUMAN	EPRS1	Bifunctional glutamate/proline--tRNA ligase	336672	300539	233833
P07858	CATB_HUMAN	CTSB	Cathepsin B	102766	72870.7	53630.7
P07900	HS90A_HUMAN	HSP90AA1	Heat shock protein HSP 90-alpha	766582	803513	578586
P07902	GALT_HUMAN	GALT	Galactose-1-phosphate uridylyltransferase	43572.2	57293.4	34427.7
P07910	HNRPC_HUMAN	HNRNPC	Heterogeneous nuclear ribonucleoproteins C1/C2	990608	966233	1198620
P07942	LAMB1_HUMAN	LAMB1	Laminin subunit beta-1	87805	94003	76460.4
P07947	YES_HUMAN	YES1	Tyrosine-protein kinase Yes	237943	259911	248315
P07948	LYN_HUMAN	LYN	Tyrosine-protein kinase Lyn	527579	562986	522272
P07951	TPM2_HUMAN	TPM2	Tropomyosin beta chain	16720.8	14890.1
P07954	FUMH_HUMAN	FH	Fumarate hydratase, mitochondrial	59122.7	65721.4	64751
P07996	TSP1_HUMAN	THBS1	Thrombospondin-1	361941	363144	268355
P08047	SP1_HUMAN	SP1	Transcription factor Sp1	933.49	1711.82
P08069	IGF1R_HUMAN	IGF1R	Insulin-like growth factor 1 receptor	70649.7	89558.2	91037
P08123	CO1A2_HUMAN	COL1A2	Collagen alpha-2(I) chain	10701.4	8476.71
P08133	ANXA6_HUMAN	ANXA6	Annexin A6	1740600	1780610	1835350
P08134	RHOC_HUMAN	RHOC	Rho-related GTP-binding protein RhoC	62294.4	45618.9	90673.7
P08138	TNR16_HUMAN	NGFR	Tumor necrosis factor receptor superfamily member 16	64997.5	75759.4	78494.7
P08174	DAF_HUMAN	CD55	Complement decay-accelerating factor	407650	342466	421986
P08195	4F2_HUMAN	SLC3A2	Amino acid transporter heavy chain SLC3A2	1711890	1632610	1580510
P08237	PFKAM_HUMAN	PFKM	ATP-dependent 6-phosphofructokinase, muscle type	132329	143020	113397
P08238	HS90B_HUMAN	HSP90AB1	Heat shock protein HSP 90-beta	3095770	2592590	3207980
P08240	SRPRA_HUMAN	SRPRA	Signal recognition particle receptor subunit alpha	64705.2	62908.8	55318.8
P08243	ASNS_HUMAN	ASNS	Asparagine synthetase [glutamine-hydrolyzing]	664150	624671	666267
P08246	ELNE_HUMAN	ELANE	Neutrophil elastase	10613.6	1344.79
P08294	SODE_HUMAN	SOD3	Extracellular superoxide dismutase [Cu-Zn]	65478.9	62525.5	75859.6
P08311	CATG_HUMAN	CTSG	Cathepsin G	6354.2
P08397	HEM3_HUMAN	HMBS	Porphobilinogen deaminase	21548.6	19716.5	11937.8
P08514	ITA2B_HUMAN	ITGA2B	Integrin alpha-IIb		2565.79
P08519	APOA_HUMAN	LPA	Apolipoprotein(a)	13479.2	18190.9
P08559	ODPA_HUMAN	PDHA1	Pyruvate dehydrogenase E1 component subunit alpha, somatic form, mitochondrial	342331	322328	379631
P08567	PLEK_HUMAN	PLEK	Pleckstrin		3301.48
P08571	CD14_HUMAN	CD14	Monocyte differentiation antigen CD14	2841.56	2258.75
P08572	CO4A2_HUMAN	COL4A2	Collagen alpha-2(IV) chain	90293.7	92016.1	41550.5
P08574	CY1_HUMAN	CYC1	Cytochrome c1, heme protein, mitochondrial		3807.49
P08579	RU2B_HUMAN	SNRPB2	U2 small nuclear ribonucleoprotein B''	63996.5	59934.8	69985
P08581	MET_HUMAN	MET	Hepatocyte growth factor receptor	87643	82795.6	82643.5
P08582	TRFM_HUMAN	MELTF	Melanotransferrin	244517	204225	220605
P08590	MYL3_HUMAN	MYL3	Myosin light chain 3	85497.9	76169.3
P08603	CFAH_HUMAN	CFH	Complement factor H	13868.4	13066.1	28432
P08621	RU17_HUMAN	SNRNP70	U1 small nuclear ribonucleoprotein 70 kDa	316941	260068	377189
P08648	ITA5_HUMAN	ITGA5	Integrin alpha-5	1386300	1366200	1782130
P08651	NFIC_HUMAN	NFIC	Nuclear factor 1 C-type	14104.4	15788.9
P08670	VIME_HUMAN	VIM	Vimentin	534682	539971	689592
P08697	A2AP_HUMAN	SERPINF2	Alpha-2-antiplasmin	10525.4	15953	15244.2
P08708	RS17_HUMAN	RPS17	Small ribosomal subunit protein eS17	281759	249359	136975
P08727	K1C19_HUMAN	KRT19	Keratin, type I cytoskeletal 19	288349	315870	180956
P08729	K2C7_HUMAN	KRT7	Keratin, type II cytoskeletal 7	208940	188203	129062
P08754	GNAI3_HUMAN	GNAI3	Guanine nucleotide-binding protein G(i) subunit alpha-3	1510570	1452750	1093950
P08758	ANXA5_HUMAN	ANXA5	Annexin A5	3185900	2860340	3050610
P08779	K1C16_HUMAN	KRT16	Keratin, type I cytoskeletal 16	3089470	1689150	1772160
P08833	IBP1_HUMAN	IGFBP1	Insulin-like growth factor-binding protein 1	15914.6	12107.3	18889.8
P08842	STS_HUMAN	STS	Steryl-sulfatase			59355.8
P08865	RSSA_HUMAN	RPSA	Small ribosomal subunit protein uS2	1781440	1508000	1711860
P08962	CD63_HUMAN	CD63	CD63 antigen	8074560	7319830	10784200
P09012	SNRPA_HUMAN	SNRPA	U1 small nuclear ribonucleoprotein A	160256	161609	222425
P09086	PO2F2_HUMAN	POU2F2	POU domain, class 2, transcription factor 2	7120.98	4762.19
P09104	ENOG_HUMAN	ENO2	Gamma-enolase	50960.9	55432.6	55912.3
P09110	THIK_HUMAN	ACAA1	3-ketoacyl-CoA thiolase, peroxisomal	7134.17	4853.36
P09132	SRP19_HUMAN	SRP19	Signal recognition particle 19 kDa protein	38258.1	49142.3
P09211	GSTP1_HUMAN	GSTP1	Glutathione S-transferase P	148094	157181	172040
P09228	CYTT_HUMAN	CST2	Cystatin-SA		8054.49
P09234	RU1C_HUMAN	SNRPC	U1 small nuclear ribonucleoprotein C	35924.5	34700.7	56403.9
P09382	LEG1_HUMAN	LGALS1	Galectin-1	2254180	1986330	2669050
P09417	DHPR_HUMAN	QDPR	Dihydropteridine reductase	69417.7	80796.6	63435.1
P09429	HMGB1_HUMAN	HMGB1	High mobility group protein B1	52376.3	52746.6	59440.1
P09467	F16P1_HUMAN	FBP1	Fructose-1,6-bisphosphatase 1	36534.5	38546.4	49125.5
P09471	GNAO_HUMAN	GNAO1	Guanine nucleotide-binding protein G(o) subunit alpha	66761.4	65900.7	70191
P09488	GSTM1_HUMAN	GSTM1	Glutathione S-transferase Mu 1	19771.9	24995.3	11370.5
P09493	TPM1_HUMAN	TPM1	Tropomyosin alpha-1 chain	29871.7	38422.1	44744.1
P09496	CLCA_HUMAN	CLTA	Clathrin light chain A	516868	463237	481253
P09497	CLCB_HUMAN	CLTB	Clathrin light chain B	173086	158337	171055
P09525	ANXA4_HUMAN	ANXA4	Annexin A4	306392	313905	304586
P09529	INHBB_HUMAN	INHBB	Inhibin beta B chain	10601.2	10825.1	11514.3
P09543	CN37_HUMAN	CNP	2',3'-cyclic-nucleotide 3'-phosphodiesterase	637768	614688	492470
P09603	CSF1_HUMAN	CSF1	Macrophage colony-stimulating factor 1	64438.7	71178.9	45028.6
P09622	DLDH_HUMAN	DLD	Dihydrolipoyl dehydrogenase, mitochondrial	4974.6	5604.99	7507.47
P09651	ROA1_HUMAN	HNRNPA1	Heterogeneous nuclear ribonucleoprotein A1	594423	662405	552712
P09661	RU2A_HUMAN	SNRPA1	U2 small nuclear ribonucleoprotein A'	349984	311948	425492
P09668	CATH_HUMAN	CTSH	Pro-cathepsin H	22707.7	24850.3	22680.9
P09758	TACD2_HUMAN	TACSTD2	Tumor-associated calcium signal transducer 2	305508	309900	383085
P09871	C1S_HUMAN	C1S	Complement C1s subcomponent	26697		41914
P09874	PARP1_HUMAN	PARP1	Poly [ADP-ribose] polymerase 1	100663	93084.5	100292
P09884	DPOLA_HUMAN	POLA1	DNA polymerase alpha catalytic subunit	18216.8	18182.6	11550.7
P09913	IFIT2_HUMAN	IFIT2	Interferon-induced protein with tetratricopeptide repeats 2	80643.4	77415.2	59008.7
P09914	IFIT1_HUMAN	IFIT1	Interferon-induced protein with tetratricopeptide repeats 1	137355	121135	128201
P09960	LKHA4_HUMAN	LTA4H	Leukotriene A-4 hydrolase	96665.5	97255.2	93505.9
P09972	ALDOC_HUMAN	ALDOC	Fructose-bisphosphate aldolase C	86796.6	75242.1	12937.3
P0C0L4	CO4A_HUMAN	C4A	Complement C4-A	65824.9	34766	78286.5
P0C0L5	CO4B_HUMAN	C4B	Complement C4-B	6209.91	13034.7	15660.9
P0C0S5;Q71UI9	H2AV_HUMAN;H2AZ_HUMAN	H2AZ1;H2AZ2	Histone H2A.Z	363218	348575	516196
P0C0S8;P20671;Q96KK5;Q99878;Q9BTM1	H2A1D_HUMAN;H2A1H_HUMAN;H2A1J_HUMAN;H2A1_HUMAN;H2AJ_HUMAN	H2AC11;H2AC12;H2AC14;H2AC7;H2AJ	Histone H2A type 1	2467110	1218380	3006480
P0C2W1	FBSP1_HUMAN	FBXO45	F-box/SPRY domain-containing protein 1	32296.7	45390.7
P0CG29;P0CG30	GST2_HUMAN;GSTT2_HUMAN	GSTT2;GSTT2B	Glutathione S-transferase theta-2	51662.2	57410.4	57422.9
P0CK96;P0CK97	S352B_HUMAN;S35E2_HUMAN	SLC35E2A;SLC35E2B	Solute carrier family 35 member E2B			87109
P0DI81;P0DI82	TPC2A_HUMAN;TPC2B_HUMAN	TRAPPC2;TRAPPC2B	Trafficking protein particle complex subunit 2	8023.62	15734.1	16134.2
P0DJI8	SAA1_HUMAN	SAA1	Serum amyloid A-1 protein		7295.9
P0DJI9	SAA2_HUMAN	SAA2	Serum amyloid A-2 protein	22383.8	17502.4
P0DMM9;P0DMN0	ST1A3_HUMAN;ST1A4_HUMAN	SULT1A3;SULT1A4	Sulfotransferase 1A3		1398.57
P0DMV8;P0DMV9	HS71A_HUMAN;HS71B_HUMAN	HSPA1A;HSPA1B	Heat shock 70 kDa protein 1A	1853440	1675750	1901610
P0DOX7	IGK_HUMAN		Immunoglobulin kappa light chain	247311	94606.4	260721
P0DOY2;P0DOY3	IGLC2_HUMAN;IGLC3_HUMAN	IGLC2;IGLC3	Immunoglobulin lambda constant 2	131071	67842.7	214549
P0DP23;P0DP24;P0DP25	CALM1_HUMAN;CALM2_HUMAN;CALM3_HUMAN	CALM1;CALM2;CALM3	Calmodulin-1	225553	242387	143257
P0DP57	SLUR2_HUMAN	SLURP2	Secreted Ly-6/uPAR domain-containing protein 2	8735.82
P0DPB6	RPAC2_HUMAN	POLR1D	DNA-directed RNA polymerases I and III subunit RPAC2	33735.3	28729.8	32652.9
P0DPD8	EFCE2_HUMAN	EEF1AKMT4-ECE2	EEF1AKMT4-ECE2 readthrough transcript protein	3321.15	4688.64
P0DPI2	GAL3A_HUMAN	GATD3	Glutamine amidotransferase-like class 1 domain-containing protein 3, mitochondrial	5219.33	2545.66	2793.85
P0DTL6	ZTRF1_HUMAN	ZFTRAF1	Zinc finger TRAF-type-containing protein 1	8866.12	7429.36
P10114	RAP2A_HUMAN	RAP2A	Ras-related protein Rap-2a	70625.2	73918.7	72114.8
P10124	SRGN_HUMAN	SRGN	Serglycin	37671.6	50113.6	74190.1
P10155	RO60_HUMAN	RO60	RNA-binding protein RO60	105214	83823.9	70031.7
P10163;Q04118	PRB3_HUMAN;PRB4_HUMAN	PRB3;PRB4	Basic salivary proline-rich protein 4		7779.02
P10253	LYAG_HUMAN	GAA	Lysosomal alpha-glucosidase	7983.77	7482.83	10226.5
P10301	RRAS_HUMAN	RRAS	Ras-related protein R-Ras	1325560	1209340	1692050
P10321	HLAC_HUMAN	HLA-C	HLA class I histocompatibility antigen, C alpha chain	2828820	2756990	2404410
P10398	ARAF_HUMAN	ARAF	Serine/threonine-protein kinase A-Raf	105104	115861	79004.5
P10412	H14_HUMAN	H1-4	Histone H1.4	3473910	2678050	4998570
P10515	ODP2_HUMAN	DLAT	Dihydrolipoyllysine-residue acetyltransferase component of pyruvate dehydrogenase complex, mitochondrial	16763.7	14735.3
P10586	PTPRF_HUMAN	PTPRF	Receptor-type tyrosine-protein phosphatase F	56701.4	65145.8	54801.8
P10599	THIO_HUMAN	TXN	Thioredoxin	1138510	988043	2051640
P10619	PPGB_HUMAN	CTSA	Lysosomal protective protein	37769.9	31795.1	31312.9
P10620	MGST1_HUMAN	MGST1	Microsomal glutathione S-transferase 1	8312.67	11941.4	12215.7
P10644	KAP0_HUMAN	PRKAR1A	cAMP-dependent protein kinase type I-alpha regulatory subunit	268656	217605	254633
P10646	TFPI1_HUMAN	TFPI	Tissue factor pathway inhibitor	151223	126474	145361
P10746	HEM4_HUMAN	Mgu	Uroporphyrinogen-III synthase	10680.3	10110.8
P10768	ESTD_HUMAN	ESD	S-formylglutathione hydrolase	148845	158593	152428
P10809	CH60_HUMAN	HSPD1	60 kDa heat shock protein, mitochondrial	23779.7	24845.3	28526.2
P10909	CLUS_HUMAN	CLU	Clusterin	285262	232758	265693
P11021	BIP_HUMAN	HSPA5	Endoplasmic reticulum chaperone BiP	4305110	4008450	4280110
P11047	LAMC1_HUMAN	LAMC1	Laminin subunit gamma-1	153263	147910	132447
P11117	PPAL_HUMAN	ACP2	Lysosomal acid phosphatase	37314.1	39062.3	35004.5
P11142	HSP7C_HUMAN	HSPA8	Heat shock cognate 71 kDa protein	3150750	2806260	3468670
P11166	GTR1_HUMAN	SLC2A1	Solute carrier family 2, facilitated glucose transporter member 1	1852300	1939950	1761980
P11169	GTR3_HUMAN	SLC2A3	Solute carrier family 2, facilitated glucose transporter member 3	335040	357613	276658
P11171	EPB41_HUMAN	EPB41	Protein 4.1	122931	110848	42672.8
P11172	UMPS_HUMAN	UMPS	Uridine 5'-monophosphate synthase	69326.9	74698.9	65719.9
P11177	ODPB_HUMAN	PDHB	Pyruvate dehydrogenase E1 component subunit beta, mitochondrial	85519.8	85511.2	78263.9
P11216	PYGB_HUMAN	PYGB	Glycogen phosphorylase, brain form	731284	765801	601929
P11217	PYGM_HUMAN	PYGM	Glycogen phosphorylase, muscle form			128616
P11233	RALA_HUMAN	RALA	Ras-related protein Ral-A	306296	244322	252680
P11234	RALB_HUMAN	RALB	Ras-related protein Ral-B	345998	334936	493781
P11274	BCR_HUMAN	BCR	Breakpoint cluster region protein	16058.1	17100.1	20526.6
P11279	LAMP1_HUMAN	LAMP1	Lysosome-associated membrane glycoprotein 1	298138	259740	290734
P11310	ACADM_HUMAN	ACADM	Medium-chain specific acyl-CoA dehydrogenase, mitochondrial	81985.8	82959.2	84536.6
P11362	FGFR1_HUMAN	FGFR1	Fibroblast growth factor receptor 1	9047.76	8448.92	10722.1
P11387	TOP1_HUMAN	TOP1	DNA topoisomerase 1	152668	151242	177714
P11388	TOP2A_HUMAN	TOP2A	DNA topoisomerase 2-alpha	75938.6	66260.4	68564.3
P11413	G6PD_HUMAN	G6PD	Glucose-6-phosphate 1-dehydrogenase	536622	608414	470716
P11441	UBL4A_HUMAN	UBL4A	Ubiquitin-like protein 4A		6554
P11498	PYC_HUMAN	PC	Pyruvate carboxylase, mitochondrial	166207	146666	101030
P11586	C1TC_HUMAN	MTHFD1	C-1-tetrahydrofolate synthase, cytoplasmic	886422	879828	869409
P11717	MPRI_HUMAN	IGF2R	Cation-independent mannose-6-phosphate receptor	55245.3	57938.7	44362.6
P11766	ADHX_HUMAN	ADH5	Alcohol dehydrogenase class-3	747002	608599	296093
P11802	CDK4_HUMAN	CDK4	Cyclin-dependent kinase 4	16351.3	19422.9	23189.6
P11908	PRPS2_HUMAN	PRPS2	Ribose-phosphate pyrophosphokinase 2	181582	165236	142577
P11940	PABP1_HUMAN	PABPC1	Polyadenylate-binding protein 1	299646	298708	247182
P12004	PCNA_HUMAN	PCNA	Proliferating cell nuclear antigen	141605	120926	157159
P12035	K2C3_HUMAN	KRT3	Keratin, type II cytoskeletal 3	603152	390099	345738
P12081	HARS1_HUMAN	HARS1	Histidine--tRNA ligase, cytoplasmic	67927.2	66790.1	48475.4
P12109	CO6A1_HUMAN	COL6A1	Collagen alpha-1(VI) chain	49081.9	39964.5	29289.1
P12110	CO6A2_HUMAN	COL6A2	Collagen alpha-2(VI) chain	17614.5	18115.4	10610.6
P12111	CO6A3_HUMAN	COL6A3	Collagen alpha-3(VI) chain	97407.1	25141.8	11701.4
P12236	ADT3_HUMAN	SLC25A6	ADP/ATP translocase 3	9520.05	4624.91	5473.79
P12259	FA5_HUMAN	F5	Coagulation factor V	26471.2	31570.7	35825.8
P12268	IMDH2_HUMAN	IMPDH2	Inosine-5'-monophosphate dehydrogenase 2	529389	503348	575626
P12270	TPR_HUMAN	TPR	Nucleoprotein TPR	62025.2	52645.3	84212.3
P12273	PIP_HUMAN	PIP	Prolactin-inducible protein	39491.5	60490.7	33852.5
P12277	KCRB_HUMAN	CKB	Creatine kinase B-type	84658.7	79128.2	85386.3
P12429	ANXA3_HUMAN	ANXA3	Annexin A3	818207	766636	921811
P12644	BMP4_HUMAN	BMP4	Bone morphogenetic protein 4	26708.6	27401.3	55730.4
P12814	ACTN1_HUMAN	ACTN1	Alpha-actinin-1	467182	476368	463892
P12830	CADH1_HUMAN	CDH1	Cadherin-1	10340	10557.2
P12931	SRC_HUMAN	SRC	Proto-oncogene tyrosine-protein kinase Src	762222	796294	550701
P12955	PEPD_HUMAN	PEPD	Xaa-Pro dipeptidase	19036.4	57644.5	24464.7
P12956	XRCC6_HUMAN	XRCC6	X-ray repair cross-complementing protein 6	470004	479870	398912
P13010	XRCC5_HUMAN	XRCC5	X-ray repair cross-complementing protein 5	398180	422002	341268
P13051	UNG_HUMAN	UNG	Uracil-DNA glycosylase	10439.2	8074.06
P13073	COX41_HUMAN	COX4I1	Cytochrome c oxidase subunit 4 isoform 1, mitochondrial	4588.98	7371.93
P13473	LAMP2_HUMAN	LAMP2	Lysosome-associated membrane glycoprotein 2	768681	899787	1138400
P13489	RINI_HUMAN	RNH1	Ribonuclease inhibitor	449242	439887	403558
P13497	BMP1_HUMAN	BMP1	Bone morphogenetic protein 1	276131	274803	223882
P13498	CY24A_HUMAN	CYBA	Cytochrome b-245 light chain		19981.7
P13598	ICAM2_HUMAN	ICAM2	Intercellular adhesion molecule 2	7444.27	5665.12	7293.15
P13639	EF2_HUMAN	EEF2	Elongation factor 2	1944420	2008190	1524020
P13645	K1C10_HUMAN	KRT10	Keratin, type I cytoskeletal 10	4096030	5278210	4161640
P13646	K1C13_HUMAN	KRT13	Keratin, type I cytoskeletal 13	154454	672303	177881
P13647	K2C5_HUMAN	KRT5	Keratin, type II cytoskeletal 5	1506250	1425840	853074
P13667	PDIA4_HUMAN	PDIA4	Protein disulfide-isomerase A4	317034	54201.3	64177.8
P13674	P4HA1_HUMAN	P4HA1	Prolyl 4-hydroxylase subunit alpha-1	15582.4	12530.1	14439
P13693	TCTP_HUMAN	TPT1	Translationally-controlled tumor protein	107979	108438	160650
P13716	HEM2_HUMAN	ALAD	Delta-aminolevulinic acid dehydratase	11257.8	14009.7	13401.2
P13726	TF_HUMAN	F3	Tissue factor	1298440	1162800	1481320
P13747	HLAE_HUMAN	HLA-E	HLA class I histocompatibility antigen, alpha chain E	749709	769350	845650
P13797	PLST_HUMAN	PLS3	Plastin-3	559114	554191	447790
P13798	ACPH_HUMAN	APEH	Acylamino-acid-releasing enzyme	28852.9	34687.3	29865.1
P13804	ETFA_HUMAN	ETFA	Electron transfer flavoprotein subunit alpha, mitochondrial	171171	142261	166185
P13807	GYS1_HUMAN	GYS1	Glycogen [starch] synthase, muscle	114405	116773	88827.3
P13861	KAP2_HUMAN	PRKAR2A	cAMP-dependent protein kinase type II-alpha regulatory subunit	97994.9	89330.6	79414.1
P13928	ANXA8_HUMAN	ANXA8	Annexin A8	17444.6	17677	29260.6
P13929	ENOB_HUMAN	ENO3	Beta-enolase			218817
P13984	T2FB_HUMAN	GTF2F2	General transcription factor IIF subunit 2	18082.7	14029.7
P13987	CD59_HUMAN	CD59	CD59 glycoprotein	398973	308889	423024
P13994	YJU2B_HUMAN	YJU2B	Probable splicing factor YJU2B		15567.6
P13995	MTDC_HUMAN	MTHFD2	Bifunctional methylenetetrahydrofolate dehydrogenase/cyclohydrolase, mitochondrial	8732.24	8542.78
P14174	MIF_HUMAN	MIF	Macrophage migration inhibitory factor	107254	88898.6	110640
P14209	CD99_HUMAN	CD99	CD99 antigen	10104.8	9584.73
P14314	GLU2B_HUMAN	PRKCSH	Glucosidase 2 subunit beta	21042.2	18445.4	37855.2
P14324	FPPS_HUMAN	FDPS	Farnesyl pyrophosphate synthase	157133	160846	121889
P14384	CBPM_HUMAN	CPM	Carboxypeptidase M	43128.7	50084.2	50144
P14406	CX7A2_HUMAN	COX7A2	Cytochrome c oxidase subunit 7A2, mitochondrial		11914.9
P14550	AK1A1_HUMAN	AKR1A1	Aldo-keto reductase family 1 member A1	80799.4	88255.3	93358.6
P14618	KPYM_HUMAN	PKM	Pyruvate kinase PKM	6944040	6055170	5135350
P14621	ACYP2_HUMAN	ACYP2	Acylphosphatase-2	25704.4	24797	21749
P14625	ENPL_HUMAN	HSP90B1	Endoplasmin	2713430	2478380	2210040
P14635	CCNB1_HUMAN	CCNB1	G2/mitotic-specific cyclin-B1	28822	28524.2	39411.2
P14649	MYL6B_HUMAN	MYL6B	Myosin light chain 6B	8299.85	8515.89	13244.8
P14678	RSMB_HUMAN	SNRPB	Small nuclear ribonucleoprotein-associated proteins B and B'	339843	395136	274809
P14735	IDE_HUMAN	IDE	Insulin-degrading enzyme	61736.6	57350	55354.3
P14859	PO2F1_HUMAN	POU2F1	POU domain, class 2, transcription factor 1	1992.78	1051.06
P14866	HNRPL_HUMAN	HNRNPL	Heterogeneous nuclear ribonucleoprotein L	378993	410380	327483
P14868	SYDC_HUMAN	DARS1	Aspartate--tRNA ligase, cytoplasmic	701775	711513	491235
P14921	ETS1_HUMAN	ETS1	Protein C-ets-1	13783.7	10683.6
P14923	PLAK_HUMAN	JUP	Junction plakoglobin	336791	335024	238722
P15056	BRAF_HUMAN	BRAF	Serine/threonine-protein kinase B-raf	11572.8	11806.3
P15104	GLNA_HUMAN	GLUL	Glutamine synthetase	16665.3	16840	18619.7
P15121	ALDR_HUMAN	AKR1B1	Aldo-keto reductase family 1 member B1	137399	144193	106959
P15144	AMPN_HUMAN	ANPEP	Aminopeptidase N		2382.67
P15151	PVR_HUMAN	PVR	Poliovirus receptor	177063	161719	201828
P15153	RAC2_HUMAN	RAC2	Ras-related C3 botulinum toxin substrate 2	477397	469805	501939
P15170	ERF3A_HUMAN	GSPT1	Eukaryotic peptide chain release factor GTP-binding subunit ERF3A	144193	118127	114503
P15260	INGR1_HUMAN	IFNGR1	Interferon gamma receptor 1	21263.3	16143.1	26133.3
P15291	B4GT1_HUMAN	B4GALT1	Beta-1,4-galactosyltransferase 1	22875.7	21015.5	26916.9
P15311	EZRI_HUMAN	EZR	Ezrin	909809	941357	967794
P15374	UCHL3_HUMAN	UCHL3	Ubiquitin carboxyl-terminal hydrolase isozyme L3	87483.8	87427.3	115837
P15407	FOSL1_HUMAN	FOSL1	Fos-related antigen 1	13558.2	11712.1
P15408	FOSL2_HUMAN	FOSL2	Fos-related antigen 2	9394.67	7251.2
P15509	CSF2R_HUMAN	CSF2RA	Granulocyte-macrophage colony-stimulating factor receptor subunit alpha	36139.8	41753.7	24797.3
P15514	AREG_HUMAN	AREG	Amphiregulin	8922.04	7589.85
P15529	MCP_HUMAN	CD46	Membrane cofactor protein	633694	609045	246929
P15531	NDKA_HUMAN	NME1	Nucleoside diphosphate kinase A	1016270	980040	1124120
P15586	GNS_HUMAN	GNS	N-acetylglucosamine-6-sulfatase	33046.6	28197.8	41463.3
P15692	VEGFA_HUMAN	VEGFA	Vascular endothelial growth factor A, long form	42602.3	63582.3	47767.3
P15735	PHKG2_HUMAN	PHKG2	Phosphorylase b kinase gamma catalytic chain, liver/testis isoform	16148	17429	15256.7
P15880	RS2_HUMAN	RPS2	Small ribosomal subunit protein uS5	806434	800367	766401
P15924	DESP_HUMAN	DSP	Desmoplakin	468617	520864	272306
P15927	RFA2_HUMAN	RPA2	Replication protein A 32 kDa subunit	61803.4	69487.5	63043.6
P15941	MUC1_HUMAN	MUC1	Mucin-1	19910.3	14792.7	18492.9
P16035	TIMP2_HUMAN	TIMP2	Metalloproteinase inhibitor 2	109483	95025.7
P16070	CD44_HUMAN	CD44	CD44 antigen	1730590	1771070	2504270
P16083	NQO2_HUMAN	NQO2	Ribosyldihydronicotinamide dehydrogenase [quinone]	21819.4	25544.2	42320.8
P16104	H2AX_HUMAN	H2AX	Histone H2AX	7636780	5498670	10159300
P16144	ITB4_HUMAN	ITGB4	Integrin beta-4	1177870	1158000	1120590
P16152	CBR1_HUMAN	CBR1	Carbonyl reductase [NADPH] 1	207316	215812	229317
P16157	ANK1_HUMAN	ANK1	Ankyrin-1	20475.9	17758.5	22636.2
P16219	ACADS_HUMAN	ACADS	Short-chain specific acyl-CoA dehydrogenase, mitochondrial	6855.47	5954.84
P16220	CREB1_HUMAN	CREB1	Cyclic AMP-responsive element-binding protein 1	16433.8	16082.3
P16278	BGAL_HUMAN	GLB1	Beta-galactosidase	434039	439440	389613
P16298	PP2BB_HUMAN	PPP3CB	Serine/threonine-protein phosphatase 2B catalytic subunit beta isoform	60289.4	50908.7	42024.4
P16333	NCK1_HUMAN	NCK1	SH2/SH3 adapter protein NCK1	76249.9	61274.7	10048.2
P16383	GCFC2_HUMAN	GCFC2	Intron Large complex component GCFC2	20595.5	13354.5	14674.9
P16422	EPCAM_HUMAN	EPCAM	Epithelial cell adhesion molecule	119176	100918	172747
P16435	NCPR_HUMAN	POR	NADPH--cytochrome P450 reductase	36334.2	29243.7	27287.7
P16591	FER_HUMAN	FER	Tyrosine-protein kinase Fer	15679	33807.7	10970.8
P16615	AT2A2_HUMAN	ATP2A2	Sarcoplasmic/endoplasmic reticulum calcium ATPase 2	56197.9	53397.8	46292.9
P16870	CBPE_HUMAN	CPE	Carboxypeptidase E	6669.73	6067.57
P16930	FAAA_HUMAN	FAH	Fumarylacetoacetase	21179.6	21160.6	20512.9
P16949	STMN1_HUMAN	STMN1	Stathmin	104530	35695.9	57440.5
P16989	YBOX3_HUMAN	YBX3	Y-box-binding protein 3	24589.6	23763.6
P17026	ZNF22_HUMAN	ZNF22	Zinc finger protein 22	3636.87
P17066	HSP76_HUMAN	HSPA6	Heat shock 70 kDa protein 6	921896	849504	987687
P17096	HMGA1_HUMAN	HMGA1	High mobility group protein HMG-I/HMG-Y	857456	813953	2617240
P17174	AATC_HUMAN	GOT1	Aspartate aminotransferase, cytoplasmic	95695.4	91010.6	98808.1
P17181	INAR1_HUMAN	IFNAR1	Interferon alpha/beta receptor 1	14698.3	16652.4
P17252	KPCA_HUMAN	PRKCA	Protein kinase C alpha type	138890	152422	120296
P17275	JUNB_HUMAN	JUNB	Transcription factor JunB	9280.07	8083.47
P17301	ITA2_HUMAN	ITGA2	Integrin alpha-2	2371200	2374320	2387730
P17302	CXA1_HUMAN	GJA1	Gap junction alpha-1 protein		16648
P17405	ASM_HUMAN	SMPD1	Sphingomyelin phosphodiesterase	4129.36	4076.89
P17480	UBF1_HUMAN	UBTF	Nucleolar transcription factor 1	4321.02	10563.1	6628.14
P17535	JUND_HUMAN	JUND	Transcription factor JunD	12548.9	12965.3	14024
P17612	KAPCA_HUMAN	PRKACA	cAMP-dependent protein kinase catalytic subunit alpha	192809	183758	188409
P17655	CAN2_HUMAN	CAPN2	Calpain-2 catalytic subunit	595358	616468	527715
P17706	PTN2_HUMAN	PTPN2	Tyrosine-protein phosphatase non-receptor type 2	70659.1	83072.2	69691.5
P17812	PYRG1_HUMAN	CTPS1	CTP synthase 1	303944	304458	209178
P17844	DDX5_HUMAN	DDX5	Probable ATP-dependent RNA helicase DDX5	196351	191401	170255
P17858	PFKAL_HUMAN	PFKL	ATP-dependent 6-phosphofructokinase, liver type	163246	184510	134882
P17900	SAP3_HUMAN	GM2A	Ganglioside GM2 activator	20217.4	12548.7
P17931	LEG3_HUMAN	LGALS3	Galectin-3	602253	567514	565603
P17936	IBP3_HUMAN	IGFBP3	Insulin-like growth factor-binding protein 3	43737.7	46190.3	36158.5
P17980	PRS6A_HUMAN	PSMC3	26S proteasome regulatory subunit 6A	1093250	994806	979420
P17987	TCPA_HUMAN	TCP1	T-complex protein 1 subunit alpha	589673	541197	425648
P18031	PTN1_HUMAN	PTPN1	Tyrosine-protein phosphatase non-receptor type 1	180751	237975	185669
P18074	ERCC2_HUMAN	ERCC2	General transcription and DNA repair factor IIH helicase subunit XPD	28956.1	29465.4	24265.6
P18077	RL35A_HUMAN	RPL35A	Large ribosomal subunit protein eL33	270850	271860	265636
P18084	ITB5_HUMAN	ITGB5	Integrin beta-5	316726	324987	233439
P18085	ARF4_HUMAN	ARF4	ADP-ribosylation factor 4	1185680	1172980	880819
P18124	RL7_HUMAN	RPL7	Large ribosomal subunit protein uL30	1402920	1226890	1178820
P18206	VINC_HUMAN	VCL	Vinculin	448600	444200	443158
P18428	LBP_HUMAN	LBP	Lipopolysaccharide-binding protein	17558.6	26263.6	49221.2
P18433	PTPRA_HUMAN	PTPRA	Receptor-type tyrosine-protein phosphatase alpha	252503	261901	232507
P18440	ARY1_HUMAN	NAT1	Arylamine N-acetyltransferase 1	21124.4	21550.1	16809.7
P18583	SON_HUMAN	SON	Protein SON	58217.3	50034.4	50441.8
P18615	NELFE_HUMAN	NELFE	Negative elongation factor E	7519.18	5986.54
P18621	RL17_HUMAN	RPL17	Large ribosomal subunit protein uL22	286498	383805	338993
P18669	PGAM1_HUMAN	PGAM1	Phosphoglycerate mutase 1	236389	246207	248106
P18754	RCC1_HUMAN	RCC1	Regulator of chromosome condensation	273007	264652	227332
P18827	SDC1_HUMAN	SDC1	Syndecan-1	170446	139988	315564
P18858	DNLI1_HUMAN	LIG1	DNA ligase 1	21245.9	20857.1	13180.6
P18887	XRCC1_HUMAN	XRCC1	DNA repair protein XRCC1	11671.4	11827.6	20312.6
P19013	K2C4_HUMAN	KRT4	Keratin, type II cytoskeletal 4	105313	209511	16123.5
P19021	AMD_HUMAN	PAM	Peptidyl-glycine alpha-amidating monooxygenase	2120.61
P19075	TSN8_HUMAN	TSPAN8	Tetraspanin-8	367668	354624	224819
P19174	PLCG1_HUMAN	PLCG1	1-phosphatidylinositol 4,5-bisphosphate phosphodiesterase gamma-1	53074.9	54678.5	46146.2
P19256	LFA3_HUMAN	CD58	Lymphocyte function-associated antigen 3	720580	596192	533098
P19338	NUCL_HUMAN	NCL	Nucleolin	888958	822378	935756
P19367	HXK1_HUMAN	HK1	Hexokinase-1	47712.5	48272.7	37264.6
P19387	RPB3_HUMAN	POLR2C	DNA-directed RNA polymerase II subunit RPB3	44951.9	38818.3	35893.8
P19388	RPAB1_HUMAN	POLR2E	DNA-directed RNA polymerases I, II, and III subunit RPABC1	38076.8	39622	43546.4
P19438	TNR1A_HUMAN	TNFRSF1A	Tumor necrosis factor receptor superfamily member 1A	30838.5	32521.7
P19440	GGT1_HUMAN	GGT1	Glutathione hydrolase 1 proenzyme	144934	130139	154589
P19447	ERCC3_HUMAN	ERCC3	General transcription and DNA repair factor IIH helicase/translocase subunit XPB	20617.9	21009.5	16496.8
P19474	RO52_HUMAN	TRIM21	E3 ubiquitin-protein ligase TRIM21	38301	42995.5	23510.6
P19525	E2AK2_HUMAN	EIF2AK2	Interferon-induced, double-stranded RNA-activated protein kinase	71604.5	69205.7	53109.4
P19623	SPEE_HUMAN	SRM	Spermidine synthase	1094900	845964	746820
P19634	SL9A1_HUMAN	SLC9A1	Sodium/hydrogen exchanger 1	24299.9	25543.8	17665
P19652	A1AG2_HUMAN	ORM2	Alpha-1-acid glycoprotein 2	3491.86		13796.7
P19784	CSK22_HUMAN	CSNK2A2	Casein kinase II subunit alpha'	14596.3	18123.2	28248.9
P19823	ITIH2_HUMAN	ITIH2	Inter-alpha-trypsin inhibitor heavy chain H2	59584.5	53320.1	62666.5
P19827	ITIH1_HUMAN	ITIH1	Inter-alpha-trypsin inhibitor heavy chain H1		9612.57
P19838	NFKB1_HUMAN	NFKB1	Nuclear factor NF-kappa-B p105 subunit	32923.7	24955.6	23505.1
P19883	FST_HUMAN	FST	Follistatin	19609.8	19913.7
P19971	TYPH_HUMAN	TYMP	Thymidine phosphorylase	89104.2	78975.3	66309.3
P20020	AT2B1_HUMAN	ATP2B1	Plasma membrane calcium-transporting ATPase 1	538118	577333	459301
P20036	DPA1_HUMAN	HLA-DPA1	HLA class II histocompatibility antigen, DP alpha 1 chain	5897.76	6879.93	8550.35
P20042	IF2B_HUMAN	EIF2S2	Eukaryotic translation initiation factor 2 subunit 2	337048	304324	310234
P20073	ANXA7_HUMAN	ANXA7	Annexin A7	210417	212511	196612
P20226	TBP_HUMAN	TBP	TATA-box-binding protein	6819.69	6965.31	5489.32
P20248	CCNA2_HUMAN	CCNA2	Cyclin-A2	16455.3	11594.7	11673.2
P20273	CD22_HUMAN	CD22	B-cell receptor CD22	23443	23131.5	24043.9
P20290	BTF3_HUMAN	BTF3	Transcription factor BTF3	22062.8	23891	28531.6
P20336	RAB3A_HUMAN	RAB3A	Ras-related protein Rab-3A	8769.54	7163.98	8378.74
P20338	RAB4A_HUMAN	RAB4A	Ras-related protein Rab-4A	304546	323541	58707.7
P20339	RAB5A_HUMAN	RAB5A	Ras-related protein Rab-5A	1281440	1315190	1559750
P20340	RAB6A_HUMAN	RAB6A	Ras-related protein Rab-6A	695105	629307	790563
P20585	MSH3_HUMAN	MSH3	DNA mismatch repair protein Msh3	46354.1	46144	32832.9
P20618	PSB1_HUMAN	PSMB1	Proteasome subunit beta type-1	158069	163248	161574
P20645	MPRD_HUMAN	M6PR	Cation-dependent mannose-6-phosphate receptor	41767.7	45409.6	47672.9
P20700	LMNB1_HUMAN	LMNB1	Lamin-B1	48304.8	54342.6	51704.9
P20810	ICAL_HUMAN	CAST	Calpastatin	60560	47978.8	89387.2
P20839	IMDH1_HUMAN	IMPDH1	Inosine-5'-monophosphate dehydrogenase 1	21678.3	24407.3	20356
P20851	C4BPB_HUMAN	C4BPB	C4b-binding protein beta chain			7318.77
P20908	CO5A1_HUMAN	COL5A1	Collagen alpha-1(V) chain	277413	277204	219178
P20930	FILA_HUMAN	FLG	Filaggrin	106603	130431
P20936	RASA1_HUMAN	RASA1	Ras GTPase-activating protein 1	91342	100374	85511.5
P21127	CD11B_HUMAN	CDK11B	Cyclin-dependent kinase 11B	48086.3	51339.2	60716.8
P21266	GSTM3_HUMAN	GSTM3	Glutathione S-transferase Mu 3	236246	232114	219823
P21281	VATB2_HUMAN	ATP6V1B2	V-type proton ATPase subunit B, brain isoform	57409.5	57549.3	64035.6
P21283	VATC1_HUMAN	ATP6V1C1	V-type proton ATPase subunit C 1	60017.8	51832	70486
P21291	CSRP1_HUMAN	CSRP1	Cysteine and glycine-rich protein 1	211532	182459	152193
P21333	FLNA_HUMAN	FLNA	Filamin-A	794309	773004	687064
P21399	ACOHC_HUMAN	ACO1	Cytoplasmic aconitate hydratase	118028	129005	94194.4
P21462	FPR1_HUMAN	FPR1	fMet-Leu-Phe receptor	16123.1	19244.8	19694.9
P21579	SYT1_HUMAN	SYT1	Synaptotagmin-1	65881.5	62644.4	75165.1
P21580	TNAP3_HUMAN	TNFAIP3	Tumor necrosis factor alpha-induced protein 3	2158.7	2822.87
P21589	5NTD_HUMAN	NT5E	5'-nucleotidase	2072470	2082220	2656510
P21741	MK_HUMAN	MDK	Midkine	19108.8	20924.2
P21796	VDAC1_HUMAN	VDAC1	Non-selective voltage-gated ion channel VDAC1	17084.5	16557.1	22061.4
P21912	SDHB_HUMAN	SDHB	Succinate dehydrogenase [ubiquinone] iron-sulfur subunit, mitochondrial	33917.3	36799.8	45266.4
P21926	CD9_HUMAN	CD9	CD9 antigen	951426	826634	1087800
P21964	COMT_HUMAN	COMT	Catechol O-methyltransferase	20391.6	20393	18383.7
P21980	TGM2_HUMAN	TGM2	Protein-glutamine gamma-glutamyltransferase 2	686629	739258	607207
P22033	MUTA_HUMAN	MMUT	Methylmalonyl-CoA mutase, mitochondrial	4835.59	4278.65	7799.45
P22059	OSBP1_HUMAN	OSBP	Oxysterol-binding protein 1	57118.2	63421.3	54029.2
P22061	PIMT_HUMAN	PCMT1	Protein-L-isoaspartate(D-aspartate) O-methyltransferase	235206	230351	121359
P22087	FBRL_HUMAN	FBL	rRNA 2'-O-methyltransferase fibrillarin	235277	257265	202059
P22102	PUR2_HUMAN	GART	Trifunctional purine biosynthetic protein adenosine-3	336601	347905	300542
P22234	PUR6_HUMAN	PAICS	Bifunctional phosphoribosylaminoimidazole carboxylase/phosphoribosylaminoimidazole succinocarboxamide synthetase	393789	365246	283089
P22307	SCP2_HUMAN	SCP2	Sterol carrier protein 2	10249.9	9570.73	10212.5
P22314	UBA1_HUMAN	UBA1	Ubiquitin-like modifier-activating enzyme 1	800254	796532	719662
P22352	GPX3_HUMAN	GPX3	Glutathione peroxidase 3			89920.4
P22392	NDKB_HUMAN	NME2	Nucleoside diphosphate kinase B	682967	757959	540717
P22413	ENPP1_HUMAN	ENPP1	Ectonucleotide pyrophosphatase/phosphodiesterase family member 1	1050930	1135270	875812
P22415	USF1_HUMAN	USF1	Upstream stimulatory factor 1	6238.28	5959.33
P22528;P35321	SPR1A_HUMAN;SPR1B_HUMAN	SPRR1A;SPRR1B	Cornifin-B	16403.1	32452.4
P22531;P22532;P35325;P35326;Q9BYE4	SPR2A_HUMAN;SPR2B_HUMAN;SPR2D_HUMAN;SPR2E_HUMAN;SPR2G_HUMAN	SPRR2A;SPRR2B;SPRR2D;SPRR2E;SPRR2G	Small proline-rich protein 2E		7502.39
P22570	ADRO_HUMAN	FDXR	NADPH:adrenodoxin oxidoreductase, mitochondrial	19154.7	16989.6	24673.7
P22626	ROA2_HUMAN	HNRNPA2B1	Heterogeneous nuclear ribonucleoproteins A2/B1	439389	431716	468175
P22670	RFX1_HUMAN	RFX1	MHC class II regulatory factor RFX1	7703.36	13312.8
P22676	CALB2_HUMAN	CALB2	Calretinin	63625.3	51881.2	75360.4
P22681	CBL_HUMAN	CBL	E3 ubiquitin-protein ligase CBL	23031.5	23294.2	20766.1
P22692	IBP4_HUMAN	IGFBP4	Insulin-like growth factor-binding protein 4	96549.6	79670.8	16192.4
P22694	KAPCB_HUMAN	PRKACB	cAMP-dependent protein kinase catalytic subunit beta	18885.7	14269.4	11727.1
P22732	GTR5_HUMAN	SLC2A5	Solute carrier family 2, facilitated glucose transporter member 5	1865.44	1995.97
P22735	TGM1_HUMAN	TGM1	Protein-glutamine gamma-glutamyltransferase K	24508.8	35479	40248.9
P22794	EVI2A_HUMAN	EVI2A	Protein EVI2A	73867.8	60654.7	91908.3
P22830	HEMH_HUMAN	FECH	Ferrochelatase, mitochondrial	13281.8	13317	17586.4
P23142	FBLN1_HUMAN	FBLN1	Fibulin-1		11131.8
P23193	TCEA1_HUMAN	TCEA1	Transcription elongation factor A protein 1	10762	11703.2
P23229	ITA6_HUMAN	ITGA6	Integrin alpha-6	1720890	1506090	1866030
P23246	SFPQ_HUMAN	SFPQ	Splicing factor, proline- and glutamine-rich	246251	246235	263796
P23258	TBG1_HUMAN	TUBG1	Tubulin gamma-1 chain	82949.3	100497	84974.5
P23284	PPIB_HUMAN	PPIB	Peptidyl-prolyl cis-trans isomerase B	169928	159962	285376
P23352	KALM_HUMAN	ANOS1	Anosmin-1	48712.6	45814.8	39061.4
P23368	MAOM_HUMAN	ME2	NAD-dependent malic enzyme, mitochondrial	60731.5	483728	53068.8
P23381	SYWC_HUMAN	WARS1	Tryptophan--tRNA ligase, cytoplasmic	100199	103873	94458.4
P23396	RS3_HUMAN	RPS3	Small ribosomal subunit protein uS3	1678050	1595650	1625550
P23443	KS6B1_HUMAN	RPS6KB1	Ribosomal protein S6 kinase beta-1	29688.6	29870.2
P23458	JAK1_HUMAN	JAK1	Tyrosine-protein kinase JAK1	167408	163471	149155
P23469	PTPRE_HUMAN	PTPRE	Receptor-type tyrosine-protein phosphatase epsilon	100968	97709.4	89362.3
P23470	PTPRG_HUMAN	PTPRG	Receptor-type tyrosine-protein phosphatase gamma	116417	124115	122019
P23490	LORI_HUMAN	LORICRIN	Loricrin	27759.2	29387.9
P23497	SP100_HUMAN	SP100	Nuclear autoantigen Sp-100	24488.7	28950.5	24345.1
P23526	SAHH_HUMAN	AHCY	Adenosylhomocysteinase	662268	637705	548658
P23528	COF1_HUMAN	CFL1	Cofilin-1	2414930	2415540	2847530
P23588	IF4B_HUMAN	EIF4B	Eukaryotic translation initiation factor 4B	67514.5	77989.8	82998
P23610	HAP40_HUMAN	F8A1	40-kDa huntingtin-associated protein	16086.5	15459.4	10748.4
P23634	AT2B4_HUMAN	ATP2B4	Plasma membrane calcium-transporting ATPase 4	1093700	1030750	802528
P23743	DGKA_HUMAN	DGKA	Diacylglycerol kinase alpha	13847.3	8845.93
P23786	CPT2_HUMAN	CPT2	Carnitine O-palmitoyltransferase 2, mitochondrial	27036.4	23877.5	36758.7
P23919	KTHY_HUMAN	DTYMK	Thymidylate kinase	137787	133422	112793
P23921	RIR1_HUMAN	RRM1	Ribonucleoside-diphosphate reductase large subunit	37611.5	43098.6	42798.8
P24347	MMP11_HUMAN	MMP11	Stromelysin-3	15860.7	18370.8	22761.7
P24385	CCND1_HUMAN	CCND1	G1/S-specific cyclin-D1	7424.99	5639.04
P24386	RAE1_HUMAN	CHM	Rab proteins geranylgeranyltransferase component A 1	32408.6	29321	24800.4
P24390	ERD21_HUMAN	KDELR1	ER lumen protein-retaining receptor 1	64717.2	75504.7
P24394	IL4RA_HUMAN	IL4R	Interleukin-4 receptor subunit alpha	12991.4	14994.3
P24468	COT2_HUMAN	NR2F2	COUP transcription factor 2	17199.5	18114.2
P24534	EF1B_HUMAN	EEF1B2	Elongation factor 1-beta	347175	328237	346691
P24666	PPAC_HUMAN	ACP1	Low molecular weight phosphotyrosine protein phosphatase	84636.5	82145.6	88213
P24752	THIL_HUMAN	ACAT1	Acetyl-CoA acetyltransferase, mitochondrial	308981	265955	261883
P24821	TENA_HUMAN	TNC	Tenascin	192427	189244	173383
P24844	MYL9_HUMAN	MYL9	Myosin regulatory light polypeptide 9	197101	199245	176822
P24863	CCNC_HUMAN	CCNC	Cyclin-C		10325.5
P24928	RPB1_HUMAN	POLR2A	DNA-directed RNA polymerase II subunit RPB1	49258.2	50717	46475.5
P24941	CDK2_HUMAN	CDK2	Cyclin-dependent kinase 2	72562.2	68324.2	49339.1
P25098	ARBK1_HUMAN	GRK2	Beta-adrenergic receptor kinase 1	31319.6	35619.2	25480.4
P25101	EDNRA_HUMAN	EDNRA	Endothelin-1 receptor	15811.1
P25116	PAR1_HUMAN	F2R	Proteinase-activated receptor 1	9974.65	10584.5	15066.4
P25205	MCM3_HUMAN	MCM3	DNA replication licensing factor MCM3	59184.9	57933	58964.7
P25208	NFYB_HUMAN	NFYB	Nuclear transcription factor Y subunit beta	9300.73	7673.02
P25311	ZA2G_HUMAN	AZGP1	Zinc-alpha-2-glycoprotein	186137	198469	219323
P25325	THTM_HUMAN	MPST	3-mercaptopyruvate sulfurtransferase	138640	164694	119491
P25398	RS12_HUMAN	RPS12	Small ribosomal subunit protein eS12	493358	463480	457214
P25445	TNR6_HUMAN	FAS	Tumor necrosis factor receptor superfamily member 6	14266	15487.5
P25490	TYY1_HUMAN	YY1	Transcriptional repressor protein YY1	9473.41	8883.2
P25685	DNJB1_HUMAN	DNAJB1	DnaJ homolog subfamily B member 1	249080	272177	174014
P25686	DNJB2_HUMAN	DNAJB2	DnaJ homolog subfamily B member 2	236633	172973	26022.5
P25705	ATPA_HUMAN	ATP5F1A	ATP synthase F(1) complex subunit alpha, mitochondrial	82023.4	78780.4	104619
P25786	PSA1_HUMAN	PSMA1	Proteasome subunit alpha type-1	488781	420623	194805
P25787	PSA2_HUMAN	PSMA2	Proteasome subunit alpha type-2	89957.1	81352.1	92163.1
P25788	PSA3_HUMAN	PSMA3	Proteasome subunit alpha type-3	172179	174888	181662
P25789	PSA4_HUMAN	PSMA4	Proteasome subunit alpha type-4	192996	181972	291162
P25815	S100P_HUMAN	S100P	Protein S100-P	8587.05	15014.8
P25942	TNR5_HUMAN	CD40	Tumor necrosis factor receptor superfamily member 5	11978	8929.99
P26006	ITA3_HUMAN	ITGA3	Integrin alpha-3	4120030	3949430	5328880
P26012	ITB8_HUMAN	ITGB8	Integrin beta-8	4098.28	3235.06
P26022	PTX3_HUMAN	PTX3	Pentraxin-related protein PTX3	46642.3	49253.2	45641.7
P26038	MOES_HUMAN	MSN	Moesin	4535430	4512680	5248230
P26045	PTN3_HUMAN	PTPN3	Tyrosine-protein phosphatase non-receptor type 3	21782.3	21293.7	19925.6
P26196	DDX6_HUMAN	DDX6	Probable ATP-dependent RNA helicase DDX6	294967	323826	227682
P26358	DNMT1_HUMAN	DNMT1	DNA (cytosine-5)-methyltransferase 1	73946.6	76174.8	61939.3
P26368	U2AF2_HUMAN	U2AF2	Splicing factor U2AF 65 kDa subunit	173683	142186	146474
P26373	RL13_HUMAN	RPL13	Large ribosomal subunit protein eL13	927217	903910	658002
P26374	RAE2_HUMAN	CHML	Rab proteins geranylgeranyltransferase component A 2	61953.7	51492.1	59004.7
P26440	IVD_HUMAN	IVD	Isovaleryl-CoA dehydrogenase, mitochondrial	62498.4	63320.6	54732.2
P26447	S10A4_HUMAN	S100A4	Protein S100-A4	592346	616093	530250
P26572	MGAT1_HUMAN	MGAT1	Alpha-1,3-mannosyl-glycoprotein 2-beta-N-acetylglucosaminyltransferase	12465.4	13061.6	12734.4
P26583	HMGB2_HUMAN	HMGB2	High mobility group protein B2	52144	53889.2	68560.4
P26599	PTBP1_HUMAN	PTBP1	Polypyrimidine tract-binding protein 1	141501	134578	118677
P26639	SYTC_HUMAN	TARS1	Threonine--tRNA ligase 1, cytoplasmic	365195	382553	327137
P26640	SYVC_HUMAN	VARS1	Valine--tRNA ligase	690603	719531	548850
P26641	EF1G_HUMAN	EEF1G	Elongation factor 1-gamma	1326450	1295640	1109080
P26885	FKBP2_HUMAN	FKBP2	Peptidyl-prolyl cis-trans isomerase FKBP2	20818.3	22428	18431.4
P27037	AVR2A_HUMAN	ACVR2A	Activin receptor type-2A	5278.36	5646.82
P27105	STOM_HUMAN	STOM	Stomatin	159081	152924	167935
P27144	KAD4_HUMAN	AK4	Adenylate kinase 4, mitochondrial	41623.1	53618.9	57582.8
P27169	PON1_HUMAN	PON1	Serum paraoxonase/arylesterase 1		2100.99
P27348	1433T_HUMAN	YWHAQ	14-3-3 protein theta	1253020	1165480	1146110
P27361	MK03_HUMAN	MAPK3	Mitogen-activated protein kinase 3	90924.9	88706.4	93765.4
P27448	MARK3_HUMAN	MARK3	MAP/microtubule affinity-regulating kinase 3	50281.6	74583.5	44078
P27482	CALL3_HUMAN	CALML3	Calmodulin-like protein 3	174155	152651	188846
P27487	DPP4_HUMAN	DPP4	Dipeptidyl peptidase 4	28097.8	28717.8	19804.8
P27635	RL10_HUMAN	RPL10	Large ribosomal subunit protein uL16	1049320	1109730	961679
P27658	CO8A1_HUMAN	COL8A1	Collagen alpha-1(VIII) chain	15135.6	15264.9	19560.7
P27694	RFA1_HUMAN	RPA1	Replication protein A 70 kDa DNA-binding subunit	126600	130014	117472
P27695	APEX1_HUMAN	APEX1	DNA repair nuclease/redox regulator APEX1	68224.6	68051	58753.2
P27701	CD82_HUMAN	CD82	CD82 antigen	1440730	1382440	1523960
P27707	DCK_HUMAN	DCK	Deoxycytidine kinase	111309	110426	144266
P27708	PYR1_HUMAN	CAD	Multifunctional protein CAD	423171	415059	329864
P27797	CALR_HUMAN	CALR	Calreticulin	79455.3	87345.6	77026.8
P27815;Q08499	PDE4A_HUMAN;PDE4D_HUMAN	PDE4A;PDE4D	3',5'-cyclic-AMP phosphodiesterase 4A	32579.7	33077.5
P27816	MAP4_HUMAN	MAP4	Microtubule-associated protein 4	36490.9	37161.2	34996.4
P27824	CALX_HUMAN	CANX	Calnexin	75563	71464	96118.4
P27986	P85A_HUMAN	PIK3R1	Phosphatidylinositol 3-kinase regulatory subunit alpha	15319.2	14693.2	6599.99
P28062	PSB8_HUMAN	PSMB8	Proteasome subunit beta type-8	31159.7	29292.6	58887.9
P28065	PSB9_HUMAN	PSMB9	Proteasome subunit beta type-9	44139.3	44640.1	50507.7
P28066	PSA5_HUMAN	PSMA5	Proteasome subunit alpha type-5	201662	178949	286322
P28068	DMB_HUMAN	HLA-DMB	HLA class II histocompatibility antigen, DM beta chain	3524.13	4040.86
P28070	PSB4_HUMAN	PSMB4	Proteasome subunit beta type-4	350872	407973	574796
P28072	PSB6_HUMAN	PSMB6	Proteasome subunit beta type-6	153464	156862	170699
P28074	PSB5_HUMAN	PSMB5	Proteasome subunit beta type-5	160450	164247	143564
P28161	GSTM2_HUMAN	GSTM2	Glutathione S-transferase Mu 2	95143.1	103212	118484
P28288	ABCD3_HUMAN	ABCD3	ATP-binding cassette sub-family D member 3	6136.37	6308.52
P28290	ITPI2_HUMAN	ITPRID2	Protein ITPRID2	4368.31	4147.99
P28300	LYOX_HUMAN	LOX	Protein-lysine 6-oxidase	41594.1	43569.4	43626.1
P28331	NDUS1_HUMAN	NDUFS1	NADH-ubiquinone oxidoreductase 75 kDa subunit, mitochondrial	15572.6	13760.3	19714.8
P28340	DPOD1_HUMAN	POLD1	DNA polymerase delta catalytic subunit	797058	759832	678207
P28370	SMCA1_HUMAN	SMARCA1	Probable global transcription activator SNF2L1	24599.2	14872.5	23475.2
P28482	MK01_HUMAN	MAPK1	Mitogen-activated protein kinase 1	117858	140126	117906
P28676	GRAN_HUMAN	GCA	Grancalcin	20622.7	17590.8	25970.5
P28702	RXRB_HUMAN	RXRB	Retinoic acid receptor RXR-beta	21313.7	23034.1	27244.5
P28799	GRN_HUMAN	GRN	Progranulin			11521.5
P28827	PTPRM_HUMAN	PTPRM	Receptor-type tyrosine-protein phosphatase mu	86185.7	94432.4	82128.4
P28838	AMPL_HUMAN	LAP3	Cytosol aminopeptidase	245368	226740	247252
P29034	S10A2_HUMAN	S100A2	Protein S100-A2	94693.1	95024.3	86507.1
P29083	T2EA_HUMAN	GTF2E1	General transcription factor IIE subunit 1	10691.5	11819.7
P29084	T2EB_HUMAN	GTF2E2	Transcription initiation factor IIE subunit beta	4957.47	3712.63
P29144	TPP2_HUMAN	TPP2	Tripeptidyl-peptidase 2	386900	409085	289759
P29218	IMPA1_HUMAN	IMPA1	Inositol monophosphatase 1	46629.7	50039.6	47807.9
P29279	CCN2_HUMAN	CCN2	CCN family member 2	1016770	877915	858403
P29317	EPHA2_HUMAN	EPHA2	Ephrin type-A receptor 2	1232840	1257310	959562
P29323	EPHB2_HUMAN	EPHB2	Ephrin type-B receptor 2	155652	152645	131360
P29350	PTN6_HUMAN	PTPN6	Tyrosine-protein phosphatase non-receptor type 6		4221.97
P29353	SHC1_HUMAN	SHC1	SHC-transforming protein 1	27510.3	33296.4	49288.7
P29372	3MG_HUMAN	MPG	DNA-3-methyladenine glycosylase	38678.6	35349.9	37290.1
P29373	RABP2_HUMAN	CRABP2	Cellular retinoic acid-binding protein 2		9864.89
P29374	ARI4A_HUMAN	ARID4A	AT-rich interactive domain-containing protein 4A	1493.37	2061.88
P29401	TKT_HUMAN	TKT	Transketolase	336836	330731	318834
P29508	SPB3_HUMAN	SERPINB3	Serpin B3	73311.8	51613.3	71394.2
P29558	RBMS1_HUMAN	RBMS1	RNA-binding motif, single-stranded-interacting protein 1	15823.9	13190.6	14264.2
P29590	PML_HUMAN	PML	Protein PML	26519.2	21847.1	14321.4
P29597	TYK2_HUMAN	TYK2	Non-receptor tyrosine-protein kinase TYK2	64947.9	75466.8	55456.2
P29692	EF1D_HUMAN	EEF1D	Elongation factor 1-delta	188744	178870	193759
P29728	OAS2_HUMAN	OAS2	2'-5'-oligoadenylate synthase 2	9795.25	10877.3	9413.92
P29966	MARCS_HUMAN	MARCKS	Myristoylated alanine-rich C-kinase substrate	1839000	1884870	1112010
P29992	GNA11_HUMAN	GNA11	Guanine nucleotide-binding protein subunit alpha-11	825077	968185	874852
P30038	AL4A1_HUMAN	ALDH4A1	Delta-1-pyrroline-5-carboxylate dehydrogenase, mitochondrial	23344.9	23845.1	16345.2
P30040	ERP29_HUMAN	ERP29	Endoplasmic reticulum resident protein 29	107425	76967.5	108818
P30041	PRDX6_HUMAN	PRDX6	Peroxiredoxin-6	759487	727008	624647
P30043	BLVRB_HUMAN	BLVRB	Flavin reductase (NADPH)	152749	158521	157497
P30044	PRDX5_HUMAN	PRDX5	Peroxiredoxin-5, mitochondrial	212379	182953	255079
P30046	DOPD_HUMAN	DDT	D-dopachrome decarboxylase	37404.9	30555.4	30761.5
P30048	PRDX3_HUMAN	PRDX3	Thioredoxin-dependent peroxide reductase, mitochondrial	61739.3	52755.8	59981.1
P30050	RL12_HUMAN	RPL12	Large ribosomal subunit protein uL11	1207580	1106440	854483
P30084	ECHM_HUMAN	ECHS1	Enoyl-CoA hydratase, mitochondrial	12987.5	18354	14337.3
P30085	KCY_HUMAN	CMPK1	UMP-CMP kinase	140725	163433	129601
P30086	PEBP1_HUMAN	PEBP1	Phosphatidylethanolamine-binding protein 1	142431	138579	196273
P30101	PDIA3_HUMAN	PDIA3	Protein disulfide-isomerase A3	127462	127072	116825
P30153	2AAA_HUMAN	PPP2R1A	Serine/threonine-protein phosphatase 2A 65 kDa regulatory subunit A alpha isoform	360445	353886	297211
P30154	2AAB_HUMAN	PPP2R1B	Serine/threonine-protein phosphatase 2A 65 kDa regulatory subunit A beta isoform	37969.7	39522.3	41146.7
P30260	CDC27_HUMAN	CDC27	Cell division cycle protein 27 homolog	36798.2	43011.9	26237
P30307	MPIP3_HUMAN	CDC25C	M-phase inducer phosphatase 3	2786.94	2917.03
P30408	T4S1_HUMAN	TM4SF1	Transmembrane 4 L6 family member 1	772388	853084
P30419	NMT1_HUMAN	NMT1	Glycylpeptide N-tetradecanoyltransferase 1	141002	137790	86244.6
P30519	HMOX2_HUMAN	HMOX2	Heme oxygenase 2	22340.9	26598.3	26155.2
P30520	PURA2_HUMAN	ADSS2	Adenylosuccinate synthetase isozyme 2	223167	211961	167843
P30530	UFO_HUMAN	AXL	Tyrosine-protein kinase receptor UFO	241354	235903	212834
P30566	PUR8_HUMAN	ADSL	Adenylosuccinate lyase	85308.5	87112.8	53315.7
P30613	KPYR_HUMAN	PKLR	Pyruvate kinase PKLR	12663.9	14003.2	11119.9
P30622	CLIP1_HUMAN	CLIP1	CAP-Gly domain-containing linker protein 1	28594.6	26856.9	31484.1
P30626	SORCN_HUMAN	SRI	Sorcin	123608	136313	121157
P30679	GNA15_HUMAN	GNA15	Guanine nucleotide-binding protein subunit alpha-15	92094.8	87850.5	96487.7
P30740	ILEU_HUMAN	SERPINB1	Leukocyte elastase inhibitor	162429	158379	152697
P30825	CTR1_HUMAN	SLC7A1	High affinity cationic amino acid transporter 1	391791	391470	134886
P30837	AL1B1_HUMAN	ALDH1B1	Aldehyde dehydrogenase X, mitochondrial	28861.9	28798.4	31550
P30874	SSR2_HUMAN	SSTR2	Somatostatin receptor type 2	2140.6	1800.56
P30876	RPB2_HUMAN	POLR2B	DNA-directed RNA polymerase II subunit RPB2	52855.8	52934	40059.6
P31025	LCN1_HUMAN	LCN1	Lipocalin-1	129976	50046.5	159225
P31040	SDHA_HUMAN	SDHA	Succinate dehydrogenase [ubiquinone] flavoprotein subunit, mitochondrial	117277	116271	76450.3
P31146	COR1A_HUMAN	CORO1A	Coronin-1A	8042.26	7922.08
P31150	GDIA_HUMAN	GDI1	Rab GDP dissociation inhibitor alpha	113681	105741	97025.6
P31151	S10A7_HUMAN	S100A7	Protein S100-A7	185697	112608	175296
P31152;Q16659	MK04_HUMAN;MK06_HUMAN	MAPK4;MAPK6	Mitogen-activated protein kinase 4	6100.48	6094.62	16498.3
P31153	METK2_HUMAN	MAT2A	S-adenosylmethionine synthase isoform type-2	179107	181248	176384
P31323	KAP3_HUMAN	PRKAR2B	cAMP-dependent protein kinase type II-beta regulatory subunit	11606.9	12399	10188.7
P31350	RIR2_HUMAN	RRM2	Ribonucleoside-diphosphate reductase subunit M2	31934.7	23071.6	32957.6
P31431	SDC4_HUMAN	SDC4	Syndecan-4	505580	324474	658638
P31483	TIA1_HUMAN	TIA1	Cytotoxic granule associated RNA binding protein TIA1		4867.83
P31641	SC6A6_HUMAN	SLC6A6	Sodium- and chloride-dependent taurine transporter	81283.9	93516.8	84775.2
P31689	DNJA1_HUMAN	DNAJA1	DnaJ homolog subfamily A member 1	341016	347757	259626
P31749	AKT1_HUMAN	AKT1	RAC-alpha serine/threonine-protein kinase	22859.1	24580.3	35546.7
P31751	AKT2_HUMAN	AKT2	RAC-beta serine/threonine-protein kinase	19468.8	19134.3	47468.3
P31930	QCR1_HUMAN	UQCRC1	Cytochrome b-c1 complex subunit 1, mitochondrial	2640.23	5550.09
P31937	3HIDH_HUMAN	HIBADH	3-hydroxyisobutyrate dehydrogenase, mitochondrial	11502.8	12813.8	21773.8
P31939	PUR9_HUMAN	ATIC	Bifunctional purine biosynthesis protein ATIC	601184	468649	559354
P31942	HNRH3_HUMAN	HNRNPH3	Heterogeneous nuclear ribonucleoprotein H3	95731.5	97127.7	133754
P31943	HNRH1_HUMAN	HNRNPH1	Heterogeneous nuclear ribonucleoprotein H	682662	602634	662026
P31944	CASPE_HUMAN	CASP14	Caspase-14	109244	150765	194375
P31946	1433B_HUMAN	YWHAB	14-3-3 protein beta/alpha	1100280	960708	962462
P31947	1433S_HUMAN	SFN	14-3-3 protein sigma	177849	185078	211176
P31948	STIP1_HUMAN	STIP1	Stress-induced-phosphoprotein 1	351163	326031	352183
P31949	S10AB_HUMAN	S100A11	Protein S100-A11	666381	622568	470607
P32004	L1CAM_HUMAN	L1CAM	Neural cell adhesion molecule L1	112766	77779.1	100703
P32019	I5P2_HUMAN	INPP5B	Type II inositol 1,4,5-trisphosphate 5-phosphatase	11652	10656.5	12782.3
P32119	PRDX2_HUMAN	PRDX2	Peroxiredoxin-2	364380	357284	258886
P32121	ARRB2_HUMAN	ARRB2	Beta-arrestin-2	14382.2	13037.5	10145.7
P32298	GRK4_HUMAN	GRK4	G protein-coupled receptor kinase 4	16850.2	8750.89	4721.54
P32320	CDD_HUMAN	CDA	Cytidine deaminase	16773.9	13192.1
P32321	DCTD_HUMAN	DCTD	Deoxycytidylate deaminase	48536	49700.2	54582.3
P32322	P5CR1_HUMAN	PYCR1	Pyrroline-5-carboxylate reductase 1, mitochondrial	21034.5	21302.3	22272.8
P32455	GBP1_HUMAN	GBP1	Guanylate-binding protein 1	47605.9	44938.3	32327.7
P32456	GBP2_HUMAN	GBP2	Guanylate-binding protein 2	30052.2	37614.4	24223.8
P32780	TF2H1_HUMAN	GTF2H1	General transcription factor IIH subunit 1		16688.5
P32856	STX2_HUMAN	STX2	Syntaxin-2	39069.4	41538.6	50889.6
P32929	CGL_HUMAN	CTH	Cystathionine gamma-lyase	61343.9	64577.3	62803.3
P32969	RL9_HUMAN	RPL9	Large ribosomal subunit protein uL6	460220	500709	470169
P33121	ACSL1_HUMAN	ACSL1	Long-chain-fatty-acid--CoA ligase 1	32596.8	29483.7	25957.8
P33176	KINH_HUMAN	KIF5B	Kinesin-1 heavy chain	398609	404581	356509
P33240	CSTF2_HUMAN	CSTF2	Cleavage stimulation factor subunit 2	41242.6	40619.7	42397.6
P33316	DUT_HUMAN	DUT	Deoxyuridine 5'-triphosphate nucleotidohydrolase, mitochondrial	33810.5	32161.4	32582.8
P33527	MRP1_HUMAN	ABCC1	Multidrug resistance-associated protein 1	75106.9	75346.6	64512.7
P33764	S10A3_HUMAN	S100A3	Protein S100-A3	8392.2	8551.85
P33908	MA1A1_HUMAN	MAN1A1	Mannosyl-oligosaccharide 1,2-alpha-mannosidase IA	17506.7	14470.7	19431.3
P33947	ERD22_HUMAN	KDELR2	ER lumen protein-retaining receptor 2		3084.33
P33981	TTK_HUMAN	TTK	Dual specificity protein kinase TTK	4495.33	6153.56
P33991	MCM4_HUMAN	MCM4	DNA replication licensing factor MCM4	52368.7	58835.8	60861.4
P33992	MCM5_HUMAN	MCM5	DNA replication licensing factor MCM5	91543.5	90621.2	73722.5
P33993	MCM7_HUMAN	MCM7	DNA replication licensing factor MCM7	117475	125712	116120
P34741	SDC2_HUMAN	SDC2	Syndecan-2	26147.7	20304.9
P34810	CD68_HUMAN	CD68	Macrosialin	32367	37297.4
P34896	GLYC_HUMAN	SHMT1	Serine hydroxymethyltransferase, cytosolic	77213.4	79231.9	76678.2
P34897	GLYM_HUMAN	SHMT2	Serine hydroxymethyltransferase, mitochondrial	347889	340068	268018
P34910	EVI2B_HUMAN	EVI2B	Protein EVI2B	196130	160174	171084
P34925	RYK_HUMAN	RYK	Tyrosine-protein kinase RYK	2553.94	3850.4
P34931	HS71L_HUMAN	HSPA1L	Heat shock 70 kDa protein 1-like	1932810	1744730	1519870
P34932	HSP74_HUMAN	HSPA4	Heat shock 70 kDa protein 4	434478	442248	405775
P34947	GRK5_HUMAN	GRK5	G protein-coupled receptor kinase 5	19639.5	22257.7	24154.2
P34949	MPI_HUMAN	MPI	Mannose-6-phosphate isomerase	21016	22582.2	18664.4
P35030	TRY3_HUMAN	PRSS3	Trypsin-3	152773	97094.2	224799
P35052	GPC1_HUMAN	GPC1	Glypican-1	87322.9	80890.4	94052.8
P35080	PROF2_HUMAN	PFN2	Profilin-2	116238	115945	122446
P35221	CTNA1_HUMAN	CTNNA1	Catenin alpha-1	338738	326656	310281
P35222	CTNB1_HUMAN	CTNNB1	Catenin beta-1	315360	367734	245706
P35226	BMI1_HUMAN	BMI1	Polycomb complex protein BMI-1	7998.14	14207
P35232	PHB1_HUMAN	PHB1	Prohibitin 1	9452.72	9575.87	10170.7
P35237	SPB6_HUMAN	SERPINB6	Serpin B6	323104	328910	309161
P35241	RADI_HUMAN	RDX	Radixin	289866	245913	234845
P35244	RFA3_HUMAN	RPA3	Replication protein A 14 kDa subunit	38201.6	38145.1	24747.5
P35249	RFC4_HUMAN	RFC4	Replication factor C subunit 4	98266.1	80544.7	100983
P35250	RFC2_HUMAN	RFC2	Replication factor C subunit 2	87075	78517.8	66147.6
P35251	RFC1_HUMAN	RFC1	Replication factor C subunit 1	6619.82
P35268	RL22_HUMAN	RPL22	Large ribosomal subunit protein eL22	1015370	815169	946276
P35269	T2FA_HUMAN	GTF2F1	General transcription factor IIF subunit 1	5588.62	4191.27
P35270	SPRE_HUMAN	SPR	Sepiapterin reductase	118706	112479	126745
P35367	HRH1_HUMAN	HRH1	Histamine H1 receptor	32531.5	26073.3	23504.7
P35368	ADA1B_HUMAN	ADRA1B	Alpha-1B adrenergic receptor	14890.8
P35408	PE2R4_HUMAN	PTGER4	Prostaglandin E2 receptor EP4 subtype	9128.9	7088.31
P35475	IDUA_HUMAN	IDUA	Alpha-L-iduronidase	28949.5	36125.8	15750.6
P35527	K1C9_HUMAN	KRT9	Keratin, type I cytoskeletal 9	9604100	7949240	2515040
P35555	FBN1_HUMAN	FBN1	Fibrillin-1	31496	35399.2	29845.9
P35568	IRS1_HUMAN	IRS1	Insulin receptor substrate 1	6541.28	6377.68	7092.21
P35573	GDE_HUMAN	AGL	Glycogen debranching enzyme	49724.1	53138.1	40565.3
P35579	MYH9_HUMAN	MYH9	Myosin-9	549530	579742	444196
P35580	MYH10_HUMAN	MYH10	Myosin-10	39426.3	44796.9	47392.8
P35606	COPB2_HUMAN	COPB2	Coatomer subunit beta'	259004	262786	196255
P35610	SOAT1_HUMAN	SOAT1	Sterol O-acyltransferase 1		4042.17
P35611	ADDA_HUMAN	ADD1	Alpha-adducin	83466.4	77182.5	46046.1
P35613	BASI_HUMAN	BSG	Basigin	2006880	1638090	2319240
P35625	TIMP3_HUMAN	TIMP3	Metalloproteinase inhibitor 3	586959	506760	714409
P35637	FUS_HUMAN	FUS	RNA-binding protein FUS	148485	141318	184503
P35658	NU214_HUMAN	NUP214	Nuclear pore complex protein Nup214	25728.6	36247.8	25558.5
P35659	DEK_HUMAN	DEK	Protein DEK	229642	199904	159129
P35754	GLRX1_HUMAN	GLRX	Glutaredoxin-1	42065.2	32516.3	46312.4
P35790	CHKA_HUMAN	CHKA	Choline kinase alpha	19542.2	21192.1	16463.6
P35813	PPM1A_HUMAN	PPM1A	Protein phosphatase 1A	27868.8	30821.2
P35869	AHR_HUMAN	AHR	Aryl hydrocarbon receptor	15700.7	12586.2	14845.4
P35908	K22E_HUMAN	KRT2	Keratin, type II cytoskeletal 2 epidermal	2615810	4530090	2464870
P35914	HMGCL_HUMAN	HMGCL	Hydroxymethylglutaryl-CoA lyase, mitochondrial	25604	26492.5	19761.8
P35998	PRS7_HUMAN	PSMC2	26S proteasome regulatory subunit 7	581741	621076	419453
P36021	MOT8_HUMAN	SLC16A2	Monocarboxylate transporter 8	3765.88
P36269	GGT5_HUMAN	GGT5	Glutathione hydrolase 5 proenzyme	77973.4	74459.2	86627.3
P36404	ARL2_HUMAN	ARL2	ADP-ribosylation factor-like protein 2	157210	142989	148235
P36405	ARL3_HUMAN	ARL3	ADP-ribosylation factor-like protein 3	351861	319243	376814
P36507	MP2K2_HUMAN	MAP2K2	Dual specificity mitogen-activated protein kinase kinase 2	194575	201834	173583
P36543	VATE1_HUMAN	ATP6V1E1	V-type proton ATPase subunit E 1	30854.3	28828.5	40791.8
P36551	HEM6_HUMAN	CPOX	Oxygen-dependent coproporphyrinogen-III oxidase, mitochondrial	42336.9	37393.3	38587.3
P36578	RL4_HUMAN	RPL4	Large ribosomal subunit protein uL4	1779940	1656420	1376740
P36639	8ODP_HUMAN	NUDT1	Oxidized purine nucleoside triphosphate hydrolase	32016.7	31700.8	44433.4
P36776	LONM_HUMAN	LONP1	Lon protease homolog, mitochondrial	38389.6	36047.4	38696.6
P36871	PGM1_HUMAN	PGM1	Phosphoglucomutase-1	109056	111227	116239
P36873	PP1G_HUMAN	PPP1CC	Serine/threonine-protein phosphatase PP1-gamma catalytic subunit	429258	408342	408178
P36894	BMR1A_HUMAN	BMPR1A	Bone morphogenetic protein receptor type-1A	44430.4	44181.8	36137.4
P36897	TGFR1_HUMAN	TGFBR1	TGF-beta receptor type-1	67005.5	78076.8	68420.8
P36915	GNL1_HUMAN	GNL1	Guanine nucleotide-binding protein-like 1	46342.5	53779.7	62233.7
P36941	TNR3_HUMAN	LTBR	Tumor necrosis factor receptor superfamily member 3	22840	33467.8
P36957	ODO2_HUMAN	DLST	Dihydrolipoyllysine-residue succinyltransferase component of 2-oxoglutarate dehydrogenase complex, mitochondrial	1906.61	3417.28
P36959	GMPR1_HUMAN	GMPR	GMP reductase 1	76499	77302.2	59537.3
P36969	GPX4_HUMAN	GPX4	Phospholipid hydroperoxide glutathione peroxidase GPX4	74421.7	77760.2	67856.8
P37108	SRP14_HUMAN	SRP14	Signal recognition particle 14 kDa protein	101340	93771.4	115300
P37173	TGFR2_HUMAN	TGFBR2	TGF-beta receptor type-2	77465.5	85475.1	82355.8
P37198	NUP62_HUMAN	NUP62	Nuclear pore glycoprotein p62	36271.7	28107.1	15961.6
P37235	HPCL1_HUMAN	HPCAL1	Hippocalcin-like protein 1	250726	234557	295854
P37802	TAGL2_HUMAN	TAGLN2	Transgelin-2	534899	565531	597208
P37837	TALDO_HUMAN	TALDO1	Transaldolase	192367	191608	261488
P38117	ETFB_HUMAN	ETFB	Electron transfer flavoprotein subunit beta	123206	107349	127814
P38159	RBMX_HUMAN	RBMX	RNA-binding motif protein, X chromosome	116601	117452	130167
P38432	COIL_HUMAN	COIL	Coilin	8139.52	8059.09	10998.3
P38484	INGR2_HUMAN	IFNGR2	Interferon gamma receptor 2	7845.07	7528.81
P38571	LICH_HUMAN	LIPA	Lysosomal acid lipase/cholesteryl ester hydrolase	11761.2	11106.8	16476
P38606	VATA_HUMAN	ATP6V1A	V-type proton ATPase catalytic subunit A	277541	305091	211407
P38646	HSPA9_HUMAN	HSPA9	Stress-70 protein, mitochondrial	685066	615888	617311
P38919	IF4A3_HUMAN	EIF4A3	Eukaryotic initiation factor 4A-III	521754	511158	382769
P38935	SMBP2_HUMAN	IGHMBP2	DNA-binding protein SMUBP-2	9688.82	10906	7614.83
P39019	RS19_HUMAN	RPS19	Small ribosomal subunit protein eS19	719732	676330	779536
P39023	RL3_HUMAN	RPL3	Large ribosomal subunit protein uL3	727382	844127	713456
P39060	COIA1_HUMAN	COL18A1	Collagen alpha-1(XVIII) chain	180683	167962	132635
P39656	OST48_HUMAN	DDOST	Dolichyl-diphosphooligosaccharide--protein glycosyltransferase 48 kDa subunit	48106.6	49726.5	51127.1
P39687	AN32A_HUMAN	ANP32A	Acidic leucine-rich nuclear phosphoprotein 32 family member A	24575.5	20712.4	66847.8
P39748	FEN1_HUMAN	FEN1	Flap endonuclease 1	137750	133664	198026
P40121	CAPG_HUMAN	CAPG	Macrophage-capping protein	262498	249028	232939
P40123	CAP2_HUMAN	CAP2	Adenylyl cyclase-associated protein 2	93277.2	85343.1	74987.9
P40189	IL6RB_HUMAN	IL6ST	Interleukin-6 receptor subunit beta	27484.4	27972.9	33560.9
P40222	TXLNA_HUMAN	TXLNA	Alpha-taxilin	83652.8	87001.5
P40227	TCPZ_HUMAN	CCT6A	T-complex protein 1 subunit zeta	338527	311760	288094
P40261	NNMT_HUMAN	NNMT	Nicotinamide N-methyltransferase	76062.3	77997.1	62015.6
P40306	PSB10_HUMAN	PSMB10	Proteasome subunit beta type-10	32066.9	28524.8	36284.9
P40337	VHL_HUMAN	VHL	von Hippel-Lindau disease tumor suppressor	18489.8	19419.5
P40429	RL13A_HUMAN	RPL13A	Large ribosomal subunit protein uL13	371906	419192	409559
P40616	ARL1_HUMAN	ARL1	ADP-ribosylation factor-like protein 1	316778	263603	338440
P40617	ARL4A_HUMAN	ARL4A	ADP-ribosylation factor-like protein 4A	6014.32	6716.9	7141.45
P40692	MLH1_HUMAN	MLH1	DNA mismatch repair protein Mlh1	8930.37	11801.4
P40763	STAT3_HUMAN	STAT3	Signal transducer and activator of transcription 3	73828.1	78260.4	62154.3
P40818	UBP8_HUMAN	USP8	Ubiquitin carboxyl-terminal hydrolase 8	13054.6	13523.3	15691.5
P40925	MDHC_HUMAN	MDH1	Malate dehydrogenase, cytoplasmic	446850	472040	285518
P40926	MDHM_HUMAN	MDH2	Malate dehydrogenase, mitochondrial	455547	427097	365825
P40937	RFC5_HUMAN	RFC5	Replication factor C subunit 5	44133.4	47251.4	44171.6
P40938	RFC3_HUMAN	RFC3	Replication factor C subunit 3	40690.6	49050.9	33568.3
P40939	ECHA_HUMAN	HADHA	Trifunctional enzyme subunit alpha, mitochondrial	59584.8	60046.3	46554.9
P41091	IF2G_HUMAN	EIF2S3	Eukaryotic translation initiation factor 2 subunit 3	448477	434487	301284
P41208	CETN2_HUMAN	CETN2	Centrin-2	13155.6	8048.31	20815.1
P41214	EIF2D_HUMAN	EIF2D	Eukaryotic translation initiation factor 2D	26154.5	22256.3	25563.1
P41223	BUD31_HUMAN	BUD31	Protein BUD31 homolog		12550.5	7421.24
P41226	UBA7_HUMAN	UBA7	Ubiquitin-like modifier-activating enzyme 7	26258.1	25610.2	19845.8
P41227	NAA10_HUMAN	NAA10	N-alpha-acetyltransferase 10	82615.9	77351	72912.9
P41229	KDM5C_HUMAN	KDM5C	Lysine-specific demethylase 5C	96923.6	103526
P41231	P2RY2_HUMAN	P2RY2	P2Y purinoceptor 2	24534.7	29643.4
P41236	IPP2_HUMAN	PPP1R2	Protein phosphatase inhibitor 2	7445.16	9583.69
P41240	CSK_HUMAN	CSK	Tyrosine-protein kinase CSK	74654.1	70813.3	89706.2
P41247	PLPL4_HUMAN	PNPLA4	Patatin-like phospholipase domain-containing protein 4		1814.25
P41250	GARS_HUMAN	GARS1	Glycine--tRNA ligase	878156	838160	720420
P41252	SYIC_HUMAN	IARS1	Isoleucine--tRNA ligase, cytoplasmic	464639	469739	367848
P41273	TNFL9_HUMAN	TNFSF9	Tumor necrosis factor ligand superfamily member 9	21219.5	22407.2	31834.5
P41567	EIF1_HUMAN	EIF1	Eukaryotic translation initiation factor 1	57710.8	53052.6	58245.3
P41743	KPCI_HUMAN	PRKCI	Protein kinase C iota type	77042.3	77376.6	61304.1
P42025	ACTY_HUMAN	ACTR1B	Beta-centractin	94888.8	109188	160970
P42126	ECI1_HUMAN	ECI1	Enoyl-CoA delta isomerase 1, mitochondrial	13397.2	13802
P42166	LAP2A_HUMAN	TMPO	Lamina-associated polypeptide 2, isoform alpha	125011	126863	125670
P42167	LAP2B_HUMAN	TMPO	Lamina-associated polypeptide 2, isoforms beta/gamma	26018.2	27732.1	24087
P42224	STAT1_HUMAN	STAT1	Signal transducer and activator of transcription 1-alpha/beta	116822	89121.1	86742.4
P42226	STAT6_HUMAN	STAT6	Signal transducer and activator of transcription 6	21579.2	21190.7	11003.9
P42285	MTREX_HUMAN	MTREX	Exosome RNA helicase MTR4	26937.6	28892.4	29349.1
P42330	AK1C3_HUMAN	AKR1C3	Aldo-keto reductase family 1 member C3	155229	158171	163769
P42336	PK3CA_HUMAN	PIK3CA	Phosphatidylinositol 4,5-bisphosphate 3-kinase catalytic subunit alpha isoform	19844	22790	19205.1
P42338	PK3CB_HUMAN	PIK3CB	Phosphatidylinositol 4,5-bisphosphate 3-kinase catalytic subunit beta isoform	16759.8	15604.4	20034.4
P42345	MTOR_HUMAN	MTOR	Serine/threonine-protein kinase mTOR	60836.7	63360.2	56122.7
P42356	PI4KA_HUMAN	PI4KA	Phosphatidylinositol 4-kinase alpha	98672.6	103409	94061.1
P42357	HUTH_HUMAN	HAL	Histidine ammonia-lyase	9633.71	16831.3
P42566	EPS15_HUMAN	EPS15	Epidermal growth factor receptor substrate 15	27817.8	28448.2	26799.5
P42574	CASP3_HUMAN	CASP3	Caspase-3	73139.6	72395.8	67257.5
P42677	RS27_HUMAN	RPS27	Small ribosomal subunit protein eS27	365245	396470	291366
P42680	TEC_HUMAN	TEC	Tyrosine-protein kinase Tec	10758.7	7833.01
P42684	ABL2_HUMAN	ABL2	Tyrosine-protein kinase ABL2	18907.8	16293.8	13958.8
P42694	HELZ_HUMAN	HELZ	Probable helicase with zinc finger domain	13828.6	15846.7
P42695	CNDD3_HUMAN	NCAPD3	Condensin-2 complex subunit D3	7176.96	7127.04
P42696	RBM34_HUMAN	RBM34	RNA-binding protein 34	29612.7	30661.6	28481.5
P42702	LIFR_HUMAN	LIFR	Leukemia inhibitory factor receptor		5140.12
P42704	LPPRC_HUMAN	LRPPRC	Leucine-rich PPR motif-containing protein, mitochondrial	81816.1	80256.7	71335.3
P42765	THIM_HUMAN	ACAA2	3-ketoacyl-CoA thiolase, mitochondrial	18475.7	14913.1	11459
P42766	RL35_HUMAN	RPL35	Large ribosomal subunit protein uL29	502377	541886	524488
P42773	CDN2C_HUMAN	CDKN2C	Cyclin-dependent kinase 4 inhibitor C	5560.22
P42785	PCP_HUMAN	PRCP	Lysosomal Pro-X carboxypeptidase	31847.5	31550	37974.7
P42858	HD_HUMAN	HTT	Huntingtin	269821	261483	232970
P42892	ECE1_HUMAN	ECE1	Endothelin-converting enzyme 1	135856	139505	122680
P42898	MTHR_HUMAN	MTHFR	Methylenetetrahydrofolate reductase (NADPH)	25536.8	25791.9	11741.5
P43007	SATT_HUMAN	SLC1A4	Neutral amino acid transporter A	171515	151352	113079
P43034	LIS1_HUMAN	PAFAH1B1	Platelet-activating factor acetylhydrolase IB subunit beta	208271	205764	157527
P43121	MUC18_HUMAN	MCAM	Cell surface glycoprotein MUC18	482249	464872	529756
P43155	CACP_HUMAN	CRAT	Carnitine O-acetyltransferase	19277.3	20860.6
P43243	MATR3_HUMAN	MATR3	Matrin-3	65182.1	73970	72180.9
P43246	MSH2_HUMAN	MSH2	DNA mismatch repair protein Msh2	227053	232450	181385
P43250	GRK6_HUMAN	GRK6	G protein-coupled receptor kinase 6	27874.7	34905	25215.8
P43307	SSRA_HUMAN	SSR1	Translocon-associated protein subunit alpha	56252.8	57892.3	64090.1
P43308	SSRB_HUMAN	SSR2	Translocon-associated protein subunit beta	2904.39	1777.94
P43353	AL3B1_HUMAN	ALDH3B1	Aldehyde dehydrogenase family 3 member B1	33043.5	28049.5	46557.7
P43378	PTN9_HUMAN	PTPN9	Tyrosine-protein phosphatase non-receptor type 9	18174.7	16900.4
P43487	RANG_HUMAN	RANBP1	Ran-specific GTPase-activating protein	124777	114488	119253
P43490	NAMPT_HUMAN	NAMPT	Nicotinamide phosphoribosyltransferase	878772	806953	1139270
P43686	PRS6B_HUMAN	PSMC4	26S proteasome regulatory subunit 6B	398288	378986	390043
P43897	EFTS_HUMAN	TSFM	Elongation factor Ts, mitochondrial	27260	26547.7	29756.1
P45877	PPIC_HUMAN	PPIC	Peptidyl-prolyl cis-trans isomerase C	22923.3	21163.8	22289.3
P45880	VDAC2_HUMAN	VDAC2	Non-selective voltage-gated ion channel VDAC2	14067.7	16847.7	17628.2
P45954	ACDSB_HUMAN	ACADSB	Short/branched chain specific acyl-CoA dehydrogenase, mitochondrial	38346.3	43407.5	28597.6
P45973	CBX5_HUMAN	CBX5	Chromobox protein homolog 5	13399.2	14891.4
P45974	UBP5_HUMAN	USP5	Ubiquitin carboxyl-terminal hydrolase 5	146906	154837	138873
P45983	MK08_HUMAN	MAPK8	Mitogen-activated protein kinase 8	9621.93	10484.1
P45984	MK09_HUMAN	MAPK9	Mitogen-activated protein kinase 9	53363.2	48532.5	36419.3
P45985	MP2K4_HUMAN	MAP2K4	Dual specificity mitogen-activated protein kinase kinase 4	61581.6	56369.7	35846.8
P46013	KI67_HUMAN	MKI67	Proliferation marker protein Ki-67	16695.8	20162.4	26184.2
P46019	KPB2_HUMAN	PHKA2	Phosphorylase b kinase regulatory subunit alpha, liver isoform	14420.2	16224.1	11638.7
P46020	KPB1_HUMAN	PHKA1	Phosphorylase b kinase regulatory subunit alpha, skeletal muscle isoform	11917.1	50362.6	293153
P46060	RAGP1_HUMAN	RANGAP1	Ran GTPase-activating protein 1	98074.5	92987.7	107249
P46063	RECQ1_HUMAN	RECQL	ATP-dependent DNA helicase Q1	40043.9	40715.1	43886.5
P46087	NOP2_HUMAN	NOP2	28S rRNA (cytosine(4447)-C(5))-methyltransferase	115312	109529	145404
P46100	ATRX_HUMAN	ATRX	Transcriptional regulator ATRX	10159.7	12125.4	15412.2
P46108	CRK_HUMAN	CRK	Adapter molecule crk	50484.9	52390.4	69301.2
P46109	CRKL_HUMAN	CRKL	Crk-like protein	36850.7	35277.9	38627.5
P46199	IF2M_HUMAN	MTIF2	Translation initiation factor IF-2, mitochondrial		15649.9
P46379	BAG6_HUMAN	BAG6	Large proline-rich protein BAG6	86628.6	90565.1	76293.3
P46459	NSF_HUMAN	NSF	Vesicle-fusing ATPase	194726	207943	209500
P46531	NOTC1_HUMAN	NOTCH1	Neurogenic locus notch homolog protein 1	31023	31619.3	28276.3
P46734	MP2K3_HUMAN	MAP2K3	Dual specificity mitogen-activated protein kinase kinase 3	71925.9	69469	58263.6
P46736	BRCC3_HUMAN	BRCC3	Lys-63-specific deubiquitinase BRCC36	12174.7	14989.7	33724.1
P46776	RL27A_HUMAN	RPL27A	Large ribosomal subunit protein uL15	843799	826292	735030
P46777	RL5_HUMAN	RPL5	Large ribosomal subunit protein uL18	490751	507481	574282
P46778	RL21_HUMAN	RPL21	Large ribosomal subunit protein eL21	354078	333285	135111
P46779	RL28_HUMAN	RPL28	Large ribosomal subunit protein eL28	361484	396661	216986
P46781	RS9_HUMAN	RPS9	Small ribosomal subunit protein uS4	1582580	1515860	1380740
P46782	RS5_HUMAN	RPS5	Small ribosomal subunit protein uS7	405642	490600	387429
P46783	RS10_HUMAN	RPS10	Small ribosomal subunit protein eS10	228450	184020	179520
P46821	MAP1B_HUMAN	MAP1B	Microtubule-associated protein 1B	85217.8	80292.6	69094.4
P46926	GNPI1_HUMAN	GNPDA1	Glucosamine-6-phosphate deaminase 1	36869.6	31475.9	53488.2
P46934	NEDD4_HUMAN	NEDD4	E3 ubiquitin-protein ligase NEDD4	36504.9	32415.5	32055.4
P46937	YAP1_HUMAN	YAP1	Transcriptional coactivator YAP1	16387	15832.4	15220.5
P46939	UTRN_HUMAN	UTRN	Utrophin	95875.8	106232	92255
P46940	IQGA1_HUMAN	IQGAP1	Ras GTPase-activating-like protein IQGAP1	760317	743599	638867
P46976	GLYG_HUMAN	GYG1	Glycogenin-1	34877.6	37859.8	44629.6
P46977	STT3A_HUMAN	STT3A	Dolichyl-diphosphooligosaccharide--protein glycosyltransferase subunit STT3A	15138.8	14807.8	11900.1
P47224	MSS4_HUMAN	RABIF	Guanine nucleotide exchange factor MSS4	23098.9	28479.2	28171
P47755	CAZA2_HUMAN	CAPZA2	F-actin-capping protein subunit alpha-2	675705	651713	770324
P47756	CAPZB_HUMAN	CAPZB	F-actin-capping protein subunit beta	427652	433511	398010
P47813	IF1AX_HUMAN	EIF1AX	Eukaryotic translation initiation factor 1A, X-chromosomal	104110	97507.1	74156.8
P47897	SYQ_HUMAN	QARS1	Glutamine--tRNA ligase	228789	241560	151192
P47914	RL29_HUMAN	RPL29	Large ribosomal subunit protein eL29	494015	490720	293893
P47929	LEG7_HUMAN	LGALS7	Galectin-7	52204.9	46367.4	44219.3
P47985	UCRI_HUMAN	UQCRFS1	Cytochrome b-c1 complex subunit Rieske, mitochondrial		9555.64
P48029	SC6A8_HUMAN	SLC6A8	Sodium- and chloride-dependent creatine transporter 1	14033.8	13483.8
P48047	ATPO_HUMAN	ATP5PO	ATP synthase peripheral stalk subunit OSCP, mitochondrial	18856	18629.5	24898.7
P48059	LIMS1_HUMAN	LIMS1	LIM and senescent cell antigen-like-containing domain protein 1	126060	130275	126012
P48060	GLIP1_HUMAN	GLIPR1	Glioma pathogenesis-related protein 1	14065.2	32859.6	16154.8
P48067	SC6A9_HUMAN	SLC6A9	Sodium- and chloride-dependent glycine transporter 1	19633.8	26696.9	23285.7
P48147	PPCE_HUMAN	PREP	Prolyl endopeptidase	25688.9	24414.4	31508
P48163	MAOX_HUMAN	ME1	NADP-dependent malic enzyme	21132.4	24829.1	22669.4
P48200	IREB2_HUMAN	IREB2	Iron-responsive element-binding protein 2	4733.6	5182.21	6900.59
P48307	TFPI2_HUMAN	TFPI2	Tissue factor pathway inhibitor 2	31723.3	25791
P48426	PI42A_HUMAN	PIP4K2A	Phosphatidylinositol 5-phosphate 4-kinase type-2 alpha	109761	109063	84204
P48444	COPD_HUMAN	ARCN1	Coatomer subunit delta	141323	134906	128265
P48449	LSS_HUMAN	LSS	Lanosterol synthase	28401.5	29752.8	24717.1
P48506	GSH1_HUMAN	GCLC	Glutamate--cysteine ligase catalytic subunit	23370.1	21533.5	23185.7
P48507	GSH0_HUMAN	GCLM	Glutamate--cysteine ligase regulatory subunit	237971	235494	221140
P48509	CD151_HUMAN	CD151	CD151 antigen	1074750	1278650	970695
P48553	TPC10_HUMAN	TRAPPC10	Trafficking protein particle complex subunit 10	14409.5	6604.57
P48556	PSMD8_HUMAN	PSMD8	26S proteasome non-ATPase regulatory subunit 8	307513	322060	227306
P48594	SPB4_HUMAN	SERPINB4	Serpin B4	140504		115125
P48634	PRC2A_HUMAN	PRRC2A	Protein PRRC2A	11603.8	11063.1
P48637	GSHB_HUMAN	GSS	Glutathione synthetase	108374	100320	93216.7
P48643	TCPE_HUMAN	CCT5	T-complex protein 1 subunit epsilon	273367	295125	270802
P48681	NEST_HUMAN	NES	Nestin	12537.8	12840.5	13723.4
P48723	HSP13_HUMAN	HSPA13	Heat shock 70 kDa protein 13	30992.6	31843.5	38074.9
P48729	KC1A_HUMAN	CSNK1A1	Casein kinase I isoform alpha	56480.1	53283.3	56216.5
P48730	KC1D_HUMAN	CSNK1D	Casein kinase I isoform delta	21805.9	24590.1	27652.3
P48735	IDHP_HUMAN	IDH2	Isocitrate dehydrogenase [NADP], mitochondrial	23013.2	21935.9	18598.5
P48739	PIPNB_HUMAN	PITPNB	Phosphatidylinositol transfer protein beta isoform	71500	65575.1	91037.8
P48740	MASP1_HUMAN	MASP1	Mannan-binding lectin serine protease 1	4750.56	3286.13
P48960	AGRE5_HUMAN	ADGRE5	Adhesion G protein-coupled receptor E5	904287	806036	1332650
P49005	DPOD2_HUMAN	POLD2	DNA polymerase delta subunit 2	21578	25939.8	12120.2
P49006	MRP_HUMAN	MARCKSL1	MARCKS-related protein	830064	910327	771988
P49023	PAXI_HUMAN	PXN	Paxillin	47764.3	51858.4	58648.1
P49116	NR2C2_HUMAN	NR2C2	Nuclear receptor subfamily 2 group C member 2	6949.38	7003.95	6405.19
P49137	MAPK2_HUMAN	MAPKAPK2	MAP kinase-activated protein kinase 2	104570	103883	81231.6
P49184	DNSL1_HUMAN	DNASE1L1	Deoxyribonuclease-1-like 1	41750.5	44314.5	57825.4
P49189	AL9A1_HUMAN	ALDH9A1	4-trimethylaminobutyraldehyde dehydrogenase	711196	692484	625294
P49207	RL34_HUMAN	RPL34	Large ribosomal subunit protein eL34	662202	726061	462450
P49247	RPIA_HUMAN	RPIA	Ribose-5-phosphate isomerase	14202.1	13849.5	12262.8
P49257	LMAN1_HUMAN	LMAN1	Protein ERGIC-53	34349.8	34247.5	45485.8
P49281	NRAM2_HUMAN	SLC11A2	Natural resistance-associated macrophage protein 2		4292.94
P49321	NASP_HUMAN	NASP	Nuclear autoantigenic sperm protein	16562.4	13704.2	13035.3
P49327	FAS_HUMAN	FASN	Fatty acid synthase	862289	911389	582877
P49354	FNTA_HUMAN	FNTA	Protein farnesyltransferase/geranylgeranyltransferase type-1 subunit alpha	20208.9	21153.6	23878.6
P49356	FNTB_HUMAN	FNTB	Protein farnesyltransferase subunit beta	16355.2	21841.5	18397.7
P49366	DHYS_HUMAN	DHPS	Deoxyhypusine synthase	33970.8	31605.6	26833.2
P49368	TCPG_HUMAN	CCT3	T-complex protein 1 subunit gamma	414325	443231	390432
P49406	RM19_HUMAN	MRPL19	Large ribosomal subunit protein bL19m	15534.4	20308.2	13278.3
P49407	ARRB1_HUMAN	ARRB1	Beta-arrestin-1	75792.1	81703.1	66984.1
P49411	EFTU_HUMAN	TUFM	Elongation factor Tu, mitochondrial	403414	382783	247276
P49419	AL7A1_HUMAN	ALDH7A1	Alpha-aminoadipic semialdehyde dehydrogenase	241637	241479	189998
P49427	UB2R1_HUMAN	CDC34	Ubiquitin-conjugating enzyme E2 R1	15425.5	15134.3
P49441	INPP_HUMAN	INPP1	Inositol polyphosphate 1-phosphatase	19463	15612.9	28766.2
P49447	CY561_HUMAN	CYB561	Transmembrane ascorbate-dependent reductase CYB561	11538.5	10949.4	12993.1
P49454	CENPF_HUMAN	CENPF	Centromere protein F	2894.46	3388.37
P49458	SRP09_HUMAN	SRP9	Signal recognition particle 9 kDa protein	30790	34465	57634.3
P49459	UBE2A_HUMAN	UBE2A	Ubiquitin-conjugating enzyme E2 A	11094.4	11209.5
P49585	PCY1A_HUMAN	PCYT1A	Choline-phosphate cytidylyltransferase A	24072.7	22933.1
P49588	SYAC_HUMAN	AARS1	Alanine--tRNA ligase, cytoplasmic	414865	410749	393859
P49589	SYCC_HUMAN	CARS1	Cysteine--tRNA ligase, cytoplasmic	82131.4	86236	106583
P49590	SYHM_HUMAN	HARS2	Histidine--tRNA ligase, mitochondrial	24620.3	26086	30159.2
P49591	SYSC_HUMAN	SARS1	Serine--tRNA ligase, cytoplasmic	693014	719666	750574
P49593	PPM1F_HUMAN	PPM1F	Protein phosphatase 1F	71555.9	82257.5	79268.6
P49642	PRI1_HUMAN	PRIM1	DNA primase small subunit	16125.1	12521	15734.4
P49643	PRI2_HUMAN	PRIM2	DNA primase large subunit	35548.6	34219.5	30662
P49662	CASP4_HUMAN	CASP4	Caspase-4	63072.9	66626.7
P49674	KC1E_HUMAN	CSNK1E	Casein kinase I isoform epsilon	7581.32	7342.87
P49703	ARL4D_HUMAN	ARL4D	ADP-ribosylation factor-like protein 4D	9406.7	6583.45	10531.5
P49711	CTCF_HUMAN	CTCF	Transcriptional repressor CTCF	14457.4	24217.4
P49720	PSB3_HUMAN	PSMB3	Proteasome subunit beta type-3	142592	132386	185571
P49721	PSB2_HUMAN	PSMB2	Proteasome subunit beta type-2	190236	178584	161309
P49736	MCM2_HUMAN	MCM2	DNA replication licensing factor MCM2	62410.1	66595.9	64865.2
P49748	ACADV_HUMAN	ACADVL	Very long-chain specific acyl-CoA dehydrogenase, mitochondrial	156866	142706	131563
P49754	VPS41_HUMAN	VPS41	Vacuolar protein sorting-associated protein 41 homolog	9469.71	11497.7	7853.23
P49755	TMEDA_HUMAN	TMED10	Transmembrane emp24 domain-containing protein 10	91354.2	95566.8	130776
P49756	RBM25_HUMAN	RBM25	RNA-binding protein 25	59909.7	61486	55732.6
P49757	NUMB_HUMAN	NUMB	Protein numb homolog	101773	102527	46395.9
P49759	CLK1_HUMAN	CLK1	Dual specificity protein kinase CLK1	23209.8	29083.6	23683.1
P49761	CLK3_HUMAN	CLK3	Dual specificity protein kinase CLK3	14201.3	16255.7
P49767	VEGFC_HUMAN	VEGFC	Vascular endothelial growth factor C	13344.2	9319.71	15780.9
P49768	PSN1_HUMAN	PSEN1	Presenilin-1	147084	171457	121354
P49770	EI2BB_HUMAN	EIF2B2	Translation initiation factor eIF2B subunit beta	111457	108598	106252
P49773	HINT1_HUMAN	HINT1	Adenosine 5'-monophosphoramidase HINT1	65655.4	64674.5	26899.8
P49790	NU153_HUMAN	NUP153	Nuclear pore complex protein Nup153	16194.2	10930.1
P49792	RBP2_HUMAN	RANBP2	E3 SUMO-protein ligase RanBP2	31644.6	35120.7	28113.4
P49795	RGS19_HUMAN	RGS19	Regulator of G-protein signaling 19	106159	99219.7	85573.8
P49810	PSN2_HUMAN	PSEN2	Presenilin-2	9773.67	13400.2	8526.08
P49815	TSC2_HUMAN	TSC2	Tuberin	56101.8	52399.1	39465.3
P49821	NDUV1_HUMAN	NDUFV1	NADH dehydrogenase [ubiquinone] flavoprotein 1, mitochondrial	20129.1	20591.3	20925
P49840	GSK3A_HUMAN	GSK3A	Glycogen synthase kinase-3 alpha	86780.9	78409.1	76434.7
P49841	GSK3B_HUMAN	GSK3B	Glycogen synthase kinase-3 beta	123284	123491	89384.3
P49848	TAF6_HUMAN	TAF6	Transcription initiation factor TFIID subunit 6	2600.07	2552.97	1530.12
P49902	5NTC_HUMAN	NT5C2	Cytosolic purine 5'-nucleotidase	75797	82436.4	58193.8
P49903	SPS1_HUMAN	SEPHS1	Selenide, water dikinase 1	8930.6	7784.58	7950.6
P49914	MTHFS_HUMAN	MTHFS	5-formyltetrahydrofolate cyclo-ligase	14294.6	11975.8	10634.5
P49915	GUAA_HUMAN	GMPS	GMP synthase [glutamine-hydrolyzing]	257757	246422	208915
P49916	DNLI3_HUMAN	LIG3	DNA ligase 3	32496.4	27756.7	34113.7
P49917	DNLI4_HUMAN	LIG4	DNA ligase 4	17048.4	18286.8	17931.8
P49959	MRE11_HUMAN	MRE11	Double-strand break repair protein MRE11	55712.9	56922.9	56249.6
P50053	KHK_HUMAN	KHK	Ketohexokinase	2779.76	3116.72
P50135	HNMT_HUMAN	HNMT	Histamine N-methyltransferase	13168	16886.2
P50148	GNAQ_HUMAN	GNAQ	Guanine nucleotide-binding protein G(q) subunit alpha	821671	820305	747128
P50151	GBG10_HUMAN	GNG10	Guanine nucleotide-binding protein G(I)/G(S)/G(O) subunit gamma-10	18479.2	14217.3	17183.5
P50213	IDH3A_HUMAN	IDH3A	Isocitrate dehydrogenase [NAD] subunit alpha, mitochondrial	124543	103569	102332
P50281	MMP14_HUMAN	MMP14	Matrix metalloproteinase-14	593135	565628	639698
P50336	PPOX_HUMAN	PPOX	Protoporphyrinogen oxidase	12865	12447
P50395	GDIB_HUMAN	GDI2	Rab GDP dissociation inhibitor beta	752912	742286	669516
P50402	EMD_HUMAN	EMD	Emerin	15366.1	13090.8
P50443	S26A2_HUMAN	SLC26A2	Sulfate transporter	28233.1	29823.2	29494.3
P50452	SPB8_HUMAN	SERPINB8	Serpin B8	32890.2	31318	94665.2
P50453	SPB9_HUMAN	SERPINB9	Serpin B9	151966	146837	152188
P50454	SERPH_HUMAN	SERPINH1	Serpin H1	76899.7	85839	80484.4
P50479	PDLI4_HUMAN	PDLIM4	PDZ and LIM domain protein 4	17008.6	11583.7
P50502	F10A1_HUMAN	ST13	Hsc70-interacting protein	72868.1	59440.2	70668.2
P50542	PEX5_HUMAN	PEX5	Peroxisomal targeting signal 1 receptor	23233	17686.9	34908.1
P50552	VASP_HUMAN	VASP	Vasodilator-stimulated phosphoprotein	84829.2	85465.3	71844.5
P50570	DYN2_HUMAN	DNM2	Dynamin-2	426107	441606	343825
P50579	MAP2_HUMAN	METAP2	Methionine aminopeptidase 2	24625.4	24521.5	36097.7
P50583	AP4A_HUMAN	NUDT2	Bis(5'-nucleosyl)-tetraphosphatase [asymmetrical]	16043.2	16960.8	22290.2
P50591	TNF10_HUMAN	TNFSF10	Tumor necrosis factor ligand superfamily member 10	22050.5	23542.7	56793.8
P50613	CDK7_HUMAN	CDK7	Cyclin-dependent kinase 7	28550.8	27262.2	20340
P50747	BPL1_HUMAN	HLCS	Biotin--protein ligase	16184.9	15916.7
P50748	KNTC1_HUMAN	KNTC1	Kinetochore-associated protein 1	47341.6	39688.3	34342.2
P50750	CDK9_HUMAN	CDK9	Cyclin-dependent kinase 9	32193.3	30950.8	13866.5
P50851	LRBA_HUMAN	LRBA	Lipopolysaccharide-responsive and beige-like anchor protein	41144	41648.9	39999.4
P50895	BCAM_HUMAN	BCAM	Basal cell adhesion molecule	26622.4	23000.6	30073.9
P50897	PPT1_HUMAN	PPT1	Palmitoyl-protein thioesterase 1	22641.6	22974	25387.2
P50914	RL14_HUMAN	RPL14	Large ribosomal subunit protein eL14	1202520	1087020	877519
P50990	TCPQ_HUMAN	CCT8	T-complex protein 1 subunit theta	438572	433512	318024
P50991	TCPD_HUMAN	CCT4	T-complex protein 1 subunit delta	388993	380766	309699
P50995	ANX11_HUMAN	ANXA11	Annexin A11	338662	341106	299179
P51003	PAPOA_HUMAN	PAPOLA	Poly(A) polymerase alpha	31121.1	32055.3	27397
P51114	FXR1_HUMAN	FXR1	RNA-binding protein FXR1	267985	285622	218168
P51116	FXR2_HUMAN	FXR2	RNA-binding protein FXR2	220252	209390	256316
P51148	RAB5C_HUMAN	RAB5C	Ras-related protein Rab-5C	921841	804562	783351
P51149	RAB7A_HUMAN	RAB7A	Ras-related protein Rab-7a	1048280	952829	1086220
P51151	RAB9A_HUMAN	RAB9A	Ras-related protein Rab-9A	153948	144923	175678
P51153	RAB13_HUMAN	RAB13	Ras-related protein Rab-13	383035	364696	339848
P51157	RAB28_HUMAN	RAB28	Ras-related protein Rab-28	10383.6	9014.42	9442.93
P51159	RB27A_HUMAN	RAB27A	Ras-related protein Rab-27A	120854	114974	145638
P51178	PLCD1_HUMAN	PLCD1	1-phosphatidylinositol 4,5-bisphosphate phosphodiesterase delta-1	80858.4	59708.2	54867.4
P51398	RT29_HUMAN	DAP3	Small ribosomal subunit protein mS29	8595.49	7326.68
P51452	DUS3_HUMAN	DUSP3	Dual specificity protein phosphatase 3	20383.8	22959.3	30905.5
P51531	SMCA2_HUMAN	SMARCA2	Probable global transcription activator SNF2L2	9393.55	9116.92	6892.89
P51532	SMCA4_HUMAN	SMARCA4	Transcription activator BRG1	30746.4	30404.8	27466.4
P51553	IDH3G_HUMAN	IDH3G	Isocitrate dehydrogenase [NAD] subunit gamma, mitochondrial	28736.4	28509.6	14694.3
P51570	GALK1_HUMAN	GALK1	Galactokinase	129935	133234	120747
P51571	SSRD_HUMAN	SSR4	Translocon-associated protein subunit delta	40931.2	39546.3	62024.9
P51572	BAP31_HUMAN	BCAP31	B-cell receptor-associated protein 31	32059.9	35650.9	44135.6
P51580	TPMT_HUMAN	TPMT	Thiopurine S-methyltransferase	16686.1	21607.3	23327.4
P51608	MECP2_HUMAN	MECP2	Methyl-CpG-binding protein 2	26375.9	24244.6	29882
P51610	HCFC1_HUMAN	HCFC1	Host cell factor 1	33990.4	31932.5	24227.5
P51617	IRAK1_HUMAN	IRAK1	Interleukin-1 receptor-associated kinase 1	8852.03	12942.5	8603.6
P51636	CAV2_HUMAN	CAV2	Caveolin-2	23612.1	22241	20061.4
P51648	AL3A2_HUMAN	ALDH3A2	Aldehyde dehydrogenase family 3 member A2	11512.7	10418.3	17910.1
P51649	SSDH_HUMAN	ALDH5A1	Succinate-semialdehyde dehydrogenase, mitochondrial	7755.7	11532
P51659	DHB4_HUMAN	HSD17B4	Peroxisomal multifunctional enzyme type 2	18381.4	17802	18896.8
P51665	PSMD7_HUMAN	PSMD7	26S proteasome non-ATPase regulatory subunit 7	373030	432822	383944
P51668;Q9Y2X8	UB2D1_HUMAN;UB2D4_HUMAN	UBE2D1;UBE2D4	Ubiquitin-conjugating enzyme E2 D1	42396.3	38472.9
P51688	SPHM_HUMAN	SGSH	N-sulphoglucosamine sulphohydrolase	4701.71	6616.31	11583.3
P51692	STA5B_HUMAN	STAT5B	Signal transducer and activator of transcription 5B	28056.6	27164.3	19110.7
P51784	UBP11_HUMAN	USP11	Ubiquitin carboxyl-terminal hydrolase 11	32973.1	32253	34572.1
P51790	CLCN3_HUMAN	CLCN3	H(+)/Cl(-) exchange transporter 3	24556.4	24016.8	26192.5
P51793	CLCN4_HUMAN	CLCN4	H(+)/Cl(-) exchange transporter 4	23036.5	21896.7	22675.7
P51795	CLCN5_HUMAN	CLCN5	H(+)/Cl(-) exchange transporter 5	17668.9	15084.6
[truncated: 4,304 more rows]
