# Supplementary material for: Integrated Multiomics Enabled by Sequential Extraction for Comprehensive Molecular Profiling of Small Extracellular Vesicles
Source: Anal Chem. 2026 Jun 22;98(26):19603–14. doi: 10.1021/acs.analchem.6c01280 (PMC13347708; doi:10.1021/acs.analchem.6c01280)
Supplement: Supplementary file 26 [file ac6c01280_si_026.zip › Table S31. Plasma Derived sEVs Metabolomics MZMine Negative Ion Mode Search Results..csv]

Table S31. Plasma Derived sEVs Metabolomics MZMine Negative Ion Mode Search Results.
id	area	rt	mz_range:min	mz_range:max	charge	rt_range:min	rt_range:max	mz	intensity_range:min	intensity_range:max	height	alignment_scores:rate	alignment_scores:aligned_features_n	alignment_scores:align_extra_features	alignment_scores:weighted_distance_score	alignment_scores:mz_diff_ppm	alignment_scores:mz_diff	alignment_scores:rt_absolute_error	alignment_scores:ion_mobility_absolute_error	compound_db_identity:compound_db_identity	compound_db_identity:compound_name	compound_db_identity:compound_annotation_score	compound_db_identity:mol_formula	compound_db_identity:adduct	compound_db_identity:precursor_mz	compound_db_identity:mz_diff_ppm	compound_db_identity:mz_diff	compound_db_identity:neutral_mass	compound_db_identity:rt	compound_db_identity:isotope_pattern_score	compound_db_identity:comment	compound_db_identity:database_name	compound_db_identity:rt_absolute_error	compound_db_identity:rt_relative_error	datafile:PPT_4.d:area	datafile:PPT_4.d:rt	datafile:PPT_4.d:mz_range:min	datafile:PPT_4.d:mz_range:max	datafile:PPT_4.d:fwhm	datafile:PPT_4.d:rt_range:min	datafile:PPT_4.d:rt_range:max	datafile:PPT_4.d:feature_state	datafile:PPT_4.d:mz	datafile:PPT_4.d:intensity_range:min	datafile:PPT_4.d:intensity_range:max	datafile:PPT_4.d:asymmetry_factor	datafile:PPT_4.d:tailing_factor	datafile:PPT_4.d:height	datafile:PPT_4.d:rt_absolute_correction
1	4.32E-01	0.0603	215.06167	215.06888	1	0.0377	0.1282	215.06445	1.51E+03	2.99E+03	7.83E+00	0.042	1	0	1	0	0	0	0																							UNKNOWN
2	8.38E-01	0.0616	80.9705	80.97459		0.039	0.1408	80.97213	1.87E+03	3.92E+03	1.46E+01	0.042	1	0	1	0	0	0	0																							UNKNOWN
3	1.97E-01	0.0716	145.97005	145.97281	1	0.0377	0.1055	145.97167	1.55E+03	3.11E+03	5.22E+00	0.042	1	2	1	0	0	0	0																							UNKNOWN
4	6.52E-01	0.0718	410.11138	410.11435	1	0.0378	0.1283	410.113	1.53E+03	3.75E+03	1.25E+01	0.042	1	0	1	0	0	0	0																							UNKNOWN
5	3.46E-01	0.0757	168.05001	168.0527	1	0.0418	0.1097	168.05124	1.87E+03	3.38E+03	8.47E+00	0.042	1	0	1	0	0	0	0																3.46E-01	0.0757	168.05001	168.0527	0.0595	0.0418	0.1097	DETECTED	168.05124	1.87E+03	3.38E+03	1	1	8.47E+00	0
6	1.02E+00	0.0796	289.08282	289.08798	1	0.0457	0.238	289.08607	1.80E+03	4.51E+03	8.94E+00	0.042	1	0	1	0	0	0	0																							UNKNOWN
7	2.14E+00	0.0799	386.02843	386.03713		0.0428	0.4502	386.03421	1.88E+03	3.79E+03	1.02E+01	0.083	2	4	0.726	3.56	0.00137	0.0289	0																							UNKNOWN
8	2.70E-01	0.0829	189.96253	189.9671		0.049	0.1395	189.96485	1.42E+03	2.34E+03	4.48E+00	0.042	1	0	1	0	0	0	0																							UNKNOWN
9	3.29E+00	0.083	214.05846	214.06074	1	0.0377	0.2414	214.05946	1.45E+03	1.68E+04	4.40E+01	0.042	1	0	1	0	0	0	0																							UNKNOWN
10	3.84E-01	0.0831	115.00126	115.0033		0.0604	0.1283	115.00246	1.74E+03	4.06E+03	1.09E+01	0.042	1	0	1	0	0	0	0																							UNKNOWN
11	2.36E+01	0.0831	140.97719	140.98068		0.0378	1.3731	140.97925	4.52E+03	9.82E+03	2.46E+01	0.042	1	0	1	0	0	0	0																							UNKNOWN
12	4.66E+00	0.0831	364.05384	364.05797	1	0.0378	0.4112	364.0564	2.69E+03	5.10E+03	1.71E+01	0.042	1	2	1	0	0	0	0																							UNKNOWN
13	1.71E+00	0.0838	135.04092	135.04723		0.0352	0.2259	135.04477	1.41E+03	7.62E+03	2.06E+01	0.5	12	0	0.735	7.15	0.00096	0.0443	0																							UNKNOWN
14	9.85E-01	0.0843	429.99776	430.00633	1	0.039	0.1635	430.00089	1.35E+03	2.69E+03	1.27E+01	0.042	1	1	1	0	0	0	0																							UNKNOWN
15	4.39E-01	0.0844	452.07367	452.0861		0.0391	0.1183	452.07963	2.06E+03	3.99E+03	9.03E+00	0.042	1	0	1	0	0	0	0																							UNKNOWN
16	3.04E-01	0.0849	600.11815	600.13242	1	0.0622	0.1414	600.12386	1.51E+03	2.80E+03	6.66E+00	0.042	1	0	1	0	0	0	0																							UNKNOWN
17	2.26E-01	0.0859	331.086	331.09282	1	0.0406	0.1085	331.08829	1.47E+03	2.68E+03	5.92E+00	0.042	1	0	1	0	0	0	0																							UNKNOWN
18	2.98E-01	0.0859	500.1407	500.14627		0.0632	0.1311	500.14265	1.74E+03	3.40E+03	7.45E+00	0.042	1	0	1	0	0	0	0																							UNKNOWN
19	2.60E-01	0.087	97.9303	97.93162	1	0.0417	0.1096	97.93094	1.36E+03	2.70E+03	6.48E+00	0.042	1	3	1	0	0	0	0																							UNKNOWN
20	3.72E-01	0.0883	252.06424	252.0693		0.0352	0.1301	252.06654	1.37E+03	3.20E+03	8.05E+00	0.083	2	0	0.668	4.38	0.0011	0.0157	0																							UNKNOWN
21	1.10E+01	0.0901	577.13479	577.13872	1	0.0448	0.5993	577.13638	6.71E+03	1.13E+04	2.63E+01	0.042	1	3	1	0	0	0	0																							UNKNOWN
22	7.38E-01	0.0909	519.98623	519.9942		0.0457	0.2267	519.99001	1.84E+03	2.89E+03	5.66E+00	0.042	1	2	1	0	0	0	0																							UNKNOWN
23	1.21E+00	0.0949	472.09767	472.1064		0.0396	0.2659	472.10238	1.47E+03	4.11E+03	1.01E+01	0.125	3	0	0.745	4.14	0.00195	0.0709	0																4.17E-01	0.0644	472.10177	472.10532	0.0453	0.0418	0.1097	DETECTED	472.10352	2.35E+03	4.11E+03	2	1.5	1.01E+01	0
24	2.51E+00	0.095	723.08526	723.10073		0.0377	0.5941	723.09313	1.27E+03	2.85E+03	6.52E+00	0.125	3	0	0.922	1.37	0.00099	0.0448	0																							UNKNOWN
25	6.87E+00	0.0957	430.09304	430.10463	1	0.0391	1.0915	430.10105	1.70E+03	4.28E+03	9.71E+00	0.042	1	0	1	0	0	0	0																							UNKNOWN
27	2.84E+01	0.0976	121.02952	121.03336	1	0.0352	1.6074	121.03105	2.25E+03	3.50E+04	9.31E+01	0.917	22	2	0.832	5.35	0.00065	0.0579	0																1.87E+01	0.087	121.02991	121.03302	0.0774	0.0418	1.0036	DETECTED	121.03129	5.47E+03	2.82E+04	20.2485	10.6243	5.96E+01	0
28	6.44E-01	0.0995	122.02769	122.03432	1	0.0377	0.1806	122.03153	1.25E+03	4.18E+03	9.39E+00	0.375	9	1	0.667	8.25	0.00101	0.0579	0																3.39E-01	0.087	122.02769	122.03432	0.0688	0.0644	0.1549	DETECTED	122.03138	1.37E+03	2.73E+03	3	2	5.74E+00	0
29	4.21E+00	0.103	241.21415	241.21944		0.0377	0.7066	241.21731	1.41E+03	3.58E+03	1.24E+01	0.167	4	0	0.788	3.35	0.00081	0.1516	0																							UNKNOWN
30	5.25E+00	0.1031	156.95372	156.95756	1	0.0352	0.4199	156.95572	4.53E+03	7.68E+03	1.91E+01	0.042	1	0	1	0	0	0	0																							UNKNOWN
31	1.41E+02	0.1044	404.01376	404.01892	1	0.0396	1.6238	404.01468	1.70E+03	5.00E+04	1.21E+02	0.083	2	0	0.991	0.07	0.00003	0.0165	0																							UNKNOWN
32	5.26E+00	0.1054	73.02892	73.03024		0.0375	0.4562	73.02939	4.15E+03	9.07E+03	1.92E+01	0.042	1	13	1	0	0	0	0																							UNKNOWN
33	1.09E+00	0.1069	705.07943	705.08577		0.039	0.1974	705.08253	1.22E+03	2.50E+03	1.16E+01	0.042	1	0	1	0	0	0	0																							UNKNOWN
35	7.19E+00	0.107	580.0038	580.0151		0.0391	1.0123	580.01041	1.93E+03	4.95E+03	1.12E+01	0.042	1	1	1	0	0	0	0																							UNKNOWN
36	2.81E-01	0.1102	456.82271	456.83248		0.0762	0.1894	456.8286	1.41E+03	2.55E+03	3.83E+00	0.042	1	0	1	0	0	0	0																							UNKNOWN
37	3.21E-01	0.1112	105.96869	105.97226		0.0433	0.1565	105.97071	1.23E+03	2.15E+03	4.32E+00	0.042	1	0	1	0	0	0	0																							UNKNOWN
38	2.53E+01	0.1127	555.15297	555.15644	1	0.0448	0.9614	555.15432	8.58E+03	1.70E+04	3.97E+01	0.042	1	0	1	0	0	0	0																							UNKNOWN
39	4.39E+00	0.1136	154.03658	154.03877		0.0457	0.487	154.03753	3.39E+03	6.68E+03	1.35E+01	0.042	1	15	1	0	0	0	0																							UNKNOWN
40	1.35E+00	0.1169	100.92588	100.92852	1	0.0377	0.2527	100.9269	1.97E+03	4.50E+03	9.61E+00	0.042	1	8	1	0	0	0	0																							UNKNOWN
41	1.90E-01	0.1187	257.04485	257.04742		0.0961	0.1753	257.04674	1.34E+03	2.55E+03	3.74E+00	0.042	1	0	1	0	0	0	0																							UNKNOWN
42	6.07E+01	0.1197	213.05339	213.06036	1	0.0352	0.6727	213.05608	1.31E+03	1.30E+05	6.36E+02	0.875	21	0	0.909	2.29	0.00049	0.4905	0																2.65E+01	0.0984	213.05477	213.05839	0.0557	0.0418	0.6528	DETECTED	213.05611	1.37E+03	1.26E+05	2.2901	2.2949	3.20E+02	0
43	1.56E+02	0.1211	95.97808	95.98104	1	0.039	1.6403	95.98027	1.77E+03	3.63E+04	1.27E+02	0.083	2	0	0.993	0.04	0	0.0168	0																							UNKNOWN
44	2.22E+00	0.1215	507.95055	507.9715	1	0.0418	0.6087	507.96329	1.36E+03	3.04E+03	5.93E+00	0.083	2	0	0.781	2.76	0.0014	0.0463	0																3.99E-01	0.0984	507.95979	507.9715	0.1351	0.0418	0.1436	DETECTED	507.96399	1.36E+03	2.37E+03	0.8	0.9	5.82E+00	0
45	1.29E+00	0.1221	206.9729	206.9777	1	0.0655	0.2691	206.97473	1.37E+03	2.80E+03	9.97E+00	0.042	1	0	1	0	0	0	0																							UNKNOWN
46	1.02E+00	0.1221	391.05789	391.07066	1	0.0428	0.3257	391.06555	1.39E+03	3.08E+03	6.03E+00	0.042	1	3	1	0	0	0	0																							UNKNOWN
47	1.24E+00	0.1227	192.99754	193.00357		0.0352	0.3217	193.00009	1.36E+03	3.75E+03	1.41E+01	0.125	3	5	0.809	2.55	0.00049	0.1383	0																							UNKNOWN
48	6.99E+02	0.124	286.07879	286.0794		0.0448	1.4819	286.07911	1.19E+04	2.53E+05	6.13E+02	0.042	1	0	1	0	0	0	0																							UNKNOWN
49	4.43E+00	0.1252	135.89475	135.89842	1	0.0352	0.5582	135.89612	3.06E+03	7.12E+03	1.29E+01	0.083	2	17	0.93	0.65	0.00009	0.0845	0																							UNKNOWN
50	2.69E+00	0.1262	312.16905	312.17532	1	0.0491	0.6075	312.17249	1.40E+03	3.00E+03	8.54E+00	0.083	2	1	0.892	1.08	0.00034	0.1089	0																							UNKNOWN
51	7.02E+00	0.1263	436.05544	436.06387	1	0.0396	0.7223	436.0597	2.79E+03	7.83E+03	1.88E+01	0.083	2	0	0.78	2.73	0.00119	0.0603	0																							UNKNOWN
52	4.75E+00	0.1264	382.00619	382.01321	1	0.0377	0.5865	382.01008	1.55E+03	4.97E+03	1.24E+01	0.125	3	9	0.782	3.37	0.00129	0.0508	0																							UNKNOWN
53	5.26E-01	0.164	234.00365	234.01181		0.0715	0.2163	234.0065	1.35E+03	2.53E+03	6.04E+00	0.042	1	2	1	0	0	0	0																							UNKNOWN
54	5.81E+01	0.1282	62.99435	62.99662		0.0377	1.4408	62.99555	2.01E+04	3.28E+04	5.33E+01	0.042	1	4	1	0	0	0	0																							UNKNOWN
55	3.00E-01	0.1301	122.03072	122.03337	1	0.0736	0.1754	122.03201	1.39E+03	2.53E+03	4.27E+00	0.042	1	6	1	0	0	0	0																							UNKNOWN
56	5.02E+00	0.1315	332.08595	332.09557	1	0.0391	0.3914	332.09235	1.33E+03	1.34E+04	6.19E+01	1	24	0	0.874	5.78	0.00192	0.0735	0																2.29E+00	0.1323	332.08914	332.09368	0.1052	0.0757	0.2455	DETECTED	332.09239	1.88E+03	1.25E+04	2.2189	1.4999	3.08E+01	0
57	6.30E-01	0.1322	435.09052	435.09544		0.087	0.1775	435.09188	1.95E+03	4.41E+03	1.13E+01	0.042	1	2	1	0	0	0	0																							UNKNOWN
58	5.82E-01	0.1334	344.84766	344.85848	1	0.0542	0.2126	344.85255	1.43E+03	3.44E+03	6.76E+00	0.042	1	0	1	0	0	0	0																							UNKNOWN
59	1.21E+00	0.1364	262.8711	262.87487		0.0378	0.2302	262.87327	1.30E+03	2.62E+03	8.97E+00	0.083	2	0	0.821	2.1	0.00055	0.0841	0																							UNKNOWN
60	3.63E+00	0.1395	196.86878	196.87108	1	0.0377	0.3998	196.8697	3.67E+03	6.93E+03	1.31E+01	0.042	1	17	1	0	0	0	0																							UNKNOWN
61	1.61E-01	0.1447	120.99557	120.99773		0.1107	0.1787	120.99672	1.42E+03	2.46E+03	3.94E+00	0.042	1	0	1	0	0	0	0																							UNKNOWN
62	4.70E-01	0.1447	515.98715	515.99603	1	0.0428	0.1673	515.99038	1.33E+03	3.35E+03	6.52E+00	0.042	1	1	1	0	0	0	0																							UNKNOWN
63	3.68E-01	0.1475	264.92565	264.92934		0.0796	0.1701	264.92689	1.70E+03	3.46E+03	6.89E+00	0.042	1	0	1	0	0	0	0																							UNKNOWN
64	1.96E+00	0.1475	450.98009	450.9885		0.0457	0.3738	450.98266	2.00E+03	4.41E+03	8.65E+00	0.042	1	0	1	0	0	0	0																							UNKNOWN
65	5.57E-01	0.1547	225.91016	225.91591		0.0716	0.2187	225.9133	1.42E+03	3.33E+03	6.17E+00	0.083	2	3	0.797	2.62	0.00059	0.0265	0																							UNKNOWN
66	2.73E-01	0.156	410.00423	410.01361	1	0.0994	0.19	410.00753	1.44E+03	2.42E+03	4.73E+00	0.042	1	0	1	0	0	0	0																							UNKNOWN
67	7.02E+01	0.1566	416.08712	416.09492	1	0.0352	1.5246	416.0891	1.32E+03	3.97E+04	1.84E+02	1	24	0	0.941	2.03	0.00085	0	0																3.71E+01	0.1566	416.08807	416.09009	0.6329	0.0418	0.8226	DETECTED	416.08896	5.08E+03	2.78E+04	5.8354	3.4498	6.86E+01	0.0017
68	9.40E+00	0.1567	233.018	233.02344		0.0377	0.6403	233.02061	1.27E+03	7.57E+03	3.66E+01	0.333	8	3	0.896	2.13	0.0005	0.1089	0																							UNKNOWN
69	1.62E+01	0.1573	557.14672	557.15793	1	0.039	1.4309	557.15325	1.42E+03	7.08E+03	1.99E+01	0.208	5	1	0.827	3.38	0.00189	0.2177	0																							UNKNOWN
70	4.11E+01	0.1609	417.06909	417.08458	1	0.0352	1.5105	417.0799	1.33E+03	2.25E+04	9.44E+01	0.958	23	0	0.884	3.08	0.00128	0.1365	0																1.81E+01	0.1549	417.0754	417.08331	0.5219	0.0418	0.7094	DETECTED	417.07955	3.36E+03	1.56E+04	4.8997	2.9499	3.84E+01	0
71	1.48E+00	0.1615	88.98744	88.99329		0.0509	0.4237	88.98907	1.40E+03	3.38E+03	1.23E+01	0.083	2	0	0.945	0.15	0.00001	0.1759	0																							UNKNOWN
72	1.09E+01	0.1628	162.95253	162.95965		0.039	0.8719	162.95746	2.52E+03	6.17E+03	1.91E+01	0.083	2	2	0.701	3.66	0.0006	0.0983	0																							UNKNOWN
73	5.15E+00	0.164	488.98256	488.996	1	0.0352	0.7934	488.98912	1.50E+03	4.40E+03	9.64E+00	0.208	5	2	0.748	6.4	0.00313	0.119	0																							UNKNOWN
74	1.10E+01	0.1649	202.96403	202.97201		0.0391	1.6073	202.9677	1.84E+03	6.91E+03	1.61E+01	0.083	2	0	0.769	2.51	0.00051	0.1705	0																							UNKNOWN
75	2.60E+01	0.165	349.07376	349.07708	1	0.0396	0.9048	349.07533	5.95E+03	1.69E+04	4.11E+01	0.125	3	3	0.941	0.85	0.0003	0.0565	0																							UNKNOWN
76	6.32E-01	0.1651	137.02273	137.02732		0.0406	0.1877	137.02587	1.89E+03	3.31E+03	6.13E+00	0.042	1	3	1	0	0	0	0																							UNKNOWN
77	2.43E-01	0.166	72.00905	72.0101		0.107	0.1749	72.00953	1.69E+03	3.10E+03	6.45E+00	0.042	1	1	1	0	0	0	0																							UNKNOWN
78	1.48E+01	0.1664	246.89638	246.90308	1	0.0406	0.7897	246.89944	2.03E+03	7.38E+03	2.55E+01	0.125	3	12	0.813	2.82	0.0007	0.0368	0																							UNKNOWN
79	4.65E+00	0.1664	100.00884	100.01023		0.0457	0.5323	100.00962	3.81E+03	7.39E+03	1.28E+01	0.042	1	4	1	0	0	0	0																							UNKNOWN
80	1.44E+02	0.1667	166.05317	166.05595	1	0.0396	1.522	166.05437	2.35E+03	4.92E+04	1.23E+02	0.083	2	0	0.967	0.35	0.00006	0.0279	0																							UNKNOWN
81	6.63E+00	0.1667	78.95946	78.96263		0.0423	0.5402	78.96112	6.96E+03	1.20E+04	1.70E+01	0.042	1	1	1	0	0	0	0																							UNKNOWN
82	3.28E-01	0.1676	333.09216	333.09525	1	0.0953	0.1632	333.09384	1.37E+03	3.17E+03	7.94E+00	0.042	1	0	1	0	0	0	0																							UNKNOWN
83	3.40E-01	0.1679	80.96458	80.97125		0.1107	0.1786	80.96927	1.36E+03	3.21E+03	9.43E+00	0.042	1	0	1	0	0	0	0																							UNKNOWN
84	2.57E-01	0.1679	324.85396	324.86034		0.1168	0.196	324.8574	1.38E+03	2.18E+03	5.10E+00	0.042	1	0	1	0	0	0	0																							UNKNOWN
85	9.83E-01	0.1682	398.0764	398.08064		0.1295	0.2314	398.07858	1.70E+03	3.21E+03	1.52E+01	0.042	1	0	1	0	0	0	0																							UNKNOWN
86	4.92E-01	0.1693	439.96692	439.97046		0.1014	0.2372	439.96882	1.39E+03	2.59E+03	6.08E+00	0.042	1	0	1	0	0	0	0																							UNKNOWN
87	6.52E+00	0.1711	115.92009	115.92217		0.0377	0.6002	115.92099	2.83E+03	6.74E+03	1.69E+01	0.083	2	17	0.879	1.56	0.00018	0.0179	0																							UNKNOWN
88	7.03E+00	0.1717	503.93537	503.94433	1	0.0395	1.3419	503.94017	1.40E+03	3.79E+03	8.29E+00	0.083	2	1	0.892	0.71	0.00036	0.219	0																							UNKNOWN
89	4.64E+00	0.1726	132.98901	132.99282		0.0418	0.8452	132.9914	1.84E+03	4.34E+03	8.60E+00	0.083	2	0	0.822	2.03	0.00027	0.1056	0																4.64E+00	0.2254	132.98901	132.99282	0.4412	0.0418	0.8452	DETECTED	132.99126	1.84E+03	4.28E+03	3.4376	2.2188	8.60E+00	0.0025
90	4.92E-01	0.1726	341.11107	341.11957		0.0727	0.2114	341.11527	1.39E+03	3.09E+03	7.97E+00	0.125	3	0	0.955	0.66	0.00022	0.0499	0																							UNKNOWN
91	6.58E+01	0.1737	52.97943	52.98042		0.0433	1.7633	52.97975	2.16E+03	2.67E+04	5.72E+01	0.083	2	6	0.956	0.56	0.00003	0.0097	0																							UNKNOWN
92	4.53E-01	0.1753	206.94972	206.95275		0.0844	0.1862	206.95149	1.73E+03	2.82E+03	6.57E+00	0.042	1	7	1	0	0	0	0																							UNKNOWN
93	5.00E+00	0.1753	410.9856	410.9902		0.0391	0.6502	410.98769	2.19E+03	5.04E+03	1.14E+01	0.042	1	0	1	0	0	0	0																							UNKNOWN
94	3.72E-01	0.1763	322.96701	322.96961	1	0.1362	0.238	322.96879	1.67E+03	2.51E+03	4.96E+00	0.042	1	0	1	0	0	0	0																							UNKNOWN
95	3.08E-01	0.1787	644.94888	644.96405		0.1221	0.2239	644.95761	1.45E+03	2.53E+03	4.92E+00	0.042	1	5	1	0	0	0	0																							UNKNOWN
96	3.35E+00	0.1791	326.04235	326.05292	1	0.0352	0.5046	326.04624	1.44E+03	4.64E+03	1.03E+01	0.125	3	1	0.849	2.17	0.00071	0.0345	0																							UNKNOWN
97	7.02E-01	0.1795	373.04856	373.05353		0.1187	0.2546	373.05147	2.82E+03	5.70E+03	8.31E+00	0.042	1	1	1	0	0	0	0																							UNKNOWN
98	8.38E+00	0.1798	228.01271	228.01847	1	0.039	0.5482	228.01622	1.83E+03	4.47E+03	2.28E+01	0.042	1	3	1	0	0	0	0																							UNKNOWN
99	6.74E-01	0.1798	372.09329	372.10046		0.1408	0.22	372.0965	1.40E+03	2.85E+03	1.35E+01	0.042	1	0	1	0	0	0	0																							UNKNOWN
100	1.24E+01	0.18	310.05676	310.06095	1	0.0418	0.9584	310.05866	3.29E+03	7.92E+03	1.91E+01	0.083	2	6	0.969	0.33	0.0001	0.0237	0																1.24E+01	0.1681	310.05676	310.06054	0.3157	0.0418	0.9584	DETECTED	310.05861	3.75E+03	7.48E+03	6.3632	3.6816	1.85E+01	0.0018
101	8.28E-01	0.18	72.96861	72.97045		0.0831	0.3602	72.96959	1.32E+03	2.68E+03	7.67E+00	0.083	2	0	0.963	0.49	0.00004	0.002	0																							UNKNOWN
102	4.24E-01	0.1801	427.99585	428.00869	1	0.1815	0.2607	428.00313	1.67E+03	3.00E+03	9.25E+00	0.042	1	0	1	0	0	0	0																							UNKNOWN
103	4.29E-01	0.1801	346.84773	346.85676	1	0.0947	0.2305	346.85203	1.45E+03	2.39E+03	4.77E+00	0.042	1	1	1	0	0	0	0																							UNKNOWN
104	5.44E+00	0.1801	785.97372	785.98677		0.0428	0.6992	785.97895	1.62E+03	4.47E+03	1.21E+01	0.125	3	4	0.785	2.66	0.00209	0.2929	0																							UNKNOWN
105	3.13E+00	0.1807	520.98235	520.99673	1	0.0542	0.8123	520.99027	1.53E+03	3.00E+03	5.84E+00	0.042	1	0	1	0	0	0	0																							UNKNOWN
106	2.09E-01	0.1807	546.82104	546.82702		0.1787	0.2465	546.8239	1.39E+03	2.44E+03	4.74E+00	0.042	1	0	1	0	0	0	0																							UNKNOWN
107	6.08E+00	0.1837	122.07005	122.07432		0.0375	1.124	122.07225	1.25E+03	4.68E+03	1.14E+01	0.417	10	2	0.9	2.12	0.00026	0.3714	0																							UNKNOWN
108	3.45E+01	0.1843	283.26318	283.26597	1	0.0433	1.4822	283.26444	7.17E+03	2.34E+04	5.67E+01	0.125	3	0	0.957	0.2	0.00006	0.1431	0																							UNKNOWN
109	6.40E+00	0.1861	352.94507	352.94857		0.0457	0.453	352.94611	5.21E+03	1.01E+04	2.00E+01	0.042	1	2	1	0	0	0	0																							UNKNOWN
110	1.09E+00	0.1871	164.03375	164.03921	1	0.0828	0.4163	164.03569	1.38E+03	4.05E+03	2.02E+01	0.542	13	0	0.804	6.1	0.001	0.2664	0																6.29E-01	0.1436	164.03375	164.03769	0.0938	0.087	0.2342	DETECTED	164.03555	1.38E+03	2.65E+03	1.5997	1.2999	6.61E+00	0
111	7.44E+00	0.1903	609.13621	609.14714	1	0.0375	0.9346	609.14155	1.24E+03	5.50E+03	1.20E+01	0.167	4	1	0.863	1.73	0.00105	0.3096	0																							UNKNOWN
112	3.18E-01	0.1904	508.11149	508.11807		0.1565	0.247	508.11522	1.33E+03	2.25E+03	5.39E+00	0.042	1	0	1	0	0	0	0																							UNKNOWN
113	1.79E-01	0.191	72.00864	72.0097		0.1527	0.2319	72.00882	1.39E+03	2.67E+03	3.67E+00	0.042	1	1	1	0	0	0	0																							UNKNOWN
114	1.88E-01	0.191	97.97341	97.97847	1	0.164	0.2546	97.9758	1.37E+03	2.65E+03	3.58E+00	0.042	1	0	1	0	0	0	0																							UNKNOWN
117	3.54E+00	0.4267	272.92061	272.92799	1	0.339	0.7803	272.92318	1.68E+03	4.58E+03	1.12E+01	0.042	1	2	1	0	0	0	0																							UNKNOWN
118	1.30E+00	0.1918	203.89785	203.9035		0.0381	0.3776	203.90101	1.36E+03	2.65E+03	5.23E+00	0.042	1	3	1	0	0	0	0																							UNKNOWN
119	3.79E-01	0.194	453.05785	453.06452		0.1296	0.2201	453.0609	1.78E+03	2.90E+03	6.56E+00	0.042	1	0	1	0	0	0	0																							UNKNOWN
120	1.87E+02	0.1942	392.04225	392.04493	1	0.039	1.4767	392.0435	1.59E+03	3.63E+04	1.54E+02	0.125	3	0	0.955	0.63	0.00025	0.063	0																							UNKNOWN
121	1.56E+01	0.1945	325.04766	325.05667	1	0.0352	1.4408	325.05092	1.30E+03	9.71E+03	3.93E+01	0.625	15	3	0.886	2.23	0.00073	0.3089	0																8.39E+00	0.1436	325.04848	325.05491	0.2189	0.0418	0.6868	DETECTED	325.05069	2.87E+03	7.56E+03	5.333	3.1665	1.87E+01	0
122	4.83E-01	0.1946	509.9525	509.9669	1	0.2233	0.4157	509.96156	1.46E+03	2.46E+03	3.69E+00	0.042	1	0	1	0	0	0	0																							UNKNOWN
123	1.28E+02	0.1957	288.07549	288.08008	1	0.039	1.4988	288.07701	2.05E+03	2.49E+04	1.17E+02	0.083	2	0	0.972	0.01	0	0.1097	0																							UNKNOWN
124	4.48E+00	0.1984	138.01755	138.02268	1	0.0388	0.7973	138.01952	1.70E+03	2.16E+04	4.55E+01	0.25	6	0	0.846	1.35	0.00019	0.5043	0																							UNKNOWN
125	2.76E+00	0.1998	556.04117	556.054		0.0391	0.5662	556.04818	1.59E+03	4.64E+03	1.05E+01	0.083	2	0	0.765	2.45	0.00136	0.2083	0																							UNKNOWN
126	2.31E-01	0.2009	120.92188	120.92492		0.1408	0.2201	120.92316	1.40E+03	3.24E+03	4.92E+00	0.042	1	0	1	0	0	0	0																							UNKNOWN
127	8.85E-01	0.2009	198.89115	198.89642		0.0616	0.2314	198.89312	2.38E+03	4.35E+03	7.69E+00	0.042	1	6	1	0	0	0	0																							UNKNOWN
128	1.83E+01	0.2011	434.09208	434.10458		0.0352	1.5201	434.09884	1.59E+03	1.06E+04	5.01E+01	0.667	16	2	0.912	1.93	0.00084	0.3488	0																							UNKNOWN
129	9.34E-01	0.2014	408.81986	408.83223	1	0.0718	0.2302	408.82681	1.36E+03	2.63E+03	8.77E+00	0.042	1	0	1	0	0	0	0																							UNKNOWN
130	1.06E+01	0.2014	474.03024	474.04411	1	0.0378	0.6036	474.03998	3.97E+03	7.37E+03	2.44E+01	0.042	1	0	1	0	0	0	0																							UNKNOWN
131	2.77E+00	0.3919	120.92113	120.92696	1	0.0352	0.9023	120.92405	1.33E+03	4.06E+03	7.94E+00	0.042	1	12	1	0	0	0	0																							UNKNOWN
132	1.40E+01	0.203	449.99975	450.00874	1	0.039	0.5142	450.00531	3.59E+03	8.00E+03	3.76E+01	0.042	1	5	1	0	0	0	0																							UNKNOWN
133	2.69E+02	0.2041	322.05459	322.06077	1	0.039	1.6238	322.05553	1.78E+03	5.05E+04	2.28E+02	0.125	3	0	0.956	0.38	0.00012	0.1387	0																							UNKNOWN
134	2.73E+00	0.2052	171.95909	171.96315	1	0.0428	0.4977	171.96096	1.50E+03	3.69E+03	8.67E+00	0.083	2	6	0.799	2.2	0.00038	0.1436	0																							UNKNOWN
136	8.32E+00	0.21	435.08131	435.09515		0.0352	1.4314	435.08947	1.40E+03	5.47E+03	2.44E+01	0.292	7	0	0.853	2.66	0.00116	0.341	0																							UNKNOWN
137	6.58E+00	0.2119	137.89075	137.89671	1	0.0388	1.0052	137.89313	1.26E+03	4.80E+03	1.58E+01	0.208	5	8	0.747	4.97	0.00068	0.1713	0																4.05E+00	0.1681	137.89151	137.89631	0.4039	0.0418	0.7207	DETECTED	137.89323	1.39E+03	4.45E+03	4.4541	2.7271	9.55E+00	0.0018
138	4.39E+00	0.2127	99.95618	99.95899	1	0.0391	0.5257	99.95704	2.01E+03	6.13E+03	1.23E+01	0.042	1	2	1	0	0	0	0																							UNKNOWN
139	6.18E+01	0.2132	156.00171	156.00687	1	0.0375	1.6345	156.00286	1.87E+03	1.35E+04	5.38E+01	0.167	4	0	0.865	1.46	0.00023	0.238	0																							UNKNOWN
140	7.69E-01	0.2139	71.01341	71.01453		0.1056	0.333	71.01402	1.31E+03	2.73E+03	6.33E+00	0.083	2	1	0.959	0.12	0.00001	0.1261	0																							UNKNOWN
141	2.56E+00	0.2146	262.92505	262.9322		0.0377	0.5027	262.92911	1.39E+03	3.58E+03	8.52E+00	0.125	3	3	0.719	4.07	0.00107	0.2323	0																							UNKNOWN
142	6.11E+00	0.2157	418.07384	418.08798	1	0.0352	1.3204	418.08053	1.35E+03	5.91E+03	2.79E+01	0.542	13	1	0.828	4.86	0.00203	0.408	0																4.85E+00	0.1097	418.07614	418.08798	0.538	0.0757	0.7886	DETECTED	418.08075	1.81E+03	3.94E+03	19.9985	10.4993	9.71E+00	0
143	1.10E+01	0.2178	121.94324	121.94516	1	0.0418	0.8339	121.94414	4.08E+03	9.29E+03	1.95E+01	0.083	2	14	0.959	0.44	0.00005	0.0307	0																1.10E+01	0.2025	121.94365	121.94516	0.3155	0.0418	0.8339	DETECTED	121.94411	4.08E+03	9.28E+03	3.9997	2.4998	1.95E+01	0.0023
144	1.45E+00	0.2182	479.35024	479.35945		0.0406	0.469	479.35513	1.34E+03	3.22E+03	8.37E+00	0.167	4	1	0.896	0.97	0.00046	0.3534	0																							UNKNOWN
145	1.50E+00	0.2195	114.99872	115.00333		0.0391	0.3965	115.00175	1.80E+03	4.13E+03	8.04E+00	0.083	2	0	0.959	0.38	0.00004	0.051	0																							UNKNOWN
146	2.27E+01	0.2212	293.17568	293.17733	1	0.0396	0.6446	293.17649	1.01E+04	2.21E+04	5.44E+01	0.083	2	1	0.976	0.2	0.00006	0.0352	0																							UNKNOWN
147	9.06E-01	0.2221	167.95179	167.95714	1	0.1749	0.3559	167.95419	1.71E+03	3.52E+03	8.15E+00	0.042	1	1	1	0	0	0	0																							UNKNOWN
148	1.06E+00	0.2223	178.05004	178.05676	1	0.1597	0.339	178.05294	1.34E+03	5.09E+03	1.85E+01	0.417	10	5	0.848	3.12	0.00055	0.0655	0																7.58E-01	0.2139	178.05142	178.0552	0.0592	0.1776	0.2794	DETECTED	178.05274	1.75E+03	5.09E+03	2.001	1.5005	1.32E+01	0.0024
149	3.43E-01	0.2246	206.96981	206.97476		0.162	0.2412	206.97267	1.35E+03	2.68E+03	6.52E+00	0.042	1	0	1	0	0	0	0																							UNKNOWN
150	2.53E+00	0.2246	196.90079	196.90403	1	0.0542	0.2805	196.90177	2.44E+03	4.62E+03	1.67E+01	0.042	1	0	1	0	0	0	0																							UNKNOWN
151	1.15E+00	0.2247	178.04975	178.05661		0.1621	0.3112	178.05224	1.32E+03	5.34E+03	1.58E+01	0.333	8	9	0.731	4.83	0.00086	0.0974	0																							UNKNOWN
152	6.08E-01	0.2256	412.03999	412.04643		0.156	0.3998	412.04398	1.47E+03	2.92E+03	5.22E+00	0.083	2	2	0.82	2.18	0.0009	0.0658	0																							UNKNOWN
154	5.96E+00	0.2268	352.86056	352.86667	1	0.045	0.8944	352.8641	1.76E+03	6.87E+03	1.65E+01	0.125	3	3	0.865	1.63	0.00057	0.2841	0																							UNKNOWN
155	4.83E+00	0.4391	304.85119	304.86314	1	0.0423	0.9843	304.8582	1.36E+03	4.52E+03	1.10E+01	0.042	1	6	1	0	0	0	0																							UNKNOWN
156	2.19E+00	0.2289	541.96154	541.97669		0.0428	0.5634	541.97075	1.36E+03	3.33E+03	6.49E+00	0.083	2	3	0.857	1.5	0.00082	0.1202	0																							UNKNOWN
157	1.80E+01	0.2347	425.99267	426.00028	1	0.039	0.9599	425.99627	4.59E+03	1.08E+04	4.72E+01	0.167	4	6	0.843	2.61	0.00111	0.2442	0																7.93E+00	0.2139	425.9946	425.9979	0.4659	0.0418	0.4152	DETECTED	425.9963	6.62E+03	1.08E+04	1.2001	1.1001	2.67E+01	0.0024
158	7.58E-01	0.235	160.91102	160.91182	1	0.1413	0.2545	160.91126	1.49E+03	4.43E+03	1.13E+01	0.042	1	0	1	0	0	0	0																							UNKNOWN
159	2.51E+01	0.2352	118.96848	118.96946		0.0457	0.8152	118.96896	1.25E+04	2.36E+04	3.89E+01	0.042	1	0	1	0	0	0	0																							UNKNOWN
160	2.14E+00	0.2352	182.92617	182.92887		0.0683	0.4078	182.92736	1.67E+03	4.63E+03	9.51E+00	0.042	1	5	1	0	0	0	0																							UNKNOWN
161	1.39E+01	0.2359	294.90356	294.90678		0.0375	0.6373	294.90522	7.43E+03	1.21E+04	2.84E+01	0.042	1	3	1	0	0	0	0																							UNKNOWN
162	2.58E-01	0.2359	462.97373	462.97723	1	0.199	0.2669	462.97524	1.64E+03	3.17E+03	6.94E+00	0.042	1	0	1	0	0	0	0																							UNKNOWN
163	6.42E-01	0.2366	494.00481	494.0084	1	0.0504	0.4338	494.007	1.95E+03	3.77E+03	8.54E+00	0.083	2	0	0.78	1.84	0.00091	0.3272	0																							UNKNOWN
165	2.11E+00	0.237	480.01263	480.02574	1	0.0375	0.4086	480.01992	1.34E+03	3.07E+03	1.21E+01	0.208	5	1	0.803	4.9	0.00235	0.2528	0																							UNKNOWN
167	2.14E+01	0.2407	224.51635	224.51921	1	0.039	0.6727	224.51809	4.80E+03	1.48E+04	4.83E+01	0.125	3	1	0.786	2.77	0.00062	0.3436	0																							UNKNOWN
168	1.90E+00	0.2416	189.02712	189.03389		0.0746	0.5147	189.03004	1.39E+03	3.31E+03	1.86E+01	0.167	4	0	0.753	3.47	0.00066	0.3501	0																							UNKNOWN
169	4.23E+00	0.2418	465.94366	465.96377	1	0.0433	0.7299	465.95436	1.37E+03	3.65E+03	8.74E+00	0.125	3	0	0.736	4.55	0.00212	0.14	0																							UNKNOWN
170	3.09E-01	0.2423	199.96097	199.96468	1	0.1508	0.3134	199.96303	1.37E+03	2.72E+03	5.62E+00	0.083	2	0	0.637	4.57	0.00091	0.0808	0																3.09E-01	0.2827	199.96248	199.96446	0.0721	0.2342	0.3134	DETECTED	199.96349	1.37E+03	2.21E+03	0.75	0.875	5.62E+00	0.0033
171	2.51E+01	0.3519	143.91378	143.91724		0.0375	1.6081	143.91574	1.52E+03	1.14E+04	4.30E+01	0.125	3	19	0.98	0.22	0.00003	0.0428	0																1.39E+01	0.1795	143.91486	143.91677	0.6145	0.0418	0.9358	DETECTED	143.91576	3.35E+03	9.68E+03	5.583	3.2915	2.24E+01	0.002
173	8.68E-01	0.2452	326.18527	326.19072	1	0.0417	0.3886	326.18876	1.33E+03	3.53E+03	9.12E+00	0.083	2	7	0.623	4.35	0.00142	0.2034	0																							UNKNOWN
174	7.13E+00	0.2454	167.9527	167.95822	1	0.0381	0.6878	167.95569	2.31E+03	5.91E+03	1.50E+01	0.208	5	0	0.832	2.79	0.00047	0.1805	0																3.14E+00	0.2942	167.95427	167.95803	0.3978	0.0418	0.4492	DETECTED	167.95591	2.31E+03	4.33E+03	0.6364	0.8182	1.09E+01	0.0034
175	1.13E+01	0.2457	227.19865	227.2042		0.0375	0.7957	227.20179	1.60E+03	4.88E+03	2.11E+01	0.333	8	2	0.858	3.03	0.00069	0.3552	0																3.03E+00	0.087	227.19943	227.20344	0.1118	0.0418	0.4152	DETECTED	227.20171	1.95E+03	4.42E+03	7.2496	4.1248	1.11E+01	0
176	7.92E-01	0.2462	124.99148	124.99565	1	0.0831	0.2302	124.99281	1.46E+03	3.63E+03	9.53E+00	0.042	1	0	1	0	0	0	0																							UNKNOWN
177	2.29E-01	0.2483	409.99911	410.00545		0.1753	0.2659	410.00125	1.44E+03	2.78E+03	4.05E+00	0.042	1	0	1	0	0	0	0																							UNKNOWN
178	6.24E+00	0.2488	330.89223	330.90213	1	0.0378	0.7281	330.89638	1.52E+03	4.41E+03	1.48E+01	0.167	4	2	0.556	6.8	0.00225	0.2014	0																							UNKNOWN
179	1.71E+01	0.2501	109.00377	109.00525	1	0.0417	0.9614	109.00439	6.34E+03	1.44E+04	3.35E+01	0.125	3	8	0.808	2.74	0.0003	0.1347	0																							UNKNOWN
180	3.64E+00	0.4838	392.93387	392.94059		0.4917	1.0236	392.93724	1.80E+03	3.95E+03	8.97E+00	0.042	1	1	1	0	0	0	0																							UNKNOWN
181	8.91E-01	0.2502	97.97268	97.97808	1	0.0564	0.5408	97.97459	1.30E+03	3.11E+03	6.26E+00	0.167	4	3	0.862	2.33	0.00023	0.1737	0																							UNKNOWN
182	6.30E+02	0.2503	96.96985	96.97204	1	0.039	1.6012	96.97098	5.39E+04	1.80E+05	5.11E+02	0.125	3	0	0.76	3.14	0.0003	0.2188	0																							UNKNOWN
183	2.24E+00	0.2508	242.89136	242.89908		0.1353	0.5993	242.89498	1.41E+03	3.29E+03	8.34E+00	0.125	3	4	0.854	1.95	0.00047	0.1761	0																							UNKNOWN
184	1.04E+01	0.2512	251.02696	251.03485	1	0.0352	1.1259	251.03136	1.25E+03	5.26E+03	2.46E+01	0.667	16	2	0.861	1.87	0.00047	0.492	0																6.60E+00	0.5692	251.02847	251.03356	0.6341	0.0644	0.9471	DETECTED	251.03109	1.73E+03	4.23E+03	0.7727	0.8864	1.06E+01	0.0069
185	1.41E+00	0.2515	412.03839	412.0504		0.0994	0.6388	412.04631	1.40E+03	3.39E+03	8.39E+00	0.083	2	4	0.713	2.96	0.00122	0.2589	0																							UNKNOWN
186	3.49E+01	0.2523	348.09529	348.1008	1	0.0377	0.9103	348.09833	6.31E+03	1.20E+04	5.00E+01	0.125	3	0	0.91	0.71	0.00025	0.2393	0																							UNKNOWN
187	8.45E+00	0.254	1170.97198	1170.98089	1	0.0352	0.6689	1170.97682	4.04E+03	8.70E+03	2.09E+01	0.042	1	5	1	0	0	0	0																							UNKNOWN
189	2.24E-01	0.2549	299.00354	299.00894		0.2267	0.2946	299.0062	1.63E+03	2.76E+03	5.46E+00	0.042	1	0	1	0	0	0	0																							UNKNOWN
190	7.74E+00	0.2549	404.05397	404.05939		0.0457	0.8378	404.0566	3.01E+03	6.55E+03	1.29E+01	0.042	1	0	1	0	0	0	0																							UNKNOWN
191	8.18E+00	0.2549	434.86038	434.87068		0.0457	1.4602	434.86553	1.66E+03	4.09E+03	8.04E+00	0.042	1	0	1	0	0	0	0																							UNKNOWN
192	1.38E+01	0.2575	178.96213	178.96612		0.0352	0.5978	178.96391	3.55E+03	8.29E+03	4.96E+01	0.125	3	12	0.946	0.49	0.00009	0.1307	0																							UNKNOWN
193	7.32E-01	0.2577	286.96994	286.97508		0.0727	0.5741	286.97289	1.36E+03	3.13E+03	6.61E+00	0.083	2	4	0.876	0.73	0.00021	0.2793	0																							UNKNOWN
194	7.04E+00	0.4536	330.04082	330.04792	1	0.0433	1.4295	330.04364	1.33E+03	5.76E+03	1.34E+01	0.042	1	5	1	0	0	0	0																							UNKNOWN
195	4.29E+00	0.2593	440.85736	440.86328		0.0428	0.5521	440.86076	1.36E+03	5.88E+03	1.75E+01	0.125	3	3	0.813	2.61	0.00115	0.2303	0																9.42E-01	0.1549	440.85736	440.86186	0.1145	0.0531	0.2342	DETECTED	440.86012	1.36E+03	3.12E+03	0.7776	0.8888	7.67E+00	0
196	2.30E+00	0.2594	182.00934	182.01271		0.0957	0.3673	182.0105	2.83E+03	5.30E+03	1.25E+01	0.042	1	0	1	0	0	0	0																							UNKNOWN
197	9.47E-01	0.2594	489.98851	490.003	1	0.1749	0.3333	489.9969	2.19E+03	3.65E+03	8.27E+00	0.042	1	2	1	0	0	0	0																							UNKNOWN
198	7.77E+00	0.3277	157.91886	157.92546	1	0.0377	0.9997	157.92141	1.35E+03	5.16E+03	1.84E+01	0.042	1	12	1	0	0	0	0																4.30E+00	0.5349	157.92002	157.92331	0.0917	0.4152	0.9697	DETECTED	157.92145	1.55E+03	4.74E+03	3.9003	2.4501	1.17E+01	0.0065
199	3.38E+00	0.2622	731.91042	731.92547		0.0428	0.7218	731.91759	1.27E+03	3.62E+03	1.11E+01	0.125	3	2	0.935	0.49	0.00036	0.199	0																							UNKNOWN
200	1.13E+00	0.2623	123.99729	124.00118		0.2078	0.3097	123.9996	4.22E+03	8.07E+03	1.49E+01	0.042	1	0	1	0	0	0	0																							UNKNOWN
201	2.04E+00	0.2632	605.15781	605.1649	1	0.0396	0.4411	605.16117	1.33E+03	3.96E+03	9.40E+00	0.083	2	0	0.863	0.72	0.00043	0.334	0																							UNKNOWN
202	3.30E+00	0.2644	154.94026	154.94877	1	0.0418	0.6053	154.94493	2.17E+03	4.80E+03	1.67E+01	0.208	5	1	0.756	3.17	0.00049	0.3818	0																9.64E-01	0.0757	154.94276	154.94762	0.1254	0.0418	0.1663	DETECTED	154.94493	2.86E+03	4.80E+03	2.6667	1.8333	1.19E+01	0
203	6.65E+00	0.2647	144.97531	144.97723		0.0457	0.487	144.97611	4.98E+03	1.08E+04	2.01E+01	0.042	1	13	1	0	0	0	0																							UNKNOWN
204	4.59E+00	0.2647	426.03262	426.042		0.0457	0.5436	426.03898	3.61E+03	5.87E+03	1.15E+01	0.042	1	0	1	0	0	0	0																							UNKNOWN
205	4.89E+00	0.2647	427.01532	427.02573	1	0.0457	0.6454	427.02048	2.44E+03	5.99E+03	1.18E+01	0.042	1	0	1	0	0	0	0																							UNKNOWN
206	5.91E-01	0.2648	80.96507	80.9695		0.1597	0.2842	80.96761	1.41E+03	3.20E+03	6.97E+00	0.042	1	0	1	0	0	0	0																							UNKNOWN
207	4.24E+00	0.265	553.94178	553.96211	1	0.0395	0.6732	553.95129	1.48E+03	4.12E+03	9.80E+00	0.208	5	2	0.8	4.22	0.00234	0.1153	0																							UNKNOWN
208	5.99E-01	0.2655	115.07509	115.07783		0.0377	0.4112	115.07661	1.64E+03	3.84E+03	1.03E+01	0.083	2	0	0.569	4.76	0.00055	0.2972	0																							UNKNOWN
209	3.61E-01	0.266	498.82033	498.82801		0.2148	0.3166	498.82371	1.35E+03	2.43E+03	5.79E+00	0.042	1	0	1	0	0	0	0																							UNKNOWN
210	6.00E+00	0.2662	206.9475	206.95469	1	0.0377	0.7619	206.95057	1.38E+03	6.34E+03	1.29E+01	0.25	6	5	0.799	3.94	0.00082	0.1668	0																4.84E+00	0.3629	206.94758	206.95254	0.2586	0.0418	0.6642	DETECTED	206.95018	1.86E+03	4.20E+03	0.9643	0.9821	1.06E+01	0.0043
211	8.52E+00	0.4268	330.07982	330.08856	1	0.0352	0.9912	330.08424	1.31E+03	5.25E+03	1.63E+01	0.042	1	9	1	0	0	0	0																7.14E-01	0.2827	330.08249	330.08577	0.0475	0.2228	0.3586	DETECTED	330.08429	1.55E+03	3.21E+03	1.4	1.2	7.95E+00	0.0033
212	3.49E+01	0.2678	220.96941	220.97168	1	0.0396	1.4593	220.97051	1.53E+03	1.66E+04	4.55E+01	0.167	4	1	0.871	0.99	0.00022	0.4556	0																							UNKNOWN
213	2.09E+00	0.2692	265.90051	265.90784	1	0.0716	0.509	265.90449	1.47E+03	3.37E+03	8.24E+00	0.125	3	3	0.792	2.63	0.0007	0.357	0																							UNKNOWN
214	1.22E+01	0.2716	225.51292	225.51927	1	0.0377	1.4121	225.51635	1.31E+03	5.37E+03	2.47E+01	0.417	10	2	0.878	1.16	0.00026	0.5074	0																							UNKNOWN
215	7.71E+00	0.2717	328.89851	328.9044	1	0.0391	0.8152	328.90117	3.09E+03	7.62E+03	1.51E+01	0.083	2	1	0.973	0.34	0.00011	0.0057	0																							UNKNOWN
216	1.80E+01	0.2729	459.29198	459.29642	1	0.0396	1.4263	459.29411	2.53E+03	7.98E+03	2.38E+01	0.083	2	1	0.888	0.39	0.00018	0.3309	0																							UNKNOWN
218	6.57E+00	0.2742	376.90412	376.91345		0.0381	0.7633	376.90824	1.28E+03	6.97E+03	1.37E+01	0.208	5	7	0.818	3.54	0.00134	0.0882	0																							UNKNOWN
219	7.89E+00	0.2745	198.96172	198.9667	1	0.0381	0.6108	198.96471	2.27E+03	7.15E+03	1.83E+01	0.125	3	10	0.759	3.97	0.00079	0.2028	0																							UNKNOWN
220	4.37E+00	0.2745	615.16377	615.17997	1	0.0423	0.9249	615.17417	1.43E+03	3.86E+03	9.16E+00	0.208	5	0	0.891	1.31	0.00081	0.2018	0																2.83E+00	0.2942	615.16828	615.17847	0.2869	0.0644	0.5057	DETECTED	615.17398	1.47E+03	3.74E+03	0.95	0.975	9.16E+00	0.0034
221	3.11E+00	0.2745	492.98626	492.9966		0.0457	0.5323	492.99086	1.99E+03	4.50E+03	8.81E+00	0.042	1	0	1	0	0	0	0																							UNKNOWN
222	3.36E+00	0.2746	515.98584	516.00041	1	0.0381	0.6743	515.99337	1.35E+03	3.50E+03	7.67E+00	0.167	4	1	0.72	3.82	0.00197	0.4711	0																							UNKNOWN
223	5.94E+00	0.2747	253.21419	253.21981		0.0352	0.967	253.21744	1.32E+03	4.92E+03	1.49E+01	0.375	9	2	0.814	3.18	0.0008	0.5215	0																							UNKNOWN
224	7.44E+00	0.275	677.05462	677.0695	1	0.0377	0.8554	677.06276	1.37E+03	5.71E+03	1.25E+01	0.208	5	1	0.888	1.14	0.00077	0.3104	0																							UNKNOWN
225	6.53E-01	0.2762	83.02488	83.02792		0.1597	0.3626	83.02572	1.42E+03	2.94E+03	7.96E+00	0.083	2	15	0.904	1.07	0.00009	0.0661	0																							UNKNOWN
226	3.85E+00	0.2769	448.97656	448.98793	1	0.0388	0.5601	448.9811	1.41E+03	2.96E+03	1.31E+01	0.167	4	6	0.752	3.29	0.00148	0.451	0																							UNKNOWN
228	8.51E-01	0.277	641.92266	641.93296		0.2035	0.4298	641.92852	1.33E+03	2.37E+03	5.61E+00	0.042	1	0	1	0	0	0	0																							UNKNOWN
229	7.89E-01	0.2772	82.95288	82.95598		0.0509	0.4864	82.95428	1.33E+03	3.05E+03	6.79E+00	0.167	4	4	0.712	4.4	0.00036	0.226	0																3.23E-01	0.2254	82.95417	82.95487	0.0372	0.1776	0.2568	DETECTED	82.95445	1.52E+03	3.01E+03	0.7503	0.8751	6.79E+00	0.0025
230	5.15E+01	0.2773	405.01365	405.01897	1	0.039	1.4901	405.01594	1.55E+03	2.09E+04	5.50E+01	0.25	6	2	0.87	1.87	0.00076	0.4215	0																							UNKNOWN
231	4.01E-01	0.2778	615.0995	615.11084		0.0787	0.4718	615.1076	1.32E+03	2.37E+03	5.82E+00	0.083	2	0	0.814	1.53	0.00094	0.2849	0																4.01E-01	0.4202	615.10139	615.11084	0.1579	0.3699	0.4718	DETECTED	615.10807	1.47E+03	2.37E+03	1.2496	1.1248	5.82E+00	0.005
232	2.84E+01	0.2786	309.06034	309.06496	1	0.039	1.4595	309.06259	2.01E+03	1.23E+04	5.79E+01	0.167	4	4	0.872	1.26	0.00039	0.4593	0																							UNKNOWN
233	9.52E-01	0.2798	260.84549	260.85313		0.1849	0.3433	260.85003	1.47E+03	2.71E+03	9.33E+00	0.042	1	0	1	0	0	0	0																							UNKNOWN
234	3.30E+01	0.2799	406.01104	406.01846	1	0.0377	1.4913	406.01445	2.43E+03	9.84E+03	3.30E+01	0.125	3	1	0.92	0.46	0.00019	0.2878	0																							UNKNOWN
235	3.02E+01	0.2812	472.01449	472.02499		0.0406	1.4777	472.01988	5.14E+03	1.29E+04	2.84E+01	0.042	1	0	1	0	0	0	0																							UNKNOWN
236	1.59E+00	0.2812	617.12272	617.13938		0.0716	0.4337	617.13023	1.39E+03	3.65E+03	6.46E+00	0.042	1	0	1	0	0	0	0																							UNKNOWN
237	4.24E-01	0.2828	431.00294	431.0134	1	0.0423	0.5027	431.00809	1.31E+03	3.05E+03	5.42E+00	0.167	4	0	0.844	1.88	0.00081	0.3853	0																							UNKNOWN
238	9.93E+00	0.2832	410.8185	410.83063	1	0.0378	1.3618	410.82401	1.38E+03	3.46E+03	1.15E+01	0.125	3	0	0.722	3.67	0.00151	0.2797	0																							UNKNOWN
239	1.19E+01	0.2833	368.01358	368.02333	1	0.0377	1.3854	368.01834	1.70E+03	5.53E+03	1.36E+01	0.25	6	2	0.869	1.46	0.00054	0.3518	0																7.73E+00	0.0984	368.01464	368.02332	0.7591	0.0418	0.8339	DETECTED	368.01856	2.74E+03	5.53E+03	12.9991	6.9996	1.36E+01	0
240	2.08E+02	0.2842	287.08009	287.08241	1	0.039	1.4988	287.08091	2.55E+03	3.69E+04	1.80E+02	0.042	1	1	1	0	0	0	0																							UNKNOWN
241	5.60E+00	0.2843	224.0195	224.02473		0.0457	0.7812	224.0229	2.52E+03	5.20E+03	1.05E+01	0.042	1	0	1	0	0	0	0																							UNKNOWN
242	6.38E-01	0.2843	229.96144	229.96625		0.1928	0.3286	229.96508	1.80E+03	3.95E+03	7.93E+00	0.042	1	0	1	0	0	0	0																							UNKNOWN
243	8.53E+00	0.2846	199.16851	199.17237		0.0378	0.917	199.17042	1.92E+03	6.24E+03	2.12E+01	0.375	9	6	0.841	2.12	0.00042	0.3525	0																							UNKNOWN
244	9.62E+00	0.2175	89.02176	89.02525		0.0352	0.763	89.02422	1.33E+03	8.23E+03	1.89E+01	0.042	1	14	1	0	0	0	0																							UNKNOWN
245	2.58E-01	0.2858	112.00186	112.00535		0.2598	0.3503	112.00368	1.50E+03	2.65E+03	4.51E+00	0.042	1	0	1	0	0	0	0																							UNKNOWN
246	6.76E+01	0.2858	132.92239	132.92404	1	0.0377	1.4974	132.92326	4.23E+03	3.24E+04	8.80E+01	0.333	8	0	0.906	0.97	0.00013	0.4701	0																6.41E+01	0.121	132.92239	132.92397	1.3912	0.0418	1.4563	DETECTED	132.92319	4.23E+03	2.73E+04	16.8561	8.928	5.48E+01	0
247	1.09E+00	0.2879	313.90674	313.91503	1	0.0903	0.5747	313.91038	1.37E+03	2.67E+03	6.46E+00	0.083	2	2	0.883	0.83	0.00026	0.2188	0																							UNKNOWN
248	1.31E+02	0.288	138.90861	138.91138	1	0.039	1.5102	138.91047	1.95E+03	3.53E+04	1.20E+02	0.167	4	4	0.935	1.08	0.00015	0.1202	0																							UNKNOWN
249	5.55E-01	0.2882	225.911	225.91868		0.1748	0.4072	225.91459	1.40E+03	3.10E+03	7.73E+00	0.083	2	2	0.703	3.45	0.00078	0.1525	0																							UNKNOWN
250	1.08E+02	0.2885	228.93178	228.93528	1	0.0391	1.4822	228.93299	2.16E+03	3.75E+04	9.34E+01	0.125	3	1	0.804	2.99	0.00068	0.202	0																							UNKNOWN
251	2.48E+00	0.289	273.91517	273.92179		0.0542	0.5747	273.91836	1.63E+03	3.45E+03	6.87E+00	0.042	1	5	1	0	0	0	0																							UNKNOWN
252	2.45E+01	0.2911	218.9617	218.96659		0.0352	1.446	218.96371	2.36E+03	7.87E+03	3.62E+01	0.25	6	5	0.842	2.63	0.00058	0.2217	0																							UNKNOWN
253	6.52E+00	0.2915	157.94876	157.95786	1	0.0352	1.0036	157.95413	1.31E+03	4.42E+03	1.88E+01	0.458	11	1	0.714	5.24	0.00083	0.5983	0																5.16E+00	0.2139	157.94876	157.95625	0.4664	0.0418	0.981	DETECTED	157.95405	1.38E+03	3.47E+03	4.5335	2.7667	8.58E+00	0.0024
254	6.89E+00	0.2917	1038.92343	1038.94246	1	0.0388	1.4438	1038.93303	1.38E+03	3.79E+03	8.89E+00	0.208	5	2	0.88	1.93	0.00201	0.1969	0																							UNKNOWN
255	5.01E+00	0.2929	458.02907	458.04275	1	0.0388	1.0333	458.03749	1.38E+03	3.86E+03	9.58E+00	0.167	4	1	0.649	4.2	0.00192	0.4311	0																							UNKNOWN
256	3.96E+00	0.2929	126.97446	126.97875		0.0457	0.917	126.9763	1.35E+03	4.00E+03	6.97E+00	0.125	3	1	0.831	2.68	0.00034	0.0376	0																							UNKNOWN
257	5.69E+00	0.293	66.00477	66.01328		0.0428	1.4409	66.01001	1.33E+03	3.92E+03	1.40E+01	0.208	5	2	0.693	3.69	0.00024	0.3817	0																							UNKNOWN
258	5.35E-01	0.293	83.02442	83.02917		0.1182	0.4729	83.02606	1.37E+03	3.22E+03	9.42E+00	0.208	5	4	0.79	3.97	0.00033	0.231	0																							UNKNOWN
259	1.66E+01	0.2938	173.95527	173.9589	1	0.0377	1.4664	173.95716	1.79E+03	7.59E+03	2.96E+01	0.292	7	5	0.894	1.71	0.0003	0.2766	0																							UNKNOWN
261	5.61E+00	0.2942	306.93214	306.93741	1	0.0457	0.7246	306.93479	2.88E+03	5.73E+03	1.13E+01	0.042	1	0	1	0	0	0	0																							UNKNOWN
262	3.21E+01	0.2945	316.88923	316.89571	1	0.0352	1.5818	316.89177	1.62E+03	1.02E+04	3.20E+01	0.375	9	3	0.798	5.37	0.0017	0.2169	0																							UNKNOWN
263	3.38E+00	0.2957	415.02204	415.03074	1	0.0418	0.7237	415.02667	1.09E+03	3.26E+03	8.22E+00	0.292	7	2	0.805	4.66	0.00193	0.3376	0																3.38E+00	0.1436	415.02204	415.03074	0.2076	0.0418	0.6981	DETECTED	415.02647	1.45E+03	3.19E+03	5.4441	3.2221	7.87E+00	0
264	3.66E+02	0.2968	308.0602	308.06306	1	0.039	1.4875	308.06085	1.63E+03	6.93E+04	3.11E+02	0.083	2	0	0.912	0.09	0.00003	0.3229	0																							UNKNOWN
265	1.69E+01	0.2969	158.93994	158.94421	1	0.0377	0.7619	158.94276	3.86E+03	1.41E+04	3.25E+01	0.083	2	1	0.974	0.11	0.00002	0.0717	0																							UNKNOWN
266	1.15E+02	0.2971	324.04644	324.05665	1	0.039	1.522	324.05254	1.93E+03	3.03E+04	9.95E+01	0.25	6	0	0.866	0.93	0.0003	0.6443	0																6.14E+01	0.3515	324.05136	324.05665	1.371	0.0418	1.4563	DETECTED	324.0526	3.62E+03	2.28E+04	3.6169	2.3148	5.64E+01	0.0041
267	4.39E+00	0.2986	152.93763	152.94146	1	0.0406	0.6167	152.93932	1.34E+03	3.62E+03	1.11E+01	0.208	5	12	0.831	2.62	0.0004	0.2175	0																							UNKNOWN
268	2.77E+00	0.2988	168.97977	168.9847		0.0797	0.8237	168.98259	2.70E+03	7.24E+03	1.76E+01	0.167	4	2	0.76	3.57	0.0006	0.2866	0																							UNKNOWN
270	1.01E+00	0.2997	121.99647	122.00227	1	0.0649	0.6039	121.99912	1.29E+03	2.71E+03	7.83E+00	0.25	6	1	0.735	5.7	0.00069	0.4461	0																							UNKNOWN
271	2.27E+00	0.3007	386.02601	386.03557	1	0.1295	0.5822	386.03192	2.15E+03	4.72E+03	7.69E+00	0.083	2	6	0.609	4.33	0.00167	0.2652	0																							UNKNOWN
272	9.87E+00	0.3018	450.99367	451.00907	1	0.0378	1.4121	451.0019	1.29E+03	4.53E+03	1.53E+01	0.542	13	0	0.772	6.85	0.00309	0.4674	0																3.20E+00	0.3973	450.99383	451.00747	0.4372	0.0418	0.5849	DETECTED	451.00199	1.40E+03	3.45E+03	0.5484	0.7742	8.49E+00	0.0047
273	1.73E+01	0.302	136.94564	136.94954	1	0.0388	1.0754	136.94739	2.93E+03	1.41E+04	3.01E+01	0.208	5	1	0.792	2.9	0.0004	0.6013	0																1.44E+01	0.3056	136.94606	136.94821	0.4417	0.0418	0.6642	DETECTED	136.94725	8.66E+03	1.36E+04	1.3913	1.1957	2.87E+01	0.0036
274	4.67E+00	0.3021	451.99552	452.00616	1	0.039	0.4038	451.99952	1.49E+03	5.04E+03	2.13E+01	0.208	5	0	0.842	3	0.00135	0.1221	0																							UNKNOWN
275	8.75E+00	0.3021	392.85578	392.86887	1	0.0377	0.7054	392.86046	1.58E+03	5.34E+03	1.78E+01	0.125	3	0	0.774	3.95	0.00155	0.0828	0																							UNKNOWN
276	7.60E+00	0.3033	613.10832	613.12244	1	0.0352	1.4068	613.11414	1.30E+03	4.04E+03	1.64E+01	0.375	9	1	0.853	2.25	0.00138	0.4661	0																							UNKNOWN
277	9.08E+00	0.3038	282.24873	282.25493	1	0.0375	1.4788	282.25218	1.27E+03	4.83E+03	1.84E+01	0.5	12	6	0.885	1.36	0.00038	0.4519	0																6.24E+00	0.5463	282.2496	282.25394	0.2861	0.0418	0.9244	DETECTED	282.25211	1.59E+03	4.09E+03	0.7727	0.8864	1.02E+01	0.0066
278	7.35E+00	0.304	434.94588	434.95342		0.0457	1.1094	434.94906	1.78E+03	5.03E+03	9.88E+00	0.042	1	0	1	0	0	0	0																							UNKNOWN
279	3.22E+01	0.3044	112.98515	112.98626		0.0433	1.0293	112.9857	1.15E+04	2.40E+04	4.07E+01	0.083	2	0	0.912	0.05	0.00001	0.3381	0																							UNKNOWN
280	1.06E+01	0.3054	827.97304	827.99499		0.0375	1.4979	827.98799	1.42E+03	5.67E+03	1.34E+01	0.458	11	6	0.885	2.05	0.0017	0.2718	0																1.06E+01	0.3056	827.97304	827.99251	1.1107	0.0418	1.445	DETECTED	827.98788	1.55E+03	4.13E+03	4.3913	2.6957	1.01E+01	0.0036
281	1.03E+01	0.3062	159.93872	159.94081	1	0.0391	0.7407	159.93964	4.73E+03	8.46E+03	1.99E+01	0.042	1	0	1	0	0	0	0																							UNKNOWN
282	3.66E-01	0.3062	386.855	386.86532		0.2428	0.3333	386.86095	1.67E+03	2.71E+03	6.15E+00	0.042	1	1	1	0	0	0	0																							UNKNOWN
283	5.47E-01	0.307	279.23073	279.2342		0.2465	0.3484	279.23241	1.38E+03	2.90E+03	8.64E+00	0.083	2	0	0.954	0.48	0.00013	0.039	0																							UNKNOWN
284	9.40E+00	0.442	543.92529	543.94065	1	0.0377	1.3621	543.9329	1.31E+03	4.59E+03	1.67E+01	0.167	4	8	0.869	0.86	0.00047	0.5361	0																							UNKNOWN
285	6.90E+00	0.3088	202.90189	202.91171	1	0.0352	1.446	202.90702	1.37E+03	4.25E+03	1.34E+01	0.542	13	3	0.848	2.71	0.00055	0.4497	0																							UNKNOWN
286	1.23E+01	0.3088	368.97257	368.97881	1	0.0391	0.8265	368.97624	2.07E+03	1.18E+04	2.32E+01	0.083	2	1	0.767	2.81	0.00104	0.0882	0																							UNKNOWN
287	7.01E+00	0.3094	252.01215	252.02197	1	0.0352	1.1847	252.01628	1.24E+03	4.51E+03	1.27E+01	0.583	14	4	0.802	4.61	0.00116	0.5193	0																7.01E+00	0.638	252.01375	252.02007	0.622	0.0531	1.1847	DETECTED	252.01627	1.59E+03	3.72E+03	0.9608	0.9804	9.28E+00	0.0078
288	3.74E+00	0.31	159.02691	159.03178		0.0378	0.8802	159.02892	1.37E+03	4.04E+03	8.97E+00	0.375	9	3	0.764	4.76	0.00076	0.4718	0																7.92E-01	0.3056	159.02842	159.03124	0.7334	0.2455	0.4039	DETECTED	159.02908	1.50E+03	3.08E+03	1.8	1.4	7.62E+00	0.0036
289	1.21E+01	0.3105	139.90864	139.91377	1	0.0375	1.4595	139.91088	1.35E+03	6.17E+03	1.76E+01	0.542	13	9	0.842	2.94	0.00041	0.4818	0																3.10E+00	0.4202	139.90933	139.9122	0.1547	0.0418	0.4605	DETECTED	139.91082	2.07E+03	4.70E+03	0.1212	0.5606	1.04E+01	0.005
290	2.23E+00	0.312	88.98679	88.99124		0.0787	0.9928	88.98856	1.29E+03	3.67E+03	5.68E+00	0.083	2	0	0.891	0.13	0.00001	0.3986	0																							UNKNOWN
291	5.84E+00	0.3126	161.9321	161.93894	1	0.0377	0.8996	161.93586	1.40E+03	5.06E+03	1.51E+01	0.458	11	2	0.723	6.23	0.00101	0.4366	0																							UNKNOWN
292	3.06E+00	0.3128	505.93369	505.95079	1	0.0423	0.6743	505.94118	1.36E+03	3.64E+03	1.36E+01	0.208	5	0	0.69	7.1	0.00359	0.4709	0																							UNKNOWN
294	8.12E+00	0.3135	555.96006	555.98059	1	0.0378	1.363	555.96871	1.31E+03	4.14E+03	1.57E+01	0.417	10	2	0.808	3.4	0.00189	0.4889	0																2.10E+00	0.1549	555.96344	555.97345	3.541	0.0531	0.4152	DETECTED	555.96908	1.41E+03	3.07E+03	2.5554	1.7777	7.54E+00	0
295	1.33E+01	0.3053	372.05418	372.0636	1	0.0375	1.4294	372.0585	1.67E+03	5.95E+03	2.50E+01	0.083	2	8	0.861	1.1	0.00041	0.2263	0																7.68E+00	0.5807	372.05614	372.06268	0.5586	0.0418	0.7773	DETECTED	372.05874	2.94E+03	5.95E+03	0.383	0.6915	1.47E+01	0.0071
296	8.30E+01	0.3138	124.00116	124.00272	1	0.0457	1.8789	124.0017	8.11E+03	4.00E+04	6.48E+01	0.042	1	0	1	0	0	0	0																							UNKNOWN
297	4.34E+00	0.3138	167.99293	167.99701		0.0457	0.5436	167.99524	3.08E+03	5.49E+03	1.10E+01	0.042	1	1	1	0	0	0	0																							UNKNOWN
298	3.05E+01	0.3142	323.05289	323.06006	1	0.0377	1.4664	323.05738	2.25E+03	1.16E+04	2.86E+01	0.25	6	6	0.912	1.08	0.00035	0.4547	0																9.33E+00	0.087	323.0554	323.05884	0.4753	0.0418	0.5963	DETECTED	323.05753	4.79E+03	8.85E+03	11.2493	6.1246	2.19E+01	0
299	7.01E+00	0.3154	691.096	691.10535	1	0.0352	0.9561	691.10045	1.29E+03	5.31E+03	1.16E+01	0.208	5	1	0.904	0.8	0.00055	0.3363	0																							UNKNOWN
300	7.57E+00	0.3163	130.95615	130.95876		0.039	0.9216	130.95723	2.80E+03	8.25E+03	1.14E+01	0.083	2	3	0.68	3.5	0.00046	0.2308	0																							UNKNOWN
301	2.41E+01	0.3169	498.00433	498.01142	1	0.0433	1.4352	498.00856	2.53E+03	1.13E+04	2.70E+01	0.125	3	2	0.928	0.27	0.00014	0.2659	0																							UNKNOWN
302	5.62E+00	0.3171	310.87486	310.88357		0.0377	0.7474	310.87949	1.40E+03	5.33E+03	1.31E+01	0.167	4	11	0.773	2.35	0.00073	0.4887	0																3.67E+00	0.1097	310.87486	310.88295	0.1204	0.0418	0.5057	DETECTED	310.87907	1.87E+03	4.19E+03	5.8328	3.4164	1.04E+01	0
303	1.22E+01	0.3177	469.95672	469.9709	1	0.0352	1.414	469.96214	1.56E+03	6.02E+03	2.34E+01	0.375	9	7	0.862	2.53	0.00119	0.447	0																7.41E+00	0.3859	469.95925	469.96441	0.6226	0.0418	0.7773	DETECTED	469.96158	2.82E+03	5.87E+03	1.1666	1.0833	1.44E+01	0.0046
304	2.83E-01	0.3189	245.98188	245.98497	1	0.2502	0.3181	245.98303	1.41E+03	2.69E+03	6.68E+00	0.042	1	3	1	0	0	0	0																							UNKNOWN
305	1.87E+02	0.4266	98.96259	98.96956	1	0.0377	1.6248	98.96699	1.99E+03	5.35E+04	1.52E+02	0.042	1	4	1	0	0	0	0																							UNKNOWN
307	1.16E+00	0.319	279.23164	279.23578		0.22	0.3672	279.23393	1.41E+03	2.66E+03	1.30E+01	0.042	1	0	1	0	0	0	0																							UNKNOWN
308	6.29E-01	0.321	159.02643	159.02944		0.2947	0.4078	159.02812	1.36E+03	3.15E+03	1.02E+01	0.042	1	8	1	0	0	0	0																							UNKNOWN
309	2.79E-01	0.3213	286.96849	286.97411		0.3025	0.4157	286.97129	1.42E+03	2.67E+03	4.05E+00	0.042	1	0	1	0	0	0	0																							UNKNOWN
310	1.04E+01	0.3214	209.99594	210.00572		0.0377	1.1481	209.99952	1.20E+03	6.04E+03	2.83E+01	0.458	11	13	0.803	3.75	0.00079	0.285	0																8.49E+00	0.2025	209.9979	210.00165	0.3274	0.0418	0.9358	DETECTED	209.99938	2.47E+03	5.46E+03	4.6425	2.8213	1.38E+01	0.0023
311	1.73E+01	0.3231	380.01106	380.02226	1	0.0375	1.4691	380.0143	1.21E+03	7.47E+03	3.15E+01	0.458	11	10	0.879	1.78	0.00068	0.4466	0																							UNKNOWN
312	9.04E+00	0.3233	77.96906	77.97246	1	0.0375	0.9358	77.96979	2.36E+03	7.06E+03	1.45E+01	0.333	8	7	0.805	2.55	0.0002	0.4058	0																9.04E+00	0.0757	77.96909	77.97246	0.5542	0.0418	0.9358	DETECTED	77.96988	2.36E+03	6.23E+03	25.3319	13.1659	1.41E+01	0
314	5.58E+00	0.3254	266.9368	266.9431		0.0457	0.668	266.94062	1.51E+03	6.25E+03	1.24E+01	0.083	2	4	0.626	4.46	0.00119	0.1608	0																							UNKNOWN
316	1.77E-01	0.3265	250.97412	250.98159	1	0.264	0.3319	250.97852	1.42E+03	2.53E+03	4.63E+00	0.042	1	0	1	0	0	0	0																							UNKNOWN
317	3.69E+00	0.4033	143.10522	143.10928		0.0391	0.7444	143.10753	1.34E+03	4.77E+03	1.21E+01	0.125	3	15	0.724	3.97	0.00057	0.3265	0																							UNKNOWN
319	1.41E+01	0.3283	577.93567	577.95804	1	0.0377	1.3884	577.94786	1.23E+03	4.08E+03	1.53E+01	0.375	9	3	0.798	2.92	0.00169	0.4688	0																7.47E+00	0.087	577.93723	577.95643	1.3242	0.0418	1.3884	DETECTED	577.94797	1.47E+03	3.03E+03	28.7482	14.8741	7.43E+00	0
320	5.19E+00	0.3291	236.8594	236.86751		0.0378	0.6672	236.86347	1.33E+03	4.08E+03	1.43E+01	0.333	8	2	0.781	3.71	0.00088	0.366	0																2.28E+00	0.2139	236.86062	236.86751	0.2723	0.0644	0.4378	DETECTED	236.86332	1.63E+03	3.99E+03	1.5386	1.2693	9.99E+00	0.0024
321	4.73E+00	0.3292	81.98973	81.99218		0.0391	0.6528	81.99097	1.31E+03	7.83E+03	1.61E+01	0.25	6	15	0.804	3.27	0.00027	0.4101	0																							UNKNOWN
322	1.04E+01	0.3293	297.15106	297.15756	1	0.0377	0.8689	297.15351	1.74E+03	7.24E+03	2.22E+01	0.25	6	6	0.874	2.16	0.00064	0.2293	0																5.19E+00	0.3973	297.15178	297.15508	0.0342	0.0418	0.4378	DETECTED	297.15329	4.13E+03	6.92E+03	0.129	0.5645	1.72E+01	0.0047
323	7.32E+00	0.3303	104.99891	105.00296		0.0378	1.0675	105.00052	1.45E+03	4.23E+03	1.14E+01	0.083	2	6	0.914	0.22	0.00002	0.2797	0																							UNKNOWN
324	1.67E+00	0.3306	245.97865	245.98909	1	0.0352	0.7444	245.98425	1.32E+03	2.93E+03	8.27E+00	0.208	5	2	0.649	8.05	0.00198	0.6644	0																							UNKNOWN
325	1.28E+01	0.3306	265.14671	265.14992		0.0395	1.1167	265.14844	1.72E+03	6.15E+03	1.60E+01	0.125	3	9	0.742	3.2	0.00085	0.2281	0																							UNKNOWN
326	2.82E+01	0.337	407.02492	407.03802	1	0.0377	1.4535	407.03171	1.30E+03	7.86E+03	2.88E+01	0.042	1	19	1	0	0	0	0																9.32E+00	0.4775	407.0279	407.03486	0.2135	0.0418	0.8905	DETECTED	407.03157	3.21E+03	5.69E+03	0.9737	0.9869	1.40E+01	0.0058
327	2.59E+01	0.3308	94.92437	94.92578		0.0375	1.5107	94.92498	1.55E+03	2.12E+04	4.23E+01	0.583	14	4	0.897	1.27	0.00012	0.4064	0																1.56E+01	0.1681	94.92462	94.92541	0.2626	0.0418	0.766	DETECTED	94.92503	5.44E+03	1.28E+04	4.8178	2.9089	2.85E+01	0.0018
328	1.03E+00	0.3327	599.13558	599.1539		0.3286	0.4305	599.1414	2.84E+03	5.09E+03	1.56E+01	0.042	1	0	1	0	0	0	0																							UNKNOWN
329	2.86E+00	0.3571	171.13707	171.14132		0.0417	0.7165	171.13891	1.28E+03	3.83E+03	1.10E+01	0.375	9	1	0.751	4.14	0.00071	0.5596	0																							UNKNOWN
330	1.47E+00	0.3335	126.99964	127.00293	1	0.1362	0.4191	127.0007	2.03E+03	4.84E+03	7.67E+00	0.042	1	0	1	0	0	0	0																							UNKNOWN
331	4.72E+00	0.3336	257.8436	257.85014	1	0.0378	0.9346	257.8471	1.31E+03	3.73E+03	8.37E+00	0.208	5	6	0.755	3.83	0.00099	0.5663	0																							UNKNOWN
332	1.22E+00	0.334	131.96439	131.96863		0.2035	0.5769	131.96688	1.43E+03	2.87E+03	4.65E+00	0.125	3	1	0.612	6.84	0.0009	0.0497	0																							UNKNOWN
333	3.30E+00	0.3346	315.89122	315.89784	1	0.0457	0.809	315.89399	1.31E+03	3.22E+03	9.65E+00	0.25	6	2	0.914	0.79	0.00025	0.4001	0																							UNKNOWN
334	1.71E+01	0.3351	284.86326	284.87254	1	0.0375	1.4407	284.86822	1.40E+03	7.81E+03	2.98E+01	0.333	8	6	0.778	5.06	0.00144	0.2961	0																							UNKNOWN
335	3.90E+01	0.3353	54.97637	54.97731		0.0352	1.6044	54.97684	3.44E+03	1.37E+04	4.72E+01	0.625	15	3	0.881	1.87	0.0001	0.539	0																1.53E+01	0.2598	54.97662	54.97726	0.2359	0.0418	0.7547	DETECTED	54.97687	6.46E+03	1.19E+04	2.3158	1.6579	2.74E+01	0.003
336	4.50E+00	0.3357	284.86464	284.86938		0.0395	0.5034	284.86678	2.73E+03	5.05E+03	1.27E+01	0.042	1	9	1	0	0	0	0																							UNKNOWN
337	1.06E+01	0.3368	301.97928	301.98511	1	0.0388	0.7466	301.98134	1.85E+03	6.21E+03	3.01E+01	0.167	4	12	0.96	0.35	0.0001	0.1226	0																							UNKNOWN
338	1.40E+00	0.3371	328.89656	328.90482	1	0.0655	0.3823	328.8992	1.77E+03	3.44E+03	6.77E+00	0.042	1	0	1	0	0	0	0																							UNKNOWN
339	5.18E+00	0.3373	100.00668	100.01072	1	0.0375	0.9203	100.00905	1.38E+03	4.88E+03	1.33E+01	0.375	9	3	0.72	4.84	0.00048	0.5149	0																							UNKNOWN
340	2.41E+00	0.3385	105.96793	105.97145		0.039	0.9221	105.96982	1.29E+03	3.86E+03	1.20E+01	0.167	4	1	0.805	2.53	0.00027	0.3775	0																							UNKNOWN
341	7.76E+00	0.3389	204.91167	204.91725		0.0377	0.9788	204.91403	2.58E+03	7.38E+03	1.89E+01	0.25	6	9	0.83	2.72	0.00056	0.2339	0																6.30E+00	0.2942	204.91274	204.91567	0.303	0.0418	0.5057	DETECTED	204.91379	3.74E+03	7.38E+03	0.8636	0.9318	1.87E+01	0.0034
342	2.83E+00	0.3397	390.8313	390.84226	1	0.0903	0.6674	390.83636	1.36E+03	3.27E+03	9.71E+00	0.125	3	0	0.859	2.02	0.00079	0.0846	0																							UNKNOWN
343	5.26E-01	0.3421	198.86455	198.86902	1	0.1673	0.5261	198.86665	1.40E+03	3.85E+03	6.85E+00	0.167	4	0	0.774	2.81	0.00056	0.2969	0																							UNKNOWN
344	5.52E+00	0.3426	348.89136	348.89921		0.039	0.663	348.89651	1.68E+03	5.80E+03	1.28E+01	0.167	4	2	0.806	2.78	0.00097	0.389	0																							UNKNOWN
345	6.01E+01	0.3433	68.9951	68.99702		0.0377	1.5315	68.99617	3.46E+03	2.15E+04	8.19E+01	0.25	6	1	0.859	1.62	0.00011	0.3356	0																							UNKNOWN
346	6.49E+00	0.3435	217.85247	217.85811	1	0.0406	1.0477	217.85472	1.40E+03	4.23E+03	9.64E+00	0.083	2	4	0.914	0.28	0.00006	0.2605	0																							UNKNOWN
347	1.94E+01	0.3436	101.98058	101.98152		0.0391	0.6728	101.98102	1.10E+04	1.87E+04	3.74E+01	0.042	1	9	1	0	0	0	0																							UNKNOWN
348	3.24E-01	0.3436	112.00143	112.00285	1	0.3107	0.4012	112.00211	1.78E+03	2.85E+03	5.58E+00	0.042	1	0	1	0	0	0	0																							UNKNOWN
349	2.84E-01	0.3436	362.89534	362.90092	1	0.3107	0.3786	362.89871	1.78E+03	2.80E+03	6.37E+00	0.042	1	0	1	0	0	0	0																							UNKNOWN
350	3.12E+01	0.3437	174.88565	174.88929	1	0.0377	1.4664	174.88746	1.45E+03	1.24E+04	4.70E+01	0.5	12	8	0.818	3.4	0.00059	0.3589	0																							UNKNOWN
351	3.85E+01	0.3457	63.99216	63.99297	1	0.039	1.9741	63.99253	2.31E+03	2.10E+04	7.76E+01	0.208	5	1	0.891	1.12	0.00007	0.3344	0																1.39E+01	0.1681	63.99232	63.99295	0.3167	0.0418	0.4378	DETECTED	63.99256	1.13E+04	2.10E+04	2.1817	1.5908	4.81E+01	0.0018
352	3.10E+00	0.3458	137.02124	137.02854	1	0.0375	0.9556	137.02517	1.50E+03	5.24E+03	1.20E+01	0.5	12	1	0.699	6.28	0.00086	0.4369	0																1.53E+00	0.2942	137.02416	137.02854	0.176	0.1889	0.4378	DETECTED	137.02567	1.92E+03	5.03E+03	1.4447	1.2223	1.07E+01	0.0034
353	1.14E+01	0.346	477.01847	477.0298	1	0.0377	0.9895	477.02385	1.23E+03	4.14E+03	1.70E+01	0.208	5	7	0.868	1.18	0.00056	0.4636	0																							UNKNOWN
354	2.64E+00	0.3467	1113.97913	1113.99345	1	0.178	0.7168	1113.98749	1.38E+03	2.47E+03	8.05E+00	0.083	2	0	0.841	1.3	0.00145	0.2468	0																							UNKNOWN
355	1.29E+01	0.3468	463.96175	463.97661	1	0.0375	1.0801	463.96912	1.18E+03	5.45E+03	2.00E+01	0.417	10	2	0.92	1.15	0.00053	0.3592	0																3.83E+00	0.3859	463.96305	463.97512	0.2754	0.0418	0.6189	DETECTED	463.96927	1.47E+03	3.45E+03	0.7	0.85	8.49E+00	0.0046
356	8.15E+00	0.3482	352.0491	352.06397		0.039	1.287	352.05617	1.21E+03	4.04E+03	1.68E+01	0.375	9	0	0.785	3.07	0.00108	0.4236	0																							UNKNOWN
357	1.49E+01	0.3556	625.94955	625.95923		0.0381	1.4187	625.95396	1.66E+03	6.63E+03	2.34E+01	0.042	1	9	1	0	0	0	0																							UNKNOWN
358	4.89E+00	0.3499	709.92582	709.94174		0.0428	1.1372	709.93511	1.31E+03	3.14E+03	6.95E+00	0.125	3	1	0.893	0.72	0.00051	0.2932	0																							UNKNOWN
359	3.06E+00	0.2451	551.95507	551.9694	1	0.1097	0.7412	551.96214	1.37E+03	3.10E+03	7.38E+00	0.042	1	5	1	0	0	0	0																7.29E-01	0.1795	551.95702	551.96762	0.0939	0.1097	0.2794	DETECTED	551.96246	1.37E+03	2.64E+03	1.4998	1.2499	6.48E+00	0.002
360	6.83E+00	0.3531	198.92989	198.9338		0.0457	0.7586	198.93183	3.41E+03	6.08E+03	1.24E+01	0.042	1	0	1	0	0	0	0																							UNKNOWN
361	1.21E+02	0.3536	134.89426	134.89597	1	0.0378	1.4465	134.8948	6.06E+03	5.25E+04	1.58E+02	0.25	6	0	0.853	3.04	0.00041	0.2488	0																1.19E+02	0.2368	134.89443	134.89504	1.3778	0.0418	1.4223	DETECTED	134.89468	2.90E+04	4.86E+04	6.1767	3.5883	1.00E+02	0.0027
362	1.87E+00	0.3542	246.97675	246.98206	1	0.1215	0.4949	246.97955	1.84E+03	4.45E+03	1.13E+01	0.083	2	7	0.978	0.26	0.00006	0.0101	0																							UNKNOWN
363	2.10E+00	0.3464	221.07825	221.08733		0.0735	0.6559	221.08181	1.33E+03	3.58E+03	1.48E+01	0.292	7	4	0.686	9.21	0.00204	0.4258	0																							UNKNOWN
365	5.30E-01	0.3565	253.92545	253.92892		0.2075	0.469	253.92762	1.35E+03	3.28E+03	1.14E+01	0.083	2	1	0.745	2.81	0.00071	0.1758	0																							UNKNOWN
366	4.43E+00	0.3366	133.92175	133.92803	1	0.0352	1.0128	133.92397	1.26E+03	5.25E+03	1.52E+01	0.5	12	4	0.862	2.44	0.00033	0.4951	0																2.37E+00	0.121	133.92262	133.92803	0.2365	0.0418	0.4718	DETECTED	133.92406	1.67E+03	4.15E+03	4.4282	2.7141	8.42E+00	0
367	7.14E+00	0.357	244.89926	244.90504	1	0.045	0.5316	244.90258	4.05E+03	7.72E+03	1.83E+01	0.083	2	1	0.833	1.61	0.0004	0.182	0																							UNKNOWN
368	8.23E+00	0.3578	962.99611	963.00386	1	0.1023	0.7586	962.99963	2.15E+03	8.56E+03	1.67E+01	0.083	2	0	0.954	0.19	0.00018	0.1272	0																							UNKNOWN
369	8.38E-01	0.3584	131.9142	131.91802	1	0.0692	0.6456	131.91573	1.31E+03	3.54E+03	7.95E+00	0.292	7	3	0.737	4.01	0.00053	0.441	0																							UNKNOWN
370	2.83E+00	0.3587	326.18325	326.19182	1	0.0352	0.8605	326.18757	1.31E+03	3.05E+03	9.19E+00	0.292	7	3	0.822	3.51	0.00115	0.3163	0																							UNKNOWN
372	1.38E+04	0.3615	60.9929	60.99367		0.039	1.9967	60.99313	4.07E+04	3.16E+06	1.06E+04	0.167	4	0	0.939	0.54	0.00003	0.2464	0																							UNKNOWN
373	8.66E+00	0.3621	288.8875	288.89805	1	0.0377	0.8576	288.89242	1.49E+03	5.11E+03	1.96E+01	0.25	6	1	0.717	4.7	0.00136	0.6783	0																							UNKNOWN
374	9.52E+00	0.3623	387.02451	387.02893		0.0391	0.8199	387.02667	3.32E+03	7.03E+03	1.60E+01	0.042	1	1	1	0	0	0	0																							UNKNOWN
376	6.47E-01	0.3624	282.88775	282.89611	1	0.079	0.5242	282.89157	1.36E+03	2.75E+03	6.51E+00	0.125	3	0	0.776	3.4	0.00096	0.2628	0																							UNKNOWN
377	1.50E+01	0.3629	222.93491	222.93971	1	0.0457	0.8717	222.93702	5.62E+03	1.21E+04	2.43E+01	0.042	1	2	1	0	0	0	0																							UNKNOWN
378	3.66E+00	0.3654	222.93145	222.9373	1	0.0531	0.6533	222.93473	2.31E+03	6.22E+03	1.12E+01	0.125	3	0	0.739	3.54	0.00079	0.1653	0																2.33E+00	0.2827	222.93223	222.9373	0.2748	0.0531	0.3473	DETECTED	222.93446	2.36E+03	4.46E+03	0.3	0.65	1.12E+01	0.0033
379	3.27E+01	0.3655	256.84517	256.8496	1	0.0377	1.4541	256.84734	1.63E+03	1.37E+04	6.14E+01	0.583	14	0	0.832	4.18	0.00107	0.4209	0																1.61E+01	0.2827	256.84623	256.84866	0.4599	0.0418	0.766	DETECTED	256.84725	5.55E+03	1.13E+04	2.0476	1.5238	2.82E+01	0.0033
380	1.04E+00	0.3483	357.05118	357.05558		0.13	0.6317	357.05373	1.35E+03	3.00E+03	1.01E+01	0.208	5	2	0.81	2.93	0.00105	0.3462	0																5.42E-01	0.2368	357.05118	357.05516	0.1032	0.1889	0.302	DETECTED	357.05397	1.55E+03	2.97E+03	1.5006	1.2503	7.33E+00	0.0027
381	1.19E+00	0.3673	575.92452	575.94051		0.1695	0.5634	575.93171	1.34E+03	2.86E+03	6.14E+00	0.125	3	0	0.868	2.03	0.00117	0.1628	0																							UNKNOWN
382	2.99E-01	0.368	199.95782	199.96401	1	0.339	0.4069	199.96178	1.44E+03	3.25E+03	8.63E+00	0.042	1	1	1	0	0	0	0																							UNKNOWN
384	2.27E+01	0.3681	140.933	140.93707	1	0.0375	1.4988	140.9341	1.85E+03	1.55E+04	4.54E+01	0.792	19	6	0.862	3.02	0.00043	0.4187	0																1.10E+01	0.2942	140.93329	140.93512	0.4097	0.0418	0.5736	DETECTED	140.93419	5.44E+03	1.14E+04	1.1364	1.0682	2.54E+01	0.0034
385	7.72E+00	0.4424	232.97422	232.98313	1	0.0352	0.9783	232.97876	1.33E+03	8.87E+03	2.05E+01	0.333	8	3	0.638	5.4	0.00126	0.5081	0																							UNKNOWN
386	6.57E+00	0.3696	59.98102	59.98608		0.039	1.0052	59.98442	1.65E+03	6.14E+03	1.18E+01	0.208	5	0	0.63	6.47	0.00039	0.5717	0																							UNKNOWN
388	1.78E+00	0.3703	416.84007	416.85016		0.124	0.5427	416.84464	1.33E+03	2.68E+03	6.31E+00	0.083	2	3	0.922	0.9	0.00037	0.0423	0																							UNKNOWN
389	5.62E+01	0.3708	138.93912	138.94547	1	0.0378	1.7633	138.94073	2.06E+03	1.60E+04	4.77E+01	0.292	7	2	0.803	4.18	0.00058	0.4653	0																							UNKNOWN
391	1.11E+01	0.3721	135.8941	135.89956	1	0.0375	1.4465	135.89611	1.55E+03	7.61E+03	2.11E+01	0.625	15	7	0.824	3.27	0.00044	0.5232	0																5.19E+00	0.4088	135.89469	135.89956	0.4059	0.0418	0.5397	DETECTED	135.89617	3.16E+03	6.84E+03	0.375	0.6875	1.43E+01	0.0049
392	9.32E+00	0.3721	142.92854	142.93658	1	0.0377	1.4574	142.93198	1.30E+03	6.91E+03	1.95E+01	0.542	13	1	0.772	5.42	0.00077	0.4125	0																7.07E+00	0.5807	142.92994	142.93432	0.3067	0.0418	0.8905	DETECTED	142.93181	2.10E+03	5.88E+03	0.5958	0.7979	1.34E+01	0.0071
393	3.93E+00	0.3728	114.9784	114.98092		0.0457	0.4757	114.97981	3.38E+03	8.02E+03	1.34E+01	0.042	1	1	1	0	0	0	0																							UNKNOWN
394	4.98E+01	0.3737	314.98576	314.99579		0.0377	1.4228	314.99464	4.74E+03	2.01E+04	9.70E+01	0.208	5	0	0.862	1.66	0.00052	0.4755	0																4.98E+01	0.2139	314.99229	314.99559	1.3469	0.0418	1.411	DETECTED	314.99473	6.02E+03	1.80E+04	7.067	4.0335	4.45E+01	0.0024
395	1.70E-01	0.3744	102.01631	102.02058		0.3111	0.4017	102.01808	1.38E+03	2.18E+03	2.92E+00	0.042	1	0	1	0	0	0	0																							UNKNOWN
397	3.00E+00	0.3754	72.99172	72.9933		0.045	0.4637	72.99258	2.16E+03	5.25E+03	1.11E+01	0.042	1	8	1	0	0	0	0																							UNKNOWN
398	2.62E+01	0.3929	366.01739	366.02604	1	0.0375	1.5026	366.02128	1.68E+03	1.20E+04	5.07E+01	0.542	13	5	0.799	4.13	0.00151	0.5493	0																1.22E+01	0.4546	366.01959	366.02463	0.4987	0.0418	0.6189	DETECTED	366.02104	5.36E+03	1.07E+04	0.4166	0.7083	2.64E+01	0.0055
399	1.04E+01	0.3767	207.94356	207.94899	1	0.0377	1.4201	207.9457	1.31E+03	5.22E+03	2.25E+01	0.458	11	8	0.82	2.65	0.00055	0.5454	0																							UNKNOWN
400	7.57E+01	0.3786	201.95602	201.95882	1	0.0352	1.0009	201.95743	5.95E+03	2.24E+04	1.21E+02	0.167	4	5	0.828	2.61	0.00053	0.1821	0																							UNKNOWN
402	3.42E-01	0.3797	604.96232	604.97229	1	0.3338	0.4356	604.96827	1.40E+03	2.21E+03	5.25E+00	0.042	1	0	1	0	0	0	0																							UNKNOWN
403	1.85E+01	0.38	351.06618	351.07153	1	0.0388	1.0731	351.06866	2.41E+03	7.67E+03	3.46E+01	0.292	7	0	0.787	4.53	0.00159	0.5001	0																							UNKNOWN
404	3.30E+02	0.3805	188.93857	188.94103	1	0.039	1.5281	188.93997	1.12E+03	7.29E+04	2.76E+02	0.167	4	2	0.844	2.63	0.0005	0.1972	0																							UNKNOWN
405	3.74E+00	0.3807	644.94828	644.96771		0.0388	0.984	644.95981	1.34E+03	3.09E+03	1.03E+01	0.208	5	4	0.773	3.64	0.00235	0.5186	0																							UNKNOWN
406	1.99E+00	0.4197	208.93302	208.93805	1	0.0509	0.8726	208.93514	1.33E+03	3.91E+03	9.64E+00	0.292	7	3	0.765	4.24	0.00089	0.5867	0																							UNKNOWN
407	3.24E+00	0.3824	348.93832	348.94705		0.1362	0.8944	348.94331	1.58E+03	3.07E+03	6.85E+00	0.083	2	0	0.909	0.1	0.00003	0.3336	0																							UNKNOWN
408	7.72E-01	0.3828	808.99078	809.00246	1	0.1023	0.6152	808.99632	1.33E+03	2.74E+03	8.39E+00	0.167	4	0	0.82	1.75	0.00142	0.4204	0																							UNKNOWN
409	2.46E-01	0.3832	272.06174	272.06531		0.3688	0.4367	272.06285	1.55E+03	2.90E+03	6.48E+00	0.042	1	0	1	0	0	0	0																							UNKNOWN
410	9.62E+00	0.384	161.91061	161.91569	1	0.0377	1.0952	161.91371	1.40E+03	4.59E+03	1.86E+01	0.458	11	0	0.762	6.26	0.00101	0.599	0																2.42E+00	0.2942	161.91224	161.91508	0.1235	0.0418	0.4492	DETECTED	161.91381	1.46E+03	3.68E+03	0.6364	0.8182	9.13E+00	0.0034
411	3.31E-01	0.3853	266.93631	266.94113		0.371	0.4615	266.93906	1.62E+03	2.66E+03	5.29E+00	0.042	1	1	1	0	0	0	0																							UNKNOWN
413	6.96E+00	0.3875	426.99266	427.00765	1	0.0375	1.3688	426.99889	1.33E+03	4.72E+03	1.04E+01	0.292	7	3	0.806	4.77	0.00204	0.1139	0																9.76E-01	0.3744	426.99684	427.00372	0.1125	0.2681	0.4378	DETECTED	426.99927	1.67E+03	3.29E+03	0.6667	0.8333	8.09E+00	0.0044
414	5.00E+01	0.3672	201.90527	201.91113	1	0.0377	1.5107	201.90688	1.32E+03	1.90E+04	8.67E+01	0.667	16	3	0.896	2.41	0.00049	0.4241	0																1.19E+01	0.191	201.90597	201.90772	0.1607	0.0418	0.4378	DETECTED	201.90693	8.62E+03	1.56E+04	1.6922	1.3461	3.96E+01	0.0021
415	5.52E+00	0.3892	579.12782	579.14318	1	0.0377	1.4438	579.13485	1.11E+03	4.07E+03	1.24E+01	0.25	6	0	0.78	2	0.00116	0.8212	0																							UNKNOWN
416	5.79E-01	0.3894	348.04887	348.05398		0.2485	0.5131	348.05129	1.39E+03	3.26E+03	1.08E+01	0.083	2	0	0.756	2.65	0.00092	0.1838	0																							UNKNOWN
417	2.59E+01	0.3897	159.9388	159.94337	1	0.0375	1.4749	159.94088	1.61E+03	9.71E+03	4.30E+01	0.792	19	5	0.85	3.25	0.00052	0.5165	0																1.19E+01	0.3629	159.93961	159.94265	0.5652	0.0418	0.8226	DETECTED	159.94094	4.41E+03	8.32E+03	1.4643	1.2321	2.06E+01	0.0043
418	1.36E+01	0.3627	461.96466	461.97641	1	0.039	1.4578	461.97219	1.25E+03	9.07E+03	2.82E+01	0.375	9	4	0.823	3.28	0.00152	0.4769	0																5.94E+00	0.5005	461.96769	461.97448	0.6731	0.4039	0.9244	DETECTED	461.97199	3.60E+03	5.99E+03	4.7507	2.8753	1.48E+01	0.006
419	3.37E+00	0.3903	401.99494	402.00217	1	0.0391	0.4691	401.9975	2.28E+03	4.95E+03	1.12E+01	0.042	1	1	1	0	0	0	0																							UNKNOWN
420	1.99E+00	0.3905	158.91183	158.9161	1	0.084	0.6785	158.91372	2.45E+03	5.80E+03	1.34E+01	0.125	3	0	0.736	2.91	0.00046	0.4257	0																							UNKNOWN
421	1.78E+01	0.3916	109.94094	109.94346	1	0.0375	1.6412	109.94197	1.43E+03	1.14E+04	3.43E+01	0.458	11	5	0.875	1.49	0.00016	0.5728	0																9.91E+00	0.191	109.94146	109.94259	0.666	0.0418	0.6755	DETECTED	109.94202	5.06E+03	9.71E+03	3.3075	2.1537	2.11E+01	0.0021
422	1.42E+00	0.3917	258.84462	258.85432	1	0.0388	0.7434	258.84817	1.25E+03	2.81E+03	6.97E+00	0.208	5	1	0.666	4.51	0.00117	0.4481	0																1.42E+00	0.6266	258.84462	258.85201	0.0727	0.4152	0.7434	DETECTED	258.84777	1.34E+03	2.79E+03	0.6111	0.8055	6.97E+00	0.0077
424	1.64E+01	0.3924	238.96328	238.9699		0.0457	1.5054	238.96687	1.98E+03	8.18E+03	1.64E+01	0.042	1	0	1	0	0	0	0																							UNKNOWN
425	1.49E+01	0.5383	254.95892	254.96315		0.0391	1.0009	254.96103	1.37E+03	8.29E+03	1.91E+01	0.042	1	3	1	0	0	0	0																							UNKNOWN
426	3.80E+00	0.3945	578.13508	578.13964	1	0.0406	0.4254	578.13793	3.45E+03	6.21E+03	1.36E+01	0.042	1	8	1	0	0	0	0																							UNKNOWN
427	3.92E+01	0.396	345.01094	345.02158		0.0391	1.5507	345.0169	4.72E+03	1.61E+04	3.17E+01	0.083	2	1	0.652	4.62	0.00159	0.0073	0																							UNKNOWN
428	6.16E+00	0.3964	260.90187	260.91108		0.0378	0.7847	260.9059	1.37E+03	4.12E+03	1.32E+01	0.292	7	0	0.8	4.27	0.00111	0.4252	0																							UNKNOWN
429	1.04E+00	0.3991	137.02223	137.02806		0.1962	0.5141	137.02448	1.98E+03	3.97E+03	9.91E+00	0.083	2	8	0.795	2.16	0.0003	0.1715	0																							UNKNOWN
430	6.50E+00	0.3995	179.90161	179.90765	1	0.0377	0.939	179.90402	1.33E+03	3.96E+03	1.96E+01	0.417	10	1	0.836	2.84	0.00051	0.4197	0																							UNKNOWN
431	1.30E+02	0.3997	74.96136	74.96233	1	0.0375	1.9553	74.96176	1.74E+03	3.81E+04	1.20E+02	0.667	16	3	0.889	1.92	0.00014	0.5273	0																8.23E+01	0.6953	74.96147	74.96205	1.3515	0.0418	1.4563	DETECTED	74.96176	2.56E+03	3.35E+04	1.1715	1.0899	7.63E+01	0.0085
432	7.21E-01	0.3997	409.10427	409.10898		0.3673	0.5031	409.10749	1.83E+03	3.77E+03	8.55E+00	0.042	1	0	1	0	0	0	0																							UNKNOWN
433	4.24E+00	0.4004	57.97448	57.97633		0.0381	0.9675	57.97555	1.24E+03	4.65E+03	1.74E+01	0.417	10	11	0.806	2.3	0.00013	0.7938	0																4.24E+00	0.3973	57.97495	57.97627	0.3963	0.0418	0.6642	DETECTED	57.97554	1.77E+03	4.59E+03	0.7742	0.8871	1.05E+01	0.0047
434	7.89E+00	0.4004	489.98469	490.00236	1	0.0352	0.9481	489.9926	1.23E+03	5.28E+03	1.77E+01	0.333	8	0	0.798	3.4	0.00166	0.5554	0																3.98E+00	0.4317	489.98523	490.00236	0.4043	0.0418	0.6189	DETECTED	489.99241	1.76E+03	3.92E+03	0.5	0.75	9.63E+00	0.0052
435	9.07E+01	0.4013	119.94278	119.94776	1	0.0377	1.562	119.94663	1.51E+03	4.84E+04	8.35E+01	0.333	8	5	0.829	4.58	0.00055	0.2454	0																							UNKNOWN
436	2.72E+00	0.4022	240.96174	240.96718	1	0.0796	0.6341	240.96478	1.72E+03	3.85E+03	7.69E+00	0.042	1	0	1	0	0	0	0																							UNKNOWN
437	1.87E+00	0.4022	482.86663	482.87542		0.0796	0.487	482.8714	1.56E+03	3.44E+03	6.75E+00	0.042	1	0	1	0	0	0	0																							UNKNOWN
438	3.04E-01	0.4029	302.92517	302.93394		0.3207	0.3886	302.93001	1.34E+03	2.36E+03	8.01E+00	0.042	1	0	1	0	0	0	0																							UNKNOWN
439	2.93E+01	0.4034	346.03263	346.03896	1	0.0375	1.4482	346.0357	2.19E+03	1.21E+04	4.79E+01	0.5	12	1	0.888	1.72	0.0006	0.4761	0																2.66E+01	0.2598	346.03376	346.03881	1.3221	0.0418	1.4223	DETECTED	346.03581	4.04E+03	1.03E+04	5.4212	3.2106	2.56E+01	0.003
440	1.27E+02	0.4036	184.98805	184.99397	1	0.039	1.4891	184.9913	2.13E+03	2.16E+04	1.10E+02	0.125	3	0	0.81	1.36	0.00025	0.531	0																							UNKNOWN
442	4.34E+00	0.4037	124.9878	124.99581	1	0.039	1.2104	124.99194	1.38E+03	4.32E+03	1.06E+01	0.542	13	3	0.833	3.63	0.00045	0.4559	0																2.97E+00	0.4088	124.9903	124.99532	0.397	0.0418	0.6302	DETECTED	124.9921	1.44E+03	3.80E+03	0.625	0.8125	7.91E+00	0.0049
444	5.13E-01	0.4054	129.05477	129.05968		0.1936	0.6426	129.05619	1.44E+03	2.81E+03	5.30E+00	0.125	3	9	0.627	5.04	0.00065	0.3198	0																							UNKNOWN
445	7.34E-01	0.4057	102.92231	102.9247	1	0.1293	0.7858	102.92351	1.34E+03	2.81E+03	8.48E+00	0.25	6	2	0.708	5.24	0.00054	0.498	0																							UNKNOWN
446	5.21E-01	0.406	427.99048	428.0031	1	0.2758	0.567	427.99665	1.58E+03	3.22E+03	7.82E+00	0.083	2	0	0.707	3.27	0.0014	0.1935	0																							UNKNOWN
447	1.92E+01	0.4063	238.90785	238.91404	1	0.0375	0.9922	238.91187	3.73E+03	1.14E+04	5.20E+01	0.333	8	4	0.778	3.55	0.00085	0.4648	0																1.64E+01	0.2368	238.90785	238.91339	0.3509	0.0418	0.8679	DETECTED	238.91139	5.43E+03	1.03E+04	3.2942	2.1471	2.57E+01	0.0027
448	3.25E+00	0.409	476.02334	476.03763	1	0.0391	0.5936	476.02993	1.84E+03	3.79E+03	8.59E+00	0.042	1	1	1	0	0	0	0																							UNKNOWN
450	7.09E+00	0.4098	601.97703	601.9934		0.0378	0.926	601.98611	1.45E+03	4.41E+03	1.09E+01	0.167	4	2	0.668	3.5	0.00211	0.7219	0																							UNKNOWN
451	1.04E+01	0.4115	87.00424	87.00774	1	0.039	1.0466	87.00575	2.43E+03	7.39E+03	2.34E+01	0.25	6	17	0.756	4.82	0.00042	0.5489	0																							UNKNOWN
452	1.23E+01	0.4119	294.17683	294.18237	1	0.039	1.307	294.17973	1.42E+03	4.88E+03	2.18E+01	0.458	11	7	0.86	1.55	0.00046	0.7307	0																							UNKNOWN
453	2.18E+01	0.4125	325.18251	325.18603	1	0.0381	1.0942	325.18439	5.36E+03	1.09E+04	4.93E+01	0.208	5	1	0.895	0.94	0.0003	0.3233	0																2.05E+01	0.2139	325.18251	325.18563	0.2045	0.0418	1.0942	DETECTED	325.18423	6.01E+03	1.06E+04	5.2002	3.1001	2.63E+01	0.0024
454	1.28E+04	0.4134	61.98823	61.98875	1	0.039	1.5214	61.98835	7.68E+05	2.45E+06	9.44E+03	0.083	2	0	0.986	0.18	0.00001	0.0031	0																							UNKNOWN
455	7.91E+03	0.4134	116.92844	116.92917	1	0.039	1.5214	116.92862	6.93E+05	1.98E+06	6.19E+03	0.083	2	0	0.998	0.02	0	0.0031	0																							UNKNOWN
457	3.04E+02	0.414	166.95714	166.95935	1	0.0377	1.4861	166.958	5.80E+03	6.40E+04	2.62E+02	0.375	9	2	0.828	4.37	0.00073	0.4327	0																							UNKNOWN
458	1.25E+02	0.4141	99.92525	99.92639	1	0.039	1.9784	99.92569	2.26E+03	3.18E+04	1.06E+02	0.167	4	0	0.892	1.28	0.00013	0.2935	0																							UNKNOWN
459	2.65E+00	0.4141	317.88798	317.89353	1	0.3676	0.8542	317.89038	1.40E+03	3.51E+03	8.80E+00	0.042	1	1	1	0	0	0	0																							UNKNOWN
460	2.38E-01	0.4145	102.01615	102.02295		0.1074	0.7099	102.01927	1.41E+03	2.55E+03	3.54E+00	0.083	2	0	0.853	0.47	0.00005	0.447	0																							UNKNOWN
461	8.10E+01	0.4157	178.90092	178.90564	1	0.0352	1.4654	178.90319	1.72E+03	2.13E+04	1.08E+02	0.458	11	2	0.851	2.86	0.00051	0.5011	0																2.79E+01	0.1795	178.90252	178.90388	0.7861	0.0418	0.7773	DETECTED	178.9032	1.08E+04	1.92E+04	4.4163	2.7081	4.98E+01	0.002
463	3.19E+01	0.4166	369.07622	369.08783	1	0.0352	1.5102	369.08341	2.20E+03	1.20E+04	2.73E+01	0.792	19	1	0.821	5.46	0.00202	0.4912	0																8.21E+00	0.2827	369.08066	369.08673	0.2523	0.0418	0.7886	DETECTED	369.08328	2.86E+03	6.46E+03	2.1429	1.5714	1.59E+01	0.0033
464	2.07E+00	0.4171	220.91352	220.91654	1	0.2352	0.4276	220.9144	2.50E+03	4.66E+03	1.63E+01	0.042	1	2	1	0	0	0	0																							UNKNOWN
466	5.99E+00	0.4177	284.2655	284.27047	1	0.0417	0.9782	284.2678	1.34E+03	5.45E+03	2.13E+01	0.25	6	0	0.83	1.43	0.00041	0.5445	0																							UNKNOWN
467	2.03E+01	0.4177	142.99501	142.99902	1	0.0375	1.4819	142.99644	2.53E+03	2.55E+04	4.58E+01	0.5	12	8	0.87	2.05	0.00029	0.5211	0																1.05E+01	0.3285	142.9954	142.99777	0.4698	0.0418	0.6868	DETECTED	142.99655	4.77E+03	9.47E+03	1.28	1.14	2.17E+01	0.0039
468	3.94E+00	0.4183	506.82873	506.84328		0.0378	0.8204	506.83452	1.44E+03	4.35E+03	1.42E+01	0.125	3	4	0.932	0.61	0.00031	0.1881	0																							UNKNOWN
469	3.18E+01	0.4193	393.03959	393.04559	1	0.039	0.9788	393.04267	3.41E+03	1.15E+04	4.10E+01	0.208	5	4	0.888	0.72	0.00028	0.5284	0																							UNKNOWN
470	2.13E+01	0.4196	196.86752	196.87231	1	0.0352	1.4352	196.86974	1.35E+03	7.27E+03	3.51E+01	0.792	19	10	0.843	2.46	0.00048	0.6582	0																1.59E+01	0.2598	196.86831	196.87103	1.3252	0.0418	1.4223	DETECTED	196.86969	1.86E+03	6.04E+03	5.4212	3.2106	1.54E+01	0.003
471	9.44E+00	0.4204	284.91538	284.92244	1	0.0375	1.0052	284.91895	1.18E+03	6.39E+03	1.70E+01	0.542	13	3	0.824	5.06	0.00144	0.5157	0																9.44E+00	0.4661	284.916	284.92107	0.3855	0.0418	0.9471	DETECTED	284.91908	2.72E+03	6.11E+03	1.1622	1.0811	1.52E+01	0.0056
472	6.47E+00	0.4207	244.95768	244.96458		0.0375	0.9737	244.96091	2.07E+03	5.39E+03	2.21E+01	0.333	8	4	0.812	1.96	0.00048	0.5169	0																							UNKNOWN
473	1.97E-01	0.4214	416.02195	416.02716	1	0.405	0.4729	416.02486	1.40E+03	2.41E+03	4.72E+00	0.042	1	0	1	0	0	0	0																							UNKNOWN
474	6.51E+00	0.3751	498.999	499.01321	1	0.0377	0.9449	499.00673	1.30E+03	4.56E+03	1.69E+01	0.375	9	2	0.813	2.73	0.00136	0.4752	0																							UNKNOWN
475	4.97E+00	0.4224	513.97611	513.9898	1	0.039	1.3575	513.98291	1.36E+03	3.56E+03	9.41E+00	0.417	10	1	0.784	2.46	0.00127	0.7525	0																							UNKNOWN
476	1.96E+00	0.423	460.29337	460.30204	1	0.0395	1.09	460.297	1.38E+03	3.22E+03	5.57E+00	0.083	2	2	0.839	0.6	0.00028	0.464	0																							UNKNOWN
477	9.97E+00	0.424	345.03512	345.04373	1	0.0377	1.4187	345.03914	1.27E+03	4.84E+03	1.23E+01	0.458	11	4	0.79	3.31	0.00114	0.5042	0																4.26E+00	0.4088	345.03696	345.04291	0.4406	0.0418	0.6528	DETECTED	345.03927	2.00E+03	4.17E+03	0.6875	0.8437	1.03E+01	0.0049
478	1.30E+01	0.4256	244.87412	244.87951	1	0.0423	1.0041	244.87647	4.63E+03	1.17E+04	2.34E+01	0.125	3	1	0.817	2.77	0.00068	0.0822	0																							UNKNOWN
479	1.28E+00	0.4255	1055.89099	1055.91265		0.0377	0.7638	1055.89807	1.35E+03	2.96E+03	7.11E+00	0.167	4	0	0.78	3.22	0.0034	0.4376	0																							UNKNOWN
480	5.78E-01	0.4267	373.05405	373.05723	1	0.4192	0.487	373.05576	2.90E+03	4.41E+03	1.37E+01	0.042	1	0	1	0	0	0	0																							UNKNOWN
484	1.04E+01	0.4273	290.89756	290.90515	1	0.0352	1.43	290.90208	1.10E+03	5.11E+03	1.99E+01	0.5	12	6	0.854	2.24	0.00065	0.4921	0																5.75E+00	0.3629	290.89946	290.90469	0.3118	0.0418	0.8565	DETECTED	290.90194	1.67E+03	4.25E+03	1.5714	1.2857	1.06E+01	0.0043
485	8.57E+00	0.4285	474.02888	474.04097		0.0375	0.7052	474.03533	3.61E+03	7.38E+03	1.71E+01	0.042	1	2	1	0	0	0	0																							UNKNOWN
486	1.33E+01	0.4294	247.98585	247.99292	1	0.0375	1.4454	247.98981	1.32E+03	6.52E+03	2.40E+01	0.583	14	5	0.88	1.89	0.00047	0.5628	0																7.91E+00	0.4775	247.98644	247.99227	0.4086	0.0418	1.015	DETECTED	247.98984	2.26E+03	4.76E+03	1.2632	1.1316	1.19E+01	0.0058
487	6.68E+00	0.4298	99.95408	99.95878		0.0375	0.8535	99.95652	1.97E+03	5.95E+03	1.95E+01	0.333	8	1	0.809	2.7	0.00027	0.6288	0																							UNKNOWN
488	8.77E+00	0.4301	309.16857	309.1752	1	0.0377	1.0754	309.17161	1.75E+03	5.97E+03	1.33E+01	0.25	6	4	0.809	2.69	0.00083	0.4419	0																							UNKNOWN
489	1.09E+02	0.3927	344.03484	344.0412	1	0.0377	1.5441	344.03753	1.43E+03	2.53E+04	9.55E+01	0.333	8	1	0.857	1.34	0.00046	0.7926	0																							UNKNOWN
490	9.94E-01	0.4313	97.9296	97.93287	1	0.0602	1.0416	97.93147	1.32E+03	2.95E+03	7.47E+00	0.375	9	2	0.746	4.67	0.00046	0.92	0																							UNKNOWN
491	2.46E+00	0.4317	458.90622	458.91636		0.0796	0.5889	458.91065	1.65E+03	3.76E+03	7.38E+00	0.042	1	0	1	0	0	0	0																							UNKNOWN
492	2.93E+02	0.4332	182.98826	182.99216	1	0.039	1.5274	182.98887	7.50E+03	4.76E+04	2.55E+02	0.208	5	0	0.833	1.86	0.00034	0.4547	0																							UNKNOWN
493	6.99E+00	0.4333	111.93635	111.94152	1	0.0377	1.3177	111.93841	1.41E+03	6.30E+03	1.63E+01	0.458	11	2	0.812	4.07	0.00046	0.5874	0																							UNKNOWN
494	2.26E+01	0.4341	182.92556	182.9326	1	0.0352	1.5139	182.92849	1.35E+03	9.44E+03	4.31E+01	0.75	18	7	0.684	7.37	0.00135	0.6248	0																7.02E+00	0.2368	182.92641	182.93008	0.3563	0.0418	0.5171	DETECTED	182.92862	2.95E+03	6.88E+03	1.4706	1.2353	1.77E+01	0.0027
495	5.51E+00	0.4344	350.07063	350.08254	1	0.0377	0.7891	350.07727	1.33E+03	4.82E+03	1.14E+01	0.25	6	7	0.769	5.33	0.00186	0.4022	0																							UNKNOWN
496	6.87E+00	0.4345	256.234	256.23899	1	0.0378	0.7847	256.23668	1.73E+03	4.46E+03	1.44E+01	0.208	5	3	0.924	0.37	0.00009	0.4297	0																							UNKNOWN
497	1.65E+01	0.4346	352.94362	352.9507		0.0391	1.5167	352.94602	1.97E+03	1.00E+04	1.97E+01	0.083	2	1	0.933	0.85	0.0003	0.0138	0																							UNKNOWN
498	2.44E+00	0.4346	145.96935	145.97588	1	0.0428	0.7237	145.9725	1.33E+03	3.17E+03	6.50E+00	0.25	6	5	0.569	8.11	0.00118	0.512	0																1.17E+00	0.5005	145.96935	145.97576	0.3503	0.3473	0.5963	DETECTED	145.97258	1.54E+03	2.70E+03	0.6924	0.8462	6.40E+00	0.006
499	2.36E+00	0.4358	83.02382	83.02806		0.0377	0.8369	83.02542	1.34E+03	3.75E+03	1.03E+01	0.542	13	5	0.699	8.04	0.00067	0.6114	0																							UNKNOWN
500	8.09E+01	0.436	52.97915	52.98038		0.0377	1.6248	52.97976	2.41E+03	3.09E+04	1.04E+02	0.208	5	6	0.786	2.74	0.00014	0.4924	0																							UNKNOWN
501	1.35E+01	0.4377	182.02891	182.03369		0.0395	0.9388	182.03142	1.73E+03	7.66E+03	2.18E+01	0.125	3	1	0.849	1.35	0.00025	0.4151	0																							UNKNOWN
503	1.69E+00	0.4392	185.96144	185.96707	1	0.1396	0.7053	185.96429	2.24E+03	4.50E+03	1.76E+01	0.083	2	1	0.793	1.54	0.00029	0.3637	0																							UNKNOWN
504	7.33E+00	0.4413	100.92547	100.92864	1	0.0375	1.273	100.92697	1.53E+03	5.20E+03	1.47E+01	0.542	13	3	0.644	7.42	0.00075	0.7258	0																2.75E+00	0.3629	100.926	100.92849	0.2148	0.2228	0.6415	DETECTED	100.92715	1.74E+03	4.99E+03	2.0832	1.5416	1.10E+01	0.0043
505	1.03E+01	0.442	176.88216	176.88968	1	0.0352	1.4069	176.88535	1.53E+03	6.14E+03	1.62E+01	0.458	11	0	0.804	4.68	0.00083	0.559	0																5.65E+00	0.5349	176.883	176.8894	0.4086	0.0418	0.7434	DETECTED	176.88528	2.05E+03	4.93E+03	0.4419	0.7209	1.27E+01	0.0065
506	6.14E+02	0.4427	56.99539	56.99648		0.0377	1.9294	56.99567	2.11E+03	1.37E+05	5.16E+02	0.375	9	0	0.843	2.12	0.00012	0.4718	0																3.59E+02	0.3515	56.99559	56.99602	1.3807	0.0418	1.4676	DETECTED	56.99571	3.51E+03	1.26E+05	3.5842	2.2976	2.90E+02	0.0041
507	4.44E+01	0.4444	65.01379	65.01607	1	0.0352	1.8336	65.01454	2.25E+03	1.98E+04	6.62E+01	0.458	11	8	0.798	4.49	0.00029	0.3455	0																3.05E+01	0.5922	65.01429	65.01487	0.9176	0.0418	1.0602	DETECTED	65.01452	9.49E+03	1.65E+04	0.875	0.9375	3.78E+01	0.0072
508	5.17E+00	0.4443	1039.91621	1039.93705	1	0.0378	0.9291	1039.92425	1.82E+03	3.85E+03	1.18E+01	0.208	5	10	0.878	1.36	0.00142	0.4606	0																							UNKNOWN
510	5.68E+00	0.4466	401.99959	402.01203		0.039	0.9669	402.00639	2.13E+03	4.84E+03	1.14E+01	0.083	2	0	0.748	1.75	0.0007	0.4825	0																							UNKNOWN
511	6.49E+01	0.4468	200.90745	200.91261	1	0.0377	1.5087	200.91075	1.19E+03	1.48E+04	6.46E+01	0.5	12	4	0.837	2.53	0.00051	0.5121	0																8.65E+00	0.3171	200.90954	200.91179	0.3456	0.0418	0.4039	DETECTED	200.9108	7.21E+03	1.13E+04	0.3334	0.6667	2.86E+01	0.0037
512	1.27E+01	0.4574	115.91978	115.92352		0.0375	1.5004	115.92115	1.62E+03	8.32E+03	2.33E+01	0.625	15	15	0.82	2.62	0.0003	0.7142	0																4.41E+00	0.1795	115.9202	115.92245	0.2819	0.0418	0.5057	DETECTED	115.92119	2.88E+03	6.60E+03	2.4164	1.7082	1.41E+01	0.002
513	2.34E+01	0.4489	476.01866	476.03038	1	0.0378	1.4413	476.02577	1.30E+03	8.40E+03	3.11E+01	0.667	16	1	0.794	3.84	0.00183	0.6166	0																							UNKNOWN
514	2.62E+01	0.4492	310.92961	310.93964	1	0.0352	1.5167	310.93535	1.19E+03	1.19E+04	2.81E+01	0.542	13	5	0.859	2.08	0.00065	0.4681	0																							UNKNOWN
515	4.05E-01	0.4492	225.01598	225.01985	1	0.2766	0.6642	225.01832	1.32E+03	3.08E+03	6.89E+00	0.125	3	3	0.904	0.46	0.0001	0.3158	0																3.71E-01	0.6495	225.01598	225.01985	0.0886	0.5849	0.6642	DETECTED	225.01829	1.53E+03	2.74E+03	0.4	0.7	6.89E+00	0.0079
516	1.56E+03	0.4496	166.98985	166.99631	1	0.039	2.1043	166.99308	3.16E+03	2.11E+05	1.08E+03	0.125	3	0	0.894	0.74	0.00012	0.3421	0																							UNKNOWN
517	1.68E+01	0.4499	382.00539	382.01356	1	0.0381	1.4635	382.01016	1.35E+03	6.66E+03	2.48E+01	0.583	14	7	0.801	2.03	0.00077	0.7534	0																6.11E+00	0.0644	382.00725	382.01244	0.5225	0.0418	0.6528	DETECTED	382.00986	2.65E+03	5.21E+03	25.9985	13.4993	1.28E+01	0
518	7.82E-01	0.4502	346.84794	346.85771		0.4229	0.6492	346.85276	1.38E+03	2.46E+03	4.91E+00	0.042	1	2	1	0	0	0	0																							UNKNOWN
519	3.89E+00	0.4503	612.7916	612.80381		0.0768	0.8865	612.79757	1.40E+03	3.16E+03	1.02E+01	0.167	4	1	0.902	0.92	0.00056	0.2905	0																							UNKNOWN
520	6.81E+00	0.451	149.00762	149.0108		0.0377	0.786	149.00903	1.60E+03	5.35E+03	1.27E+01	0.125	3	1	0.902	0.98	0.00015	0.2488	0																							UNKNOWN
521	4.38E+00	0.4511	154.94232	154.94976	1	0.2783	0.7988	154.94594	2.48E+03	5.53E+03	1.24E+01	0.042	1	1	1	0	0	0	0																							UNKNOWN
522	4.42E-01	0.4511	332.99814	333.00565		0.4027	0.5159	333.00289	1.57E+03	2.76E+03	6.11E+00	0.042	1	0	1	0	0	0	0																							UNKNOWN
523	4.30E-01	0.452	237.92276	237.92821		0.3896	0.4801	237.92561	1.53E+03	3.21E+03	8.10E+00	0.042	1	0	1	0	0	0	0																							UNKNOWN
525	1.83E+01	0.4542	447.97064	447.98505	1	0.0396	1.4687	447.97979	1.35E+03	9.91E+03	2.54E+01	0.333	8	3	0.82	2.33	0.00104	0.4588	0																1.39E+01	0.2827	447.97631	447.98318	0.3446	0.0418	0.8339	DETECTED	447.97982	4.57E+03	9.16E+03	2.3334	1.6667	2.26E+01	0.0033
526	1.19E+01	0.4547	91.0273	91.0327		0.0352	1.4037	91.03028	1.25E+03	6.64E+03	2.34E+01	0.583	14	3	0.796	5.24	0.00048	0.4984	0																6.51E+00	0.5922	91.02909	91.03204	0.362	0.0418	0.7321	DETECTED	91.03019	2.79E+03	5.77E+03	0.2708	0.6354	1.29E+01	0.0072
527	4.54E+02	0.4553	300.9787	300.97994	1	0.039	1.3786	300.97934	2.67E+04	8.38E+04	3.85E+02	0.125	3	0	0.913	0.47	0.00014	0.3471	0																							UNKNOWN
528	5.90E+01	0.4556	92.92747	92.92909	1	0.0377	1.6073	92.92799	1.62E+03	3.04E+04	6.68E+01	0.5	12	8	0.916	1.05	0.0001	0.3364	0																1.83E+01	0.4432	92.92766	92.92836	0.4525	0.0418	0.6189	DETECTED	92.92798	9.22E+03	1.83E+04	0.4571	0.7286	4.08E+01	0.0053
529	3.92E-01	0.4562	1294.90996	1294.92559		0.3704	0.5714	1294.91726	1.38E+03	2.39E+03	5.30E+00	0.125	3	1	0.769	3.49	0.00452	0.1496	0																							UNKNOWN
530	2.46E+01	0.4582	139.93752	139.93904	1	0.039	1.0387	139.93824	9.23E+03	1.80E+04	6.28E+01	0.125	3	3	0.87	0.67	0.00009	0.4488	0																							UNKNOWN
531	5.22E+00	0.4582	59.98245	59.98657		0.1408	0.8451	59.98486	2.34E+03	5.91E+03	1.43E+01	0.083	2	1	0.704	2.75	0.00016	0.3596	0																							UNKNOWN
532	6.86E+02	0.4587	249.97516	249.97611	1	0.039	1.4125	249.97562	3.92E+04	1.18E+05	5.67E+02	0.125	3	0	0.944	0.11	0.00003	0.2421	0																							UNKNOWN
533	4.35E-01	0.4588	237.91786	237.92305		0.3246	0.6505	237.92044	1.73E+03	2.94E+03	7.70E+00	0.083	2	0	0.79	1.83	0.00043	0.2913	0																							UNKNOWN
534	2.23E+01	0.4606	224.93178	224.93727	1	0.0378	1.4367	224.93425	1.89E+03	9.72E+03	3.45E+01	0.333	8	6	0.642	5.94	0.00134	0.501	0																1.31E+01	0.2139	224.93277	224.93692	0.5599	0.0418	0.8226	DETECTED	224.93436	4.86E+03	9.15E+03	3.6002	2.3001	2.30E+01	0.0024
535	2.35E+01	0.4606	983.98858	984.0024	1	0.0377	1.7504	983.99535	1.81E+03	8.06E+03	1.98E+01	0.208	5	2	0.861	0.36	0.00035	0.6988	0																							UNKNOWN
536	5.19E+00	0.4612	469.02683	469.03223		0.0457	0.7473	469.02952	2.87E+03	5.02E+03	9.84E+00	0.042	1	0	1	0	0	0	0																							UNKNOWN
537	2.95E-01	0.4619	72.00869	72.00988	1	0.2239	0.8143	72.00911	1.44E+03	2.77E+03	7.71E+00	0.125	3	1	0.76	2.8	0.0002	0.4629	0																							UNKNOWN
538	1.36E+00	0.4625	96.92107	96.92348	1	0.1888	0.7973	96.92215	1.34E+03	3.87E+03	7.82E+00	0.167	4	2	0.662	4.9	0.00048	0.4834	0																							UNKNOWN
539	3.12E+04	0.4643	248.97351	248.97411		0.039	1.6345	248.97381	1.61E+06	4.76E+06	2.27E+04	0.167	4	0	0.934	0.57	0.00014	0.249	0																							UNKNOWN
540	3.90E+02	0.4648	114.93396	114.93584	1	0.039	1.5101	114.93423	3.43E+04	1.17E+05	3.15E+02	0.125	3	0	0.936	0.39	0.00004	0.1996	0																							UNKNOWN
541	1.98E+01	0.4649	310.05676	310.0619	1	0.0381	1.48	310.05881	1.26E+03	8.14E+03	3.41E+01	0.292	7	8	0.854	1.53	0.00047	0.4879	0																							UNKNOWN
542	3.12E+01	0.4679	200.9407	200.9483		0.0352	1.4427	200.94521	1.99E+03	9.36E+03	4.59E+01	0.542	13	6	0.892	2.48	0.0005	0.4482	0																7.10E+00	0.4546	200.94343	200.94706	0.3996	0.0418	0.4605	DETECTED	200.94531	5.06E+03	8.58E+03	0.0277	0.5139	2.18E+01	0.0055
543	4.46E+01	0.4495	216.85302	216.85638	1	0.0352	1.0914	216.85462	1.73E+03	1.59E+04	6.26E+01	0.75	18	2	0.831	3.59	0.00078	0.5214	0																1.91E+01	0.6151	216.85331	216.85607	0.7635	0.0418	0.8792	DETECTED	216.8546	5.20E+03	1.20E+04	0.48	0.74	3.03E+01	0.0075
544	1.12E+01	0.4692	429.00839	429.0242	1	0.0352	1.373	429.01586	1.25E+03	4.08E+03	1.75E+01	0.458	11	5	0.82	2.63	0.00113	0.5058	0																							UNKNOWN
545	1.94E+01	0.4693	85.9993	86.00195	1	0.0378	0.9624	86.00038	2.95E+03	1.17E+04	3.24E+01	0.417	10	1	0.786	3.28	0.00028	0.6253	0																							UNKNOWN
546	2.78E+01	0.4891	143.98916	143.99647	1	0.0352	1.6233	143.99177	1.32E+03	2.23E+04	4.07E+01	0.792	19	6	0.856	2.47	0.00036	0.4612	0																5.81E+00	0.3859	143.99037	143.99647	0.2858	0.0418	0.8	DETECTED	143.99177	1.69E+03	5.22E+03	1.2333	1.1166	1.21E+01	0.0046
547	1.23E+01	0.5148	147.96106	147.96642	1	0.0352	1.4347	147.96312	1.31E+03	5.56E+03	2.20E+01	0.625	15	9	0.875	1.68	0.00025	0.4612	0																3.07E+00	0.2368	147.96186	147.96423	0.3111	0.0418	0.4605	DETECTED	147.96301	1.60E+03	4.50E+03	1.1765	1.0882	1.09E+01	0.0027
548	9.57E+01	0.472	368.08081	368.08625	1	0.0378	1.4788	368.082	3.48E+03	2.92E+04	8.60E+01	0.125	3	1	0.869	0.92	0.00034	0.4201	0																							UNKNOWN
549	2.57E+00	0.4558	150.88647	150.89143	1	0.0729	0.909	150.88885	1.35E+03	3.36E+03	1.52E+01	0.417	10	2	0.727	5.87	0.00089	0.7166	0																							UNKNOWN
550	3.04E-01	0.4738	547.90181	547.91602		0.3235	0.6033	547.90565	1.47E+03	2.55E+03	5.58E+00	0.083	2	0	0.725	2.91	0.0016	0.2265	0																							UNKNOWN
551	1.38E+01	0.4746	87.00472	87.00838	1	0.0418	1.2073	87.00616	2.45E+03	7.95E+03	1.68E+01	0.167	4	17	0.733	2.92	0.00025	0.4514	0																1.38E+01	0.2942	87.00476	87.00755	0.9297	0.0418	1.2073	DETECTED	87.00607	3.29E+03	7.44E+03	3.6819	2.3409	1.68E+01	0.0034
552	3.87E+01	0.4756	270.94116	270.94873	1	0.0352	1.4422	270.94397	1.45E+03	1.76E+04	4.07E+01	0.625	15	0	0.769	4.85	0.00131	0.4153	0																8.37E+00	0.5692	270.94164	270.94669	0.5744	0.0418	0.6642	DETECTED	270.94415	2.37E+03	6.76E+03	0.1957	0.5978	1.68E+01	0.0069
553	1.26E+00	0.476	203.89799	203.90415	1	0.0423	0.892	203.90081	1.49E+03	3.95E+03	6.56E+00	0.167	4	1	0.71	3.24	0.00066	0.4836	0																							UNKNOWN
554	3.96E+00	0.4762	529.12523	529.13392	1	0.3884	0.6954	529.1298	1.30E+03	1.21E+04	4.60E+01	1	24	0	0.917	2.79	0.00147	0.1332	0																2.40E+00	0.4775	529.12797	529.13242	0.0632	0.4039	0.6302	DETECTED	529.13002	1.42E+03	1.17E+04	2.2471	1.667	2.87E+01	0.0058
555	1.88E-01	0.478	292.89409	292.90583	1	0.2074	0.7105	292.89914	1.41E+03	2.87E+03	5.19E+00	0.083	2	1	0.741	2.06	0.0006	0.4163	0																							UNKNOWN
556	4.14E+01	0.4785	186.93013	186.93551	1	0.0377	1.7596	186.93379	1.52E+03	1.29E+04	4.07E+01	0.417	10	2	0.846	2.22	0.00041	0.6385	0																							UNKNOWN
557	6.27E+01	0.4795	75.00762	75.00987	1	0.0377	1.7617	75.00854	2.05E+03	1.53E+04	5.50E+01	0.5	12	7	0.822	3.16	0.00024	0.6024	0																3.61E+01	0.4775	75.00805	75.009	1.2562	0.0418	1.4789	DETECTED	75.00858	2.49E+03	1.40E+04	2.4453	1.6711	3.19E+01	0.0058
558	1.60E+02	0.4799	370.05573	370.06889	1	0.039	1.4993	370.06118	1.42E+03	3.17E+04	1.34E+02	0.167	4	0	0.923	0.45	0.00017	0.3696	0																							UNKNOWN
559	1.64E+01	0.4804	474.03351	474.04885	1	0.0457	1.4988	474.04482	3.12E+03	9.64E+03	2.18E+01	0.083	2	1	0.661	4	0.0019	0.1563	0																							UNKNOWN
560	3.05E-01	0.4822	479.01198	479.01948	1	0.1554	0.7773	479.01435	1.45E+03	2.93E+03	6.09E+00	0.083	2	0	0.811	0.88	0.00042	0.4951	0																3.05E-01	0.7297	479.01198	479.01948	0.0279	0.6981	0.7773	DETECTED	479.01456	1.45E+03	2.48E+03	2.5018	1.7509	6.09E+00	0.009
562	1.50E+01	0.4838	532.08538	532.08929		0.0391	0.9444	532.08757	5.35E+03	9.28E+03	2.10E+01	0.042	1	0	1	0	0	0	0																							UNKNOWN
563	3.13E+01	0.486	390.06188	390.06799	1	0.039	1.448	390.06387	1.66E+03	1.35E+04	5.41E+01	0.375	9	0	0.904	1.48	0.00058	0.3547	0																							UNKNOWN
564	9.32E-01	0.4865	129.05413	129.06061		0.0943	0.8639	129.05669	1.31E+03	3.58E+03	8.19E+00	0.333	8	5	0.69	5.35	0.00069	0.7	0																4.46E-01	0.4775	129.05559	129.05856	0.1109	0.4152	0.5397	DETECTED	129.05653	1.39E+03	3.07E+03	1.2004	1.1002	6.30E+00	0.0058
565	3.60E+00	0.4879	222.89058	222.89785	1	0.0423	1.0607	222.89396	1.39E+03	3.64E+03	7.44E+00	0.125	3	0	0.853	1.56	0.00035	0.2637	0																							UNKNOWN
566	1.33E+01	0.4887	217.00155	217.00443		0.0391	0.6115	217.0032	4.15E+03	1.57E+04	3.17E+01	0.083	2	0	0.82	1.99	0.00043	0.1219	0																							UNKNOWN
568	7.82E+00	0.4923	683.08994	683.10811	1	0.0377	1.4296	683.10223	1.35E+03	4.26E+03	1.05E+01	0.083	2	6	0.976	0.17	0.00011	0.0451	0																							UNKNOWN
569	3.96E+00	0.4929	394.03797	394.04553	1	0.0381	0.7745	394.04205	1.85E+03	4.20E+03	9.73E+00	0.125	3	15	0.95	0.35	0.00014	0.1498	0																							UNKNOWN
570	3.64E-01	0.493	213.01313	213.01716		0.4564	0.5469	213.01465	1.42E+03	2.44E+03	6.40E+00	0.042	1	0	1	0	0	0	0																							UNKNOWN
571	5.66E-01	0.4931	429.01423	429.02135		0.4578	0.5709	429.01794	1.85E+03	2.95E+03	6.68E+00	0.042	1	9	1	0	0	0	0																							UNKNOWN
572	1.07E+01	0.4934	556.15116	556.16039	1	0.0381	1.0688	556.1564	1.65E+03	5.02E+03	2.16E+01	0.25	6	8	0.83	1.04	0.00058	0.8383	0																							UNKNOWN
573	2.31E+00	0.4945	488.98094	488.99302	1	0.0377	0.8117	488.98808	1.53E+03	4.25E+03	1.06E+01	0.125	3	4	0.726	3.52	0.00172	0.3613	0																							UNKNOWN
574	2.05E+01	0.4958	154.03585	154.03972	1	0.0375	1.4828	154.03716	1.28E+03	1.14E+04	4.19E+01	0.792	19	7	0.827	2.47	0.00038	0.7548	0																							UNKNOWN
575	1.13E+01	0.4964	224.93156	224.93461	1	0.0377	0.7619	224.93303	6.01E+03	1.08E+04	2.00E+01	0.042	1	8	1	0	0	0	0																							UNKNOWN
577	1.56E+01	0.4988	339.19544	339.20477	1	0.0377	1.3635	339.20072	1.47E+03	5.15E+03	1.94E+01	0.542	13	3	0.838	2.68	0.00091	0.5652	0																4.17E+00	0.3973	339.1979	339.20459	0.2036	0.0418	0.5963	DETECTED	339.20059	1.95E+03	4.42E+03	0.5806	0.7903	1.09E+01	0.0047
578	3.38E+01	0.4992	371.05671	371.06338	1	0.0377	1.4664	371.05939	2.38E+03	1.37E+04	5.56E+01	0.292	7	1	0.855	0.97	0.00036	0.823	0																							UNKNOWN
579	1.25E+02	0.5021	62.99233	62.99673	1	0.0381	1.6125	62.99565	9.08E+03	3.65E+04	1.09E+02	0.333	8	1	0.595	6.66	0.00042	0.7984	0																7.56E+01	0.6495	62.99295	62.99673	1.3979	0.0418	1.445	DETECTED	62.99574	1.57E+04	2.87E+04	1.3396	1.1698	6.57E+01	0.0079
580	2.06E+01	0.5024	1037.92506	1037.93603	1	0.0377	1.6124	1037.93035	1.63E+03	8.43E+03	3.15E+01	0.292	7	11	0.854	0.62	0.00064	0.873	0																1.05E+01	0.638	1037.92681	1037.93334	0.703	0.0418	0.7773	DETECTED	1037.93021	4.07E+03	7.19E+03	0.25	0.625	1.76E+01	0.0078
581	6.87E+00	0.4082	120.94319	120.95012	1	0.0377	1.4228	120.94802	1.34E+03	4.66E+03	1.28E+01	0.125	3	15	0.934	0.6	0.00007	0.141	0																5.29E+00	0.5234	120.94382	120.94935	0.6673	0.4718	1.3997	DETECTED	120.94801	1.53E+03	4.49E+03	19.4989	10.2494	9.46E+00	0.0063
583	9.38E+00	0.5057	181.00876	181.01294		0.0395	0.6229	181.01026	1.94E+03	6.83E+03	2.25E+01	0.125	3	10	0.928	0.8	0.00015	0.1296	0																							UNKNOWN
584	2.40E-01	0.5078	102.92203	102.9245		0.4449	0.5241	102.92305	1.38E+03	2.53E+03	5.16E+00	0.042	1	6	1	0	0	0	0																							UNKNOWN
585	8.54E+02	0.5078	117.92857	117.92926	1	0.039	1.9972	117.92883	5.54E+03	2.32E+05	6.67E+02	0.125	3	0	0.94	0.5	0.00006	0.191	0																							UNKNOWN
586	1.76E+01	0.4522	195.90445	195.9102	1	0.0375	1.4413	195.90648	1.31E+03	7.55E+03	4.14E+01	0.833	20	9	0.862	1.98	0.00039	0.4503	0																9.69E+00	0.3285	195.90563	195.90801	0.4543	0.0418	0.8905	DETECTED	195.90652	2.83E+03	6.03E+03	2	1.5	1.54E+01	0.0039
587	8.89E+00	0.5103	304.93688	304.93991	1	0.0457	0.7699	304.93859	3.77E+03	8.41E+03	1.67E+01	0.042	1	1	1	0	0	0	0																							UNKNOWN
588	2.83E-01	0.5118	163.99312	163.99478		0.5144	0.5823	163.994	1.80E+03	3.41E+03	7.95E+00	0.042	1	0	1	0	0	0	0																							UNKNOWN
589	1.03E+02	0.5122	202.9662	202.97111		0.039	1.6459	202.96946	1.73E+03	1.68E+04	8.79E+01	0.083	2	0	0.967	0.02	0	0.1241	0																							UNKNOWN
590	3.14E+02	0.5148	981.99486	982.00302	1	0.039	1.6351	981.99676	6.56E+03	6.36E+04	2.63E+02	0.25	6	0	0.928	0.18	0.00018	0.5022	0																1.73E+02	0.5005	981.99526	982.00271	1.3946	0.0418	1.4563	DETECTED	981.99674	8.08E+03	5.68E+04	2.125	1.5625	1.39E+02	0.006
591	1.42E+00	0.5309	125.92725	125.93185		0.0457	1.1178	125.92882	1.35E+03	3.13E+03	8.14E+00	0.375	9	3	0.643	5.92	0.00075	0.9333	0																							UNKNOWN
592	8.30E+00	0.5166	450.07677	450.08946		0.0375	0.9882	450.08298	1.37E+03	3.78E+03	1.76E+01	0.25	6	2	0.749	3.46	0.00156	0.2951	0																5.14E+00	0.6953	450.0776	450.08946	0.5487	0.0418	0.8113	DETECTED	450.08257	1.89E+03	3.70E+03	0.193	0.5965	9.10E+00	0.0085
593	1.14E+00	0.5173	248.0551	248.06078		0.0457	0.9178	248.05739	1.45E+03	2.96E+03	6.26E+00	0.125	3	0	0.735	2.12	0.00053	0.7061	0																							UNKNOWN
594	3.14E+01	0.521	73.0282	73.03027	1	0.0352	1.7629	73.02933	1.75E+03	1.02E+04	3.59E+01	0.792	19	9	0.838	2.25	0.00016	0.8225	0																							UNKNOWN
595	3.45E-01	0.5191	177.90741	177.91107	1	0.4449	0.5354	177.90992	1.41E+03	2.30E+03	5.80E+00	0.042	1	0	1	0	0	0	0																							UNKNOWN
596	2.83E-01	0.5191	473.01827	473.02789	1	0.4676	0.5468	473.02232	1.55E+03	2.43E+03	5.62E+00	0.042	1	0	1	0	0	0	0																							UNKNOWN
597	5.38E+02	0.5196	100.98501	100.98704	1	0.0377	1.9746	100.98561	2.49E+03	1.50E+05	4.50E+02	0.375	9	0	0.886	1.13	0.00011	0.686	0																3.53E+02	0.5692	100.98501	100.98595	1.4499	0.0418	1.4676	DETECTED	100.98561	2.66E+03	1.32E+05	1.6909	1.3491	2.91E+02	0.0069
599	3.30E+01	0.5216	85.00122	85.00593	1	0.0352	1.9062	85.00429	1.81E+03	1.28E+04	3.37E+01	0.875	21	6	0.879	1.81	0.00015	0.6175	0																1.06E+01	0.7641	85.00369	85.00489	0.7451	0.0418	0.7886	DETECTED	85.0043	3.82E+03	9.05E+03	0.0476	0.5238	2.04E+01	0.0094
600	1.61E+02	0.5222	146.96579	146.9673	1	0.0433	1.4918	146.96613	1.22E+03	6.67E+04	1.53E+02	0.042	1	2	1	0	0	0	0																							UNKNOWN
601	1.03E+00	0.5234	373.04873	373.05428	1	0.4017	0.5827	373.05253	3.16E+03	5.44E+03	7.92E+00	0.042	1	3	1	0	0	0	0																							UNKNOWN
602	3.97E+01	0.5245	328.98288	328.98548	1	0.0457	1.5394	328.98436	2.13E+03	1.72E+04	3.40E+01	0.083	2	0	0.832	0.7	0.00023	0.4607	0																							UNKNOWN
603	2.75E+00	0.5263	182.02801	182.03337		0.0396	0.8225	182.03012	1.40E+03	4.19E+03	1.87E+01	0.125	3	0	0.606	4.28	0.00078	0.6297	0																							UNKNOWN
604	6.86E+01	0.5286	806.98794	806.9904	1	0.4185	0.7693	806.98938	7.10E+04	1.11E+05	2.62E+02	0.042	1	0	1	0	0	0	0																							UNKNOWN
605	4.06E+00	0.53	416.89508	416.90267		0.0457	0.6567	416.89941	1.50E+03	4.22E+03	8.28E+00	0.042	1	6	1	0	0	0	0																							UNKNOWN
606	6.79E+00	0.5304	326.04013	326.05101		0.5046	1.4438	326.04606	1.87E+03	4.89E+03	1.08E+01	0.042	1	3	1	0	0	0	0																							UNKNOWN
607	4.24E+01	0.4356	136.891	136.89463	1	0.0377	1.4337	136.89215	2.20E+03	2.18E+04	6.25E+01	0.042	1	13	1	0	0	0	0																4.23E+01	0.6495	136.89138	136.89288	1.4294	0.0418	1.4337	DETECTED	136.89217	8.33E+03	1.78E+04	1.3207	1.1604	3.76E+01	0.0079
608	1.43E+01	0.5305	143.01868	143.02126	1	0.0391	0.8425	143.01967	6.64E+03	1.12E+04	2.35E+01	0.042	1	0	1	0	0	0	0																							UNKNOWN
609	5.51E+00	0.5305	256.84649	256.85101	1	0.0391	0.8878	256.84867	1.67E+03	4.23E+03	9.71E+00	0.042	1	6	1	0	0	0	0																							UNKNOWN
610	8.54E+01	0.5324	180.92512	180.92953	1	0.0375	1.5167	180.92673	1.30E+03	1.91E+04	8.67E+01	0.708	17	4	0.84	3.56	0.00064	0.7006	0																2.35E+01	0.6495	180.92573	180.92808	0.7411	0.0418	0.8679	DETECTED	180.92671	6.59E+03	1.41E+04	0.3774	0.6887	3.64E+01	0.0079
611	5.67E+00	0.5331	78.95957	78.96341		0.2528	0.9702	78.96146	5.06E+03	1.14E+04	2.58E+01	0.083	2	1	0.613	4.3	0.00034	0.2604	0																							UNKNOWN
612	3.82E+00	0.5348	273.91401	273.92304	1	0.0388	1.3956	273.91851	1.35E+03	3.54E+03	1.28E+01	0.208	5	3	0.816	1.81	0.0005	0.5212	0																							UNKNOWN
613	5.06E-01	0.5352	480.01626	480.02573		0.4086	0.5331	480.0208	1.45E+03	2.77E+03	6.72E+00	0.042	1	6	1	0	0	0	0																							UNKNOWN
614	4.23E-01	0.5378	331.07573	331.08602	1	0.3956	0.6845	331.08223	1.37E+03	2.72E+03	6.56E+00	0.125	3	0	0.631	5.5	0.00182	0.2575	0																							UNKNOWN
615	4.71E+01	0.5392	246.89663	246.90318	1	0.0375	1.4913	246.89933	1.27E+03	1.36E+04	4.91E+01	0.583	14	9	0.795	3.68	0.00091	0.4679	0																							UNKNOWN
616	3.18E+00	0.5398	614.08663	614.09515		0.0457	0.6907	614.09123	1.51E+03	3.37E+03	6.59E+00	0.042	1	0	1	0	0	0	0																							UNKNOWN
617	3.82E+02	0.5409	227.01291	227.01613	1	0.039	1.7309	227.01458	8.38E+03	5.80E+04	2.86E+02	0.083	2	0	0.91	0.29	0.00006	0.2754	0																							UNKNOWN
618	4.80E+00	0.7297	192.99664	193.0022		0.2268	1.239	192.99967	1.33E+03	3.92E+03	1.04E+01	0.125	3	11	0.803	2.27	0.00044	0.3499	0																							UNKNOWN
619	4.20E+00	0.5417	448.97715	448.98808	1	0.0377	0.8554	448.98142	1.32E+03	3.84E+03	8.42E+00	0.25	6	7	0.858	2	0.0009	0.4295	0																2.30E+00	0.6036	448.97743	448.98681	0.4013	0.2681	0.7207	DETECTED	448.98121	1.46E+03	3.05E+03	0.3793	0.6896	7.51E+00	0.0074
621	9.15E+00	0.4827	637.14632	637.16218	1	0.0352	1.4536	637.1563	1.21E+03	6.16E+03	1.69E+01	0.583	14	6	0.841	2.48	0.00158	0.6828	0																							UNKNOWN
622	8.98E-01	0.5464	423.97355	423.98826		0.2352	0.7865	423.98237	1.62E+03	3.36E+03	8.07E+00	0.083	2	0	0.755	1.95	0.00083	0.3945	0																							UNKNOWN
624	3.19E-01	0.5484	286.88399	286.88953		0.4921	0.56	286.88662	1.81E+03	2.85E+03	7.19E+00	0.042	1	0	1	0	0	0	0																							UNKNOWN
625	1.80E+01	0.5496	577.13102	577.14029	1	0.0396	1.4748	577.13625	1.29E+03	1.27E+04	3.01E+01	0.375	9	2	0.861	1.07	0.00061	0.7379	0																1.80E+01	0.087	577.13399	577.13813	0.587	0.0418	0.8565	DETECTED	577.13618	6.98E+03	1.14E+04	16.9989	8.9994	2.80E+01	0
626	1.76E+00	0.5496	330.89395	330.90232	1	0.5889	0.9396	330.89809	1.65E+03	3.39E+03	6.70E+00	0.042	1	6	1	0	0	0	0																							UNKNOWN
628	3.47E+00	0.5527	535.96028	535.97429		0.0396	0.9511	535.96591	1.38E+03	3.41E+03	9.90E+00	0.208	5	1	0.776	4.1	0.0022	0.3536	0																							UNKNOWN
629	4.56E+00	0.5535	91.02934	91.0331		0.045	1.0448	91.03079	2.11E+03	6.62E+03	1.24E+01	0.083	2	4	0.688	3.48	0.00032	0.203	0																							UNKNOWN
630	1.96E+01	0.5558	414.02352	414.02687	1	0.0448	0.8256	414.0253	7.60E+03	1.40E+04	3.30E+01	0.042	1	4	1	0	0	0	0																							UNKNOWN
631	3.68E+00	0.5561	66.00564	66.01392	1	0.0457	1.3365	66.01044	1.37E+03	4.41E+03	1.02E+01	0.333	8	4	0.747	3.94	0.00026	0.6255	0																							UNKNOWN
632	1.14E+00	0.5561	82.95332	82.95534		0.3776	0.763	82.95384	1.37E+03	2.72E+03	1.01E+01	0.125	3	3	0.641	5.13	0.00043	0.3106	0																							UNKNOWN
633	2.56E+00	0.5565	183.98798	183.99556	1	0.1414	0.8802	183.99103	1.37E+03	3.36E+03	1.14E+01	0.208	5	0	0.689	3.85	0.00071	0.6224	0																4.84E-01	0.4202	183.98853	183.99289	0.0972	0.3586	0.4718	DETECTED	183.99094	1.49E+03	2.60E+03	0.9997	0.9999	6.69E+00	0.005
634	4.39E-01	0.5593	66.00732	66.01414	1	0.2568	0.8231	66.01077	1.46E+03	3.00E+03	6.87E+00	0.083	2	3	0.741	1.91	0.00013	0.4615	0																4.39E-01	0.3285	66.00868	66.01377	0.2095	0.2568	0.3586	DETECTED	66.01071	1.46E+03	3.00E+03	0.5	0.75	6.87E+00	0.0039
635	3.41E+01	0.5599	156.96125	156.96569		0.0391	1.5328	156.96362	2.07E+03	1.31E+04	3.05E+01	0.083	2	0	0.666	3.4	0.00053	0.3152	0																							UNKNOWN
636	2.29E+01	0.5626	173.95561	173.95924	1	0.4011	1.4309	173.95737	2.35E+03	5.81E+03	3.36E+01	0.042	1	16	1	0	0	0	0																							UNKNOWN
637	5.75E+00	0.563	171.95848	171.96468	1	0.0378	1.4121	171.96092	1.28E+03	4.22E+03	1.54E+01	0.375	9	4	0.786	4	0.00069	0.6483	0																							UNKNOWN
638	2.09E+01	0.4742	136.99064	136.99411	1	0.039	1.0915	136.99196	5.73E+03	1.41E+04	4.22E+01	0.042	1	14	1	0	0	0	0																2.04E+01	0.4775	136.99083	136.99411	0.8519	0.0418	0.981	DETECTED	136.99218	7.73E+03	1.30E+04	1.1842	1.0921	2.76E+01	0.0058
639	1.90E-01	0.5658	75.9617	75.9625		0.5521	0.62	75.96216	1.43E+03	2.76E+03	4.84E+00	0.042	1	1	1	0	0	0	0																							UNKNOWN
640	1.36E+00	0.5667	429.99791	430.00862	1	0.117	0.9562	430.00262	1.33E+03	2.63E+03	8.61E+00	0.167	4	2	0.605	4.15	0.00178	0.7179	0																7.44E-01	0.4088	429.99791	430.00692	0.1788	0.336	0.5171	DETECTED	430.00364	1.41E+03	2.33E+03	1.6664	1.3332	5.74E+00	0.0049
641	9.78E-01	0.5671	278.82645	278.83219		0.0491	0.9243	278.82934	1.34E+03	3.06E+03	8.61E+00	0.25	6	1	0.83	1.4	0.00039	0.6666	0																							UNKNOWN
643	2.29E-01	0.5676	285.91915	285.92326	1	0.5262	0.5941	285.92146	1.40E+03	2.22E+03	5.48E+00	0.042	1	0	1	0	0	0	0																							UNKNOWN
644	1.77E+02	0.3861	194.90511	194.90789	1	0.0377	1.5031	194.9061	1.84E+03	3.66E+04	1.77E+02	0.042	1	14	1	0	0	0	0																8.97E+01	0.5692	194.90542	194.90789	1.3083	0.0418	1.4563	DETECTED	194.90608	1.84E+03	3.05E+04	1.6723	1.351	7.80E+01	0.0069
645	1.70E+01	0.5682	198.88971	198.89762	1	0.0378	1.3801	198.89332	1.39E+03	6.98E+03	2.58E+01	0.417	10	2	0.801	1.74	0.00035	0.8391	0																							UNKNOWN
647	3.52E+01	0.578	121.94274	121.94657	1	0.0377	1.5441	121.94408	1.25E+03	1.77E+04	3.36E+01	0.833	20	4	0.892	1.15	0.00014	0.5408	0																							UNKNOWN
648	5.34E-01	0.5807	139.02163	139.02722	1	0.5397	0.6642	139.02427	1.55E+03	2.70E+03	5.88E+00	0.042	1	0	1	0	0	0	0																5.34E-01	0.5807	139.02163	139.02722	0.1312	0.5397	0.6642	DETECTED	139.02427	1.55E+03	2.70E+03	2.6667	1.8333	5.88E+00	0.0071
650	3.53E+00	0.5811	330.89138	330.89922	1	0.0423	1.0069	330.89545	1.34E+03	3.98E+03	9.60E+00	0.167	4	7	0.775	2.07	0.00069	0.542	0																							UNKNOWN
651	8.78E+01	0.5813	262.98645	262.99036		0.039	1.4551	262.98886	5.35E+03	1.94E+04	7.92E+01	0.167	4	3	0.858	1.37	0.00036	0.42	0																							UNKNOWN
652	7.45E-01	0.5819	293.91429	293.92013		0.4864	0.6674	293.91811	1.35E+03	2.89E+03	7.02E+00	0.083	2	0	0.966	0.16	0.00005	0.0904	0																							UNKNOWN
653	3.18E+00	0.582	312.17035	312.17575	1	0.5131	1.011	312.1729	1.35E+03	2.72E+03	9.19E+00	0.042	1	6	1	0	0	0	0																							UNKNOWN
654	1.64E+02	0.5821	184.96561	184.96892	1	0.039	1.4654	184.96739	5.74E+03	3.08E+04	1.46E+02	0.25	6	1	0.795	3.45	0.00064	0.4889	0																7.81E+01	0.4661	184.96637	184.96849	1.3444	0.0418	1.4223	DETECTED	184.96746	1.03E+04	2.70E+04	2.2974	1.6487	6.94E+01	0.0056
655	2.08E+02	0.5849	982.99006	982.99644	1	0.039	1.7596	982.99337	5.55E+03	3.80E+04	1.63E+02	0.167	4	0	0.904	0.29	0.00028	0.5422	0																							UNKNOWN
656	3.52E+00	0.5852	89.02221	89.02525		0.4017	1.0241	89.02403	1.44E+03	4.40E+03	8.72E+00	0.083	2	20	0.97	0.29	0.00003	0.0352	0																							UNKNOWN
657	1.49E+01	0.5856	519.98159	519.9941	1	0.0391	1.4222	519.98971	1.80E+03	1.05E+04	2.62E+01	0.208	5	7	0.827	3.2	0.00166	0.1777	0																							UNKNOWN
658	7.36E-01	0.5864	79.9568	79.95819	1	0.2696	0.9358	79.95745	1.32E+03	3.59E+03	7.63E+00	0.208	5	5	0.756	3.18	0.00025	0.5888	0																7.36E-01	0.8673	79.957	79.95819	0.1478	0.7547	0.9358	DETECTED	79.95756	1.41E+03	3.37E+03	0.7778	0.8889	7.63E+00	0.0107
659	2.32E-01	0.5911	541.9711	541.97627		0.536	0.6152	541.97407	1.38E+03	2.12E+03	4.24E+00	0.042	1	0	1	0	0	0	0																							UNKNOWN
660	1.15E+00	0.5918	221.96837	221.97353	1	0.0406	1.0919	221.97119	1.40E+03	3.39E+03	1.00E+01	0.208	5	0	0.684	3.57	0.00079	0.9765	0																							UNKNOWN
661	3.54E+00	0.5926	428.09968	428.10633		0.0757	0.8651	428.10292	2.07E+03	4.28E+03	1.06E+01	0.083	2	0	0.889	0.25	0.00011	0.3676	0																3.54E+00	0.4088	428.09968	428.10633	0.2814	0.0757	0.5397	DETECTED	428.10286	2.29E+03	4.28E+03	0.4138	0.7069	1.06E+01	0.0049
662	4.81E+01	0.5935	281.2477	281.24986	1	0.0388	1.4932	281.24882	3.57E+03	1.80E+04	4.48E+01	0.125	3	2	0.882	0.15	0.00004	0.511	0																2.34E+01	0.4088	281.24818	281.24942	0.3744	0.0418	0.7207	DETECTED	281.24884	1.19E+04	1.80E+04	0.8749	0.9375	4.48E+01	0.0049
663	1.53E+00	0.5942	221.07925	221.08748		0.405	0.8123	221.08275	1.42E+03	2.86E+03	9.56E+00	0.083	2	14	0.599	4.76	0.00105	0.1772	0																							UNKNOWN
664	7.43E-01	0.5943	80.011	80.01256		0.5656	0.7806	80.01153	1.33E+03	2.77E+03	5.78E+00	0.042	1	0	1	0	0	0	0																							UNKNOWN
665	8.04E+00	0.5952	475.03185	475.0485	1	0.0391	1.431	475.04155	1.39E+03	3.68E+03	8.33E+00	0.167	4	1	0.583	6.62	0.00315	0.3832	0																							UNKNOWN
668	1.44E+02	0.5979	156.92005	156.92264	1	0.039	1.6125	156.92111	1.32E+03	3.11E+04	1.31E+02	0.417	10	2	0.773	3.44	0.00054	0.864	0																7.86E+01	0.6609	156.92052	156.92207	1.3649	0.0418	1.445	DETECTED	156.92102	3.83E+03	2.70E+04	1.2817	1.1481	6.68E+01	0.0081
669	5.12E+00	0.5986	436.00444	436.01374		0.0423	1.0154	436.00864	1.31E+03	4.51E+03	1.18E+01	0.292	7	2	0.888	1.41	0.00061	0.2116	0																2.39E+00	0.6724	436.00469	436.01269	0.3196	0.4718	0.8452	DETECTED	436.00842	1.87E+03	3.54E+03	0.9411	0.9705	8.70E+00	0.0082
670	1.07E+01	0.581	603.96644	603.97979	1	0.0375	1.4296	603.97185	1.46E+03	6.45E+03	1.28E+01	0.042	1	12	1	0	0	0	0																8.23E+00	0.2942	603.96809	603.97979	0.1437	0.0418	0.9244	DETECTED	603.97197	2.94E+03	5.21E+03	2.5455	1.7727	1.28E+01	0.0034
671	3.45E+00	0.6811	233.0184	233.02276		0.4389	1.0222	233.02057	1.64E+03	4.68E+03	1.21E+01	0.125	3	13	0.955	0.56	0.00013	0.0963	0																							UNKNOWN
672	1.06E+01	0.6031	222.96446	222.97327	1	0.039	1.4874	222.96742	1.51E+03	7.47E+03	2.70E+01	0.458	11	5	0.743	3.52	0.00079	0.8281	0																7.97E+00	0.3629	222.96514	222.96878	0.4557	0.0418	0.7886	DETECTED	222.9675	2.54E+03	6.04E+03	1.3571	1.1786	1.52E+01	0.0043
673	7.26E+00	0.6034	104.99839	105.00271		0.0375	1.4749	105.00032	1.35E+03	4.43E+03	1.49E+01	0.333	8	4	0.785	1.94	0.0002	0.9909	0																							UNKNOWN
674	1.49E-01	0.6036	245.01201	245.01822		0.5714	0.6393	245.01446	1.43E+03	2.46E+03	3.63E+00	0.042	1	0	1	0	0	0	0																							UNKNOWN
675	1.02E+00	0.6036	557.95556	557.97244	1	0.2314	0.9161	557.96321	1.35E+03	2.50E+03	1.17E+01	0.167	4	0	0.761	3.26	0.00182	0.5653	0																							UNKNOWN
676	2.63E+01	0.6061	425.98871	426.00482	1	0.0406	1.448	425.9966	1.28E+03	1.44E+04	5.14E+01	0.25	6	10	0.865	2.34	0.001	0.1865	0																1.02E+01	0.6953	425.99414	425.99902	0.1682	0.4152	0.8792	DETECTED	425.99627	6.65E+03	1.21E+04	0.7083	0.8542	2.99E+01	0.0085
677	9.18E+00	0.6075	156.95198	156.95887		0.0433	0.7789	156.95593	3.73E+03	6.74E+03	1.66E+01	0.042	1	3	1	0	0	0	0																							UNKNOWN
678	1.06E+02	0.6067	164.97512	164.98269	1	0.0377	1.9468	164.97824	1.80E+03	3.95E+04	9.67E+01	0.5	12	6	0.826	3.41	0.00056	0.829	0																							UNKNOWN
679	1.05E+02	0.6127	160.93126	160.93848	1	0.0377	1.6232	160.93679	1.78E+03	1.95E+04	8.74E+01	0.417	10	0	0.744	5.56	0.00089	0.7216	0																5.03E+01	0.7183	160.93481	160.93806	1.3859	0.0418	1.5355	DETECTED	160.93697	2.03E+03	1.75E+04	1.1412	1.1186	4.34E+01	0.0088
680	5.16E-01	0.6127	683.90794	683.92405		0.5854	0.7891	683.91336	1.43E+03	2.41E+03	3.62E+00	0.042	1	0	1	0	0	0	0																							UNKNOWN
681	4.15E+01	0.6147	956.97103	956.97851	1	0.039	1.6259	956.9748	4.98E+03	1.37E+04	6.29E+01	0.083	2	0	0.92	0.1	0.00009	0.2903	0																							UNKNOWN
682	1.87E+01	0.6149	496.01666	496.03003	1	0.0377	1.4262	496.02465	1.82E+03	7.41E+03	2.89E+01	0.667	16	9	0.717	6.47	0.00321	0.8195	0																1.53E+01	0.7183	496.01743	496.0297	1.308	0.0418	1.4223	DETECTED	496.02456	2.38E+03	6.27E+03	1.0678	1.0339	1.54E+01	0.0088
684	9.50E+00	0.6171	246.97677	246.98263	1	0.0377	1.2258	246.98007	1.68E+03	6.46E+03	2.17E+01	0.333	8	2	0.726	4.71	0.00116	0.5642	0																3.66E+00	0.7297	246.97744	246.98263	0.2183	0.5397	0.9923	DETECTED	246.98024	1.82E+03	4.75E+03	1.5	1.25	1.19E+01	0.009
685	1.49E+01	0.6174	364.05211	364.05811	1	0.4125	1.5139	364.05598	1.28E+03	8.83E+03	2.06E+01	0.208	5	11	0.887	1.21	0.00044	0.3614	0																6.84E+00	0.7985	364.05434	364.05701	0.3396	0.5397	0.9697	DETECTED	364.05586	4.35E+03	7.49E+03	0.7273	0.8636	1.85E+01	0.0098
686	1.61E+01	0.618	265.14604	265.14998		0.0377	1.3395	265.14815	1.94E+03	7.43E+03	3.23E+01	0.5	12	7	0.859	2.11	0.00056	0.546	0																							UNKNOWN
687	6.09E+00	0.6182	137.89092	137.89695	1	0.0375	1.408	137.89318	1.32E+03	4.80E+03	1.03E+01	0.5	12	6	0.772	2.81	0.00039	0.8705	0																2.76E+00	1.0163	137.89099	137.89511	0.2885	0.7207	1.196	DETECTED	137.893	1.80E+03	4.33E+03	0.68	0.84	9.28E+00	0.0126
688	2.63E-01	0.6203	254.84562	254.85325	1	0.5587	0.6642	254.85032	1.36E+03	2.39E+03	5.96E+00	0.083	2	0	0.658	4.37	0.00111	0.0584	0																2.63E-01	0.6495	254.84752	254.85298	0.0704	0.5963	0.6642	DETECTED	254.85088	1.40E+03	2.39E+03	0.5	0.75	5.96E+00	0.0079
689	4.19E+01	0.6205	286.96921	286.97838		0.0391	1.5507	286.97341	1.42E+03	1.85E+04	3.66E+01	0.208	5	4	0.792	2.87	0.00082	0.4873	0																							UNKNOWN
690	8.08E+01	0.621	144.97176	144.98045	1	0.0352	1.8987	144.97561	1.46E+03	2.60E+04	8.46E+01	0.75	18	3	0.809	3.86	0.00056	0.6932	0																							UNKNOWN
691	1.06E+01	0.621	459.29197	459.29529	1	0.0406	0.7309	459.29375	5.22E+03	9.33E+03	2.05E+01	0.042	1	7	1	0	0	0	0																							UNKNOWN
692	4.50E+01	0.6213	329.07927	329.0898	1	0.039	1.5107	329.08471	1.79E+03	1.90E+04	6.77E+01	0.542	13	3	0.818	2.46	0.00081	0.7335	0																							UNKNOWN
693	2.11E+01	0.6221	178.96175	178.96834		0.0375	1.6615	178.96405	1.19E+03	8.70E+03	4.83E+01	0.708	17	8	0.726	6.66	0.00119	0.8797	0																1.36E+01	0.9819	178.96201	178.96724	0.6411	0.5736	1.4337	DETECTED	178.96404	2.79E+03	8.46E+03	1.1715	1.0857	2.19E+01	0.0122
694	5.08E+00	0.414	157.12116	157.12529		0.0352	0.8123	157.12329	1.37E+03	4.78E+03	1.67E+01	0.125	3	14	0.893	1.07	0.00017	0.172	0																							UNKNOWN
696	1.13E+00	0.624	489.99182	490.00259	1	0.6162	0.8086	489.99687	2.08E+03	4.11E+03	9.30E+00	0.042	1	3	1	0	0	0	0																							UNKNOWN
697	1.20E+01	0.8168	77.96868	77.97153	1	0.039	1.6044	77.96983	1.30E+03	7.13E+03	2.65E+01	0.042	1	21	1	0	0	0	0																							UNKNOWN
698	2.62E+01	0.6335	449.99914	450.01544	1	0.0377	1.4073	450.00479	2.69E+03	1.05E+04	3.91E+01	0.333	8	4	0.758	4.67	0.0021	0.8023	0																1.17E+01	0.191	450.0009	450.01004	0.5573	0.0418	0.766	DETECTED	450.0049	5.08E+03	8.72E+03	3.9227	2.4614	2.15E+01	0.0021
699	1.20E+02	0.6335	184.93702	184.94129	1	0.0377	1.967	184.93837	1.33E+03	3.08E+04	1.04E+02	0.375	9	0	0.833	2	0.00037	0.8388	0																7.93E+01	0.191	184.9378	184.93904	1.3961	0.0418	1.4789	DETECTED	184.93837	3.34E+03	2.63E+04	9.3171	4.8843	6.76E+01	0.0021
700	3.37E-01	0.6372	342.82678	342.83181		0.5854	0.7014	342.82958	1.45E+03	2.42E+03	5.83E+00	0.083	2	0	0.781	2.84	0.00097	0.0236	0																							UNKNOWN
701	9.64E-01	0.7259	457.02786	457.03728	1	0.4011	1.0519	457.03232	1.41E+03	3.02E+03	1.25E+01	0.042	1	5	1	0	0	0	0																2.73E-01	0.787	457.03045	457.03505	0.0509	0.7434	0.8113	DETECTED	457.0324	1.41E+03	2.59E+03	1	1	6.38E+00	0.0097
702	3.53E+00	0.638	325.04915	325.05412	1	0.4794	0.9094	325.05112	2.75E+03	5.71E+03	1.14E+01	0.042	1	23	1	0	0	0	0																							UNKNOWN
703	5.90E+00	0.6387	785.96805	785.98686		0.4185	1.5004	785.97926	1.43E+03	3.78E+03	8.73E+00	0.25	6	8	0.888	1.95	0.00153	0.3157	0																2.68E+00	0.8443	785.97558	785.98686	0.2728	0.5963	1.0036	DETECTED	785.97938	1.77E+03	3.23E+03	0.7143	0.8571	7.91E+00	0.0104
704	7.68E+00	0.4488	84.00762	84.01224	1	0.0375	1.4759	84.00938	1.31E+03	5.18E+03	1.47E+01	0.208	5	21	0.824	2.72	0.00023	0.4263	0																7.68E+00	0.6151	84.00821	84.01094	0.8719	0.0418	1.2413	DETECTED	84.00937	1.53E+03	4.65E+03	1.12	1.06	1.05E+01	0.0075
705	8.82E+00	0.6427	451.0834	451.08874	1	0.0391	0.8991	451.0864	3.29E+03	6.27E+03	1.42E+01	0.042	1	0	1	0	0	0	0																							UNKNOWN
706	1.66E+00	0.6433	465.33408	465.34371		0.3337	0.7361	465.33924	1.37E+03	2.99E+03	7.79E+00	0.125	3	2	0.818	2.54	0.00118	0.2034	0																7.44E-01	0.7183	465.33408	465.3421	0.0418	0.551	0.7321	DETECTED	465.33871	1.41E+03	2.45E+03	0.1428	0.5714	6.02E+00	0.0088
707	1.57E+00	0.6434	225.90958	225.9164		0.4157	0.891	225.91326	1.34E+03	3.58E+03	8.40E+00	0.167	4	2	0.786	2.95	0.00067	0.3585	0																							UNKNOWN
708	8.03E+00	0.6448	81.98973	81.99241		0.0378	1.448	81.99094	1.38E+03	6.58E+03	1.31E+01	0.625	15	14	0.816	4.26	0.00035	0.7393	0																8.03E+00	0.4088	81.98998	81.99206	0.2138	0.0418	1.4337	DETECTED	81.99097	1.41E+03	4.36E+03	2.8437	1.9218	9.86E+00	0.0049
710	3.19E-01	0.649	242.89485	242.89858		0.5882	0.6674	242.89649	1.45E+03	2.55E+03	6.31E+00	0.042	1	3	1	0	0	0	0																							UNKNOWN
711	1.61E+01	0.6492	405.01342	405.01834	1	0.4678	1.4636	405.01635	1.60E+03	7.06E+03	2.35E+01	0.042	1	7	1	0	0	0	0																							UNKNOWN
712	1.18E+01	0.6494	352.85785	352.86645	1	0.0378	1.4256	352.86422	1.51E+03	7.29E+03	2.45E+01	0.25	6	2	0.681	5.23	0.00184	0.8997	0																3.10E+00	0.7526	352.85785	352.86618	0.2421	0.551	0.981	DETECTED	352.86416	2.05E+03	4.61E+03	1.2353	1.1177	1.14E+01	0.0093
713	1.55E+01	0.6522	162.95463	162.96076		0.0418	1.4691	162.95771	1.90E+03	6.37E+03	1.59E+01	0.167	4	3	0.729	4.65	0.00076	0.4755	0																1.55E+01	0.5692	162.95565	162.96064	1.2315	0.0418	1.445	DETECTED	162.95804	1.90E+03	6.37E+03	1.6957	1.3478	1.59E+01	0.0069
714	1.98E+01	0.6537	198.9605	198.96696	1	0.0352	1.4708	198.96464	1.53E+03	8.65E+03	2.80E+01	0.458	11	6	0.723	6.89	0.00137	0.3691	0																1.01E+01	0.6495	198.96244	198.96592	0.7138	0.0418	0.9584	DETECTED	198.96455	2.90E+03	5.83E+03	0.5283	0.7642	1.49E+01	0.0079
715	3.09E+01	0.5222	334.89441	334.90205	1	0.039	1.4715	334.89684	1.63E+03	1.17E+04	4.76E+01	0.042	1	24	1	0	0	0	0																6.21E+00	0.4088	334.89514	334.89765	0.3963	0.0418	0.4265	DETECTED	334.89682	4.86E+03	8.14E+03	0.0625	0.5313	2.01E+01	0.0049
716	1.67E+01	0.6572	218.96181	218.96592	1	0.0377	1.4535	218.96373	2.57E+03	7.88E+03	3.48E+01	0.208	5	10	0.857	1.64	0.00036	0.3132	0																							UNKNOWN
717	1.00E+01	0.6574	121.03048	121.03258		0.448	1.0561	121.03164	4.68E+03	9.29E+03	2.29E+01	0.167	4	14	0.836	1.63	0.0002	0.4127	0																							UNKNOWN
718	5.69E+00	0.6598	72.99199	72.99351		0.0395	1.0692	72.99273	1.44E+03	6.30E+03	1.42E+01	0.292	7	13	0.828	3.47	0.00025	0.4217	0																							UNKNOWN
719	3.13E-01	0.6621	368.83605	368.84013		0.586	0.6879	368.83802	1.44E+03	2.51E+03	4.93E+00	0.042	1	0	1	0	0	0	0																							UNKNOWN
720	2.12E+00	0.6888	391.06028	391.07195	1	0.1848	1.4347	391.06625	1.31E+03	3.14E+03	9.37E+00	0.167	4	4	0.824	0.92	0.00036	0.7693	0																							UNKNOWN
721	2.79E+00	0.665	202.90469	202.91037	1	0.567	0.9857	202.90736	1.55E+03	4.05E+03	1.03E+01	0.042	1	21	1	0	0	0	0																							UNKNOWN
722	8.43E-01	0.6668	465.33665	465.34546		0.487	0.7972	465.3409	1.32E+03	2.62E+03	8.07E+00	0.083	2	4	0.738	2.91	0.00135	0.1749	0																							UNKNOWN
723	1.15E+01	0.6675	62.98533	62.99191	1	0.0457	1.4036	62.98882	2.75E+03	6.60E+03	1.19E+01	0.042	1	0	1	0	0	0	0																							UNKNOWN
724	1.27E+00	0.6675	336.95633	336.96441		0.4983	0.7586	336.96159	1.81E+03	3.45E+03	6.81E+00	0.042	1	1	1	0	0	0	0																							UNKNOWN
725	3.35E+01	0.6696	400.86546	400.87641		0.0352	1.4489	400.86975	1.27E+03	9.62E+03	3.20E+01	0.625	15	6	0.778	3.61	0.00145	0.7216	0																							UNKNOWN
726	8.45E+01	0.6706	349.07067	349.08001	1	0.0377	1.5993	349.07547	2.33E+03	2.54E+04	7.90E+01	0.292	7	1	0.808	2.89	0.00101	0.6067	0																							UNKNOWN
727	3.76E-01	0.6732	505.93431	505.94255		0.628	0.7072	505.93852	1.56E+03	3.38E+03	8.06E+00	0.042	1	1	1	0	0	0	0																							UNKNOWN
729	2.71E+00	0.6777	105.96859	105.97083		0.3801	0.8667	105.96991	1.64E+03	5.05E+03	9.69E+00	0.042	1	3	1	0	0	0	0																							UNKNOWN
730	5.14E+00	0.6777	278.98324	278.98814		0.0457	0.9104	278.98626	1.76E+03	4.91E+03	9.74E+00	0.083	2	1	0.779	2.68	0.00075	0.0795	0																							UNKNOWN
731	4.41E+00	0.6783	145.96961	145.97651	1	0.1055	1.1466	145.97268	1.37E+03	4.44E+03	7.47E+00	0.125	3	8	0.796	3.05	0.00045	0.2001	0																2.92E-01	0.638	145.9719	145.97324	0.0579	0.5963	0.6642	DETECTED	145.97264	1.64E+03	2.80E+03	1	1	6.62E+00	0.0078
732	9.80E+00	0.6935	289.07747	289.08361	1	0.2049	1.4634	289.08053	1.27E+03	5.29E+03	2.19E+01	0.083	2	7	0.924	0.6	0.00017	0.1246	0																5.69E+00	0.6266	289.07756	289.08252	0.5535	0.3926	1.2073	DETECTED	289.08045	1.94E+03	3.89E+03	2.6	1.8	9.67E+00	0.0077
733	6.98E+00	0.6817	196.9817	196.98707		0.0391	1.0123	196.98383	1.94E+03	5.25E+03	1.07E+01	0.083	2	0	0.851	1.5	0.0003	0.1463	0																							UNKNOWN
734	3.15E-01	0.6818	240.88142	240.88313		0.6159	0.6838	240.88229	1.81E+03	2.87E+03	7.25E+00	0.042	1	1	1	0	0	0	0																							UNKNOWN
735	6.54E-01	0.6818	352.05211	352.05623		0.5706	0.7064	352.05411	1.47E+03	3.00E+03	7.49E+00	0.042	1	2	1	0	0	0	0																							UNKNOWN
736	1.52E+02	0.6828	228.93223	228.93384	1	0.0378	1.441	228.93304	1.56E+03	3.82E+04	1.35E+02	0.042	1	12	1	0	0	0	0																							UNKNOWN
737	2.69E-01	0.685	199.00414	199.00935		0.6379	0.7284	199.0066	1.38E+03	2.28E+03	4.49E+00	0.042	1	0	1	0	0	0	0																							UNKNOWN
738	2.85E-01	0.685	143.10602	143.10759		0.6456	0.7135	143.10662	1.34E+03	2.64E+03	7.29E+00	0.042	1	0	1	0	0	0	0																							UNKNOWN
739	1.59E+01	0.6853	209.99566	210.00386		0.0377	1.6012	209.99954	1.23E+03	6.36E+03	1.95E+01	0.708	17	15	0.796	4.59	0.00096	0.5373	0																							UNKNOWN
740	3.57E-01	0.6862	81.99078	81.99172		0.6528	0.7433	81.99128	1.50E+03	2.35E+03	5.66E+00	0.042	1	22	1	0	0	0	0																							UNKNOWN
741	9.46E+00	0.6867	578.13351	578.14323	1	0.0377	1.4438	578.13783	1.35E+03	5.55E+03	1.22E+01	0.375	9	1	0.845	1.47	0.00085	0.9779	0																							UNKNOWN
743	6.48E+00	0.691	122.02001	122.02765	1	0.581	1.4602	122.02453	1.36E+03	2.57E+04	4.88E+01	1	24	1	0.882	3.42	0.00042	0.0642	0																3.69E+00	0.6839	122.02187	122.02724	0.1389	0.6076	0.9471	DETECTED	122.02452	1.50E+03	1.52E+04	4.2071	2.0617	3.19E+01	0.0084
744	6.20E+00	0.691	434.09408	434.10204		0.4115	1.0649	434.09847	3.25E+03	8.33E+03	1.83E+01	0.167	4	12	0.877	1.7	0.00074	0.2586	0																							UNKNOWN
745	1.28E+01	0.7102	310.87536	310.88479		0.0352	1.4574	310.87939	1.32E+03	5.94E+03	2.01E+01	0.625	15	11	0.846	2.24	0.0007	0.6465	0																3.31E+00	0.8558	310.87717	310.88186	0.3771	0.5057	0.9131	DETECTED	310.87894	1.99E+03	4.12E+03	0.2	0.6	1.02E+01	0.0106
746	3.55E+00	0.6956	407.02917	407.03864		0.4864	1.0349	407.03377	1.56E+03	4.68E+03	1.06E+01	0.083	2	9	0.636	4.39	0.00179	0.1371	0																							UNKNOWN
747	3.32E-01	0.6967	123.02114	123.02738	1	0.6219	0.7351	123.0246	1.44E+03	2.81E+03	4.41E+00	0.042	1	0	1	0	0	0	0																							UNKNOWN
748	3.52E+00	0.6969	557.14769	557.1566	1	0.4717	1.0601	557.1523	1.65E+03	4.50E+03	1.07E+01	0.083	2	8	0.903	0.98	0.00055	0.0936	0																							UNKNOWN
749	5.37E+00	0.697	370.06747	370.07573		0.487	0.9849	370.07133	3.83E+03	6.59E+03	1.30E+01	0.042	1	0	1	0	0	0	0																							UNKNOWN
750	1.32E+01	0.6991	141.93361	141.93897	1	0.0396	1.3333	141.93667	1.75E+03	7.24E+03	1.58E+01	0.167	4	0	0.884	1.63	0.00023	0.2842	0																9.12E+00	0.5922	141.93545	141.93786	0.3055	0.0418	0.8226	DETECTED	141.93667	4.07E+03	6.99E+03	0.4375	0.7187	1.58E+01	0.0072
752	6.73E-01	0.6999	185.9897	185.99546	1	0.4748	0.9255	185.9927	1.55E+03	3.85E+03	1.08E+01	0.083	2	0	0.728	2.27	0.00042	0.4057	0																							UNKNOWN
753	1.18E+00	0.7003	100.92586	100.9286	1	0.445	0.7279	100.92699	1.56E+03	4.25E+03	6.60E+00	0.042	1	13	1	0	0	0	0																							UNKNOWN
754	2.24E-01	0.7003	314.07219	314.07476		0.663	0.7309	314.07342	1.46E+03	2.54E+03	5.64E+00	0.042	1	0	1	0	0	0	0																							UNKNOWN
755	6.11E-01	0.7005	253.21532	253.21911		0.6035	0.9396	253.21751	1.51E+03	3.35E+03	6.26E+00	0.083	2	14	0.711	3.56	0.0009	0.0911	0																							UNKNOWN
756	1.51E+01	0.7017	114.9784	114.98135	1	0.0391	1.6073	114.97976	2.59E+03	7.29E+03	1.32E+01	0.083	2	1	0.802	1.1	0.00013	0.4615	0																							UNKNOWN
757	1.24E+00	0.7027	72.96904	72.97064		0.5017	0.7535	72.96965	1.38E+03	3.45E+03	9.88E+00	0.083	2	2	0.867	1.68	0.00012	0.0274	0																							UNKNOWN
758	2.93E+01	0.7033	311.16746	311.17173	1	0.0378	1.3017	311.16908	2.64E+03	1.33E+04	6.32E+01	0.333	8	1	0.817	2.51	0.00078	0.7352	0																							UNKNOWN
759	2.20E+01	0.7037	200.90923	200.91198	1	0.4751	1.4935	200.91061	1.61E+03	1.07E+04	2.72E+01	0.042	1	21	1	0	0	0	0																							UNKNOWN
760	1.08E+00	0.7052	225.51478	225.51952	1	0.5357	0.6941	225.51656	1.33E+03	3.13E+03	1.11E+01	0.042	1	21	1	0	0	0	0																							UNKNOWN
761	1.38E+01	0.7079	258.98548	258.98926		0.4983	1.5507	258.98686	1.43E+03	9.17E+03	1.83E+01	0.083	2	0	0.914	0.77	0.0002	0.1157	0																							UNKNOWN
762	5.09E+00	0.7083	463.96286	463.97421	1	0.0417	1.018	463.96916	1.62E+03	3.88E+03	9.97E+00	0.125	3	9	0.92	0.59	0.00027	0.2234	0																2.58E+00	0.6495	463.96494	463.97392	0.2265	0.6189	1.015	DETECTED	463.96919	1.69E+03	3.33E+03	16.4985	8.7493	8.20E+00	0.0079
763	8.94E+00	0.7088	376.90413	376.91292		0.0377	1.4193	376.90829	1.30E+03	4.77E+03	1.07E+01	0.292	7	12	0.844	4.08	0.00154	0.4934	0																							UNKNOWN
764	3.55E+01	0.7096	1169.97071	1169.97796	1	0.045	1.6073	1169.97447	1.06E+04	3.38E+04	7.81E+01	0.208	5	11	0.917	0.93	0.00109	0.2973	0																2.34E+01	0.7756	1169.97284	1169.97621	0.6104	0.5284	0.9358	DETECTED	1169.97449	1.82E+04	3.16E+04	0.7143	0.8572	7.73E+01	0.0096
765	3.52E+00	0.7116	458.03289	458.04217		0.4933	0.9912	458.03852	2.06E+03	4.46E+03	9.78E+00	0.042	1	7	1	0	0	0	0																							UNKNOWN
766	6.59E-01	0.7119	491.99595	492.00703	1	0.479	0.9033	492.00216	1.33E+03	2.80E+03	6.78E+00	0.125	3	0	0.791	2.81	0.00138	0.3484	0																							UNKNOWN
767	8.60E-01	0.7124	694.9431	694.96039		0.4295	0.9882	694.95514	1.38E+03	3.01E+03	6.42E+00	0.083	2	2	0.542	4.83	0.00336	0.3836	0																							UNKNOWN
768	9.12E-01	0.7166	97.92996	97.93228	1	0.6188	0.8338	97.93132	1.35E+03	2.54E+03	6.10E+00	0.083	2	10	0.953	0.58	0.00006	0.0127	0																							UNKNOWN
770	9.39E+00	0.7174	139.90864	139.91366	1	0.0395	1.4541	139.91081	1.32E+03	5.56E+03	1.32E+01	0.5	12	13	0.857	2.17	0.0003	0.5294	0																7.26E+00	0.7526	139.90887	139.91366	0.5758	0.4605	1.4223	DETECTED	139.91096	2.00E+03	5.54E+03	2.4	1.7	1.22E+01	0.0093
771	1.82E+01	0.7193	204.9105	204.91877	1	0.0381	1.4913	204.91415	1.42E+03	8.84E+03	2.07E+01	0.458	11	17	0.719	7.46	0.00153	0.5998	0																							UNKNOWN
772	4.25E+00	0.7214	159.02349	159.03184		0.049	1.3916	159.02863	1.31E+03	3.92E+03	9.02E+00	0.375	9	8	0.724	4.23	0.00067	0.8495	0																3.37E-01	0.6036	159.0284	159.0295	0.037	0.551	0.6302	DETECTED	159.02894	1.54E+03	2.96E+03	0.75	0.875	7.33E+00	0.0074
773	5.89E-01	0.7223	313.90673	313.91446		0.6652	0.8237	313.90986	1.47E+03	3.10E+03	6.12E+00	0.042	1	2	1	0	0	0	0																							UNKNOWN
774	5.34E+00	0.725	386.02643	386.03906	1	0.2187	1.3419	386.03267	1.75E+03	5.38E+03	1.35E+01	0.333	8	1	0.71	4.3	0.00166	0.8461	0																							UNKNOWN
776	3.75E+00	0.7268	368.97409	368.97822		0.6049	0.967	368.97601	3.30E+03	5.67E+03	1.29E+01	0.042	1	2	1	0	0	0	0																							UNKNOWN
777	1.55E+01	0.7271	301.9779	301.98657	1	0.0377	1.6686	301.98131	1.32E+03	6.67E+03	2.40E+01	0.75	18	10	0.845	1.38	0.00042	0.7966	0																1.55E+01	1.0736	301.97885	301.98451	0.6665	0.0418	1.5694	DETECTED	301.98127	1.86E+03	6.67E+03	0.5	0.75	1.66E+01	0.0133
778	7.76E+00	0.7291	827.98113	827.99521		0.0377	1.4891	827.98817	1.58E+03	4.97E+03	1.45E+01	0.375	9	18	0.894	0.98	0.00081	0.4856	0																							UNKNOWN
779	9.44E+01	0.7293	138.90676	138.91173	1	0.039	1.5507	138.91045	1.24E+03	3.87E+04	8.74E+01	0.333	8	3	0.844	1.09	0.00015	0.7866	0																8.44E+01	0.8787	138.90983	138.91082	1.3673	0.0418	1.445	DETECTED	138.91045	4.56E+03	3.25E+04	0.6896	0.8493	7.06E+01	0.0109
781	1.38E+01	0.7316	87.00405	87.00813	1	0.0352	1.2824	87.0059	1.59E+03	8.31E+03	2.55E+01	0.708	17	11	0.685	4.86	0.00042	0.9218	0																							UNKNOWN
782	2.32E-01	0.7319	398.07679	398.0812		0.7072	0.7751	398.0785	1.44E+03	2.30E+03	5.53E+00	0.042	1	0	1	0	0	0	0																							UNKNOWN
783	5.67E+00	0.7321	140.97723	140.98183		0.039	0.8311	140.97936	3.15E+03	6.13E+03	9.46E+00	0.042	1	0	1	0	0	0	0																							UNKNOWN
784	5.47E-01	0.7332	82.95306	82.9563		0.2431	1.0673	82.9548	1.39E+03	3.46E+03	6.27E+00	0.125	3	3	0.706	2.72	0.00023	0.6708	0																							UNKNOWN
785	4.13E+00	0.7343	429.01279	429.02079		0.6856	1.4098	429.01576	1.51E+03	3.61E+03	7.92E+00	0.042	1	19	1	0	0	0	0																							UNKNOWN
786	1.93E+02	0.7359	122.96285	122.97106		0.0377	1.918	122.96766	1.52E+03	6.82E+04	1.67E+02	0.5	12	1	0.863	0.91	0.00011	0.7833	0																1.26E+02	0.7412	122.96728	122.96897	1.3563	0.0418	1.445	DETECTED	122.96768	4.07E+03	5.14E+04	1.0138	1.01	1.08E+02	0.0091
787	5.10E+00	0.7362	328.89912	328.9032	1	0.5483	1.0688	328.9012	3.12E+03	5.56E+03	1.27E+01	0.042	1	5	1	0	0	0	0																							UNKNOWN
788	1.01E+01	0.7368	265.90076	265.90775	1	0.0604	1.3618	265.90442	1.34E+03	3.79E+03	1.34E+01	0.208	5	3	0.799	2.4	0.00064	0.8387	0																							UNKNOWN
789	1.89E+01	0.7381	222.93447	222.93896	1	0.0391	1.5394	222.93676	2.05E+03	1.16E+04	2.68E+01	0.083	2	2	0.766	2.61	0.00058	0.1535	0																							UNKNOWN
791	1.02E+01	0.7405	677.05788	677.06883	1	0.039	1.3749	677.06281	1.43E+03	3.37E+03	1.37E+01	0.083	2	8	0.95	0.25	0.00017	0.1238	0																							UNKNOWN
792	4.82E+01	0.7406	407.98442	408.00153	1	0.039	1.4913	407.99064	1.42E+03	1.31E+04	4.59E+01	0.417	10	1	0.631	6.65	0.00272	0.8452	0																							UNKNOWN
793	4.48E-01	0.7437	160.9107	160.91184		0.6959	0.7751	160.91126	2.24E+03	4.17E+03	9.77E+00	0.042	1	1	1	0	0	0	0																							UNKNOWN
794	8.83E+01	0.7452	52.97934	52.98053		0.0378	1.6334	52.97978	1.44E+03	3.03E+04	8.02E+01	0.208	5	5	0.824	3.03	0.00016	0.413	0																							UNKNOWN
795	2.12E-01	0.7461	337.23195	337.23609		0.7812	0.8491	337.23473	1.60E+03	2.78E+03	5.48E+00	0.042	1	0	1	0	0	0	0																							UNKNOWN
796	1.10E+01	0.7463	506.8278	506.84256		0.0423	1.3844	506.83419	1.32E+03	5.01E+03	1.46E+01	0.292	7	6	0.832	2.15	0.00109	0.7282	0																							UNKNOWN
797	1.28E+01	0.7492	224.51628	224.51984	1	0.5128	1.0461	224.51828	4.58E+03	9.92E+03	4.58E+01	0.083	2	16	0.893	0.12	0.00003	0.3924	0																							UNKNOWN
798	3.22E+01	0.7507	167.98805	167.99648	1	0.0396	1.6465	167.99218	3.76E+03	1.13E+04	2.89E+01	0.167	4	2	0.797	2.52	0.00042	0.4872	0																							UNKNOWN
799	1.67E+00	0.7519	145.96969	145.9731	1	0.5662	0.951	145.97131	1.58E+03	3.64E+03	7.35E+00	0.083	2	1	0.897	1.01	0.00015	0.1063	0																							UNKNOWN
800	8.45E+00	0.8947	167.99113	167.99752	1	0.8652	1.6346	167.99506	1.86E+03	7.11E+03	1.65E+01	0.083	2	2	0.839	1.32	0.00022	0.2482	0																							UNKNOWN
801	1.24E+01	0.753	394.03696	394.04817	1	0.0377	1.4465	394.04179	1.30E+03	5.83E+03	1.39E+01	0.792	19	7	0.819	1.89	0.00075	0.9513	0																1.16E+01	0.6495	394.03696	394.04817	0.9687	0.0418	1.4223	DETECTED	394.04183	1.64E+03	4.91E+03	1.3019	1.1509	1.21E+01	0.0079
803	7.27E-01	0.7549	174.95331	174.95704	1	0.8086	0.8878	174.95435	4.01E+03	6.15E+03	1.41E+01	0.042	1	0	1	0	0	0	0																							UNKNOWN
804	3.84E+01	0.7569	294.90296	294.90956	1	0.0388	1.4941	294.90499	1.56E+03	1.97E+04	4.95E+01	0.292	7	10	0.806	3.78	0.00111	0.5455	0																2.40E+01	0.7526	294.90396	294.90639	0.7342	0.0418	0.8226	DETECTED	294.90494	7.42E+03	1.63E+04	0.1129	0.5565	4.05E+01	0.0093
805	7.18E+00	0.7569	555.96053	555.97736		0.0375	1.3842	555.96839	1.58E+03	3.24E+03	7.49E+00	0.042	1	12	1	0	0	0	0																							UNKNOWN
806	2.01E-01	0.7569	612.79632	612.80261		0.7053	0.7732	612.79935	1.60E+03	2.49E+03	4.42E+00	0.042	1	6	1	0	0	0	0																							UNKNOWN
807	2.75E+01	0.758	181.00824	181.01515	1	0.0352	1.4993	181.00995	1.25E+03	1.24E+04	5.79E+01	0.458	11	12	0.864	2.66	0.00048	0.5556	0																							UNKNOWN
808	2.94E+01	0.7585	109.00339	109.00543	1	0.039	1.667	109.00434	2.15E+03	1.54E+04	4.64E+01	0.75	18	5	0.804	2.98	0.00033	0.8418	0																1.79E+01	0.7526	109.00351	109.00477	0.7579	0.6981	1.4563	DETECTED	109.00433	2.41E+03	1.36E+04	15.7551	8.3775	2.97E+01	0.0093
809	9.95E+00	0.7598	227.19885	227.20501		0.0388	1.012	227.20185	1.67E+03	4.55E+03	1.59E+01	0.083	2	18	0.854	0.65	0.00015	0.3909	0																							UNKNOWN
810	5.22E-01	0.7624	691.09244	691.10237		0.6915	0.816	691.09909	1.49E+03	2.62E+03	6.32E+00	0.042	1	4	1	0	0	0	0																							UNKNOWN
811	2.65E+00	0.764	124.98983	124.99479	1	0.5694	1.1691	124.99204	1.44E+03	3.69E+03	6.53E+00	0.083	2	19	0.962	0.39	0.00005	0.0368	0																							UNKNOWN
812	5.99E+00	0.7641	339.19705	339.2049		0.5963	1.3657	339.20091	1.95E+03	4.44E+03	1.10E+01	0.042	1	16	1	0	0	0	0																5.99E+00	0.7641	339.19705	339.2049	0.6085	0.5963	1.3657	DETECTED	339.20091	1.95E+03	4.44E+03	3.8573	2.4287	1.10E+01	0.0094
813	9.50E+00	0.7647	177.98159	177.98679		0.0391	1.4762	177.98474	1.36E+03	4.36E+03	1.02E+01	0.125	3	0	0.688	3.11	0.00055	0.4974	0																							UNKNOWN
814	3.65E+00	0.7664	236.8592	236.86787		0.4054	1.0391	236.86327	1.37E+03	3.62E+03	9.83E+00	0.125	3	11	0.749	2.83	0.00067	0.4134	0																							UNKNOWN
817	5.75E+00	0.7672	251.02947	251.03426		0.1014	0.9161	251.0313	1.38E+03	4.89E+03	1.21E+01	0.042	1	14	1	0	0	0	0																							UNKNOWN
818	1.03E+02	0.7681	287.07881	287.08307	1	0.0448	1.5281	287.08083	2.19E+03	3.70E+04	8.97E+01	0.083	2	1	0.93	0.01	0	0.2799	0																							UNKNOWN
819	2.55E-01	0.7693	269.24758	269.25138		0.7466	0.8145	269.24929	1.36E+03	2.44E+03	5.97E+00	0.042	1	0	1	0	0	0	0																							UNKNOWN
820	1.18E+00	0.7693	520.98628	520.99576	1	0.6787	0.9616	520.99066	1.34E+03	2.82E+03	6.70E+00	0.042	1	0	1	0	0	0	0																							UNKNOWN
821	3.50E-01	0.7704	185.96122	185.9678	1	0.7444	0.8123	185.96482	1.94E+03	4.15E+03	8.70E+00	0.042	1	1	1	0	0	0	0																							UNKNOWN
822	5.95E+00	0.7728	262.92576	262.93471	1	0.0428	1.396	262.92916	1.34E+03	4.59E+03	1.58E+01	0.333	8	2	0.652	6.26	0.00165	0.7979	0																							UNKNOWN
823	1.71E+01	0.7735	94.92417	94.92652	1	0.0395	1.4752	94.925	1.40E+03	1.15E+04	2.34E+01	0.167	4	26	0.859	1.45	0.00014	0.2913	0																							UNKNOWN
824	1.47E+01	0.7737	272.91923	272.92779	1	0.0388	1.3957	272.92325	1.50E+03	5.97E+03	2.05E+01	0.208	5	2	0.732	4.16	0.00113	0.7408	0																							UNKNOWN
825	1.00E+00	0.7749	71.01297	71.0152	1	0.5294	1.0802	71.01384	1.35E+03	3.54E+03	8.07E+00	0.208	5	1	0.737	4.47	0.00032	0.3106	0																1.00E+00	0.7526	71.01319	71.0152	0.0215	0.7207	0.9697	DETECTED	71.01397	1.35E+03	3.54E+03	9.9993	5.4996	8.07E+00	0.0093
826	5.56E-01	0.7767	659.12985	659.14157		0.6393	0.9562	659.13769	1.38E+03	2.85E+03	6.42E+00	0.167	4	0	0.755	3.82	0.00252	0.2248	0																							UNKNOWN
827	2.26E-01	0.7774	80.97074	80.97455		0.7325	0.8117	80.97164	1.70E+03	3.34E+03	4.73E+00	0.042	1	0	1	0	0	0	0																							UNKNOWN
829	2.43E-01	0.7836	148.96978	148.9728	1	0.7168	0.7847	148.97143	1.45E+03	2.42E+03	5.81E+00	0.042	1	0	1	0	0	0	0																							UNKNOWN
830	3.83E-01	0.7836	418.07639	418.08256		0.7168	0.7847	418.07876	1.32E+03	2.75E+03	9.15E+00	0.042	1	9	1	0	0	0	0																							UNKNOWN
831	1.24E+01	0.7856	206.94778	206.95518	1	0.0352	1.4228	206.95063	1.33E+03	6.40E+03	1.62E+01	0.458	11	5	0.784	2.9	0.0006	0.7205	0																5.57E+00	0.8329	206.9489	206.95347	0.4073	0.6642	1.3205	DETECTED	206.95055	2.09E+03	5.04E+03	3.143	2.0715	1.28E+01	0.0103
832	2.43E-01	0.7874	189.96445	189.96728	1	0.7632	0.8537	189.96608	1.35E+03	2.59E+03	4.59E+00	0.042	1	0	1	0	0	0	0																							UNKNOWN
833	1.52E+01	0.9116	323.05359	323.06007	1	0.0378	1.4788	323.05738	1.97E+03	9.80E+03	3.76E+01	0.167	4	20	0.732	3.2	0.00103	0.5552	0																1.30E+01	0.638	323.05476	323.0595	0.8005	0.5963	1.445	DETECTED	323.05737	2.58E+03	8.28E+03	23.9985	12.4993	2.05E+01	0.0078
834	9.65E+00	0.7886	294.17661	294.18263	1	0.0388	1.3856	294.17961	1.53E+03	5.75E+03	1.45E+01	0.333	8	14	0.816	2.15	0.00063	0.4152	0																							UNKNOWN
835	2.10E+00	0.79	154.93984	154.94818	1	0.5581	1.0127	154.94452	2.37E+03	5.47E+03	1.02E+01	0.125	3	3	0.587	6.31	0.00098	0.2239	0																							UNKNOWN
836	5.31E-01	0.7923	410.90181	410.9076		0.8765	0.9896	410.90406	1.74E+03	3.00E+03	6.80E+00	0.042	1	0	1	0	0	0	0																							UNKNOWN
837	7.18E+00	0.7923	410.98505	410.99034		0.6502	1.4649	410.98763	2.19E+03	5.44E+03	1.23E+01	0.042	1	0	1	0	0	0	0																							UNKNOWN
838	7.79E-01	0.7945	217.85359	217.85853	1	0.7433	0.8904	217.85593	1.58E+03	3.13E+03	8.26E+00	0.042	1	5	1	0	0	0	0																							UNKNOWN
839	8.32E+00	0.796	257.84288	257.85076	1	0.0395	1.4087	257.84709	1.32E+03	3.84E+03	1.02E+01	0.583	14	4	0.82	2.88	0.00074	0.8058	0																8.79E-01	0.8673	257.8453	257.84916	0.0236	0.7886	0.981	DETECTED	257.84712	1.49E+03	2.93E+03	1.8331	1.4165	7.32E+00	0.0107
840	1.55E-01	0.7985	120.99539	120.99693		0.7298	0.809	120.99638	1.37E+03	2.98E+03	3.88E+00	0.042	1	7	1	0	0	0	0																							UNKNOWN
841	1.90E+01	0.7997	1170.97017	1170.98305	1	0.0388	1.6238	1170.97695	2.04E+03	8.01E+03	2.40E+01	0.542	13	1	0.873	1.05	0.00123	0.8843	0																							UNKNOWN
842	1.10E+01	0.8	199.16841	199.17283		0.0375	1.5014	199.17046	1.39E+03	7.14E+03	1.90E+01	0.583	14	22	0.853	2.41	0.00048	0.3751	0																5.46E+00	0.5692	199.16869	199.1717	0.3781	0.0418	0.5849	DETECTED	199.17054	2.94E+03	5.34E+03	0.0435	0.5217	1.36E+01	0.0069
843	7.44E-01	0.8021	292.89621	292.90311	1	0.6561	0.8485	292.89947	1.35E+03	2.34E+03	5.69E+00	0.042	1	1	1	0	0	0	0																							UNKNOWN
844	3.21E+01	0.8023	309.05956	309.06531	1	0.0395	1.4653	309.06246	1.88E+03	1.31E+04	5.30E+01	0.25	6	2	0.854	2.11	0.00065	0.5183	0																							UNKNOWN
845	2.69E-01	0.8024	346.84877	346.85938	1	0.7464	0.8256	346.85462	1.42E+03	2.23E+03	5.32E+00	0.042	1	0	1	0	0	0	0																							UNKNOWN
846	9.40E+00	0.8024	371.05723	371.06039	1	0.4115	1	371.05911	5.04E+03	9.66E+03	1.93E+01	0.042	1	11	1	0	0	0	0																							UNKNOWN
847	3.62E+00	0.8032	731.90849	731.92519		0.4635	1.4234	731.91781	1.33E+03	4.43E+03	8.59E+00	0.208	5	7	0.866	1.43	0.00105	0.5284	0																							UNKNOWN
848	8.00E+00	0.8039	440.8569	440.86418		0.0377	1.446	440.86092	1.36E+03	6.24E+03	1.22E+01	0.333	8	2	0.842	1.62	0.00071	0.7217	0																2.24E+00	0.9475	440.85852	440.86269	0.1274	0.7207	1.0715	DETECTED	440.86066	1.89E+03	4.41E+03	0.6315	0.8158	1.09E+01	0.0117
850	4.74E+00	0.8062	142.92992	142.93592	1	0.5922	1.2824	142.93228	1.89E+03	4.53E+03	1.01E+01	0.042	1	16	1	0	0	0	0																							UNKNOWN
851	1.05E+01	0.8065	85.99907	86.0017	1	0.4151	0.9583	86.00035	5.71E+03	1.01E+04	2.43E+01	0.042	1	8	1	0	0	0	0																							UNKNOWN
852	6.24E+00	0.808	122.07021	122.07406		0.0519	1.5252	122.07218	1.31E+03	4.35E+03	1.05E+01	0.375	9	8	0.814	3.09	0.00038	0.7296	0																							UNKNOWN
854	7.09E+01	0.8112	101.98045	101.98455	1	0.0375	1.7204	101.98134	1.58E+03	2.53E+04	6.69E+01	0.75	18	9	0.77	4.74	0.00048	0.7246	0																							UNKNOWN
855	3.44E-01	0.8131	132.89953	132.9015	1	0.7806	0.8824	132.90034	1.72E+03	3.10E+03	5.24E+00	0.042	1	0	1	0	0	0	0																							UNKNOWN
856	8.29E-01	0.8148	239.9086	239.91546	1	0.2414	1.1631	239.91266	1.35E+03	2.90E+03	8.43E+00	0.25	6	0	0.712	3.94	0.00095	0.8123	0																							UNKNOWN
857	3.81E+00	0.8149	100.00872	100.01032	1	0.5323	0.9396	100.00954	3.69E+03	6.94E+03	1.20E+01	0.042	1	14	1	0	0	0	0																							UNKNOWN
858	7.30E-01	0.8149	264.01264	264.01812	1	0.8038	0.9962	264.01566	1.66E+03	3.07E+03	6.11E+00	0.042	1	1	1	0	0	0	0																							UNKNOWN
859	6.16E+01	0.9975	92.92738	92.92926	1	0.0377	1.5554	92.928	1.13E+03	2.82E+04	5.73E+01	0.042	1	27	1	0	0	0	0																2.61E+01	1.2273	92.92751	92.92838	0.264	0.6189	1.4337	DETECTED	92.92799	2.84E+03	1.84E+04	0.3445	0.6792	4.10E+01	0.0086
860	1.08E+00	0.8185	253.92536	253.93007		0.7671	1.0273	253.92775	1.58E+03	2.89E+03	5.78E+00	0.042	1	3	1	0	0	0	0																							UNKNOWN
861	9.06E-01	0.8189	82.95331	82.95567	1	0.3998	1.1394	82.95428	1.37E+03	3.16E+03	8.93E+00	0.292	7	5	0.677	6.57	0.00054	0.6223	0																							UNKNOWN
862	2.91E+01	0.819	75.0079	75.00893	1	0.0396	1.2084	75.00852	5.85E+03	1.56E+04	4.61E+01	0.167	4	24	0.863	2.1	0.00016	0.3107	0																							UNKNOWN
865	1.18E+00	0.9852	644.9521	644.97178		0.5203	1.2669	644.96048	1.35E+03	3.01E+03	6.62E+00	0.042	1	8	1	0	0	0	0																							UNKNOWN
866	3.58E+00	0.8247	492.9875	492.9966		0.5323	1.0415	492.9907	2.31E+03	4.52E+03	8.86E+00	0.042	1	1	1	0	0	0	0																							UNKNOWN
867	2.85E-01	0.8259	213.18481	213.18693		0.7916	0.8595	213.1856	1.45E+03	2.77E+03	7.15E+00	0.042	1	0	1	0	0	0	0																							UNKNOWN
868	1.72E+01	0.8268	1039.91515	1039.93546	1	0.0377	1.403	1039.92419	1.39E+03	4.79E+03	2.07E+01	0.708	17	5	0.808	1.79	0.00186	0.9094	0																1.04E+01	1.3243	1039.91846	1039.93257	1.3227	0.0418	1.3997	DETECTED	1039.92437	1.49E+03	4.18E+03	0.062	0.531	1.02E+01	0.0039
869	9.58E+00	0.8269	477.01787	477.03177	1	0.0388	1.4309	477.02404	1.30E+03	4.23E+03	1.69E+01	0.542	13	6	0.796	2.34	0.00112	0.8372	0																							UNKNOWN
870	9.63E+00	0.8273	416.83843	416.85334		0.0377	1.4143	416.84445	1.37E+03	4.45E+03	1.36E+01	0.208	5	6	0.924	0.34	0.00014	0.3999	0																							UNKNOWN
871	4.38E+00	0.828	244.90023	244.90435	1	0.5062	0.9928	244.90244	4.05E+03	7.56E+03	1.15E+01	0.042	1	2	1	0	0	0	0																							UNKNOWN
872	7.61E+00	0.8288	266.9362	266.94261	1	0.5521	1.5281	266.94042	1.39E+03	6.94E+03	1.59E+01	0.208	5	3	0.605	7.5	0.002	0.6387	0																4.15E-01	1.2165	266.9362	266.94177	0.0355	1.1734	1.2752	DETECTED	266.93913	1.41E+03	2.76E+03	1.9995	1.4998	6.87E+00	0.0092
873	7.13E+00	0.8291	290.89899	290.90471	1	0.0396	0.9934	290.90226	2.06E+03	5.28E+03	1.28E+01	0.125	3	29	0.873	1.64	0.00048	0.1716	0																							UNKNOWN
874	2.87E+00	0.8296	519.98042	519.99261		0.5936	1.0123	519.98835	2.05E+03	4.15E+03	9.39E+00	0.042	1	17	1	0	0	0	0																							UNKNOWN
875	1.66E+00	0.8302	225.01389	225.02004	1	0.5034	1.1609	225.0179	1.40E+03	3.92E+03	9.09E+00	0.208	5	4	0.692	7.45	0.00168	0.5259	0																2.83E-01	0.7756	225.01608	225.01911	0.0416	0.7434	0.8113	DETECTED	225.01789	1.47E+03	3.14E+03	2	1.5	7.89E+00	0.0096
876	4.48E-01	0.8306	179.90135	179.90449	1	0.7772	0.8678	179.90357	1.60E+03	3.26E+03	9.05E+00	0.042	1	18	1	0	0	0	0																							UNKNOWN
877	7.06E-01	0.8329	507.95495	507.96854	1	0.7886	0.9471	507.9623	1.41E+03	2.61E+03	6.41E+00	0.042	1	5	1	0	0	0	0																7.06E-01	0.8329	507.95495	507.96854	0.0469	0.7886	0.9471	DETECTED	507.9623	1.41E+03	2.61E+03	3.6667	2.3333	6.41E+00	0.0103
878	9.94E+00	0.8341	309.1688	309.17417	1	0.0377	1.0123	309.17151	2.00E+03	5.96E+03	1.50E+01	0.167	4	5	0.904	1.37	0.00042	0.1348	0																							UNKNOWN
879	7.23E-01	0.8345	137.98566	137.99032		0.7925	0.951	137.98744	2.23E+03	4.78E+03	7.81E+00	0.042	1	0	1	0	0	0	0																							UNKNOWN
880	4.28E-01	0.835	189.93972	189.94303	1	0.7127	0.9327	189.94098	1.35E+03	2.89E+03	7.49E+00	0.083	2	0	0.842	1.75	0.00033	0.1094	0																							UNKNOWN
881	4.14E-01	0.8362	479.0077	479.01403	1	0.7875	0.9006	479.01158	1.51E+03	2.47E+03	5.41E+00	0.042	1	0	1	0	0	0	0																							UNKNOWN
882	3.66E+00	0.839	433.06314	433.07388		0.752	1.4423	433.0698	1.67E+03	3.56E+03	8.06E+00	0.042	1	0	1	0	0	0	0																							UNKNOWN
883	7.20E+00	0.8395	162.95512	162.95874		0.775	1.4653	162.95674	2.60E+03	6.11E+03	1.56E+01	0.042	1	2	1	0	0	0	0																							UNKNOWN
884	3.41E-01	0.8395	264.96633	264.96906		0.7733	0.8412	264.96826	1.38E+03	2.32E+03	7.99E+00	0.042	1	0	1	0	0	0	0																							UNKNOWN
885	9.56E+00	0.956	152.93694	152.94136	1	0.0377	1.446	152.93931	1.33E+03	5.09E+03	1.79E+01	0.875	21	11	0.804	2.77	0.00042	0.8447	0																3.70E+00	0.936	152.93694	152.94083	0.5074	0.8113	1.411	DETECTED	152.93926	1.52E+03	3.85E+03	4.2997	2.6499	9.53E+00	0.0116
886	9.78E+00	0.7533	187.94824	187.95748	1	0.0377	1.4228	187.95386	1.40E+03	5.52E+03	2.41E+01	0.083	2	17	0.877	0.95	0.00018	0.2077	0																							UNKNOWN
887	1.23E+00	0.841	213.05312	213.06023		0.7331	1.0462	213.05609	1.36E+03	5.09E+03	1.27E+01	0.667	16	2	0.834	4.06	0.00087	0.0555	0																7.09E-01	0.8329	213.05419	213.05778	0.0812	0.7773	0.8905	DETECTED	213.05618	1.89E+03	4.30E+03	1.5	1.25	1.09E+01	0.0103
888	1.04E+00	0.8427	412.03906	412.0492		0.26	1.2956	412.04481	1.36E+03	3.26E+03	1.06E+01	0.292	7	1	0.724	4.2	0.00173	0.83	0																2.67E-01	0.7297	412.04287	412.0463	0.0432	0.6868	0.7547	DETECTED	412.04442	1.58E+03	2.70E+03	1.0005	1.0002	6.65E+00	0.009
889	2.67E+00	0.8443	276.93962	276.94761		0.4191	0.9849	276.94329	1.70E+03	3.52E+03	6.98E+00	0.042	1	0	1	0	0	0	0																							UNKNOWN
890	4.41E+00	0.8447	503.93759	503.9442	1	0.5035	1.4313	503.94044	1.31E+03	3.39E+03	8.41E+00	0.083	2	0	0.838	0.55	0.00028	0.4822	0																							UNKNOWN
892	2.89E-01	0.8459	189.93774	189.94311	1	0.8032	0.8711	189.94197	1.38E+03	2.75E+03	7.12E+00	0.042	1	1	1	0	0	0	0																							UNKNOWN
893	1.08E+01	0.846	135.89424	135.89912	1	0.4112	1.4295	135.89618	1.56E+03	7.21E+03	1.90E+01	0.458	11	8	0.763	4.22	0.00057	0.79	0																4.04E+00	0.9131	135.89424	135.89886	0.2598	0.5397	0.9244	DETECTED	135.89621	3.41E+03	7.16E+03	0.0625	0.5313	1.49E+01	0.0113
894	4.06E+00	0.8474	386.85526	386.86521	1	0.521	1.4375	386.86126	1.59E+03	3.91E+03	7.69E+00	0.083	2	0	0.861	0.3	0.00012	0.4655	0																							UNKNOWN
895	4.76E+00	0.8478	100.00683	100.01132	1	0.0428	1.2234	100.00908	1.34E+03	4.92E+03	8.34E+00	0.125	3	15	0.664	3.95	0.0004	0.3647	0																							UNKNOWN
897	1.06E+01	0.8492	476.02164	476.02904	1	0.5838	1.4438	476.02581	1.74E+03	7.75E+03	1.70E+01	0.083	2	23	0.748	2.39	0.00114	0.2912	0																							UNKNOWN
898	2.23E+01	0.8505	138.93929	138.94466	1	0.0381	1.6237	138.94079	2.09E+03	1.51E+04	3.95E+01	0.125	3	11	0.707	4.63	0.00064	0.1592	0																							UNKNOWN
899	7.21E-01	0.8507	213.05379	213.06075		0.762	0.8639	213.05697	1.31E+03	3.88E+03	1.40E+01	0.042	1	12	1	0	0	0	0																							UNKNOWN
900	4.02E+00	0.8516	217.85189	217.85983	1	0.1127	1.3975	217.85476	1.38E+03	4.13E+03	1.75E+01	0.458	11	1	0.733	4.09	0.00089	0.8744	0																							UNKNOWN
901	8.03E+00	0.8542	350.07059	350.08416	1	0.039	1.4551	350.07759	1.33E+03	4.59E+03	1.50E+01	0.458	11	4	0.812	2.04	0.00071	0.8066	0																							UNKNOWN
902	5.85E+00	0.8546	579.99627	580.01364	1	0.0988	1.4115	580.00784	1.51E+03	4.44E+03	1.31E+01	0.25	6	0	0.734	3.9	0.00226	0.7654	0																							UNKNOWN
904	4.42E-01	0.8558	466.97446	466.98613	1	0.766	0.8905	466.9802	1.36E+03	2.39E+03	5.87E+00	0.042	1	0	1	0	0	0	0																4.42E-01	0.8558	466.97446	466.98613	0.1287	0.766	0.8905	DETECTED	466.9802	1.36E+03	2.39E+03	0.5714	0.7857	5.87E+00	0.0106
905	1.92E+01	0.8569	1037.9231	1037.93717	1	0.0406	1.6343	1037.93043	1.39E+03	8.06E+03	3.06E+01	0.625	15	4	0.895	0.73	0.00076	0.7696	0																9.25E+00	1.0048	1037.92681	1037.93298	0.5446	0.7773	1.4563	DETECTED	1037.93013	1.72E+03	7.28E+03	2.158	1.579	1.78E+01	0.0125
906	1.16E+01	0.8577	159.93791	159.94114	1	0.7407	1.612	159.93967	2.54E+03	8.93E+03	2.10E+01	0.042	1	0	1	0	0	0	0																							UNKNOWN
908	8.92E+00	0.8582	348.89136	348.90002		0.4696	1.4098	348.89694	1.56E+03	6.40E+03	1.60E+01	0.125	3	3	0.758	2.78	0.00097	0.3904	0																							UNKNOWN
909	2.52E+01	0.8592	182.92522	182.9321	1	0.0377	1.4913	182.92797	1.25E+03	9.28E+03	3.50E+01	0.333	8	18	0.751	4.57	0.00084	0.6561	0																							UNKNOWN
910	1.73E+00	0.8642	479.34937	479.3592		0.7406	0.933	479.35564	1.48E+03	3.07E+03	1.44E+01	0.042	1	7	1	0	0	0	0																							UNKNOWN
911	1.16E+01	0.865	288.07321	288.07952	1	0.7133	1.5781	288.07677	2.41E+03	1.03E+04	2.35E+01	0.083	2	0	0.976	0.18	0.00005	0.0414	0																							UNKNOWN
912	1.47E+00	0.8658	451.9949	452.00417	1	0.6867	0.9901	451.99906	2.09E+03	4.53E+03	8.79E+00	0.083	2	0	0.853	1.65	0.00074	0.0946	0																							UNKNOWN
913	4.97E+01	0.867	305.02189	305.02378	1	0.0391	1.4875	305.02289	8.84E+03	2.04E+04	4.65E+01	0.042	1	0	1	0	0	0	0																							UNKNOWN
914	7.25E-01	0.8682	206.97151	206.97752	1	0.6996	1.0047	206.97434	1.40E+03	2.63E+03	9.35E+00	0.083	2	0	0.83	1.43	0.0003	0.2532	0																							UNKNOWN
915	9.40E-01	0.8708	344.8481	344.85801	1	0.7577	1.1518	344.85217	1.44E+03	3.01E+03	6.96E+00	0.083	2	1	0.767	2.57	0.00089	0.1603	0																							UNKNOWN
916	2.11E+00	0.9819	330.98268	330.9903	1	1.0302	1.4262	330.98705	1.78E+03	3.76E+03	7.42E+00	0.042	1	1	1	0	0	0	0																							UNKNOWN
917	2.66E-01	0.847	121.99782	121.99975		0.7124	0.9696	121.99915	1.37E+03	2.97E+03	5.22E+00	0.083	2	2	0.862	1.51	0.00018	0.101	0																							UNKNOWN
919	5.60E+01	0.8835	347.1011	347.10518	1	0.0396	1.4767	347.10222	7.27E+03	2.11E+04	5.12E+01	0.208	5	0	0.872	0.81	0.00028	0.4158	0																5.51E+01	1.0965	347.10122	347.10375	1.388	0.0418	1.445	DETECTED	347.10214	9.77E+03	1.94E+04	0.3478	0.6739	4.80E+01	0.0136
920	1.00E+00	0.8843	354.85882	354.86416	1	0.7168	0.8752	354.86139	1.60E+03	2.72E+03	9.13E+00	0.042	1	0	1	0	0	0	0																							UNKNOWN
921	1.88E+02	0.8881	166.95717	166.95934	1	0.039	1.5394	166.9581	2.84E+03	6.16E+04	1.54E+02	0.167	4	6	0.833	2.73	0.00046	0.2016	0																1.44E+02	0.9475	166.9576	166.95922	1.4637	0.0418	1.4337	DETECTED	166.95799	1.01E+04	4.82E+04	0.557	0.7785	1.21E+02	0.0117
922	4.20E+00	0.8889	242.89088	242.90016	1	0.0848	1.3636	242.89518	1.33E+03	3.04E+03	1.51E+01	0.458	11	0	0.715	6.44	0.00156	0.8686	0																2.08E+00	0.9131	242.89164	242.89859	0.2525	0.5171	0.9471	DETECTED	242.89552	1.48E+03	3.03E+03	0.1177	0.5588	7.58E+00	0.0113
924	2.25E+00	0.8894	80.96408	80.97011		0.5299	1.1253	80.96728	1.35E+03	4.30E+03	1.04E+01	0.125	3	1	0.69	4.36	0.00035	0.379	0																							UNKNOWN
925	1.35E+01	0.8913	57.97448	57.9766		0.0375	1.5252	57.97554	1.16E+03	5.42E+03	1.88E+01	0.833	20	11	0.863	1.78	0.0001	0.8236	0																5.66E+00	0.8214	57.97478	57.97625	0.296	0.6642	1.4563	DETECTED	57.97558	1.59E+03	5.42E+03	4.3849	2.6924	1.25E+01	0.0101
926	2.00E+00	0.8922	161.91256	161.91521		0.7368	1.0536	161.91368	1.98E+03	3.30E+03	8.22E+00	0.042	1	7	1	0	0	0	0																							UNKNOWN
927	5.42E+00	0.9638	252.01298	252.02108		0.3669	1.4891	252.01629	1.34E+03	5.21E+03	1.17E+01	0.167	4	11	0.733	4.79	0.00121	0.3318	0																							UNKNOWN
928	3.23E-01	0.8929	1294.90663	1294.92476		0.8185	0.9316	1294.91557	1.47E+03	3.01E+03	5.30E+00	0.042	1	2	1	0	0	0	0																							UNKNOWN
929	2.17E+01	0.9983	54.97632	54.9777		0.0378	1.6389	54.97688	1.44E+03	1.37E+04	4.36E+01	0.042	1	26	1	0	0	0	0																1.43E+01	0.8673	54.97657	54.97753	0.4655	0.7547	1.5242	DETECTED	54.97688	2.10E+03	1.17E+04	6.0696	3.7775	2.69E+01	0.0107
930	3.57E-01	0.8956	129.09015	129.09283		0.809	0.9221	129.09161	1.39E+03	2.39E+03	4.49E+00	0.083	2	0	0.812	2.44	0.00031	0.0221	0																							UNKNOWN
931	5.16E-01	0.8958	240.88031	240.88772		0.7064	0.9773	240.88319	1.38E+03	2.95E+03	6.12E+00	0.083	2	1	0.725	3.12	0.00075	0.1654	0																							UNKNOWN
932	8.42E+01	0.8979	201.95524	201.96255	1	0.0396	1.9967	201.95759	1.64E+03	2.39E+04	1.10E+02	0.583	14	2	0.794	2.52	0.00051	0.8424	0																7.24E+01	0.5119	201.95616	201.96098	1.6466	0.0418	1.9429	DETECTED	201.95757	2.05E+03	2.12E+04	2.7306	1.8737	5.38E+01	0.0062
933	1.50E+00	0.8979	541.96197	541.97809		0.3677	1.2865	541.96966	1.36E+03	3.47E+03	7.34E+00	0.292	7	0	0.71	5.04	0.00273	0.6207	0																							UNKNOWN
935	2.25E+00	0.9028	111.93789	111.94255	1	0.8802	1.3781	111.93962	1.53E+03	4.24E+03	6.98E+00	0.042	1	1	1	0	0	0	0																							UNKNOWN
936	2.22E+01	0.9033	198.96625	198.96953		0.5775	1.5281	198.96751	3.14E+03	1.55E+04	3.16E+01	0.042	1	0	1	0	0	0	0																							UNKNOWN
937	8.57E+00	0.9033	304.93629	304.941	1	0.7699	1.4828	304.9384	3.02E+03	8.00E+03	1.58E+01	0.042	1	1	1	0	0	0	0																							UNKNOWN
938	3.41E+00	0.9044	401.99452	402.00249	1	0.9896	1.4536	401.9978	2.26E+03	4.47E+03	1.01E+01	0.042	1	1	1	0	0	0	0																							UNKNOWN
939	5.38E+00	0.9044	578.01907	578.03173		0.5709	1.4423	578.02711	1.91E+03	3.67E+03	8.28E+00	0.042	1	0	1	0	0	0	0																							UNKNOWN
940	7.99E+00	0.9054	157.91917	157.92428	1	0.0352	1.446	157.9213	1.21E+03	5.19E+03	1.77E+01	0.667	16	10	0.844	3.17	0.0005	0.7809	0																3.17E+00	1.141	157.92008	157.92318	0.3088	0.9697	1.4337	DETECTED	157.92144	1.30E+03	3.91E+03	1.9285	1.4642	9.68E+00	0.0129
941	3.35E-01	0.9067	187.9505	187.95655		0.8429	0.9221	187.95498	1.35E+03	2.72E+03	7.21E+00	0.042	1	4	1	0	0	0	0																							UNKNOWN
942	3.70E+01	0.9067	174.88614	174.8916	1	0.039	1.5931	174.88748	1.17E+03	1.18E+04	6.22E+01	0.917	22	5	0.814	3.03	0.00053	0.8403	0																2.80E+01	0.6953	174.88632	174.88842	1.325	0.0418	1.4337	DETECTED	174.88736	1.39E+03	1.06E+04	1.1434	1.0789	2.70E+01	0.0085
943	5.02E-01	0.9067	604.96639	604.97354	1	0.8186	0.9204	604.97131	1.32E+03	2.13E+03	7.02E+00	0.042	1	0	1	0	0	0	0																							UNKNOWN
944	3.72E-01	0.9072	368.8877	368.89398		0.8576	0.9595	368.89114	1.35E+03	2.90E+03	5.69E+00	0.083	2	0	0.995	0.04	0.00002	0.0088	0																							UNKNOWN
945	1.19E+02	0.9097	74.96125	74.9629	1	0.0377	1.9779	74.96175	1.68E+03	3.81E+04	1.01E+02	0.25	6	10	0.954	0.42	0.00003	0.1912	0																							UNKNOWN
946	1.18E+01	0.91	282.24834	282.25732	1	0.0396	1.4822	282.25221	1.34E+03	4.82E+03	2.03E+01	0.583	14	9	0.874	1.63	0.00046	0.5433	0																3.74E+00	1.141	282.25023	282.25404	0.1008	0.9244	1.445	DETECTED	282.25224	1.85E+03	4.30E+03	1.5556	1.2778	1.07E+01	0.0129
949	6.39E+00	0.9131	306.93213	306.93998	1	0.7246	1.4941	306.93532	1.98E+03	6.54E+03	1.29E+01	0.042	1	0	1	0	0	0	0																							UNKNOWN
950	1.51E+00	0.9131	336.95668	336.96406		0.7586	1.0528	336.96088	1.89E+03	4.48E+03	8.84E+00	0.042	1	1	1	0	0	0	0																							UNKNOWN
951	4.21E+01	0.9156	417.07184	417.08596	1	0.4235	1.4988	417.07986	1.98E+03	1.35E+04	5.58E+01	0.458	11	0	0.829	2.77	0.00115	0.6677	0																1.84E+01	0.959	417.07384	417.08331	0.6301	0.7094	1.445	DETECTED	417.07955	7.43E+03	1.35E+04	2.0952	1.5476	3.34E+01	0.0119
952	1.89E+01	0.919	316.88658	316.89648	1	0.0457	1.5899	316.89139	1.34E+03	1.15E+04	2.89E+01	0.375	9	4	0.765	3.28	0.00104	0.7163	0																							UNKNOWN
953	8.38E+03	0.9198	61.98827	61.98887	1	0.0396	1.7709	61.98837	6.70E+05	2.69E+06	5.43E+03	0.042	1	0	1	0	0	0	0																							UNKNOWN
955	3.10E+00	0.9199	132.9897	132.99432		0.3732	1.4337	132.99174	1.41E+03	3.83E+03	1.04E+01	0.25	6	0	0.58	5.49	0.00073	0.8239	0																3.10E+00	0.8902	132.9897	132.99349	0.2092	0.8452	1.4337	DETECTED	132.99143	1.83E+03	3.80E+03	16.3324	8.6662	7.59E+00	0.011
956	9.43E+00	0.9214	222.9642	222.97121	1	0.0448	1.5402	222.96751	1.14E+03	7.56E+03	1.94E+01	0.167	4	12	0.872	0.96	0.00021	0.495	0																							UNKNOWN
957	2.00E+01	0.9427	1112.98031	1112.99121	1	0.5767	1.7083	1112.9857	2.85E+03	9.65E+03	2.80E+01	0.5	12	3	0.926	0.56	0.00062	0.4335	0																1.20E+01	0.7756	1112.98229	1112.98875	0.6817	0.7434	1.4563	DETECTED	1112.98554	4.12E+03	9.13E+03	30.4986	15.7493	2.23E+01	0.0096
958	1.51E+01	0.9256	325.04738	325.05488	1	0.0375	1.48	325.05086	1.69E+03	8.53E+03	3.28E+01	0.5	12	1	0.805	2.38	0.00077	0.898	0																							UNKNOWN
959	3.93E-01	0.9257	410.00033	410.01305	1	0.7297	1.0941	410.00675	1.42E+03	2.83E+03	7.04E+00	0.083	2	0	0.933	0.24	0.0001	0.1948	0																							UNKNOWN
960	7.19E+00	0.926	345.03245	345.04408	1	0.4242	1.4296	345.03922	1.37E+03	3.96E+03	1.75E+01	0.375	9	10	0.799	4.07	0.00141	0.469	0																5.28E+00	0.6839	345.03556	345.04183	0.5884	0.6528	1.3997	DETECTED	345.03907	1.75E+03	3.79E+03	31.9977	16.4989	9.38E+00	0.0084
961	1.71E+01	0.934	284.86396	284.87332	1	0.039	1.4686	284.86807	1.33E+03	7.91E+03	3.19E+01	0.458	11	9	0.755	4.03	0.00115	0.8905	0																1.55E+01	1.2057	284.86577	284.87332	0.2645	0.0644	1.411	DETECTED	284.86813	2.14E+03	6.34E+03	0.19	0.595	1.58E+01	0.0097
962	1.22E+01	0.9552	469.95662	469.9721	1	0.0375	1.4228	469.96228	1.37E+03	6.50E+03	2.79E+01	0.708	17	5	0.844	2.12	0.001	0.7731	0																							UNKNOWN
963	5.87E+00	0.9311	426.99182	427.0061	1	0.4426	1.4325	426.99856	1.32E+03	4.47E+03	1.47E+01	0.333	8	1	0.845	1.93	0.00082	0.5217	0																							UNKNOWN
964	6.37E+00	0.9315	369.08049	369.08644	1	0.0381	0.9434	369.08382	2.28E+03	5.10E+03	1.02E+01	0.042	1	22	1	0	0	0	0																							UNKNOWN
965	3.66E+01	0.9318	387.02402	387.03263	1	0.0457	1.6525	387.02649	1.76E+03	1.61E+04	3.17E+01	0.083	2	0	0.907	0.19	0.00007	0.3164	0																							UNKNOWN
966	5.32E-01	0.9321	109.04947	109.05287		0.4394	1.2372	109.05152	1.36E+03	2.81E+03	5.65E+00	0.208	5	0	0.675	3.42	0.00037	0.7416	0																3.97E-01	0.8099	109.05052	109.05275	0.1021	0.7547	0.8679	DETECTED	109.0517	1.36E+03	2.27E+03	1.5	1.25	4.94E+00	0.01
967	8.50E+00	0.7568	228.01218	228.01883	1	0.0377	1.486	228.01618	1.92E+03	5.52E+03	2.32E+01	0.042	1	9	1	0	0	0	0																							UNKNOWN
968	1.04E+01	0.9346	683.09269	683.10944	1	0.0457	1.427	683.10183	1.34E+03	4.60E+03	1.56E+01	0.5	12	2	0.825	2.78	0.0019	0.6722	0																							UNKNOWN
969	5.15E+00	0.9365	435.08131	435.09987		0.0608	1.5117	435.08952	1.55E+03	5.35E+03	1.17E+01	0.25	6	4	0.758	3.4	0.00148	0.4462	0																							UNKNOWN
970	1.95E-01	0.9389	277.92517	277.92738		0.9029	0.9708	277.92617	1.40E+03	2.36E+03	4.68E+00	0.042	1	0	1	0	0	0	0																							UNKNOWN
971	1.05E+02	0.94	194.90509	194.90671	1	0.0509	1.3862	194.90595	7.11E+03	3.42E+04	9.35E+01	0.083	2	4	0.884	1.1	0.00021	0.1344	0																							UNKNOWN
973	8.12E-01	0.9424	97.97235	97.97834	1	0.5143	1.3164	97.97496	1.34E+03	3.13E+03	1.11E+01	0.25	6	2	0.638	6.88	0.00067	0.7372	0																							UNKNOWN
974	1.20E+00	0.9426	360.9881	360.99216		1.0302	1.2791	360.98998	1.61E+03	3.66E+03	7.22E+00	0.042	1	0	1	0	0	0	0																							UNKNOWN
975	1.91E+01	0.9447	459.28293	459.29645	1	0.0448	1.446	459.29402	2.70E+03	8.56E+03	2.08E+01	0.25	6	1	0.869	1.62	0.00074	0.248	0																							UNKNOWN
976	1.47E+01	0.9448	474.02553	474.04204	1	0.0377	1.4294	474.03697	2.07E+03	9.45E+03	1.63E+01	0.125	3	1	0.804	2.57	0.00122	0.2692	0																							UNKNOWN
977	3.68E+00	0.9454	609.13785	609.14703	1	0.5695	1.4438	609.14117	1.32E+03	4.73E+03	1.03E+01	0.125	3	0	0.825	1.58	0.00096	0.4974	0																							UNKNOWN
978	1.72E+01	0.9542	207.94232	207.94879	1	0.0378	1.4369	207.94571	1.28E+03	5.34E+03	1.96E+01	0.708	17	3	0.804	5.44	0.00113	0.6009	0																3.10E+00	1.2812	207.94289	207.94861	0.3386	0.9244	1.3997	DETECTED	207.94581	1.39E+03	3.70E+03	0.3549	0.6774	9.38E+00	0.006
979	1.02E+01	0.9498	368.0148	368.0238	1	0.045	1.4407	368.01834	1.44E+03	5.46E+03	1.27E+01	0.375	9	1	0.803	3.89	0.00143	0.786	0																5.13E+00	1.0163	368.01613	368.02205	0.5286	0.8339	1.411	DETECTED	368.0183	2.11E+03	4.95E+03	2.4001	1.7001	1.22E+01	0.0126
980	5.45E+01	0.9507	293.17509	293.17758	1	0.0377	1.397	293.17642	6.77E+03	2.35E+04	9.36E+01	0.458	11	0	0.881	1.88	0.00055	0.7265	0																							UNKNOWN
981	3.64E+00	0.951	515.98446	516.00244	1	0.4496	1.4115	515.99202	1.32E+03	3.59E+03	8.08E+00	0.375	9	1	0.673	6.49	0.00335	0.6267	0																2.78E+00	0.8902	515.98446	516.00031	0.2838	0.8339	1.3771	DETECTED	515.99153	1.42E+03	3.29E+03	10.9993	5.9996	8.08E+00	0.011
983	9.00E-01	0.9515	571.94043	571.95255		0.8203	1.0353	571.94681	1.37E+03	2.63E+03	6.51E+00	0.042	1	0	1	0	0	0	0																							UNKNOWN
984	6.09E+00	0.8047	429.10221	429.1077	1	0.4012	0.9962	429.10504	2.71E+03	6.57E+03	1.49E+01	0.083	2	2	0.738	2.11	0.00091	0.4137	0																							UNKNOWN
985	2.96E+00	0.9524	180.94844	180.95206		0.8265	1.1886	180.95049	3.06E+03	5.01E+03	1.03E+01	0.042	1	0	1	0	0	0	0																							UNKNOWN
986	1.67E+00	0.9549	551.95313	551.97124	1	0.7072	1.3436	551.96214	1.31E+03	3.01E+03	1.02E+01	0.25	6	0	0.723	4.71	0.0026	0.4559	0																							UNKNOWN
987	4.04E-01	0.959	598.15695	598.16188	1	0.8203	0.9901	598.16003	1.36E+03	2.33E+03	3.38E+00	0.042	1	0	1	0	0	0	0																							UNKNOWN
988	4.66E-01	0.9602	313.90726	313.91374	1	0.6561	1.2418	313.91089	1.51E+03	2.63E+03	6.36E+00	0.083	2	1	0.534	4.58	0.00144	0.4911	0																							UNKNOWN
989	7.35E+01	0.9605	124.00123	124.00242		0.0391	1.8497	124.0016	5.85E+03	2.97E+04	5.58E+01	0.042	1	0	1	0	0	0	0																							UNKNOWN
990	9.99E+01	0.9605	142.01979	142.02064	1	0.0391	1.6007	142.02022	1.05E+04	3.79E+04	7.79E+01	0.042	1	0	1	0	0	0	0																							UNKNOWN
991	1.64E-01	0.9608	122.02328	122.02551	1	0.9203	0.9882	122.02499	1.60E+03	2.87E+03	4.19E+00	0.042	1	22	1	0	0	0	0																							UNKNOWN
994	1.36E+00	0.9625	168.04878	168.05401	1	0.6831	1.3668	168.05078	1.32E+03	3.68E+03	1.01E+01	0.208	5	1	0.71	4.71	0.00079	0.5476	0																							UNKNOWN
995	1.78E+00	0.963	326.18278	326.19179	1	0.5254	1.3238	326.18791	1.34E+03	3.83E+03	1.19E+01	0.292	7	2	0.69	7.04	0.0023	0.6261	0																							UNKNOWN
996	5.13E+00	0.9633	66.00693	66.01263	1	0.2415	1.3924	66.01008	1.34E+03	4.02E+03	1.35E+01	0.25	6	6	0.735	5.52	0.00036	0.5395	0																							UNKNOWN
997	4.50E+00	0.881	458.82318	458.83472	1	0.045	1.4234	458.82851	1.31E+03	4.47E+03	1.07E+01	0.167	4	2	0.841	0.85	0.00039	0.6055	0																							UNKNOWN
998	1.91E-01	0.9668	72.009	72.01008		0.9388	1.0066	72.00932	1.42E+03	2.62E+03	5.03E+00	0.042	1	1	1	0	0	0	0																							UNKNOWN
999	1.52E+01	0.9685	325.1824	325.18633	1	0.0395	1.3749	325.18446	2.50E+03	1.08E+04	2.63E+01	0.292	7	3	0.891	1.69	0.00055	0.264	0																							UNKNOWN
1000	2.40E+00	0.9699	476.02527	476.0364		0.9896	1.431	476.02953	1.68E+03	3.24E+03	7.35E+00	0.042	1	1	1	0	0	0	0																							UNKNOWN
1002	5.57E+00	0.972	87.00456	87.00783	1	0.5468	1.2792	87.00602	2.82E+03	7.44E+03	1.81E+01	0.083	2	14	0.919	0.18	0.00002	0.2714	0																							UNKNOWN
1003	4.10E-01	0.9721	370.89054	370.89979	1	0.9962	1.1094	370.89417	1.60E+03	2.73E+03	5.38E+00	0.042	1	0	1	0	0	0	0																							UNKNOWN
1005	8.58E-01	0.9741	237.92397	237.92843		0.8091	1.09	237.92637	1.42E+03	3.30E+03	8.40E+00	0.083	2	0	0.68	3.83	0.00091	0.1321	0																							UNKNOWN
1006	3.29E+01	0.9741	416.08069	416.09632	1	0.6388	1.6186	416.08911	1.50E+03	2.24E+04	5.76E+01	0.208	5	1	0.875	1.56	0.00065	0.2303	0																							UNKNOWN
1007	2.19E+01	0.9753	393.03397	393.04758	1	0.0377	1.4635	393.04257	1.55E+03	9.91E+03	3.95E+01	0.417	10	2	0.896	1.21	0.00047	0.4747	0																1.55E+01	0.7526	393.04049	393.04515	0.9234	0.0418	0.9018	DETECTED	393.04271	5.18E+03	8.95E+03	0.2258	0.6129	2.21E+01	0.0093
1008	4.38E+00	0.9617	577.9379	577.95709	1	0.0381	1.4121	577.94777	1.36E+03	4.07E+03	1.18E+01	0.583	14	6	0.854	2.59	0.0015	0.7332	0																							UNKNOWN
1009	3.26E-01	0.9772	306.92742	306.93248		0.9616	1.0409	306.93114	1.35E+03	3.20E+03	7.77E+00	0.042	1	0	1	0	0	0	0																							UNKNOWN
1010	4.58E+00	0.9772	617.12295	617.14267		0.6194	1.4098	617.13018	1.44E+03	5.09E+03	1.11E+01	0.167	4	0	0.795	2.56	0.00158	0.2488	0																2.22E+00	1.085	617.12418	617.14214	0.3955	0.9923	1.3771	DETECTED	617.12958	1.84E+03	3.30E+03	3.8569	2.4285	8.09E+00	0.0135
1011	4.16E+01	0.9784	983.99036	983.99969	1	0.0381	1.6331	983.99543	1.79E+03	9.05E+03	4.17E+01	0.208	5	4	0.929	0.61	0.0006	0.2263	0																							UNKNOWN
1012	2.66E-01	0.9788	250.97386	250.9808	1	0.9291	1.0084	250.97716	1.36E+03	2.36E+03	5.84E+00	0.042	1	0	1	0	0	0	0																							UNKNOWN
1013	1.47E+01	0.981	196.86479	196.87255	1	0.0417	1.4595	196.86978	1.27E+03	7.16E+03	3.15E+01	0.75	18	7	0.838	2.24	0.00044	0.6258	0																							UNKNOWN
1014	1.99E-01	0.9819	138.01866	138.02244		1.0754	1.1433	138.01959	1.71E+03	3.05E+03	4.97E+00	0.042	1	1	1	0	0	0	0																							UNKNOWN
1015	4.19E+00	0.9819	240.9625	240.96833	1	0.6341	1.4602	240.96509	1.68E+03	3.56E+03	7.12E+00	0.042	1	0	1	0	0	0	0																							UNKNOWN
1017	2.45E+00	0.9833	265.90139	265.90734	1	0.6831	1.4121	265.90376	1.36E+03	3.05E+03	6.08E+00	0.083	2	5	0.528	4.7	0.00125	0.4793	0																							UNKNOWN
1018	6.33E+01	1.0775	186.92959	186.93644	1	0.0352	1.7742	186.93379	1.47E+03	1.35E+04	5.89E+01	0.042	1	23	1	0	0	0	0																3.08E+01	0.9933	186.93296	186.93446	1.356	0.0418	1.4676	DETECTED	186.93371	2.37E+03	1.08E+04	0.5181	0.759	2.76E+01	0.0123
1020	1.24E+00	0.9846	258.84522	258.85199	1	0.6272	1.3771	258.84889	1.42E+03	2.69E+03	7.80E+00	0.125	3	4	0.862	0.57	0.00015	0.4711	0																1.24E+00	1.141	258.84522	258.8512	0.277	1.0942	1.3771	DETECTED	258.84883	1.42E+03	2.45E+03	7.3328	4.1664	6.11E+00	0.0129
1022	1.07E+00	0.9874	220.91349	220.91744	1	0.6992	1.4181	220.91471	1.84E+03	4.94E+03	1.59E+01	0.167	4	0	0.826	0.99	0.00022	0.5884	0																							UNKNOWN
1024	1.14E+01	1.101	89.02202	89.0257	1	0.0433	1.5325	89.02423	1.25E+03	8.37E+03	1.92E+01	0.333	8	22	0.742	5.22	0.00046	0.7729	0																1.14E+01	1.0736	89.02359	89.02485	0.3949	0.4944	1.4563	DETECTED	89.0243	2.92E+03	7.41E+03	0.7	0.85	1.66E+01	0.0133
1025	1.55E+01	0.9923	156.91983	156.92368		0.6502	1.5281	156.92136	1.73E+03	1.05E+04	2.49E+01	0.083	2	5	0.779	2.36	0.00037	0.1757	0																							UNKNOWN
1026	3.22E+01	0.9926	497.999	498.01528	1	0.0396	1.4654	498.0086	1.28E+03	1.35E+04	3.09E+01	0.375	9	1	0.775	3.95	0.00196	0.4638	0																							UNKNOWN
1027	3.97E+01	0.9934	414.02088	414.02747	1	0.0377	1.4522	414.02531	2.51E+03	1.55E+04	4.19E+01	0.25	6	1	0.892	1.33	0.00055	0.2124	0																							UNKNOWN
1028	5.71E-01	0.9942	521.9184	521.93635		0.6392	1.2617	521.92765	1.37E+03	2.29E+03	5.36E+00	0.083	2	0	0.802	1.09	0.00057	0.4661	0																							UNKNOWN
1029	1.04E+02	0.9947	134.97224	134.97449		0.039	1.5394	134.97304	2.36E+03	3.05E+04	8.99E+01	0.208	5	0	0.877	1.19	0.00016	0.3606	0																							UNKNOWN
1030	7.23E-01	0.9948	427.99418	428.00304	1	0.9006	1.0364	427.9984	2.17E+03	3.92E+03	8.60E+00	0.042	1	0	1	0	0	0	0																							UNKNOWN
1031	3.05E+00	0.9951	317.88801	317.89562	1	0.6827	1.42	317.89121	1.39E+03	3.44E+03	8.63E+00	0.167	4	0	0.833	2.09	0.00066	0.4139	0																							UNKNOWN
1032	1.14E+00	0.9962	245.97942	245.98964	1	0.7557	1.4654	245.98404	1.37E+03	3.46E+03	9.03E+00	0.25	6	1	0.684	6.11	0.0015	0.4426	0																							UNKNOWN
1034	2.25E+01	0.9978	406.00971	406.02324	1	0.4418	1.5026	406.01481	1.45E+03	1.00E+04	3.10E+01	0.25	6	0	0.849	2.03	0.00083	0.5552	0																7.74E+00	1.0506	406.0121	406.01918	0.7306	0.9018	1.4223	DETECTED	406.01492	3.95E+03	8.67E+03	2.8336	1.9168	2.14E+01	0.0131
1035	8.95E+00	0.998	556.14937	556.16456	1	0.4809	1.4578	556.15622	1.28E+03	8.97E+03	2.12E+01	0.667	16	3	0.904	1.63	0.0009	0.4936	0																5.28E+00	0.8329	556.15232	556.15903	0.6217	0.8	1.4337	DETECTED	556.15586	1.71E+03	4.79E+03	26.9986	13.9993	1.18E+01	0.0103
1036	8.65E+00	0.9989	418.07414	418.09207	1	0.4086	1.4891	418.08068	1.32E+03	3.96E+03	1.18E+01	0.5	12	2	0.707	6.88	0.00288	0.6381	0																4.08E+00	1.085	418.07445	418.08579	0.5977	0.7886	1.445	DETECTED	418.08019	1.81E+03	3.46E+03	1.32	1.16	8.52E+00	0.0135
1037	8.45E+00	0.9991	962.99454	963.0053		0.5396	1.4901	962.99909	1.84E+03	4.76E+03	1.22E+01	0.042	1	0	1	0	0	0	0																							UNKNOWN
1038	2.55E+02	1.002	300.97878	300.97964	1	0.0396	1.3636	300.97916	3.39E+04	9.11E+04	2.24E+02	0.042	1	1	1	0	0	0	0																							UNKNOWN
1039	7.87E+00	1.0022	168.9781	168.98511		0.4637	1.4239	168.98211	1.99E+03	5.73E+03	1.75E+01	0.292	7	1	0.673	4.57	0.00077	0.7467	0																							UNKNOWN
1040	1.96E+01	1.014	130.95425	130.95863	1	0.0428	1.6012	130.95704	1.71E+03	9.58E+03	2.50E+01	0.833	20	3	0.863	4.75	0.00062	0.4512	0																6.88E+00	1.0506	130.95589	130.9578	0.4326	0.9244	1.4676	DETECTED	130.95702	1.89E+03	8.26E+03	3.8004	2.4002	1.68E+01	0.0131
1041	5.41E+00	1.006	557.14528	557.16115	1	0.592	1.4384	557.15274	1.29E+03	5.22E+03	1.30E+01	0.375	9	2	0.817	2.14	0.00119	0.5586	0																							UNKNOWN
1042	4.19E+00	1.0084	115.07451	115.07869		0.5357	1.4979	115.07647	1.39E+03	5.57E+03	1.12E+01	0.25	6	3	0.807	2.28	0.00026	0.4354	0																							UNKNOWN
1043	2.36E+01	1.0094	109.94117	109.94338	1	0.4464	1.967	109.94198	1.46E+03	1.11E+04	3.22E+01	0.458	11	4	0.87	0.79	0.00009	0.6264	0																1.24E+01	1.108	109.94142	109.94254	0.7612	0.6755	1.4676	DETECTED	109.94197	1.88E+03	1.02E+04	0.8919	0.946	2.21E+01	0.0138
1044	7.28E+00	1.0105	256.23304	256.23928	1	0.0433	1.4985	256.23665	1.28E+03	4.81E+03	1.19E+01	0.292	7	3	0.904	0.7	0.00018	0.5273	0																							UNKNOWN
1046	4.58E+00	1.0123	221.07769	221.08621		0.4718	1.4422	221.08226	1.34E+03	3.42E+03	1.54E+01	0.5	12	5	0.738	5.13	0.00113	0.6964	0																1.24E+00	0.6495	221.08022	221.0843	0.1303	0.4718	0.7207	DETECTED	221.08211	1.38E+03	3.42E+03	0.4666	0.7333	8.63E+00	0.0079
1047	8.41E+01	1.0128	119.94236	119.94779	1	0.0375	1.6497	119.94665	1.43E+03	3.13E+04	8.35E+01	0.667	16	1	0.821	3.21	0.00038	0.663	0																6.24E+01	1.0965	119.94236	119.94722	1.3174	0.0418	1.445	DETECTED	119.94667	1.81E+03	2.61E+04	0.328	0.6704	5.51E+01	0.0136
1048	1.77E+01	1.0131	346.02928	346.04048	1	0.4717	1.4913	346.03563	1.16E+03	1.09E+04	3.31E+01	0.375	9	3	0.926	0.77	0.00027	0.489	0																							UNKNOWN
1050	5.21E+00	1.0937	133.92184	133.92797	1	0.0406	1.5246	133.92403	1.27E+03	5.14E+03	1.16E+01	0.042	1	16	1	0	0	0	0																4.75E+00	0.9246	133.92208	133.9272	0.2563	0.4718	1.4337	DETECTED	133.92411	1.39E+03	5.14E+03	1.1795	1.0897	1.04E+01	0.0115
1051	7.75E+00	1.0167	577.1305	577.13957	1	0.8073	1.4691	577.13648	1.42E+03	7.91E+03	1.89E+01	0.083	2	7	0.965	0.11	0.00006	0.108	0																							UNKNOWN
1052	1.49E+01	1.0168	555.14736	555.16261	1	0.4836	1.5252	555.15438	1.29E+03	1.69E+04	3.46E+01	0.292	7	0	0.841	1.81	0.001	0.6755	0																							UNKNOWN
1053	4.93E+01	1.025	65.01398	65.01606	1	0.0377	1.7545	65.01453	1.79E+03	1.89E+04	6.44E+01	0.708	17	8	0.818	3.26	0.00021	0.5755	0																1.20E+01	1.3351	65.01407	65.0155	0.2956	1.0602	1.5242	DETECTED	65.01457	1.79E+03	1.74E+04	0.7243	0.8542	3.98E+01	0.0033
1054	8.19E-01	1.0175	759.08706	759.10573		0.9798	1.2062	759.09735	1.54E+03	2.55E+03	5.56E+00	0.042	1	0	1	0	0	0	0																							UNKNOWN
1055	5.98E-01	1.0633	129.0539	129.06028		0.7105	1.4315	129.05641	1.41E+03	3.18E+03	8.31E+00	0.375	9	7	0.714	4.87	0.00063	0.6348	0																5.21E-01	1.141	129.05456	129.05865	0.032	1.0263	1.1734	DETECTED	129.05621	1.45E+03	3.03E+03	0.4444	0.7222	6.21E+00	0.0129
1056	3.38E+01	1.0195	366.01579	366.02893	1	0.0388	1.4649	366.02131	1.40E+03	1.08E+04	5.00E+01	0.458	11	6	0.799	4.06	0.00149	0.5959	0																							UNKNOWN
1057	5.27E-01	1.0198	97.97279	97.97763	1	0.5962	1.4521	97.97436	1.43E+03	3.04E+03	7.10E+00	0.292	7	2	0.558	8.62	0.00084	0.7695	0																							UNKNOWN
1058	6.93E+00	1.0201	312.16811	312.17722	1	0.0457	1.3592	312.1724	1.32E+03	4.53E+03	1.27E+01	0.333	8	6	0.778	2.73	0.00085	0.5748	0																							UNKNOWN
1059	7.54E-01	1.0212	346.02731	346.03775	1	1.0528	1.1659	346.03347	2.96E+03	4.98E+03	9.83E+00	0.042	1	0	1	0	0	0	0																							UNKNOWN
1060	1.01E+01	1.0212	386.93728	386.94474	1	0.0457	1.4941	386.94126	1.56E+03	5.28E+03	1.04E+01	0.042	1	0	1	0	0	0	0																							UNKNOWN
1061	1.33E+01	1.0381	225.51272	225.51973	1	0.0375	1.4777	225.51632	1.17E+03	7.89E+03	2.47E+01	0.833	20	4	0.801	3.63	0.00082	0.781	0																8.94E+00	0.8443	225.51272	225.51815	0.4586	0.4378	1.445	DETECTED	225.5162	1.63E+03	5.64E+03	1.5429	1.2715	1.42E+01	0.0104
1062	6.17E+00	1.0216	1038.92334	1038.9439	1	0.0375	1.4482	1038.93337	1.22E+03	3.29E+03	7.85E+00	0.458	11	1	0.787	2.5	0.0026	0.829	0																							UNKNOWN
1063	1.11E+00	1.0233	96.92109	96.92345	1	0.6561	1.2503	96.92221	1.37E+03	3.11E+03	1.06E+01	0.25	6	3	0.716	4.84	0.00047	0.4782	0																							UNKNOWN
1064	1.29E+01	1.0236	162.95425	162.96037		0.0381	1.4521	162.95822	2.01E+03	7.42E+03	1.42E+01	0.125	3	4	0.766	3.03	0.00049	0.3845	0																							UNKNOWN
1065	8.93E+00	1.0113	244.95682	244.96542	1	0.0395	1.4777	244.96071	1.31E+03	5.55E+03	2.32E+01	0.583	14	4	0.795	5.27	0.00129	0.6434	0																3.79E+00	0.8902	244.95796	244.96318	0.424	0.4831	0.9471	DETECTED	244.96065	2.20E+03	4.35E+03	0.1714	0.5857	1.09E+01	0.011
1066	6.74E+00	1.0249	553.94142	553.96385	1	0.0395	1.4195	553.95125	1.44E+03	4.32E+03	1.61E+01	0.333	8	0	0.688	4.19	0.00232	0.7332	0																							UNKNOWN
1067	2.02E+00	1.0251	282.88577	282.8957	1	0.8309	1.3124	282.89083	1.33E+03	2.77E+03	8.75E+00	0.167	4	2	0.796	3.58	0.00101	0.2191	0																							UNKNOWN
1068	1.35E+01	1.0258	958.96488	958.97989	1	0.0352	1.6406	958.97189	1.82E+03	5.72E+03	2.40E+01	0.667	16	1	0.859	1.42	0.00137	0.8627	0																9.92E+00	0.9246	958.96717	958.97724	0.8304	0.4492	1.4676	DETECTED	958.97161	2.23E+03	5.02E+03	1.1951	1.0976	1.23E+01	0.0115
1070	7.86E+00	1.0277	251.02814	251.0365		0.5034	1.4879	251.03133	1.21E+03	4.68E+03	1.83E+01	0.542	13	3	0.805	3.2	0.0008	0.6316	0																							UNKNOWN
1071	1.61E+01	1.0628	173.9549	173.96069	1	0.4389	1.5026	173.95737	1.31E+03	6.87E+03	2.21E+01	0.708	17	4	0.771	4.73	0.00082	0.6153	0																6.47E+00	1.0277	173.95584	173.95882	0.4265	0.8113	1.4337	DETECTED	173.95739	2.59E+03	5.69E+03	2.0556	1.5278	1.45E+01	0.0128
1072	1.46E+01	1.0296	447.97243	447.98618	1	0.4568	1.4913	447.97987	1.28E+03	1.01E+04	2.83E+01	0.542	13	4	0.815	3.36	0.00151	0.6403	0																9.56E+00	1.0277	447.97243	447.9847	0.4932	0.8339	1.445	DETECTED	447.97993	1.96E+03	8.94E+03	2.3751	1.6876	2.20E+01	0.0128
1073	2.05E+00	1.0298	390.83098	390.84172		0.762	1.0675	390.83591	1.33E+03	3.77E+03	1.26E+01	0.042	1	0	1	0	0	0	0																							UNKNOWN
1074	3.33E+01	1.0315	140.93292	140.93776	1	0.0377	1.4941	140.93411	1.22E+03	1.56E+04	4.34E+01	0.833	20	1	0.841	3.14	0.00044	0.6358	0																1.79E+01	0.7068	140.93327	140.93724	0.7515	0.5736	1.4337	DETECTED	140.934	2.39E+03	1.32E+04	5.8901	3.4543	2.94E+01	0.0087
1076	7.26E-01	1.0327	80.96271	80.97112	1	0.8424	1.1825	80.9678	1.70E+03	3.82E+03	6.65E+00	0.125	3	1	0.615	5.98	0.00048	0.1541	0																							UNKNOWN
1077	1.80E+01	1.033	310.05386	310.06414	1	0.0377	1.5026	310.0588	1.20E+03	8.11E+03	3.22E+01	0.708	17	2	0.865	2.53	0.00079	0.5663	0																5.88E+00	1.0506	310.05504	310.06107	0.4288	0.9584	1.445	DETECTED	310.05868	1.71E+03	6.63E+03	5.1437	3.0719	1.65E+01	0.0131
1078	1.23E+01	1.0341	136.89172	136.89293	1	0.926	1.4465	136.89228	7.29E+03	1.63E+04	2.88E+01	0.042	1	7	1	0	0	0	0																							UNKNOWN
1079	1.30E+00	1.0705	199.95967	199.96542	1	0.796	1.2347	199.96291	1.38E+03	2.87E+03	9.98E+00	0.167	4	2	0.794	3.26	0.00065	0.2998	0																							UNKNOWN
1080	1.45E+01	1.0345	461.96733	461.97725	1	0.5515	1.5026	461.97218	1.33E+03	8.41E+03	2.72E+01	0.542	13	2	0.833	2.39	0.0011	0.5782	0																5.27E+00	1.3351	461.96884	461.97537	0.3474	0.9244	1.4337	DETECTED	461.97166	1.34E+03	5.52E+03	0.25	0.625	1.36E+01	0.0033
1081	1.40E+00	1.035	80.96446	80.9713		0.6456	1.3522	80.96851	1.38E+03	3.97E+03	1.08E+01	0.167	4	0	0.676	5.52	0.00045	0.5	0																1.02E+00	1.1518	80.9659	80.97055	0.2153	1.0036	1.2073	DETECTED	80.96849	1.73E+03	3.27E+03	0.5	0.75	7.41E+00	0.0123
1082	3.35E+01	1.0354	136.94546	136.95124	1	0.0396	1.9429	136.9474	1.52E+03	1.66E+04	3.50E+01	0.625	15	2	0.821	3.92	0.00054	0.5875	0																2.34E+01	1.0048	136.94546	136.94852	0.662	0.6642	1.9429	DETECTED	136.94726	2.83E+03	1.33E+04	2.8967	1.9483	2.80E+01	0.0125
1084	1.06E+00	1.0358	222.89173	222.8958	1	0.8978	1.0859	222.89371	1.43E+03	3.29E+03	1.17E+01	0.125	3	1	0.89	1.73	0.00039	0.0658	0																							UNKNOWN
1085	1.01E+01	1.0362	218.96168	218.96831		0.601	1.4465	218.96371	2.30E+03	6.85E+03	1.68E+01	0.292	7	4	0.837	2.5	0.00055	0.4831	0																							UNKNOWN
1086	2.44E+01	1.0364	224.51484	224.52098	1	0.0433	1.6271	224.51822	1.24E+03	1.37E+04	4.18E+01	0.708	17	2	0.841	3.63	0.00082	0.4584	0																1.60E+01	1.141	224.51714	224.51933	0.3274	0.5284	1.445	DETECTED	224.51815	2.97E+03	8.84E+03	0.5283	0.7642	2.23E+01	0.0129
1087	2.85E-01	1.0372	557.9622	557.96878		1.0077	1.0755	557.96684	1.33E+03	2.37E+03	7.27E+00	0.042	1	0	1	0	0	0	0																							UNKNOWN
1090	6.92E-01	1.0392	331.07778	331.08509	1	0.9675	1.2277	331.08169	1.38E+03	2.63E+03	3.85E+00	0.042	1	1	1	0	0	0	0																							UNKNOWN
1091	2.77E+01	1.0395	154.0327	154.03972		0.4336	1.7742	154.03716	1.12E+03	1.01E+04	3.99E+01	0.542	13	8	0.813	2.87	0.00044	0.5685	0																							UNKNOWN
1092	1.65E+00	1.0403	448.97712	448.98639	1	0.77	1.3748	448.98115	1.32E+03	3.06E+03	9.41E+00	0.292	7	6	0.837	2.7	0.00121	0.4159	0																							UNKNOWN
1093	4.20E+00	1.0407	460.29295	460.3009	1	0.3739	1.3668	460.2976	1.36E+03	3.09E+03	9.53E+00	0.333	8	1	0.8	2.49	0.00115	0.5856	0																							UNKNOWN
1094	8.70E+00	1.0408	426.03351	426.04213		0.5436	1.5167	426.03871	1.68E+03	6.55E+03	1.29E+01	0.042	1	0	1	0	0	0	0																							UNKNOWN
1095	8.80E-01	1.041	475.03709	475.0476	1	0.9544	1.1128	475.04215	1.39E+03	2.31E+03	7.66E+00	0.042	1	2	1	0	0	0	0																							UNKNOWN
1096	2.30E+01	1.0414	283.26226	283.26588	1	0.5412	1.4465	283.26446	5.92E+03	1.32E+04	4.06E+01	0.083	2	0	0.88	0.25	0.00007	0.4046	0																							UNKNOWN
1098	2.27E+01	1.0647	159.9378	159.94434	1	0.4902	1.6179	159.94081	1.39E+03	9.74E+03	3.75E+01	0.833	20	4	0.82	2.17	0.00035	0.6987	0																9.28E+00	0.9246	159.93938	159.94386	0.3384	0.8226	1.4563	DETECTED	159.94083	1.90E+03	7.75E+03	5.9996	3.4998	1.92E+01	0.0115
1099	6.07E+00	1.0428	91.02542	91.03358		0.6561	1.5161	91.0309	1.91E+03	5.67E+03	1.17E+01	0.042	1	3	1	0	0	0	0																							UNKNOWN
1100	9.82E+00	1.0428	247.98516	247.99372	1	0.0381	1.6238	247.98965	1.34E+03	5.75E+03	2.24E+01	0.583	14	6	0.758	4.75	0.00118	0.8067	0																2.86E+00	1.0965	247.98772	247.99106	0.2884	1.015	1.3657	DETECTED	247.98945	2.40E+03	4.40E+03	4.1664	2.5832	1.10E+01	0.0136
1101	7.19E+00	1.0432	785.97021	785.98697		0.4878	1.6463	785.97936	1.43E+03	3.96E+03	1.57E+01	0.458	11	8	0.844	1.88	0.00148	0.6323	0																3.01E+00	1.3779	785.97479	785.98441	0.1896	1.0036	1.4789	DETECTED	785.97927	1.86E+03	3.93E+03	0.2727	0.6363	9.61E+00	0.0009
1102	1.25E+01	1.0438	405.01376	405.02169	1	0.6087	1.5031	405.01614	2.01E+03	9.93E+03	2.39E+01	0.208	5	1	0.877	1.36	0.00055	0.394	0																							UNKNOWN
1103	2.57E+01	1.0442	224.93203	224.9386	1	0.039	1.4648	224.93454	1.28E+03	8.57E+03	4.40E+01	0.167	4	11	0.832	1.23	0.00028	0.5372	0																							UNKNOWN
1104	2.97E+00	1.0446	280.89311	280.90377		0.967	1.4762	280.89627	1.68E+03	3.61E+03	8.27E+00	0.042	1	0	1	0	0	0	0																							UNKNOWN
1105	2.94E+00	1.0446	407.02699	407.03849		1.0349	1.4423	407.03483	2.01E+03	4.44E+03	1.01E+01	0.042	1	2	1	0	0	0	0																							UNKNOWN
1106	9.18E-01	1.0446	461.96077	461.9716		1.0688	1.2725	461.96622	1.67E+03	3.20E+03	7.26E+00	0.042	1	0	1	0	0	0	0																							UNKNOWN
1107	5.28E-01	1.0472	177.90548	177.91274		0.9809	1.1167	177.90979	1.31E+03	2.31E+03	6.42E+00	0.042	1	0	1	0	0	0	0																							UNKNOWN
1108	1.08E+02	1.0477	204.96622	204.97498	1	0.0352	1.6271	204.96995	1.68E+03	2.71E+04	1.01E+02	0.667	16	3	0.732	5.55	0.00114	0.8367	0																							UNKNOWN
1109	1.70E+00	1.0482	415.02117	415.03132	1	0.809	1.4115	415.02653	1.34E+03	3.39E+03	6.29E+00	0.167	4	0	0.8	2.74	0.00114	0.1787	0																							UNKNOWN
1110	3.23E+00	1.0484	315.89	315.89684	1	0.809	1.3974	315.89404	1.32E+03	3.40E+03	9.48E+00	0.125	3	1	0.816	1.91	0.0006	0.3695	0																							UNKNOWN
1111	5.02E+00	1.0741	601.97776	601.99555		0.0428	1.4228	601.98747	1.31E+03	4.30E+03	1.28E+01	0.458	11	3	0.726	5.97	0.00359	0.6196	0																							UNKNOWN
1113	5.93E+01	1.049	142.99439	143.0013	1	0.0377	1.9741	142.9965	1.40E+03	2.43E+04	4.36E+01	0.917	22	5	0.837	2.05	0.00029	0.757	0																1.29E+01	1.3459	142.9953	142.998	0.6965	0.6868	1.4563	DETECTED	142.99648	1.71E+03	1.05E+04	0.1602	0.5862	2.41E+01	0.0028
1115	1.95E+01	0.8233	380.00804	380.01946	1	0.0395	1.5328	380.01424	1.30E+03	8.26E+03	3.18E+01	0.125	3	18	0.898	1.12	0.00043	0.2247	0																9.77E+00	0.6609	380.01258	380.01607	0.6287	0.0418	0.8	DETECTED	380.01417	3.32E+03	6.72E+03	0.2407	0.6204	1.66E+01	0.0081
1116	3.67E+01	1.0495	201.9048	201.90917	1	0.4637	1.6044	201.90686	1.19E+03	1.71E+04	7.94E+01	0.542	13	3	0.846	2.95	0.00059	0.531	0																1.30E+01	1.1949	201.90628	201.90816	0.3841	0.9923	1.4337	DETECTED	201.90688	3.92E+03	1.66E+04	1.294	1.147	4.23E+01	0.0102
1117	7.36E-01	1.0498	464.9837	464.99478	1	1.0108	1.1919	464.98912	1.37E+03	2.14E+03	5.32E+00	0.042	1	0	1	0	0	0	0																							UNKNOWN
1118	4.81E-01	1.0499	346.84487	346.85591	1	0.8236	1.3395	346.85143	1.36E+03	2.59E+03	8.74E+00	0.125	3	0	0.768	2.52	0.00087	0.4483	0																							UNKNOWN
1119	6.94E+00	1.0506	427.01333	427.02351	1	0.6454	1.4715	427.02002	2.85E+03	5.70E+03	1.12E+01	0.042	1	0	1	0	0	0	0																							UNKNOWN
1120	3.18E-01	1.0515	248.0553	248.06166		1.0364	1.1269	248.0573	1.50E+03	2.95E+03	6.64E+00	0.042	1	1	1	0	0	0	0																							UNKNOWN
1121	9.53E-01	1.0515	392.85829	392.86958		0.9707	1.1178	392.86403	1.71E+03	2.75E+03	9.23E+00	0.042	1	0	1	0	0	0	0																							UNKNOWN
1122	4.14E+01	1.0521	807.98842	807.99597	1	0.4229	2.1707	807.9914	5.88E+03	1.93E+04	4.47E+01	0.375	9	0	0.881	0.77	0.00062	0.6141	0																							UNKNOWN
1124	1.73E+00	1.0543	357.0505	357.05547		0.729	1.3177	357.05353	1.33E+03	3.38E+03	8.45E+00	0.167	4	2	0.846	1.61	0.00058	0.4666	0																3.75E-01	1.0163	357.05251	357.05503	0.5109	0.9697	1.0602	DETECTED	357.05378	1.54E+03	2.99E+03	1.6667	1.3333	7.38E+00	0.0126
1125	1.11E+01	1.0547	625.94573	625.96168	1	0.0352	1.4482	625.95387	1.34E+03	6.30E+03	2.20E+01	0.625	15	3	0.896	0.82	0.00051	0.6008	0																4.62E+00	1.085	625.95031	625.95621	0.4316	0.9018	1.411	DETECTED	625.95368	2.24E+03	5.11E+03	2.0001	1.5	1.25E+01	0.0135
1126	5.89E+00	1.0557	171.13571	171.14083		0.7135	1.4708	171.1389	1.27E+03	3.58E+03	1.89E+01	0.458	11	5	0.875	2.14	0.00037	0.3409	0																							UNKNOWN
1127	1.13E+00	1.0559	480.01447	480.02372	1	0.8719	1.2536	480.01994	1.37E+03	2.51E+03	8.40E+00	0.083	2	0	0.786	1.95	0.00093	0.2721	0																							UNKNOWN
1128	5.06E+01	1.0565	246.89558	246.90426	1	0.0377	1.4828	246.89927	1.25E+03	1.37E+04	4.75E+01	0.625	15	6	0.765	3.81	0.00094	0.5263	0																							UNKNOWN
1129	2.56E+01	1.0569	284.91541	284.92343	1	0.0377	1.4408	284.91896	1.38E+03	6.26E+03	2.61E+01	0.75	18	3	0.845	2.07	0.00059	0.8023	0																4.73E+00	1.3028	284.9168	284.92205	0.3529	0.9471	1.4337	DETECTED	284.91893	1.39E+03	5.48E+03	0.3871	0.6936	1.36E+01	0.0049
1130	2.76E+01	1.058	224.93084	224.93802	1	0.0396	1.5167	224.93358	1.21E+03	1.08E+04	4.41E+01	0.625	15	6	0.596	7.52	0.00169	0.7354	0																1.01E+01	0.8673	224.93238	224.93703	0.647	0.8226	1.4337	DETECTED	224.93407	1.90E+03	8.26E+03	16.999	8.9995	2.08E+01	0.0107
1131	1.37E+01	1.0583	371.05609	371.06433	1	0.5316	1.4913	371.05955	2.43E+03	1.14E+04	3.41E+01	0.25	6	3	0.939	0.98	0.00036	0.0729	0																							UNKNOWN
1132	4.39E+00	1.0584	579.12911	579.13912	1	0.5822	1.2573	579.13495	1.42E+03	3.04E+03	1.42E+01	0.125	3	2	0.817	1.93	0.00112	0.3282	0																							UNKNOWN
1134	2.06E+00	1.0586	1055.89011	1055.90893		0.7411	1.3749	1055.89829	1.35E+03	2.63E+03	6.46E+00	0.125	3	1	0.903	0.69	0.00073	0.309	0																							UNKNOWN
1135	3.42E+01	1.0591	329.08188	329.09027	1	0.7972	1.6233	329.08478	1.43E+03	1.27E+04	6.12E+01	0.208	5	7	0.862	1.47	0.00049	0.4235	0																							UNKNOWN
1136	3.31E+02	1.0595	188.9377	188.94155	1	0.0352	1.5201	188.93986	1.38E+03	7.08E+04	2.73E+02	0.458	11	0	0.736	4.02	0.00076	0.6923	0																1.54E+02	1.0621	188.93902	188.9409	1.3536	0.0418	1.445	DETECTED	188.93967	3.02E+03	5.31E+04	0.3769	0.6914	1.36E+02	0.0132
1137	9.84E-01	1.0597	120.99453	120.99905	1	0.8863	1.1711	120.99645	1.35E+03	3.78E+03	7.35E+00	0.292	7	1	0.842	3.81	0.00046	0.0688	0																9.84E-01	1.0277	120.99532	120.99818	0.2035	0.8905	1.1394	DETECTED	120.99641	1.36E+03	3.37E+03	1.0001	1.0001	7.09E+00	0.0128
1138	9.17E-01	1.0602	131.91332	131.91765	1	0.5256	1.448	131.91571	1.29E+03	3.66E+03	6.88E+00	0.458	11	2	0.728	3.7	0.00049	0.7485	0																							UNKNOWN
1139	6.23E+00	1.0605	450.97667	450.98632		0.4191	1.4489	450.98208	2.32E+03	4.35E+03	8.54E+00	0.042	1	0	1	0	0	0	0																							UNKNOWN
1140	3.57E+01	1.0614	238.90847	238.91568	1	0.5482	1.5968	238.91191	1.52E+03	1.15E+04	4.96E+01	0.5	12	4	0.764	3.99	0.00095	0.5852	0																1.11E+01	1.1949	238.90921	238.91432	0.4792	0.8679	1.445	DETECTED	238.91149	2.35E+03	9.94E+03	0.8214	0.9107	2.49E+01	0.0102
1141	7.73E+00	1.0628	253.21393	253.21978		0.4305	1.495	253.21737	1.34E+03	3.91E+03	1.89E+01	0.375	9	4	0.862	2.09	0.00053	0.4679	0																							UNKNOWN
1143	1.32E+01	1.0636	216.85302	216.85765	1	0.6313	1.5089	216.85473	2.04E+03	1.10E+04	2.79E+01	0.125	3	15	0.849	1.87	0.00041	0.2629	0																1.32E+01	0.9704	216.85327	216.85532	0.5072	0.8792	1.5015	DETECTED	216.85452	2.32E+03	1.10E+04	6.8565	3.9283	2.77E+01	0.012
1144	7.09E+00	1.0638	330.04056	330.04994	1	0.5865	1.4438	330.04385	1.43E+03	6.05E+03	1.67E+01	0.333	8	3	0.799	3.35	0.00111	0.5344	0																							UNKNOWN
1145	1.52E+00	1.0642	83.02436	83.02886		0.5694	1.4083	83.02585	1.35E+03	3.67E+03	1.11E+01	0.417	10	7	0.718	4.9	0.00041	0.6912	0																4.29E-01	1.1626	83.02461	83.02886	0.0802	1.0828	1.1847	DETECTED	83.02603	1.45E+03	2.99E+03	0.5	0.75	6.74E+00	0.0118
1146	4.46E-01	1.0659	79.95582	79.95891	1	0.899	1.3051	79.95735	1.33E+03	3.12E+03	6.20E+00	0.167	4	19	0.941	0.34	0.00003	0.2376	0																							UNKNOWN
1147	1.17E+01	1.0669	227.19859	227.20457		0.0396	1.5161	227.20175	1.23E+03	5.40E+03	2.26E+01	0.667	16	1	0.84	1.82	0.00041	0.6008	0																8.93E+00	1.1626	227.19998	227.2033	0.5681	0.4152	1.445	DETECTED	227.20168	1.95E+03	5.28E+03	0.4	0.7	1.33E+01	0.0118
1148	4.29E+00	1.0677	143.10502	143.10945		0.6388	1.4748	143.10762	1.35E+03	4.06E+03	1.43E+01	0.708	17	1	0.813	3.08	0.00044	0.5512	0																3.00E+00	0.9475	143.1062	143.10942	0.494	0.8339	1.4337	DETECTED	143.10769	1.40E+03	3.48E+03	4.8886	2.9443	7.97E+00	0.0117
1149	1.72E-01	1.0688	223.88867	223.89077		1.0041	1.072	223.88969	1.57E+03	2.92E+03	4.45E+00	0.042	1	0	1	0	0	0	0																							UNKNOWN
1150	6.78E+01	1.0688	158.93493	158.9446	1	0.039	1.5705	158.94254	2.74E+03	1.47E+04	6.33E+01	0.375	9	2	0.636	7.49	0.00119	0.6531	0																							UNKNOWN
1151	2.43E+00	1.0693	330.89331	330.90146	1	0.8679	1.4262	330.89736	1.50E+03	3.85E+03	8.77E+00	0.125	3	4	0.812	1.91	0.00063	0.3572	0																6.72E-01	1.0048	330.89356	330.90146	0.0234	0.8679	1.015	DETECTED	330.89721	1.50E+03	3.32E+03	0.1818	0.5909	8.22E+00	0.0125
1152	2.00E+01	1.0693	364.04974	364.06396	1	0.0448	1.4974	364.05614	1.05E+03	1.13E+04	3.55E+01	0.792	19	3	0.853	2.37	0.00086	0.5706	0																6.61E+00	1.2273	364.05487	364.05843	0.4221	0.9697	1.4337	DETECTED	364.05613	3.02E+03	7.35E+03	0.8636	0.9318	1.82E+01	0.0086
1153	4.88E+01	1.0696	180.92508	180.92957	1	0.0381	1.5139	180.92673	1.30E+03	1.80E+04	7.94E+01	0.625	15	7	0.849	3.77	0.00068	0.6947	0																1.59E+01	1.0506	180.92575	180.92803	0.5042	0.8679	1.4337	DETECTED	180.92673	1.98E+03	1.45E+04	2.2915	1.6667	3.75E+01	0.0131
1154	1.30E+01	1.0708	344.03575	344.04368	1	0.8491	1.5394	344.03746	1.39E+03	1.94E+04	3.49E+01	0.083	2	1	0.96	0.14	0.00005	0.1188	0																							UNKNOWN
1155	1.55E+01	1.13	156.95259	156.95948	1	0.0423	1.4427	156.95613	1.53E+03	9.82E+03	3.67E+01	0.25	6	2	0.632	5.89	0.00092	0.4015	0																8.46E+00	1.2165	156.95443	156.95915	0.3218	0.8792	1.4223	DETECTED	156.95653	3.44E+03	8.64E+03	0.6552	0.8276	2.14E+01	0.0092
1156	8.18E+00	1.0729	458.03041	458.04329	1	0.0418	1.4325	458.03755	1.37E+03	4.02E+03	8.92E+00	0.292	7	1	0.703	4.94	0.00226	0.4866	0																8.18E+00	0.8673	458.03123	458.04329	1.0413	0.0418	1.3997	DETECTED	458.03786	1.37E+03	3.63E+03	0.6667	0.8333	8.92E+00	0.0107
1157	9.59E+00	1.0736	429.00839	429.02419	1	0.4916	1.4087	429.01612	1.30E+03	4.09E+03	1.58E+01	0.5	12	5	0.862	3.06	0.00131	0.4722	0																							UNKNOWN
1158	4.23E+00	1.0749	330.89215	330.90205	1	0.5634	1.4121	330.89613	1.40E+03	4.30E+03	1.20E+01	0.333	8	5	0.663	5.35	0.00177	0.4597	0																							UNKNOWN
1159	7.59E+00	1.0753	613.10894	613.12104	1	0.0418	1.4121	613.11393	1.37E+03	3.60E+03	1.01E+01	0.292	7	1	0.882	1.97	0.00121	0.6267	0																7.59E+00	1.108	613.11064	613.12041	0.5331	0.0418	1.3884	DETECTED	613.11444	1.38E+03	3.59E+03	0.2796	0.6398	8.82E+00	0.0138
1160	1.83E+01	1.0755	121.03	121.03476	1	0.4112	1.6639	121.03168	1.70E+03	1.13E+04	2.87E+01	0.917	22	7	0.824	4.24	0.00051	0.5797	0																6.47E+00	1.108	121.03103	121.03261	0.4055	1.0036	1.4563	DETECTED	121.03174	3.26E+03	9.58E+03	3.9998	2.4999	2.01E+01	0.0138
1161	4.38E+00	1.0759	450.99344	451.01015	1	0.5653	1.4181	451.00191	1.39E+03	3.74E+03	9.91E+00	0.375	9	0	0.796	3.61	0.00163	0.4506	0																2.52E+00	1.108	450.99665	451.00623	0.0913	0.9358	1.3771	DETECTED	451.00147	1.40E+03	3.51E+03	1.7858	1.3929	8.63E+00	0.0138
1162	6.43E+00	1.0764	328.89855	328.90424	1	0.8152	1.4828	328.90152	1.80E+03	6.95E+03	1.37E+01	0.083	2	2	0.984	0.18	0.00006	0.0074	0																							UNKNOWN
1163	8.02E+00	1.0765	202.90268	202.91171	1	0.0395	1.4521	202.90712	1.28E+03	4.76E+03	2.17E+01	0.75	18	2	0.824	3.06	0.00062	0.653	0																							UNKNOWN
1164	4.02E+01	1.0769	200.90745	200.91415	1	0.0396	1.5931	200.91076	1.19E+03	1.46E+04	4.19E+01	0.5	12	4	0.866	2.93	0.00059	0.4356	0																2.47E+01	1.108	200.90969	200.91237	0.7757	0.4039	1.445	DETECTED	200.91074	1.34E+03	1.29E+04	0.4922	0.7541	3.27E+01	0.0138
1165	2.24E+01	1.0778	182.92591	182.93196	1	0.4943	1.4635	182.92855	1.24E+03	8.19E+03	4.35E+01	0.458	11	13	0.77	5.36	0.00098	0.466	0																1.32E+01	1.108	182.92665	182.93076	0.485	0.5171	1.4223	DETECTED	182.92824	2.00E+03	7.70E+03	0.5686	0.7843	1.99E+01	0.0138
1166	1.49E+01	1.0782	372.05314	372.06502	1	0.0406	1.4648	372.05856	1.33E+03	6.82E+03	2.40E+01	0.292	7	2	0.828	2.68	0.001	0.5386	0																6.41E+00	0.9016	372.05437	372.06326	0.5982	0.7773	1.3997	DETECTED	372.0587	2.80E+03	5.80E+03	4.4997	2.7499	1.43E+01	0.0112
1167	2.58E+00	1.0792	434.94591	434.95228		1.0009	1.4941	434.94881	1.64E+03	4.71E+03	9.25E+00	0.083	2	0	0.78	1.9	0.00083	0.3121	0																							UNKNOWN
1168	1.23E+00	1.0807	137.02248	137.02922	1	0.7464	1.3616	137.02586	1.54E+03	4.07E+03	7.91E+00	0.167	4	4	0.841	1.59	0.00022	0.474	0																							UNKNOWN
1169	1.35E+01	1.0811	143.91052	143.91804		0.0683	1.6179	143.91572	1.62E+03	9.88E+03	3.56E+01	0.75	18	8	0.824	4.69	0.00067	0.5684	0																7.51E+00	1.3136	143.91375	143.91658	0.1247	0.9358	1.4676	DETECTED	143.91575	1.76E+03	8.39E+03	0.4243	0.7121	1.94E+01	0.0044
1170	9.33E+00	1.0813	161.93102	161.94046	1	0.1651	1.4822	161.9359	1.24E+03	4.69E+03	2.03E+01	0.542	13	2	0.697	6.22	0.00101	0.6666	0																							UNKNOWN
1171	2.77E-01	1.0819	367.01948	367.02731	1	0.841	1.287	367.02331	1.39E+03	2.88E+03	6.71E+00	0.083	2	0	0.871	0.54	0.0002	0.3554	0																							UNKNOWN
1172	8.67E+00	1.082	392.04318	392.04682	1	1.0123	1.4988	392.04478	1.60E+03	1.09E+04	2.46E+01	0.042	1	1	1	0	0	0	0																							UNKNOWN
1173	4.83E+00	1.0824	304.85242	304.86356	1	0.3443	1.4121	304.85805	1.50E+03	4.14E+03	1.00E+01	0.208	5	2	0.888	1.41	0.00043	0.3328	0																							UNKNOWN
1174	1.56E+01	1.0825	265.1463	265.15019		0.5375	1.3856	265.14811	3.01E+03	6.65E+03	3.24E+01	0.292	7	21	0.869	1.89	0.0005	0.3067	0																							UNKNOWN
1175	7.38E+00	1.0832	436.04759	436.06573	1	0.5247	1.4427	436.06014	1.70E+03	8.60E+03	2.14E+01	0.292	7	0	0.853	2.39	0.00104	0.2501	0																							UNKNOWN
1176	2.57E+01	1.104	200.94258	200.95019		0.0377	1.5026	200.94521	1.35E+03	1.22E+04	4.57E+01	0.833	20	5	0.829	2.58	0.00052	0.6329	0																9.87E+00	0.9131	200.94308	200.94697	0.2265	0.4605	0.981	DETECTED	200.94501	5.35E+03	9.76E+03	0.1795	0.5897	2.48E+01	0.0113
1177	1.44E-01	1.085	198.86458	198.86764		1.0467	1.1145	198.86634	1.39E+03	2.16E+03	3.22E+00	0.042	1	0	1	0	0	0	0																							UNKNOWN
1178	1.71E+01	1.0854	382.00465	382.01519	1	0.0457	1.6837	382.01014	1.27E+03	8.90E+03	2.99E+01	0.75	18	5	0.854	2.33	0.00089	0.8791	0																7.25E+00	0.6953	382.00615	382.01224	0.4288	0.6528	1.4223	DETECTED	382.01009	1.44E+03	5.29E+03	21.6652	11.3326	1.30E+01	0.0085
1179	1.03E+01	1.0867	147.9612	147.96528	1	0.0396	1.4422	147.96318	1.29E+03	5.81E+03	2.04E+01	0.792	19	8	0.827	2.75	0.00041	0.5666	0																3.10E+00	1.1302	147.96234	147.96478	0.374	1.0036	1.411	DETECTED	147.96325	1.55E+03	4.72E+03	2.5999	1.7999	1.14E+01	0.0134
1181	5.13E+00	1.0888	615.1638	615.17952	1	0.5057	1.3997	615.17416	1.40E+03	3.88E+03	1.12E+01	0.25	6	0	0.836	2.95	0.00181	0.3849	0																5.13E+00	1.1949	615.16785	615.17952	0.1458	0.5057	1.3997	DETECTED	615.17428	1.66E+03	3.46E+03	0.3167	0.6583	8.48E+00	0.0102
1183	6.79E+00	1.09	149.00751	149.01111		0.5611	1.4891	149.00896	1.58E+03	5.07E+03	1.14E+01	0.125	3	1	0.905	0.53	0.00008	0.3707	0																							UNKNOWN
1184	8.04E+00	1.1439	555.95994	555.98085	1	0.045	1.4012	555.9684	1.37E+03	4.36E+03	9.35E+00	0.375	9	4	0.839	2.24	0.00124	0.5118	0																6.12E+00	0.9819	555.96138	555.97687	0.5474	0.4152	1.3884	DETECTED	555.96877	1.41E+03	3.80E+03	0.7551	0.8776	9.33E+00	0.0122
1186	5.19E+01	1.0947	262.98553	262.99229		0.0395	1.4522	262.98895	3.38E+03	1.86E+04	4.65E+01	0.25	6	2	0.902	1.26	0.00033	0.3379	0																							UNKNOWN
1187	2.73E+00	1.0953	345.03267	345.04069	1	0.8576	1.4234	345.03727	1.46E+03	3.44E+03	6.76E+00	0.042	1	2	1	0	0	0	0																							UNKNOWN
1188	2.05E+01	1.0956	404.05191	404.05964	1	0.4465	1.5328	404.05654	2.01E+03	1.14E+04	2.58E+01	0.083	2	0	0.887	1.48	0.0006	0.0084	0																							UNKNOWN
1189	2.50E-01	1.0959	278.01354	278.01509		1.0467	1.1146	278.01394	1.44E+03	2.63E+03	6.52E+00	0.042	1	0	1	0	0	0	0																							UNKNOWN
1190	8.10E+00	1.097	241.21357	241.22021		0.0448	1.5733	241.21721	1.15E+03	4.18E+03	1.67E+01	0.792	19	1	0.839	2.07	0.0005	0.7321	0																5.17E+00	1.0965	241.2145	241.21899	0.0846	0.2681	1.1055	DETECTED	241.2172	1.43E+03	3.95E+03	0.0278	0.5139	9.89E+00	0.0136
1191	4.44E+01	1.0972	94.92405	94.92632		0.039	1.5328	94.92499	1.18E+03	2.02E+04	4.16E+01	0.792	19	3	0.899	1.67	0.00016	0.5799	0																1.39E+01	1.0965	94.92455	94.92554	0.4469	0.766	1.445	DETECTED	94.92499	1.70E+03	1.26E+04	1.1297	1.0714	2.82E+01	0.0136
1192	9.38E-01	1.0973	465.33463	465.34387		0.7844	1.3884	465.33991	1.38E+03	2.77E+03	6.82E+00	0.083	2	3	0.781	1.41	0.00066	0.4541	0																9.38E-01	1.3243	465.33463	465.34387	0.0585	1.1621	1.3884	DETECTED	465.33958	1.38E+03	2.77E+03	0.4286	0.7143	6.82E+00	0.0039
1193	4.50E-01	1.0975	262.8726	262.87454		1.0295	1.1314	262.87339	1.42E+03	3.08E+03	7.56E+00	0.042	1	0	1	0	0	0	0																							UNKNOWN
1195	1.20E+01	1.1	543.923	543.93986	1	0.0375	1.4325	543.93283	1.33E+03	5.45E+03	1.42E+01	0.625	15	5	0.854	2.54	0.00138	0.4485	0																2.58E+00	1.0163	543.92835	543.9352	0.3991	0.9697	1.411	DETECTED	543.93279	1.49E+03	3.31E+03	11.9995	6.4997	8.12E+00	0.0126
1196	1.20E+01	1.1005	72.99167	72.9943		0.0375	1.5289	72.99273	1.18E+03	7.00E+03	2.12E+01	0.875	21	5	0.855	3.18	0.00023	0.4759	0																5.49E+00	1.2273	72.99215	72.99329	0.1812	0.8565	1.4563	DETECTED	72.99275	2.16E+03	6.08E+03	0.6562	0.8281	1.38E+01	0.0086
1197	7.96E+00	1.1007	677.05656	677.06981	1	0.0418	1.4438	677.06268	1.38E+03	4.98E+03	1.09E+01	0.292	7	2	0.886	0.85	0.00057	0.4645	0																7.96E+00	1.0506	677.05871	677.06766	0.2269	0.0418	1.411	DETECTED	677.06293	1.38E+03	4.04E+03	0.375	0.6875	9.90E+00	0.0131
1198	1.19E+01	1.1007	222.93535	222.93934	1	0.9104	1.5102	222.93657	1.89E+03	1.25E+04	2.90E+01	0.042	1	2	1	0	0	0	0																							UNKNOWN
1199	7.74E+00	1.1007	247.98546	247.99007	1	0.6162	1.4536	247.98813	1.88E+03	6.31E+03	1.45E+01	0.042	1	2	1	0	0	0	0																							UNKNOWN
1202	1.13E+01	1.1017	99.9535	99.95847		0.0457	1.5167	99.95661	1.57E+03	7.18E+03	1.74E+01	0.417	10	1	0.745	7.5	0.00075	0.4654	0																							UNKNOWN
1203	6.71E+00	1.1027	273.9146	273.92335	1	0.4864	1.4369	273.91822	1.39E+03	3.96E+03	1.49E+01	0.167	4	2	0.82	2.75	0.00075	0.2446	0																							UNKNOWN
1204	6.71E-01	1.1032	150.88793	150.89113	1	1	1.2372	150.88923	1.33E+03	2.86E+03	7.26E+00	0.125	3	4	0.799	3.4	0.00051	0.0998	0																							UNKNOWN
1205	7.27E+00	1.1041	111.93682	111.9405	1	0.0457	1.3657	111.9383	1.82E+03	5.50E+03	1.40E+01	0.167	4	4	0.868	1.19	0.00013	0.3722	0																							UNKNOWN
1206	3.10E+01	1.1046	425.98969	426.0029	1	0.0396	1.4861	425.99658	1.25E+03	1.39E+04	4.47E+01	0.5	12	3	0.846	2.07	0.00088	0.3946	0																							UNKNOWN
1207	6.27E+01	1.105	334.89186	334.90205	1	0.0375	1.48	334.89674	1.29E+03	1.79E+04	5.70E+01	0.833	20	6	0.867	2.31	0.00077	0.4944	0																1.83E+01	1.0965	334.89492	334.8985	0.6747	0.4265	1.4337	DETECTED	334.89666	1.64E+03	9.61E+03	0.5265	0.7672	2.38E+01	0.0136
1208	2.78E+01	1.1055	136.99076	136.99607	1	0.0433	1.9815	136.99223	1.57E+03	1.43E+04	3.86E+01	0.75	18	3	0.771	4.92	0.00067	0.8199	0																1.42E+01	1.2812	136.99106	136.99532	0.4946	0.981	1.875	DETECTED	136.99228	1.92E+03	1.25E+04	1.731	1.5192	2.65E+01	0.006
1209	7.15E+00	1.1031	288.88752	288.89796	1	0.5035	1.4182	288.89268	1.38E+03	4.94E+03	1.66E+01	0.25	6	3	0.725	4.58	0.00132	0.3735	0																							UNKNOWN
1210	6.86E+00	1.1068	115.91951	115.92477		0.0395	1.5257	115.9212	1.30E+03	6.63E+03	1.72E+01	0.667	16	14	0.812	3.59	0.00042	0.4567	0																4.48E+00	1.2596	115.92018	115.92208	0.2596	0.9584	1.4563	DETECTED	115.92122	1.77E+03	5.53E+03	0.6924	0.8462	1.18E+01	0.007
1211	7.63E+00	1.1072	222.93028	222.93697	1	0.3883	1.3954	222.9341	2.25E+03	5.77E+03	1.12E+01	0.125	3	3	0.885	0.88	0.0002	0.2959	0																							UNKNOWN
1212	6.52E+01	1.1077	99.92539	99.92628		0.5149	1.9859	99.9257	2.41E+03	3.15E+04	5.89E+01	0.042	1	1	1	0	0	0	0																							UNKNOWN
1213	2.79E-01	1.108	234.00528	234.00764		1.0715	1.1394	234.00641	1.48E+03	2.87E+03	7.20E+00	0.042	1	0	1	0	0	0	0																2.79E-01	1.108	234.00528	234.00764	0.0276	1.0715	1.1394	DETECTED	234.00641	1.48E+03	2.87E+03	2	1.5	7.20E+00	0.0138
1214	2.13E+01	1.1092	519.98037	519.9941	1	0.0395	1.4686	519.98982	1.29E+03	1.16E+04	3.12E+01	0.458	11	5	0.852	2.69	0.0014	0.4407	0																1.30E+01	1.292	519.98037	519.99177	0.413	0.766	1.445	DETECTED	519.9897	1.32E+03	1.02E+04	0.3014	0.6522	2.52E+01	0.0054
1216	3.54E-01	1.1096	147.96375	147.96664	1	1.1999	1.2904	147.96476	1.74E+03	3.09E+03	6.07E+00	0.042	1	0	1	0	0	0	0																							UNKNOWN
1217	1.29E+01	0.9025	297.15105	297.15639	1	0.0396	1.3775	297.15355	1.60E+03	7.95E+03	2.37E+01	0.167	4	28	0.836	2.18	0.00065	0.2602	0																5.05E+00	0.787	297.15227	297.15534	0.3449	0.4378	0.8	DETECTED	297.15352	4.06E+03	7.41E+03	0.0667	0.5333	1.84E+01	0.0097
1218	1.43E+02	1.111	228.92963	228.93754	1	0.0352	1.4913	228.93324	1.27E+03	3.53E+04	1.28E+02	0.667	16	2	0.76	5.25	0.0012	0.4759	0																6.76E+01	1.1949	228.93165	228.93466	1.3336	0.0418	1.4337	DETECTED	228.93334	3.49E+03	2.51E+04	0.2101	0.6089	6.31E+01	0.0102
1219	7.97E-01	1.1119	278.82612	278.83397		0.8047	1.3662	278.82892	1.37E+03	2.89E+03	6.04E+00	0.125	3	3	0.833	1.28	0.00036	0.4107	0																3.38E-01	1.2488	278.82824	278.83045	0.0542	1.1734	1.2639	DETECTED	278.82913	1.38E+03	2.43E+03	0.3334	0.6667	6.04E+00	0.0076
1220	4.33E+01	1.1129	139.93725	139.94109	1	0.0375	1.6517	139.93828	1.72E+03	1.98E+04	4.87E+01	0.375	9	1	0.814	3.31	0.00046	0.5083	0																							UNKNOWN
1221	2.79E+00	1.1132	59.98119	59.98567		0.9449	1.3786	59.98411	2.15E+03	5.27E+03	1.10E+01	0.083	2	0	0.767	2.6	0.00016	0.1519	0																							UNKNOWN
1222	5.18E-01	1.114	394.8519	394.86249		0.9204	1.2785	394.85707	1.40E+03	2.62E+03	7.79E+00	0.083	2	0	0.887	0.94	0.00037	0.1684	0																							UNKNOWN
1223	1.49E+01	1.1143	351.06589	351.07735	1	0.0381	1.4761	351.06852	1.17E+03	8.53E+03	3.25E+01	0.292	7	1	0.869	2.13	0.00075	0.3534	0																							UNKNOWN
1224	7.21E+00	1.1169	232.97516	232.98264		0.677	1.4941	232.97872	1.31E+03	8.95E+03	2.07E+01	0.417	10	2	0.818	3.42	0.0008	0.565	0																							UNKNOWN
1225	1.72E+01	1.1171	376.90176	376.91495		0.0378	1.4715	376.90817	1.34E+03	6.86E+03	1.91E+01	0.542	13	5	0.822	2.7	0.00102	0.5649	0																7.40E+00	1.2812	376.90379	376.91495	0.5878	0.0757	1.3997	DETECTED	376.90865	1.39E+03	3.46E+03	0.1038	0.5519	8.54E+00	0.006
1227	2.29E+01	1.1181	202.96591	202.97169	1	0.8327	1.6475	202.96918	2.09E+03	1.80E+04	4.14E+01	0.042	1	2	1	0	0	0	0																							UNKNOWN
1228	3.19E-01	1.119	694.94735	694.95732		0.9481	1.3124	694.95223	1.36E+03	2.47E+03	8.20E+00	0.083	2	1	0.856	1.09	0.00075	0.2484	0																							UNKNOWN
1229	1.20E+01	1.1194	333.07275	333.08288	1	0.9995	1.4649	333.07723	1.33E+03	2.74E+04	1.19E+02	1	24	0	0.956	1.64	0.00055	0	0																6.49E+00	1.1194	333.07595	333.08288	0.0768	1.0036	1.3884	DETECTED	333.07722	1.56E+03	2.41E+04	1.7294	1.5297	5.96E+01	0.0139
1230	6.95E+01	1.1215	1169.97129	1169.97798	1	0.4122	1.6406	1169.97462	8.17E+03	3.21E+04	8.87E+01	0.625	15	4	0.926	0.54	0.00063	0.4051	0																							UNKNOWN
1231	1.23E+01	1.1229	167.98833	167.99758	1	0.7858	1.645	167.99269	1.86E+03	1.08E+04	2.69E+01	0.167	4	3	0.661	5.58	0.00094	0.2888	0																							UNKNOWN
1232	6.51E+01	1.1231	63.99215	63.99353	1	0.0352	1.9694	63.99257	1.86E+03	2.28E+04	5.50E+01	0.625	15	1	0.854	2.79	0.00018	0.6159	0																4.09E+01	1.3567	63.99222	63.99313	0.6832	0.4378	1.7618	DETECTED	63.99257	2.84E+03	1.97E+04	0.4398	0.7222	4.50E+01	0.0023
1233	5.04E+01	1.1232	68.99519	68.99713		0.4677	1.6723	68.99609	2.58E+03	2.80E+04	8.33E+01	0.625	15	2	0.764	4.64	0.00032	0.7245	0																							UNKNOWN
1234	7.72E+00	1.1232	301.97815	301.98476	1	0.4681	1.5855	301.9814	1.31E+03	6.54E+03	2.56E+01	0.292	7	14	0.892	1.3	0.00039	0.2794	0																							UNKNOWN
1235	6.79E+00	1.1246	179.90125	179.90759	1	0.6715	1.4256	179.90409	1.32E+03	4.20E+03	1.75E+01	0.5	12	1	0.779	5.63	0.00101	0.3193	0																							UNKNOWN
1236	4.21E+01	1.0712	244.8733	244.88129	1	0.0377	1.4574	244.87662	1.39E+03	1.30E+04	4.54E+01	0.292	7	1	0.774	3.78	0.00093	0.4564	0																7.79E+00	1.3028	244.87461	244.87966	0.3737	0.9244	1.3771	DETECTED	244.87693	5.08E+03	9.31E+03	0.2121	0.6061	2.33E+01	0.0049
1238	4.49E+01	1.1265	118.96817	118.97002		0.0391	1.5733	118.96886	5.76E+03	2.46E+04	4.06E+01	0.083	2	0	0.703	3.47	0.00041	0.1451	0																							UNKNOWN
1239	1.05E+00	1.127	611.13375	611.14619	1	0.8101	1.3861	611.13859	1.37E+03	3.01E+03	7.23E+00	0.083	2	0	0.764	2.19	0.00134	0.2869	0																							UNKNOWN
1240	7.52E+00	1.1278	394.03568	394.04565	1	0.6033	1.4574	394.04187	1.43E+03	4.71E+03	2.04E+01	0.208	5	12	0.854	2.38	0.00094	0.4077	0																							UNKNOWN
1241	1.70E+01	1.1297	434.09179	434.10831	1	0.588	1.5968	434.09896	1.53E+03	8.22E+03	3.08E+01	0.542	13	3	0.839	3.35	0.00145	0.5947	0																							UNKNOWN
1242	4.09E-01	1.1298	80.01101	80.01256		1.0336	1.1241	80.01171	1.36E+03	2.48E+03	7.05E+00	0.042	1	0	1	0	0	0	0																							UNKNOWN
1243	6.27E+00	1.13	286.88872	286.89817	1	0.7665	1.4228	286.8924	1.84E+03	8.56E+03	1.30E+01	0.083	2	0	0.791	1.87	0.00054	0.2746	0																							UNKNOWN
1244	3.77E-01	1.1302	131.91419	131.91626		1.0901	1.2032	131.91518	1.38E+03	2.76E+03	5.16E+00	0.042	1	10	1	0	0	0	0																							UNKNOWN
1245	4.36E-01	1.1302	286.88348	286.8897	1	1.0919	1.171	286.88751	1.87E+03	3.56E+03	8.97E+00	0.042	1	0	1	0	0	0	0																							UNKNOWN
1247	5.00E+00	1.1302	472.01454	472.02581		1.0353	1.5219	472.02025	1.78E+03	1.00E+04	1.45E+01	0.042	1	0	1	0	0	0	0																							UNKNOWN
1248	7.49E+00	1.1304	157.95007	157.957	1	0.3965	1.4526	157.95434	1.31E+03	4.05E+03	1.31E+01	0.25	6	1	0.646	5.67	0.0009	0.5562	0																							UNKNOWN
1249	5.66E+00	1.1307	154.94255	154.94922		0.7988	1.4664	154.94591	1.91E+03	5.84E+03	1.31E+01	0.042	1	0	1	0	0	0	0																							UNKNOWN
1250	2.67E+00	1.1317	429.99543	430.00994	1	0.6349	1.2979	430.00226	1.35E+03	2.94E+03	7.14E+00	0.167	4	2	0.861	1.92	0.00082	0.233	0																5.61E-01	1.2596	429.99716	430.00636	1.0031	1.1508	1.2979	DETECTED	430.00222	1.42E+03	2.24E+03	0.4445	0.7223	5.51E+00	0.007
1251	2.91E-01	1.1326	75.96133	75.96273	1	0.9459	1.2757	75.96215	1.50E+03	3.03E+03	5.51E+00	0.083	2	0	0.841	1.21	0.00009	0.2756	0																							UNKNOWN
1252	7.37E+00	1.1327	100.00696	100.01071	1	0.5473	1.9128	100.00923	1.22E+03	7.86E+03	1.36E+01	0.417	10	4	0.722	8.42	0.00084	0.3986	0																							UNKNOWN
1253	4.79E+00	1.1337	124.98809	124.99603	1	0.4846	1.6497	124.99204	1.31E+03	3.83E+03	8.57E+00	0.375	9	3	0.706	7.36	0.00092	0.482	0																							UNKNOWN
1254	4.68E+00	1.1338	373.04814	373.05683	1	0.7821	1.6271	373.0521	1.73E+03	1.85E+04	3.63E+01	0.167	4	2	0.637	5.22	0.00195	0.7647	0																							UNKNOWN
1255	1.85E+01	1.137	178.96082	178.96834		0.0377	1.4913	178.96413	1.54E+03	9.11E+03	4.48E+01	0.5	12	6	0.688	7.7	0.00138	0.5408	0																							UNKNOWN
1256	4.54E-01	1.1386	120.92115	120.92636	1	0.8762	1.3775	120.92351	1.45E+03	3.43E+03	7.50E+00	0.125	3	5	0.63	4.67	0.00056	0.3479	0																							UNKNOWN
1257	1.67E+01	1.1388	195.90436	195.90969	1	0.526	1.5899	195.90653	1.35E+03	6.80E+03	3.46E+01	0.75	18	7	0.824	4.85	0.00095	0.7508	0																5.42E+00	1.085	195.90532	195.9093	0.4438	0.8905	1.411	DETECTED	195.90655	1.63E+03	5.65E+03	1.8751	1.4375	1.44E+01	0.0135
1258	7.13E+00	1.1392	81.98905	81.99259		0.0603	1.9015	81.99092	1.12E+03	6.45E+03	1.44E+01	0.708	17	10	0.806	4.74	0.00039	0.4938	0																							UNKNOWN
1259	3.08E+00	1.1395	465.94403	465.96181		0.5473	1.3818	465.95376	1.57E+03	4.35E+03	1.06E+01	0.125	3	0	0.77	3.08	0.00144	0.3604	0																							UNKNOWN
1260	3.77E+00	1.1396	137.89075	137.89678	1	0.751	1.445	137.8932	1.33E+03	4.60E+03	9.45E+00	0.292	7	24	0.847	3.66	0.0005	0.4397	0																1.28E+00	1.3243	137.89105	137.89629	0.134	1.196	1.445	DETECTED	137.89349	1.34E+03	3.87E+03	1.0001	1.0001	8.29E+00	0.0039
1261	4.53E-01	1.141	123.99784	124.00214		1.1032	1.1711	123.99934	4.96E+03	8.03E+03	1.04E+01	0.042	1	0	1	0	0	0	0																							UNKNOWN
1263	3.03E-01	1.141	171.96102	171.96182	1	1.0828	1.162	171.96147	1.45E+03	2.61E+03	6.61E+00	0.042	1	10	1	0	0	0	0																							UNKNOWN
1264	4.70E-01	1.141	198.89428	198.89644		1.0579	1.1484	198.89563	1.51E+03	2.99E+03	7.82E+00	0.042	1	0	1	0	0	0	0																							UNKNOWN
1265	3.32E+00	1.141	352.05217	352.06331		0.7773	1.4337	352.05608	1.41E+03	3.27E+03	8.08E+00	0.042	1	0	1	0	0	0	0																3.32E+00	1.141	352.05217	352.06331	0.2379	0.7773	1.4337	DETECTED	352.05608	1.41E+03	3.27E+03	0.871	0.9355	8.08E+00	0.0129
1266	1.14E+01	1.142	290.89756	290.90698	1	0.0375	1.7213	290.90217	1.28E+03	5.69E+03	2.23E+01	0.833	20	5	0.806	6.64	0.00193	0.894	0																4.18E+00	0.9475	290.90018	290.90597	0.4718	0.8565	1.4223	DETECTED	290.90249	1.50E+03	4.22E+03	6.1424	3.5712	1.05E+01	0.0117
1267	2.22E+01	1.1435	348.09548	348.10204	1	0.0433	1.4535	348.09843	3.82E+03	1.15E+04	5.40E+01	0.25	6	0	0.89	1.02	0.00035	0.4323	0																2.05E+01	1.3567	348.09638	348.10018	0.3329	0.5057	1.4337	DETECTED	348.09823	5.35E+03	1.15E+04	0.0933	0.5467	2.83E+01	0.0023
1268	3.13E+01	1.1453	199.16854	199.17342		0.0377	1.5332	199.17046	1.51E+03	7.24E+03	3.00E+01	0.833	20	12	0.889	2.44	0.00049	0.4519	0																9.51E+00	1.085	199.16942	199.17146	0.3513	0.5849	1.4563	DETECTED	199.17043	2.26E+03	5.91E+03	0.7907	0.8954	1.51E+01	0.0135
1269	8.71E+01	1.1462	294.90243	294.90955	1	0.0377	1.48	294.90491	1.98E+03	2.78E+04	8.26E+01	0.458	11	16	0.817	3.46	0.00102	0.4156	0																1.96E+01	0.8902	294.9031	294.90686	0.5604	0.8226	1.4337	DETECTED	294.90478	2.62E+03	1.71E+04	9.6932	5.3997	4.24E+01	0.011
1270	3.42E+01	1.1473	256.8441	256.8512	1	0.0406	1.5139	256.84736	1.27E+03	1.35E+04	5.00E+01	0.667	16	0	0.807	5.22	0.00134	0.4407	0																1.39E+01	1.3136	256.8462	256.84846	0.4584	0.766	1.4337	DETECTED	256.84736	2.32E+03	1.09E+04	0.2292	0.6146	2.73E+01	0.0044
1271	9.83E+00	1.1476	206.94864	206.95605		0.5543	1.4687	206.95121	1.24E+03	6.09E+03	1.46E+01	0.083	2	9	0.917	0.19	0.00004	0.2751	0																							UNKNOWN
1273	9.81E+00	1.1478	176.88163	176.89012	1	0.4243	1.4574	176.88517	1.35E+03	5.09E+03	1.87E+01	0.5	12	1	0.855	2.59	0.00046	0.3209	0																1.90E+00	1.2596	176.88333	176.88675	0.2152	1.1508	1.411	DETECTED	176.88491	1.95E+03	4.61E+03	1.5558	1.2779	1.18E+01	0.007
1274	1.01E+00	1.1482	448.02044	448.02401		1.2838	1.4196	448.02216	2.73E+03	4.32E+03	9.78E+00	0.042	1	0	1	0	0	0	0																							UNKNOWN
1275	3.95E+01	1.1243	204.90957	204.91749	1	0.039	1.6157	204.91395	1.26E+03	9.18E+03	3.72E+01	0.792	19	5	0.829	3.5	0.00072	0.9366	0																1.25E+01	0.7526	204.90957	204.91562	0.7364	0.5057	1.4337	DETECTED	204.9139	1.59E+03	7.32E+03	2.9048	1.9524	1.86E+01	0.0093
1276	1.22E+01	1.1492	91.02446	91.03233		0.0377	1.5144	91.03026	1.54E+03	6.47E+03	2.34E+01	0.708	17	3	0.779	6.13	0.00056	0.5861	0																6.58E+00	1.2057	91.02912	91.03149	0.3412	0.7321	1.445	DETECTED	91.0302	2.58E+03	6.34E+03	0.5366	0.7683	1.42E+01	0.0097
1277	7.47E+00	1.1503	171.95871	171.9641	1	0.0377	1.4069	171.96086	1.35E+03	4.74E+03	1.73E+01	0.292	7	4	0.818	3.31	0.00057	0.4341	0																5.02E-01	1.3459	171.95915	171.96266	0.1349	1.2752	1.3884	DETECTED	171.96057	1.53E+03	2.94E+03	0.6667	0.8333	7.43E+00	0.0028
1278	7.04E+00	1.1504	254.95848	254.96358		0.9518	1.4762	254.96111	1.34E+03	9.63E+03	2.21E+01	0.167	4	0	0.828	2.25	0.00057	0.3563	0																							UNKNOWN
1279	8.15E-01	1.1505	59.98257	59.98564		1.0952	1.1744	59.9846	3.11E+03	5.06E+03	1.52E+01	0.042	1	1	1	0	0	0	0																							UNKNOWN
1280	9.36E+01	1.1506	184.96581	184.9748	1	0.0377	1.4482	184.96761	7.71E+03	3.07E+04	8.04E+01	0.167	4	1	0.785	3.33	0.00062	0.3017	0																							UNKNOWN
1281	3.70E+00	1.1513	120.94379	120.95077	1	0.7506	1.4521	120.948	1.29E+03	4.45E+03	1.14E+01	0.375	9	3	0.847	4.23	0.00051	0.3572	0																							UNKNOWN
1282	3.55E+01	1.1516	220.96668	220.97346	1	0.0377	1.6271	220.97039	1.85E+03	2.01E+04	7.06E+01	0.417	10	4	0.698	4.17	0.00092	0.8584	0																3.52E+01	0.7297	220.96767	220.97164	1.3858	0.0418	1.4563	DETECTED	220.97027	3.49E+03	1.31E+04	1.0834	1.0417	3.30E+01	0.009
1283	1.82E-01	1.1518	221.96929	221.97236	1	1.0919	1.1711	221.97071	1.39E+03	2.82E+03	4.18E+00	0.042	1	2	1	0	0	0	0																							UNKNOWN
1285	2.74E+01	1.1523	449.99945	450.01695	1	0.0375	1.446	450.00479	1.71E+03	9.00E+03	2.85E+01	0.333	8	3	0.827	4.56	0.00205	0.3016	0																1.05E+01	1.2812	450.00059	450.01695	0.3499	0.766	1.4223	DETECTED	450.00503	2.16E+03	8.87E+03	0.2889	0.6445	2.18E+01	0.006
1287	7.06E+00	1.1544	233.01827	233.02332		0.6403	1.48	233.02066	1.40E+03	5.81E+03	2.30E+01	0.375	9	2	0.868	2.47	0.00058	0.3983	0																4.51E-01	0.8787	233.02	233.02212	0.0446	0.8452	0.9131	DETECTED	233.02095	2.57E+03	4.37E+03	2	1.5	1.10E+01	0.0109
1289	3.21E-01	1.1572	72.96878	72.97077		0.9656	1.2711	72.96961	1.35E+03	3.69E+03	5.94E+00	0.167	4	2	0.833	2.53	0.00018	0.2195	0																							UNKNOWN
1290	3.43E+00	1.1583	161.93227	161.93797	1	0.99	1.4992	161.93527	1.46E+03	4.62E+03	1.18E+01	0.083	2	9	0.896	1.27	0.00021	0.0347	0																							UNKNOWN
1291	3.94E+00	1.1588	145.96955	145.97669	1	0.586	1.4347	145.97312	1.40E+03	4.56E+03	1.18E+01	0.417	10	1	0.729	4.83	0.00071	0.4609	0																2.03E+00	1.1949	145.96955	145.9765	0.3072	0.8679	1.3092	DETECTED	145.97281	1.47E+03	3.31E+03	0.3928	0.6964	7.85E+00	0.0102
1292	4.55E+00	1.1592	436.00349	436.01357		0.8452	1.4341	436.00851	1.37E+03	4.49E+03	1.66E+01	0.375	9	2	0.889	1.68	0.00073	0.3674	0																3.37E+00	0.9246	436.00535	436.01253	0.4938	0.8452	1.3884	DETECTED	436.00822	1.44E+03	3.64E+03	6.9995	3.9998	8.97E+00	0.0115
1293	4.21E+00	1.1592	278.98452	278.98988		0.8378	1.5281	278.98649	1.73E+03	4.42E+03	8.77E+00	0.042	1	1	1	0	0	0	0																							UNKNOWN
1294	1.92E+01	1.1593	121.94275	121.94571	1	0.0396	1.6044	121.94406	1.35E+03	1.02E+04	2.71E+01	0.583	14	8	0.909	1.1	0.00013	0.3647	0																8.19E+00	1.108	121.94342	121.94492	0.5591	0.8339	1.4337	DETECTED	121.944	1.72E+03	8.88E+03	1.3643	1.1522	1.86E+01	0.0138
1295	2.89E+01	1.16	158.93655	158.94395	1	0.0406	1.5559	158.94182	3.20E+03	1.61E+04	3.69E+01	0.125	3	4	0.828	2.83	0.00045	0.1473	0																							UNKNOWN
1297	6.67E+00	1.1607	731.90982	731.92526	1	0.6036	1.4002	731.91746	1.32E+03	3.80E+03	1.25E+01	0.25	6	4	0.933	0.58	0.00042	0.2416	0																1.73E+00	1.2273	731.90982	731.92241	0.0691	1.0263	1.3771	DETECTED	731.9174	1.39E+03	3.04E+03	0.8234	0.9117	7.45E+00	0.0086
1298	3.09E+02	1.1621	146.96292	146.96818	1	0.0352	1.661	146.96602	1.21E+03	8.06E+04	2.68E+02	0.833	20	0	0.891	2.37	0.00035	0.2821	0																1.65E+02	1.1626	146.96565	146.96627	1.309	0.0418	1.4337	DETECTED	146.96597	4.43E+03	6.05E+04	0.2421	0.6237	1.45E+02	0.0118
1300	2.46E+01	1.1626	366.01866	366.02605	1	0.0417	1.3883	366.02307	2.49E+03	9.44E+03	2.43E+01	0.042	1	6	1	0	0	0	0																							UNKNOWN
1301	1.13E+00	1.1628	279.23042	279.23691		0.7052	1.3781	279.23314	1.34E+03	3.31E+03	9.32E+00	0.25	6	0	0.756	4.44	0.00124	0.4469	0																							UNKNOWN
1302	6.18E-01	1.1634	120.92185	120.9271	1	0.9109	1.377	120.92401	1.35E+03	3.91E+03	7.00E+00	0.25	6	3	0.807	3.58	0.00043	0.3202	0																							UNKNOWN
1303	6.91E+00	1.1641	498.99861	499.01317	1	0.567	1.4234	499.00666	1.35E+03	4.27E+03	1.67E+01	0.583	14	0	0.871	2.93	0.00146	0.5422	0																							UNKNOWN
1304	9.46E+02	1.1664	339.19428	339.20601	1	0.045	1.9175	339.20096	1.84E+03	4.38E+06	9.97E+03	0.292	7	26	0.798	1.89	0.00064	0.6552	0																							UNKNOWN
1305	9.55E+00	1.1685	489.98321	490.00396	1	0.0736	1.3985	489.99272	1.39E+03	4.74E+03	1.04E+01	0.458	11	1	0.733	5.89	0.00288	0.4248	0																2.61E+00	0.9704	489.98874	489.9979	0.3455	0.6189	0.9923	DETECTED	489.99285	1.92E+03	3.74E+03	0.1	0.55	9.19E+00	0.012
1306	2.06E+01	1.1688	827.98067	827.99573		0.039	1.6238	827.98796	1.26E+03	4.80E+03	2.03E+01	0.625	15	6	0.905	1.66	0.00137	0.4887	0																							UNKNOWN
1307	6.60E+00	1.1709	637.14379	637.16858	1	0.4583	1.4325	637.1564	1.32E+03	6.59E+03	1.44E+01	0.417	10	6	0.873	2.31	0.00147	0.3626	0																							UNKNOWN
1308	2.42E+00	1.1716	507.95252	507.97027	1	0.6087	1.396	507.9624	1.33E+03	2.88E+03	5.76E+00	0.25	6	1	0.775	4.76	0.00242	0.2862	0																							UNKNOWN
1309	2.57E+01	1.1718	174.88629	174.89097	1	0.8537	1.4648	174.88743	1.26E+03	1.01E+04	5.35E+01	0.083	2	19	0.88	0.45	0.00008	0.3482	0																							UNKNOWN
1310	1.54E+00	1.1721	183.9869	183.99652	1	1.0375	1.3636	183.99037	1.34E+03	2.95E+03	8.45E+00	0.083	2	2	0.894	0.91	0.00017	0.1535	0																							UNKNOWN
1311	3.00E+00	1.1723	260.90098	260.90999		0.6533	1.4082	260.90582	1.36E+03	3.89E+03	1.50E+01	0.333	8	0	0.772	4.9	0.00128	0.4228	0																1.54E+00	1.2057	260.90371	260.908	0.2157	1.0828	1.3771	DETECTED	260.90575	1.59E+03	2.98E+03	1.5999	1.2999	7.43E+00	0.0097
1312	1.58E+01	1.228	143.98916	143.99466	1	0.0428	1.9515	143.99183	1.22E+03	8.27E+03	2.22E+01	0.792	19	5	0.879	1.97	0.00028	0.5649	0																5.67E+00	1.0736	143.99039	143.99363	0.2521	0.8	1.445	DETECTED	143.99179	2.00E+03	5.26E+03	1.4783	1.2391	1.22E+01	0.0133
1313	6.06E+00	1.1733	174.93121	174.94015		1.1353	1.6672	174.93451	2.04E+03	6.63E+03	1.80E+01	0.042	1	0	1	0	0	0	0																							UNKNOWN
1314	5.25E+00	1.1753	416.84009	416.85002		0.5367	1.4121	416.84415	1.31E+03	4.34E+03	1.45E+01	0.208	5	4	0.911	1.1	0.00046	0.2301	0																							UNKNOWN
1315	1.40E+00	1.1756	203.89759	203.90361	1	0.8683	1.3771	203.90076	1.47E+03	3.61E+03	7.81E+00	0.125	3	1	0.589	6.07	0.00124	0.3357	0																1.40E+00	1.2057	203.89898	203.90361	0.2795	1.1055	1.3771	DETECTED	203.90147	1.49E+03	2.75E+03	1.9998	1.4999	6.99E+00	0.0097
1316	1.71E+00	1.1758	79.95664	79.95942	1	0.9441	1.4992	79.95762	1.34E+03	6.39E+03	1.43E+01	0.125	3	22	0.649	4.87	0.00039	0.3132	0																							UNKNOWN
1317	7.85E+00	1.1758	236.86012	236.86878		0.0381	1.4121	236.86364	1.36E+03	4.08E+03	1.72E+01	0.375	9	3	0.806	3.56	0.00084	0.3811	0																							UNKNOWN
1318	4.34E+01	1.1767	270.93992	270.94889		0.0378	1.7629	270.9441	1.26E+03	1.31E+04	4.48E+01	0.708	17	1	0.789	4.04	0.00109	0.3265	0																1.19E+01	1.0048	270.9411	270.94626	0.4091	0.6642	1.4337	DETECTED	270.94429	2.44E+03	8.34E+03	1.3449	1.1725	2.08E+01	0.0125
1319	9.86E+00	1.1769	184.96519	184.96687		1.0123	1.4536	184.96606	6.53E+03	1.25E+04	2.94E+01	0.042	1	0	1	0	0	0	0																							UNKNOWN
1320	2.28E+00	1.1769	405.00982	405.01618	1	1.0802	1.4649	405.01391	1.72E+03	3.72E+03	8.45E+00	0.042	1	1	1	0	0	0	0																							UNKNOWN
1321	9.03E+01	1.1781	164.97713	164.98295	1	0.0352	1.7588	164.9782	1.11E+03	2.67E+04	9.78E+01	0.75	18	5	0.851	3.2	0.00053	0.4536	0																5.44E+01	1.3351	164.97762	164.97873	1.3822	0.0418	1.445	DETECTED	164.97815	2.21E+03	1.95E+04	0.0796	0.5439	4.88E+01	0.0033
1322	7.24E+01	1.1784	176.98268	176.98896	1	0.0352	1.6117	176.98392	1.25E+03	2.81E+04	6.66E+01	0.542	13	0	0.856	2.26	0.0004	0.4261	0																5.87E+01	1.0163	176.98316	176.98465	1.3541	0.0418	1.4563	DETECTED	176.98384	2.96E+03	2.19E+04	0.4622	0.7353	5.63E+01	0.0126
1323	1.23E+01	1.1792	122.96733	122.96871		0.9623	1.5507	122.96782	2.68E+03	1.81E+04	2.93E+01	0.042	1	6	1	0	0	0	0																							UNKNOWN
1324	2.11E+00	1.1792	326.90044	326.90903	1	0.9057	1.347	326.90438	1.81E+03	3.41E+03	6.74E+00	0.042	1	0	1	0	0	0	0																							UNKNOWN
1325	4.66E+01	1.1795	400.86585	400.8753	1	0.0375	1.4687	400.86957	1.36E+03	1.44E+04	4.53E+01	0.708	17	12	0.838	3.4	0.00136	0.2933	0																1.70E+01	1.1733	400.86743	400.87151	1.3328	0.0418	1.4223	DETECTED	400.86949	1.56E+03	6.98E+03	0.2323	0.6162	1.72E+01	0.0113
1326	1.21E+01	1.1796	369.07761	369.08928	1	0.4078	1.8223	369.08365	2.04E+03	6.74E+03	1.63E+01	0.583	14	2	0.737	8.35	0.00308	0.8933	0																7.22E+00	1.1949	369.08047	369.08752	0.2389	0.7886	1.4223	DETECTED	369.08362	3.19E+03	5.95E+03	0.6	0.8	1.47E+01	0.0102
1327	2.47E+01	1.1733	84.99984	85.00588	1	0.0388	1.8336	85.00413	1.67E+03	1.04E+04	3.46E+01	0.917	22	6	0.767	5.74	0.00049	0.764	0																1.04E+01	1.292	85.00269	85.00493	0.2095	0.7886	1.4676	DETECTED	85.00423	2.13E+03	9.71E+03	0.3637	0.6818	2.19E+01	0.0054
1328	5.55E+00	1.1805	691.09605	691.10945	1	0.7071	1.4438	691.10062	1.45E+03	4.35E+03	9.93E+00	0.125	3	1	0.831	1.67	0.00115	0.3841	0																							UNKNOWN
1329	1.01E+01	1.1813	142.93004	142.93576	1	0.4151	1.4664	142.93206	1.29E+03	7.09E+03	1.92E+01	0.458	11	1	0.77	5.42	0.00077	0.4286	0																7.44E-01	1.3459	142.93124	142.93394	0.0785	1.3205	1.4337	DETECTED	142.9323	1.29E+03	5.13E+03	4	2.5	1.17E+01	0.0028
1330	2.89E+01	1.1813	138.93917	138.94605	1	0.0428	1.7463	138.94089	1.54E+03	1.75E+04	3.38E+01	0.375	9	3	0.657	5.43	0.00075	0.8291	0																							UNKNOWN
1331	6.60E+00	1.1835	294.17601	294.18278	1	0.629	1.3899	294.17957	1.69E+03	5.02E+03	1.57E+01	0.333	8	7	0.91	0.77	0.00023	0.3872	0																							UNKNOWN
1332	3.17E-01	1.1841	348.04913	348.0544		1.1352	1.2144	348.0515	1.56E+03	2.72E+03	6.36E+00	0.042	1	0	1	0	0	0	0																							UNKNOWN
1333	7.97E+00	1.185	482.86371	482.87671		0.1396	1.3731	482.8711	1.32E+03	2.80E+03	9.17E+00	0.083	2	0	0.904	0.54	0.00026	0.2208	0																							UNKNOWN
1334	4.91E+00	1.1853	159.02494	159.032		0.581	1.4347	159.02884	1.32E+03	3.88E+03	1.05E+01	0.208	5	6	0.774	4.94	0.00079	0.2315	0																							UNKNOWN
1335	1.32E+01	1.1854	182.0273	182.03371		0.4242	1.445	182.03142	1.54E+03	1.14E+04	2.95E+01	0.125	3	1	0.788	3.37	0.00061	0.0863	0																1.32E+01	1.2165	182.03053	182.03251	0.4088	0.8226	1.445	DETECTED	182.03178	1.54E+03	1.14E+04	0.596	0.8088	2.95E+01	0.0092
1336	8.00E+00	1.154	167.95296	167.95875	1	0.4168	1.4337	167.95549	1.37E+03	5.71E+03	2.64E+01	0.417	10	1	0.838	2.98	0.0005	0.4577	0																5.26E+00	1.3028	167.95344	167.95798	0.5787	0.7773	1.4337	DETECTED	167.9555	1.37E+03	4.65E+03	0.2609	0.6304	1.17E+01	0.0049
1337	9.45E-01	1.1869	158.9131	158.91566		1.1314	1.2558	158.91426	2.41E+03	4.43E+03	1.09E+01	0.042	1	0	1	0	0	0	0																							UNKNOWN
1338	1.02E+00	1.1869	344.84571	344.85532	1	1.0974	1.2898	344.85072	1.64E+03	3.29E+03	7.92E+00	0.042	1	1	1	0	0	0	0																							UNKNOWN
1339	1.34E+01	1.187	198.88991	198.89962		0.6036	1.446	198.89339	1.28E+03	6.50E+03	2.68E+01	0.292	7	4	0.864	2.2	0.00044	0.2853	0																							UNKNOWN
1341	2.96E+00	1.1913	168.97571	168.98525		1.0182	1.3916	168.98122	1.89E+03	4.36E+03	1.36E+01	0.083	2	2	0.589	4.86	0.00082	0.1875	0																							UNKNOWN
1342	2.07E+00	1.1919	59.98299	59.98566		1.0562	1.2599	59.98492	2.84E+03	5.38E+03	1.56E+01	0.042	1	0	1	0	0	0	0																							UNKNOWN
1344	4.03E+00	1.1945	612.792	612.80486		0.758	1.4143	612.79756	1.42E+03	3.64E+03	1.20E+01	0.125	3	1	0.901	1.24	0.00076	0.1912	0																							UNKNOWN
1345	2.57E-01	1.1949	300.83633	300.84283		1.1127	1.2032	300.83916	1.43E+03	2.67E+03	4.83E+00	0.042	1	0	1	0	0	0	0																							UNKNOWN
1346	8.34E-01	1.1949	341.11185	341.11625		1.1168	1.3092	341.11411	1.38E+03	2.51E+03	6.21E+00	0.042	1	0	1	0	0	0	0																8.34E-01	1.1949	341.11185	341.11625	0.1862	1.1168	1.3092	DETECTED	341.11411	1.38E+03	2.51E+03	1.8331	1.4165	6.21E+00	0.0102
1347	1.27E+01	0.9943	416.8923	416.90795		0.0378	1.4602	416.89873	1.30E+03	4.73E+03	1.47E+01	0.083	2	10	0.88	0.85	0.00035	0.2257	0																							UNKNOWN
1348	9.61E+00	1.1959	450.07621	450.09218	1	0.0352	1.8723	450.08314	1.30E+03	1.65E+04	3.73E+01	0.583	14	0	0.751	5.48	0.00247	0.8298	0																4.75E+00	1.292	450.07928	450.08908	0.3702	0.8113	1.4337	DETECTED	450.08308	2.07E+03	4.19E+03	0.3095	0.6548	1.03E+01	0.0054
1349	4.26E+00	1.1962	535.95791	535.97272	1	0.4677	1.4012	535.96595	1.38E+03	3.93E+03	8.10E+00	0.292	7	1	0.859	2.48	0.00133	0.3925	0																							UNKNOWN
1350	5.25E+01	1.193	156.0011	156.00576	1	0.0418	1.6389	156.00294	1.48E+03	1.37E+04	4.65E+01	0.75	18	7	0.853	2.18	0.00034	0.7352	0																3.36E+01	1.3351	156.00172	156.00385	1.1792	0.0418	1.4676	DETECTED	156.00289	2.88E+03	1.37E+04	0.1053	0.5526	3.40E+01	0.0033
1351	2.75E+01	1.1969	217.00197	217.00714		0.4804	1.6186	217.0033	3.84E+03	1.67E+04	3.38E+01	0.083	2	0	0.895	1.14	0.00025	0.0752	0																							UNKNOWN
1352	1.53E+01	1.1973	310.87466	310.88546	1	0.045	1.7629	310.8793	1.37E+03	6.15E+03	2.39E+01	0.583	14	6	0.82	3.42	0.00106	0.7461	0																4.07E+00	1.1068	310.87596	310.88274	0.4205	0.9131	1.411	DETECTED	310.87909	1.72E+03	4.64E+03	1.5883	1.2941	1.15E+01	0.0013
1353	9.63E+01	1.1983	281.24761	281.25101	1	0.0377	1.5343	281.24882	2.56E+03	1.79E+04	8.75E+01	0.333	8	1	0.914	1.43	0.0004	0.2663	0																							UNKNOWN
1354	4.17E+00	1.1991	458.90364	458.91479		0.5889	1.4489	458.91066	1.65E+03	3.37E+03	6.61E+00	0.042	1	0	1	0	0	0	0																							UNKNOWN
1355	5.64E+00	1.2002	157.91958	157.92422	1	0.6035	1.4635	157.92133	1.31E+03	4.56E+03	1.92E+01	0.333	8	14	0.859	2.52	0.0004	0.3154	0																							UNKNOWN
1356	1.51E+01	1.202	78.95944	78.96187		0.7166	1.5274	78.96046	4.97E+03	1.49E+04	2.78E+01	0.083	2	2	0.918	1.06	0.00008	0.0075	0																							UNKNOWN
1357	1.61E+00	1.202	431.00079	431.01375	1	0.6873	1.3801	431.00744	1.32E+03	3.21E+03	7.04E+00	0.167	4	0	0.756	3	0.00129	0.28	0																							UNKNOWN
1358	1.16E+01	1.2021	77.96876	77.97262	1	0.5021	1.6125	77.96984	1.26E+03	7.39E+03	2.17E+01	0.458	11	8	0.861	2.52	0.0002	0.2407	0																4.91E+00	1.0621	77.96932	77.97246	0.4041	0.9358	1.4337	DETECTED	77.96986	2.36E+03	6.23E+03	3.4004	2.2002	1.41E+01	0.0132
1359	1.46E+01	1.1111	310.92982	310.93888		0.0396	1.4913	310.9353	1.32E+03	1.03E+04	3.47E+01	0.042	1	21	1	0	0	0	0																1.27E+01	0.7297	310.93256	310.93888	1.0545	0.0531	1.4223	DETECTED	310.93546	1.68E+03	5.20E+03	1.0509	1.0254	1.29E+01	0.009
1360	5.32E+00	1.2031	122.07021	122.07402		0.0448	1.6012	122.07223	1.27E+03	5.18E+03	9.93E+00	0.5	12	5	0.844	2.49	0.0003	0.8611	0																							UNKNOWN
1361	4.19E+00	1.2039	161.91168	161.9159	1	0.7618	1.4748	161.91381	1.13E+03	4.14E+03	1.35E+01	0.125	3	14	0.823	1.67	0.00027	0.4014	0																							UNKNOWN
1362	5.42E-01	1.2056	350.85759	350.8703	1	1.0828	1.329	350.86324	2.02E+03	4.66E+03	1.15E+01	0.083	2	0	0.81	1.88	0.00066	0.1975	0																5.42E-01	1.1068	350.85759	350.8703	0.0299	1.0828	1.1621	DETECTED	350.86291	2.75E+03	4.66E+03	2.5	1.75	1.15E+01	0.0013
1365	4.77E+00	1.224	100.92534	100.92873	1	0.7279	1.5169	100.92707	1.45E+03	4.81E+03	1.17E+01	0.208	5	7	0.765	3.5	0.00035	0.4737	0																							UNKNOWN
1366	7.75E+00	1.2082	139.90864	139.91354	1	0.4192	1.4413	139.9109	1.57E+03	5.53E+03	1.67E+01	0.417	10	7	0.842	2.91	0.00041	0.3681	0																							UNKNOWN
1367	3.86E+00	1.2083	410.81663	410.82947	1	0.6674	1.3803	410.82347	1.39E+03	3.13E+03	7.49E+00	0.083	2	0	0.895	1.17	0.00048	0.0699	0																							UNKNOWN
1368	1.43E+01	1.2092	309.06129	309.06388	1	0.8492	1.4654	309.06254	2.69E+03	1.19E+04	3.13E+01	0.083	2	3	0.947	0.03	0.00001	0.2031	0																							UNKNOWN
1370	5.21E+01	1.2108	314.99275	315.00148	1	0.0396	2.1278	314.99486	3.26E+03	1.89E+04	4.62E+01	0.208	5	2	0.842	1.35	0.00043	0.4783	0																							UNKNOWN
1372	4.41E+01	1.2122	101.98031	101.98335		0.0396	1.6223	101.98137	1.77E+03	2.37E+04	6.52E+01	0.333	8	12	0.888	2.08	0.00021	0.2595	0																4.40E+01	1.2057	101.98087	101.98282	1.3144	0.0418	1.445	DETECTED	101.9814	2.60E+03	1.84E+04	0.2086	0.6078	4.06E+01	0.0097
1373	3.62E+01	1.2129	109.00352	109.00505		0.0428	1.6345	109.00434	2.89E+03	1.48E+04	4.83E+01	0.292	7	10	0.878	1.3	0.00014	0.4614	0																							UNKNOWN
1374	1.19E+00	1.2132	723.08537	723.09784		1.1269	1.3985	723.09289	1.39E+03	2.89E+03	6.31E+00	0.083	2	0	0.677	4.25	0.00308	0.015	0																							UNKNOWN
1375	2.88E+00	1.214	435.08557	435.10034		0.9316	1.5107	435.0905	2.13E+03	4.10E+03	9.95E+00	0.125	3	6	0.814	2.02	0.00088	0.3309	0																							UNKNOWN
1376	2.35E+01	1.216	603.96515	603.97997	1	0.039	1.7516	603.97217	1.29E+03	7.22E+03	2.45E+01	0.625	15	2	0.803	3.62	0.00218	0.7975	0																4.50E+00	1.141	603.96816	603.97979	0.3091	0.9244	1.411	DETECTED	603.97194	2.09E+03	5.72E+03	1.3889	1.1945	1.40E+01	0.0129
1377	1.92E+01	1.2162	496.01481	496.03174	1	0.0375	1.8336	496.02486	1.36E+03	3.85E+04	9.23E+01	0.833	20	25	0.745	6.44	0.0032	0.5764	0																5.60E+00	1.4917	496.02106	496.03174	0.0573	1.4337	1.7505	DETECTED	496.02503	1.97E+03	2.38E+04	5.7059	3.2455	5.84E+01	0.0014
1379	1.64E+01	1.0661	407.0249	407.03857		0.0377	1.4691	407.03149	1.29E+03	7.54E+03	2.12E+01	0.042	1	16	1	0	0	0	0																5.28E+00	1.108	407.02768	407.03511	0.2834	0.8905	1.4223	DETECTED	407.03175	1.74E+03	5.60E+03	1.6112	1.3056	1.38E+01	0.0138
1381	4.71E-01	1.217	82.95329	82.95685	1	0.7638	1.4675	82.95465	1.19E+03	3.06E+03	5.49E+00	0.208	5	4	0.792	2.41	0.0002	0.5469	0																							UNKNOWN
1382	3.26E+01	1.2172	390.06145	390.06893	1	0.0375	1.5366	390.0639	1.28E+03	1.41E+04	5.24E+01	0.583	14	4	0.91	1.37	0.00053	0.2815	0																3.15E+01	1.3136	390.0623	390.06576	1.3318	0.0418	1.4337	DETECTED	390.06385	2.52E+03	1.25E+04	0.0982	0.5491	3.08E+01	0.0044
1383	7.25E+00	1.2173	111.93679	111.94414	1	0.6426	1.6345	111.93914	1.31E+03	4.60E+03	1.15E+01	0.167	4	2	0.459	7.4	0.00083	0.6962	0																							UNKNOWN
1385	2.69E+00	1.2202	284.26379	284.26939	1	0.9594	1.4861	284.26743	2.21E+03	5.42E+03	1.46E+01	0.083	2	7	0.781	2.8	0.0008	0.0358	0																							UNKNOWN
1386	1.47E+00	1.2207	368.83361	368.84342		1.0295	1.369	368.83854	1.36E+03	2.81E+03	6.75E+00	0.042	1	0	1	0	0	0	0																							UNKNOWN
1387	2.80E+00	1.2219	206.94779	206.95455	1	0.9768	1.4068	206.95024	1.76E+03	3.90E+03	9.49E+00	0.083	2	9	0.886	0.98	0.0002	0.1618	0																							UNKNOWN
1388	6.28E+00	1.2229	330.07866	330.0907	1	0.6672	1.4664	330.08419	1.31E+03	4.38E+03	1.67E+01	0.292	7	1	0.839	3.89	0.00128	0.2538	0																							UNKNOWN
1389	4.21E+00	1.223	262.92742	262.93599		0.7784	1.446	262.92968	1.46E+03	4.43E+03	8.83E+00	0.042	1	4	1	0	0	0	0																							UNKNOWN
1390	1.72E+00	1.223	434.85745	434.86759	1	0.9595	1.3894	434.86167	1.39E+03	3.14E+03	6.14E+00	0.042	1	0	1	0	0	0	0																							UNKNOWN
1391	9.32E+00	1.226	392.85379	392.86843	1	0.5203	1.4256	392.86042	1.52E+03	6.02E+03	1.79E+01	0.167	4	0	0.88	2.16	0.00085	0.0677	0																							UNKNOWN
1392	5.22E-01	1.1124	102.92195	102.92445	1	0.6765	1.3688	102.92333	1.37E+03	3.14E+03	7.72E+00	0.042	1	7	1	0	0	0	0																2.39E-01	1.0392	102.92276	102.92384	0.0723	0.9923	1.0602	DETECTED	102.92336	1.56E+03	2.57E+03	1	1	5.66E+00	0.0129
1393	6.55E+00	1.2277	57.9748	57.97638		0.0377	1.5354	57.97557	1.37E+03	5.00E+03	1.75E+01	0.25	6	40	0.863	1.79	0.0001	0.5033	0																							UNKNOWN
1394	4.91E+00	1.2283	506.82888	506.83943		0.6951	1.4369	506.83404	1.38E+03	4.95E+03	1.18E+01	0.25	6	4	0.857	2.47	0.00125	0.1992	0																9.05E-01	1.3243	506.83084	506.83897	0.1568	1.1734	1.3884	DETECTED	506.83484	1.42E+03	3.16E+03	0.4616	0.7308	7.75E+00	0.0039
1396	1.84E+00	1.2289	472.0088	472.0225	1	1.1584	1.3395	472.01488	4.23E+03	7.38E+03	1.47E+01	0.042	1	0	1	0	0	0	0																							UNKNOWN
1397	3.92E+01	1.229	75.00724	75.00969	1	0.0395	2.2001	75.0086	1.69E+03	1.64E+04	4.58E+01	0.792	19	9	0.812	4.18	0.00031	0.8032	0																1.70E+00	1.5959	75.00848	75.00969	0.2057	1.5242	1.7505	DETECTED	75.00883	2.17E+03	5.00E+03	1.8569	1.4285	1.14E+01	-0.0075
1398	4.52E+00	1.2319	345.03444	345.04633	1	0.7865	1.4315	345.03914	1.42E+03	4.23E+03	1.03E+01	0.167	4	6	0.883	2.29	0.00079	0.0616	0																							UNKNOWN
1401	1.14E+00	1.232	423.98046	423.98761		1.1661	1.3585	423.98445	1.57E+03	2.76E+03	8.53E+00	0.042	1	1	1	0	0	0	0																							UNKNOWN
1402	9.61E+01	1.232	982.99036	982.99573	1	0.045	1.6293	982.99324	6.89E+03	3.14E+04	7.40E+01	0.042	1	13	1	0	0	0	0																							UNKNOWN
1403	1.71E+01	1.2321	209.99585	210.00456		0.0457	1.6157	209.99961	1.33E+03	5.69E+03	2.82E+01	0.583	14	5	0.802	5.02	0.00106	0.3603	0																4.78E+00	1.3351	209.99782	210.0013	0.2573	0.9358	1.445	DETECTED	209.99957	2.19E+03	5.14E+03	0.2857	0.6429	1.30E+01	0.0033
1404	3.20E-01	1.2333	213.01389	213.01676		1.1631	1.265	213.01551	1.37E+03	2.23E+03	4.55E+00	0.042	1	0	1	0	0	0	0																							UNKNOWN
1405	8.53E-01	1.2334	122.02147	122.02639		1.0295	1.3318	122.02378	1.38E+03	2.75E+03	5.28E+00	0.083	2	0	0.939	0.27	0.00003	0.1604	0																2.87E-01	1.3136	122.02226	122.02635	0.0629	1.2413	1.3318	DETECTED	122.02376	1.38E+03	2.52E+03	0.3333	0.6667	5.28E+00	0.0044
1406	1.08E+00	1.0108	126.97492	126.97908		0.694	1.3011	126.97657	1.32E+03	3.99E+03	7.30E+00	0.042	1	5	1	0	0	0	0																							UNKNOWN
1407	8.93E+00	1.2345	328.98243	328.98942	1	1.0123	1.5554	328.98417	1.49E+03	1.11E+04	2.52E+01	0.042	1	3	1	0	0	0	0																							UNKNOWN
1409	2.58E-01	1.2352	264.01338	264.01617	1	1.2339	1.3017	264.01482	2.00E+03	3.15E+03	6.27E+00	0.042	1	1	1	0	0	0	0																							UNKNOWN
1410	2.58E+00	1.2392	257.84476	257.85135	1	0.9624	1.3843	257.84719	1.42E+03	3.38E+03	1.07E+01	0.083	2	9	0.958	0.14	0.00004	0.1271	0																							UNKNOWN
1411	8.98E-01	1.1475	131.96315	131.96964		0.9995	1.3803	131.96697	1.34E+03	3.35E+03	9.12E+00	0.125	3	4	0.879	1.1	0.00015	0.2552	0																							UNKNOWN
1412	1.43E+00	1.2405	326.04195	326.05064	1	1.0052	1.411	326.04646	1.61E+03	3.87E+03	9.46E+00	0.125	3	0	0.802	2.92	0.00095	0.1651	0																1.43E+00	1.3243	326.04195	326.04896	0.0684	1.1621	1.411	DETECTED	326.04591	1.61E+03	3.55E+03	0.5715	0.7857	8.79E+00	0.0039
1413	1.97E+01	1.2418	272.91775	272.9283	1	0.039	1.4195	272.9228	1.31E+03	5.20E+03	2.14E+01	0.083	2	3	0.902	0.92	0.00025	0.1154	0																							UNKNOWN
1414	6.58E-01	1.2427	158.91237	158.91388		1.1932	1.3177	158.91317	1.86E+03	4.37E+03	7.71E+00	0.042	1	14	1	0	0	0	0																							UNKNOWN
1415	7.00E+01	1.0577	178.90223	178.90707	1	0.0377	1.4913	178.90321	1.16E+03	2.20E+04	6.64E+01	0.042	1	13	1	0	0	0	0																2.39E+01	1.0048	178.90259	178.90362	0.6708	0.7773	1.4337	DETECTED	178.9032	2.35E+03	1.82E+04	2.0109	1.5264	4.72E+01	0.0125
1416	1.60E+00	1.248	253.92603	253.92958		0.9656	1.3771	253.92768	1.46E+03	3.87E+03	7.07E+00	0.125	3	1	0.955	0.22	0.00006	0.1751	0																6.69E-01	1.3243	253.92635	253.92875	0.1667	1.2186	1.3771	DETECTED	253.92768	1.50E+03	2.44E+03	0.5556	0.7778	6.11E+00	0.0039
1417	2.05E+00	1.2512	83.02397	83.02748		1.0025	1.4635	83.02545	1.35E+03	4.46E+03	8.60E+00	0.375	9	6	0.736	4.79	0.0004	0.3482	0																							UNKNOWN
1418	4.75E-01	1.254	245.98243	245.98479	1	1.1858	1.265	245.98368	1.57E+03	3.00E+03	1.04E+01	0.042	1	6	1	0	0	0	0																							UNKNOWN
1419	1.97E-01	1.254	331.87324	331.88031		1.2197	1.2876	331.87693	1.39E+03	2.32E+03	4.56E+00	0.042	1	0	1	0	0	0	0																							UNKNOWN
1420	5.32E+00	1.2542	546.81769	546.82975		0.3845	1.3916	546.82494	1.34E+03	3.10E+03	1.02E+01	0.083	2	0	0.987	0.18	0.0001	0.0005	0																							UNKNOWN
1421	1.43E+00	1.256	457.02565	457.03795	1	1.092	1.3843	457.03215	1.37E+03	2.78E+03	1.06E+01	0.125	3	10	0.849	1.91	0.00087	0.1726	0																							UNKNOWN
1422	2.04E+01	1.257	198.95999	198.96843	1	0.0388	1.5592	198.96463	1.31E+03	9.09E+03	2.94E+01	0.708	17	1	0.737	6.55	0.0013	0.2513	0																5.82E+00	1.1302	198.96359	198.96655	0.1045	0.9584	1.445	DETECTED	198.96476	1.65E+03	6.38E+03	2.0715	1.5358	1.63E+01	0.0134
1423	7.25E+00	1.2588	198.93024	198.93382	1	0.7586	1.5507	198.93179	1.90E+03	6.65E+03	1.35E+01	0.042	1	2	1	0	0	0	0																							UNKNOWN
1424	3.05E+00	1.2588	492.98731	492.99407	1	1.0415	1.5054	492.9909	1.76E+03	4.70E+03	9.21E+00	0.042	1	1	1	0	0	0	0																							UNKNOWN
1425	2.65E-01	1.2596	265.90241	265.90523		1.1918	1.271	265.9035	1.46E+03	2.37E+03	5.60E+00	0.042	1	3	1	0	0	0	0																							UNKNOWN
1426	3.58E-01	1.2596	491.00552	491.01106	1	1.2051	1.273	491.00783	1.94E+03	3.19E+03	7.61E+00	0.042	1	0	1	0	0	0	0																							UNKNOWN
1427	5.80E-01	1.2596	575.92423	575.93745		1.2278	1.3636	575.93087	1.46E+03	2.57E+03	6.11E+00	0.042	1	0	1	0	0	0	0																							UNKNOWN
1428	8.47E-01	1.2614	258.84398	258.85225	1	1.0839	1.3555	258.8488	1.39E+03	2.72E+03	8.88E+00	0.125	3	2	0.916	0.88	0.00023	0.1553	0																							UNKNOWN
1429	1.70E+00	1.2632	224.02006	224.02421	1	1.2273	1.4875	224.02224	2.04E+03	3.99E+03	9.23E+00	0.042	1	0	1	0	0	0	0																							UNKNOWN
1430	3.02E+00	1.2632	578.13298	578.14585	1	0.9336	1.4201	578.13811	1.37E+03	3.70E+03	8.80E+00	0.125	3	3	0.944	0.87	0.0005	0.0324	0																1.38E+00	1.2488	578.13569	578.14154	0.1416	1.1508	1.3997	DETECTED	578.13803	1.44E+03	3.37E+03	1.7503	1.3752	8.27E+00	0.0076
1431	7.49E+00	1.2635	84.00785	84.01197	1	0.3852	1.6125	84.00942	1.36E+03	4.98E+03	1.14E+01	0.542	13	4	0.791	3.5	0.00029	0.6785	0																9.89E-01	1.4031	84.00849	84.01082	0.1088	1.2413	1.445	DETECTED	84.00949	1.69E+03	3.65E+03	0.2857	0.6429	8.23E+00	0.0034
1433	5.68E+00	1.1758	513.97558	513.99009	1	0.5356	1.3956	513.98305	1.31E+03	3.30E+03	1.45E+01	0.167	4	3	0.965	0.21	0.00011	0.1815	0																							UNKNOWN
1434	4.38E+00	1.2655	1039.91753	1039.93382	1	0.7237	1.3985	1039.92434	1.38E+03	4.49E+03	9.77E+00	0.125	3	9	0.841	1.65	0.00172	0.2595	0																							UNKNOWN
1435	7.61E+01	1.2683	181.00535	181.01424		0.0375	1.6351	181.00991	1.29E+03	2.01E+04	8.13E+01	0.833	20	6	0.866	2.79	0.0005	0.4283	0																3.06E+01	1.292	181.00878	181.01078	1.3463	0.0418	1.445	DETECTED	181.00978	3.95E+03	1.24E+04	0.1273	0.5636	3.20E+01	0.0054
1436	4.55E-01	1.2687	83.02477	83.02579		1.2202	1.3447	83.02511	1.41E+03	2.67E+03	5.59E+00	0.042	1	7	1	0	0	0	0																							UNKNOWN
1437	5.85E+01	1.2728	282.24851	282.25644	1	0.4791	2.1137	282.25242	1.39E+03	1.72E+05	3.42E+02	0.292	7	10	0.822	3.1	0.00087	0.6392	0																							UNKNOWN
1438	3.97E+00	1.2735	162.95473	162.95996		0.9782	1.4535	162.95753	1.51E+03	5.28E+03	1.32E+01	0.083	2	4	0.946	0.6	0.0001	0.037	0																							UNKNOWN
1439	1.20E+00	1.2747	412.03631	412.04814		1.1858	1.4008	412.04401	1.38E+03	2.81E+03	9.43E+00	0.042	1	4	1	0	0	0	0																							UNKNOWN
1440	1.44E+01	1.2754	352.86081	352.86649	1	0.6036	1.446	352.86406	1.47E+03	7.28E+03	2.44E+01	0.208	5	2	0.817	3.23	0.00114	0.1536	0																							UNKNOWN
1441	1.62E+01	1.2757	78.95938	78.96287	1	0.8429	1.6011	78.96088	3.30E+03	1.46E+04	3.28E+01	0.167	4	2	0.762	3.11	0.00025	0.183	0																							UNKNOWN
1442	1.10E+00	1.2758	505.9373	505.94765	1	1.171	1.3748	505.94219	1.49E+03	3.68E+03	9.12E+00	0.083	2	0	0.663	4.18	0.00211	0.0971	0																							UNKNOWN
1443	1.43E+00	1.2769	258.98419	258.98885		1.1694	1.4521	258.98661	1.38E+03	2.78E+03	9.61E+00	0.083	2	0	0.954	0.28	0.00007	0.0992	0																							UNKNOWN
1444	3.22E-01	1.277	80.97031	80.97467		1.2401	1.3306	80.97231	1.57E+03	2.94E+03	5.84E+00	0.042	1	0	1	0	0	0	0																							UNKNOWN
1445	1.56E+02	1.2777	368.07456	368.08905	1	0.0377	1.9402	368.08182	2.94E+03	3.97E+04	1.29E+02	0.583	14	3	0.839	2.74	0.00101	0.9228	0																8.59E+01	1.3028	368.07456	368.08342	1.393	0.0418	1.5242	DETECTED	368.08166	4.77E+03	3.01E+04	0.1808	0.5901	7.44E+01	0.0049
1446	1.72E+02	1.278	184.93735	184.93994	1	0.039	1.6119	184.93834	2.42E+03	2.59E+04	1.50E+02	0.083	2	3	0.99	0.11	0.00002	0.0065	0																							UNKNOWN
1447	1.77E+01	1.2787	132.9227	132.92496		0.5323	1.4941	132.92352	5.75E+03	1.63E+04	2.39E+01	0.042	1	4	1	0	0	0	0																							UNKNOWN
1448	4.02E+01	1.2787	255.23221	255.2342	1	0.4168	1.5031	255.23319	7.35E+03	1.92E+04	4.73E+01	0.042	1	2	1	0	0	0	0																							UNKNOWN
1449	1.74E+01	1.2791	73.02848	73.03055	1	0.6392	2.2484	73.02936	1.46E+03	8.55E+03	2.19E+01	0.792	19	16	0.805	3.25	0.00024	0.8374	0																4.13E+00	1.7909	73.02898	73.02983	0.4476	1.8976	2.2484	DETECTED	73.02948	2.16E+03	7.76E+03	0.8235	0.9118	1.77E+01	-0.2991
1450	1.97E+01	1.2797	476.01665	476.03043	1	0.0377	1.7934	476.02596	1.43E+03	8.72E+03	3.14E+01	0.667	16	7	0.81	3.87	0.00184	0.7379	0																5.89E+00	1.0506	476.0224	476.02912	0.3949	0.9697	1.4223	DETECTED	476.02613	2.21E+03	8.03E+03	5.6664	3.3332	1.97E+01	0.0131
1451	5.33E-01	1.2801	125.04213	125.04456		1.2386	1.3744	125.04299	1.72E+03	3.51E+03	6.54E+00	0.042	1	0	1	0	0	0	0																							UNKNOWN
1452	7.73E-01	1.2801	132.94579	132.95042		1.2047	1.3178	132.94751	2.96E+03	5.52E+03	9.25E+00	0.042	1	0	1	0	0	0	0																							UNKNOWN
1453	1.06E+01	1.2801	352.94312	352.94753		0.6615	1.4536	352.94552	3.15E+03	8.06E+03	1.83E+01	0.042	1	2	1	0	0	0	0																							UNKNOWN
1454	2.88E+00	1.2801	392.93407	392.93968		1.0236	1.4423	392.9367	1.77E+03	4.50E+03	1.02E+01	0.042	1	0	1	0	0	0	0																							UNKNOWN
1455	9.68E-01	1.2801	392.99873	393.00221		1.2273	1.397	393.00027	2.20E+03	3.79E+03	8.60E+00	0.042	1	0	1	0	0	0	0																							UNKNOWN
1456	1.07E+01	1.281	222.96461	222.97139	1	0.7863	1.6157	222.96741	1.27E+03	8.48E+03	2.97E+01	0.208	5	7	0.741	3.6	0.0008	0.4199	0																							UNKNOWN
1457	4.34E-01	1.2812	619.94321	619.95335		1.2504	1.3636	619.94809	1.44E+03	2.42E+03	5.74E+00	0.042	1	0	1	0	0	0	0																							UNKNOWN
1459	8.87E-01	1.2833	328.89541	328.90417	1	0.9131	1.4918	328.89949	1.49E+03	4.46E+03	1.08E+01	0.208	5	0	0.791	3.23	0.00106	0.4524	0																6.41E-01	0.9704	328.89541	328.90385	0.1024	0.9131	1.0602	DETECTED	328.89958	1.53E+03	3.04E+03	2.2496	1.6248	7.53E+00	0.012
1460	8.91E-01	1.2851	124.99157	124.99495	1	1.1354	1.3052	124.99298	1.52E+03	2.78E+03	7.27E+00	0.042	1	1	1	0	0	0	0																							UNKNOWN
1461	1.33E+01	1.2867	286.96756	286.97901		0.758	1.8902	286.97324	1.21E+03	1.43E+04	3.26E+01	0.458	11	2	0.707	5.96	0.00171	0.7696	0																7.11E-01	1.3567	286.96923	286.97473	0.0809	1.2865	1.4337	DETECTED	286.97276	1.28E+03	3.28E+03	1.1667	1.0833	8.15E+00	0.0023
1462	2.66E+00	1.2882	105.96724	105.97108		0.8667	1.3759	105.96994	1.64E+03	4.13E+03	7.92E+00	0.042	1	2	1	0	0	0	0																							UNKNOWN
1463	5.37E+01	1.2884	160.93295	160.93861	1	0.0396	1.6125	160.93677	2.84E+03	1.84E+04	4.48E+01	0.125	3	2	0.95	0.52	0.00008	0.1079	0																							UNKNOWN
1464	6.03E-01	1.2887	168.04854	168.05223		1.2036	1.3847	168.05049	1.39E+03	2.38E+03	4.69E+00	0.042	1	4	1	0	0	0	0																							UNKNOWN
1465	4.02E+00	1.2917	140.97711	140.98283		0.8311	1.4413	140.97959	2.14E+03	7.03E+03	1.32E+01	0.083	2	0	0.976	0.07	0.00001	0.0735	0																							UNKNOWN
1466	7.14E-01	1.292	302.84781	302.85657		1.2498	1.3403	302.85341	1.53E+03	2.61E+03	1.26E+01	0.042	1	0	1	0	0	0	0																							UNKNOWN
1467	9.75E+00	1.292	325.04833	325.0536	1	0.592	1.4407	325.05107	3.02E+03	6.37E+03	1.49E+01	0.042	1	9	1	0	0	0	0																							UNKNOWN
1468	7.05E+00	1.292	447.97658	447.9832	1	0.9631	1.4384	447.98007	2.56E+03	8.18E+03	1.99E+01	0.042	1	12	1	0	0	0	0																							UNKNOWN
1469	2.85E-01	1.1626	365.05543	365.05909	1	1.1145	1.239	365.05707	1.38E+03	2.30E+03	3.36E+00	0.042	1	1	1	0	0	0	0																							UNKNOWN
1470	7.59E+00	1.2928	222.93132	222.93973	1	0.6765	1.4454	222.93487	1.82E+03	7.43E+03	1.53E+01	0.125	3	3	0.881	1.16	0.00026	0.263	0																3.31E+00	1.4031	222.93236	222.93973	0.2779	1.1055	1.445	DETECTED	222.93492	2.46E+03	6.08E+03	0.1539	0.5769	1.53E+01	0.0034
1471	1.13E+00	1.2945	192.99744	193.00196		1.1127	1.4069	192.99952	1.38E+03	2.96E+03	7.95E+00	0.125	3	5	0.903	1.52	0.00029	0.0863	0																							UNKNOWN
1472	5.90E+01	1.2952	144.97125	144.97823	1	0.0418	1.7595	144.97556	1.29E+03	2.64E+04	5.13E+01	0.208	5	5	0.72	5.21	0.00076	0.727	0																5.90E+01	1.3136	144.975	144.97732	1.3683	0.0418	1.4563	DETECTED	144.97552	1.80E+03	2.19E+04	0.1044	0.5561	5.13E+01	0.0044
1473	1.51E+00	1.2952	1113.97678	1113.99614	1	0.8015	1.5592	1113.98838	1.36E+03	2.83E+03	6.05E+00	0.167	4	0	0.922	0.86	0.00096	0.2893	0																							UNKNOWN
1474	4.48E+02	1.2955	99.00596	99.00687	1	0.0377	1.7629	99.00637	1.14E+04	1.39E+05	3.84E+02	0.625	15	1	0.904	3.89	0.00039	0.4568	0																2.64E+02	1.3136	99.00613	99.00687	1.3899	0.0418	1.445	DETECTED	99.00638	2.46E+04	1.04E+05	0.1071	0.5536	2.30E+02	0.0044
1475	7.88E+00	1.2982	477.01807	477.03323	1	0.4225	1.4347	477.02436	1.31E+03	4.12E+03	1.14E+01	0.167	4	6	0.884	1.83	0.00087	0.0311	0																							UNKNOWN
1476	5.94E-01	1.2995	182.02768	182.03187		1.2627	1.3646	182.03086	1.79E+03	4.31E+03	1.02E+01	0.042	1	2	1	0	0	0	0																							UNKNOWN
1477	3.17E+00	1.2995	659.1271	659.14233		0.6856	1.3759	659.13652	1.45E+03	2.90E+03	6.34E+00	0.042	1	1	1	0	0	0	0																							UNKNOWN
1479	2.92E-01	1.3028	282.88906	282.89606		1.2371	1.3277	282.89168	1.58E+03	3.27E+03	5.94E+00	0.042	1	4	1	0	0	0	0																							UNKNOWN
1480	8.22E-01	1.3028	386.02658	386.0378	1	1.2258	1.4295	386.0335	1.72E+03	3.50E+03	6.26E+00	0.042	1	3	1	0	0	0	0																							UNKNOWN
1481	1.43E+01	1.3035	228.01218	228.02029	1	0.0378	1.4985	228.01684	1.87E+03	4.98E+03	1.61E+01	0.125	3	3	0.672	4.7	0.00107	0.2562	0																							UNKNOWN
1482	1.81E+01	1.3051	440.8571	440.86432		0.045	1.4482	440.86147	1.26E+03	7.69E+03	1.84E+01	0.083	2	5	0.97	0.22	0.0001	0.0563	0																							UNKNOWN
1483	4.60E-01	1.3058	331.87764	331.88087	1	1.2599	1.3505	331.8789	1.34E+03	2.43E+03	8.16E+00	0.042	1	0	1	0	0	0	0																							UNKNOWN
1484	2.40E-01	1.3058	500.00555	500.0093	1	1.265	1.3442	500.00711	1.46E+03	2.69E+03	5.24E+00	0.042	1	0	1	0	0	0	0																							UNKNOWN
1485	1.19E+01	1.3136	109.94142	109.94278		1.1253	1.6345	109.94201	2.53E+03	1.03E+04	3.43E+01	0.042	1	9	1	0	0	0	0																							UNKNOWN
1486	2.54E+00	1.3136	88.98741	88.98978		0.8977	1.4748	88.98839	1.88E+03	5.01E+03	7.91E+00	0.042	1	0	1	0	0	0	0																							UNKNOWN
1487	6.40E+00	1.2094	104.99874	105.00414		0.0622	1.5479	105.00042	1.13E+03	4.03E+03	8.73E+00	0.042	1	16	1	0	0	0	0																1.53E+00	1.2273	104.999	105.00172	0.2646	1.1394	1.4337	DETECTED	105.00028	1.41E+03	3.98E+03	2.7141	1.857	8.73E+00	0.0086
1488	6.67E+00	1.3136	284.91612	284.92263	1	0.6488	1.4182	284.91911	1.82E+03	5.50E+03	1.40E+01	0.042	1	15	1	0	0	0	0																							UNKNOWN
1489	1.70E+00	1.3136	430.99812	431.0079	1	1.2525	1.4336	431.00461	1.98E+03	8.10E+03	2.08E+01	0.042	1	1	1	0	0	0	0																							UNKNOWN
1490	7.03E-01	1.3136	553.94184	553.9536		1.2639	1.3997	553.94764	1.67E+03	3.19E+03	7.82E+00	0.042	1	1	1	0	0	0	0																7.03E-01	1.3136	553.94184	553.9536	0.1093	1.2639	1.3997	DETECTED	553.94764	1.67E+03	3.19E+03	2	1.5	7.82E+00	0.0044
1491	1.66E+00	1.3136	625.94847	625.95619		0.9788	1.3861	625.95348	1.43E+03	3.96E+03	5.74E+00	0.042	1	13	1	0	0	0	0																							UNKNOWN
1492	6.67E+00	1.1439	709.92468	709.94472		0.0423	1.4008	709.93563	1.32E+03	3.46E+03	1.10E+01	0.042	1	7	1	0	0	0	0																1.01E+00	1.3136	709.93008	709.93947	0.189	1.1508	1.3771	DETECTED	709.93541	1.49E+03	2.85E+03	0.4286	0.7143	6.98E+00	0.0044
1493	3.30E+00	1.3145	493.35437	493.37403	1	0.9109	1.5456	493.37026	1.35E+03	8.71E+03	3.20E+01	0.333	8	0	0.847	3.14	0.00155	0.3868	0																5.70E-01	1.292	493.36331	493.37403	0.0884	1.2186	1.3657	DETECTED	493.37035	1.35E+03	2.58E+03	1.167	1.0835	6.35E+00	0.0054
1494	6.14E-01	1.3161	177.9828	177.98693		1.1971	1.3555	177.9849	1.52E+03	2.69E+03	5.71E+00	0.042	1	2	1	0	0	0	0																							UNKNOWN
1495	8.40E+00	1.3176	244.90044	244.90949	1	0.977	1.4681	244.90363	1.47E+03	9.08E+03	2.62E+01	0.125	3	1	0.596	5.55	0.00136	0.2423	0																2.89E+00	1.4031	244.90115	244.90949	0.18	1.2186	1.4563	DETECTED	244.90449	1.69E+03	9.08E+03	0.349	0.6563	2.27E+01	0.0034
1496	7.70E-01	1.3198	808.98696	809.00282	1	0.9554	1.5931	808.99408	1.09E+03	2.66E+03	7.78E+00	0.208	5	0	0.51	8.11	0.00656	0.4163	0																							UNKNOWN
1497	4.08E+00	1.3208	187.94987	187.95698	1	0.8298	1.4295	187.95415	1.51E+03	5.09E+03	9.79E+00	0.125	3	7	0.846	2.52	0.00047	0.0647	0																							UNKNOWN
1498	8.15E-01	1.322	464.98134	464.99183		1.2062	1.4098	464.98608	1.54E+03	2.83E+03	6.20E+00	0.042	1	0	1	0	0	0	0																							UNKNOWN
1499	1.09E+00	1.3225	66.00876	66.01318		1.1579	1.4748	66.01045	1.50E+03	3.90E+03	7.15E+00	0.125	3	8	0.931	0.66	0.00004	0.1502	0																							UNKNOWN
1500	3.18E+01	1.3242	289.07524	289.08349	1	0.9216	1.7591	289.07978	1.31E+03	1.35E+05	3.08E+02	0.25	6	5	0.779	4.79	0.00138	0.357	0																							UNKNOWN
1501	5.63E-01	1.3243	120.94451	120.94838		1.2503	1.3861	120.94715	1.67E+03	3.76E+03	7.71E+00	0.042	1	0	1	0	0	0	0																							UNKNOWN
1502	6.32E-01	1.3243	187.94918	187.95475		1.2484	1.3615	187.95243	1.58E+03	3.97E+03	9.87E+00	0.042	1	0	1	0	0	0	0																							UNKNOWN
1503	4.06E+00	1.3243	309.16964	309.17338	1	0.9583	1.3996	309.17166	2.56E+03	4.59E+03	1.19E+01	0.042	1	4	1	0	0	0	0																							UNKNOWN
1504	7.96E-01	1.3244	252.01356	252.02187		1.1806	1.4182	252.01667	1.38E+03	2.99E+03	5.48E+00	0.042	1	8	1	0	0	0	0																							UNKNOWN
1505	1.38E+00	1.3243	412.52173	412.5276	1	1.2865	1.4109	412.52512	1.50E+03	7.62E+03	1.96E+01	0.042	1	0	1	0	0	0	0																							UNKNOWN
1506	8.73E-01	1.3243	577.94209	577.95345	1	1.1918	1.3954	577.94917	1.44E+03	2.61E+03	6.03E+00	0.042	1	13	1	0	0	0	0																							UNKNOWN
1507	5.02E+00	1.3244	474.03124	474.04241		1.0108	1.4408	474.03839	2.96E+03	9.09E+03	1.62E+01	0.042	1	3	1	0	0	0	0																							UNKNOWN
1508	4.00E+00	1.3263	488.98349	488.99493	1	0.8463	1.3954	488.98854	1.51E+03	3.05E+03	1.00E+01	0.083	2	1	0.847	1.77	0.00086	0.0824	0																							UNKNOWN
1509	1.27E+00	1.3285	196.90109	196.90443		1.181	1.3847	196.90239	2.37E+03	4.71E+03	9.27E+00	0.042	1	0	1	0	0	0	0																							UNKNOWN
1510	3.95E-01	1.3285	448.97744	448.98418	1	1.2263	1.3508	448.9802	1.32E+03	2.30E+03	4.59E+00	0.042	1	7	1	0	0	0	0																							UNKNOWN
1511	6.83E+00	1.2262	479.34764	479.36181	1	0.3407	1.5456	479.35577	1.32E+03	1.55E+04	5.52E+01	0.083	2	9	0.853	1.45	0.0007	0.1511	0																2.85E-01	1.1949	479.35565	479.35906	0.0392	1.1508	1.2186	DETECTED	479.35762	1.59E+03	2.94E+03	1	1	7.23E+00	0.0102
1512	2.34E-01	1.3332	100.00684	100.00997	1	1.308	1.3759	100.00868	1.59E+03	3.14E+03	6.10E+00	0.042	1	2	1	0	0	0	0																							UNKNOWN
1513	5.82E+00	1.1172	208.93237	208.93786	1	0.0395	1.3616	208.93512	1.41E+03	4.11E+03	1.40E+01	0.042	1	6	1	0	0	0	0																							UNKNOWN
1514	2.41E-01	1.3351	292.89733	292.90109	1	1.3051	1.3956	292.89946	1.40E+03	2.68E+03	4.86E+00	0.042	1	0	1	0	0	0	0																							UNKNOWN
1515	4.17E+00	1.4255	438.261	438.26903	1	1.3183	1.5847	438.26506	1.45E+03	3.39E+04	6.65E+01	0.083	2	1	0.985	0.07	0.00003	0.0382	0																							UNKNOWN
1517	4.48E-01	1.3445	192.99837	193.00214		1.3132	1.3924	193.00039	1.49E+03	2.94E+03	9.83E+00	0.042	1	4	1	0	0	0	0																							UNKNOWN
1518	6.35E-01	1.3445	313.90688	313.91198		1.2332	1.3803	313.90916	1.43E+03	2.59E+03	6.26E+00	0.042	1	0	1	0	0	0	0																							UNKNOWN
1519	1.40E+00	1.3458	797.50355	797.52336	1	1.2937	1.4521	797.51399	1.26E+03	1.08E+04	2.36E+01	0.292	7	0	0.938	1.48	0.00118	0.0234	0																							UNKNOWN
1520	4.21E+00	1.3459	174.93144	174.93871		0.9335	1.5106	174.93357	1.73E+03	7.99E+03	1.17E+01	0.042	1	1	1	0	0	0	0																							UNKNOWN
1521	1.41E+00	1.3459	387.15421	387.16272		1.3164	1.4748	387.15745	2.03E+03	6.20E+03	1.55E+01	0.042	1	6	1	0	0	0	0																							UNKNOWN
1522	8.62E-01	1.346	137.02125	137.02824		1.2032	1.4706	137.02532	1.15E+03	3.49E+03	6.78E+00	0.167	4	7	0.768	4.52	0.00062	0.0969	0																							UNKNOWN
1523	4.07E+00	1.3459	1038.92613	1038.94463	1	0.5582	1.4635	1038.93288	1.39E+03	2.55E+03	6.28E+00	0.042	1	8	1	0	0	0	0																							UNKNOWN
1524	1.56E+01	1.3476	78.95895	78.96426	1	0.2794	1.5101	78.96227	1.71E+03	8.55E+03	1.94E+01	0.083	2	0	0.902	1.01	0.00008	0.0896	0																1.56E+01	1.3028	78.95895	78.96426	0.7968	0.2794	1.5015	DETECTED	78.96231	1.90E+03	8.55E+03	0.2	0.6	1.94E+01	0.0049
1525	9.22E+02	1.348	118.91959	118.92477	1	0.039	1.4125	118.92038	6.87E+04	3.67E+05	1.04E+03	0.208	5	0	0.958	1.03	0.00012	0.0122	0																							UNKNOWN
1526	1.07E+01	1.263	316.88906	316.89701	1	0.5769	1.4708	316.89249	1.46E+03	6.99E+03	1.69E+01	0.125	3	7	0.617	5.87	0.00186	0.267	0																							UNKNOWN
1527	1.16E+01	1.3509	401.16459	401.17993	1	1.2876	1.5847	401.17215	1.47E+03	7.27E+04	1.42E+02	0.917	22	0	0.899	3.45	0.00139	0.0489	0																2.09E+00	1.3459	401.16681	401.17334	0.0584	1.2979	1.4223	DETECTED	401.17188	1.53E+03	1.30E+04	2.2713	1.375	3.21E+01	0.0028
1528	1.29E+01	1.3526	415.17923	415.1962	1	1.2876	1.562	415.18752	1.36E+03	8.16E+04	1.60E+02	0.875	21	0	0.808	4.96	0.00206	0.0468	0																2.09E+00	1.3567	415.18084	415.18836	0.113	1.3092	1.4563	DETECTED	415.18645	3.66E+03	9.31E+03	2.25	1.625	2.30E+01	0.0023
1529	3.12E+00	1.3527	387.14838	387.16338	1	1.2876	1.4941	387.15576	1.40E+03	2.25E+04	4.40E+01	0.458	11	1	0.763	6.59	0.00255	0.0498	0																7.89E-01	1.3567	387.15244	387.1567	0.0729	1.3092	1.411	DETECTED	387.15542	1.40E+03	5.32E+03	1.25	1.125	1.31E+01	0.0023
1530	5.90E-01	1.3567	350.07571	350.08168	1	1.2277	1.4201	350.07847	1.54E+03	3.21E+03	4.68E+00	0.042	1	6	1	0	0	0	0																							UNKNOWN
1531	2.63E-01	1.3576	157.95054	157.95466		1.3165	1.3844	157.95239	1.36E+03	2.63E+03	7.05E+00	0.042	1	0	1	0	0	0	0																							UNKNOWN
1532	9.22E+01	1.4744	246.97647	246.98601	1	0.0391	1.8789	246.98139	1.46E+03	1.05E+05	2.93E+02	0.042	1	24	1	0	0	0	0																1.69E+01	1.4664	246.97647	246.98264	0.0646	1.4223	1.66	DETECTED	246.98072	1.21E+04	6.73E+04	3.3101	2.1005	1.69E+02	-0.0125
1533	4.80E-01	1.3576	417.18802	417.19384	1	1.3102	1.4008	417.19161	2.01E+03	4.06E+03	7.95E+00	0.042	1	0	1	0	0	0	0																							UNKNOWN
1534	1.71E+00	1.3584	573.2498	573.26802		1.347	1.4602	573.26241	2.41E+03	1.22E+04	2.39E+01	0.042	1	1	1	0	0	0	0																							UNKNOWN
1535	7.75E-01	1.3622	298.93991	298.94607	1	1.3583	1.4715	298.94289	1.87E+03	5.76E+03	1.14E+01	0.042	1	8	1	0	0	0	0																							UNKNOWN
1536	6.93E-01	1.3647	375.1164	375.12694		1.3216	1.4489	375.12135	1.61E+03	4.99E+03	9.79E+00	0.125	3	1	0.874	2.46	0.00092	0.0096	0																							UNKNOWN
1537	7.37E-01	1.367	675.17981	675.19211	1	1.3464	1.4708	675.18797	1.23E+03	4.31E+03	1.02E+01	0.042	1	0	1	0	0	0	0																							UNKNOWN
1538	1.55E+01	1.3675	141.92822	141.93796	1	0.7067	1.6218	141.93569	1.66E+03	9.03E+03	3.30E+01	0.083	2	2	0.872	1.71	0.00024	0	0																							UNKNOWN
1539	4.93E+01	1.3675	144.96517	144.96944	1	1.329	1.5893	144.9659	4.12E+03	2.16E+05	8.59E+02	0.042	1	0	1	0	0	0	0																							UNKNOWN
1540	9.72E+00	1.3679	144.96499	144.97104	1	1.3278	1.5202	144.96756	2.53E+03	6.40E+04	1.58E+02	0.042	1	0	1	0	0	0	0																							UNKNOWN
1541	3.39E+00	1.3688	649.12147	649.13829	1	1.3051	1.4862	649.1266	1.38E+03	1.87E+04	5.02E+01	0.333	8	0	0.864	2.83	0.00184	0.0228	0																							UNKNOWN
1542	1.44E+00	1.371	498.92376	498.94108		1.3177	1.4563	498.93181	1.40E+03	9.42E+03	2.31E+01	0.25	6	0	0.925	1.93	0.00096	0.0305	0																1.44E+00	1.3675	498.92913	498.93789	0.0517	1.3205	1.4563	DETECTED	498.93114	1.73E+03	9.42E+03	2.48	1.5	2.31E+01	0.0017
1543	3.48E-01	1.3725	1218.73303	1218.74845	1	1.3235	1.4069	1218.74238	1.34E+03	3.58E+03	8.24E+00	0.083	2	0	0.939	0.78	0.00095	0.0109	0																							UNKNOWN
1544	1.52E+00	1.3727	635.40142	635.41331	1	1.3235	1.4438	635.40833	1.86E+03	1.18E+04	2.70E+01	0.25	6	2	0.824	4.54	0.00288	0.0393	0																							UNKNOWN
1545	1.11E+00	1.3729	675.18206	675.20771	1	1.3391	1.4541	675.19437	1.72E+03	6.81E+03	2.24E+01	0.083	2	0	0.896	1.35	0.00091	0.01	0																							UNKNOWN
1546	5.93E-01	1.3732	375.12042	375.13029		1.3333	1.4325	375.12415	1.91E+03	4.81E+03	1.16E+01	0.083	2	0	0.756	3.21	0.0012	0.0125	0																							UNKNOWN
1547	2.90E+00	1.3744	596.24187	596.24663	1	1.3245	1.446	596.24401	1.90E+03	1.36E+04	4.43E+01	0.125	3	0	0.981	0.27	0.00016	0.0113	0																							UNKNOWN
1548	4.12E-01	1.3771	645.16902	645.17521		1.3471	1.4263	645.17263	1.29E+03	2.55E+03	7.83E+00	0.042	1	0	1	0	0	0	0																							UNKNOWN
1549	1.44E+01	1.3777	573.25022	573.26304	1	1.3132	1.4315	573.25895	1.70E+03	8.01E+04	2.64E+02	0.167	4	0	0.753	4.61	0.00264	0.0017	0																							UNKNOWN
1550	5.87E-01	1.3779	186.98279	186.99123	1	1.3408	1.454	186.98565	1.31E+03	3.39E+03	9.01E+00	0.042	1	2	1	0	0	0	0																							UNKNOWN
1551	3.91E+00	1.3779	635.40045	635.41231	1	1.3277	1.4295	635.41026	1.95E+03	4.00E+04	7.08E+01	0.083	2	5	0.893	1.43	0.00091	0	0																							UNKNOWN
1552	4.60E-01	1.3782	594.17536	594.18331	1	1.343	1.4336	594.1795	1.39E+03	3.04E+03	7.80E+00	0.083	2	0	0.792	2.7	0.0016	0.0214	0																							UNKNOWN
1553	3.49E-01	1.3783	97.93055	97.93296	1	1.1018	1.7658	97.93144	1.32E+03	3.37E+03	8.89E+00	0.25	6	1	0.711	3.99	0.00039	0.551	0																							UNKNOWN
1554	4.03E+01	1.3783	677.42121	677.4383	1	1.3009	1.5909	677.43394	1.44E+03	1.70E+05	5.58E+02	1	24	0	0.932	3.44	0.00233	0	0																3.88E+00	1.3783	677.4327	677.43572	0.0659	1.3205	1.5129	DETECTED	677.43406	1.83E+03	1.95E+04	2.8081	1.9109	4.78E+01	0.0012
1555	5.09E+00	1.3783	574.24489	574.25659	1	1.3069	1.4762	574.25358	2.01E+03	4.57E+04	8.20E+01	0.208	5	3	0.794	3.42	0.00196	0.0403	0																							UNKNOWN
1556	7.01E-01	1.3786	650.12451	650.14429	1	1.321	1.4369	650.13535	1.33E+03	4.73E+03	1.44E+01	0.375	9	1	0.76	5.13	0.00334	0.0402	0																3.90E-01	1.3675	650.13299	650.13836	0.063	1.3431	1.4223	DETECTED	650.13509	1.59E+03	2.96E+03	2.5	1.75	7.25E+00	0.0017
1557	4.76E+01	1.3787	283.10781	283.11854	1	1.3061	1.5328	283.11097	1.36E+03	2.08E+05	7.11E+02	1	24	5	0.921	2.72	0.00077	0.0405	0																9.07E+00	1.3779	283.11062	283.11629	0.0549	1.3205	1.4676	DETECTED	283.11121	2.63E+03	5.98E+04	1.6263	1.6544	1.49E+02	0.0009
1558	7.95E-01	1.3787	493.27131	493.28373	1	1.3329	1.4687	493.2798	1.41E+03	4.72E+03	9.19E+00	0.042	1	0	1	0	0	0	0																							UNKNOWN
1559	7.81E-01	1.3788	636.40858	636.41427	1	1.3278	1.407	636.41274	1.37E+03	5.49E+03	1.81E+01	0.042	1	0	1	0	0	0	0																							UNKNOWN
1560	6.18E-01	1.3788	653.19226	653.20998	1	1.3391	1.4183	653.20088	2.03E+03	3.45E+03	1.13E+01	0.042	1	0	1	0	0	0	0																							UNKNOWN
1561	4.74E-01	1.3788	876.28873	876.30444	1	1.3505	1.4296	876.29745	1.28E+03	2.84E+03	9.30E+00	0.042	1	0	1	0	0	0	0																							UNKNOWN
1562	6.53E-01	1.3788	939.5265	939.54272	1	1.3391	1.4296	939.5371	1.95E+03	3.26E+03	1.07E+01	0.042	1	1	1	0	0	0	0																							UNKNOWN
1563	7.20E-01	1.3803	592.94861	592.96124		1.3205	1.4535	592.95359	1.30E+03	3.26E+03	7.86E+00	0.208	5	0	0.845	3.36	0.00199	0.0405	0																7.20E-01	1.3675	592.9495	592.9553	0.1016	1.3205	1.445	DETECTED	592.9533	1.44E+03	3.20E+03	1.75	1.375	7.86E+00	0.0017
1564	1.04E+00	1.6164	125.92649	125.9311		1.4115	1.967	125.92888	1.10E+03	9.11E+03	1.65E+01	0.083	2	14	0.707	3.31	0.00042	0.1768	0																8.90E-01	1.5959	125.92794	125.93043	0.1616	1.5468	1.7505	DETECTED	125.92886	1.38E+03	3.62E+03	2.5997	1.7999	7.47E+00	-0.0075
1565	6.79E-01	1.3807	235.07102	235.07634	1	1.3391	1.446	235.07251	1.34E+03	3.82E+03	1.15E+01	0.167	4	0	0.752	4.16	0.00098	0.021	0																5.78E-01	1.3889	235.07185	235.07634	0.0624	1.3544	1.445	DETECTED	235.07285	1.34E+03	3.82E+03	1.6667	1.3333	9.59E+00	0.0005
1566	1.46E+01	1.3811	574.24586	574.26552	1	1.3122	1.4296	574.25701	2.00E+03	7.46E+04	2.46E+02	0.25	6	2	0.841	3.95	0.00227	0.0118	0																							UNKNOWN
1567	1.69E+01	1.4529	142.99486	143.00168	1	0.8316	1.7577	142.9967	1.43E+03	9.59E+03	3.61E+01	0.125	3	20	0.799	1.36	0.00019	0.4948	0																							UNKNOWN
1568	5.32E-01	1.3819	605.18243	605.197		1.3329	1.4408	605.19129	1.46E+03	4.27E+03	1.05E+01	0.125	3	0	0.743	3.77	0.00228	0.032	0																5.32E-01	1.3779	605.18388	605.197	0.0688	1.3431	1.4223	DETECTED	605.19206	2.23E+03	4.27E+03	1.3333	1.1667	1.05E+01	0.0009
1569	7.76E-01	1.3824	723.18535	723.20577	1	1.3391	1.4595	723.19236	1.27E+03	4.40E+03	1.44E+01	0.083	2	0	0.619	4.99	0.00361	0.029	0																							UNKNOWN
1570	6.26E-01	1.3825	836.30888	836.32512	1	1.3348	1.4347	836.3174	1.30E+03	3.54E+03	1.17E+01	0.208	5	0	0.832	3.41	0.00285	0.0118	0																							UNKNOWN
1571	1.36E+00	1.3833	597.24355	597.25088	1	1.3391	1.4296	597.24696	2.38E+03	6.93E+03	2.28E+01	0.083	2	0	0.861	1.82	0.00109	0.0091	0																							UNKNOWN
1572	3.57E-01	1.3834	375.11439	375.12064		1.3323	1.4182	375.11927	1.39E+03	3.06E+03	7.10E+00	0.083	2	1	0.879	1.58	0.00059	0.0109	0																							UNKNOWN
1573	6.97E+00	1.3835	551.24858	551.257	1	1.3235	1.4573	551.25251	1.50E+03	3.60E+04	1.19E+02	0.542	13	0	0.925	2.98	0.00164	0.0267	0																1.57E+00	1.3779	551.25071	551.25426	0.0531	1.3318	1.4223	DETECTED	551.25234	1.82E+03	1.20E+04	1.231	1	2.96E+01	0.0009
1574	2.50E+00	1.3838	657.21299	657.2267	1	1.3235	1.4574	657.2187	1.45E+03	1.20E+04	3.95E+01	0.667	16	0	0.769	6.81	0.00447	0.0356	0																							UNKNOWN
1575	1.14E+00	1.3844	652.17652	652.19789	1	1.3317	1.449	652.18823	1.26E+03	6.27E+03	2.06E+01	0.458	11	0	0.832	6.3	0.00411	0.0356	0																							UNKNOWN
1576	1.50E+00	1.3845	611.20365	611.21948	1	1.3348	1.48	611.21256	1.51E+03	7.87E+03	2.59E+01	0.333	8	0	0.734	5.95	0.00364	0.0118	0																							UNKNOWN
1577	4.66E-01	1.3846	656.85509	656.86278		1.329	1.4691	656.85812	1.30E+03	2.97E+03	6.31E+00	0.125	3	0	0.955	0.78	0.00051	0.0094	0																							UNKNOWN
1578	2.33E+00	1.3848	298.94199	298.95012	1	1.3215	1.4935	298.94456	1.35E+03	1.50E+04	4.41E+01	0.917	22	0	0.735	5.87	0.00175	0.0545	0																2.33E+00	1.3779	298.94201	298.94696	0.0547	1.3318	1.4789	DETECTED	298.94403	2.11E+03	1.50E+04	2.7973	1.6248	3.72E+01	0.0009
1579	6.63E-01	1.3849	627.1826	627.19042	1	1.3348	1.4193	627.18599	1.72E+03	5.13E+03	1.28E+01	0.083	2	0	0.923	0.98	0.00061	0.0156	0																							UNKNOWN
1580	1.25E+00	1.3849	605.18989	605.19999	1	1.3348	1.4686	605.19537	1.45E+03	6.68E+03	2.20E+01	0.292	7	0	0.899	2.26	0.00137	0.0252	0																							UNKNOWN
1581	9.38E-01	1.3851	367.09014	367.09794	1	1.3391	1.4296	367.09352	1.47E+03	5.40E+03	1.81E+01	0.125	3	0	0.881	2.23	0.00082	0.0101	0																							UNKNOWN
1582	4.88E-01	1.3852	317.02913	317.03783		1.3409	1.4337	317.03383	1.57E+03	4.46E+03	1.11E+01	0.125	3	0	0.745	4.41	0.0014	0.0109	0																4.88E-01	1.3779	317.0337	317.03783	0.0468	1.3544	1.4337	DETECTED	317.03463	1.92E+03	4.46E+03	2.5	1.75	1.11E+01	0.0009
1583	4.97E+00	1.3853	573.24279	573.25574	1	1.3092	1.4195	573.25092	1.51E+03	3.69E+04	9.39E+01	0.125	3	0	0.745	4.02	0.0023	0.0112	0																4.90E+00	1.3779	573.24279	573.25525	0.0646	1.3092	1.411	DETECTED	573.24947	1.51E+03	3.69E+04	0.6552	0.8039	9.06E+01	0.0009
1584	1.93E-01	1.3853	435.27113	435.27902		1.3516	1.4195	435.27641	1.51E+03	2.75E+03	4.72E+00	0.042	1	0	1	0	0	0	0																							UNKNOWN
1585	3.23E-01	1.3853	1058.28011	1058.29545	1	1.3403	1.4309	1058.28774	1.56E+03	3.06E+03	5.24E+00	0.042	1	0	1	0	0	0	0																							UNKNOWN
1586	3.60E+00	1.3857	592.17718	592.1909	1	1.3235	1.4664	592.18096	1.40E+03	2.12E+04	6.60E+01	0.875	21	0	0.892	3.21	0.0019	0.0356	0																1.33E+00	1.3779	592.17978	592.18435	0.0517	1.3318	1.4223	DETECTED	592.18131	2.21E+03	1.04E+04	1	1	2.54E+01	0.0009
1587	5.38E+01	1.5736	205.15744	205.16252	1	1.4536	1.9218	205.16038	1.19E+03	4.49E+05	1.14E+03	1	24	24	0.919	2.49	0.00051	0.0356	0	2,6-Di(butan-2-yl)phenol: [M-H]-: 0.697	2,6-Di(butan-2-yl)phenol	0.697	C14H22O	[M-H]-	205.15979	2.88	0.00059	206.16707	1.581	0.745	Annotated via MS2 searching of NIM PPT Samples in MSDIAL	Plasma_NIM_MS2_Matched_11_21_25.csv	-0.0074	0.0047	3.00E+01	1.5874	205.15835	205.16115	0.0395	1.5242	1.8863	DETECTED	205.16063	1.83E+03	2.16E+05	3.383	1.535	5.48E+02	0.0066
1588	1.34E+00	1.386	527.22552	527.23976	1	1.3348	1.4562	527.23449	1.24E+03	6.63E+03	2.19E+01	0.417	10	0	0.881	3.52	0.00186	0.0353	0																							UNKNOWN
1589	1.14E+00	1.3864	834.30869	834.33027	1	1.3296	1.4573	834.32061	1.31E+03	5.99E+03	1.82E+01	0.667	16	0	0.795	6.04	0.00504	0.0356	0																							UNKNOWN
1590	9.30E+00	1.3865	629.18307	629.20278	1	1.3132	1.5026	629.19407	1.27E+03	4.27E+04	1.40E+02	1	24	0	0.799	5.19	0.00327	0.0325	0																3.66E+00	1.3779	629.18494	629.19445	0.0591	1.3318	1.445	DETECTED	629.19244	2.29E+03	2.41E+04	1.2445	1.1502	5.90E+01	0.0009
1591	6.33E+00	1.3867	617.21778	617.23329	1	1.3175	1.4941	617.2244	1.39E+03	3.04E+04	9.99E+01	1	24	0	0.872	4.5	0.00278	0.0361	0																1.78E+00	1.3889	617.22036	617.22452	0.0634	1.3431	1.445	DETECTED	617.22354	2.64E+03	1.29E+04	1.25	1.125	3.17E+01	0.0005
1592	6.38E+00	1.387	569.21515	569.22961	1	1.3204	1.4941	569.21915	1.40E+03	3.29E+04	1.08E+02	1	24	0	0.9	3.59	0.00205	0.0356	0																1.83E+00	1.3889	569.21515	569.22154	0.0516	1.3318	1.4337	DETECTED	569.21907	1.44E+03	1.46E+04	1.0009	0.9776	3.58E+01	0.0005
1593	6.77E+00	1.387	574.24157	574.25669	1	1.3064	1.5507	574.25032	1.36E+03	3.75E+04	1.12E+02	0.292	7	2	0.726	5.77	0.00331	0.0355	0																6.02E+00	1.3889	574.24182	574.25343	0.0756	1.3092	1.4223	DETECTED	574.24896	1.36E+03	3.75E+04	0.5878	0.7563	9.21E+01	0.0005
1594	9.43E-01	1.387	674.17275	674.19622	1	1.3288	1.4573	674.18027	1.27E+03	4.50E+03	1.48E+01	0.292	7	0	0.715	8.07	0.00544	0.0118	0																							UNKNOWN
1595	2.58E+00	1.3874	795.37132	795.38191	1	1.3461	1.4636	795.37635	1.29E+03	1.54E+04	5.04E+01	0.208	5	0	0.94	1.48	0.00118	0.0147	0																							UNKNOWN
1596	1.78E+00	1.3876	631.18428	631.20353	1	1.3288	1.4759	631.19733	1.39E+03	8.40E+03	2.76E+01	0.292	7	0	0.81	4.16	0.00262	0.0252	0																							UNKNOWN
1597	1.51E+00	1.3876	651.16698	651.18693	1	1.3235	1.4573	651.17815	1.29E+03	1.00E+04	2.49E+01	0.625	15	1	0.724	7.72	0.00503	0.0252	0																8.52E-01	1.3889	651.17221	651.18361	0.0609	1.3431	1.4337	DETECTED	651.17735	2.01E+03	6.11E+03	1	1	1.50E+01	0.0005
1598	4.63E+00	1.3876	817.34898	817.36495	1	1.3348	1.4449	817.3591	1.31E+03	3.02E+04	9.88E+01	0.458	11	0	0.855	4.05	0.00331	0.0109	0																							UNKNOWN
1599	1.02E+00	1.3877	697.19464	697.21524	1	1.3348	1.4686	697.20418	1.32E+03	5.99E+03	1.50E+01	0.375	9	0	0.804	6.35	0.00443	0.026	0																							UNKNOWN
1601	1.51E+00	1.3881	210.99435	210.99886	1	1.3395	1.4918	210.99621	1.57E+03	7.38E+03	1.87E+01	0.167	4	0	0.788	4.17	0.00088	0.0038	0																9.83E-01	1.3889	210.99505	210.99842	0.0736	1.3431	1.4563	DETECTED	210.99598	2.16E+03	6.94E+03	1.5	1.25	1.76E+01	0.0005
1602	4.72E-01	1.3883	779.3566	779.37106	1	1.3478	1.4497	779.36525	1.60E+03	3.20E+03	7.70E+00	0.042	1	0	1	0	0	0	0																							UNKNOWN
1603	7.01E+00	1.3883	483.24074	483.25771	1	1.3177	1.5507	483.24972	1.42E+03	4.99E+04	9.39E+01	0.583	14	0	0.752	6.77	0.00327	0.022	0																							UNKNOWN
1604	1.08E+00	1.3885	1288.60599	1288.63536	1	1.3461	1.4336	1288.62743	1.36E+03	7.31E+03	2.39E+01	0.333	8	0	0.856	2.65	0.00342	0.0248	0																							UNKNOWN
1605	1.99E+00	1.3889	111.94101	111.94591		1.3277	1.6219	111.94357	1.81E+03	5.82E+03	1.20E+01	0.042	1	0	1	0	0	0	0																							UNKNOWN
1606	2.96E-01	1.3889	132.99032	132.99235		1.3447	1.4465	132.99083	1.62E+03	3.11E+03	4.86E+00	0.042	1	2	1	0	0	0	0																							UNKNOWN
1607	6.44E-01	1.3889	244.90495	244.90915	1	1.3522	1.4654	244.9076	1.52E+03	7.12E+03	1.05E+01	0.042	1	0	1	0	0	0	0																							UNKNOWN
1608	5.34E-01	1.3889	246.90201	246.908	1	1.3522	1.4314	246.90614	3.95E+03	7.22E+03	1.06E+01	0.042	1	0	1	0	0	0	0																							UNKNOWN
1609	1.61E+00	1.3889	246.9002	246.90729	1	1.3318	1.4578	246.90395	3.03E+03	9.17E+03	2.27E+01	0.083	2	0	0.806	2.58	0.00064	0	0																1.61E+00	1.3889	246.90049	246.90549	0.1242	1.3318	1.4337	DETECTED	246.90363	5.76E+03	8.99E+03	0.8	0.9	2.25E+01	0.0005
1610	1.99E+00	1.3889	354.138	354.14265	1	1.339	1.4861	354.13939	1.86E+03	8.47E+03	2.13E+01	0.042	1	0	1	0	0	0	0																							UNKNOWN
1611	4.12E-01	1.3889	365.11222	365.11565		1.3744	1.4536	365.11335	1.84E+03	3.60E+03	8.19E+00	0.042	1	0	1	0	0	0	0																							UNKNOWN
1612	9.43E-01	1.3889	369.82062	369.82668		1.3323	1.4691	369.82357	1.23E+03	6.73E+03	1.63E+01	0.083	2	1	0.752	3.31	0.00122	0	0																							UNKNOWN
1613	5.46E-01	1.3889	305.08415	305.0863		1.3505	1.4183	305.08511	1.58E+03	3.86E+03	1.31E+01	0.042	1	0	1	0	0	0	0																							UNKNOWN
1614	2.65E-01	1.3889	409.01812	409.02551		1.3436	1.4341	409.02206	1.47E+03	3.12E+03	4.71E+00	0.042	1	0	1	0	0	0	0																							UNKNOWN
1615	1.60E+00	1.3889	345.06494	345.07101		1.3391	1.441	345.06895	1.90E+03	7.80E+03	2.62E+01	0.042	1	0	1	0	0	0	0																							UNKNOWN
1616	3.36E-01	1.3889	444.14042	444.14338		1.3442	1.4234	444.14203	1.87E+03	3.54E+03	6.91E+00	0.042	1	0	1	0	0	0	0																							UNKNOWN
1617	1.90E+00	1.3889	387.12393	387.13257	1	1.3505	1.4523	387.1252	3.57E+03	1.05E+04	3.49E+01	0.042	1	0	1	0	0	0	0																							UNKNOWN
1618	5.02E-01	1.3889	405.10424	405.10867		1.3391	1.4183	405.10586	1.72E+03	3.06E+03	1.02E+01	0.042	1	0	1	0	0	0	0																							UNKNOWN
1619	6.59E-01	1.3889	486.18949	486.19822		1.3235	1.414	486.19253	1.90E+03	4.63E+03	1.08E+01	0.042	1	0	1	0	0	0	0																							UNKNOWN
1620	7.59E-01	1.3889	447.11309	447.11933	1	1.3631	1.4715	447.11634	1.72E+03	5.57E+03	1.26E+01	0.083	2	0	0.771	3.06	0.00137	0	0																							UNKNOWN
1621	6.56E+01	1.3889	491.27427	491.28586	1	1.356	1.8539	491.28115	4.92E+03	3.02E+05	7.24E+02	0.042	1	0	1	0	0	0	0																							UNKNOWN
1622	1.92E+00	1.3889	493.28105	493.29051	1	1.3348	1.4706	493.28722	2.81E+03	1.09E+04	2.55E+01	0.042	1	0	1	0	0	0	0																							UNKNOWN
1623	7.96E-01	1.3889	495.30944	495.31915		1.3544	1.445	495.31396	2.35E+03	5.47E+03	1.35E+01	0.042	1	1	1	0	0	0	0																7.96E-01	1.3889	495.30944	495.31915	0.0697	1.3544	1.445	DETECTED	495.31396	2.35E+03	5.47E+03	1.6667	1.3333	1.35E+01	0.0005
1624	1.68E+00	1.3889	549.22671	549.23599	1	1.3318	1.4223	549.23332	2.28E+03	1.33E+04	3.27E+01	0.042	1	0	1	0	0	0	0																1.68E+00	1.3889	549.22671	549.23599	0.0609	1.3318	1.4223	DETECTED	549.23332	2.28E+03	1.33E+04	0.6952	0.8	3.27E+01	0.0005
1625	1.61E+00	1.3889	575.24538	575.25549	1	1.322	1.4325	575.25144	1.45E+03	1.18E+04	2.81E+01	0.083	2	0	0.749	3.35	0.00193	0	0																							UNKNOWN
1626	3.25E-01	1.3889	585.18919	585.19503		1.3409	1.4315	585.19161	1.41E+03	2.44E+03	5.81E+00	0.042	1	0	1	0	0	0	0																							UNKNOWN
1627	6.34E-01	1.3889	587.20605	587.22022	1	1.3471	1.4377	587.20988	1.56E+03	3.72E+03	1.14E+01	0.042	1	3	1	0	0	0	0																							UNKNOWN
1628	5.25E-01	1.3889	627.18507	627.19802	1	1.3358	1.415	627.18996	1.52E+03	3.41E+03	1.05E+01	0.042	1	0	1	0	0	0	0																							UNKNOWN
1629	7.25E-01	1.3889	563.20852	563.21393	1	1.3505	1.4296	563.21137	1.62E+03	4.74E+03	1.56E+01	0.042	1	0	1	0	0	0	0																							UNKNOWN
1630	5.30E-01	1.3889	567.22619	567.23729		1.3391	1.4296	567.22955	1.34E+03	3.17E+03	1.05E+01	0.042	1	0	1	0	0	0	0																							UNKNOWN
1631	6.95E-01	1.3889	675.25556	675.2695	1	1.3744	1.4649	675.26374	2.41E+03	5.64E+03	1.27E+01	0.042	1	0	1	0	0	0	0																							UNKNOWN
1632	1.07E+00	1.3889	632.20789	632.21621		1.3391	1.4183	632.21291	2.28E+03	6.10E+03	2.01E+01	0.042	1	2	1	0	0	0	0																							UNKNOWN
1633	3.39E-01	1.3889	715.17103	715.19413	1	1.343	1.4336	715.18201	1.31E+03	2.25E+03	5.77E+00	0.042	1	0	1	0	0	0	0																							UNKNOWN
1634	7.29E-01	1.3889	755.24493	755.24804	1	1.356	1.4352	755.24694	2.92E+03	6.24E+03	1.49E+01	0.042	1	0	1	0	0	0	0																							UNKNOWN
1635	7.00E-01	1.3889	796.37023	796.38291	1	1.3543	1.4562	796.38029	1.46E+03	4.71E+03	1.21E+01	0.042	1	0	1	0	0	0	0																							UNKNOWN
1636	2.87E-01	1.3889	840.21815	840.22557	1	1.3522	1.4314	840.22303	2.03E+03	3.88E+03	5.62E+00	0.042	1	0	1	0	0	0	0																							UNKNOWN
1637	5.81E-01	1.3889	875.31364	875.31929	1	1.3505	1.4183	875.31602	2.03E+03	4.82E+03	1.58E+01	0.042	1	0	1	0	0	0	0																							UNKNOWN
1638	6.87E-01	1.3889	879.3249	879.33719	1	1.3505	1.4183	879.33103	2.42E+03	4.79E+03	1.57E+01	0.042	1	0	1	0	0	0	0																							UNKNOWN
1639	3.89E-01	1.3889	1046.51171	1046.54443	1	1.3543	1.4222	1046.51753	2.05E+03	3.16E+03	8.08E+00	0.042	1	0	1	0	0	0	0																							UNKNOWN
1640	9.44E-01	1.3889	1017.50388	1017.5359	1	1.3505	1.4336	1017.51989	1.85E+03	6.77E+03	2.21E+01	0.083	2	0	0.973	0.36	0.00037	0	0																							UNKNOWN
1641	3.24E-01	1.3889	1059.49685	1059.50269	1	1.3461	1.414	1059.50003	1.65E+03	3.22E+03	7.41E+00	0.042	1	0	1	0	0	0	0																							UNKNOWN
1642	8.86E-01	1.3889	1024.51945	1024.53078	1	1.3505	1.4183	1024.52712	1.91E+03	7.22E+03	2.36E+01	0.042	1	0	1	0	0	0	0																							UNKNOWN
1643	4.94E-01	1.3889	1123.45306	1123.46307	1	1.3505	1.4183	1123.45817	1.42E+03	4.02E+03	1.31E+01	0.042	1	0	1	0	0	0	0																							UNKNOWN
1644	5.66E-01	1.3889	1189.68952	1189.70266	1	1.3505	1.4296	1189.69562	1.49E+03	3.79E+03	1.24E+01	0.042	1	0	1	0	0	0	0																							UNKNOWN
1645	3.56E-01	1.3889	1289.62794	1289.6365	1	1.3555	1.4234	1289.63165	1.36E+03	2.57E+03	8.49E+00	0.042	1	0	1	0	0	0	0																							UNKNOWN
1646	7.73E-01	1.3891	225.01435	225.02044	1	1.2865	1.4748	225.01771	1.36E+03	2.91E+03	7.77E+00	0.125	3	2	0.903	1.3	0.00029	0.1145	0																7.73E-01	1.3136	225.01591	225.01978	0.0348	1.2865	1.445	DETECTED	225.01787	1.36E+03	2.91E+03	6	3.5	7.33E+00	0.0044
1647	1.84E-01	1.3891	369.8217	369.82783		1.3508	1.4187	369.82489	1.36E+03	2.12E+03	4.22E+00	0.042	1	1	1	0	0	0	0																							UNKNOWN
1648	8.52E-01	1.3891	593.26203	593.27043	1	1.3508	1.4413	593.26634	3.77E+03	7.62E+03	1.52E+01	0.042	1	6	1	0	0	0	0																							UNKNOWN
1649	1.93E-01	1.3891	966.27856	966.28528		1.3621	1.43	966.28198	1.40E+03	2.25E+03	4.48E+00	0.042	1	0	1	0	0	0	0																							UNKNOWN
1650	6.01E+00	1.3894	469.22537	469.2412	1	1.3177	1.5054	469.23433	1.34E+03	5.17E+04	8.89E+01	0.792	19	0	0.823	6.23	0.00292	0.026	0																7.22E-01	1.3889	469.23376	469.23731	0.0522	1.3431	1.4337	DETECTED	469.23549	2.04E+03	5.42E+03	1	1	1.33E+01	0.0005
1651	1.69E+00	1.3894	820.30811	820.329	1	1.3235	1.452	820.32164	1.42E+03	8.34E+03	2.73E+01	0.5	12	0	0.748	7.96	0.00653	0.0252	0																7.92E-01	1.3889	820.32335	820.3271	0.0652	1.3431	1.4337	DETECTED	820.32532	2.65E+03	5.83E+03	1	1	1.43E+01	0.0005
1652	1.02E+01	1.3895	492.27073	492.29279	1	1.3403	1.6785	492.28056	4.11E+03	5.21E+04	1.40E+02	0.25	6	3	0.618	9.14	0.0045	0.0035	0																							UNKNOWN
1653	6.67E-01	1.3895	687.14453	687.16673	1	1.3296	1.4497	687.15462	1.32E+03	3.42E+03	1.07E+01	0.417	10	0	0.717	6.47	0.00445	0.0396	0																							UNKNOWN
1654	5.50E+03	1.3896	489.27089	489.28359	1	1.2948	2.4901	489.27996	1.54E+03	1.46E+07	4.84E+04	0.208	5	14	0.832	3.23	0.00158	0.0038	0																							UNKNOWN
1655	2.01E+00	1.3898	651.17454	651.18928	1	1.3391	1.4482	651.18192	1.57E+03	1.06E+04	3.48E+01	0.125	3	8	0.89	1.68	0.0011	0.024	0																							UNKNOWN
1656	7.40E-01	1.3898	587.2021	587.21455	1	1.3401	1.4336	587.20792	1.48E+03	5.71E+03	1.46E+01	0.167	4	1	0.849	3.76	0.00221	0.0038	0																4.07E-01	1.3889	587.20462	587.21299	0.0645	1.3431	1.4223	DETECTED	587.20899	1.74E+03	3.03E+03	0.75	0.875	7.43E+00	0.0005
1657	3.39E+01	1.3899	1001.52419	1001.55816	1	1.3288	1.4901	1001.54256	1.23E+03	2.02E+05	6.61E+02	0.458	11	9	0.879	3.08	0.00309	0.0096	0																							UNKNOWN
1658	1.13E+01	1.3899	595.23371	595.25352	1	1.3132	1.4573	595.24356	1.50E+03	5.68E+04	1.87E+02	0.875	21	0	0.889	3.34	0.00199	0.0252	0																2.92E+00	1.3889	595.24005	595.24644	0.0504	1.3318	1.4223	DETECTED	595.24269	3.28E+03	2.44E+04	0.723	0.8	5.99E+01	0.0005
1659	1.49E+01	1.3901	547.22423	547.24562	1	1.3122	1.5281	547.23526	1.43E+03	7.02E+04	2.31E+02	0.958	23	2	0.787	5.34	0.00292	0.0252	0																4.94E+00	1.3889	547.22585	547.23605	0.0571	1.3318	1.445	DETECTED	547.23409	4.14E+03	3.31E+04	0.9592	1	8.12E+01	0.0005
1660	6.09E+01	1.3902	511.25285	511.26764	1	1.3102	1.5559	511.26023	1.45E+03	3.05E+05	1.01E+03	1	24	1	0.943	1.8	0.00092	0.0153	0																1.38E+01	1.4031	511.25946	511.26265	0.0539	1.3205	1.4563	DETECTED	511.26009	1.94E+03	9.76E+04	0.7142	0.865	2.40E+02	0.0034
1661	1.56E+00	1.3901	1045.50561	1045.51799	1	1.3391	1.4201	1045.508	1.75E+03	1.07E+04	3.50E+01	0.125	3	0	0.951	0.87	0.00091	0.0038	0																							UNKNOWN
1662	5.31E+01	1.3902	492.27508	492.29525	1	1.3122	1.7239	492.28523	1.91E+03	1.92E+05	6.35E+02	0.5	12	2	0.698	6.9	0.0034	0.0153	0																							UNKNOWN
1663	8.16E+00	1.3903	492.27466	492.29285	1	1.3389	1.5086	492.28262	4.40E+03	4.32E+04	1.00E+02	0.167	4	10	0.897	2.04	0.00101	0.0057	0																							UNKNOWN
1664	1.54E+01	1.3908	776.3507	776.37002	1	1.3122	1.5354	776.3622	1.38E+03	8.92E+04	2.29E+02	1	24	0	0.86	3.29	0.00256	0.0153	0																5.62E+00	1.3889	776.35092	776.36622	0.0609	1.3205	1.4676	DETECTED	776.36118	1.43E+03	3.63E+04	1.2099	1.111	8.90E+01	0.0005
1665	2.63E+03	1.3912	489.26886	489.2802	1	1.2989	2.4159	489.27788	1.88E+03	9.90E+06	2.79E+04	0.792	19	4	0.822	4.92	0.00241	0.0153	0																1.49E+03	1.3889	489.26985	489.2793	0.0702	1.3431	1.7618	DETECTED	489.27757	7.04E+04	6.81E+06	2.3105	3.3544	1.67E+04	0.0005
1666	5.61E+00	1.3918	593.25557	593.26669	1	1.3235	1.4941	593.26302	1.63E+03	2.82E+04	9.28E+01	0.708	17	0	0.885	2.82	0.00167	0.0244	0																1.59E+00	1.4031	593.25924	593.26584	0.0618	1.3318	1.4337	DETECTED	593.26284	1.89E+03	1.11E+04	0.529	0.75	2.72E+01	0.0034
1667	1.65E+00	1.3919	455.20732	455.22193	1	1.3329	1.5167	455.21798	1.46E+03	1.25E+04	2.46E+01	0.25	6	0	0.773	5.53	0.00252	0.0244	0																							UNKNOWN
1668	3.60E+00	1.3924	554.2545	554.27307	1	1.3245	1.4646	554.26526	1.32E+03	1.67E+04	5.50E+01	0.75	18	0	0.775	6.19	0.00343	0.0244	0																							UNKNOWN
1669	6.03E-01	1.3924	456.22905	456.23992	1	1.3403	1.4195	456.23305	1.95E+03	7.56E+03	1.30E+01	0.042	1	0	1	0	0	0	0																							UNKNOWN
1670	3.14E-01	1.3924	527.23529	527.24704	1	1.3516	1.4309	527.2388	2.07E+03	3.43E+03	5.90E+00	0.042	1	0	1	0	0	0	0																							UNKNOWN
1671	7.46E-01	1.3924	1101.45465	1101.47328	1	1.3505	1.4449	1101.4671	1.21E+03	5.18E+03	1.64E+01	0.167	4	0	0.914	1.64	0.0018	0.0139	0																							UNKNOWN
1672	1.78E-01	1.3924	645.16349	645.17162		1.3403	1.4082	645.16746	1.34E+03	2.39E+03	4.10E+00	0.042	1	0	1	0	0	0	0																							UNKNOWN
1673	3.03E-01	1.3924	799.31137	799.31926	1	1.3516	1.4309	799.31534	2.12E+03	3.34E+03	5.72E+00	0.042	1	0	1	0	0	0	0																							UNKNOWN
1674	2.76E+00	1.3927	778.35036	778.37689	1	1.3235	1.4574	778.36397	1.43E+03	1.70E+04	4.36E+01	0.583	14	2	0.819	4.85	0.00377	0.0252	0																1.01E+00	1.3779	778.35673	778.36616	0.0559	1.3431	1.4223	DETECTED	778.36361	2.69E+03	8.19E+03	1.3333	1.1667	2.01E+01	0.0009
1675	4.15E-01	1.3932	1010.29985	1010.31842	1	1.3516	1.4752	1010.30695	1.20E+03	3.15E+03	6.66E+00	0.167	4	0	0.954	0.79	0.0008	0.008	0																							UNKNOWN
1676	3.09E+00	1.3933	441.19801	441.21081	1	1.329	1.5507	441.20326	1.21E+03	3.09E+04	5.31E+01	0.75	18	0	0.895	2.87	0.00127	0.0142	0																7.65E-01	1.3889	441.19934	441.20751	0.0573	1.3431	1.4563	DETECTED	441.20266	1.51E+03	5.10E+03	1.5	1.25	1.26E+01	0.0005
1677	1.21E+00	1.3934	283.05598	283.06284		1.339	1.4891	283.05903	1.46E+03	6.12E+03	1.56E+01	0.125	3	0	0.88	1.84	0.00052	0.026	0																							UNKNOWN
1678	2.51E+00	1.3934	1001.52289	1001.55045	1	1.3389	1.4777	1001.53795	1.37E+03	2.08E+04	5.08E+01	0.542	13	5	0.797	4.53	0.00454	0.0178	0																2.51E+00	1.3889	1001.52289	1001.54167	0.0482	1.3431	1.445	DETECTED	1001.53707	3.02E+03	2.08E+04	1.5631	1.125	5.08E+01	0.0005
1679	7.13E-01	1.3936	654.1892	654.20389	1	1.3391	1.4201	654.19636	1.35E+03	4.69E+03	1.54E+01	0.125	3	0	0.789	3.83	0.0025	0.0142	0																							UNKNOWN
1680	2.44E+00	1.3941	1165.66056	1165.69125	1	1.3177	1.5931	1165.68104	1.21E+03	1.86E+04	3.19E+01	0.958	23	0	0.903	3.47	0.00404	0.1247	0																1.28E+00	1.3889	1165.66347	1165.68624	0.0684	1.3431	1.4563	DETECTED	1165.68196	1.88E+03	7.92E+03	1.5	1.25	1.94E+01	0.0005
1681	2.76E+00	1.3943	105.96054	105.96584		1.356	1.6162	105.96157	1.47E+03	2.05E+04	4.10E+01	0.167	4	4	0.794	4.32	0.00046	0.0148	0																							UNKNOWN
1682	1.70E+00	1.3944	644.95344	644.96862		1.0461	1.522	644.96034	1.19E+03	5.47E+03	1.40E+01	0.5	12	3	0.846	5.31	0.00343	0.3734	0																							UNKNOWN
1683	8.97E-01	1.3944	754.244	754.25117	1	1.339	1.4409	754.24636	1.94E+03	5.62E+03	1.39E+01	0.083	2	0	0.856	1.89	0.00142	0.0111	0																							UNKNOWN
1684	6.26E-01	1.3944	1003.53584	1003.57453	1	1.3544	1.445	1003.54938	1.60E+03	4.24E+03	1.04E+01	0.083	2	0	0.947	0.67	0.00068	0.0111	0																6.26E-01	1.3889	1003.53608	1003.56396	0.0651	1.3544	1.445	DETECTED	1003.54904	1.96E+03	4.24E+03	1.6667	1.3333	1.04E+01	0.0005
1685	3.35E-01	1.3945	733.29056	733.30133		1.3621	1.4413	733.29326	1.39E+03	3.27E+03	6.52E+00	0.042	1	3	1	0	0	0	0																							UNKNOWN
1686	2.48E+01	1.3952	589.19124	589.21449	1	1.3132	1.6713	589.20321	1.40E+03	7.64E+04	1.96E+02	0.958	23	1	0.841	4.36	0.00257	0.0633	0																1.29E+01	1.4511	589.19802	589.21076	0.1254	1.3431	1.6713	DETECTED	589.20397	5.12E+03	3.44E+04	2.3325	1.611	8.43E+01	0.0061
1687	2.58E+00	1.3953	868.24569	868.26859	1	1.3245	1.4805	868.25456	1.31E+03	1.56E+04	3.53E+01	0.875	21	0	0.874	3.98	0.00346	0.0197	0																							UNKNOWN
1688	7.28E-01	1.3957	673.14699	673.17063	1	1.3358	1.4654	673.16175	1.34E+03	3.55E+03	8.45E+00	0.125	3	0	0.757	3.62	0.00244	0.0423	0																							UNKNOWN
1689	1.51E+00	1.3958	105.95995	105.96666		1.3329	1.4862	105.96241	1.44E+03	1.28E+04	2.13E+01	0.542	13	0	0.604	8.33	0.00088	0.0186	0																9.43E-01	1.3889	105.96194	105.9649	0.0535	1.3544	1.4563	DETECTED	105.96262	1.87E+03	7.54E+03	2	1.5	1.65E+01	0.0005
1690	2.58E+00	1.3958	621.35932	621.37412	1	1.3391	1.5089	621.36851	1.37E+03	8.70E+03	2.86E+01	0.083	2	0	0.804	2.57	0.0016	0.0139	0																							UNKNOWN
1691	2.81E-01	1.3958	958.28371	958.30889	1	1.3522	1.454	958.2964	1.41E+03	3.12E+03	5.91E+00	0.083	2	0	0.915	1.09	0.00104	0.0139	0																							UNKNOWN
1692	8.20E-01	1.396	798.30611	798.3249		1.343	1.4336	798.31255	1.57E+03	5.43E+03	1.62E+01	0.083	2	0	0.867	1.73	0.00138	0.0142	0																							UNKNOWN
1693	6.09E-01	1.396	798.31457	798.32982		1.3442	1.4465	798.3231	1.49E+03	4.47E+03	9.27E+00	0.083	2	0	0.986	0.13	0.00011	0.0142	0																							UNKNOWN
1694	4.11E-01	1.396	821.31616	821.332	1	1.3533	1.446	821.32485	1.54E+03	3.45E+03	7.50E+00	0.083	2	1	0.889	1.44	0.00118	0.0142	0																							UNKNOWN
1695	6.86E-01	1.396	798.3104	798.32633	1	1.3389	1.4407	798.31856	1.78E+03	5.97E+03	1.41E+01	0.083	2	0	0.94	0.75	0.0006	0.0142	0																							UNKNOWN
1696	4.69E+01	1.3965	748.29129	748.31787	1	1.3177	1.7816	748.3042	1.48E+03	2.01E+05	6.12E+02	0.917	22	0	0.833	4.96	0.00371	0.0148	0																4.03E+00	1.4031	748.29595	748.3081	0.0708	1.3431	1.5242	DETECTED	748.30526	3.39E+03	2.05E+04	1.7104	1.5999	5.02E+01	0.0034
1697	1.28E+00	1.3969	778.34885	778.37429	1	1.329	1.4635	778.35973	1.72E+03	8.52E+03	2.24E+01	0.208	5	6	0.801	4.14	0.00322	0.0142	0																							UNKNOWN
1698	3.06E-01	1.3969	958.28379	958.29461		1.369	1.4482	958.29072	1.41E+03	2.57E+03	6.05E+00	0.042	1	0	1	0	0	0	0																							UNKNOWN
1699	7.16E-01	1.4461	694.94959	694.96267	1	1.3162	1.7407	694.95681	1.16E+03	3.29E+03	1.08E+01	0.292	7	2	0.812	3.98	0.00277	0.63	0																							UNKNOWN
1700	3.66E-01	1.3978	821.3094	821.3278	1	1.3403	1.4426	821.32118	1.48E+03	3.01E+03	7.01E+00	0.083	2	1	0.722	3.67	0.00301	0.0107	0																							UNKNOWN
1701	8.17E-01	1.3978	820.30122	820.32781	1	1.339	1.4635	820.31487	1.50E+03	5.82E+03	1.16E+01	0.125	3	1	0.933	1.21	0.00099	0.0186	0																							UNKNOWN
1702	1.42E+01	1.3979	239.06553	239.07242	1	1.3323	1.5048	239.06788	1.64E+03	9.23E+04	2.13E+02	0.333	8	0	0.882	3.61	0.00086	0.0186	0																2.65E+00	1.4031	239.06692	239.07101	0.0568	1.3431	1.4789	DETECTED	239.068	2.15E+03	1.75E+04	1.2498	1.1999	4.38E+01	0.0034
1703	1.51E+01	1.398	246.94876	246.95299	1	1.329	1.4691	246.95132	2.69E+03	9.97E+04	2.50E+02	0.375	9	0	0.878	2.5	0.00062	0.04	0																1.51E+01	1.4031	246.94876	246.95183	0.0549	1.3318	1.4676	DETECTED	246.95119	2.69E+03	9.97E+04	1.4733	1.1318	2.50E+02	0.0034
1704	1.26E+00	1.3982	440.95681	440.96975		1.3403	1.4918	440.96198	1.22E+03	8.68E+03	2.09E+01	0.375	9	0	0.851	3.73	0.00165	0.0186	0																1.10E+00	1.3889	440.96096	440.96776	0.0576	1.3431	1.4676	DETECTED	440.96198	1.90E+03	7.01E+03	1.75	1.375	1.73E+01	0.0005
1705	1.37E+00	1.3982	721.27558	721.28787	1	1.3503	1.4974	721.27984	1.62E+03	7.78E+03	1.92E+01	0.083	2	0	0.856	1.86	0.00134	0.0186	0																							UNKNOWN
1706	5.27E-01	1.3984	408.98144	408.99275	1	1.3549	1.4568	408.98802	1.27E+03	3.52E+03	9.01E+00	0.125	3	0	0.852	2.77	0.00113	0.0142	0																							UNKNOWN
1707	3.15E+00	1.3989	762.27086	762.29405	1	1.3401	1.5314	762.28483	1.38E+03	1.20E+04	3.84E+01	0.917	22	0	0.829	4.52	0.00344	0.0296	0																1.36E+00	1.4031	762.28014	762.28723	0.0673	1.3544	1.4789	DETECTED	762.28349	2.28E+03	8.27E+03	1.7496	1.3748	2.03E+01	0.0034
1708	1.79E+00	1.399	609.19972	609.22285	1	1.3278	1.6006	609.21483	1.44E+03	9.46E+03	3.11E+01	0.458	11	0	0.655	8.54	0.0052	0.2154	0																5.07E-01	1.3889	609.21221	609.22229	0.047	1.3431	1.411	DETECTED	609.21396	1.71E+03	5.55E+03	0.5	0.75	1.36E+01	0.0005
1709	5.06E+00	1.3991	495.31315	495.32505	1	1.329	1.4535	495.31694	2.64E+03	4.36E+04	7.49E+01	0.167	4	0	0.882	2.68	0.00133	0.0186	0																							UNKNOWN
1710	2.60E+01	1.3991	979.54726	979.57742	1	1.3348	1.5015	979.56112	1.20E+03	1.37E+05	4.49E+02	0.875	21	1	0.8	5.49	0.00538	0.0296	0																2.21E+00	1.4122	979.5556	979.56398	0.0781	1.3544	1.5015	DETECTED	979.55936	2.30E+03	1.11E+04	1.5997	1.2999	2.72E+01	0.0012
1711	8.14E+01	1.3995	698.29545	698.32111	1	1.3177	1.8044	698.3087	1.70E+03	3.39E+05	1.06E+03	1	24	0	0.907	4.13	0.00289	0	0																8.78E+00	1.3995	698.29917	698.30992	0.0657	1.3431	1.6034	DETECTED	698.30824	5.01E+03	4.20E+04	3.3372	2.2998	1.03E+02	-0.0002
1712	7.14E+00	1.3996	505.26365	505.27863	1	1.3235	1.6713	505.27191	1.49E+03	2.25E+04	5.52E+01	0.375	9	0	0.795	5.32	0.00269	0.0501	0																7.14E+00	1.3779	505.26762	505.27583	0.0838	1.3318	1.6713	DETECTED	505.27286	3.88E+03	2.25E+04	4.7765	3.7498	5.52E+01	0.0009
1713	2.32E-01	1.4	88.98807	88.9902		1.3323	1.4228	88.9889	1.52E+03	3.18E+03	4.47E+00	0.042	1	0	1	0	0	0	0																							UNKNOWN
1714	7.92E-01	1.4	709.28796	709.30449	1	1.3543	1.4635	709.29616	1.46E+03	5.07E+03	1.30E+01	0.083	2	5	0.961	0.52	0.00037	0	0																							UNKNOWN
1716	7.10E-01	1.4	979.55037	979.56085	1	1.3616	1.4635	979.55744	1.37E+03	5.15E+03	1.27E+01	0.042	1	16	1	0	0	0	0																							UNKNOWN
1717	5.51E-01	1.4003	706.26246	706.27803	1	1.3705	1.4649	706.27055	1.33E+03	3.65E+03	1.28E+01	0.125	3	2	0.97	0.48	0.00034	0.0192	0																							UNKNOWN
1718	1.10E+01	1.4006	509.3215	509.34065	1	1.329	1.5898	509.33163	1.38E+03	8.15E+04	1.40E+02	0.375	9	0	0.841	4.15	0.00212	0.0192	0																1.30E+00	1.4031	509.32771	509.33265	0.0666	1.3544	1.4676	DETECTED	509.3307	2.97E+03	8.14E+03	1.5	1.25	2.00E+01	0.0034
1719	3.16E+00	1.4008	848.28191	848.31025	1	1.3403	1.6219	848.29922	1.48E+03	1.10E+04	3.96E+01	0.333	8	0	0.918	1.47	0.00124	0.0239	0																							UNKNOWN
1720	7.65E-01	1.4009	1160.55752	1160.57636	1	1.3618	1.4449	1160.57064	1.28E+03	4.96E+03	1.62E+01	0.125	3	0	0.881	2.29	0.00266	0.0186	0																							UNKNOWN
1721	1.05E+00	1.4011	709.28464	709.30295	1	1.3403	1.4761	709.29362	1.51E+03	5.58E+03	1.69E+01	0.25	6	2	0.811	4.24	0.00301	0.0173	0																							UNKNOWN
1722	5.89E-01	1.4012	186.98179	186.98733	1	1.3503	1.4675	186.98383	1.27E+03	4.09E+03	1.14E+01	0.167	4	1	0.753	4.94	0.00092	0.0196	0																							UNKNOWN
1723	2.29E+00	1.4014	1044.30516	1044.31877	1	1.3436	1.5056	1044.31009	1.36E+03	8.68E+03	2.65E+01	0.333	8	0	0.89	2.57	0.00269	0.0233	0																							UNKNOWN
1724	8.34E-01	1.4015	657.21835	657.22984		1.339	1.4522	657.22306	1.72E+03	5.02E+03	1.20E+01	0.083	2	3	0.996	0.05	0.00003	0.0031	0																							UNKNOWN
1725	5.73E-01	1.4015	1060.29484	1060.30812		1.3478	1.4987	1060.30235	1.36E+03	3.91E+03	8.39E+00	0.083	2	0	0.94	0.77	0.00081	0.0093	0																							UNKNOWN
1726	1.39E+01	1.4018	670.27357	670.29274	1	1.329	1.5395	670.27975	1.55E+03	5.92E+04	1.94E+02	0.917	22	0	0.882	5.1	0.00342	0.0192	0																4.17E+00	1.4031	670.27562	670.29091	0.0603	1.3431	1.5129	DETECTED	670.27994	2.30E+03	2.21E+04	2.488	1.4999	5.43E+01	0.0034
1727	6.26E-01	1.4022	842.29793	842.31358	1	1.3358	1.4654	842.30825	1.39E+03	3.71E+03	1.22E+01	0.208	5	0	0.869	3.28	0.00276	0.0082	0																							UNKNOWN
1728	7.20E-01	1.4028	315.09011	315.09687	1	1.3731	1.4749	315.09429	1.53E+03	3.66E+03	1.24E+01	0.042	1	0	1	0	0	0	0																							UNKNOWN
1729	7.01E-01	1.4028	389.23518	389.24087	1	1.3618	1.441	389.23765	2.00E+03	4.44E+03	1.48E+01	0.042	1	0	1	0	0	0	0																							UNKNOWN
1730	1.68E-01	1.4028	730.38652	730.39468		1.3748	1.454	730.39162	1.31E+03	2.32E+03	3.36E+00	0.042	1	0	1	0	0	0	0																							UNKNOWN
1731	2.65E-01	1.4028	799.32118	799.33534	1	1.3409	1.4314	799.32838	1.75E+03	2.92E+03	4.23E+00	0.042	1	0	1	0	0	0	0																							UNKNOWN
1732	2.23E-01	1.4028	811.04136	811.05697		1.3635	1.4654	811.05121	1.28E+03	2.44E+03	3.53E+00	0.042	1	0	1	0	0	0	0																							UNKNOWN
1733	4.18E-01	1.4028	1087.50773	1087.52649	1	1.3505	1.4183	1087.52103	1.38E+03	3.03E+03	9.90E+00	0.042	1	0	1	0	0	0	0																							UNKNOWN
1734	6.47E-01	1.4028	1188.57889	1188.60437	1	1.3618	1.4427	1188.59243	1.26E+03	3.91E+03	1.28E+01	0.083	2	0	0.991	0.12	0.00015	0	0																							UNKNOWN
1735	9.53E-01	1.4029	763.2873	763.29667	1	1.3461	1.4523	763.29112	1.56E+03	5.09E+03	1.67E+01	0.083	2	0	0.924	1.01	0.00077	0.0003	0																							UNKNOWN
1736	2.82E+00	1.4029	1138.57354	1138.60041	1	1.3543	1.4708	1138.59413	1.28E+03	1.74E+04	5.68E+01	0.542	13	0	0.895	3.23	0.00368	0.0167	0																							UNKNOWN
1737	2.48E+00	1.403	994.30493	994.32523	1	1.3358	1.5441	994.31391	1.23E+03	1.02E+04	3.11E+01	0.417	10	0	0.917	1.7	0.00169	0.0233	0																							UNKNOWN
1738	9.99E-01	1.4031	105.96189	105.96495		1.3646	1.4438	105.96298	4.79E+03	1.03E+04	1.98E+01	0.042	1	6	1	0	0	0	0																							UNKNOWN
1739	4.54E-01	1.4031	171.97975	171.98268		1.3923	1.4828	171.98124	1.78E+03	5.37E+03	1.08E+01	0.042	1	0	1	0	0	0	0																							UNKNOWN
1740	4.64E-01	1.4031	171.97523	171.97988	1	1.3555	1.4574	171.97877	1.33E+03	3.95E+03	8.10E+00	0.042	1	0	1	0	0	0	0																							UNKNOWN
1741	9.65E-01	1.4031	561.38011	561.38928		1.363	1.4761	561.38445	1.28E+03	3.54E+03	1.65E+01	0.042	1	0	1	0	0	0	0																							UNKNOWN
1742	4.94E-01	1.4031	651.20577	651.22219	1	1.3697	1.4715	651.21542	1.65E+03	3.93E+03	7.68E+00	0.042	1	0	1	0	0	0	0																							UNKNOWN
1743	7.71E-01	1.4031	675.26328	675.27201	1	1.381	1.4828	675.26767	2.24E+03	6.36E+03	1.24E+01	0.042	1	0	1	0	0	0	0																							UNKNOWN
1744	5.83E-01	1.4031	633.23822	633.25092	1	1.3544	1.4223	633.24692	3.52E+03	5.61E+03	1.38E+01	0.042	1	0	1	0	0	0	0																5.83E-01	1.4031	633.23822	633.25092	0.0979	1.3544	1.4223	DETECTED	633.24692	3.52E+03	5.61E+03	0.5	0.75	1.38E+01	0.0034
1745	6.30E-01	1.4031	650.13531	650.1455		1.3296	1.4315	650.13849	1.55E+03	4.44E+03	1.05E+01	0.042	1	5	1	0	0	0	0																							UNKNOWN
1746	2.82E+00	1.4031	650.30496	650.3187	1	1.356	1.4691	650.31548	3.07E+03	1.97E+04	4.69E+01	0.042	1	0	1	0	0	0	0																							UNKNOWN
1747	6.20E-01	1.4031	656.26048	656.26979		1.3555	1.4574	656.26724	1.44E+03	5.33E+03	1.03E+01	0.042	1	0	1	0	0	0	0																							UNKNOWN
1748	7.47E-01	1.4031	684.2557	684.26364		1.3657	1.4563	684.25957	2.26E+03	5.26E+03	1.29E+01	0.042	1	0	1	0	0	0	0																7.47E-01	1.4031	684.2557	684.26364	0.0647	1.3657	1.4563	DETECTED	684.25957	2.26E+03	5.26E+03	1.6667	1.3333	1.29E+01	0.0034
1749	1.05E+00	1.4031	726.21027	726.22025	1	1.3447	1.4352	726.21675	1.69E+03	7.97E+03	1.90E+01	0.042	1	0	1	0	0	0	0																							UNKNOWN
1750	4.91E-01	1.4031	770.24328	770.26772		1.3657	1.4676	770.25329	1.51E+03	3.18E+03	7.78E+00	0.042	1	0	1	0	0	0	0																4.91E-01	1.4031	770.24328	770.26772	0.0597	1.3657	1.4676	DETECTED	770.25329	1.51E+03	3.18E+03	2	1.5	7.78E+00	0.0034
1751	6.70E-01	1.4031	798.32881	798.34076	1	1.3318	1.4223	798.33573	1.84E+03	5.41E+03	1.32E+01	0.042	1	0	1	0	0	0	0																6.70E-01	1.4031	798.32881	798.34076	0.0528	1.3318	1.4223	DETECTED	798.33573	1.84E+03	5.41E+03	0.3333	0.6667	1.32E+01	0.0034
1752	2.75E-01	1.4031	1004.55274	1004.57275	1	1.3636	1.4315	1004.55848	1.73E+03	2.79E+03	6.58E+00	0.042	1	0	1	0	0	0	0																							UNKNOWN
1753	1.04E+01	1.4033	720.26095	720.28692	1	1.329	1.6673	720.27344	1.42E+03	3.60E+04	1.18E+02	0.875	21	0	0.724	8.12	0.00585	0.1139	0																2.05E+00	1.4031	720.26997	720.27798	0.0724	1.3431	1.4902	DETECTED	720.27514	1.48E+03	1.19E+04	2.5659	1.2999	2.91E+01	0.0034
1754	5.67E-01	1.4037	734.26356	734.29102	1	1.3516	1.4822	734.27489	1.30E+03	3.58E+03	9.05E+00	0.292	7	0	0.787	6.16	0.00452	0.0153	0																							UNKNOWN
1755	1.24E+00	1.4037	1090.58085	1090.60765	1	1.3731	1.4636	1090.59998	1.35E+03	7.38E+03	2.41E+01	0.083	2	0	0.97	0.38	0.00041	0.0075	0																							UNKNOWN
1756	5.98E-01	1.404	733.2837	733.29816	1	1.3549	1.4602	733.28933	1.32E+03	3.73E+03	1.39E+01	0.25	6	0	0.755	6.37	0.00467	0.0075	0																							UNKNOWN
1757	2.68E+02	1.4041	648.30028	648.32388	1	1.3175	2.0608	648.31305	1.37E+03	1.13E+06	3.63E+03	1	24	1	0.939	1.93	0.00125	0.0125	0																2.64E+01	1.4031	648.3106	648.323	0.0582	1.3431	1.6147	DETECTED	648.3128	7.34E+03	1.41E+05	4.3066	2.5077	3.45E+02	0.0034
1758	5.07E-01	1.4041	375.00333	375.01126		1.3549	1.4521	375.00712	1.50E+03	4.67E+03	1.12E+01	0.167	4	0	0.733	4.46	0.00167	0.0153	0																							UNKNOWN
1759	1.52E+00	1.4043	651.30935	651.33173	1	1.3503	1.4822	651.31877	1.40E+03	8.51E+03	2.64E+01	0.417	10	0	0.851	4.78	0.00311	0.029	0																							UNKNOWN
1760	4.67E+00	1.4044	712.26632	712.29134	1	1.3348	1.4918	712.28757	1.33E+03	2.16E+04	7.09E+01	0.875	21	0	0.885	4.69	0.00334	0.0339	0																2.41E+00	1.4031	712.27765	712.29075	0.0595	1.3431	1.4789	DETECTED	712.28742	1.54E+03	1.52E+04	1.7464	1.1999	3.73E+01	0.0034
1761	2.31E+00	1.4046	764.28469	764.30579	1	1.3505	1.5144	764.29844	1.68E+03	1.05E+04	3.43E+01	0.208	5	0	0.803	4.55	0.00348	0.0196	0																8.53E-01	1.4031	764.29835	764.30229	0.0587	1.3657	1.4563	DETECTED	764.3001	2.85E+03	6.96E+03	1.6667	1.3333	1.71E+01	0.0034
1762	5.32E-01	1.4047	1047.24011	1047.25464	1	1.3516	1.4723	1047.24769	1.24E+03	3.86E+03	1.15E+01	0.25	6	0	0.87	3.66	0.00384	0.0153	0																							UNKNOWN
1763	2.51E+00	1.4051	222.8875	222.89453		1.2272	1.4535	222.89166	1.49E+03	4.30E+03	2.22E+01	0.042	1	0	1	0	0	0	0																							UNKNOWN
1764	1.73E+00	1.4051	635.28041	635.29728	1	1.363	1.4535	635.29149	2.64E+03	6.59E+03	3.06E+01	0.042	1	0	1	0	0	0	0																							UNKNOWN
1765	5.14E-01	1.4051	710.28871	710.30831	1	1.3698	1.4716	710.29822	1.36E+03	2.52E+03	7.73E+00	0.042	1	0	1	0	0	0	0																							UNKNOWN
1766	8.93E-01	1.4051	713.29351	713.30367	1	1.3627	1.4646	713.29595	2.41E+03	5.82E+03	1.45E+01	0.042	1	1	1	0	0	0	0																							UNKNOWN
1767	1.16E+00	1.4053	330.87721	330.88598		1.3662	1.5031	330.88003	1.16E+03	9.09E+03	1.75E+01	0.083	2	0	0.925	0.98	0.00033	0.0044	0																							UNKNOWN
1768	6.03E-01	1.4053	730.3014	730.31232	1	1.3555	1.4748	730.30842	1.64E+03	4.75E+03	8.39E+00	0.083	2	3	0.904	1.27	0.00092	0.0044	0																							UNKNOWN
1769	4.71E-01	1.4053	756.23626	756.25009	1	1.3544	1.4521	756.24096	1.52E+03	3.41E+03	8.35E+00	0.083	2	1	0.629	4.93	0.00373	0.0044	0																4.71E-01	1.4031	756.23626	756.24366	0.0651	1.3544	1.445	DETECTED	756.23909	1.52E+03	3.41E+03	1	1	8.35E+00	0.0034
1770	7.09E-01	1.4053	1094.29703	1094.31981	1	1.3585	1.4752	1094.30769	1.28E+03	3.24E+03	9.89E+00	0.083	2	0	0.837	2.15	0.00236	0.0044	0																							UNKNOWN
1771	1.34E+00	1.4061	1110.56992	1110.60332	1	1.3575	1.4562	1110.57982	1.58E+03	9.46E+03	2.42E+01	0.083	2	9	0.849	1.98	0.00219	0.0122	0																							UNKNOWN
1772	2.04E+00	1.4062	496.3108	496.32122	1	1.3403	1.4761	496.31794	3.78E+03	1.49E+04	2.55E+01	0.042	1	0	1	0	0	0	0																							UNKNOWN
1773	3.09E-01	1.4062	663.43414	663.44412	1	1.363	1.4422	663.44096	1.35E+03	3.92E+03	6.72E+00	0.042	1	0	1	0	0	0	0																							UNKNOWN
1774	3.51E-01	1.4062	811.04002	811.0492		1.3516	1.4761	811.04568	1.12E+03	2.66E+03	4.55E+00	0.042	1	0	1	0	0	0	0																							UNKNOWN
1775	3.66E+00	1.4063	313.09415	313.09832	1	1.3505	1.4523	313.09673	1.80E+03	2.07E+04	6.99E+01	0.083	2	0	0.658	4.56	0.00143	0.0024	0																							UNKNOWN
1776	7.30E-01	1.4064	269.0415	269.04472		1.3577	1.4649	269.04276	2.04E+03	6.39E+03	1.56E+01	0.083	2	0	0.833	2.16	0.00058	0.0191	0																							UNKNOWN
1777	2.09E+00	1.4064	683.28084	683.3002	1	1.3585	1.4861	683.29217	1.50E+03	1.24E+04	3.70E+01	0.792	19	0	0.838	6.68	0.00456	0.0191	0																							UNKNOWN
1778	9.22E-01	1.4065	738.22385	738.24568	1	1.3662	1.4664	738.23468	1.52E+03	4.69E+03	1.70E+01	0.208	5	1	0.882	2.59	0.00191	0.0123	0																							UNKNOWN
1779	2.68E-01	1.4066	780.29265	780.30632	1	1.3627	1.4413	780.29777	1.41E+03	2.99E+03	5.96E+00	0.083	2	0	0.692	4.02	0.00314	0.0278	0																							UNKNOWN
1780	8.22E-01	1.4068	186.98294	186.98972	1	1.3555	1.4551	186.98493	1.44E+03	4.25E+03	2.23E+01	0.125	3	2	0.816	3.21	0.0006	0.0091	0																							UNKNOWN
1781	4.46E+01	1.407	620.26973	620.29074	1	1.3295	1.7242	620.28207	1.36E+03	1.92E+05	6.31E+02	1	24	0	0.927	2.73	0.00169	0	0																1.38E+01	1.407	620.27159	620.28984	0.0551	1.3431	1.626	DETECTED	620.28107	3.01E+03	7.68E+04	1.9658	1.6078	1.88E+02	-0.004
1782	6.66E+01	1.4073	571.2755	571.2962	1	1.3165	1.8144	571.28455	1.38E+03	2.33E+05	7.67E+02	0.333	8	0	0.774	4.32	0.00247	0.0091	0																1.22E+01	1.4122	571.27607	571.28528	0.0605	1.3318	1.4676	DETECTED	571.2831	4.91E+03	7.49E+04	0.8937	0.9044	1.84E+02	0.0012
1783	1.14E+00	1.4073	390.96169	390.97175		1.3575	1.4935	390.966	1.21E+03	6.74E+03	2.25E+01	0.667	16	0	0.774	6	0.00235	0.0234	0																6.77E-01	1.4122	390.96509	390.96687	0.0605	1.3657	1.4563	DETECTED	390.9658	1.91E+03	5.05E+03	1	1	1.25E+01	0.0012
1784	4.58E-01	1.4073	997.24489	997.26015	1	1.363	1.4681	997.25225	1.31E+03	4.61E+03	7.88E+00	0.25	6	0	0.917	2.17	0.00216	0.0153	0																							UNKNOWN
1785	3.38E-01	1.4075	220.93903	220.94277	1	1.3748	1.454	220.94155	2.51E+03	4.79E+03	7.09E+00	0.042	1	0	1	0	0	0	0																							UNKNOWN
1786	4.62E-01	1.4075	243.9259	243.92894		1.3662	1.4681	243.92699	1.99E+03	5.56E+03	8.45E+00	0.042	1	0	1	0	0	0	0																							UNKNOWN
1787	2.63E-01	1.4075	330.88035	330.88736		1.3734	1.4413	330.88358	1.86E+03	3.38E+03	6.74E+00	0.042	1	0	1	0	0	0	0																							UNKNOWN
1788	2.07E-01	1.4075	277.00973	277.0137	1	1.3843	1.4521	277.01185	1.41E+03	2.57E+03	4.67E+00	0.042	1	0	1	0	0	0	0																							UNKNOWN
1789	1.85E-01	1.4075	301.10583	301.11184	1	1.3549	1.4228	301.1093	1.44E+03	3.36E+03	5.09E+00	0.042	1	0	1	0	0	0	0																							UNKNOWN
1790	4.20E-01	1.4075	692.94132	692.94871	1	1.3618	1.441	692.94584	1.40E+03	2.96E+03	9.72E+00	0.042	1	0	1	0	0	0	0																							UNKNOWN
1791	6.26E-01	1.4075	734.26408	734.27455		1.3618	1.4523	734.26999	1.81E+03	3.22E+03	1.06E+01	0.042	1	1	1	0	0	0	0																							UNKNOWN
1792	2.49E-01	1.4075	783.01868	783.02881		1.3635	1.454	783.02445	1.63E+03	2.95E+03	4.28E+00	0.042	1	0	1	0	0	0	0																							UNKNOWN
1793	1.96E-01	1.4075	882.23462	882.24801	1	1.3549	1.4341	882.23993	1.43E+03	2.51E+03	3.77E+00	0.042	1	0	1	0	0	0	0																							UNKNOWN
1794	4.26E-01	1.4075	1047.50769	1047.53421	1	1.3543	1.4449	1047.52133	1.28E+03	3.24E+03	8.29E+00	0.042	1	0	1	0	0	0	0																							UNKNOWN
1795	2.76E+00	1.4075	1110.5584	1110.58227	1	1.3585	1.4648	1110.57578	1.77E+03	1.66E+04	5.42E+01	0.458	11	2	0.82	4.91	0.00546	0.0094	0																							UNKNOWN
1796	8.81E-01	1.4077	676.33356	676.34477		1.3668	1.4715	676.33964	1.64E+03	4.71E+03	1.57E+01	0.083	2	0	0.905	1.24	0.00084	0.0091	0																							UNKNOWN
1797	5.47E-01	1.4077	728.19599	728.2174		1.3662	1.4767	728.21049	1.44E+03	3.97E+03	1.21E+01	0.208	5	0	0.724	5.14	0.00374	0.0205	0																							UNKNOWN
1798	7.84E-01	1.4078	756.23815	756.25608	1	1.3516	1.4648	756.24562	1.35E+03	3.19E+03	1.35E+01	0.167	4	2	0.858	2.92	0.00221	0.0071	0																							UNKNOWN
1799	6.98E-01	1.4079	761.05224	761.07648		1.3618	1.5101	761.06185	1.19E+03	3.80E+03	1.08E+01	0.208	5	0	0.765	3.8	0.00289	0.0226	0																							UNKNOWN
1800	7.23E-01	1.4084	1008.27656	1008.31008	1	1.3403	1.6011	1008.29233	1.32E+03	4.42E+03	1.23E+01	0.333	8	0	0.84	3.59	0.00362	0.1308	0																							UNKNOWN
1801	6.16E-01	1.4087	849.29662	849.30661	1	1.3514	1.4646	849.30198	1.23E+03	4.06E+03	1.01E+01	0.083	2	0	0.853	1.94	0.00165	0.0071	0																							UNKNOWN
1802	5.38E-01	1.409	325.00363	325.01397		1.3729	1.4595	325.00928	1.47E+03	5.00E+03	1.21E+01	0.25	6	0	0.7	7.36	0.00239	0.0179	0																							UNKNOWN
1803	4.63E-01	1.4091	783.01262	783.02754		1.363	1.4691	783.01921	1.48E+03	3.16E+03	9.26E+00	0.125	3	0	0.83	2.84	0.00222	0.0094	0																							UNKNOWN
1804	5.01E-01	1.4091	843.02973	843.05245		1.3657	1.4918	843.04258	1.23E+03	3.72E+03	8.86E+00	0.125	3	0	0.909	1.52	0.00128	0.0094	0																4.29E-01	1.4122	843.02973	843.05245	0.0743	1.3657	1.4563	DETECTED	843.04183	1.36E+03	3.01E+03	1	1	7.38E+00	0.0012
1805	5.07E+00	1.4093	255.05958	255.06783	1	1.3348	1.6044	255.06292	1.29E+03	1.80E+04	5.15E+01	0.792	19	0	0.883	5.34	0.00136	0.0397	0																1.45E+00	1.4031	255.06217	255.0642	0.083	1.3544	1.4676	DETECTED	255.06294	2.43E+03	8.86E+03	1.5	1.25	2.21E+01	0.0034
1806	4.51E-01	1.4094	607.26	607.27519	1	1.3842	1.4634	607.26585	1.81E+03	4.09E+03	9.43E+00	0.042	1	0	1	0	0	0	0																							UNKNOWN
1807	4.08E-01	1.4094	1089.5914	1089.60366	1	1.3842	1.4634	1089.59678	2.01E+03	3.50E+03	8.04E+00	0.042	1	0	1	0	0	0	0																							UNKNOWN
1808	1.60E+01	1.4094	662.27927	662.30434	1	1.3348	1.6345	662.2916	1.46E+03	7.46E+04	2.45E+02	0.958	23	0	0.886	3.11	0.00206	0.0236	0																8.10E+00	1.4122	662.29043	662.2935	0.0533	1.3431	1.4902	DETECTED	662.29135	1.48E+03	5.29E+04	1.8872	1.2424	1.30E+02	0.0012
1809	6.50E-01	1.4095	885.38785	885.40911	1	1.363	1.4767	885.39977	1.32E+03	4.72E+03	1.47E+01	0.542	13	0	0.843	3.83	0.00339	0.0236	0																							UNKNOWN
1810	1.48E+00	1.4097	626.33404	626.3465	1	1.3436	1.4568	626.34217	1.85E+03	1.45E+04	2.22E+01	0.125	3	0	0.851	2.25	0.00141	0.0127	0																							UNKNOWN
1811	4.02E+00	1.4099	100.94108	100.94814	1	1.3503	1.5446	100.94593	1.43E+03	3.14E+04	6.69E+01	0.875	21	0	0.74	8.66	0.00087	0.0311	0																1.14E+00	1.4031	100.94541	100.94814	0.0593	1.3771	1.4789	DETECTED	100.94608	1.90E+03	9.27E+03	3.4992	2.2496	2.05E+01	0.0034
1812	1.14E+01	1.4099	273.03974	273.04889	1	1.339	1.6219	273.04451	1.38E+03	4.45E+04	1.13E+02	0.625	15	0	0.894	2.9	0.00079	0.0226	0																							UNKNOWN
1813	2.04E+00	1.4099	680.30151	680.31058	1	1.3543	1.5004	680.30732	1.51E+03	1.19E+04	3.04E+01	0.083	2	4	0.918	1.08	0.00074	0.0047	0																							UNKNOWN
1814	1.15E+00	1.4099	676.27126	676.27947	1	1.3786	1.4691	676.27521	2.93E+03	8.68E+03	2.07E+01	0.083	2	0	0.866	1.78	0.0012	0.0047	0																							UNKNOWN
1815	8.33E+00	1.4108	105.98708	105.99065		1.3348	1.752	105.98937	1.22E+03	5.20E+04	1.04E+02	1	24	0	0.92	2.42	0.00026	0	0																6.76E+00	1.4108	105.98824	105.99027	0.0515	1.3544	1.7505	DETECTED	105.98945	1.27E+03	3.65E+04	3.1358	3.8163	7.98E+01	-0.0002
1816	1.11E+01	1.4112	98.94879	98.95183	1	1.3522	1.4988	98.94959	5.71E+03	8.90E+04	1.80E+02	0.583	14	0	0.708	6.56	0.00065	0.0195	0																							UNKNOWN
1817	4.88E+00	1.4116	661.42751	661.44843	1	1.3461	1.5931	661.43876	1.38E+03	2.36E+04	7.21E+01	1	24	0	0.902	3.51	0.00232	0.0184	0																1.32E+00	1.4122	661.43245	661.44502	0.0575	1.3657	1.4902	DETECTED	661.43885	2.03E+03	8.52E+03	1.7496	1.3748	2.09E+01	0.0012
1818	1.21E+00	1.4118	730.28898	730.31223	1	1.3522	1.5128	730.30374	1.48E+03	5.21E+03	1.71E+01	0.25	6	0	0.628	6.94	0.00507	0.028	0																							UNKNOWN
1819	7.46E+00	1.4121	253.07859	253.08771	1	1.3365	1.5961	253.08299	1.58E+03	3.70E+04	8.50E+01	0.5	12	0	0.824	3.81	0.00096	0.1052	0																7.64E-01	1.4031	253.08204	253.08448	0.0578	1.3431	1.445	DETECTED	253.08328	1.78E+03	5.92E+03	0.8	0.9	1.48E+01	0.0034
1820	6.27E-01	1.4122	329.13525	329.14466	1	1.3516	1.4874	329.14275	1.60E+03	4.65E+03	8.03E+00	0.042	1	0	1	0	0	0	0																							UNKNOWN
1821	4.08E-01	1.4122	239.91133	239.91464	1	1.3295	1.4313	239.91313	1.36E+03	2.21E+03	5.64E+00	0.042	1	3	1	0	0	0	0																							UNKNOWN
1822	5.70E-01	1.4122	342.18195	342.19058	1	1.3786	1.4465	342.18453	2.90E+03	5.44E+03	1.32E+01	0.042	1	1	1	0	0	0	0																							UNKNOWN
1823	1.10E+00	1.4122	345.16638	345.17118	1	1.363	1.4874	345.16933	2.52E+03	9.68E+03	1.67E+01	0.042	1	1	1	0	0	0	0																							UNKNOWN
1824	9.26E-01	1.4122	431.02809	431.03758		1.3673	1.4918	431.03497	1.65E+03	6.26E+03	1.51E+01	0.042	1	0	1	0	0	0	0																							UNKNOWN
1825	3.54E-01	1.4122	564.99808	565.01024		1.3786	1.4664	565.00406	1.48E+03	3.39E+03	8.11E+00	0.125	3	0	0.665	6.47	0.00366	0	0																							UNKNOWN
1826	9.56E-01	1.4122	589.20046	589.2102	1	1.381	1.5054	589.20571	2.04E+03	6.56E+03	1.28E+01	0.042	1	17	1	0	0	0	0																							UNKNOWN
1827	9.60E-01	1.4122	592.24917	592.25674	1	1.3771	1.4676	592.25415	2.79E+03	7.32E+03	1.80E+01	0.042	1	1	1	0	0	0	0																9.60E-01	1.4122	592.24917	592.25674	0.0622	1.3771	1.4676	DETECTED	592.25415	2.79E+03	7.32E+03	1.6667	1.3333	1.80E+01	0.0012
1828	1.05E+00	1.4122	592.25356	592.27014	1	1.3743	1.4987	592.26172	4.38E+03	7.74E+03	1.33E+01	0.042	1	7	1	0	0	0	0																							UNKNOWN
1829	2.51E+00	1.4122	634.25473	634.26634	1	1.3657	1.4902	634.26271	3.42E+03	1.62E+04	3.98E+01	0.042	1	0	1	0	0	0	0																2.51E+00	1.4122	634.25473	634.26634	0.0597	1.3657	1.4902	DETECTED	634.26271	3.42E+03	1.62E+04	1.7496	1.3748	3.98E+01	0.0012
1830	3.79E-01	1.4122	654.98044	654.99258		1.3657	1.445	654.98632	1.58E+03	3.01E+03	7.37E+00	0.042	1	0	1	0	0	0	0																3.79E-01	1.4122	654.98044	654.99258	0.0681	1.3657	1.445	DETECTED	654.98632	1.58E+03	3.01E+03	0.75	0.875	7.37E+00	0.0012
1831	1.15E+00	1.4122	684.25423	684.27232		1.3673	1.4691	684.26462	2.47E+03	7.64E+03	1.83E+01	0.042	1	0	1	0	0	0	0																							UNKNOWN
1832	8.81E-01	1.4122	714.18003	714.19891		1.3544	1.4805	714.19109	2.13E+03	5.54E+03	1.32E+01	0.083	2	0	0.648	4.69	0.00335	0	0																7.65E-01	1.4122	714.18003	714.19891	0.0641	1.3544	1.4563	DETECTED	714.18941	2.13E+03	5.05E+03	0.8	0.9	1.24E+01	0.0012
1833	6.89E-01	1.4122	728.20319	728.20993		1.3657	1.4676	728.20656	1.93E+03	5.00E+03	1.23E+01	0.042	1	2	1	0	0	0	0																6.89E-01	1.4122	728.20319	728.20993	0.0604	1.3657	1.4676	DETECTED	728.20656	1.93E+03	5.00E+03	1.25	1.125	1.23E+01	0.0012
1834	7.47E-01	1.4122	756.23557	756.25143	1	1.356	1.4691	756.24323	1.75E+03	4.78E+03	1.14E+01	0.042	1	4	1	0	0	0	0																							UNKNOWN
1835	1.55E+00	1.4122	987.5662	987.59191	1	1.3544	1.4789	987.5761	1.56E+03	1.03E+04	2.51E+01	0.042	1	0	1	0	0	0	0																1.55E+00	1.4122	987.5662	987.59191	0.0543	1.3544	1.4789	DETECTED	987.5761	1.56E+03	1.03E+04	1.4174	1.0999	2.51E+01	0.0012
1836	9.97E+00	1.4123	572.27602	572.30042	1	1.3245	1.664	572.28758	1.66E+03	3.20E+04	9.00E+01	0.542	13	0	0.856	5.66	0.00324	0.0207	0																							UNKNOWN
1837	5.45E-01	1.4122	1061.58011	1061.58664	1	1.3749	1.4541	1061.58299	1.63E+03	4.96E+03	1.17E+01	0.042	1	0	1	0	0	0	0																							UNKNOWN
1838	6.22E+00	1.4126	1088.57874	1088.6034	1	1.3522	1.4979	1088.59737	1.20E+03	3.40E+04	1.11E+02	0.792	19	0	0.848	6.73	0.00733	0.028	0																							UNKNOWN
1839	1.09E+00	1.4128	115.07521	115.07809		1.2881	1.5289	115.07641	1.48E+03	4.89E+03	9.50E+00	0.125	3	5	0.756	3.7	0.00043	0.1239	0																							UNKNOWN
1840	1.72E+00	1.413	622.27347	622.2933	1	1.3502	1.5653	622.28468	1.34E+03	8.12E+03	1.89E+01	0.375	9	0	0.742	7.07	0.0044	0.0229	0																							UNKNOWN
1841	1.19E+00	1.4133	222.88534	222.89246	1	1.3634	1.4974	222.88824	1.23E+03	7.75E+03	1.87E+01	0.25	6	0	0.697	4.65	0.00104	0.013	0																							UNKNOWN
1842	5.94E-01	1.4136	1007.99223	1008.01139	1	1.3627	1.4788	1008.00556	1.24E+03	4.26E+03	1.14E+01	0.458	11	0	0.871	3.02	0.00305	0.0249	0																4.11E-01	1.4122	1008.00465	1008.00998	0.0722	1.3771	1.445	DETECTED	1008.00717	2.16E+03	3.84E+03	1	1	9.39E+00	0.0012
1843	5.11E+00	1.414	634.26935	634.28581	1	1.3508	1.4752	634.28122	1.72E+03	2.68E+04	8.81E+01	0.083	2	12	0.984	0.18	0.00011	0.013	0																							UNKNOWN
1844	2.68E+00	1.4141	633.28113	633.29607	1	1.3748	1.5026	633.29211	1.85E+03	1.08E+04	3.59E+01	0.125	3	0	0.871	2.19	0.00139	0.0057	0																							UNKNOWN
1845	1.20E+00	1.4143	357.09233	357.10117		1.369	1.5161	357.09516	1.29E+03	6.16E+03	1.54E+01	0.125	3	0	0.844	2.52	0.0009	0.0163	0																							UNKNOWN
1846	1.39E+01	1.4146	340.96532	340.97506	1	1.3401	1.5694	340.96838	1.35E+03	5.97E+04	1.65E+02	0.958	23	0	0.895	4.72	0.00161	0.1094	0																7.88E+00	1.4031	340.96741	340.9705	0.0556	1.3431	1.5694	DETECTED	340.96833	2.03E+03	4.14E+04	3.2999	3.4782	1.02E+02	0.0034
1847	7.79E+02	1.415	598.30431	598.32014	1	1.321	2.2602	598.31603	1.34E+03	2.82E+06	9.88E+03	1	24	0	0.939	2.7	0.00162	0	0																5.86E+01	1.415	598.31014	598.31613	0.0525	1.3431	1.841	DETECTED	598.31485	2.48E+03	2.83E+05	3.2981	3.9542	6.94E+02	0.004
1848	1.02E+02	1.4151	87.0034	87.0087	1	0.8185	2.0193	87.00402	1.51E+03	3.69E+05	1.04E+03	0.958	23	1	0.824	6.26	0.00054	0.0229	0																7.63E+01	1.4122	87.00345	87.00774	0.0553	1.2073	1.9542	DETECTED	87.00386	3.04E+03	3.53E+05	2.8071	3.9872	7.92E+02	0.0012
1849	1.67E+00	1.4153	944.30768	944.32357	1	1.3585	1.5026	944.31605	1.38E+03	7.27E+03	2.22E+01	0.208	5	0	0.897	1.86	0.00176	0.0218	0																							UNKNOWN
1850	2.53E+01	1.4155	86.00202	86.00913	1	1.3502	1.8636	86.00692	1.58E+03	1.03E+05	2.89E+02	1	24	0	0.853	4.78	0.00041	0	0																1.93E+01	1.4155	86.00245	86.00809	0.0538	1.3544	1.7618	DETECTED	86.0071	2.80E+03	9.78E+04	3.7329	3.3927	2.20E+02	0.0045
1851	1.79E+00	1.4157	876.27656	876.29492	1	1.3408	1.612	876.28965	1.45E+03	1.03E+04	2.33E+01	0.167	4	0	0.655	5.36	0.00469	0.1149	0																							UNKNOWN
1852	9.54E-01	1.4158	711.04961	711.07209	1	1.363	1.544	711.05851	1.19E+03	5.67E+03	1.50E+01	0.583	14	0	0.762	7.81	0.00555	0.0249	0																6.30E-01	1.4122	711.05641	711.06054	0.0544	1.3657	1.4563	DETECTED	711.05816	1.56E+03	5.25E+03	1	1	1.29E+01	0.0012
1854	6.51E+00	1.6159	157.12133	157.1263	1	1.0839	1.8497	157.12351	1.37E+03	3.46E+04	7.22E+01	0.417	10	28	0.832	2.74	0.00043	0.5208	0																1.25E+00	1.6313	157.12231	157.12444	0.0566	1.6034	1.7618	DETECTED	157.12356	1.74E+03	6.15E+03	3.6662	2.3331	1.52E+01	-0.006
1855	3.50E+00	1.4162	601.3098	601.32768	1	1.3521	1.544	601.32142	1.39E+03	1.79E+04	5.31E+01	0.5	12	0	0.81	6.48	0.00389	0.0175	0																							UNKNOWN
1856	1.29E+00	1.4162	358.97735	358.98248		1.3615	1.4902	358.97924	1.54E+03	7.11E+03	1.76E+01	0.083	2	8	0.844	2.06	0.00074	0.008	0																1.29E+00	1.4122	358.97735	358.98248	0.0786	1.3657	1.4902	DETECTED	358.97887	2.15E+03	7.11E+03	1.7496	1.3748	1.76E+01	0.0012
1857	3.95E+01	1.4163	600.31154	600.32256	1	1.3389	1.6248	600.31942	1.34E+03	1.38E+05	5.04E+02	0.25	6	0	0.903	1.71	0.00103	0.0134	0																							UNKNOWN
1858	7.61E-01	1.4165	658.11858	658.14107	1	1.3657	1.5161	658.13022	1.21E+03	4.89E+03	1.20E+01	0.458	11	0	0.814	6.84	0.0045	0.0457	0																5.30E-01	1.4122	658.12835	658.14107	0.0656	1.3657	1.4563	DETECTED	658.13189	1.55E+03	3.91E+03	1	1	9.59E+00	0.0012
1859	1.47E+00	1.4169	633.27466	633.30158	1	1.3662	1.5205	633.28591	1.64E+03	1.22E+04	2.25E+01	0.125	3	0	0.682	5.74	0.00363	0.0083	0																							UNKNOWN
1860	4.49E-01	1.4179	733.02868	733.03816		1.3634	1.461	733.03011	1.37E+03	3.76E+03	9.06E+00	0.083	2	0	0.992	0.07	0.00005	0.0113	0																							UNKNOWN
1861	2.84E+00	1.4183	1060.55574	1060.59054	1	1.3627	1.4875	1060.57726	1.26E+03	1.75E+04	5.72E+01	0.833	20	0	0.869	3.61	0.00383	0.0205	0																							UNKNOWN
1862	2.85E+00	1.4189	407.14906	407.15505	1	1.3627	1.4723	407.15095	2.12E+03	1.98E+04	4.80E+01	0.083	2	0	0.886	1.48	0.0006	0.0134	0																							UNKNOWN
1863	4.82E+00	1.419	656.25669	656.27863	1	1.3549	1.6826	656.27263	1.42E+03	2.29E+04	5.61E+01	0.583	14	0	0.812	5	0.00328	0.1737	0																4.82E+00	1.5737	656.26019	656.27782	0.0826	1.5355	1.6826	DETECTED	656.27243	9.45E+03	2.29E+04	3.3333	2.1667	5.61E+01	0.0043
1864	1.22E+02	1.4193	570.27377	570.29724	1	1.3323	1.827	570.28495	1.42E+03	4.44E+05	1.46E+03	1	24	0	0.911	3.94	0.00225	0	0																3.03E+01	1.4193	570.27778	570.28471	0.0501	1.3431	1.6826	DETECTED	570.28336	1.85E+03	1.71E+05	2.7375	3.7023	4.18E+02	0.0083
1865	9.78E+00	1.4194	634.26975	634.29497	1	1.3403	1.6685	634.28402	1.33E+03	2.91E+04	7.19E+01	0.75	18	2	0.724	7.09	0.0045	0.1278	0																							UNKNOWN
1866	1.66E+00	1.4195	609.29365	609.3071	1	1.3646	1.5087	609.29887	1.64E+03	1.01E+04	2.88E+01	0.167	4	7	0.909	1.5	0.00091	0.0158	0																							UNKNOWN
1867	2.68E+00	1.4196	606.25794	606.2811	1	1.3585	1.5554	606.27241	1.53E+03	1.34E+04	5.41E+01	0.708	17	0	0.757	9.28	0.00562	0.0205	0																							UNKNOWN
1868	3.02E-01	1.4201	1147.62707	1147.6437	1	1.3856	1.461	1147.63825	1.35E+03	3.70E+03	7.07E+00	0.083	2	0	0.831	2.2	0.00253	0.0158	0																							UNKNOWN
1869	9.82E-01	1.4202	799.00953	799.03044	1	1.3662	1.5031	799.02067	1.22E+03	7.59E+03	1.86E+01	0.583	14	0	0.841	4.99	0.00399	0.0205	0																9.16E-01	1.4122	799.01912	799.02265	0.0483	1.3771	1.4676	DETECTED	799.02077	2.09E+03	7.59E+03	1.6667	1.3333	1.86E+01	0.0012
1870	9.71E-01	1.4203	330.14021	330.14795	1	1.3888	1.5031	330.14544	1.99E+03	6.09E+03	1.48E+01	0.083	2	0	0.972	0.36	0.00012	0.005	0																							UNKNOWN
1871	2.29E-01	1.4205	275.01221	275.01678	1	1.3956	1.4635	275.01285	1.21E+03	3.89E+03	7.07E+00	0.042	1	0	1	0	0	0	0																							UNKNOWN
1872	2.43E-01	1.4205	526.95704	526.96237	1	1.396	1.4639	526.95915	1.69E+03	2.95E+03	5.89E+00	0.042	1	12	1	0	0	0	0																							UNKNOWN
1873	5.36E-01	1.4204	960.299	960.31669	1	1.3618	1.4836	960.30939	1.27E+03	3.14E+03	8.01E+00	0.208	5	1	0.806	4.6	0.00442	0.0249	0																							UNKNOWN
1874	1.98E+00	1.4207	259.03369	259.03946		1.369	1.5328	259.03623	1.69E+03	1.16E+04	2.66E+01	0.125	3	0	0.693	5	0.00129	0.0075	0																							UNKNOWN
1875	3.74E-01	1.4212	700.17361	700.18807		1.3743	1.48	700.18057	1.31E+03	3.72E+03	9.56E+00	0.083	2	1	0.761	3.09	0.00217	0.0301	0																							UNKNOWN
1876	8.49E-01	1.4214	688.22922	688.25068	1	1.3698	1.4723	688.23823	1.43E+03	5.14E+03	1.78E+01	0.458	11	0	0.802	4.94	0.0034	0.0158	0																							UNKNOWN
1877	8.75E-01	1.4215	747.00277	747.01391	1	1.3635	1.5031	747.00793	1.22E+03	5.67E+03	1.95E+01	0.542	13	0	0.871	3.04	0.00227	0.0218	0																							UNKNOWN
1878	2.21E+00	1.4217	609.28418	609.30967	1	1.3522	1.5441	609.29649	1.46E+03	1.07E+04	2.46E+01	0.417	10	4	0.79	5.24	0.00319	0.0193	0																							UNKNOWN
1879	1.20E+00	1.4218	660.28546	660.30385	1	1.3662	1.48	660.29238	1.40E+03	6.16E+03	1.86E+01	0.208	5	0	0.852	3.42	0.00226	0.0207	0																							UNKNOWN
1880	5.30E+00	1.422	451.31827	451.32802	1	1.3323	1.5569	451.32462	1.37E+03	1.51E+04	5.32E+01	0.417	10	0	0.767	6.36	0.00287	0.0431	0																							UNKNOWN
1881	1.64E+00	1.4223	683.01529	683.03001	1	1.3657	1.5089	683.02627	1.32E+03	7.79E+03	2.47E+01	0.25	6	9	0.933	1.1	0.00075	0.0224	0																1.21E+00	1.4122	683.02049	683.02949	0.0755	1.3657	1.5015	DETECTED	683.02579	1.69E+03	7.79E+03	1.9996	1.4998	1.91E+01	0.0012
1883	9.23E-01	1.4224	513.96341	513.97475	1	1.4083	1.5328	513.96659	1.65E+03	5.47E+03	1.24E+01	0.042	1	0	1	0	0	0	0																							UNKNOWN
1884	6.15E+00	1.4226	361.20253	361.21008	1	1.3618	1.5768	361.20588	2.60E+03	2.40E+04	8.05E+01	0.042	1	0	1	0	0	0	0																							UNKNOWN
1885	1.05E+00	1.4226	518.26881	518.27722	1	1.3731	1.4862	518.27197	1.56E+03	4.16E+03	1.37E+01	0.042	1	2	1	0	0	0	0																							UNKNOWN
1886	1.12E+00	1.4226	684.26128	684.27531	1	1.3618	1.4523	684.26811	2.30E+03	5.47E+03	1.80E+01	0.042	1	0	1	0	0	0	0																							UNKNOWN
1887	6.19E-01	1.4226	1062.57165	1062.58733	1	1.3731	1.4636	1062.57929	1.46E+03	3.78E+03	1.24E+01	0.042	1	0	1	0	0	0	0																							UNKNOWN
1888	6.00E+00	1.4228	243.9925	243.99665		1.3899	1.6615	243.99416	4.67E+03	2.17E+04	5.38E+01	0.042	1	4	1	0	0	0	0																							UNKNOWN
1889	3.87E-01	1.4228	340.89735	340.90217		1.3899	1.4805	340.89958	1.55E+03	2.99E+03	7.25E+00	0.042	1	0	1	0	0	0	0																							UNKNOWN
1890	3.25E-01	1.4228	630.09593	630.10836		1.3899	1.4691	630.09892	1.63E+03	2.85E+03	6.82E+00	0.042	1	0	1	0	0	0	0																							UNKNOWN
1891	3.69E+00	1.4228	634.26125	634.27791	1	1.3673	1.537	634.27021	2.88E+03	1.84E+04	4.39E+01	0.042	1	0	1	0	0	0	0																							UNKNOWN
1892	3.18E+00	1.4228	714.29584	714.30728	1	1.3786	1.5823	714.30135	3.50E+03	1.29E+04	3.09E+01	0.042	1	5	1	0	0	0	0																							UNKNOWN
1893	1.60E+00	1.423	594.95468	594.96996	1	1.343	1.5215	594.96346	1.37E+03	7.88E+03	2.40E+01	0.75	18	0	0.894	3.21	0.00191	0.0301	0																							UNKNOWN
1894	2.27E+00	1.4232	437.05201	437.06303	1	1.3318	1.5257	437.05603	1.39E+03	1.31E+04	3.22E+01	0.25	6	0	0.934	1.83	0.0008	0.0158	0																2.27E+00	1.4122	437.05411	437.06236	0.0518	1.3318	1.5129	DETECTED	437.0561	1.42E+03	1.31E+04	2.2555	1.1428	3.22E+01	0.0012
1895	9.29E+00	1.4233	630.29866	630.32394	1	1.3461	1.6572	630.30913	1.41E+03	2.78E+04	7.40E+01	0.542	13	1	0.788	6.52	0.00411	0.0257	0																							UNKNOWN
1896	1.43E+00	1.4233	309.87581	309.88347	1	1.3705	1.5328	309.88059	1.47E+03	8.48E+03	2.08E+01	0.167	4	0	0.872	2.52	0.00078	0.012	0																							UNKNOWN
1897	3.05E-01	1.4235	437.05659	437.0609	1	1.403	1.4822	437.05866	1.14E+03	2.88E+03	6.88E+00	0.042	1	0	1	0	0	0	0																							UNKNOWN
1898	6.81E-01	1.4235	842.01522	842.03499		1.3771	1.4935	842.02707	1.11E+03	5.41E+03	1.32E+01	0.417	10	0	0.881	2.48	0.00209	0.024	0																5.99E-01	1.428	842.01918	842.03093	0.0503	1.3771	1.4563	DETECTED	842.02753	1.49E+03	5.41E+03	0.75	0.875	1.32E+01	0.0057
1899	1.80E+00	1.4236	358.97568	358.98537		1.3575	1.4891	358.9807	1.51E+03	8.31E+03	2.79E+01	0.583	14	1	0.749	5.55	0.00199	0.0376	0																							UNKNOWN
1900	3.28E-01	1.4235	981.56454	981.57622	1	1.3803	1.4708	981.56855	1.36E+03	2.32E+03	5.48E+00	0.042	1	0	1	0	0	0	0																							UNKNOWN
1901	1.52E+00	1.4238	290.9671	290.97748	1	1.3698	1.5117	290.972	1.45E+03	9.12E+03	2.23E+01	0.5	12	2	0.765	7.41	0.00216	0.0413	0																							UNKNOWN
1902	9.62E+00	1.4239	664.29276	664.31825	1	1.3471	1.6049	664.30573	1.35E+03	4.37E+04	1.43E+02	0.958	23	0	0.904	3.01	0.002	0.0332	0																5.35E+00	1.428	664.30334	664.31426	0.0554	1.3544	1.5015	DETECTED	664.30674	1.35E+03	3.58E+04	1.8256	1.2143	8.78E+01	0.0057
1903	5.55E-01	1.424	708.29637	708.31002	1	1.3861	1.4822	708.30396	1.62E+03	4.37E+03	1.03E+01	0.125	3	1	0.8	3.52	0.0025	0.0014	0																							UNKNOWN
1904	1.43E+00	1.4241	544.90603	544.92258	1	1.3734	1.5031	544.91308	1.31E+03	1.38E+04	3.40E+01	0.25	6	0	0.858	3.07	0.00167	0.0158	0																1.36E+00	1.428	544.91196	544.91515	0.04	1.3771	1.4563	DETECTED	544.91291	2.70E+03	1.38E+04	0.9302	0.875	3.40E+01	0.0057
1905	1.19E+00	1.4243	554.98239	555.00434		1.3688	1.537	554.99266	1.38E+03	5.94E+03	1.79E+01	0.625	15	0	0.828	5.19	0.00288	0.0238	0																8.35E-01	1.428	554.98694	554.9937	0.0955	1.3771	1.4789	DETECTED	554.99129	1.65E+03	5.94E+03	1.2496	1.1248	1.46E+01	0.0057
1906	2.07E+00	1.4244	659.28069	659.2968	1	1.3516	1.48	659.28996	1.56E+03	1.28E+04	3.00E+01	0.25	6	0	0.749	5.22	0.00344	0.0158	0																1.79E+00	1.428	659.2841	659.29527	0.0603	1.3657	1.4789	DETECTED	659.28979	3.14E+03	1.22E+04	0.9997	0.9999	3.00E+01	0.0057
1907	2.45E+00	1.4248	538.2623	538.28302	1	1.3348	1.5402	538.27198	1.52E+03	8.54E+03	2.82E+01	0.5	12	1	0.794	5.6	0.00301	0.0622	0																							UNKNOWN
1908	4.31E+00	1.4249	545.32943	545.34171	1	1.3575	1.5128	545.33826	1.36E+03	1.90E+04	6.27E+01	0.292	7	0	0.829	3.89	0.00212	0.024	0																							UNKNOWN
1909	8.85E+00	1.4249	562.95203	562.96821	1	1.3616	1.6713	562.9576	1.29E+03	4.64E+04	1.29E+02	1	24	0	0.933	2.11	0.00119	0	0																7.11E+00	1.4249	562.95355	562.96418	0.0463	1.3657	1.6713	DETECTED	562.95769	1.51E+03	4.20E+04	2.0862	3.0906	1.03E+02	0.0026
1910	1.94E+00	1.425	636.26425	636.28961	1	1.3688	1.4988	636.27558	1.82E+03	8.87E+03	2.92E+01	0.458	11	0	0.802	4.91	0.00313	0.024	0																							UNKNOWN
1911	8.70E-01	1.4251	148.95137	148.95617		1.3748	1.5087	148.95319	1.17E+03	6.25E+03	1.36E+01	0.542	13	1	0.847	5.39	0.0008	0.0311	0																							UNKNOWN
1912	9.05E-01	1.4252	545.32585	545.33915		1.3743	1.5102	545.33422	1.79E+03	8.19E+03	1.46E+01	0.083	2	0	0.778	2.94	0.0016	0.0057	0																							UNKNOWN
1913	4.34E-01	1.4253	560.95897	560.96898	1	1.3862	1.4788	560.96238	1.15E+03	3.22E+03	8.25E+00	0.083	2	0	0.923	1.02	0.00057	0.0007	0																							UNKNOWN
1914	2.44E+00	1.4253	715.29432	715.31199	1	1.3731	1.5768	715.30498	1.41E+03	5.69E+03	1.87E+01	0.083	2	0	0.666	4.43	0.00317	0.0054	0																							UNKNOWN
1915	3.77E+00	1.4254	678.27925	678.3005	1	1.3657	1.6728	678.29016	1.58E+03	1.00E+04	3.06E+01	0.167	4	0	0.853	3.23	0.00219	0.0054	0																2.22E+00	1.428	678.28373	678.29574	0.0557	1.3657	1.5694	DETECTED	678.29019	1.58E+03	9.15E+03	2.536	1.7999	2.24E+01	0.0057
1916	1.01E+00	1.4254	211.96583	211.96933	1	1.3771	1.4918	211.96828	1.50E+03	6.62E+03	1.68E+01	0.083	2	0	0.937	0.82	0.00017	0.0052	0																9.52E-01	1.428	211.96681	211.96933	0.0723	1.3771	1.4789	DETECTED	211.9682	1.50E+03	6.62E+03	1.2496	1.1248	1.68E+01	0.0057
1917	1.30E+00	1.4254	933.47776	933.50076	1	1.3801	1.4788	933.49042	1.60E+03	7.47E+03	2.44E+01	0.125	3	0	0.948	0.88	0.00082	0.0054	0																							UNKNOWN
1918	6.75E-01	1.4257	252.04774	252.05205		1.3924	1.4943	252.05054	1.66E+03	3.84E+03	1.22E+01	0.042	1	0	1	0	0	0	0																							UNKNOWN
1919	1.22E+00	1.4257	290.97005	290.97762		1.377	1.4988	290.9732	1.66E+03	6.74E+03	1.96E+01	0.083	2	9	0.979	0.29	0.00008	0	0																							UNKNOWN
1920	3.93E-01	1.4257	316.00836	316.02003	1	1.3741	1.4646	316.01344	1.56E+03	2.90E+03	7.26E+00	0.042	1	0	1	0	0	0	0																							UNKNOWN
1921	8.14E+00	1.4257	580.29373	580.31502	1	1.3471	1.5848	580.30234	1.46E+03	2.00E+04	6.16E+01	0.042	1	0	1	0	0	0	0																							UNKNOWN
1922	6.28E-01	1.4257	636.36559	636.37735	1	1.3883	1.5128	636.3687	1.47E+03	3.72E+03	9.55E+00	0.042	1	0	1	0	0	0	0																							UNKNOWN
1923	5.16E-01	1.4257	663.40333	663.41818	1	1.3811	1.449	663.40864	2.00E+03	4.63E+03	1.42E+01	0.042	1	0	1	0	0	0	0																							UNKNOWN
1924	3.20E-01	1.4257	701.21696	701.23105		1.3741	1.4533	701.22406	1.42E+03	2.75E+03	6.85E+00	0.042	1	0	1	0	0	0	0																							UNKNOWN
1925	3.86E-01	1.4257	906.48947	906.50513	1	1.4037	1.4829	906.50104	1.39E+03	2.42E+03	7.39E+00	0.042	1	0	1	0	0	0	0																							UNKNOWN
1926	4.95E-01	1.4257	1008.53381	1008.55724	1	1.3854	1.4533	1008.54419	1.76E+03	4.66E+03	1.16E+01	0.042	1	0	1	0	0	0	0																							UNKNOWN
1927	4.87E-01	1.4257	1125.62611	1125.65517	1	1.3883	1.4675	1125.64506	1.30E+03	3.95E+03	1.01E+01	0.042	1	0	1	0	0	0	0																							UNKNOWN
1928	2.33E+00	1.426	518.9626	518.97479	1	1.3636	1.5328	518.96779	1.28E+03	1.51E+04	3.95E+01	1	24	0	0.911	3.45	0.00179	0.0285	0																1.58E+00	1.428	518.96493	518.96949	0.0433	1.3771	1.4902	DETECTED	518.96784	2.49E+03	1.31E+04	2.8486	1.2498	3.22E+01	0.0057
1929	7.71E-01	1.426	646.29161	646.30033	1	1.3627	1.4759	646.2961	1.48E+03	4.63E+03	1.15E+01	0.083	2	0	0.888	1.39	0.0009	0.0295	0																6.72E-01	1.4407	646.29161	646.30033	0.0726	1.3657	1.4676	DETECTED	646.29655	1.48E+03	4.31E+03	0.5	0.75	1.06E+01	0.0071
1930	3.32E+00	1.4262	617.02064	617.03181		1.3771	1.6899	617.02548	1.40E+03	6.38E+03	1.84E+01	0.25	6	0	0.783	4.63	0.00286	0.0094	0																2.48E+00	1.428	617.02333	617.03181	0.0721	1.3771	1.6713	DETECTED	617.02708	1.75E+03	6.38E+03	5.4996	3.2498	1.57E+01	0.0057
1931	1.08E+00	1.4262	616.22598	616.23919	1	1.3847	1.4654	616.23145	1.59E+03	6.52E+03	2.45E+01	0.125	3	0	0.786	4.06	0.0025	0.0031	0																							UNKNOWN
1932	1.84E+00	1.4262	1007.51574	1007.53562	1	1.3801	1.4686	1007.53093	1.43E+03	1.47E+04	4.80E+01	0.292	7	0	0.837	4.54	0.00457	0.0158	0																							UNKNOWN
1933	4.96E+00	1.4265	584.27393	584.29687	1	1.3522	1.4654	584.28457	1.52E+03	3.62E+04	8.59E+01	0.083	2	0	0.925	0.99	0.00058	0.0031	0																							UNKNOWN
1934	1.95E+00	1.4265	596.28156	596.29848	1	1.3786	1.5483	596.29147	2.02E+03	8.10E+03	1.94E+01	0.083	2	0	0.786	2.82	0.00168	0.0125	0																							UNKNOWN
1935	6.37E+00	1.4268	315.00153	315.00944	1	1.3618	1.5014	315.00654	6.88E+03	2.40E+04	8.10E+01	0.083	2	0	0.849	2	0.00063	0.0024	0																							UNKNOWN
1936	5.35E+01	1.427	612.28324	612.307	1	1.3409	1.7855	612.29322	1.57E+03	1.82E+05	5.98E+02	0.375	9	0	0.869	4.28	0.00262	0.0335	0																1.91E+01	1.428	612.28399	612.29533	0.0496	1.3544	1.5015	DETECTED	612.294	2.99E+03	1.28E+05	1.721	1.245	3.15E+02	0.0057
1937	8.31E+00	1.4271	584.27143	584.2911	1	1.373	1.5048	584.28109	5.75E+03	3.09E+04	1.39E+02	0.125	3	1	0.964	0.69	0.0004	0.0024	0																							UNKNOWN
1938	2.45E+00	1.4274	279.90254	279.90754	1	1.3803	1.5742	279.90479	1.22E+03	1.36E+04	3.31E+01	0.25	6	0	0.836	3.4	0.00095	0.0273	0																							UNKNOWN
1939	7.82E+00	1.4274	1038.58115	1038.61434	1	1.3618	1.5768	1038.60032	1.23E+03	3.32E+04	1.08E+02	0.875	21	0	0.843	6.17	0.00641	0.0382	0																							UNKNOWN
1940	4.74E-01	1.4275	590.31622	590.33137	1	1.3748	1.5031	590.32665	1.50E+03	3.90E+03	6.27E+00	0.125	3	0	0.718	4.71	0.00278	0.0087	0																							UNKNOWN
1941	8.75E-01	1.4276	462.19909	462.21431	1	1.3729	1.5161	462.20649	1.37E+03	5.42E+03	1.56E+01	0.5	12	0	0.723	9.08	0.0042	0.0488	0																6.37E-01	1.4122	462.20436	462.21414	0.0671	1.3771	1.4789	DETECTED	462.20754	1.55E+03	4.11E+03	1.9995	1.4998	1.01E+01	0.0012
1942	5.80E+01	1.4277	202.96544	202.97162	1	0.0396	1.7578	202.9693	2.32E+03	1.78E+04	5.02E+01	0.125	3	2	0.809	1.64	0.00033	0.4733	0																							UNKNOWN
1943	4.54E-01	1.4278	275.01271	275.01715		1.403	1.4822	275.01475	1.72E+03	3.77E+03	9.21E+00	0.042	1	0	1	0	0	0	0																							UNKNOWN
1944	1.34E+00	1.4278	477.29902	477.3067	1	1.403	1.4935	477.30095	3.38E+03	9.54E+03	2.27E+01	0.042	1	2	1	0	0	0	0																							UNKNOWN
1945	7.16E-01	1.4278	606.25348	606.26528	1	1.3635	1.454	606.26039	1.88E+03	8.99E+03	1.31E+01	0.042	1	0	1	0	0	0	0																							UNKNOWN
1946	5.08E-01	1.4278	641.25163	641.25775		1.3861	1.4654	641.25409	2.45E+03	6.74E+03	9.77E+00	0.042	1	9	1	0	0	0	0																							UNKNOWN
1947	7.06E-01	1.4278	661.25474	661.25845		1.3916	1.4708	661.25576	1.94E+03	5.81E+03	1.38E+01	0.042	1	0	1	0	0	0	0																							UNKNOWN
1948	1.92E-01	1.4278	1074.58818	1074.60883	1	1.3974	1.4767	1074.60021	1.14E+03	2.45E+03	3.55E+00	0.042	1	2	1	0	0	0	0																							UNKNOWN
1949	1.50E+01	1.4279	985.53752	985.56664	1	1.3688	1.4976	985.54792	1.38E+03	1.04E+05	3.41E+02	0.917	22	0	0.874	3.51	0.00346	0.02	0																2.60E+00	1.428	985.54613	985.55731	0.033	1.3771	1.4563	DETECTED	985.54753	2.95E+03	3.33E+04	0.7602	0.9676	8.14E+01	0.0057
1950	4.48E-01	1.428	148.95281	148.95568		1.3894	1.4686	148.95385	1.47E+03	2.61E+03	9.10E+00	0.042	1	8	1	0	0	0	0																							UNKNOWN
1951	9.98E-01	1.4998	164.03338	164.03816	1	1.3743	1.751	164.03563	1.12E+03	5.37E+03	1.20E+01	0.083	2	5	0.9	1.34	0.00022	0	0																3.80E-01	1.428	164.03432	164.03582	0.0351	1.3771	1.445	DETECTED	164.03531	1.70E+03	3.97E+03	0.5	0.75	9.90E+00	0.0057
1952	4.75E-01	1.428	275.03864	275.04507	1	1.373	1.4522	275.04129	1.97E+03	3.52E+03	8.95E+00	0.042	1	0	1	0	0	0	0																							UNKNOWN
1953	4.13E-01	1.428	361.19528	361.20476		1.4069	1.4748	361.2015	2.70E+03	5.52E+03	9.90E+00	0.042	1	0	1	0	0	0	0																							UNKNOWN
1954	1.23E+00	1.428	397.26117	397.26543	1	1.3844	1.4636	397.26399	1.83E+03	7.86E+03	2.62E+01	0.042	1	0	1	0	0	0	0																							UNKNOWN
1955	7.08E-01	1.428	399.14245	399.14691	1	1.3884	1.4563	399.14529	2.18E+03	7.85E+03	1.93E+01	0.042	1	0	1	0	0	0	0																7.08E-01	1.428	399.14245	399.14691	0.0331	1.3884	1.4563	DETECTED	399.14529	2.18E+03	7.85E+03	1	1	1.93E+01	0.0057
1956	1.36E+00	1.428	411.20924	411.21795	1	1.363	1.4789	411.21305	1.51E+03	1.04E+04	2.55E+01	0.083	2	0	0.852	1.97	0.00081	0	0																1.36E+00	1.428	411.21224	411.21795	0.0528	1.3771	1.4789	DETECTED	411.21346	2.94E+03	1.04E+04	1.2496	1.1248	2.55E+01	0.0057
1957	2.11E+02	1.428	421.22697	421.23633	1	1.3618	1.8031	421.22868	4.38E+03	7.39E+05	2.46E+03	0.042	1	15	1	0	0	0	0																							UNKNOWN
1958	2.73E-01	1.428	438.05915	438.06721	1	1.3662	1.4681	438.06179	1.32E+03	3.18E+03	4.79E+00	0.042	1	0	1	0	0	0	0																							UNKNOWN
1959	4.15E-01	1.428	438.31036	438.31469	1	1.3688	1.4706	438.31198	1.37E+03	2.62E+03	6.16E+00	0.042	1	0	1	0	0	0	0																							UNKNOWN
1960	5.35E-01	1.428	479.18654	479.18847	1	1.3957	1.4636	479.18771	2.25E+03	4.13E+03	1.37E+01	0.042	1	0	1	0	0	0	0																							UNKNOWN
1961	6.47E+00	1.428	521.27932	521.28882	1	1.3771	1.5355	521.28621	6.52E+03	4.16E+04	1.02E+02	0.042	1	0	1	0	0	0	0																6.47E+00	1.428	521.27932	521.28882	0.0479	1.3771	1.5355	DETECTED	521.28621	6.52E+03	4.16E+04	3.395	1.7498	1.02E+02	0.0057
1962	1.08E+00	1.428	522.28138	522.28749	1	1.3771	1.4676	522.28411	2.38E+03	8.37E+03	2.06E+01	0.042	1	0	1	0	0	0	0																1.08E+00	1.428	522.28138	522.28749	0.0518	1.3771	1.4676	DETECTED	522.28411	2.38E+03	8.37E+03	1	1	2.06E+01	0.0057
1963	7.95E-01	1.4227	588.98802	589.00123		1.3743	1.5128	588.99416	1.09E+03	4.95E+03	1.32E+01	0.042	1	12	1	0	0	0	0																7.47E-01	1.428	588.99045	588.99471	0.0613	1.3771	1.4789	DETECTED	588.99262	1.63E+03	4.95E+03	1.2496	1.1248	1.21E+01	0.0057
1964	2.87E-01	1.428	589.31259	589.326		1.3856	1.4648	589.3168	1.76E+03	3.31E+03	5.68E+00	0.042	1	0	1	0	0	0	0																							UNKNOWN
1965	8.75E-01	1.428	591.23038	591.24443		1.3914	1.4819	591.2377	2.58E+03	6.96E+03	1.62E+01	0.042	1	0	1	0	0	0	0																							UNKNOWN
1966	7.16E-01	1.428	608.27669	608.29537	1	1.3956	1.4861	608.28746	2.26E+03	6.76E+03	1.20E+01	0.042	1	0	1	0	0	0	0																							UNKNOWN
1967	1.21E+00	1.428	616.22969	616.24513	1	1.3391	1.4636	616.23639	1.88E+03	4.91E+03	1.61E+01	0.042	1	0	1	0	0	0	0																							UNKNOWN
1968	6.11E-01	1.428	616.38332	616.39341	1	1.3956	1.4974	616.39014	1.70E+03	4.14E+03	1.03E+01	0.042	1	8	1	0	0	0	0																							UNKNOWN
1969	7.10E-01	1.428	636.26089	636.27728		1.3668	1.48	636.26908	1.75E+03	5.72E+03	1.11E+01	0.042	1	0	1	0	0	0	0																							UNKNOWN
1970	2.63E-01	1.428	645.05135	645.05868		1.3914	1.4706	645.05657	1.24E+03	2.49E+03	5.78E+00	0.042	1	0	1	0	0	0	0																							UNKNOWN
1971	8.02E-01	1.428	660.28582	660.29314	1	1.3657	1.4676	660.28898	1.52E+03	6.28E+03	1.54E+01	0.042	1	2	1	0	0	0	0																8.02E-01	1.428	660.28582	660.29314	0.0423	1.3657	1.4676	DETECTED	660.28898	1.52E+03	6.28E+03	0.8	0.9	1.54E+01	0.0057
1972	4.06E-01	1.428	679.19666	679.21146	1	1.3555	1.4687	679.20409	1.39E+03	3.11E+03	6.04E+00	0.042	1	0	1	0	0	0	0																							UNKNOWN
1973	3.82E-01	1.428	701.2166	701.23495		1.3781	1.4687	701.2278	1.56E+03	3.62E+03	7.02E+00	0.042	1	0	1	0	0	0	0																							UNKNOWN
1974	3.35E-01	1.428	725.20357	725.21356		1.3894	1.48	725.20782	1.37E+03	3.18E+03	6.16E+00	0.042	1	8	1	0	0	0	0																							UNKNOWN
1975	8.90E-01	1.428	782.34464	782.35396	1	1.3771	1.445	782.34961	1.53E+03	1.20E+04	2.93E+01	0.042	1	0	1	0	0	0	0																8.90E-01	1.428	782.34464	782.35396	0.0286	1.3771	1.445	DETECTED	782.34961	1.53E+03	1.20E+04	0.6409	0.75	2.93E+01	0.0057
1976	1.30E+00	1.428	917.49301	917.50085	1	1.3957	1.4636	917.49628	1.74E+03	1.17E+04	3.83E+01	0.042	1	0	1	0	0	0	0																							UNKNOWN
1977	9.33E-01	1.428	986.55	986.57249	1	1.3956	1.4748	986.5551	3.23E+03	7.64E+03	1.88E+01	0.042	1	0	1	0	0	0	0																							UNKNOWN
1978	7.80E-01	1.428	1009.54382	1009.57119		1.3957	1.4749	1009.55896	2.02E+03	4.47E+03	1.46E+01	0.042	1	0	1	0	0	0	0																							UNKNOWN
1979	3.98E-01	1.428	1061.55321	1061.57844	1	1.3743	1.4568	1061.56754	1.59E+03	4.85E+03	8.30E+00	0.083	2	0	0.693	4.09	0.00434	0	0																							UNKNOWN
1980	5.10E-01	1.428	1075.52667	1075.55107	1	1.3957	1.4636	1075.53371	1.35E+03	4.48E+03	1.46E+01	0.042	1	0	1	0	0	0	0																							UNKNOWN
1981	4.94E-01	1.4281	686.15266	686.1719	1	1.363	1.488	686.163	1.29E+03	3.49E+03	7.32E+00	0.167	4	0	0.822	3.38	0.00232	0.038	0																							UNKNOWN
1982	1.20E+01	1.4281	423.22031	423.22983	1	1.3731	1.5315	423.22647	1.42E+03	5.25E+04	1.75E+02	0.167	4	1	0.82	2.84	0.0012	0.0066	0																1.49E+00	1.428	423.22031	423.22889	0.0444	1.3771	1.4676	DETECTED	423.22711	1.42E+03	1.33E+04	1.3196	1	3.27E+01	0.0057
1983	1.64E+00	1.4281	592.24774	592.27056	1	1.3549	1.4918	592.25907	1.41E+03	8.02E+03	2.75E+01	0.375	9	1	0.742	8.49	0.00503	0.0134	0																							UNKNOWN
1984	1.69E+00	1.4286	619.22797	619.25109	1	1.3514	1.4913	619.24074	1.36E+03	1.43E+04	3.90E+01	0.875	21	0	0.748	7.08	0.00438	0.0363	0																9.19E-01	1.4122	619.23426	619.24065	0.0444	1.3771	1.4563	DETECTED	619.23905	2.01E+03	8.73E+03	1.3333	1.1667	2.14E+01	0.0012
1985	8.47E+00	1.4286	551.31416	551.33569	1	1.3592	1.6911	551.32531	1.41E+03	2.29E+04	8.27E+01	0.542	13	0	0.773	5.78	0.00319	0.0231	0																							UNKNOWN
1986	9.62E-01	1.4287	708.29619	708.31274	1	1.3801	1.4901	708.30827	1.34E+03	6.29E+03	1.99E+01	0.208	5	1	0.808	4.69	0.00332	0.0035	0																							UNKNOWN
1987	6.01E-01	1.4288	899.34766	899.36355	1	1.3505	1.523	899.35847	1.66E+03	4.27E+03	1.40E+01	0.083	2	0	0.799	2.41	0.00217	0.0799	0																							UNKNOWN
1988	2.01E+00	1.429	678.28655	678.3044	1	1.3615	1.5766	678.2949	1.72E+03	7.77E+03	1.58E+01	0.083	2	0	0.794	2.74	0.00186	0.0019	0																							UNKNOWN
1989	5.06E+00	1.429	576.33526	576.35682	1	1.3575	1.6238	576.34674	1.43E+03	1.35E+04	3.72E+01	0.708	17	0	0.82	5.21	0.003	0.0413	0																							UNKNOWN
1990	1.05E+03	1.4292	548.30891	548.32301	1	1.3323	2.3626	548.31942	1.35E+03	3.56E+06	1.41E+04	1	24	0	0.938	2.07	0.00113	0	0																4.69E+01	1.4292	548.31644	548.32014	0.0468	1.3544	1.7958	DETECTED	548.31867	2.14E+03	2.31E+05	7.1888	4.135	5.67E+02	0.0069
1991	3.64E-01	1.4292	888.30541	888.32104	1	1.3843	1.48	888.31443	1.36E+03	3.74E+03	7.23E+00	0.083	2	0	0.915	1.08	0.00096	0.0174	0																							UNKNOWN
1992	1.90E+00	1.4293	544.96146	544.97577	1	1.3688	1.5241	544.96798	1.22E+03	1.09E+04	2.79E+01	0.208	5	8	0.923	1.6	0.00087	0.0137	0																							UNKNOWN
1993	2.26E+00	1.4295	437.30219	437.30952	1	1.363	1.5343	437.30733	2.03E+03	9.52E+03	3.91E+01	0.083	2	0	0.949	0.63	0.00028	0.0134	0																							UNKNOWN
1994	9.53E+00	1.4296	584.26752	584.28868	1	1.3555	1.5328	584.27792	1.69E+03	3.99E+04	1.31E+02	0.125	3	0	0.913	1.69	0.00098	0.0047	0																							UNKNOWN
1995	2.67E+00	1.4297	66.00588	66.01379	1	0.9277	1.6639	66.01007	1.31E+03	6.93E+03	1.17E+01	0.417	10	4	0.632	8.9	0.00059	0.3081	0																							UNKNOWN
1996	1.06E+00	1.4296	977.55243	977.57645	1	1.3847	1.4761	977.56622	1.33E+03	1.61E+04	2.32E+01	0.208	5	0	0.712	5.61	0.00548	0.0085	0																							UNKNOWN
1997	5.92E+00	1.4297	551.31107	551.33189	1	1.377	1.7164	551.32215	3.15E+03	1.76E+04	4.18E+01	0.083	2	4	0.967	0.43	0.00024	0.0038	0																							UNKNOWN
1998	1.23E+00	1.4297	685.21146	685.23	1	1.3894	1.5139	685.22033	2.38E+03	8.02E+03	2.09E+01	0.125	3	0	0.794	4.01	0.00275	0.0123	0																							UNKNOWN
1999	2.62E+00	1.4298	551.30973	551.32647	1	1.3635	1.5106	551.31683	2.05E+03	2.08E+04	3.36E+01	0.083	2	0	0.984	0.2	0.00011	0.0035	0																							UNKNOWN
2000	1.33E+00	1.4297	1094.56241	1094.58649	1	1.3883	1.4675	1094.5809	1.34E+03	1.03E+04	3.35E+01	0.25	6	0	0.863	3.51	0.00384	0.0151	0																							UNKNOWN
2001	3.56E+00	1.4299	423.28596	423.29585	1	1.3575	1.5508	423.29202	1.51E+03	1.12E+04	4.41E+01	0.292	7	0	0.808	4.92	0.00208	0.0203	0																							UNKNOWN
2002	8.04E-01	1.4299	309.94219	309.94959		1.3954	1.5086	309.94568	2.11E+03	4.98E+03	1.17E+01	0.042	1	0	1	0	0	0	0																							UNKNOWN
2003	2.76E-01	1.4299	384.24296	384.2516	1	1.4068	1.4747	384.2482	1.62E+03	2.62E+03	6.09E+00	0.042	1	0	1	0	0	0	0																							UNKNOWN
2004	2.35E-01	1.4299	564.99464	565.00456		1.3842	1.452	564.99997	1.34E+03	2.34E+03	5.40E+00	0.042	1	1	1	0	0	0	0																							UNKNOWN
2005	6.46E-01	1.4299	591.23083	591.25091		1.3954	1.4777	591.24193	2.62E+03	6.57E+03	1.52E+01	0.125	3	1	0.898	1.81	0.00107	0.0127	0																							UNKNOWN
2006	1.39E+00	1.4299	591.23578	591.2561	1	1.3894	1.4913	591.24581	2.12E+03	9.17E+03	2.67E+01	0.167	4	0	0.808	3.65	0.00216	0.0123	0																							UNKNOWN
2007	4.32E+01	1.4299	748.28321	748.30643	1	1.3518	1.8157	748.29824	2.42E+03	1.38E+05	3.12E+02	0.083	2	1	0.779	2.67	0.002	0.082	0																							UNKNOWN
2008	2.93E+00	1.43	544.95266	544.9726	1	1.3635	1.5312	544.96519	1.32E+03	1.14E+04	4.31E+01	0.667	16	3	0.542	9.6	0.00523	0.0281	0																6.07E-01	1.428	544.9597	544.96543	0.0441	1.3771	1.4563	DETECTED	544.96308	2.28E+03	5.23E+03	0.75	0.875	1.28E+01	0.0057
2009	8.29E+00	1.4301	468.96899	468.98183	1	1.3734	1.7505	468.97261	1.28E+03	4.89E+04	1.24E+02	1	24	0	0.895	4.46	0.00209	0	0																6.70E+00	1.4301	468.9719	468.98039	0.0474	1.3884	1.7505	DETECTED	468.97392	1.49E+03	3.54E+04	7.9902	3.4897	8.70E+01	0.0078
2010	2.56E+00	1.4302	749.0117	749.03509	1	1.3698	1.5823	749.02329	1.30E+03	1.56E+04	4.31E+01	1	24	0	0.928	2.4	0.0018	0.0151	0																2.56E+00	1.428	749.01998	749.02992	0.05	1.3771	1.5807	DETECTED	749.02362	1.73E+03	1.56E+04	3.0497	2.2498	3.82E+01	0.0057
2011	1.62E+00	1.4303	526.95399	526.96962	1	1.3771	1.5581	526.96128	1.14E+03	7.00E+03	2.11E+01	0.667	16	1	0.8	6.1	0.00321	0.0347	0																1.39E+00	1.428	526.95847	526.96436	0.1194	1.3771	1.5581	DETECTED	526.96142	1.88E+03	7.00E+03	2.9996	1.9998	1.72E+01	0.0057
2012	1.34E+00	1.4304	564.21264	564.22258	1	1.3657	1.5129	564.21917	2.06E+03	6.21E+03	1.52E+01	0.083	2	0	0.912	1.16	0.00065	0.0047	0																1.34E+00	1.428	564.21576	564.2223	0.0801	1.3657	1.5129	DETECTED	564.21884	2.38E+03	6.21E+03	1.5997	1.2999	1.52E+01	0.0057
2013	7.43E+00	1.4304	584.25768	584.28008	1	1.3657	1.5144	584.26773	2.07E+03	4.08E+04	9.75E+01	0.083	2	0	0.7	3.98	0.00233	0.0047	0																4.55E+00	1.428	584.26254	584.26793	0.049	1.3657	1.4676	DETECTED	584.26657	2.28E+03	3.75E+04	1.0607	0.9922	9.20E+01	0.0057
2014	1.41E+00	1.4304	640.39801	640.40796	1	1.3844	1.4862	640.40449	1.38E+03	7.44E+03	2.45E+01	0.083	2	2	0.725	3.65	0.00234	0.0047	0																							UNKNOWN
2015	1.40E+01	1.4306	277.90637	277.91334	1	1.3705	1.7085	277.90868	1.20E+03	6.83E+04	1.67E+02	0.792	19	0	0.847	5.66	0.00157	0.0311	0																6.89E-01	1.4122	277.9087	277.91245	0.1672	1.3884	1.4789	DETECTED	277.9092	2.16E+03	5.22E+03	2.9993	1.9996	1.30E+01	0.0012
2016	2.31E+00	1.4306	641.24323	641.26366	1	1.3743	1.4805	641.25108	1.37E+03	1.98E+04	5.21E+01	0.833	20	1	0.82	6.79	0.00435	0.0123	0																1.05E+00	1.428	641.24944	641.25393	0.0369	1.3771	1.445	DETECTED	641.25078	1.63E+03	1.21E+04	0.6451	0.75	2.97E+01	0.0057
2017	7.33E-01	1.431	1053.52533	1053.54297	1	1.4008	1.4822	1053.53676	1.24E+03	8.54E+03	2.03E+01	0.167	4	3	0.956	0.64	0.00068	0.0123	0																							UNKNOWN
2018	6.13E-01	1.4311	774.36779	774.38645	1	1.3856	1.4907	774.37417	1.53E+03	7.83E+03	1.18E+01	0.167	4	0	0.811	3.28	0.00254	0.013	0																							UNKNOWN
2019	8.90E-01	1.4312	697.00385	697.01958	1	1.3811	1.5668	697.01171	1.17E+03	7.43E+03	1.82E+01	0.792	19	0	0.845	4.01	0.0028	0.0309	0																7.70E-01	1.428	697.01058	697.01167	0.0455	1.3884	1.4676	DETECTED	697.011	2.42E+03	7.43E+03	1.3333	1.1667	1.82E+01	0.0057
2020	2.71E+01	1.4312	550.31208	550.32752	1	1.3516	1.6803	550.32225	1.33E+03	1.66E+05	2.65E+02	0.25	6	0	0.766	4.85	0.00267	0.0151	0																							UNKNOWN
2021	9.35E-01	1.4315	104.9969	105.00108		1.2978	1.5014	104.99918	1.27E+03	3.02E+03	7.26E+00	0.042	1	0	1	0	0	0	0																							UNKNOWN
2022	2.89E-01	1.4315	334.10294	334.1058	1	1.3974	1.4767	334.10452	1.91E+03	4.04E+03	5.91E+00	0.042	1	0	1	0	0	0	0																							UNKNOWN
2023	2.77E+01	1.4315	512.95728	512.9711	1	1.3549	1.7578	512.96103	1.34E+03	1.48E+05	3.90E+02	1	24	0	0.941	1.86	0.00096	0	0																2.05E+01	1.4315	512.95919	512.96791	0.0441	1.3657	1.7279	DETECTED	512.96125	2.74E+03	1.26E+05	2.9386	2.947	3.10E+02	0.0092
2024	6.11E-01	1.4315	551.02711	551.03598		1.3883	1.5014	551.03071	1.75E+03	3.45E+03	8.84E+00	0.042	1	2	1	0	0	0	0																							UNKNOWN
2025	3.01E+00	1.4315	593.31599	593.33062	1	1.3996	1.6146	593.32373	2.76E+03	1.20E+04	3.07E+01	0.042	1	2	1	0	0	0	0																							UNKNOWN
2026	2.81E-01	1.4315	661.06695	661.07534		1.3861	1.488	661.06947	1.42E+03	2.94E+03	4.27E+00	0.042	1	6	1	0	0	0	0																							UNKNOWN
2027	6.01E-01	1.4315	900.45918	900.47661	1	1.3883	1.4788	900.46958	1.29E+03	4.67E+03	1.20E+01	0.042	1	0	1	0	0	0	0																							UNKNOWN
2028	1.67E+00	1.4316	579.24634	579.25936		1.3781	1.48	579.25027	1.79E+03	1.47E+04	4.07E+01	0.292	7	0	0.849	4.77	0.00276	0.0123	0																							UNKNOWN
2029	3.58E-01	1.4315	918.50089	918.50172	1	1.3996	1.4675	918.50132	1.52E+03	3.10E+03	7.94E+00	0.042	1	0	1	0	0	0	0																							UNKNOWN
2030	1.75E-01	1.4315	941.57767	941.59605	1	1.4088	1.4767	941.59054	1.14E+03	3.22E+03	4.67E+00	0.042	1	0	1	0	0	0	0																							UNKNOWN
2031	4.72E-01	1.4315	1052.56542	1052.58022		1.3996	1.4788	1052.57293	1.61E+03	4.23E+03	1.08E+01	0.042	1	0	1	0	0	0	0																							UNKNOWN
2032	2.78E-01	1.4315	1071.49204	1071.52182	1	1.3996	1.4675	1071.50171	1.25E+03	2.85E+03	7.29E+00	0.042	1	0	1	0	0	0	0																							UNKNOWN
2033	1.06E+00	1.4317	987.55648	987.58067	1	1.3688	1.4686	987.56381	1.42E+03	9.86E+03	2.27E+01	0.292	7	0	0.795	4.86	0.0048	0.0283	0																							UNKNOWN
2034	8.94E-01	1.4319	681.20519	681.22792	1	1.3924	1.4913	681.21287	1.26E+03	5.23E+03	1.74E+01	0.292	7	0	0.786	5.89	0.00401	0.0106	0																							UNKNOWN
2035	3.70E+00	1.4321	446.96091	446.97318	1	1.3662	1.6162	446.96872	1.34E+03	2.11E+04	5.22E+01	0.917	22	0	0.863	5.51	0.00246	0.021	0																2.33E+00	1.428	446.96621	446.97309	0.0477	1.3771	1.5468	DETECTED	446.96931	1.34E+03	1.48E+04	5.4816	2.2457	3.63E+01	0.0057
2036	9.15E+01	1.4321	421.21935	421.23602	1	1.3461	1.6179	421.22679	1.53E+03	5.05E+05	1.19E+03	0.875	21	1	0.799	5.6	0.00236	0.0151	0																2.59E+01	1.428	421.22632	421.23226	0.0493	1.3657	1.6147	DETECTED	421.22739	3.15E+03	1.51E+05	4.8754	3.4725	3.72E+02	0.0057
2037	2.07E+00	1.4321	551.30285	551.31979		1.3888	1.4865	551.31002	9.15E+03	2.22E+04	3.34E+01	0.083	2	0	0.657	4.54	0.0025	0.0083	0																							UNKNOWN
2038	8.79E+00	1.4321	613.29087	613.30401	1	1.3461	1.5101	613.29978	1.99E+03	5.15E+04	9.55E+01	0.083	2	0	0.877	1.61	0.00099	0.0083	0																							UNKNOWN
2039	7.01E-01	1.4321	1085.47157	1085.4783	1	1.3883	1.4691	1085.47521	1.32E+03	5.78E+03	1.48E+01	0.083	2	0	0.965	0.47	0.00051	0.0012	0																							UNKNOWN
2040	8.94E+00	1.4325	531.23872	531.25167	1	1.3741	1.562	531.24265	1.78E+03	4.15E+04	1.27E+02	0.958	23	0	0.931	2.1	0.00112	0.0222	0																2.74E+00	1.428	531.24062	531.24668	0.0314	1.3771	1.445	DETECTED	531.24223	2.22E+03	3.79E+04	0.7128	0.829	9.31E+01	0.0057
2041	4.17E-01	1.4327	364.13913	364.14511		1.4012	1.5031	364.14193	1.26E+03	2.81E+03	6.79E+00	0.042	1	0	1	0	0	0	0																							UNKNOWN
2042	4.32E-01	1.4327	406.19022	406.19574	1	1.4088	1.488	406.19407	1.73E+03	4.04E+03	9.71E+00	0.042	1	0	1	0	0	0	0																							UNKNOWN
2043	2.13E+00	1.4327	434.21473	434.21879	1	1.4012	1.5144	434.21756	3.26E+03	1.37E+04	3.29E+01	0.042	1	0	1	0	0	0	0																							UNKNOWN
2044	1.77E+00	1.4327	468.30205	468.30809	1	1.431	1.5894	468.30529	2.78E+03	9.38E+03	2.12E+01	0.042	1	1	1	0	0	0	0																							UNKNOWN
2045	1.05E+01	1.4327	534.29054	534.30391	1	1.3899	1.4805	534.29503	1.42E+04	8.50E+04	2.04E+02	0.042	1	0	1	0	0	0	0																							UNKNOWN
2046	5.96E-01	1.4327	582.27346	582.28253	1	1.3899	1.4805	582.27879	1.65E+03	4.57E+03	1.09E+01	0.042	1	0	1	0	0	0	0																							UNKNOWN
2047	5.76E-01	1.4327	636.36714	636.37949	1	1.3975	1.488	636.37241	1.66E+03	4.59E+03	1.09E+01	0.042	1	0	1	0	0	0	0																							UNKNOWN
2048	7.08E-01	1.4327	642.26001	642.26898		1.3861	1.4653	642.26331	2.56E+03	5.79E+03	1.43E+01	0.042	1	1	1	0	0	0	0																							UNKNOWN
2049	3.31E-01	1.4327	900.27434	900.28712	1	1.4012	1.4691	900.28436	1.58E+03	3.23E+03	7.68E+00	0.042	1	0	1	0	0	0	0																							UNKNOWN
2050	3.84E-01	1.4327	1094.55867	1094.58052	1	1.4012	1.4805	1094.57413	1.46E+03	3.95E+03	9.40E+00	0.042	1	1	1	0	0	0	0																							UNKNOWN
2051	3.92E-01	1.4328	1095.57014	1095.58864	1	1.4008	1.4708	1095.58256	1.30E+03	4.07E+03	9.60E+00	0.083	2	0	0.673	4.32	0.00473	0.0101	0																							UNKNOWN
2052	5.53E+00	1.433	556.27658	556.29476	1	1.3781	1.5818	556.28573	1.78E+03	3.11E+04	1.03E+02	0.083	2	10	0.948	0.67	0.00037	0.0099	0																							UNKNOWN
2053	7.61E-01	1.433	635.18515	635.19661	1	1.3894	1.48	635.18895	1.53E+03	5.48E+03	1.45E+01	0.083	2	0	0.94	0.76	0.00048	0.0099	0																							UNKNOWN
2054	5.65E-01	1.433	1097.6239	1097.65629	1	1.3956	1.4822	1097.63795	1.23E+03	4.50E+03	1.52E+01	0.333	8	0	0.783	6.37	0.00699	0.0184	0																							UNKNOWN
2055	3.10E+00	1.4332	533.23476	533.2491	1	1.3743	1.5139	533.24144	1.39E+03	1.55E+04	5.40E+01	0.875	21	0	0.863	4.09	0.00218	0.0229	0																							UNKNOWN
2056	4.64E+00	1.4332	613.20165	613.21525	1	1.3781	1.4913	613.20441	1.63E+03	2.72E+04	8.54E+01	0.625	15	0	0.87	4.97	0.00305	0.0151	0																							UNKNOWN
2057	3.25E+00	1.4333	639.39108	639.41186	1	1.3688	1.6044	639.40197	1.50E+03	1.46E+04	3.74E+01	0.667	16	0	0.833	5.56	0.00355	0.0203	0																							UNKNOWN
2058	1.98E+00	1.4334	410.2704	410.28243	1	1.3729	1.5117	410.27848	1.68E+03	1.02E+04	2.25E+01	0.125	3	0	0.684	5.28	0.00217	0.016	0																							UNKNOWN
2059	5.68E+00	1.4334	522.27961	522.29483	1	1.3728	1.5807	522.29091	1.35E+03	2.33E+04	7.69E+01	0.542	13	0	0.823	5.44	0.00284	0.0255	0																							UNKNOWN
2060	6.66E+00	1.4335	243.98887	243.99707	1	1.363	1.717	243.993	1.50E+03	2.97E+04	4.99E+01	0.25	6	1	0.798	4.63	0.00113	0.0806	0																3.07E+00	1.4122	243.99103	243.99707	0.0436	1.3771	1.5355	DETECTED	243.99339	4.08E+03	1.99E+04	3.6662	2.3331	4.99E+01	0.0012
2061	3.32E-01	1.4334	1064.61982	1064.6347	1	1.3969	1.488	1064.62559	1.16E+03	5.15E+03	7.46E+00	0.125	3	0	0.943	0.83	0.00089	0.0127	0																							UNKNOWN
2062	1.49E+00	1.4336	642.25202	642.26911	1	1.3728	1.4822	642.25916	1.66E+03	8.14E+03	3.34E+01	0.167	4	0	0.788	3.38	0.00217	0.0127	0																							UNKNOWN
2063	1.31E+00	1.4336	496.95907	496.97648	1	1.3743	1.5328	496.96544	1.28E+03	7.56E+03	2.19E+01	0.833	20	0	0.837	4.02	0.002	0.0306	0																7.33E-01	1.428	496.96486	496.96818	0.0523	1.3771	1.4676	DETECTED	496.9662	1.64E+03	5.67E+03	1	1	1.39E+01	0.0057
2064	3.60E-01	1.4337	947.24394	947.2678	1	1.3856	1.488	947.25772	1.20E+03	3.56E+03	6.53E+00	0.125	3	0	0.791	3.41	0.00323	0.013	0																							UNKNOWN
2065	1.18E+00	1.434	291.92489	291.93163	1	1.3842	1.5086	291.92777	1.33E+03	4.41E+03	1.96E+01	0.208	5	0	0.78	3.93	0.00115	0.0153	0																							UNKNOWN
2066	2.23E+01	1.4341	331.09939	331.11158	1	1.363	1.7143	331.10537	1.64E+03	1.81E+05	2.64E+02	0.25	6	0	0.907	2.29	0.00076	0.0205	0																1.77E+01	1.428	331.09939	331.11016	0.0499	1.3657	1.6826	DETECTED	331.10537	2.39E+03	8.93E+04	6.3302	3.5118	2.21E+02	0.0057
2067	1.95E+00	1.4341	523.25968	523.27637	1	1.3743	1.5219	523.26664	1.43E+03	2.02E+04	3.31E+01	0.167	4	0	0.886	2.37	0.00124	0.0127	0																							UNKNOWN
2068	8.63E+00	1.4342	121.02984	121.03457	1	0.8204	1.6421	121.03172	1.71E+03	1.01E+04	2.68E+01	0.292	7	17	0.77	3.92	0.00047	0.4204	0																							UNKNOWN
2069	1.74E+00	1.4342	488.98329	489.0049	1	1.3277	1.5483	488.99899	1.47E+03	9.51E+03	2.34E+01	0.5	12	0	0.773	6.65	0.00325	0.0184	0																1.74E+00	1.428	488.99549	489.00272	0.0497	1.3771	1.5468	DETECTED	488.9995	1.81E+03	9.51E+03	3.5457	1.8748	2.34E+01	0.0057
2070	9.86E-01	1.4341	963.55823	963.57843	1	1.3856	1.4987	963.57322	1.30E+03	1.33E+04	2.18E+01	0.167	4	1	0.798	4.12	0.00397	0.0127	0																							UNKNOWN
2071	8.01E-01	1.4343	523.26938	523.27976	1	1.3916	1.4935	523.27382	1.56E+03	6.21E+03	1.50E+01	0.083	2	0	0.96	0.49	0.00026	0.013	0																							UNKNOWN
2072	6.52E-01	1.4343	523.28508	523.29754	1	1.3957	1.4761	523.28939	1.67E+03	4.49E+03	1.66E+01	0.083	2	1	0.955	0.56	0.00029	0.0125	0																							UNKNOWN
2073	1.19E+00	1.4343	605.21391	605.23203		1.3888	1.4979	605.22473	2.61E+03	1.45E+04	2.18E+01	0.125	3	0	0.841	3.06	0.00185	0.0153	0																							UNKNOWN
2074	4.68E-01	1.4344	338.13079	338.14415		1.3884	1.48	338.13609	1.37E+03	5.26E+03	1.30E+01	0.083	2	0	0.847	2	0.00068	0.0127	0																4.68E-01	1.4407	338.13079	338.13799	0.0391	1.3884	1.4563	DETECTED	338.13575	1.60E+03	5.26E+03	0.5	0.75	1.30E+01	0.0071
2075	1.37E+02	1.4344	520.27795	520.29833	1	1.3461	1.9433	520.2883	1.36E+03	5.13E+05	1.69E+03	1	24	0	0.93	2.31	0.0012	0	0																2.52E+01	1.4344	520.2824	520.29606	0.0459	1.3657	1.7731	DETECTED	520.28759	2.43E+03	1.45E+05	2.9919	3.9701	3.57E+02	0.012
2076	6.70E-01	1.4344	545.05784	545.06672		1.3884	1.5086	545.06198	1.87E+03	4.07E+03	9.61E+00	0.083	2	0	0.954	0.58	0.00031	0.0127	0																6.70E-01	1.428	545.05883	545.06672	0.0731	1.3884	1.5015	DETECTED	545.06214	1.87E+03	3.92E+03	2.3328	1.6664	9.61E+00	0.0057
2077	3.84E+01	1.4344	557.25557	557.27421	1	1.3505	1.6004	557.26659	1.35E+03	2.51E+05	8.27E+02	1	24	0	0.917	4.03	0.00225	0	0																1.66E+01	1.4344	557.26538	557.27421	0.0376	1.3657	1.4676	DETECTED	557.26655	2.84E+03	1.93E+05	1.0643	1.0367	4.74E+02	0.012
2078	1.15E+01	1.4344	409.26743	409.27946	1	1.3502	1.5539	409.27582	1.49E+03	3.00E+04	1.42E+02	0.167	4	0	0.843	3.14	0.00128	0.0177	0																4.79E-01	1.428	409.27323	409.27777	0.032	1.3771	1.445	DETECTED	409.27557	1.84E+03	5.80E+03	0.5	0.75	1.43E+01	0.0057
2079	1.90E+00	1.4345	615.21469	615.23747	1	1.3854	1.48	615.22512	2.72E+03	1.22E+04	3.36E+01	0.25	6	0	0.661	6.34	0.0039	0.0099	0																							UNKNOWN
2080	1.23E+00	1.4345	1053.53446	1053.55485	1	1.3914	1.4788	1053.54155	1.28E+03	1.16E+04	3.78E+01	0.292	7	4	0.721	5.37	0.00566	0.0127	0																							UNKNOWN
2081	2.73E+01	1.4347	433.20838	433.22871	1	1.3575	1.6712	433.21587	1.32E+03	9.48E+04	3.15E+02	0.958	23	0	0.864	3.79	0.00164	0.02	0																1.14E+01	1.4407	433.20838	433.22202	0.0486	1.3657	1.6147	DETECTED	433.21591	2.54E+03	6.19E+04	1.9264	2.125	1.52E+02	0.0071
2082	3.26E+01	1.4348	395.25691	395.26426	1	1.3461	1.5796	395.26199	1.41E+03	1.01E+05	3.86E+02	0.292	7	0	0.903	2.71	0.00107	0.0184	0																1.93E+00	1.428	395.25761	395.26343	0.0518	1.3657	1.4676	DETECTED	395.26181	1.41E+03	1.59E+04	1.0166	0.9745	3.93E+01	0.0057
2083	9.46E-01	1.4348	380.97721	380.9819	1	1.3843	1.4875	380.97855	1.43E+03	4.75E+03	2.00E+01	0.208	5	0	0.825	3.3	0.00126	0.0177	0																							UNKNOWN
2084	1.38E+00	1.4348	672.1376	672.15867	1	1.3729	1.5161	672.14735	1.33E+03	8.81E+03	2.47E+01	0.917	22	0	0.811	6.91	0.00465	0.0309	0																1.02E+00	1.428	672.14018	672.1559	0.047	1.3771	1.5015	DETECTED	672.14584	1.33E+03	7.71E+03	2.0586	1.3748	1.89E+01	0.0057
2085	2.09E+00	1.4349	1044.57341	1044.59042	1	1.3856	1.5215	1044.58602	1.15E+03	1.82E+04	5.93E+01	0.917	22	0	0.877	3.45	0.0036	0.02	0																							UNKNOWN
2086	5.61E-01	1.435	423.02499	423.03145	1	1.3317	1.5668	423.02871	1.31E+03	4.27E+03	9.69E+00	0.083	2	1	0.801	2.2	0.00093	0.135	0																							UNKNOWN
2087	9.35E-01	1.4353	552.25559	552.26955	1	1.3502	1.562	552.2617	1.69E+03	9.38E+03	1.84E+01	0.125	3	0	0.869	1.64	0.00091	0.1028	0																							UNKNOWN
2088	2.22E+00	1.4356	333.09604	333.10818	1	1.3748	1.5898	333.10292	1.60E+03	1.79E+04	2.61E+01	0.125	3	0	0.894	1.89	0.00063	0.0226	0																1.49E+00	1.428	333.09735	333.10784	0.049	1.3771	1.5129	DETECTED	333.10258	1.60E+03	1.03E+04	2.4706	1.4998	2.55E+01	0.0057
2089	2.84E+00	1.4357	252.12353	252.12947	1	1.363	1.5214	252.12532	1.84E+03	2.20E+04	3.84E+01	0.083	2	0	0.971	0.33	0.00008	0.0153	0																							UNKNOWN
2090	1.70E+00	1.4357	680.29327	680.3167	1	1.3657	1.537	680.30206	1.48E+03	6.48E+03	1.55E+01	0.083	2	0	0.846	2	0.00136	0.0153	0																1.04E+00	1.428	680.2975	680.30581	0.0826	1.3657	1.4902	DETECTED	680.30138	1.83E+03	5.54E+03	1.1997	1.0999	1.36E+01	0.0057
2091	1.38E+00	1.4357	635.35735	635.377	1	1.3843	1.5366	635.36806	1.72E+03	7.68E+03	1.92E+01	0.292	7	0	0.796	5.71	0.00363	0.0205	0																							UNKNOWN
2092	7.55E-01	1.4358	661.05971	661.07274	1	1.3894	1.5431	661.06697	1.30E+03	4.77E+03	1.14E+01	0.333	8	1	0.802	4.33	0.00286	0.0686	0																							UNKNOWN
2093	6.19E-01	1.4359	524.95957	524.97108	1	1.3856	1.5031	524.96511	1.17E+03	4.51E+03	1.08E+01	0.458	11	0	0.826	4.42	0.00232	0.0191	0																							UNKNOWN
2094	7.83E-01	1.4359	1045.56227	1045.5884	1	1.3856	1.4935	1045.58008	1.37E+03	1.04E+04	1.79E+01	0.208	5	0	0.666	7.14	0.00747	0.0156	0																							UNKNOWN
2095	3.38E-01	1.436	964.57039	964.57565	1	1.3967	1.4646	964.57193	1.61E+03	3.38E+03	8.41E+00	0.042	1	0	1	0	0	0	0																							UNKNOWN
2096	1.77E+00	1.436	1010.56512	1010.58178	1	1.3844	1.4862	1010.57532	1.89E+03	9.31E+03	3.04E+01	0.125	3	5	0.734	4.26	0.0043	0.0205	0																							UNKNOWN
2097	2.01E-01	1.4361	1052.57109	1052.59791	1	1.3969	1.4767	1052.58003	1.26E+03	3.11E+03	5.06E+00	0.083	2	0	0.762	3.14	0.00331	0.0092	0																							UNKNOWN
2098	3.17E-01	1.4362	1046.55455	1046.57523	1	1.3969	1.4794	1046.56869	1.19E+03	4.30E+03	7.35E+00	0.125	3	0	0.727	4.79	0.00501	0.0092	0																							UNKNOWN
2099	4.25E+00	1.4363	319.08441	319.0882	1	1.373	1.588	319.08534	1.82E+03	1.78E+04	4.48E+01	0.042	1	0	1	0	0	0	0																							UNKNOWN
2100	2.23E-01	1.4363	406.18418	406.19395	1	1.4027	1.4706	406.18938	1.10E+03	2.29E+03	5.41E+00	0.042	1	0	1	0	0	0	0																							UNKNOWN
2101	7.76E+00	1.4363	409.26511	409.27969	1	1.3461	1.5045	409.27237	1.79E+03	3.38E+04	7.98E+01	0.042	1	24	1	0	0	0	0																							UNKNOWN
2102	7.22E+00	1.4363	423.22178	423.22847	1	1.3688	1.5498	423.22484	2.87E+03	3.70E+04	8.72E+01	0.042	1	3	1	0	0	0	0																							UNKNOWN
2103	2.18E+00	1.4363	432.04988	432.05904	1	1.3781	1.5252	432.05635	1.81E+03	9.06E+03	3.03E+01	0.042	1	0	1	0	0	0	0																							UNKNOWN
2104	2.21E+00	1.4363	488.98431	489.00278		1.1919	1.5314	488.9938	1.72E+03	5.06E+03	1.26E+01	0.042	1	3	1	0	0	0	0																							UNKNOWN
2105	4.86E+00	1.4363	615.3835	615.39477	1	1.3781	1.5818	615.39106	1.39E+03	1.45E+04	4.81E+01	0.042	1	0	1	0	0	0	0																							UNKNOWN
2106	2.41E-01	1.4363	1086.5862	1086.60896	1	1.3888	1.4568	1086.60328	1.62E+03	3.92E+03	5.87E+00	0.042	1	0	1	0	0	0	0																							UNKNOWN
2107	5.79E+01	1.4366	534.29181	534.31013	1	1.3516	1.777	534.30134	1.31E+03	2.56E+05	7.96E+02	0.958	23	0	0.86	5.5	0.00294	0.0453	0																8.12E+00	1.4709	534.29579	534.30438	0.0414	1.445	1.5355	DETECTED	534.3027	1.03E+04	7.65E+04	2.8226	1.9996	1.88E+02	0.0033
2108	2.58E+00	1.4367	644.28047	644.30046	1	1.3771	1.6034	644.28885	2.03E+03	9.34E+03	2.23E+01	0.083	2	0	0.882	1.55	0.001	0.008	0																2.18E+00	1.4407	644.28488	644.30046	0.1711	1.3771	1.6034	DETECTED	644.28935	2.58E+03	9.02E+03	2.9997	1.9999	2.21E+01	0.0071
2109	3.07E+00	1.4367	1072.5821	1072.60987	1	1.3856	1.5201	1072.60223	1.25E+03	1.74E+04	5.69E+01	0.833	20	0	0.839	4.81	0.00516	0.0229	0																							UNKNOWN
2110	6.74E-01	1.437	637.20324	637.2126		1.3894	1.48	637.20674	1.81E+03	6.83E+03	1.33E+01	0.083	2	0	0.831	2.24	0.00143	0.0019	0																							UNKNOWN
2111	7.20E-01	1.437	1074.57383	1074.60637	1	1.3957	1.4788	1074.59551	1.11E+03	4.95E+03	1.62E+01	0.167	4	1	0.675	6.54	0.00703	0.0205	0																							UNKNOWN
2112	8.71E+00	1.4372	393.03701	393.04576	1	0.9018	1.6271	393.0423	1.88E+03	9.73E+03	2.40E+01	0.083	2	6	0.897	0.4	0.00016	0.2904	0																8.71E+00	1.292	393.03945	393.0447	0.1002	0.9018	1.4223	DETECTED	393.04238	2.48E+03	9.73E+03	0.353	0.6765	2.40E+01	0.0054
2113	1.15E+01	1.4372	760.35274	760.37549	1	1.3688	1.5818	760.36828	1.66E+03	6.36E+04	1.72E+02	1	24	0	0.917	4.59	0.00349	0	0																5.06E+00	1.4372	760.36642	760.36926	0.0371	1.3771	1.4902	DETECTED	760.3686	2.37E+03	5.31E+04	1.3322	1.278	1.30E+02	0.0149
2114	1.18E+01	1.4577	160.91002	160.91664	1	1.3409	1.7877	160.91178	1.71E+03	4.74E+04	1.17E+02	0.917	22	1	0.848	5.84	0.00094	0.4489	0																1.32E+00	1.4511	160.91091	160.91357	0.1125	1.3657	1.5355	DETECTED	160.91176	2.33E+03	5.06E+03	1.1426	1.0713	1.26E+01	0.0061
2115	5.63E-01	1.4374	956.5903	956.60564	1	1.3861	1.4767	956.59501	1.37E+03	7.23E+03	1.05E+01	0.083	2	0	0.954	0.57	0.00055	0.0118	0																							UNKNOWN
2116	2.39E+00	1.4375	547.30053	547.31786	1	1.3847	1.5219	547.30804	3.30E+03	2.61E+04	3.92E+01	0.208	5	0	0.885	2.53	0.00139	0.0231	0																							UNKNOWN
2117	3.06E+00	1.4375	963.55191	963.58078	1	1.3844	1.5241	963.5646	1.35E+03	1.99E+04	6.52E+01	0.458	11	0	0.788	7.42	0.00715	0.0205	0																1.80E+00	1.4407	963.55402	963.56613	0.039	1.3884	1.5129	DETECTED	963.56427	1.73E+03	1.62E+04	1.7357	1.3748	3.95E+01	0.0071
2118	8.86E-01	1.4377	257.08036	257.08829		1.3856	1.5015	257.08508	1.71E+03	5.90E+03	1.43E+01	0.125	3	0	0.858	2.59	0.00066	0.0092	0																8.86E-01	1.4407	257.08406	257.08683	0.0709	1.3884	1.5015	DETECTED	257.08513	1.72E+03	5.73E+03	1.4996	1.2498	1.43E+01	0.0071
2119	5.15E-01	1.438	1014.62079	1014.63534	1	1.3969	1.4907	1014.62849	1.23E+03	7.82E+03	1.13E+01	0.167	4	0	0.907	2	0.00203	0.0118	0																							UNKNOWN
2120	2.29E+01	1.4383	614.29658	614.31891	1	1.3521	1.6293	614.30903	1.43E+03	8.91E+04	3.08E+02	0.792	19	5	0.79	7.22	0.00443	0.0771	0																							UNKNOWN
2121	1.37E+00	1.4383	639.26547	639.2817	1	1.3894	1.5167	639.27297	2.21E+03	1.16E+04	2.26E+01	0.125	3	0	0.703	4.73	0.00303	0.0045	0																							UNKNOWN
2122	3.83E-01	1.4384	623.26858	623.27886	1	1.3924	1.4822	623.27506	1.63E+03	3.11E+03	9.40E+00	0.083	2	0	0.914	1.06	0.00066	0.0255	0																							UNKNOWN
2123	1.03E+00	1.4385	435.08858	435.10039	1	1.4008	1.5169	435.09505	1.65E+03	4.11E+03	1.38E+01	0.083	2	0	0.977	0.29	0.00013	0.0045	0																							UNKNOWN
2124	1.12E+00	1.4385	593.30898	593.32327	1	1.3549	1.4794	593.316	2.71E+03	9.49E+03	1.63E+01	0.083	2	1	0.791	2.78	0.00165	0.0045	0																							UNKNOWN
2126	4.16E+00	1.4388	494.96698	494.98046	1	1.3688	1.6233	494.97151	1.28E+03	1.43E+04	6.44E+01	1	24	0	0.842	6.44	0.00319	0.0335	0																7.82E-01	1.428	494.96969	494.97478	0.0527	1.3884	1.4789	DETECTED	494.97119	2.57E+03	6.11E+03	1.6662	1.3331	1.50E+01	0.0057
2127	2.22E+00	1.439	961.56887	961.57743	1	1.396	1.5102	961.5749	2.16E+03	3.04E+04	5.14E+01	0.208	5	0	0.924	1.36	0.00131	0.0118	0																							UNKNOWN
2128	3.20E+00	1.4391	596.28595	596.30405	1	1.363	1.5667	596.29519	1.60E+03	9.84E+03	3.41E+01	0.125	3	1	0.782	3.21	0.00191	0.038	0																							UNKNOWN
2129	5.27E+00	1.4396	396.26232	396.26734	1	1.3731	1.5428	396.26532	1.61E+03	2.04E+04	6.81E+01	0.083	2	1	0.888	1.41	0.00056	0.0231	0																							UNKNOWN
2130	6.14E+00	1.4396	580.30543	580.32037	1	1.363	1.5727	580.31061	2.48E+03	2.34E+04	5.54E+01	0.083	2	0	0.989	0.08	0.00004	0.0231	0																							UNKNOWN
2131	3.04E-01	1.4396	1037.57613	1037.60559	1	1.3969	1.488	1037.59793	1.07E+03	4.15E+03	6.88E+00	0.125	3	0	0.951	0.76	0.00079	0.0196	0																							UNKNOWN
2132	8.55E-01	1.4398	644.28454	644.30193	1	1.3843	1.4891	644.29342	1.94E+03	7.01E+03	1.53E+01	0.083	2	0	0.912	1.15	0.00074	0.0071	0																							UNKNOWN
2133	1.27E+01	1.4399	396.9678	396.97779	1	1.3698	1.5694	396.97237	1.31E+03	7.49E+04	2.15E+02	0.958	23	0	0.905	3.88	0.00154	0.0229	0																7.30E+00	1.4407	396.97083	396.97675	0.0459	1.3771	1.4902	DETECTED	396.97209	2.35E+03	5.56E+04	1.3946	1.1337	1.37E+02	0.0071
2134	6.33E-01	1.44	551.02878	551.03694		1.3844	1.5015	551.03298	1.43E+03	4.12E+03	1.26E+01	0.125	3	1	0.844	3.04	0.00168	0.0231	0																6.04E-01	1.4407	551.03122	551.03694	0.0759	1.3884	1.5015	DETECTED	551.03382	1.77E+03	3.73E+03	1.4996	1.2498	9.16E+00	0.0071
2135	1.18E+02	1.44	462.95608	462.97367	1	1.3516	1.9502	462.96446	1.41E+03	6.06E+05	1.74E+03	1	24	0	0.924	2.61	0.00121	0	0																8.84E+01	1.44	462.96374	462.97023	0.0443	1.3657	1.7958	DETECTED	462.96468	2.40E+03	5.08E+05	2.8176	3.8593	1.25E+03	0.0064
2136	1.74E+00	1.4401	565.22468	565.24084	1	1.3775	1.4979	565.23471	1.49E+03	1.88E+04	2.94E+01	0.125	3	1	0.73	4.09	0.00231	0.0071	0																							UNKNOWN
2137	2.24E+00	1.4403	792.02236	792.04081	1	1.3801	1.6034	792.0299	1.25E+03	1.15E+04	2.90E+01	0.958	23	0	0.919	2.7	0.00214	0.0328	0																2.24E+00	1.4407	792.02236	792.03488	0.0572	1.3884	1.6034	DETECTED	792.02962	1.71E+03	1.15E+04	2.2727	2.3748	2.81E+01	0.0071
2138	3.79E+01	1.4404	641.40608	641.4222	1	1.3365	1.7931	641.41776	1.60E+03	1.64E+05	3.99E+02	0.875	21	0	0.813	6.54	0.0042	0.017	0																							UNKNOWN
2139	1.93E+00	1.4405	397.25897	397.26402	1	1.3856	1.4761	397.26166	3.09E+03	7.23E+03	3.42E+01	0.042	1	0	1	0	0	0	0																							UNKNOWN
2140	3.94E+01	1.4405	418.96993	418.98365	1	1.3627	1.8312	418.97446	1.38E+03	2.09E+05	5.56E+02	1	24	0	0.917	2.67	0.00112	0	0																2.82E+01	1.4405	418.97341	418.97991	0.0456	1.3771	1.7731	DETECTED	418.97457	2.08E+03	1.56E+05	3.9124	2.9889	3.85E+02	0.0069
2141	1.14E+00	1.4405	905.48566	905.51009	1	1.3801	1.5592	905.50174	1.31E+03	6.18E+03	2.02E+01	0.417	10	1	0.653	6.8	0.00616	0.0311	0																							UNKNOWN
2142	3.03E+00	1.4406	477.29421	477.31321	1	1.3775	1.4993	477.30337	2.71E+03	3.09E+04	5.02E+01	0.167	4	0	0.872	2.39	0.00114	0.0196	0																							UNKNOWN
2143	3.08E+00	1.4407	314.97995	314.98537	1	1.3997	1.4902	314.98222	1.14E+04	2.13E+04	5.27E+01	0.042	1	0	1	0	0	0	0																3.08E+00	1.4407	314.97995	314.98537	0.0619	1.3997	1.4902	DETECTED	314.98222	1.14E+04	2.13E+04	1.6662	1.3331	5.27E+01	0.0071
[truncated: 49,232 more rows]
[truncated: 393 more columns]
