# Supplementary material for: Integrated Multiomics Enabled by Sequential Extraction for Comprehensive Molecular Profiling of Small Extracellular Vesicles
Source: Anal Chem. 2026 Jun 22;98(26):19603–14. doi: 10.1021/acs.analchem.6c01280 (PMC13347708; doi:10.1021/acs.analchem.6c01280)
Supplement: Supplementary file 27 [file ac6c01280_si_027.xlsx]

## Sheet: Sheet1
Table S32.Plasma Derived sEVs Metabolomics.
id	Mass	RT	PPT_1	PPT_2	PPT_3	PPT_4	PPT_5	PPT_PB	PPT_PQC	SECUF_1	SECUF_2	SECUF_3	SECUF_4	SECUF_5	SECUF_PB	SECUF_PQC	UC_1	UC_2	UC_3	UC_4	UC_5	UC_PB	UC_PQC	Ion Mode	adducts	metabolite name	metabolite information	PPT_Detected?	SECUF_Detected?	UC_Detected?
15_pos	214.086	0.0753	19.9958	20.0744	20.0238	20.236	20.1061	19.4773	20.1735	19.4673	19.2234	19.3252	20.1998	18.3148		20.3775	20.1163	20.4043	19.9504	20.0494	20.4616		20.0124	+				NotDetected	Detected	NotDetected
108_pos	436.112	0.1734	19.1044	19.1602	18.8641	19.2042	18.7801	18.4029	18.6	17.9437	17.9956	18.4595	18.858	16.8403	18.5505	19.0748	18.8085	19.6673	18.9605	19.0644	18.7728		19.1204	+/-	[M+H]+, [M-H]-			NotDetected	NotDetected	NotDetected
112_pos	123.09	0.1791	18.2573	18.3542	18.0577	18.3728	18.2748		18.47	17.9541	17.3617	17.3109	19.3333	16.8494		18.6258	17.8481	18.7801	18.1358	18.1275	18.5569		18.3194	+				NotDetected	Detected	NotDetected
123_pos	226.216	0.1897	18.0457	17.6046	17.7773	18.0347	17.7434	17.548	17.95	17.1858	17.1783	17.3945	18.3189	16.4821	17.7553	18.2676	17.7921	18.6558	18.1763	17.8905	18.2855		18.147	+				NotDetected	NotDetected	NotDetected
201_pos	275.275	0.2084	18.03	18.1833	18.1892	18.4594	18.233		18.4071	17.6757	17.4015	17.4581	18.3555	16.7457	18.2376	18.6291	18.2687	18.6197	18.2531	18.4168	18.584		18.4094	+				NotDetected	NotDetected	NotDetected
162_pos	198.185	0.2179	17.7665	17.9895	17.7777	18.0205	17.8035		17.944	17.2383	16.9178	17.6286	18.3916	16.4654		18.1833	17.9569	18.4193	17.9662	17.8355	18.1603		18.033	+				Detected	NotDetected	NotDetected
183_pos	199.169	0.2298	17.8997	17.7623	17.6707	17.7906	17.919		17.9203	17.3031	16.8051	17.4543	18.3915	16.4694		18.2643	17.9195	18.5247	18.0886	18.0134	18.2252		18.1152	+				Detected	NotDetected	NotDetected
210_pos	331.107	0.2535	18.8641	18.7186	18.4779	18.7365	18.5545	18.0425	18.533	17.5081	17.8559	18.1237	18.7605	16.5601	18.4846	19.0567	18.6412	19.3767	18.6322	18.7454	18.9659		18.8933	+				NotDetected	NotDetected	NotDetected
232_pos	447.027	0.2695	18.2535	18.274	18.0387	18.3421	17.8957	17.4375	17.8846	17.2468	17.0997	17.6217	18.3746	16.4367		18.3003	18.0594	18.8239	18.0774	18.3249	18.1351		18.2715	+				NotDetected	Detected	NotDetected
236_pos	206.089	0.2724	18.234	18.3134	18.1395	18.5917	18.3638		18.4766	17.4276	17.5352	17.8839	18.7231	16.8939	18.0598	18.7619	18.376	18.8722	18.3124	18.3418	18.2971		18.4449	+				NotDetected	NotDetected	NotDetected
260_pos	102.091	0.2756	19.0524	19.156	19.1799	19.0888	18.7553	18.1926	18.9392	18.5105	17.903	18.2359	19.9111	17.424	18.8508	19.2352	18.7964	19.3739	18.9747	19.0211	19.1729		18.776	+				NotDetected	NotDetected	Detected
258_pos	100.075	0.2882	19.6833	19.6775	19.6039	19.8493	19.6784		19.7959	19.1773	18.7254	19.1139	20.8338	18.2002	19.4504	19.8518	19.6683	20.1194	19.4918	19.7005	19.8549		19.8828	+				NotDetected	NotDetected	Detected
275_pos	179.092	0.2963	17.0978	16.698	16.1031	17.0435	15.7751		17.0944	17.5862	17.3634	17.4513	18.6269	17.0322	18.3594	18.4276	17.833	18.1768	18.2425	17.9439	17.9653		18.0974	+				NotDetected	NotDetected	Detected
277_pos	559.167	0.2967	19.4106	19.5134	19.2641	19.6022	19.4299		19.4111	17.5536	18.4348	19.0329	19.1191	17.1353		19.6421	16.9215	17.5139	14.909	15.5007	14.1238		16.9115	+				NotDetected	Detected	NotDetected
78_pos	333.3	0.299	18.153	18.5429	18.1433	18.3689	18.0771		18.1222	17.1813	17.7096	17.7075	18.3539	16.441		18.5669	18.4057	18.8104	18.2965	18.2382	18.5095		18.3746	+				Detected	NotDetected	Detected
158_pos	578.179	0.3052	18.4565	18.6269	18.2605	18.0964	18.0136		18.083	15.6894	15.7165	16.0071	17.8872	12.3744	17.7469	14.9584	18.2253	19.5619	17.8988	17.9533	18.2415		18.0005	+				Detected	NotDetected	NotDetected
163_pos	377.326	0.3105	17.9178	18.0116	17.6331	18.1322	17.9796		17.8849	17.244	17.0158	17.4237	18.3055	16.3862		18.2264	17.9862	18.5518	18.0907	17.9742	18.2387		18.2076	+				NotDetected	NotDetected	Detected
304_pos	156.138	0.3182	17.5848	17.4848	17.5353	17.8586	17.4435		17.9439	17.9658	16.8902	17.5419	19.2012	17.4307	18.3874	18.1136	17.8228	18.4402	17.696	17.5961	18.0684		18.0949	+				Detected	NotDetected	NotDetected
312_pos	543.249	0.3294	18.1778	18.0685	17.7881	18.2362	18.0134	17.3136	17.8566	10.6914	7.47336	15.0055	17.864	9.2332		18.3631	18.1497	18.4113	18.0883	18.2248	18.3		18.3631	+				NotDetected	NotDetected	NotDetected
118_pos	111.089	0.3336	18.1768	18.2135	18.0204	18.3127	17.973	17.609	18.5706	18.0211	17.4675	17.7808	19.3362	16.905		18.8102	18.3669	18.9953	18.1369	17.9554	18.739	17.6877	18.4951	+				NotDetected	Detected	NotDetected
327_pos	411.124	0.3361	18.3251	18.4951	18.3407	18.5173	18.4279		18.5818	17.5973	17.7597	17.8299	18.6448	16.7433	17.9317	18.7964	18.5073	19.0036	18.3491	18.4375	18.5134		18.305	+				Detected	NotDetected	Detected
425_pos	211.169	0.3394	17.9843	17.7518	17.9206	18.0912	18.2124	17.3871	18.3039	17.5814	16.9685	17.0444	18.6543	16.7647		18.5578	18.1817	18.4251	17.6872	18.1742	18.5094		18.0833	+				NotDetected	NotDetected	NotDetected
72_pos	151.975	0.3559	18.9278	19.032	18.7652	18.8489	18.7073	18.2352	18.7039	17.8694	17.9841	18.5302	20.5173	17.7891	19.8943	19.2779	19.156	19.7564	18.828	19.0256	18.7265		19.0845	+				NotDetected	NotDetected	Detected
380_pos	163.075	0.356	18.6776	18.5404	18.6003	18.5658	18.5186	17.9931	18.5911	18.1568	17.996	18.4361	19.9529	17.9679		18.8102	18.7996	19.4852	18.6233	18.4912	18.918		18.8353	+				NotDetected	Detected	Detected
507_pos	582.037	0.3576	19.1766	19.0246	18.9724	19.0101	19.2517	18.7399	19.2723	18.7889	18.2908	18.5205	19.8958	17.6379	18.8218	19.9417	19.2493	19.5023	19.1004	19.2563	19.8948		19.3461	+				NotDetected	NotDetected	Detected
436_pos	330.336	0.3596	17.725	17.8236	17.7675	17.9643	17.8461	17.2086	18.1118	17.048	17.0304	17.1025	18.2713	16.4649		18.3548	17.7303	18.353	17.98	17.7708	18.3527	17.8017	17.9023	+				NotDetected	Detected	NotDetected
350_pos	344.014	0.3621	19.1266	19.1284	18.8621	19.2633	18.9738	18.3147	18.7039	17.7597	18.0637	18.516	18.8893	17.2396	18.4293	19.0529	18.9153	19.7948	18.95	19.0284	18.5017		19.1423	+				NotDetected	NotDetected	Detected
349_pos	89.0602	0.3628	16.6572	17.0956	17.1357	16.3317	15.3312		18.2982	17.8113	17.9839	17.8547	19.4231	17.5237	18.6868	18.83	18.5892	18.8753	18.1431	18.1178	18.8156		18.4043	+				NotDetected	NotDetected	NotDetected
354_pos	425.287	0.3679	16.097	16.5958	15.2549	17.1262	15.6989	18.5631	15.3474	18.8843	18.2437	18.4251	19.6924	17.475		19.2911	19.1046	19.5952	18.79	19.2407	19.2866		19.1389	+				NotDetected	Detected	NotDetected
105_pos	420.017	0.3712	18.9032	18.9964	18.7073	19.0651	18.7542	18.2351	18.5497	17.9456	17.9076	18.3521	19.0712	17.0939		19.1596	18.8682	19.5327	18.741	19.1173	18.9981	17.7898	19.0906	+				NotDetected	NotDetected	NotDetected
243_pos	116.107	0.3765	18.2146	18.3902	18.3775	18.3387	18.2115		18.4739	18.303	17.5941	17.7869	19.3674	17.2673	18.599	18.6902	18.3732	19.0165	18.1483	18.2673	18.6461		18.353	+				NotDetected	NotDetected	Detected
369_pos	251.989	0.3776	18.9404	19.0351	18.7964	18.9939	18.7205	18.3689	18.6011	17.8602	17.9985	18.5353	19.4805	17.487		19.0888	18.9112	19.6138	18.8477	19.004	18.9356		19.0367	+				NotDetected	Detected	NotDetected
596_pos	391.284	0.3861	18.2286	18.0287	17.8901	18.0189	18.0614	17.7643	17.9388	17.3106	17.0831	17.4959	18.3563	16.3976	17.5744	18.0536	18.1205	18.6741	18.0206	18.169	18.1139		18.3203	+				NotDetected	NotDetected	NotDetected
454_pos	86.0598	0.389	18.4334	18.7728	18.3973	18.5669	18.3817		18.5781	18.0556	17.4503	17.7671	19.5385	17.3008	18.2156	18.7153	18.3703	19.0147	18.1183	18.5212	18.4872		18.8017	+				Detected	NotDetected	Detected
397_pos	130.159	0.3945	19.1069	19.1096	19.1292	19.0897	19.1342		19.1271	19.197	18.3703	18.3617	20.6018	18.5278	19.2946	19.5282	19.0329	19.8661	19.037	19.366	19.5987	17.9603	19.284	+				Detected	NotDetected	NotDetected
432_pos	108.044	0.3948	18.3342	18.2923	18.3646	18.5581	18.0605		18.5135	18.5201	17.6699	17.4779	19.8732	17.2283	18.5594	18.5941	18.2637	19.1684	18.0916	17.9834	19.0473		18.3588	+				Detected	NotDetected	Detected
398_pos	453.618	0.3953	19.2555	19.5688	19.0871	19.345	18.8566	18.4154	18.8793	18.5644	18.3819	18.8788	19.6014	17.0813	18.95	19.5718	19.2403	20.25	19.3368	19.5023	19.4174		19.5806	+				NotDetected	NotDetected	NotDetected
405_pos	148.042	0.3999	18.8799	19.1283	18.6388	18.9287	18.5056	17.9792	18.4806	17.9431	17.8805	18.361	19.4756	17.5452		18.7498	18.9365	19.5266	18.7509	18.7921	18.5531		18.8155	+				NotDetected	NotDetected	Detected
415_pos	410	0.4097	19.1172	19.0914	18.9785	19.3909	19.2058	18.5978	19.2333	18.6688	18.2432	18.5966	19.6459	17.7177	18.7443	19.4525	19.2297	19.7063	19.081	19.1249	19.3362		19.2098	+				NotDetected	NotDetected	Detected
417_pos	175.952	0.4107	18.1822	18.0046	18.017	18.3002	18.0645		17.8451	17.6973	16.8262	17.9293	19.0083	16.8618	18.696	18.6776	18.2484	18.6741	17.617	18.2802	18.4385	18.432	18.2674	+				NotDetected	NotDetected	NotDetected
551_pos	223.976	0.4174	19.1651	19.1972	19.0389	19.327	19.1954		19.2171	18.2994	18.3563	18.5905	19.3304	17.7962	18.713	19.4175	19.207	19.7905	19.1179	19.0862	19.3581		19.3059	+				NotDetected	NotDetected	NotDetected
453_pos	245.1	0.4366	18.015	18.3285	18.2204	18.5457	18.3534		18.0352	17.9702	17.934	17.6051	18.8364	16.8677		18.5316	18.4691	18.6931	18.2551	18.1671	18.476	18.1354	18.4113	+				NotDetected	Detected	NotDetected
450_pos	330.1	0.44	18.3666	18.4959	18.353	18.5831	18.2591	17.9139	18.0094	17.4468	17.5684	18.1562	18.2679	16.3712		18.3789	18.3352	19.1626	18.3969	18.4978	18.1356		18.6566	+				NotDetected	Detected	NotDetected
455_pos	869.122	0.4458	19.527	19.4585	19.2977	19.4766	19.3088	18.8426	19.3574	18.8113	18.4899	18.8893	19.7548	17.6916	19.1494	19.8693	19.4713	20.0642	19.3637	19.509	19.8183		19.588	+				NotDetected	NotDetected	NotDetected
479_pos	231.141	0.4477	18.0467	18.0987	18.1534	18.191	18.0852		18.2824	17.7392	17.2661	17.6025	18.5904	16.8764		18.6329	18.6027	18.62	17.8498	18.1309	18.6469		18.1783	+				NotDetected	Detected	NotDetected
206_pos	80.9475	0.4541	18.6927	18.6764	18.6914	18.9653	19.1224		19.1067	18.8484	18.1198	18.0893	19.8995	17.7482		20.2843	19.2633	19.3009	18.9601	19.6263	19.9999		19.1027	+				Detected	NotDetected	NotDetected
463_pos	101.071	0.4558	16.6906	17.0434	15.776	17.2351	17.0433		15.9314	21.0442	20.6453	21.54	22.2152	20.2029		21.4444	21.2176	21.6498	21.1134	21.3137	21.508	20.6551	21.2156	+				NotDetected	NotDetected	NotDetected
458_pos	240.231	0.4637	18.1842	18.2521	18.1086	18.3097	18.0957	17.7608	18.2243	17.4707	17.5619	17.7612	18.7005	16.8051	17.9986	18.4579	18.2637	18.7792	18.0504	18.2106	18.4632		18.153	+				NotDetected	NotDetected	NotDetected
330_pos	72.0442	0.4653	19.826	19.8185	19.7586	20.0083	19.8958	19.1602	19.806	19.3739	19.1154	19.4792	20.5886	18.3732	19.7809	20.2314	19.9638	20.349	19.8096	19.9084	20.0862		20.0016	+				NotDetected	NotDetected	NotDetected
470_pos	420.331	0.4688	19.4015	19.4606	19.4552	19.522	19.4022		19.3066	18.7119	18.6475	18.8682	19.8651	17.8291		19.7136	19.5669	20.1256	19.4779	19.5543	19.6845	18.5706	19.6931	+				Detected	Detected	NotDetected
456_pos	175.096	0.4701	18.0715	17.3945	18.3789	18.7443	17.9854	18.085	18.5275	17.9925	17.47	17.7565	19.3365	17.752	19.0975	18.0378	18.4525	18.5954	18.176	18.1246	18.5667		18.5263	+				NotDetected	NotDetected	NotDetected
473_pos	531.144	0.4731	15.1906	17.072	15.479	14.6909	16.4878	17.3677	16.036	17.0365	17.108	17.7204	18.4899	16.3821		18.3165	18.3703	18.8607	18.1402	18.3219	18.3947		18.4123	+				NotDetected	Detected	NotDetected
367_pos	169.001	0.4838	17.5019	17.7225	17.3905	17.7252	17.6558		17.7639	18.3746	16.6482	17.8136	19.3835	17.7594	17.9506	18.0388	17.7653	18.1775	17.3504	17.5939	17.994		17.818	+				Detected	NotDetected	NotDetected
499_pos	302.305	0.487	17.874	18.0378	17.8619	18.0613	17.962	17.4295	18.1806	17.184	16.9873	17.2889	18.2613	16.4279	17.4503	18.3846	17.8973	18.354	17.872	17.8897	18.3745		17.8353	+				NotDetected	NotDetected	NotDetected
523_pos	199.169	0.4885	17.9817	17.718	17.7226	17.6369	17.743		18.2884	17.5446	17.0782	17.4616	18.4099	16.805		18.4964	17.945	18.342	17.8845	18.002	18.4061		18.1495	+				Detected	NotDetected	NotDetected
585_pos	171.14	0.4919	18.6064	18.6376	18.5719	18.5978	18.6566	17.7046	18.6317	18.1712	17.2884	18.421	19.7045	18.0582	19.2501	18.4951	18.5694	19.5028	18.4572	18.5225	18.6977		18.6519	+				NotDetected	NotDetected	NotDetected
500_pos	107.967	0.5021	19.4099	18.9151	18.9317	19.1709	19.248	18.7619	19.4905	20.24	18.3011	18.156	21.3624	17.9082		20.8091	19.643	19.1799	19.0845	19.5543	20.4402		19.3837	+				NotDetected	Detected	Detected
504_pos	829.129	0.5032	18.9786	19.1775	18.7541	19.0147	18.5547		18.3616	17.7365	18.0095	18.6281	18.7932	17.108	18.4402	18.9605	18.7662	19.7011	18.857	19.0338	18.8095		19.0821	+				NotDetected	NotDetected	NotDetected
514_pos	394.352	0.5172	17.7709	17.771	17.8283	18.1681	17.7738		17.8845	17.1438	16.9921	17.384	18.1149	16.1889		18.0991	17.8997	18.3631	18.0906	17.9407	18.0434		18.1293	+				Detected	NotDetected	NotDetected
524_pos	700.626	0.5275	17.9099	17.8916	17.9291	17.8833	17.9989		18.326	17.3692	16.8943	17.4007	18.7141	17.5744		18.9275	18.3902	18.4464	17.7276	18.1202	19.5153		18.2607	+				NotDetected	Detected	NotDetected
529_pos	153.064	0.5296	19.7487	19.5455	19.6937	19.8627	20.0553		20.0256	20.0161	19.4246	19.6278	22.2458	19.1393	21.0742	21.0527	20.3395	20.3545	19.8611	20.1791	21.2356		20.0119	+				Detected	NotDetected	NotDetected
464_pos	337.105	0.5363	18.0852	17.9121	18.0874	18.3803	18.2404	17.8151	18.4058	18.0803	17.3851	17.6696	19.2976	16.8477	18.132	19.4154	18.4942	18.6277	18.2031	18.4659	19.5049		18.3874	+				NotDetected	NotDetected	NotDetected
550_pos	111.066	0.5554	19.516	19.1807	19.4739	19.5427	19.8192	19.3133	20.0197	19.4951	18.8144	19.1197	20.3418	18.4833		19.9494	19.6833	19.9884	19.2951	19.217	20.0704		19.5056	+				NotDetected	NotDetected	NotDetected
625_pos	83.0599	0.5571	18.1748	18.4833	18.4912	18.3902	18.5147	17.5936	18.5806	17.8531	17.4096	17.7533	19.0553	16.7906		18.8803	18.6982	18.8129	18.3617	18.3892	18.7607	17.7769	18.2864	+				NotDetected	Detected	NotDetected
540_pos	135.12	0.5714	18.4964	18.3992	18.3742	18.4029	18.3	17.4835	18.4859	18.6207	17.6254	17.6833	20.5202	17.8092	18.6448	18.1827	18.4846	18.9538	18.1215	18.3253	18.9082		18.5095	+				NotDetected	NotDetected	Detected
573_pos	367.093	0.5811	18.2021	18.4043	18.2481	18.1587	18.1155	17.4875	18.1342	17.2783	17.3414	17.6737	18.4265	16.4581		18.4057	18.1989	18.8843	18.209	18.2162	18.4023		18.2321	+				NotDetected	NotDetected	NotDetected
574_pos	422.012	0.5818	17.9022	18.1996	17.8955	18.1162	17.95		17.9661	17.0862	17.0235	17.4597	18.1798	16.5746		18.3343	18.0603	18.503	17.7019	17.928	18.2835		18.0959	+				Detected	Detected	NotDetected
564_pos	280.162	0.5863	18.1664	17.822	17.9679	18.1583	17.8803		18.1809	17.011	17.163	17.3144	18.2982	16.3157		18.3631	18.0291	18.5792	18.0095	18.0444	18.2909		18.0318	+				NotDetected	NotDetected	Detected
525_pos	158.095	0.5875	17.9552	17.7934	17.6928	17.95	17.9036		17.9783	17.5551	16.9742	17.4678	18.7428	17.1322	18.5978	18.205	17.8533	18.8763	17.803	18.1173	18.2861		18.1411	+				NotDetected	NotDetected	Detected
580_pos	449.993	0.5915	19.4879	19.4106	19.1791	19.4364	19.5199		19.3384	19.0511	18.3959	18.9463	20.3366	17.8434		20.3036	19.5359	20.0139	19.422	19.7371	20.0838		19.5843	+				Detected	NotDetected	NotDetected
581_pos	870.124	0.5916	18.2363	18.1539	17.9027	18.2002	17.9746		18.0541	17.4941	17.0866	17.4825	18.5153	16.5204	17.6778	18.6833	18.2318	18.9019	18.1669	18.4389	18.4279		18.5518	+				Detected	NotDetected	Detected
587_pos	418.1	0.6	19.758	19.8873	19.8534	19.5374	19.4015	19.3966	18.8963	18.6694	18.855	19.2786	19.8415	17.7334	19.3494	19.6839	19.5518	20.7082	19.6269	19.7597	19.4746		19.858	+				NotDetected	NotDetected	Detected
602_pos	468.39	0.6154	17.6563	17.729	17.395	17.7641	17.6283	17.0886	17.8362	18.2054	16.6992	17.0491	19.2434	17.6879		18.0321	17.7555	18.2077	17.4517	17.6044	18.0136		17.8375	+				NotDetected	NotDetected	NotDetected
608_pos	123.09	0.6214	18.113	18.3094	18.1547	18.1803	18.1247		18.4918	18.4806	17.2859	17.6296	19.5404	17.3841		18.5562	18.2935	18.6554	17.9256	18.0078	18.3591		18.1686	+				NotDetected	NotDetected	Detected
708_pos	125.071	0.6249	20.4806	20.4426	20.3429	20.5318	20.4511		20.4885	20.4713	19.5972	19.8898	21.8826	19.1283	20.5445	20.7388	17.3411	15.7664	13.3816	14.8904	15.7195	19.4299	14.8696	+				Detected	NotDetected	NotDetected
618_pos	456.112	0.6315	18.3846	18.5315	18.4511	18.6003	18.182		17.6559	17.2878	17.4464	18.0078	18.3651	16.507		18.6213	18.2917	19.3457	18.3874	18.5802	18.4538		18.657	+				Detected	NotDetected	NotDetected
627_pos	116.143	0.6406	20.0678	20.0478	19.9161	20.166	19.8554		19.8636	19.9634	19.0975	19.3624	21.3189	18.7198	20.0589	20.221	20.0469	20.897	19.7498	19.9428	20.287	18.6833	20.1372	+				Detected	NotDetected	NotDetected
445_pos	294.951	0.644	20.1001	19.7776	19.9057	20.2586	20.0491	20.0406	20.3184	20.5901	19.2392	19.4565	21.5963	19.2314		20.7856	20.5179	20.3653	19.9724	20.2305	20.8638		20.2752	+				NotDetected	Detected	NotDetected
527_pos	74.0598	0.6619	18.8943	19.0238	19.0265	19.0302	18.9433		19.0256	18.5941	17.9556	18.2185	19.6977	17.5813	18.9042	19.2763	18.8843	19.5153	18.807	19.1643	19.2998	18.4141	19.0238	+				Detected	NotDetected	NotDetected
657_pos	62.0488	0.6642	18.3431	18.3809	18.2945	18.5483	18.4182		18.5619	18.0531	17.2817	17.7855	19.3732	17.1423		18.6003	18.2161	18.9151	18.3846	18.3658	18.7514		18.4864	+				NotDetected	Detected	NotDetected
647_pos	198.185	0.672	18.007	17.906	17.8431	18.086	17.5719		18.0965	17.1097	17.205	17.386	18.3707	16.5376		18.4776	18.0655	18.8049	17.6488	17.7951	18.4451		17.9836	+				Detected	Detected	Detected
671_pos	657.096	0.6801	19.3094	19.4102	19.1994	19.1246	18.8415		18.7641	14.635	11.197	12.8024	11.2421	11.8765	18.5404	15.1398	18.9999	20.1779	19.0589	19.011	19.0775		19.2931	+				NotDetected	NotDetected	Detected
695_pos	57.0697	0.7064	19.1376	19.0545	18.9361	19.1577	19.0536		19.3916	18.6316	18.2256	18.5781	19.7607	17.7091	19.1087	19.5524	19.1044	19.9229	19.0744	19.1946	19.5733	18.1801	19.3014	+				Detected	NotDetected	NotDetected
734_pos	447.027	0.7128	18.1045	18.1474	18.0873	18.2702	18.0072		18.04	17.3337	16.8791	17.8887	18.4886	16.3216	17.7055	18.5056	17.2449	17.2552	16.8148	14.5498	17.8974		13.3334	+				NotDetected	NotDetected	NotDetected
701_pos	65.0188	0.7156	19.2748	19.1198	19.1676	19.3282	19.5069	18.7814	19.4293	19.5297	18.3572	18.7487	20.5521	18.3867		20.933	19.578	19.7413	19.1044	19.5461	20.749	19.9534	19.4619	+				NotDetected	NotDetected	NotDetected
718_pos	115.122	0.7333	19.5302	19.5056	19.4555	19.6145	19.6039		19.7895	17.8743	18.6729	18.8651	19.2565	17.0883		19.7711	19.5372	19.9044	19.1807	19.4293	19.8223	17.8418	19.4429	+				NotDetected	NotDetected	Detected
912_pos	111.116	0.7474	17.9994	17.5312	17.8341	17.8163	17.7553		17.8899	18.5649	17.0662	16.8182	19.6928	17.5264		18.1089	17.9477	18.3987	17.8907	17.7998	18.2105		17.8718	+				Detected	NotDetected	Detected
745_pos	75.0995	0.7669	17.7579	18.1819	17.7742	18.0384	17.7853		17.9529	17.1966	17.0477	17.4506	18.4019	16.6033		18.1578	17.7818	18.259	17.7792	17.8717	18.2607		17.9636	+				NotDetected	NotDetected	Detected
748_pos	136.063	0.7674	15.3517	15.6959	16.5481	16.5351	14.625		17.2457	18.6764	17.9146	17.9809	20.4842	17.6469	19.2687	18.7432	18.9142	19.1478	18.4113	18.5417	19.1007		18.8309	+				NotDetected	NotDetected	NotDetected
753_pos	395.052	0.773	19.1485	19.0128	19.0181	19.1156	18.9872	18.4806	18.951	19.107	18.2721	18.3888	20.0531	17.5087		20.1502	19.331	19.6118	18.9586	19.5302	19.9122		19.3074	+/-	[M]+, [M-H]-			NotDetected	Detected	NotDetected
773_pos	149.059	0.797	19.1113	19.1807	19.1535	19.119	19.0536	18.5429	18.9766	18.5644	18.1557	18.3803	19.5034	17.6307	19.7911	19.1443	19.4113	19.643	18.8459	18.8873	19.3717		19.0004	+				NotDetected	NotDetected	NotDetected
781_pos	679.075	0.8116	17.9554	18.0444	18.0862	17.8247	17.9509		17.9247	17.3489	17.0051	17.6187	18.5439	16.386		18.3572	18.1854	18.8393	17.9249	18.3218	18.3305		18.3984	+				Detected	NotDetected	NotDetected
791_pos	559.166	0.8293	19.32	19.6816	19.1494	19.2045	18.8498	18.3561	18.7319	17.7003	18.2248	18.9775	18.7153	16.9324	18.6436	18.7243	18.9832	20.3584	19.184	19.119	18.4579		19.5147	+				NotDetected	NotDetected	Detected
959_pos	108.044	0.8325	18.4222	18.2627	18.3208	18.4071	18.4859		18.5773	18.2738	17.5498	17.7184	19.5923	17.3945	18.4872	18.7481	18.1478	18.9662	18.1989	18.3162	18.8903		18.5391	+				Detected	NotDetected	NotDetected
811_pos	149.023	0.8463	20.5085	20.4559	20.4248	20.607	20.4951	19.9023	20.7	20.3602	19.8338	20.0491	22.2281	19.6776		21.0202	14.8509	17.4727	16.9819	14.1969	17.2358		11.9261	+				NotDetected	NotDetected	NotDetected
812_pos	454.119	0.8475	18.4925	18.4793	17.9417	18.0628	18.1742	17.2974	18.12	17.2347	17.4262	17.76	18.4279	16.2838		18.7028	18.2848	19.0801	18.2379	18.4125	18.5441		18.5018	+				NotDetected	NotDetected	NotDetected
819_pos	251.989	0.8521	18.9972	19.0222	18.8641	19.0055	18.9785	18.2495	19.1527	18.0094	18.0435	18.4154	19.1241	17.5437	18.5806	19.0509	19.0401	19.565	18.9239	18.7943	19.2794		19.2226	+				NotDetected	NotDetected	NotDetected
856_pos	162.058	0.8905	18.9757	19.0722	18.9336	18.9448	18.8702	18.1879	18.6136	18.3354	18.0539	18.6436	19.9605	18.1524	19.5675	19.2242	19.0075	19.7895	18.8539	19.0167	19.0566		19.146	+				NotDetected	NotDetected	NotDetected
831_pos	226.216	0.8966	18.1545	18.0141	17.7285	18.1924	17.8314		17.9339	17.3513	16.9798	17.5778	18.3598	16.2549		18.23	18.0112	18.5606	17.959	18.2568	18.1292		18.3192	+				Detected	NotDetected	Detected
881_pos	82.0341	0.9149	17.8112	17.8784	17.808	18.0404	17.8216	17.6683	17.959	17.6101	16.8637	17.3184	18.7213	16.8866		18.8439	17.9865	18.3744	17.735	18.0033	19.1962	18.8102	17.9442	+				NotDetected	NotDetected	NotDetected
877_pos	223.976	0.9213	19.2617	19.2138	19.0623	19.3638	19.287	18.8559	19.6015	18.2524	18.2998	18.5906	19.3931	17.799	18.917	19.4733	19.2313	19.7425	19.1365	19.2036	19.2454		19.317	+				NotDetected	NotDetected	NotDetected
890_pos	473.956	0.9309	15.2159	16.7458	16.6114	15.1338	17.0551	19.2407	16.4441	18.3282	18.7192	18.9687	19.5458	17.5413		19.6173	19.7771	20.1427	19.4312	19.4258	19.4484		19.6308	+				NotDetected	NotDetected	Detected
952_pos	59.0485	0.9352	19.1742	18.7825	18.8429	18.9058	18.853		18.9692	18.4646	17.9416	18.2017	19.9293	17.3772	18.8883	19.3747	19.0681	19.3796	18.7163	18.653	19.3346		18.8123	+				NotDetected	NotDetected	NotDetected
898_pos	417.095	0.9388	19.7271	19.8265	19.5594	18.2046	19.3523		18.9327	18.3381	18.722	19.0283	19.5531	17.5231	19.2018	19.4585	19.3443	20.4006	19.4772	19.7034	19.3945		19.7927	+				Detected	NotDetected	NotDetected
1052_pos	315.125	0.9503	17.8608	18.0236	18.0014	18.142	18.0568	17.497	17.8129	17.1524	17.0394	17.3174	18.3377	16.5268	17.6462	18.3812	18.0536	18.2952	17.9362	17.9474	18.3161		17.9794	+				NotDetected	NotDetected	NotDetected
913_pos	664.457	0.9575	19.6741	19.6376	19.4272	19.7056	19.5201	19.0356	19.5465	18.7028	18.6293	18.9394	19.8405	17.8983		19.7608	19.4552	20.1244	19.3973	19.5611	19.7574		19.6064	+				NotDetected	Detected	NotDetected
922_pos	169.001	0.9675	17.6605	17.6146	17.5946	17.81	17.9046		17.8171	18.2951	16.4339	18.0014	19.5202	17.3498	18.2849	18.0814	17.989	18.1838	17.4419	17.7858	18.1284		17.8176	+				Detected	NotDetected	NotDetected
928_pos	482.405	0.9689	18.2691	18.4306	18.2073	18.5143	18.2385		18.1375	17.3763	17.2841	17.8266	18.5225	16.444		18.5173	18.2748	19.0276	18.2047	18.4492	18.5082		18.5608	+				NotDetected	Detected	NotDetected
931_pos	272.08	0.97	19.3311	19.3764	19.0407	19.3053	18.9639		18.8048	18.0005	18.2386	18.7544	19.4131	17.1063	18.5644	19.3416	19.1096	19.9728	19.2242	19.0845	19.2986		19.4188	+				NotDetected	NotDetected	Detected
942_pos	102.055	0.9833	19.011	18.9757	18.859	19.0128	18.6683	18.3032	18.772	18.9709	17.944	18.1457	19.9288	17.8414	18.7825	19.1235	18.8333	19.6023	18.6434	18.741	19.1478		18.7836	+				NotDetected	NotDetected	NotDetected
945_pos	436.112	0.9894	19.0174	19.0766	18.7985	19.1568	18.6718	18.1035	18.4758	17.9076	17.9186	18.5619	18.7814	16.8391	18.4872	18.9278	18.8803	19.7161	18.9999	18.9728	18.8581		19.0589	+/-	[M+H]+, [M-H]-			NotDetected	NotDetected	NotDetected
947_pos	266.005	0.9901	18.2017	18.3321	18.1758	18.5721	18.3602		18.7051	17.7459	17.4328	17.7529	18.7421	16.9787		18.534	18.7096	18.8833	18.1975	18.2277	18.6787		18.5719	+				Detected	Detected	Detected
958_pos	211.168	0.9983	18.0244	17.6051	17.7752	18.0094	17.7412	17.453	18.2636	17.2708	17.1776	17.4037	18.4443	16.2337	17.4798	18.1991	17.9568	18.5954	18.1706	18.0923	18.3855		18.0537	+				NotDetected	NotDetected	NotDetected
956_pos	582.037	1.0003	19.2162	18.9092	18.9471	19.1359	19.1534		19.2968	18.7771	18.2061	18.3916	19.8943	17.8188	18.8081	19.9586	19.2106	19.3945	18.9567	19.247	19.8916	19.1626	19.1709	+				Detected	NotDetected	NotDetected
1056_pos	179.091	1.0024	17.4342	17.9247	18.0055	18.4291	18.1627	17.0562	18.3356	17.2965	17.195	17.4516	18.8589	17.254	18.2808	18.4621	18.2482	18.3895	18.4766	17.641	18.1971		18.166	+				NotDetected	NotDetected	Detected
975_pos	558.17	1.0183	19.7792	20.0142	19.5285	19.7985	19.1241		19.3897	17.9886	18.713	18.6767	19.1057	17.1627	18.9804	19.7755	19.2938	20.8883	19.5824	19.6883	19.7588		19.8253	+/-	[M+H]+, [M-H]-			Detected	NotDetected	NotDetected
996_pos	89.06	1.0312	18.3098	18.2423	18.6718	18.7186	18.3689	17.8967	18.6363	17.8561	17.7764	17.5699	19.5082	17.1517	18.5656	18.7706	18.5391	18.7198	18.7921	18.1725	18.6566		18.4044	+				NotDetected	NotDetected	Detected
994_pos	344.014	1.0402	19.0633	19.1276	18.9879	19.2012	18.8941	18.3357	18.741	17.9199	18.0973	18.4673	18.9062	17.158	18.4646	18.8953	18.8488	19.7343	18.9832	19.0704	18.7531		19.1443	+				NotDetected	NotDetected	Detected
802_pos	175.096	1.0601	17.8925	17.3352	18.3185	18.3491	18.2434		18.3905	18.1625	17.7132	18.1655	19.3267	17.724	19.166	18.5597	18.4753	19.247	18.7932	18.1219	18.5834		18.3732	+				Detected	NotDetected	NotDetected
985_pos	526.431	1.062	17.8823	17.7919	17.7427	17.9908	17.7863		17.9571	17.1295	16.9907	17.5053	18.4022	16.2311		18.0452	17.7051	18.5531	17.8949	18.1336	18.1742		18.187	+				NotDetected	NotDetected	Detected
1012_pos	218.106	1.0644	18.0075	18.0313	17.9388	18.3424	18.2255	17.2546	18.0918	17.2576	17.1745	17.5661	18.5121	16.3809	17.8604	18.2106	18.1326	18.5531	18.3572	18.2376	18.597		18.3587	+				NotDetected	NotDetected	NotDetected
1257_pos	153.064	1.0708	19.8953	19.8488	19.6718	19.9072	19.8413		19.979	20.1309	19.1913	19.334	22.2623	19.1275	21.0814	21.0227	20.2102	20.4071	19.713	20.0773	20.6794		20.0406	+				Detected	NotDetected	NotDetected
1022_pos	447.027	1.0774	18.2591	18.353	17.9039	18.1942	18.1539		17.9501	17.1087	16.8308	17.5795	18.4348	16.4213	17.5853	18.4753	17.9706	18.8457	18.087	18.3468	18.2948		18.2681	+				Detected	NotDetected	NotDetected
1028_pos	338.341	1.0816	18.5917	18.4925	18.4872	18.6861	18.5941		18.4592	17.7675	17.6189	18.0496	18.8732	17.0785	18.2345	18.8446	18.6741	19.0437	18.5029	18.5069	18.7803		18.6601	+				Detected	NotDetected	Detected
876_pos	230.14	1.0821	20.3182	20.279	20.1606	20.4389	20.2763		20.3714	19.3229	19.4706	19.8707	20.6517	18.334		20.6397	20.4053	20.8727	20.3497	20.3107	20.7801	19.8436	20.4759	+				Detected	NotDetected	NotDetected
1031_pos	829.982	1.0835	20.9413	20.8857	20.8595	20.9659	21.0279		21.0874	10.9619	11.5774	14.078	13.3024	10.0788		17.0502	21.0066	21.0728	20.8356	20.8674	21.5904		20.875	+				NotDetected	NotDetected	Detected
1020_pos	83.06	1.0886	18.3233	18.1973	18.236	18.6601	18.4113	17.7836	18.1602	18.1678	17.2756	17.9221	19.2081	16.8316		18.8961	18.6257	19.2423	18.1975	18.366	19.1018		18.3444	+				NotDetected	Detected	Detected
1038_pos	302.305	1.0912	17.6206	17.828	17.7481	18.1899	17.9607		18.0351	17.2932	17.2446	17.3452	18.3118	16.4665		17.9934	17.9651	18.3206	18.0116	17.8803	18.1855	17.6743	18.0873	+				Detected	NotDetected	NotDetected
997_pos	86.0598	1.1039	18.4141	18.2423	18.4991	17.9223	18.2506	17.7334	18.4766	17.6189	17.4333	17.2701	19.1452	16.9904	18.2396	18.616	18.3398	18.9972	18.2026	18.2137	18.7243		18.432	+				NotDetected	NotDetected	Detected
1071_pos	829.129	1.1144	19.1519	19.175	18.9072	18.9548	18.7727	18.066	18.6276	17.601	17.8995	18.5619	18.7542	16.7868	18.5706	19.2174	18.7862	19.726	18.919	19.0623	19.0785		19.1359	+				NotDetected	NotDetected	NotDetected
1072_pos	330.1	1.1149	18.3047	18.4259	18.2074	18.4899	18.1794		18.0081	17.0845	17.3838	17.9523	18.5378	16.3602		18.5559	18.3216	19.13	18.4525	18.3345	18.0923		18.5375	+				NotDetected	Detected	Detected
1077_pos	447.347	1.1226	18.2193	18.3732	18.1851	18.4592	18.3182		18.1235	17.3973	17.2914	17.7675	18.6694	16.6185	18.0075	18.4659	18.2297	18.7953	18.2287	18.3334	18.4196		18.4686	+				NotDetected	NotDetected	NotDetected
1080_pos	272.969	1.1254	21.3348	21.2633	21.3381	21.5723	21.3721	21.0484	21.5769	21.1732	20.6212	20.896	22.343	20.1982	21.2826	21.7606	21.6378	21.958	21.3548	21.6582	21.9507		21.5583	+				NotDetected	NotDetected	NotDetected
1081_pos	94.0649	1.126	19.5295	19.6299	19.5056	19.7271	19.3945	18.7846	19.3966	19.2817	18.8933	18.8477	20.08	18.1133		19.6382	19.5874	20.247	19.4673	19.575	19.5762		19.6694	+				NotDetected	Detected	Detected
1082_pos	377.326	1.1265	17.9282	17.935	17.8691	18.1753	17.9875	17.2229	18.1814	17.2688	17.0537	17.3296	18.4124	16.5369	17.6107	18.5501	18.0412	18.5004	17.7928	18.0605	18.5418		17.8853	+				NotDetected	NotDetected	NotDetected
1193_pos	206.089	1.131	18.1947	18.1968	18.2546	18.4636	18.2833	17.7786	18.3789	17.3959	17.4528	17.6271	18.5467	16.7996	18.1504	18.5594	18.343	18.8175	18.2476	18.3293	18.8448		18.477	+				NotDetected	NotDetected	NotDetected
1105_pos	245.1	1.1337	17.8578	18.096	18.2734	18.2349	18.0318		18.3507	17.9496	17.9584	18.0053	19.1468	16.9487	18.6914	18.9519	18.2705	19.039	18.8923	18.5173	19.2186	18.1999	18.6876	+				NotDetected	NotDetected	NotDetected
1079_pos	280.163	1.1355	17.9798	18.278	17.9192	18.3209	17.9338	17.4747	18.2261	17.3335	17.3015	17.549	18.6293	16.618	18.0916	18.6741	18.141	18.5505	18.1218	18.2731	18.5943		18.2655	+				NotDetected	NotDetected	NotDetected
1252_pos	337.105	1.1359	18.2498	18.3219	18.1633	18.6353	18.6601	17.8121	18.7034	18.4085	17.5656	17.7342	19.4445	16.8678	18.0548	19.4991	18.4429	18.2181	18.1302	18.5467	19.4265		18.5204	+				NotDetected	NotDetected	Detected
1096_pos	420.016	1.1372	18.919	18.9356	18.6706	18.9092	18.7857	18.1265	18.4348	17.9377	17.9395	18.276	19.0836	17.1359	18.3831	19.3156	18.8446	19.4894	18.6624	18.9586	19.0142		19.0401	+				NotDetected	NotDetected	NotDetected
1260_pos	231.14	1.1381	17.9708	18.3048	18.1042	18.2765	18.1356		18.1765	17.4643	17.2493	17.475	18.4925	16.4383	17.7917	18.3631	18.2152	18.6375	18.1051	18.2071	18.5505		18.3831	+				Detected	NotDetected	NotDetected
1094_pos	211.109	1.1393	17.8825	17.85	17.7669	18.0631	17.8425		17.9942	16.8706	16.9734	17.2829	18.1401	16.6364		17.8643	17.9125	18.2134	17.8064	17.8504	18.2183		17.9704	+				NotDetected	Detected	NotDetected
1099_pos	331.107	1.1397	18.6525	18.7868	18.5518	18.6879	18.4032		18.22	17.7119	17.5872	18.0948	18.7879	16.7678	18.4606	18.8621	18.3551	19.4918	18.5121	18.8384	18.6051		18.8666	+				NotDetected	NotDetected	Detected
1100_pos	148.042	1.1397	18.7564	18.6954	18.6448	18.6211	18.3532	17.9467	18.442	17.9609	17.8535	18.4099	19.7343	17.5465	19.432	18.779	18.7975	19.7198	18.5646	18.5978	18.7878		18.7299	+				NotDetected	NotDetected	NotDetected
1269_pos	333.299	1.1408	18.089	18.163	18.0734	18.2134	17.8959		18.126	17.142	17.353	17.532	18.6124	16.5442	17.8841	18.4951	18.1781	18.8488	18.2018	18.2778	18.3674		18.3874	+				Detected	NotDetected	Detected
980_pos	165.113	1.1424	19.9548	20.011	19.8621	20.1494	19.9653	19.4272	20.0424	19.6293	19.2205	19.7509	21.2859	19.3874		20.2671	20.0827	20.6495	19.9126	20.0461	20.3707	19.5556	20.1326	+				NotDetected	Detected	NotDetected
1110_pos	72.0806	1.1451	19.2114	19.0818	19.0464	19.116	18.9442		19.0896	18.7253	18.1991	18.624	20.0945	17.5327	19.0036	19.4874	18.9297	19.8616	19.0005	19.0906	19.503	20.5753	19.2415	+				Detected	NotDetected	NotDetected
1083_pos	330.336	1.1565	17.4328	17.6898	17.7373	18.1965	17.8332		17.9909	17.0599	17.0444	17.0362	18.3489	16.5108	17.6283	18.2056	17.9026	18.1975	18.0222	17.7736	18.3403		18.128	+				NotDetected	NotDetected	NotDetected
1191_pos	102.09	1.1576	18.0808	18.0073	17.9785	18.02	17.9877		18.1704	17.7704	17.1928	17.3723	18.9634	16.8911	18.1288	18.4594	18.1463	18.5717	17.7917	17.7073	18.4291		18.0543	+				NotDetected	NotDetected	NotDetected
1124_pos	368.033	1.1585	19.7662	19.527	19.5824	19.758	19.7096	19.1889	19.782	19.8753	18.681	19.1317	20.6642	18.2076	19.6057	20.827	19.9423	20.1527	19.4806	20.1994	20.9275		19.918	+				NotDetected	NotDetected	Detected
1129_pos	131.081	1.1625	20.2555	20.1535	20.2706	20.1417	20.0601	19.432	20.1791	19.9629	19.2245	19.4416	21.7811	19.0138		20.5636	20.0522	20.6934	19.9926	20.0933	20.549		20.2162	+				NotDetected	Detected	NotDetected
1009_pos	57.0696	1.1626	19.1235	19.1812	19.0616	19.2717	19.2376	18.3973	19.1969	18.6694	18.2806	18.5791	19.5153	17.7487		19.2162	19.2257	19.6897	19.0046	18.9491	19.2563	18.7051	19.3443	+				NotDetected	NotDetected	NotDetected
1229_pos	275.275	1.1631	18.084	18.0427	18.1555	18.2952	18.0994		18.5769	17.4495	17.3481	17.2826	18.7684	16.7751	17.9531	18.5606	18.2905	18.5856	18.1023	18.1519	18.6563		18.2716	+				NotDetected	NotDetected	NotDetected
920_pos	189.113	1.1644	20.2058	20.2446	20.0923	20.2668	20.1725	19.5049	20.2258	19.3489	19.2146	19.5914	20.3599	18.7706		20.4399	20.13	20.8296	20.1974	20.261	20.5063	19.7921	20.3307	+				NotDetected	NotDetected	NotDetected
1134_pos	311.185	1.1668	19.9234	19.8661	19.8666	19.9768	19.9052	19.3036	19.9131	18.9032	19.1124	19.2679	20.116	18.3617	19.5134	20.3019	19.8893	20.5594	19.9676	19.9013	20.3222		20.0922	+				NotDetected	NotDetected	Detected
1141_pos	456.112	1.1719	18.4237	18.6833	18.447	18.6405	18.2715		17.9927	17.3024	17.3649	18.0444	18.1608	16.5669		18.6124	18.3063	19.3267	18.3918	18.6822	18.3403	18.5706	18.4793	+				NotDetected	NotDetected	NotDetected
1247_pos	135.12	1.1778	18.5862	18.3273	18.2384	18.6833	18.4484	17.7171	18.7129	18.4799	17.5828	17.8091	20.0183	17.7412	18.8963	18.4989	18.4382	18.752	18.1733	18.0978	18.5268		18.1612	+				NotDetected	NotDetected	NotDetected
1151_pos	75.0997	1.179	18.0198	17.7962	17.6189	17.8963	17.7747		17.9785	17.3358	17.0123	17.408	18.4617	16.4974		18.1609	16.3718	14.8932	16.065	16.9072	15.8164		17.6245	+				Detected	NotDetected	NotDetected
1155_pos	200.164	1.1808	18.0555	18.1882	17.7823	18.2535	17.9643		18.167	17.3142	17.4981	18.7465	18.7513	16.9123		18.4677	18.0913	18.9042	18.1529	18.2899	18.4672		18.3931	+				Detected	NotDetected	NotDetected
1159_pos	107.967	1.1856	19.1485	19.0193	19.1121	19.2968	19.7321	18.6833	19.3909	20.3739	18.0937	18.3425	21.3883	18.2809	19.722	20.6335	19.5849	19.3789	19.0756	19.4545	20.4387		19.2042	+				NotDetected	NotDetected	NotDetected
1164_pos	101.115	1.1891	18.9102	19.1283	19.0731	18.999	18.8722	18.3234	18.9972	18.9887	18.2221	18.4127	20.104	17.8655	18.8539	19.4813	19.1912	19.6612	18.9131	18.9766	19.2439		19.092	+				NotDetected	NotDetected	Detected
1235_pos	257.099	1.1918	18.0548	18.0955	17.6158	18.1438	17.8779	17.3712	18.0202	17.0694	17.5495	17.5778	18.3409	16.2753		18.2633	18.0363	18.7864	17.9477	18.1558	18.333		18.2479	+				NotDetected	Detected	NotDetected
1178_pos	271.085	1.1981	19.9018	20.0356	19.7382	19.9848	19.7646		19.5996	18.3705	18.8341	19.1529	19.5806	17.5619	19.29	20.0139	19.5793	20.5996	19.8813	19.9462	19.9713		20.1305	+				Detected	NotDetected	NotDetected
1183_pos	125.071	1.2013	20.3264	20.3959	20.4217	20.5938	20.4464	19.6021	20.5719	20.4726	19.5582	19.8125	20.599	19.0147	20.56	20.6809	20.3874	21.0071	20.1676	20.2368	20.7379		20.4123	+				NotDetected	NotDetected	NotDetected
1184_pos	165.99	1.2014	19.2664	19.3054	19.1477	19.1585	19.0888	18.4429	19.094	18.4525	18.1376	19.1832	19.7098	17.6594		19.2783	19.2548	19.9029	19.0148	19.1167	19.3227		19.2809	+				NotDetected	NotDetected	NotDetected
1190_pos	395.052	1.2047	18.8127	18.7858	18.7109	18.9131	19.1215		19.078	19.146	17.7385	18.3519	19.9558	17.8919	19.0888	19.8521	19.1527	19.4646	18.8863	19.0758	20.2544		19.209	+				NotDetected	NotDetected	Detected
1192_pos	80.9475	1.2055	19.2042	18.7953	18.9776	19.0897	19.1978		19.2743	19.3284	17.9064	18.1613	20.2022	18.0319		20.651	19.3362	19.2493	18.6624	19.0315	20.8636		19.041	+				Detected	NotDetected	Detected
1197_pos	294.951	1.2116	20.1139	19.8374	20.0247	20.4163	20.5947		20.8113	20.2459	19.6462	19.4231	21.644	19.1215	20.2384	20.8639	20.5929	20.4908	20.1372	20.6009	21.0099		20.3775	+				Detected	NotDetected	NotDetected
1201_pos	367.093	1.2154	18.3973	18.5467	18.2486	18.4361	18.1874	17.6829	18.0249	17.6757	17.5419	18.041	18.3945	16.7042		18.4057	18.268	19.0958	18.069	18.4043	18.3273	18.1156	18.525	+				NotDetected	Detected	NotDetected
1210_pos	391.284	1.2235	18.0939	18.0342	17.6813	17.9962	18.1598	17.3752	18.14	19.555	17.3106	17.7369	20.7243	18.8384		18.3088	18.1393	18.5954	17.8745	17.9686	18.0876		18.0734	+				NotDetected	NotDetected	NotDetected
1215_pos	119.126	1.2267	19.3185	19.334	19.197	19.405	19.2186	18.6051	19.4659	12.0755	16.4846	16.3669	13.1967	15.4603		13.8771	19.3732	20.1852	19.0695	19.2313	19.7008		19.3746	+				NotDetected	NotDetected	Detected
1219_pos	136.063	1.2292	18.6148	18.2971	18.8249	18.6296	18.6891	17.8651	18.8086	18.5195	17.8971	17.9844	20.7031	17.5571	18.8813	18.9365	18.9072	19.0739	18.5115	18.516	19.0359		18.6648	+				NotDetected	NotDetected	NotDetected
1226_pos	62.0489	1.2357	18.5719	18.1691	18.3631	18.8113	18.4397	17.3829	18.2645	17.8132	17.3749	17.7881	18.999	16.9498		18.4713	18.3846	19.0056	18.2987	18.2662	18.6954		18.4823	+				NotDetected	Detected	NotDetected
1228_pos	88.1118	1.2392	20.2202	20.2521	20.0879	20.1258	19.8697		19.8218	19.5688	19.1241	19.4713	20.7184	18.5631	20.0553	20.2162	19.857	20.6164	19.9176	20.0004	20.1758		20.1614	+				Detected	NotDetected	Detected
1233_pos	403.305	1.2409	18.1132	17.9774	17.8328	18.2779	17.9034	17.5589	18.1499	18.0154	17.2159	17.6358	19.6347	16.6252	17.6034	18.2619	18.294	18.3817	18.215	18.3059	18.2968		18.2194	+				NotDetected	NotDetected	Detected
1241_pos	163.075	1.2471	18.4184	18.4127	18.3601	18.5961	18.6233		18.4884	17.611	17.6185	17.9333	18.8689	16.8015	19.2186	18.6483	18.5768	19.0827	18.5843	18.6233	18.7432		18.7597	+				NotDetected	NotDetected	Detected
1256_pos	207.124	1.2491	19.0949	19.0643	18.984	19.2169	19.1587		19.2299	18.3424	18.2307	18.5315	19.4022	17.5153	18.8853	19.4724	19.1635	19.6317	19.0027	19.0073	19.4958		19.2945	+				NotDetected	NotDetected	Detected
1282_pos	65.0188	1.2498	19.4759	19.2337	19.2555	19.5638	19.6281	18.9161	19.6378	18.8253	18.6112	18.741	19.9083	17.7574		20.5166	19.5725	19.8903	19.1326	19.6536	20.6385		19.5391	+				NotDetected	NotDetected	Detected
1268_pos	130.159	1.2698	19.0419	19.1519	18.8558	19.2548	18.8234	18.2178	18.945	19.0897	18.1034	18.5303	19.9714	17.9191	19.1905	19.5886	18.9548	19.7045	18.7943	19.0669	18.3389		18.0987	+				NotDetected	NotDetected	Detected
1272_pos	103.131	1.2739	19.7693	19.7215	19.7679	19.7769	19.6136		19.7222	19.3867	18.8692	19.0958	20.3776	18.3188		19.7803	19.8353	20.3315	19.6478	19.7857	20.0558	18.3817	19.7862	+				NotDetected	Detected	NotDetected
1277_pos	226.216	1.279	17.7489	17.7216	17.676	17.9514	17.8057	17.4533	17.9619	17.4023	17.0768	17.9577	18.5953	16.7639		18.1684	17.8604	18.6209	17.7715	17.9009	18.2148		18.0152	+				NotDetected	NotDetected	Detected
1309_pos	88.0755	1.2818	20.623	20.7806	20.6856	20.8785	20.681		20.7586	20.3051	19.97	20.072	21.5996	19.4198	20.7161	20.9747	20.6364	21.3232	20.6194	20.656	20.9906	20.1477	20.7901	+				Detected	NotDetected	NotDetected
1281_pos	240.231	1.2836	18.145	18.1449	18.0467	18.2831	18.0722	17.6271	18.075	17.4035	17.3115	17.811	18.8661	16.629	18.1128	18.1748	18.5493	18.951	18.1575	18.3866	18.247		18.4881	+				NotDetected	NotDetected	Detected
1476_pos	394.352	1.3064	17.7245	18.197	17.7476	18.0399	17.6683		17.9762	16.9613	17.0652	17.3072	18.2166	16.4093	17.4006	18.326	17.9558	18.344	17.9327	17.9783	18.234		18.106	+				Detected	NotDetected	NotDetected
1315_pos	199.169	1.3177	20.7051	18.1243	20.5046	20.7755	20.4389		17.8353	18.5083	18.6694	17.4001	18.1699	17.5844	17.4492	19.8213	21.0611	20.2688	21.0356	19.8081	20.1637		17.9759	+				Detected	NotDetected	NotDetected
1316_pos	192.138	1.3183	18.5834	17.9745	18.0446	18.5147	18.4306		22.7367	17.3303	17.3187	17.9598	18.5966	16.4803	17.7334	19.1635	18.4754	18.9951	18.0688	18.4301	19.03		18.4251	+				Detected	NotDetected	NotDetected
1336_pos	55.054	1.3352	17.9338	17.8053	18.3139	18.5843	19.0211		18.5681	17.6514	17.5664	18.6845	19.4029	16.8759	18.4293	18.2557	18.1099	18.9596	18.2983	18.2833	18.4168	18.0709	18.4429	+				Detected	NotDetected	NotDetected
1335_pos	116.107	1.3392	18.3881	18.2934	18.2842	18.4073	18.2209	17.5538	18.4833	17.9365	17.152	17.9927	21.9679	17.2073	18.1522	18.8083	18.4172	19.204	18.1875	18.3705	18.6436		18.3498	+				NotDetected	NotDetected	NotDetected
1364_pos	435.213	1.369	20.6668	20.7567	20.7073	20.4612	20.6148		21.0124	16.4193	15.892	16.665	10.1112	13.6482		11.5059	20.0875	20.5663	20.2728	20.2602	20.8348		20.5719	+				Detected	NotDetected	Detected
1372_pos	379.149	1.3728	18.9897	18.6925	18.9519	18.7673	19.1139	17.6584	19.3516	11.5134	14.1791	14.6027	12.5963	15.1863		13.3045	18.2335	18.7399	18.1103	18.4579	19.5121	18.0984	18.8405	+				NotDetected	NotDetected	NotDetected
1373_pos	680.456	1.3732	19.1527	19.5843	19.0976	19.2478	19.1945	19.2671	19.4195	19.8052	19.5004	19.622	20.7566	18.904		20.7961	19.6142	19.4154	19.6653	19.6787	19.4839	18.6937	19.7349	+				NotDetected	NotDetected	NotDetected
1380_pos	206.166	1.3744	20.1359	20.0018	20.7404	20.0562	19.8958	20.0949	20.2664	18.9349	19.9733	19.3087	20.0828	18.0444		20.4102	19.9505	20.0984	19.9442	19.7426	20.4486		20.1832	+				NotDetected	NotDetected	Detected
1411_pos	529.247	1.3855	18.4699	18.6341	19.6269	18.5781	18.9052	19.0757	19.3443	17.7801	19.0748	18.1273	18.9462	16.3323		20.4619	19.0428	19.0552	18.4154	18.9042	18.7684	18.366	19.0092	+/-	[M+H]+, [M-H]-			NotDetected	NotDetected	NotDetected
1423_pos	536.348	1.3896	19.1222	19.2774	20.0558	19.0211	19.0616	18.8692	19.5436	18.0692	19.1709	18.4915	19.224	17.1846		20.3304	18.9131	18.9804	19.1856	19.2297	18.7243		19.386	+				NotDetected	NotDetected	Detected
1431_pos	549.343	1.391	20.3591	20.2329	20.8413	20.4837	20.3566	19.709	20.5001	17.9969	20.1742	18.6606	19.3824	17.3475		21.3787	19.7884	19.5625	19.6822	20.217	19.5725	18.6221	20.0958	+				NotDetected	NotDetected	NotDetected
1436_pos	611.333	1.3916	18.778	18.9068	18.8306	19.0763	18.8113	18.8883	19.1864	16.2332	14.1564	16.6781	12.4424	14.9157		20.3182	18.9219	18.7597	18.731	19.3436	18.8081		19.1452	+				NotDetected	NotDetected	Detected
1507_pos	1184.72	1.3922	19.6293	19.6612	19.5843	19.2517	19.8405	17.7894	19.4653	18.121	17.8391	17.9529	19.4646	17.4207		18.9999	18.3009	18.6776	18.2625	18.6436	18.9824		18.5263	+				Detected	NotDetected	Detected
1440_pos	415.356	1.394	18.8364	18.7039	18.5954	18.9385	18.6787		18.6914	15.0222	16.4392	10.2766	14.8026	12.9643		13.659	13.5396	12.9326	12.3869	14.3054	15.4019		17.0915	+				Detected	NotDetected	NotDetected
1466_pos	636.288	1.4104	18.9346	18.6507	18.747	18.6112	19.1668	18.1287	19.4272	18.4973	17.5855	18.2689	19.7993	17.6699		19.8207	18.919	18.9962	18.2837	19.1053	19.7404	18.9346	19.3902	+				NotDetected	NotDetected	NotDetected
1471_pos	429.373	1.4147	20.8307	20.9368	20.7937	20.9087	20.8677		20.679	17.6292	17.2023	17.4119	18.8504	16.7625		18.5574	17.7529	13.4184	15.938	16.5458	14.3323		12.5474	+				Detected	NotDetected	NotDetected
1482_pos	586.288	1.4188	19.151	18.8631	18.6914	18.6257	18.8732	18.3032	18.9683	18.5123	17.7861	18.3794	19.7883	17.6297		19.4081	19.0913	18.917	18.516	19.225	19.3847		19.4409	+				NotDetected	NotDetected	NotDetected
1487_pos	965.58	1.4229	20.7927	21.2356	21.921	21.3757	20.763	20.7122	21.5909	18.2742	21.4015	18.6099	19.4522	17.364		22.5642	21.0695	19.9728	20.7972	21.2208	20.2146	18.2269	21.2104	+				NotDetected	NotDetected	Detected
1495_pos	675.391	1.4258	18.919	19.0046	18.4552	18.7964	18.2739		18.2299	17.7144	17.8091	18.0946	18.8559	16.7673		19.0562	18.7717	19.1585	18.4484	18.8176	18.8057		18.9336	+				Detected	NotDetected	Detected
1506_pos	535.353	1.4293	16.4781	16.7769	15.8591	16.5775	16.1226	18.0789	16.9056	17.795	18.1739	18.029	18.9935	16.9353		18.9394	18.7911	18.985	18.4085	18.8186	18.9394		18.857	+				NotDetected	NotDetected	Detected
1508_pos	564.312	1.4294	20.4106	20.2679	20.1672	20.2702	20.0428	19.4251	20.5276	17.4132	18.8843	18.2922	18.6203	16.424		20.3888	19.8823	20.5108	19.5069	20.3824	20.0352	18.6269	20.4836	+				NotDetected	NotDetected	NotDetected
1519_pos	520.355	1.4315	20.9881	20.8007	20.7437	21.2923	20.7881	20.186	21.0066	17.4782	20.1338	18.5254	19.2368	17.4068	18.2371	21.175	20.9631	20.8359	20.711	20.9648	20.8823		21.1678	+				NotDetected	NotDetected	Detected
1522_pos	637.383	1.4322	18.776	19.0392	19.6305	19.4443	19.0009	19.0562	19.386	18.5295	18.9879	18.6049	19.6632	17.6058		20.7854	19.5831	18.9346	18.9538	19.3994	19.8472	19.1418	19.1937	+	[M+Na]+	low score: Amarouciaxanthin A	low score: Amarouciaxanthin A: [M+Na]+: 0.534	NotDetected	NotDetected	NotDetected
1524_pos	562.365	1.4323	18.4348	18.64	18.5212	18.9672	18.3317	18.0149	18.5978	17.3409	17.7958	17.8986	18.6335	16.509		19.0048	17.6357	16.2755	12.2339	12.8525	11.5784		18.6752	+				NotDetected	NotDetected	NotDetected
1525_pos	579.379	1.4324	18.5289	18.5781	19.0704	19.6317	18.9549	18.2891	19.0536	18.3626	18.3362	18.2018	19.5259	17.5849		19.2258	18.9766	18.6495	18.3393	18.7977	19.1982	17.8543	18.6064	+				NotDetected	NotDetected	NotDetected
1530_pos	595.34	1.4335	21.1153	21.1489	20.9394	21.3294	21.0851	20.5053	21.2122	18.2343	20.3014	18.0977	20.0361	18.0593	18.8155	21.426	20.9691	21.2612	21.1241	21.1911	21.0704		21.294	+				NotDetected	NotDetected	Detected
1532_pos	798.367	1.4343	18.9596	18.8873	18.7846	18.6925	18.9121		18.7879	11.7045	15.0154	13.402	16.1696	12.2832		16.9859	17.5784	15.2244	14.1733	14.5194	16.1911		16.1863	+				Detected	NotDetected	NotDetected
1537_pos	625.422	1.4355	18.4806	18.9012	19.3006	19.7465	18.6341	18.4766	19.0174	17.6818	18.6003	18.1057	18.8885	16.7633		19.4801	19.1544	19.0491	18.5404	19.161	19.4274		18.86	+				NotDetected	NotDetected	Detected
1539_pos	613.271	1.4367	18.5781	18.5744	18.3066	18.7985	18.4859	17.8676	18.5926	17.7299	17.745	17.833	18.9412	16.8374		18.6948	18.5966	18.9829	18.4015	18.2465	18.9163		18.9092	+				NotDetected	NotDetected	NotDetected
1540_pos	643.433	1.4369	18.3501	18.6891	19.1078	19.3487	18.2425	18.1463	18.4538	18.151	18.23	18.2182	19.372	17.3093		19.0083	19.0202	19.2223	18.2617	18.4846	19.1175	17.9828	18.9062	+				NotDetected	NotDetected	NotDetected
1541_pos	949.587	1.437	23.3857	23.5775	23.3135	23.9667	23.1906	22.5689	23.7203	16.9734	22.8857	19.677	19.4286	17.5297		24.1049	23.4306	22.6353	23.0523	23.5701	22.6836	20.4525	23.6074	+/-	[M+H]+, [M-H]-			NotDetected	Detected	Detected
1546_pos	615.402	1.4379	19.472	19.4686	19.5712	20.2238	19.1913	19.0073	19.6475	18.0686	19.209	18.5732	19.1004	17.2132		19.95	19.7365	19.4793	19.0455	19.2289	19.0392	18.337	19.3994	+	[M+H]+	low score: Amarouciaxanthin A	low score: Amarouciaxanthin A: [M+H]+: 0.545	NotDetected	NotDetected	NotDetected
1547_pos	367.336	1.4381	19.6251	19.3973	19.4497	20.5137	19.7537		19.9037	9.5764	14.8074	9.70603	14.1423	14.2867		16.8806	11.0114	13.4948	17.47	12.9836	13.391		11.4394	+				Detected	NotDetected	NotDetected
1548_pos	492.323	1.4383	24.7422	24.8171	24.6787	25.2392	24.6038		24.8241	21.2086	23.0941	21.039	23.2177	21.29	21.8988	24.8459	24.7477	24.6834	24.6127	24.7784	24.6827	24.2808	24.8991	+				Detected	NotDetected	NotDetected
1549_pos	597.39	1.4384	19.5276	19.9558	20.1422	20.5951	19.3653	19.4299	19.8783	17.8682	19.323	18.4677	19.018	17.0047		20.2301	19.9307	19.6136	19.6595	19.7868	19.3895	18.9307	19.7873	+				NotDetected	NotDetected	NotDetected
1558_pos	725.277	1.4408	19.367	19.376	19.3785	19.9681	19.3487	18.6269	19.6458	17.9092	18.5656	18.5778	18.6982	17.1173		19.6364	19.5141	19.9278	19.4592	19.3014	19.1864		19.5082	+				NotDetected	NotDetected	Detected
1560_pos	744.371	1.4413	19.9577	20.4303	19.7662	21.1539	19.4753	18.6353	19.5289	18.447	18.9567	19.0401	19.5199	17.5929		19.0932	19.7825	20.4941	19.4251	19.96	19.6366		19.917	+				NotDetected	NotDetected	Detected
1564_pos	354.072	1.4425	22.3826	22.6082	22.2585	22.7912	22.306		22.4837	9.86701	9.41125	12.0475	13.9782	14.0085		15.0485	10.9316	15.4958	7.96339	16.6785	15.7885		16.4248	+				Detected	NotDetected	NotDetected
1565_pos	369.351	1.4432	19.5972	19.6329	19.4892	21.5441	19.7181		20.3516	10.2784	12.6132	14.3507	15.1362	15.1023		15.6017	15.8457	14.9721	14.0994	15.3025	16.3187		11.6988	+				Detected	NotDetected	NotDetected
1569_pos	516.33	1.4463	19.146	19.1267	19.022	19.2679	19.1709	19.0311	19.483	17.5426	18.1864	18.117	18.8327	16.6081		19.7597	19.0073	19.4925	18.3631	19.5448	19.4237	18.098	19.7814	+				NotDetected	NotDetected	NotDetected
1578_pos	622.368	1.4505	18.4057	18.6937	18.2134	19.2756	18.3036	17.5178	18.0759	17.3591	17.5574	17.8776	18.4407	16.4845		18.3817	18.387	19.0428	18.0358	18.8518	18.5667		18.9907	+				NotDetected	NotDetected	NotDetected
1586_pos	1172.73	1.4524	18.0846	18.3469	18.1145	18.3646	18.22	17.0147	18.4064	18.1139	17.2974	17.5236	19.1803	17.2599		18.4589	18.1806	18.529	17.9472	18.0014	18.3684		18.119	+				NotDetected	NotDetected	NotDetected
2072_pos	679.447	1.4586	20.1974	20.5512	22.2633	20.2305	20.4046	21.3198	20.4859	17.5317	21.529	19.5056	19.3909	19.13	20.1359	22.9702	21.5741	21.9323	21.5089	21.7945	21.9397		21.7972	+				NotDetected	NotDetected	NotDetected
1604_pos	319.058	1.4591	18.2412	18.4978	18.5082	19.2407	18.6507		19.0473	11.9975	16.1077	9.10449	12.8959	15.1524		9.39778	12.1477	17.9938	12.7858	14.3326	17.3903		17.0887	+				Detected	NotDetected	NotDetected
1606_pos	487.298	1.4595	18.2436	18.3005	18.4251	18.7652	17.9651		18.5042	18.2947	17.1712	17.8552	19.4193	17.2787		18.5579	18.3304	19.1799	17.7445	18.3302	18.5597		18.6436	+				Detected	NotDetected	NotDetected
1608_pos	1276.89	1.4601	18.2507	18.2387	18.332	18.7487	18.1858	17.7454	18.5631	17.5728	17.4998	17.782	18.4766	16.7557		18.5276	18.3093	18.9239	17.9636	18.4739	18.4766	18.1843	18.1788	+				NotDetected	NotDetected	NotDetected
1612_pos	504.324	1.4617	19.4726	19.5185	19.8039	20.0383	19.0775	18.8249	19.3638	12.5588	14.6406	13.6358	16.0288	12.5676		15.3338	20.0698	20.5631	19.3443	19.579	20.1775		19.6988	+				NotDetected	NotDetected	NotDetected
1625_pos	1297.85	1.468	19.0731	19.2893	18.9442	19.0687	19.0428	18.2654	19.0491	17.801	18.0648	18.2436	19.0005	16.8967		19.197	18.8518	19.2763	18.7985	19.0984	18.9023	18.2759	18.8983	+				NotDetected	NotDetected	NotDetected
1624_pos	178.122	1.4681	20.1422	20.1156	20.1464	20.1762	20.1831	20.4453	20.6427	19.7609	19.1709	20.6418	20.9601	18.9635		20.3807	21.3744	21.6662	21.2853	20.1631	20.4457	19.7787	20.2038	+	[M+H]+	DEP_178.1226_15.3	DEP_178.1226_15.3: [M+H]+: 0.697	NotDetected	NotDetected	NotDetected
1627_pos	1222.85	1.4686	19.7531	19.7927	19.5276	19.5606	19.5455	18.741	19.6885	17.7619	18.8218	17.8169	19.3523	17.0051	18.6027	19.8513	19.4127	19.9524	19.4064	19.5173	19.7911		19.5499	+				NotDetected	NotDetected	Detected
1628_pos	1398.93	1.4689	17.8895	17.9494	17.9559	17.8783	17.8241		17.9305	13.3515	14.7005	15.9344	14.8556	10.6368		17.9708	18.0225	18.4908	17.5914	17.7372	18.2057		17.9798	+				Detected	NotDetected	NotDetected
1630_pos	386.061	1.4709	18.3132	18.4334	18.1032	19.0906	18.1631		18.4779	14.6297	13.7822	12.0834	14.3729	13.7692		15.5636	15.1131	11.4033	16.654	16.1538	17.5629		11.977	+				Detected	NotDetected	NotDetected
1633_pos	563.227	1.4715	19.0383	18.6856	18.4182	18.9268	18.919	18.177	18.9317	17.7534	17.9305	18.0156	18.9622	16.8784		19.3677	18.5681	19.2439	18.2434	18.9131	19.1819		18.8207	+/-	[M+H]+, [M-H]-			NotDetected	NotDetected	Detected
1637_pos	1264.89	1.4724	19.0464	19.1734	18.9121	19.1027	18.966	18.1171	19.0101	18.0347	18.298	18.3984	19.2068	17.1477		19.4161	18.7299	19.2671	19.0165	18.9307	18.4766	18.0314	18.95	+				NotDetected	NotDetected	NotDetected
1641_pos	784.301	1.4731	21.2619	21.4067	20.8033	21.1256	21.0812	20.1734	21.7318	18.6676	19.8559	19.0687	20.2348	17.715	19.1929	21.7484	21.1805	21.3152	20.7709	21.1063	21.5995		21.4689	+/-	[M+Na]+, [M+Acetate]-			NotDetected	NotDetected	NotDetected
1642_pos	1256.84	1.4734	18.3646	18.6064	18.3262	18.3452	18.3219	17.7216	18.5727	18.3624	17.6925	17.7418	19.5955	17.3429		19.0669	18.3173	18.6776	17.9813	18.4579	18.8952		18.5467	+				NotDetected	NotDetected	Detected
1649_pos	406.233	1.4751	19.1585	19.656	19.5033	20.7692	19.2186		19.5244	16.7562	16.3672	14.5402	10.0898	12.5116		15.1592	12.3933	16.5468	13.702	11.7853	15.2126		13.1158	+				Detected	NotDetected	NotDetected
1660_pos	385.178	1.4764	17.8893	17.9467	18.005	18.1129	18.0183	18.6776	18.1985	18.8539	18.8081	18.7503	19.503	18.2875		20.4106	20.5578	20.5622	19.7432	20.6397	20.2517	21.227	19.9047	+				NotDetected	Detected	NotDetected
1667_pos	1214.81	1.4774	19.1401	19.317	18.9586	19.5787	19.0247	18.1176	19.2289	18.1426	18.6173	18.4543	19.1676	17.2776		19.4164	19.2702	19.0984	19.0464	19.0625	19.4683		19.1368	+				NotDetected	NotDetected	Detected
1673_pos	1138.75	1.4777	22.3548	22.5213	22.2729	22.2919	21.9702	21.3975	22.4203	18.9536	21.0825	18.6822	20.5352	18.6101		22.444	22.0213	22.1119	21.8826	22.2478	21.9319	21.729	22.3674	+/-	[M+NH4]+, [M-H]-			NotDetected	NotDetected	NotDetected
1677_pos	1296.85	1.4783	18.5147	18.9944	18.5569	18.6257	18.4673	17.703	18.7005	18.136	17.7356	17.943	19.5171	17.388		18.8467	18.6448	18.7921	18.2267	18.4306	18.8523		18.7706	+				NotDetected	NotDetected	Detected
1680_pos	1306.94	1.4786	17.7195	17.9348	17.6866	17.9664	17.7708		17.9673	15.6726	14.3583	13.792	16.3561	12.2345		13.5513	17.7389	16.291	9.63028	16.6594	13.9265		17.7044	+				Detected	NotDetected	NotDetected
1692_pos	1242.81	1.4799	19.0984	19.4706	19.0984	19.9239	18.8682		19.3096	18.1836	18.9042	18.5928	19.3031	17.3516		19.5082	19.4545	19.1824	19.0783	19.2671	19.066	18.4511	19.225	+				Detected	NotDetected	NotDetected
1693_pos	1176.78	1.4805	18.3078	18.6112	18.3594	18.7476	18.2188		18.2822	17.2657	17.7312	17.9315	18.567	16.2531		18.7447	18.8176	19.236	18.0587	18.6971	18.7674		18.5606	+				Detected	NotDetected	Detected
1695_pos	1225.81	1.4813	18.4863	18.7476	18.3803	18.9423	18.1337	17.6429	18.4337	18.1084	18.0047	18.0731	19.3581	17.3148		18.7684	18.6868	18.8477	18.3892	18.5493	18.2949		18.5417	+				NotDetected	NotDetected	Detected
1702_pos	1312.88	1.4829	18.016	18.324	18.1816	18.4997	18.3462		18.0633	17.3923	17.5724	17.6915	18.5934	16.5909		18.6741	18.332	18.4673	18.2346	18.4196	18.1099		18.4779	+				NotDetected	NotDetected	Detected
1703_pos	1229.81	1.483	18.3484	18.6471	18.4361	18.6494	18.5467	17.4769	18.6552	18.1055	17.7721	17.788	19.3545	17.2621		18.8813	18.5069	18.5069	18.2891	18.31	18.8311		18.4951	+				NotDetected	NotDetected	Detected
1719_pos	371.162	1.4887	18.7164	18.9577	18.4251	18.0457	19.0897		19.1401	20.0161	19.0589	19.4701	21.2871	19.5036		21.0755	21.1311	21.2836	20.2529	21.1799	21.1268	23.1087	20.6051	+/-	[M+H-H2O]+, [M-H]-			Detected	NotDetected	NotDetected
1721_pos	1141.75	1.4898	18.5493	18.9471	18.6529	18.6305	18.4885	17.6759	18.7697	18.487	17.8767	17.999	19.8049	17.5223		18.952	18.4182	18.599	18.0014	18.6088	18.9514	18.0296	18.3831	+				NotDetected	NotDetected	NotDetected
1733_pos	988.649	1.4946	19.107	19.1519	18.8426	19.1096	18.8324	18.1443	18.9052	17.9959	18.2998	18.3619	19.1909	17.0959		19.2274	18.9121	19.2154	18.7889	19.0193	18.8883	18.4964	18.9719	+				NotDetected	NotDetected	NotDetected
1748_pos	1146.33	1.4986	18.2207	18.859	18.3569	18.919	18.8436	18.1778	19.0362	17.799	16.9666	18.1315	18.9764	16.6034		20.0687	18.9785	18.9924	18.9962	18.806	20.3817	19.8446	19.0945	+				NotDetected	NotDetected	NotDetected
1750_pos	1074.31	1.4994	18.548	19.2968	18.7153	19.3118	19.2202	18.5556	19.1471	18.0693	16.9888	18.6624	19.3382	17.0106	18.7782	18.8239	19.2602	19.4553	19.1151	18.92	20.734		19.4192	+				NotDetected	NotDetected	NotDetected
1752_pos	995.624	1.4995	18.0468	18.1707	18.1121	18.2183	18.1239	17.6946	18.1936	9.26532	15.5519	11.6092	17.5341	15.3734		18.9452	17.9251	18.5754	17.7301	17.9862	18.9385	19.2098	18.0495	+				NotDetected	NotDetected	NotDetected
1765_pos	1002.28	1.5051	17.7689	18.2914	18.0139	18.4168	18.3148		18.3716	17.328	17.4581	17.7898	18.5442	16.5356	17.8787	19.1193	18.0598	18.6444	18.3831	18.0271	19.6148	19.3399	18.5047	+				Detected	NotDetected	NotDetected
1802_pos	909.613	1.5124	18.8138	18.9069	18.6644	18.971	18.6269	18.2316	18.5966	17.6502	17.9643	18.2763	19.0589	16.9764	18.3417	19.2862	18.7299	19.5218	18.9691	19.1577	19.0338		19.0766	+				NotDetected	NotDetected	Detected
1805_pos	932.622	1.5128	16.9232	16.6986	16.9971	17.3881	15.4529	17.8303	15.9683	18.0269	17.9775	17.9964	19.2236	17.1893		18.9042	18.5134	18.8333	17.9558	18.8803	18.8185	18.2717	18.5002	+				NotDetected	NotDetected	NotDetected
1807_pos	1011.61	1.5132	18.3817	18.3383	18.4511	18.3246	18.5806	18.0641	18.6376	17.2481	17.724	17.7221	18.806	16.616		19.2931	18.3646	18.7871	18.3066	18.6624	19.2931	19.0633	18.3312	+				NotDetected	NotDetected	NotDetected
1810_pos	403.306	1.5135	20.9375	21.6219	20.9061	20.7187	20.0695		20.6323	18.8843	20.5778	18.9481	18.0925	17.7139	18.3096	21.2929	21.0867	21.3076	17.8178	22.0338	18.2121		21.3561	+				NotDetected	NotDetected	NotDetected
1818_pos	223.976	1.514	18.6168	18.1679	19.166	18.8583	18.3321		18.1871	17.0949	18.2202	18.5843	18.9102	17.0314	18.2189	19.4366	19.236	19.7113	19.0176	19.1651	19.3445		19.254	+				NotDetected	NotDetected	NotDetected
1821_pos	863.549	1.5143	19.3414	19.4538	19.3959	19.3311	18.8672	18.4991	18.8538	18.7542	18.3602	19.2579	19.7951	17.6438		19.5537	19.1113	20.0753	19.4833	19.3465	19.3457	18.5134	19.4497	+				NotDetected	Detected	NotDetected
1842_pos	759.226	1.5156	19.3987	20.2794	20.0433	20.9339	19.979	20.4859	20.1519	17.7734	19.0527	18.8428	19.0421	17.2603		19.7326	19.8717	20.279	20.4402	21.2441	20.692	19.2454	20.3077	+				NotDetected	NotDetected	NotDetected
1844_pos	1022.66	1.5158	16.7023	17.2678	16.0271	16.6344	17.2681	18.0867	16.7385	18.8911	18.5082	18.5171	20.1888	17.9794		19.4484	19.066	19.4852	18.4673	19.0383	18.4912	18.5095	18.8732	+				NotDetected	NotDetected	NotDetected
1852_pos	758.229	1.517	20.0046	21.0025	20.5556	21.4267	20.58		20.9749	18.2115	19.4043	18.4119	19.3896	17.3338		21.4697	20.4696	20.8199	20.8247	20.7705	21.1104		20.7795	+				Detected	NotDetected	Detected
1855_pos	950.634	1.5172	20.1317	20.327	20.0469	20.1775	19.9686	19.3987	20.1321	17.3296	19.921	17.6445	19.3066	17.4132		20.5343	20.1573	20.3425	19.5911	20.0629	19.9215	19.6758	19.9409	+				NotDetected	Detected	NotDetected
1859_pos	758.223	1.5173	15.0661	17.2092	17.1544	14.0289	16.9821	20.906	15.6583	19.1881	20.3005	21.2938	21.8534	20.0571	20.9322	20.6172	21.2207	21.6728	20.2391	21.6865	20.8064		21.0171	+				NotDetected	NotDetected	NotDetected
1864_pos	750.54	1.5175	19.3141	19.4029	19.2862	19.5231	19.3848		19.4958	15.429	13.6545	13.7931	12.2172	9.09143		14.8931	19.2341	19.8763	19.1237	19.2571	19.5588		19.247	+				Detected	NotDetected	NotDetected
1867_pos	1269.84	1.5177	19.3717	19.2486	19.3222	19.6436	19.4022	18.7542	19.4001	17.3253	18.806	18.2728	18.4361	16.6333		20.4025	19.0383	19.2809	18.7542	19.4196	19.1937	19.3088	19.113	+				NotDetected	NotDetected	NotDetected
1880_pos	427.378	1.5184	20.4225	20.2633	20.3711	19.9983	19.4859		20.4272	21.1952	20.0553	21.9584	22.5246	19.5076	21.4472	19.6287	21.0449	23.1189	20.3263	20.9776	20.276	20.8876	21.0856	+				NotDetected	NotDetected	NotDetected
1882_pos	853.25	1.5184	19.5644	20.0897	19.432	19.8359	20.2513	19.3274	19.8786	17.5113	18.1869	18.3398	19.2476	17.7265	19.516	19.3318	19.655	19.1717	20.2138	19.6954	19.6663		18.8017	+				NotDetected	NotDetected	NotDetected
1892_pos	966.627	1.5192	18.0509	18.3041	18.1963	18.3945	17.8895		18.357	18.2111	17.8422	17.7957	19.2786	17.3079		18.6148	18.2138	18.7446	18.0344	18.0932	18.501	18.0014	18.1214	+				Detected	NotDetected	NotDetected
1897_pos	1286.86	1.5194	20.0442	19.9389	19.9047	20.2621	19.8722	19.1701	19.7526	17.4756	19.5378	18.1677	18.8436	16.7766		20.7432	19.5562	19.7548	19.5562	19.8488	19.6353	19.6353	19.7575	+				NotDetected	NotDetected	NotDetected
1898_pos	834.248	1.5194	19.7208	19.9558	19.6296	20.0349	19.7362		19.8612	17.1626	18.5263	18.4966	18.5431	16.4064		20.3964	19.6382	19.9813	19.9018	20.5963	20.3133		20.2881	+				NotDetected	NotDetected	Detected
1902_pos	834.24	1.5196	16.7569	16.6341	16.1136	17.0374	16.3755	19.9747	16.6478	18.366	19.2508	20.1364	20.9324	18.9423	19.859	20.0854	10.6604	16.3659	11.1644	15.0058	15.5569		15.1471	+				NotDetected	NotDetected	NotDetected
1903_pos	836.235	1.5197	18.529	18.6364	18.4248	18.6012	18.4129	18.4043	18.3975	17.2018	17.2468	18.6589	19.5581	17.1248	18.4224	18.8313	18.6005	18.8291	18.5556	19.1249	18.8371		18.8526	+				NotDetected	NotDetected	NotDetected
1911_pos	660.306	1.5201	21.3584	21.3929	21.2142	21.1807	20.938	20.8244	21.3581	19.7679	19.555	19.7509	21.2893	18.806	20.7819	21.6156	21.5175	21.8951	21.2883	21.3318	21.52		21.5667	+				NotDetected	NotDetected	Detected
1919_pos	1358.92	1.5207	18.5917	18.8823	19.8307	18.8803	18.8292	18.215	18.6076	18.0927	19.1181	18.6876	19.5291	17.3551		20.2832	18.4306	18.9738	18.8732	19.1701	18.7005	18.2795	19.0265	+				NotDetected	NotDetected	NotDetected
1930_pos	1270.85	1.5211	19.8687	19.5417	19.8207	20.0862	19.8808	19.1864	19.8044	17.5885	19.1929	18.4021	18.8552	16.819		20.2746	19.3552	19.6299	19.4899	19.607	19.9347		19.6341	+				NotDetected	NotDetected	Detected
1934_pos	315.253	1.5215	16.4819	17.0304	15.7531	17.2454	17.279		17.3219	18.1099	18.2507	18.8176	19.709	16.7356	18.8091	19.4476	19.1227	19.9681	19.1716	19.3119	19.3982		19.4432	+				NotDetected	NotDetected	NotDetected
1951_pos	591.398	1.5225	19.1946	19.1115	19.0494	19.2465	19.3074	18.6185	19.2817	18.1041	18.2189	18.2885	19.5904	17.1646	18.6305	19.736	19.1946	19.722	19.1396	19.2799	19.5043		19.4027	+				NotDetected	NotDetected	NotDetected
1959_pos	902.27	1.5231	16.1152	13.7164	16.6856	15.7516	16.6764	18.9288	20.3388	17.0859	17.9711	18.0737	18.5874	16.4996		20.4423	19.6251	19.9302	19.3487	19.4632	20.1031	19.4813	20.62	+				NotDetected	NotDetected	NotDetected
1960_pos	832.242	1.5232	20.3109	20.364	20.2208	20.8968	20.094	20.4575	20.4149	18.8017	19.1001	20.6182	21.4137	19.4368	20.223	20.7556	20.5047	20.5741	20.432	21.1254	20.755		20.7483	+				NotDetected	NotDetected	Detected
1965_pos	838.239	1.5234	17.9577	18.1321	17.6971	18.4509	18.227	17.7168	18.3478	17.4331	17.4155	17.402	18.6424	16.6149		19.1275	17.9592	18.5685	18.3077	18.2611	19.6758	18.7531	18.525	+				NotDetected	NotDetected	NotDetected
1975_pos	625.4	1.5243	19.9201	19.9747	19.9585	20.1212	20.2074	20.0744	20.1313	18.4753	19.3122	19.0833	19.5792	17.6175	18.8049	21.0965	20.1057	20.2443	20.1494	20.6592	20.8114		20.4419	+				NotDetected	NotDetected	Detected
1976_pos	764.571	1.5244	21.7811	21.9584	21.6755	22.0827	21.4997	20.8004	21.5778	20.0651	21.03	20.4491	21.4974	16.2261	20.715	22.086	21.5717	22.271	21.4139	21.875	21.7484		21.7852	+				NotDetected	NotDetected	Detected
1977_pos	444.404	1.5246	15.8478	16.925	16.8378	16.7893	17.1926		16.6716	17.9202	18.017	18.3191	19.1937	16.3866		19.1755	17.3358	16.6977	12.9059	14.3412	14.1223		16.6392	+				NotDetected	Detected	NotDetected
1978_pos	615.179	1.5246	18.9257	19.0287	18.9464	19.2655	19.663	19.0879	19.3133	18.5659	17.8237	18.3414	19.6106	17.9412		19.0156	18.7782	18.9414	19.5347	19.4334	20.0849		19.0571	+				NotDetected	NotDetected	Detected
1979_pos	780.57	1.5247	18.9182	19.1241	18.8658	19.0602	18.8363	18.1475	18.89	17.6278	17.9629	18.1149	18.8477	16.7212	18.1092	19.3484	18.7198	19.3588	18.859	19.1937	19.2114		19.2352	+				NotDetected	NotDetected	Detected
1986_pos	799.275	1.525	19.4585	19.607	19.4057	19.3588	19.3831	18.8291	20.1602	17.2373	17.9375	18.0244	18.565	16.5383		20.2234	19.5115	19.7673	19.4078	19.421	20.0013	19.2817	20.1783	+				NotDetected	NotDetected	NotDetected
1992_pos	874.242	1.5253	15.1075	16.7993	15.5258	17.2429	17.1767		17.317	12.6676	14.1665	15.408	15.3623	13.7519		18.7421	17.9596	18.4443	17.8533	18.0114	18.4168	18.0944	18.8333	+				NotDetected	NotDetected	NotDetected
1998_pos	600.454	1.5255	21.0992	20.7495	20.7432	20.9094	21.1145		20.6367	19.6096	20.5653	20.5976	20.8752	18.8075		21.8065	21.2369	21.6369	21.0689	20.8828	21.5355		21.2925	+				Detected	NotDetected	NotDetected
2000_pos	695.444	1.5256	19.7276	20.0801	20.8694	22.0761	19.5108	19.4686	20.8139	19.0372	20.1506	19.6649	20.2708	18.1967		20.9567	20.3782	20.317	20.091	19.7248	19.6583	20.4642	20.0315	+				NotDetected	NotDetected	NotDetected
2010_pos	712.472	1.526	19.0281	18.986	19.4127	20.371	19.2291	18.0207	18.9794	18.635	18.8773	18.6002	19.7032	17.6982		19.6839	18.9433	18.4806	18.6729	18.447	19.3008	19.0064	18.8753	+				NotDetected	NotDetected	NotDetected
2013_pos	878.579	1.5264	19.2234	19.4429	19.1535	19.0722	19.0966	18.4686	19.2509	18.1386	18.1845	18.4326	19.2923	17.2512		19.2509	19.0347	19.3133	18.5212	19.1585	18.731	18.9082	19.0356	+				NotDetected	NotDetected	NotDetected
2022_pos	913.434	1.5268	18.4261	18.351	18.2791	18.4459	18.1838	17.759	18.2452	17.9544	18.0389	18.2183	19.2106	18.0477	18.3973	18.4726	18.7175	19.5004	18.5368	18.6833	18.3216		18.8763	+				NotDetected	NotDetected	Detected
2428_pos	746.283	1.5272	20.2802	20.2051	20.1565	20.0792	20.0684	19.7526	20.3332	18.4899	19.2942	18.7454	19.6542	17.4803	19.692	21.133	20.2733	20.7889	20.0206	20.0567	20.732		21.2386	+/-	[M+H-H2O]+, [M-H]-			NotDetected	NotDetected	Detected
2038_pos	1137.75	1.5282	16.8863	16.4624	16.4619	17.0961	17.0701	21.6022	16.5394	18.8081	21.6865	18.741	20.0789	18.1231		22.9422	21.9924	22.0707	21.6787	22.1636	21.8888	22.24	22.3656	+				NotDetected	Detected	NotDetected
2039_pos	1299.75	1.5283	18.1279	18.2698	18.1869	18.4859	18.3022	18.0068	18.3293	17.6423	17.6776	17.7375	18.7835	16.769		18.9615	18.6925	18.6566	18.3169	18.7911	18.7321	18.7028	18.5056	+				NotDetected	NotDetected	NotDetected
2041_pos	754.312	1.5285	18.6566	18.5855	18.5556	18.6281	18.8071	18.1413	19.3552	17.8145	17.2359	18.0019	19.0724	16.9503		19.6519	18.8641	19.1535	18.4925	18.6233	19.3682	18.3252	19.607	+				NotDetected	NotDetected	NotDetected
2051_pos	849.277	1.529	18.1766	18.8333	18.2885	18.7119	18.4141	17.8963	18.5884	17.1285	17.1798	17.7809	18.525	16.4993		19.092	18.6471	18.8488	18.5366	18.5095	19.225	18.3411	19.0027	+				NotDetected	NotDetected	NotDetected
2062_pos	547.505	1.5299	20.8985	21.0297	20.5874	20.7755	20.6905		21.4219	17.8186	19.8049	17.3956	19.2242	16.4888	17.8653	21.7065	20.6382	20.9134	20.6744	20.6364	21.4282		21.4342	+				Detected	NotDetected	Detected
2064_pos	542.156	1.5303	18.6185	18.312	18.4182	18.8631	18.7825		18.5681	17.5388	17.5284	17.9524	18.7567	16.6541		19.0525	18.623	19.1695	18.828	18.7867	19.0521		18.9321	+				Detected	NotDetected	NotDetected
2073_pos	816.258	1.5309	20.0966	20.4945	19.9999	20.1151	19.9423	19.3916	20.9428	17.45	18.7062	17.7643	18.6891	16.6547		21.0923	20.1909	20.4436	20.1589	20.1266	20.7124	20.1593	21.1033	+				NotDetected	Detected	NotDetected
2074_pos	523.147	1.531	18.3352	18.1572	18.4232	18.6483	18.8426		18.5957	17.7794	17.6542	17.9075	18.9317	16.954		18.892	18.5946	18.9746	18.6329	18.5142	19.0329		18.6799	+				Detected	NotDetected	NotDetected
2077_pos	705.291	1.531	18.5855	18.5941	18.4182	18.6459	18.5108		18.4306	15.4428	13.3544	16.3162	15.4299	10.5646		15.9554	18.6636	19.4348	18.95	18.6421	18.8423		18.7285	+				Detected	NotDetected	NotDetected
2079_pos	541.16	1.5311	19.9777	20.0761	20.1799	20.6145	19.9476	19.6548	19.8286	19.0306	19.2368	19.3456	19.8545	17.9682		20.1663	19.6828	20.3881	20.4237	20.3304	20.1925		20.1025	+				NotDetected	NotDetected	Detected
2081_pos	886.274	1.5312	19.3753	19.4558	19.3308	19.4978	19.1848	18.653	20.0401	17.2659	17.6233	18.0416	18.5705	16.5239		20.1877	19.3839	19.6624	19.2756	19.2563	19.8033	19.1848	20.156	+				NotDetected	NotDetected	NotDetected
2085_pos	522.147	1.5315	19.3066	19.3676	19.0211	19.5327	19.8983	18.5455	18.8993	18.0681	18.6269	18.7336	19.8171	17.5721		19.6447	19.5249	19.3443	19.3931	19.2026	20.062	19.5831	19.3018	+				NotDetected	Detected	NotDetected
2087_pos	1070.83	1.5315	19.6908	19.5929	19.254	19.656	19.6244		19.5954	14.3989	16.3261	11.3463	18.0185	9.2819		13.4336	14.3935	12.1739	14.843	11.7042	14.9787		16.1195	+				Detected	NotDetected	NotDetected
2094_pos	892.409	1.5326	15.6538	16.8576	16.133	17.0696	17.1292		17.1619	19.2486	18.0482	18.6269	20.4358	17.1077	18.9813	18.809	18.7686	19.8053	18.5525	18.6562	18.6718	18.1082	18.7064	+				NotDetected	NotDetected	NotDetected
2129_pos	370.066	1.5342	20.956	21.3282	20.9726	21.2524	20.858		21.138	13.8444	13.9905	11.932	15.9043	13.8664		16.8267	15.7604	12.8235	14.2805	17.0006	16.0778		16.1537	+				Detected	NotDetected	NotDetected
2130_pos	186.022	1.5343	20.3144	20.5137	20.2544	20.4244	20.2836		20.4589	12.1962	16.1066	17.1355	16.3761	12.4663		12.9783	10.9099	15.057	16.7299	11.6269	14.26		13.227	+				Detected	NotDetected	NotDetected
2132_pos	644.492	1.5345	16.9629	17.0791	15.6404	16.6761	15.9832		16.6352	17.8744	18.616	18.0926	19.247	17.0946	18.3373	19.9752	19.4753	19.5818	19.4231	19.4538	19.861		19.3311	+				NotDetected	NotDetected	NotDetected
2134_pos	756.323	1.5345	18.721	18.8631	18.6281	18.7921	18.5793	18.3427	19.5941	17.3926	17.3829	17.9664	18.6741	16.5754		19.7733	18.8355	19.6221	18.7432	18.8913	19.3999		19.3682	+				NotDetected	Detected	NotDetected
2149_pos	821.305	1.5356	16.0581	15.3777	16.8544	17.3341	16.5087	17.8009	16.9028	17.5782	17.146	17.7243	18.8437	16.7436		19.261	18.4348	19.0562	18.5569	18.78	18.9596	18.2733	19.421	+				NotDetected	NotDetected	NotDetected
1988_pos	295.225	1.5357	16.5963	17.1269	16.7735	17.2334	15.9253	19.6624	16.6424	18.3015	19.1326	18.1742	19.0036	17.3974	17.3992	20.0687	20.6302	20.6299	19.738	19.5936	20.3889		20.0107	+				NotDetected	NotDetected	NotDetected
2152_pos	798.251	1.5359	19.2923	19.3617	19.0109	18.9925	18.9442	18.5744	19.2802	18.048	17.7823	18.5928	19.4035	17.2596		19.8508	19.2266	19.9233	19.3399	19.217	19.8863	19.0562	19.8808	+				NotDetected	NotDetected	NotDetected
2156_pos	689.27	1.5363	19.7787	19.8249	19.6971	19.6669	19.5669		19.7421	15.8449	15.862	11.2813	16.8233	12.2576		17.0078	14.6875	15.3965	14.3765	12.0467	16.2472		12.6245	+				Detected	NotDetected	NotDetected
2174_pos	860.262	1.5372	18.6448	19.0265	18.5843	18.9141	18.6879	18.2044	19.0758	16.2265	12.5123	9.65743	12.7401	12.4282		19.5806	18.9681	19.4819	18.5212	18.8873	19.2517	18.6317	19.717	+				NotDetected	NotDetected	NotDetected
2182_pos	1179.79	1.5379	18.4224	18.0154	18.075	18.4251	18.2653		18.5334	18.2042	17.5912	17.6756	19.4694	17.3423		19.0783	18.3781	18.8196	18.1989	18.1104	19.0256		18.1212	+				Detected	NotDetected	NotDetected
2183_pos	658.096	1.538	18.1416	18.0967	18.0263	18.3044	18.1445		18.3819	17.3894	17.205	17.5189	18.8301	17.1231	18.7953	18.6764	18.2704	18.7825	18.1292	17.8339	18.6832		18.3583	+				NotDetected	NotDetected	NotDetected
2186_pos	489.427	1.5383	20.7725	20.8732	20.7335	20.9302	20.5908	20.091	21.5587	17.4925	19.7985	18.3227	19.2368	16.5872		21.9596	20.9146	20.8672	20.6965	20.8694	21.4067	20.8025	21.6177	+				NotDetected	Detected	NotDetected
2193_pos	1069.83	1.5387	19.2064	19.6254	19.2599	19.9735	19.7889	18.5391	19.905	16.9634	19.1791	18.3949	18.4102	16.5423		20.7996	19.2617	19.3923	19.5372	19.9288	19.3436	18.4389	20.4958	+				NotDetected	NotDetected	NotDetected
2189_pos	467.103	1.539	18.8843	18.8558	18.7721	18.9728	19.2602	17.8475	19.2562	18.0859	17.4891	18.0906	19.9288	17.1973		20.1459	19.1233	18.4859	18.9151	18.8488	20.4905	19.7136	19.0575	+/-	[M+NH4]+, [M-H]-			NotDetected	Detected	NotDetected
2197_pos	1166.8	1.5392	19.0966	18.5855	18.7243	19.1978	18.6173	17.5561	18.3265	18.1093	18.0349	18.0839	19.2987	17.2168		19.0757	18.4766	18.7332	17.9622	18.7096	18.9975	18.1416	18.5069	+				NotDetected	NotDetected	NotDetected
2206_pos	552.197	1.5394	18.7792	19.0138	18.5868	18.8763	18.8873	18.1463	18.9252	18.226	17.215	18.4251	19.5422	17.508		18.6374	18.6305	18.7354	18.8722	18.355	18.7265	18.342	18.2619	+/-	[M]+, [M+Acetate]-			NotDetected	NotDetected	NotDetected
2208_pos	1137.76	1.5396	22.8763	22.7541	22.3737	22.8005	22.5914		22.5092	18.9142	21.1893	19.6899	20.6706	18.742	19.4251	22.4407	22.1962	22.1748	22.2024	22.3003	22.1066		22.4073	+				Detected	NotDetected	NotDetected
2222_pos	732.222	1.5407	18.7809	18.9868	18.8821	19.2617	19.1993	18.5147	19.4349	17.429	18.2426	18.004	18.7321	16.4355		19.9052	19.3237	19.4036	19.2493	19.1001	19.859	19.175	20.1309	+				NotDetected	NotDetected	NotDetected
2231_pos	608.487	1.5413	19.839	19.5499	19.6033	20.027	19.9662		19.8742	17.6696	18.6678	18.4925	19.1121	16.9115	18.0504	19.8902	13.4252	11.133	16.5316	17.0346	16.6259		12.9007	+				Detected	NotDetected	NotDetected
2247_pos	1149.78	1.542	20.749	20.2074	20.1672	20.6589	20.5302	19.4217	20.3588	17.6952	19.5713	18.281	19.0695	16.9401		20.7613	20.0032	20.161	19.3193	20.0914	19.6977	20.205	19.8928	+				NotDetected	NotDetected	NotDetected
2259_pos	907.262	1.5427	16.9012	17.1628	16.9744	17.1596	16.6252	19.2953	15.4128	17.9491	18.0695	18.354	19.8791	18.3188		19.5308	18.9558	19.4585	19.2368	19.1343	19.6245		19.1848	+				NotDetected	NotDetected	Detected
2266_pos	818.273	1.5428	19.3657	19.5841	19.3924	19.682	19.5404	19.0571	19.8357	17.3094	18.4196	17.2428	18.6105	16.5389		20.5737	19.6982	20.1044	19.6233	20.0248	20.2242	19.7321	20.679	+				NotDetected	NotDetected	NotDetected
2271_pos	906.262	1.5431	19.6691	19.6924	19.5772	19.7916	19.6201	19.5625	19.682	17.9725	18.2656	19.8107	21.0318	18.2931	19.421	20.1414	19.8588	20.2746	19.4237	20.2721	20.1419		19.9249	+				NotDetected	NotDetected	NotDetected
2277_pos	828.542	1.5436	17.9613	17.8424	17.8242	18.1019	17.97		18.0571	18.1251	17.8951	18.5493	19.1527	16.9598	18.5631	18.9696	18.694	19.366	18.9365	18.7879	18.8676		18.9853	+				NotDetected	NotDetected	NotDetected
2301_pos	550.409	1.5453	20.1734	20.0451	19.8818	20.1697	19.9939	19.0651	20.7107	14.1847	14.2772	13.6075	11.3126	12.1717		20.8618	20.2943	20.6914	20.3095	20.4108	20.5716		20.5981	+				NotDetected	NotDetected	NotDetected
2304_pos	232.985	1.5454	20.2146	20.05	19.7975	20.5049	20.4723		20.5653	13.6503	15.216	13.5654	17.4479	11.8009		16.3531	13.0882	14.5543	16.6107	15.026	15.5793		13.9568	+				Detected	NotDetected	NotDetected
2321_pos	777.237	1.5465	20.7415	20.7414	20.7414	20.9743	21.2248	20.213	21.1277	18.06	19.1684	18.268	19.1756	17.2433		20.3563	21.1351	20.3133	21.2519	20.7792	22.2575	17.8422	20.9684	+/-	[M]+, [M+Acetate]-			NotDetected	NotDetected	Detected
2350_pos	1027.78	1.5481	18.827	18.7684	18.4579	18.8903	18.776	17.1807	18.9596	17.7798	17.9813	18.1369	19.0376	16.9677		19.4286	18.7463	19.2423	18.1786	18.5631	19.115		19.209	+				Detected	NotDetected	NotDetected
2352_pos	449.395	1.5484	21.1104	21.0704	21.1717	21.3204	20.8413		21.3	8.72309	11.751	16.1683	13.2544	7.66392		21.7959	21.1962	21.0969	20.8557	21.0124	21.5668		21.5523	+				Detected	NotDetected	Detected
2356_pos	1119.73	1.5485	20.8666	20.527	20.3746	20.6145	20.6853	19.3222	20.607	13.8058	14.2161	14.4524	13.0563	13.0629		20.5343	19.7335	19.7426	19.9338	20.0639	20.3381	19.6548	20.1754	+				NotDetected	NotDetected	NotDetected
2370_pos	945.628	1.549	19.7232	19.7873	19.3333	19.9327	19.9638	18.7388	19.8171	17.5544	17.9251	17.798	18.6741	16.7014		19.1856	19.7062	19.6269	18.9659	19.1929	18.7265	19.4626	18.9953	+				NotDetected	NotDetected	NotDetected
2384_pos	644.235	1.5503	17.1979	16.0255	16.6786	14.2724	16.5912		17.0013	19.6787	18.1562	18.2509	20.2022	18.6624	18.5606	20.0906	19.4511	20.1368	19.3452	19.6688	20.0585	19.7415	19.5745	+				NotDetected	NotDetected	NotDetected
2393_pos	947.622	1.5506	18.9394	18.3579	18.0548	18.8783	18.4739	17.7186	18.6036	12.5817	16.729	10.2592	11.7595	9.51569		16.5854	18.2676	18.9323	18.1634	18.1934	18.4755	18.2704	18.3116	+				NotDetected	NotDetected	NotDetected
2398_pos	523.434	1.5513	20.7287	20.687	20.4759	20.6548	20.5394		21.2823	17.8191	19.5781	18.1601	19.1352	16.4909		21.4814	20.4885	20.8053	20.4255	20.4606	21.1652		21.2466	+				Detected	NotDetected	NotDetected
2399_pos	889.296	1.5513	18.3415	18.6948	18.2205	18.1863	18.1329		18.3264	13.554	13.5109	12.008	16.5826	10.6206		16.6124	14.2031	15.9974	10.3772	15.6338	15.561		14.6265	+				Detected	NotDetected	NotDetected
2405_pos	529.347	1.5521	21.5313	21.3414	21.0334	21.287	21.2773	20.2246	21.235	17.962	19.9293	18.0194	19.8446	17.4726	18.4279	21.207	20.8594	20.8798	20.6264	20.5056	20.934		20.8342	+/-	[M+H-H2O]+, [M-H]-			NotDetected	NotDetected	NotDetected
2410_pos	490.344	1.5524	22.2767	21.7865	21.5821	22.1666	21.7662	21.032	21.6501	19.5521	20.5861	20.288	20.769	18.8272		21.9111	21.8131	22.0761	21.6831	21.6699	22.0331	22.1972	21.8088	+				NotDetected	NotDetected	NotDetected
2427_pos	828.545	1.5537	18.7932	18.696	18.7652	18.9615	18.8742	18.0996	18.4511	17.6558	18.0214	18.2044	18.9735	16.7629		19.1173	18.6566	19.3485	18.7276	18.8762	19.0536	18.7814	18.8384	+				NotDetected	NotDetected	NotDetected
2438_pos	814.244	1.5548	18.6412	18.6678	18.7028	18.4753	18.6112		18.8672	17.6832	17.3446	17.9607	18.9023	16.8408		19.4121	15.8714	15.6718	16.2927	12.5937	15.4417	18.6112	19.323	+				Detected	NotDetected	NotDetected
2441_pos	421.365	1.5551	22.9081	22.9596	22.5294	22.6958	22.5556		23.3311	13.9907	15.3218	15.8508	15.4711	13.4155		23.4912	22.8305	23.188	22.5002	22.9267	22.7892		23.2077	+				Detected	NotDetected	NotDetected
2448_pos	555.177	1.5555	19.6106	20.1502	19.7506	20.081	19.8878		19.8018	17.7474	18.6136	19.5205	20.3178	17.6815	19.61	19.8581	19.6571	19.4833	19.4071	20.0796	19.7795		18.6015	+/-	[M+H-H2O]+, [M+Acetate]-			NotDetected	NotDetected	NotDetected
2449_pos	435.229	1.5556	19.3081	19.3532	19.7493	19.336	19.0338	19.2154	19.2809	17.8917	19.5218	18.4796	19.2763	17.0282		20.475	19.5417	19.7365	19.1758	19.6688	19.9653	19.4313	19.4739	+				NotDetected	NotDetected	NotDetected
2460_pos	579.152	1.5562	18.2996	18.3673	18.2105	18.4182	18.0743		18.2114	18.1029	17.6544	18.2166	19.3156	17.0932		18.8281	18.5147	20.0083	18.1015	18.9897	18.6573		18.6915	+/-	[M+H]+, [M-H]-			NotDetected	NotDetected	Detected
2466_pos	117.018	1.5572	19.6671	18.7119	19.5276	19.0211	18.7243	19.5237	19.0064	19.1913	17.7571	18.8292	20.0196	18.1829		19.4907	20.6749	20.3156	20.2501	19.6394	20.2602	20.3222	19.1684	+				NotDetected	NotDetected	NotDetected
2468_pos	590.196	1.5577	18.1349	18.157	18.2605	17.9759	18.2412	17.7392	18.5246	14.7762	15.1205	13.3001	17.1101	14.4436		14.6585	18.3729	18.683	18.2426	18.0689	18.7354		18.2857	+				NotDetected	NotDetected	NotDetected
2483_pos	531.374	1.5582	21.2891	21.37	21.1203	20.8603	20.6471		20.4716	19.1001	18.8125	19.0845	20.3436	18.03	19.6988	19.9836	9.85595	17.0736	13.712	14.7154	17.2137		16.6366	+				NotDetected	NotDetected	NotDetected
2494_pos	552.423	1.5591	19.9107	20.1119	19.879	20.3043	20.1164	19.2415	20.3158	17.1483	18.9841	18.5903	18.3916	16.5886		20.8831	19.993	20.1211	19.9581	20.3275	20.4974		20.6618	+				NotDetected	NotDetected	Detected
2505_pos	561.375	1.56	20.2509	20.1597	19.9346	20.237	20.1296		20.2095	17.288	18.918	18.3764	18.6353	16.2356		20.0678	15.0959	16.0941	13.3023	12.3235	15.7215		11.8571	+				Detected	NotDetected	NotDetected
2542_pos	329.16	1.5624	21.1452	21.3893	20.6176	20.3437	19.5818		20.6293	18.5952	18.3255	18.4253	19.4664	17.7125		19.8451	21.1205	20.2959	19.6643	19.4258	20.3219	20.8677	19.8541	+				Detected	NotDetected	NotDetected
2543_pos	374.34	1.5626	20.0871	20.4468	20.7741	21.2586	20.5705	21.1624	20.632	18.7985	20.1844	18.5493	19.7314	17.9543		20.6548	21.7262	21.1183	20.6723	20.4935	20.9808		20.6151	+				NotDetected	NotDetected	Detected
2552_pos	533.524	1.5631	16.8214	17.1832	17.0177	16.1051	15.9868		17.0656	11.3765	15.0828	14.4855	16.5164	14.3016		20.3025	18.7911	19.2462	19.0949	18.6636	19.4932		19.7437	+				NotDetected	NotDetected	Detected
2558_pos	318.313	1.5636	19.7932	19.7921	19.7932	20.0023	19.8764		20.2162	18.2073	19.1787	19.3047	19.8352	17.3498		20.4676	20.2767	20.2238	20.0306	19.9072	20.6648		20.4109	+				Detected	NotDetected	NotDetected
2561_pos	985.737	1.5639	18.6833	18.7782	18.6659	18.741	18.6471		19.1224	18.6655	18.063	18.247	20.0234	17.9221		19.5237	17.991	19.2588	18.4224	18.5004	18.5631		18.8813	+				Detected	NotDetected	Detected
2567_pos	980.277	1.5641	17.7116	18.1646	18.0456	18.25	17.9946	18.366	18.213	18.4926	17.2811	18.6636	19.8788	17.0548	18.1812	18.6572	18.3194	19.3988	18.1324	18.857	18.5806		18.1786	+				NotDetected	NotDetected	NotDetected
2568_pos	982.275	1.5642	17.6173	17.9842	17.9717	18.2385	18.0071	18.1963	18.1969	18.3478	17.3326	18.3412	19.7045	16.9157	17.9186	18.7129	18.3096	19.2948	18.2968	18.6305	18.5569		18.1856	+				NotDetected	NotDetected	NotDetected
2569_pos	368.387	1.5643	19.0563	19.1126	19.0667	19.1494	18.8933		19.114	18.1792	17.6615	18.2691	19.3538	17.3701	17.5917	19.3726	19.4746	19.284	18.6064	18.9794	19.4538	18.8333	19.361	+				NotDetected	NotDetected	NotDetected
2588_pos	373.1	1.5648	20.9062	21.2851	21.2068	21.4232	21.2356	20.6685	18.9151	20.6244	19.9705	20.7643	21.8157	19.8046	20.6653	21.3385	21.3539	21.8732	21.2519	21.1713	21.7051		21.3729	+				NotDetected	NotDetected	NotDetected
2589_pos	505.493	1.5649	18.5378	18.4846	18.3362	18.89	18.4196	17.2289	19.205	17.5532	17.6488	17.7551	18.7401	16.6431		19.3066	18.6105	18.7421	18.1845	18.7624	19.3595		18.9317	+				NotDetected	NotDetected	NotDetected
2591_pos	290.282	1.5651	20.1929	20.1477	20.2002	20.3282	19.9724		20.7564	18.0165	19.161	18.2026	19.1113	17.1753		21.0614	20.8482	20.6859	20.3789	20.2266	21.0567		21.1205	+/-	[M+NH4]+, [M+Acetate]-			Detected	NotDetected	Detected
2596_pos	465.129	1.5656	18.7949	19.1334	18.8985	19.1147	18.7531	18.5731	18.8239	17.8066	17.8825	18.3377	19.217	16.7379	18.5744	19.2014	18.8556	18.7684	18.7655	19.3141	19.1885		18.8522	+				NotDetected	NotDetected	NotDetected
2597_pos	374.1	1.5657	19.0473	19.5121	19.6477	19.696	19.3775	18.8239	19.3435	18.7873	18.1866	18.951	19.828	17.8639	18.8943	19.6511	19.593	19.0009	19.3406	19.7399	20.058		19.4616	+				NotDetected	NotDetected	Detected
2618_pos	218.97	1.567	18.7996	18.298	18.5043	18.9794	19.0275		18.7039	13.4546	14.5796	13.3217	11.4509	9.9208		15.8408	11.2028	15.6425	17.1004	14.5962	13.9919		14.1197	+				Detected	NotDetected	NotDetected
2620_pos	520.071	1.5673	18.986	18.9309	18.5917	18.9662	19.0518		18.7996	14.647	13.0861	16.7338	12.6594	12.0081		12.884	16.7564	13.3972	14.7998	8.7031	18.07		14.332	+				Detected	NotDetected	NotDetected
2634_pos	167.054	1.568	19.5109	19.5806	19.386	19.6448	19.2226	18.8641	19.2628	19.8314	18.9181	19.5391	20.6747	18.86	19.8843	19.9599	19.7243	20.4248	19.213	19.3448	19.915		19.5271	+				NotDetected	NotDetected	NotDetected
2645_pos	840.255	1.5688	18.0947	18.0599	17.9703	18.2879	17.9088		18.234	15.8122	12.0758	14.0397	12.9846	8.83806		19.1815	18.4943	17.9759	18.5793	18.1042	19.4558	18.4779	18.681	+				NotDetected	NotDetected	NotDetected
2647_pos	988.785	1.569	18.5263	18.5917	18.3846	18.7749	18.6833	17.9367	18.7465	18.0669	17.7945	17.9479	19.4678	17.4357		19.3237	18.3987	18.7673	18.3151	18.5606	18.9375	18.4099	18.7728	+				NotDetected	NotDetected	NotDetected
2669_pos	828.288	1.5704	18.332	18.2197	18.3002	18.2431	18.157	17.8753	18.741	18.184	17.2028	17.8443	19.4858	17.3926		19.4525	18.4127	18.4912	18.2576	18.5493	19.6233	18.7153	19.0713	+				NotDetected	NotDetected	NotDetected
2671_pos	513.257	1.5705	20.3036	20.5591	20.209	20.0558	19.8312		19.9244	14.3664	9.67655	12.9834	12.5689	11.4367		16.6731	15.7366	14.1163	16.63	14.6875	13.1867		17.338	+				Detected	NotDetected	NotDetected
2686_pos	355.072	1.5721	20.211	20.5765	20.6097	20.7245	20.542		18.8343	12.3571	15.6865	14.0432	15.0685	14.3565		17.3404	9.41677	15.8999	16.6961	14.1249	16.7313		12.0683	+				Detected	NotDetected	NotDetected
2707_pos	1059.7	1.5739	19.1386	19.4693	18.9471	19.5295	19.2106		19.4389	14.5579	10.3394	12.5624	17.1459	13.9838		10.3126	6.8179	14.5447	16.9554	15.506	16.9282		12.7805	+				Detected	NotDetected	NotDetected
2706_pos	389.112	1.574	18.2686	18.4416	18.3393	18.2172	18.2154		18.0643	17.7324	16.9086	18.1495	18.9072	16.4862	17.974	18.3933	18.2365	19.0487	18.1378	18.3418	18.3255		18.2837	+				NotDetected	NotDetected	NotDetected
2712_pos	1295.36	1.5745	18.0302	18.4348	17.9396	18.0392	18.4497	17.2694	18.3656	17.3648	17.4283	17.3962	18.6495	16.3151		19.0436	18.0942	18.6122	18.1008	17.8121	19.3846	18.7107	18.2885	+				NotDetected	NotDetected	NotDetected
2719_pos	896.667	1.575	20.0306	19.4579	20.313	20.8346	19.8798	19.3803	19.3208	19.1064	19.7136	19.7728	20.2826	18.1779		19.9032	20.2262	19.999	19.8144	20.1494	19.9944	19.0642	19.2862	+				NotDetected	NotDetected	NotDetected
4103_pos	802.55	1.5765	21.304	19.5562	20.6111	19.7969	21.2717	20.5225	20.9519	12.3607	15.6747	12.6501	16.8531	12.8495		21.3074	20.8091	21.2122	20.7977	20.8933	20.7646		20.9146	+				NotDetected	NotDetected	Detected
2741_pos	545.312	1.5776	20.3744	20.4159	20.3169	20.5745	20.6245		20.4763	17.5694	18.8724	17.6336	19.1635	17.1996		20.4595	19.5335	19.7449	19.5718	19.7293	20.0788		19.9092	+				NotDetected	Detected	NotDetected
2797_pos	346.31	1.5792	21.1846	21.0687	21.2887	21.6726	20.9627	21.8249	21.2777	18.9596	20.5089	19.58	20.1289	18.1109		21.1541	21.989	22.0122	21.6514	21.1682	21.7852	21.6566	21.3897	+				NotDetected	NotDetected	NotDetected
2799_pos	152.114	1.5794	18.6542	18.5237	17.7345	18.0327	17.9525		18.3689	17.6738	17.5527	17.6436	18.947	17.0024		18.9012	19.1905	19.0085	18.2113	18.2487	19.184		18.5145	+				Detected	NotDetected	NotDetected
2800_pos	157.009	1.5795	18.7684	18.5656	18.9888	18.8913	18.5978	17.9907	18.2534	17.7826	17.7704	18.2455	19.0688	16.9547		19.1097	19.4666	19.6822	18.9258	19.3631	19.4558		18.8682	+				NotDetected	NotDetected	Detected
2804_pos	397.252	1.5801	23.756	23.7855	22.8813	23.4503	23.2468	20.6278	23.4875	19.0631	20.5115	19.7333	20.7071	18.6948	19.0932	22.0462	20.928	21.2147	21.5364	21.0953	21.3503		21.4146	+				Detected	NotDetected	Detected
2809_pos	322.066	1.5805	21.7022	21.8065	18.8539	21.1361	20.5429		21.0451	14.8139	13.6029	14.0862	10.8455	10.6782		15.1637	17.0233	13.0282	12.069	14.368	15.7124		14.2577	+				Detected	NotDetected	NotDetected
2832_pos	287.141	1.581	24.0029	23.9928	23.2122	23.7026	23.5638	21.0131	23.7989	18.6353	20.5868	18.8477	20.6592	19.1568	19.4579	22.3384	21.3362	21.3969	21.847	21.3901	21.6502		21.7526	+				Detected	NotDetected	Detected
2836_pos	165.163	1.5816	19.2654	19.2953	19.0527	19.6305	19.3884		19.3323	12.8569	13.291	13.2249	15.759	11.468	18.9414	17.9254	19.6039	19.4911	19.2862	19.201	19.4368		19.2066	+				NotDetected	NotDetected	Detected
2838_pos	235.169	1.5817	20.7495	20.7206	19.9175	20.6533	19.6908		20.8687	19.0029	19.3312	19.0073	19.9224	18.3846		20.5173	20.2938	20.5525	19.9728	20.2012	20.629		20.483	+				Detected	NotDetected	NotDetected
2868_pos	644.238	1.5834	18.7476	18.6039	18.3732	18.8098	18.7175	18.7673	18.7115	13.9293	13.3959	13.9505	17.8469	15.9033		18.346	18.9421	19.5812	19.1156	19.2078	19.301		19.5302	+				NotDetected	NotDetected	NotDetected
2871_pos	139.147	1.5839	17.9865	18.2146	18.4265	18.4699	18.238	17.6662	18.447	17.9855	17.1339	17.6395	19.204	17.0774		18.5891	18.8813	18.5367	18.0498	18.1835	18.7399	18.2934	17.9893	+				NotDetected	NotDetected	NotDetected
2872_pos	165.055	1.584	19.6897	19.7404	17.8492	19.4217	19.1435		19.8186	14.4673	14.9427	15.7312	15.5852	11.8795		15.9912	16.8861	14.4164	17.2498	16.9276	17.7202		13.1142	+				Detected	NotDetected	NotDetected
2880_pos	325.203	1.5843	21.5759	21.6994	21.4442	21.3189	21.3626		21.3773	15.1237	14.9332	13.7361	15.584	14.6072		16.2271	15.1043	9.26611	15.8518	13.0128	17.007		14.6396	+				Detected	NotDetected	NotDetected
2881_pos	291.232	1.5845	21.6865	20.9232	21.0078	21.1357	20.7892		21.0731	16.8467	8.80607	16.8349	16.3426	9.97958		10.5471	21.5444	21.5918	20.8656	20.8441	21.3691	21.5036	20.8791	+				Detected	NotDetected	NotDetected
2922_pos	262.252	1.5851	21.2775	20.9161	21.4651	21.9584	21.0435	21.4395	21.2022	18.8793	20.4699	19.2052	19.0739	17.0354		21.2313	22.3826	21.736	21.6007	21.5023	22.1593	21.5187	21.1464	+/-	[M+NH4]+, [M+Acetate]-			NotDetected	Detected	NotDetected
2974_pos	404.336	1.5892	21.9843	21.7865	21.1412	21.4792	21.3673		21.3719	19.9653	20.2112	20.1372	21.1172	19.0808	19.6329	21.5823	21.4724	22.422	22.1583	21.3081	21.9136	21.2585	21.5767	+				Detected	NotDetected	NotDetected
2977_pos	872.295	1.5894	18.6566	18.7749	18.4484	18.7771	18.9423	18.2557	19.7136	10.679	14.9378	14.0763	18.0205	13.3486		20.1456	18.4859	19.0792	18.3411	18.4753	18.9307	18.1339	19.7096	+				NotDetected	NotDetected	NotDetected
2979_pos	424.448	1.5895	18.6088	18.7005	18.3775	18.2849	18.3526	17.9647	18.8249	11.5327	12.9921	15.6169	16.5988	13.8764		19.0392	18.3185	18.8301	18.6971	18.548	18.857	18.2554	19.0491	+				NotDetected	NotDetected	NotDetected
2987_pos	433.183	1.5899	19.5531	19.1198	19.3566	19.8671	19.8963	18.4912	19.6764	17.271	17.6211	17.8498	18.3659	16.1413		19.5263	15.1466	15.2334	14.7051	13.6867	16.3039		19.3051	+				NotDetected	NotDetected	NotDetected
2999_pos	344.295	1.5909	20.202	20.2446	20.3563	20.5575	19.7895	20.4899	20.2042	18.3409	19.2352	18.5518	19.501	17.5761		20.739	20.7622	20.8753	20.5095	19.9836	20.7668	20.3959	20.479	+				NotDetected	NotDetected	NotDetected
3000_pos	318.278	1.5909	20.9888	20.9334	20.8477	20.8168	20.5908	21.0695	21.2594	18.8641	19.7787	19.4015	20.0926	17.9912		21.6951	21.3051	21.5855	21.2427	20.7198	21.529	20.7771	21.5594	+				NotDetected	NotDetected	NotDetected
3051_pos	276.196	1.5918	19.1044	18.8712	18.9747	19.2175	19.1635		18.8722	14.9648	13.6219	8.46286	12.7316	8.7821		14.3784	19.918	19.5279	19.1249	19.2477	19.5799		19.3407	+				Detected	NotDetected	NotDetected
3056_pos	882.651	1.5918	20.13	19.7765	20.3906	20.8838	19.7005	19.0356	19.5063	19.2321	19.9418	19.9707	20.4201	18.3473		19.9514	20.1974	20.0356	19.9752	20.1057	20.1941	19.1181	19.5036	+				NotDetected	NotDetected	NotDetected
3057_pos	1001.66	1.5918	20.4477	20.5537	20.2106	20.4642	20.3717	17.8026	20.4213	18.4592	18.3789	18.2722	19.6544	17.6304		19.92	18.3703	18.6948	19.113	18.7005	18.7749		18.827	+				Detected	NotDetected	Detected
3078_pos	303.288	1.593	19.5153	19.1954	18.9023	18.9794	19.1249	18.9032	19.1288	9.01083	7.46547	8.45497	13.2484	11.8252		15.3784	19.6965	19.4402	19.6064	19.0446	19.5904	19.4786	19.2847	+				NotDetected	NotDetected	NotDetected
4423_pos	141.163	1.5931	18.6353	18.5429	18.516	18.6659	18.6919	17.9015	18.6752	18.5027	17.8366	18.0089	19.6898	17.5224		18.7573	19.2074	19.1502	18.5556	18.6424	18.9288	18.92	18.5706	+				NotDetected	NotDetected	NotDetected
2496_pos	304.298	1.5938	19.746	19.6548	19.8065	19.746	19.4846		20.1913	17.9448	18.7107	17.8455	18.9576	16.4301		20.3725	20.2563	20.1568	19.8625	19.656	20.5372	21.0582	20.3315	+				Detected	Detected	NotDetected
3111_pos	482.383	1.5947	21.8275	21.7676	21.5583	21.6894	21.6477	20.6598	22.2152	19.1817	20.4426	19.9891	20.6281	18.7362		22.3817	21.2612	21.515	21.1622	21.4945	21.9271	21.1487	21.9548	+				NotDetected	NotDetected	NotDetected
3112_pos	1000.79	1.5947	20.1742	22.4125	21.0609	20.3359	21.4678	19.5923	20.9691	19.6862	20.4365	20.1676	20.7296	18.4565		21.9773	21.1856	20.3092	20.8959	21.6473	21.5349		20.6694	+				NotDetected	NotDetected	NotDetected
3050_pos	281.209	1.5949	20.0101	19.7028	19.7879	20.381	19.7803	19.1292	20.0571	17.8969	18.6983	18.1613	18.4099	17.0327		19.2454	20.4341	20.1885	19.7737	19.9662	20.1833	20.1194	19.9832	+				NotDetected	NotDetected	NotDetected
3117_pos	289.153	1.595	21.2612	21.32	21.1395	21.6789	21.1905	20.8004	21.2588	21.253	20.7442	21.0747	22.2583	20.3322		21.4095	21.8661	21.8275	21.1935	21.8938	22.6879	21.9124	21.4768	+	[M+Na]+	Tri-isobutylphosphate	Tri-isobutylphosphate: [M+Na]+: 0.710	NotDetected	NotDetected	NotDetected
3127_pos	124.119	1.5953	20.6418	20.3642	20.1544	19.8873	20.1877		20.201	20.0036	18.9596	19.445	20.9142	18.765		19.7343	20.1057	21.3274	19.985	19.919	20.5849	20.0397	20.1717	+				Detected	NotDetected	NotDetected
3133_pos	339.209	1.5955	25.5833	25.6749	25.1957	25.5059	25.3306	23.1337	25.553	21.185	22.7939	21.0352	23.0225	21.4142	21.7471	24.3288	23.3629	23.8344	24.2067	23.7488	24.1911	23.3507	23.9539	+				Detected	NotDetected	NotDetected
3135_pos	295.261	1.5956	20.6302	20.5818	20.6671	21.2374	20.8413		20.946	18.6003	19.978	18.2967	19.2878	17.0609	18.3902	21.0556	20.8124	21.2413	20.5108	20.57	21.1042	20.9888	20.8697	+				Detected	NotDetected	NotDetected
3144_pos	334.308	1.5962	19.7102	20.4361	19.9342	19.9116	20.1725	20.0156	20.2238	19.0871	19.1994	19.1123	19.7692	17.3216		20.5398	20.0826	20.3548	20.0295	20.0629	20.3916	19.8878	20.3516	+				NotDetected	NotDetected	NotDetected
3146_pos	868.636	1.5962	19.8727	19.5966	19.816	20.1126	19.0722	18.1438	19.2026	18.8844	19.5121	19.4208	19.7609	17.7851		19.6833	19.7393	19.7969	19.4078	19.5524	19.7299	18.6636	19.3909	+				NotDetected	NotDetected	NotDetected
3149_pos	283.224	1.5965	20.3457	20.0302	20.284	20.9548	20.0243		20.4272	18.3422	18.8419	18.1921	19.3966	17.4997	18.4348	19.9827	20.3942	20.5279	20.3878	20.168	20.5947		20.3436	+				Detected	NotDetected	Detected
3155_pos	177.055	1.597	23.4186	23.4276	21.9416	22.8334	22.2487	20.3828	23.1655	21.4109	19.9351	21.2876	21.975	20.5824	20.9402	21.2277	21.7192	22.0053	21.5578	21.7457	21.7811	21.4759	21.4654	+				Detected	NotDetected	NotDetected
3156_pos	290.248	1.597	19.978	19.8039	19.8737	19.8161	19.6833	20.1044	19.926	13.7795	13.2	12.909	17.8689	14.3807		20.9126	20.5212	20.7368	20.2403	20.4855	20.9676	20.4899	20.5575	+				NotDetected	NotDetected	NotDetected
3157_pos	117.091	1.5971	18.7684	18.5719	18.857	19.6088	18.7276	18.5378	18.9191	18.3974	17.46	18.2371	19.6169	17.5025		18.8134	19.2258	19.4558	18.7186	18.9003	18.8039	18.254	18.4375	+				NotDetected	NotDetected	NotDetected
3189_pos	246.223	1.5982	21.1076	20.8436	21.6213	22.29	20.8858	20.9416	20.9385	19.6727	20.7304	20.7552	20.96	18.9487		20.7164	22.2321	21.5929	21.3254	21.4236	21.7594	21.4186	20.8702	+				NotDetected	NotDetected	NotDetected
3191_pos	890.305	1.5985	18.4899	18.7209	18.1957	18.6136	18.4779	17.6759	19.0879	18.4786	17.0047	17.9887	19.9454	17.7347		19.6418	18.7014	19.0553	18.1003	18.4925	19.2719	17.9066	19.6051	+				NotDetected	NotDetected	NotDetected
3197_pos	1048.77	1.5992	19.7006	20.371	19.4689	19.7507	18.8123		19.5358	17.8053	19.979	18.7149	19.3569	17.5993		20.4974	18.3446	18.8783	17.6286	20.3282	19.5982	18.5892	19.0083	+				NotDetected	NotDetected	NotDetected
3220_pos	595.458	1.6004	20.6825	20.4382	20.9799	20.7738	20.0527	19.978	20.2074	17.7503	19.8534	18.4742	19.1429	17.1724		19.9934	21.2702	21.0525	20.833	20.7401	21.2486	20.3333	20.2617	+				NotDetected	NotDetected	NotDetected
4440_pos	271.28	1.6006	19.6868	19.5076	19.3133	19.936	18.5892	17.4681	19.5046	18.2272	18.3916	18.7206	19.5826	17.483		19.8011	20.1577	20.0594	19.4504	19.7711	20.287	20.0442	19.7754	+				Detected	NotDetected	NotDetected
3242_pos	946.74	1.6007	18.2636	18.0616	18.0296	18.5429	18.2202		18.0194	17.267	17.3014	17.4918	18.5956	16.5137		18.861	18.334	18.6683	18.2869	18.1078	18.7428		18.4739	+				Detected	NotDetected	NotDetected
3252_pos	106.05	1.6014	19.6293	19.5237	19.8128	19.3931	20.1372	19.2524	19.8165	17.5731	18.146	18.0364	18.7709	16.6771		19.8452	19.6136	20.1921	18.9121	19.8202	20.0288	19.4545	19.8793	+				NotDetected	NotDetected	NotDetected
3258_pos	870.428	1.6018	19.2601	19.2591	19.1748	19.2878	19.7415		19.1807	18.6554	17.7458	19.1376	19.6142	18.6051	19.2938	19.3785	19.4356	19.4382	18.9624	18.9901	19.4321		19.1066	+/-	[M+Na]+, [M-H]-			NotDetected	NotDetected	NotDetected
3259_pos	310.31	1.6019	21.6704	22.306	21.9234	21.7662	22.3647	19.7158	22.182	19.4918	19.643	20.127	21.0421	19.1427		21.0589	20.3263	20.84	20.5456	21.1502	20.5688	20.2594	20.7545	+	[M+H-H2O]+	low score: Stearoyl Ethanolamide	low score: Stearoyl Ethanolamide: [M+H-H2O]+: 0.593	Detected	NotDetected	NotDetected
3270_pos	487.444	1.6027	19.384	19.3704	19.2633	19.6081	19.3414		19.6707	17.1454	18.3789	18.366	18.507	16.4843		19.8065	19.421	19.5868	19.323	19.2923	19.8808	19.4457	19.6499	+				NotDetected	NotDetected	NotDetected
3275_pos	246.149	1.603	22.4366	22.4073	20.4279	21.7318	21.1332	17.4587	22.0936	15.8377	13.3453	12.2466	15.4581	13.1241		15.7713	18.2463	18.824	18.1848	18.681	18.9862		18.6093	+				Detected	NotDetected	NotDetected
3286_pos	105.055	1.6032	18.7231	18.5556	18.7476	18.9274	18.9934	18.3631	19.0311	18.8876	18.9822	18.6816	19.8941	17.8499		19.2779	18.8863	19.4154	19.0695	18.616	20.141	18.6305	19.3156	+				NotDetected	NotDetected	NotDetected
3303_pos	637.504	1.6037	16.534	16.5645	16.2906	17.1574	16.8816		12.9461	18.4739	18.4904	17.9609	20.0424	17.1944	18.9672	20.0533	20.0971	20.1621	19.9553	19.8329	20.1851		20.0073	+/-	[M+NH4]+, [M+Acetate]-			NotDetected	NotDetected	NotDetected
3312_pos	845.283	1.6041	19.4127	19.57	19.5321	19.5398	19.5347	18.826	20.0713	17.2761	18.2392	18.0224	18.5003	16.5461		20.4494	19.2548	19.5892	19.156	19.4196	19.4997	19.5049	20.151	+				NotDetected	NotDetected	NotDetected
3314_pos	173.132	1.6042	19.1309	21.1964	19.2532	19.205	19.6679		19.9986	20.0549	19.3693	19.5502	21.5578	20.542		20.6015	19.5996	20.2767	19.4354	19.7094	19.2392		19.8095	+/-	[M+Na]+, [M+Acetate]-			Detected	NotDetected	NotDetected
3316_pos	329.005	1.6043	19.1684	18.9643	18.7921	19.2855	18.2973		19.0374	14.7043	9.15878	14.7981	8.15326	14.85		11.2128	18.3617	18.6015	18.218	18.0921	18.629	18.5043	18.3543	+				Detected	NotDetected	NotDetected
3319_pos	551.512	1.6044	23.2002	23.4203	22.854	23.0225	23.3498		23.1237	22.0839	21.5686	21.87	23.3804	21.5969		23.1785	22.4821	23.2046	22.4203	22.9925	22.9422	23.007	23.2905	+/-	[M+H-H2O]+, [M-H]-			Detected	NotDetected	NotDetected
3325_pos	235.222	1.6047	21.2555	21.0392	21.4594	21.9773	21.3416	21.0365	21.4953	18.7935	20.3144	19.5391	19.9704	17.9566		21.8143	21.9548	21.7512	21.5191	21.5737	21.7919		21.6508	+				NotDetected	NotDetected	Detected
3337_pos	581.442	1.6052	20.5959	20.5445	20.6586	20.6548	20.6069		20.7401	18.8375	19.8778	19.4749	20.0948	18.0056		21.309	21.1502	20.8747	20.9584	20.9745	21.4179		20.5803	+				NotDetected	NotDetected	Detected
3341_pos	411.38	1.6054	21.6115	21.6761	21.7838	21.8725	22.099		21.6054	18.9121	20.31	19.9916	20.6142	18.7254		21.719	21.5336	21.5584	21.2961	21.3742	21.7594		21.5486	+				Detected	Detected	NotDetected
3361_pos	822.301	1.6063	19.3874	19.2748	19.1393	19.4799	19.221	18.6257	19.6618	17.2413	18.0886	17.9884	18.5081	16.4935		19.9902	19.0064	19.2794	19.0775	19.3978	19.3874	19.0256	19.9962	+				NotDetected	NotDetected	NotDetected
3366_pos	327.008	1.6066	18.8883	19.2034	18.616	18.9121	18.1413		19.3185	16.0559	6.05598	14.2541	14.937	11.6948	17.6388	17.4156	18.295	19.8441	18.048	18.0253	18.5417	18.3732	18.2542	+				Detected	NotDetected	NotDetected
3369_pos	107.085	1.6067	22.4073	22.2805	21.7784	21.4987	21.7945		21.9714	20.5069	20.584	21.037	21.8217	19.5334		22.0991	22.1327	23.0064	22.535	21.5633	22.4738		21.9111	+				Detected	NotDetected	Detected
3370_pos	568.43	1.6068	20.1338	20.1321	19.9771	20.259	20.0642		20.0013	14.5578	10.292	10.5998	14.6213	13.1986		14.406	19.5486	19.7984	19.5619	19.607	19.9187		19.7112	+				Detected	NotDetected	NotDetected
3393_pos	276.197	1.6089	19.1742	19.2419	18.9927	19.2998	19.0281		19.0432	15.6792	16.2947	15.7487	15.382	10.4941		17.5935	19.4751	19.8923	20.5334	19.0598	18.9471		19.7652	+				NotDetected	NotDetected	Detected
3396_pos	767.509	1.6091	19.1832	19.2524	19.6388	20.6577	18.8207	18.5694	19.4299	18.0036	18.8446	18.5327	19.1962	17.0769		19.4997	19.371	19.6379	19.1435	19.2384	19.5626	19.247	19.3259	+				NotDetected	NotDetected	NotDetected
3440_pos	481.434	1.6109	19.6977	19.798	19.7631	20.1368	20.046	18.7608	19.9577	13.9522	14.8916	13.7022	16.072	14.8342		20.0424	19.696	19.7175	19.3436	19.6015	20.0931	19.9662	19.9681	+				NotDetected	NotDetected	NotDetected
3453_pos	579.545	1.612	22.9179	23.2585	22.7143	22.8437	22.9602	21.8495	22.9228	18.4699	21.167	18.7287	20.2441	18.4712		22.7258	21.9995	22.5837	22.4595	22.4879	22.7985	22.1901	22.8547	+/-	[M+H]+, [M-H]-			NotDetected	NotDetected	NotDetected
3455_pos	646.609	1.6124	17.928	17.8564	17.9819	18.0594	18.2932		18.3334	15.3082	14.1775	15.3754	14.2853	15.5338		9.24995	16.4415	12.1046	9.68058	12.6272	14.8114		11.8224	+				Detected	NotDetected	NotDetected
3458_pos	197.118	1.6125	21.875	20.7462	19.9934	20.9889	21.0829	19.8001	20.7019	19.0275	20.0548	19.8091	19.7964	18.2531		21.4357	20.9242	21.4926	21.2592	21.1093	21.1913	20.5474	21.2574	+				NotDetected	NotDetected	NotDetected
3464_pos	282.278	1.6131	23.3813	23.3242	23.5783	23.7707	23.8068	19.7884	23.7332	18.1322	19.2378	18.4195	19.2928	17.1517		20.4248	21.6836	20.4548	20.3849	19.7803	19.8139	22.1247	19.9249	+				Detected	NotDetected	NotDetected
3473_pos	208.17	1.6142	21.3604	21.9295	21.1213	21.0272	20.6048		20.6905	20.2536	20.7271	18.3558	19.6287	20.0442	17.6692	21.5987	21.6665	21.7391	21.3386	21.8171	21.9067		21.6019	+				NotDetected	Detected	NotDetected
3477_pos	567.427	1.6144	16.7102	17.292	17.091	16.6095	16.649		16.5881	18.7025	19.1139	19.3668	19.792	17.7182		20.5741	20.4004	20.3721	20.3315	20.2297	20.7287		20.4186	+				NotDetected	NotDetected	Detected
3486_pos	1038.71	1.6152	18.6856	19.0083	18.776	18.6872	18.5762	17.5516	18.5505	18.7809	18.6925	18.5938	19.9662	17.7609		19.6418	18.3178	18.4361	18.1152	18.9258	19.1451	18.1261	18.6636	+				NotDetected	NotDetected	NotDetected
3488_pos	561.251	1.6153	18.8973	18.6495	18.3631	18.3175	18.7017		18.9375	11.9746	8.37735	13.2421	16.8224	16.0654		11.5664	17.5455	17.9773	11.6304	12.5297	13.2716		18.8176	+				Detected	NotDetected	NotDetected
2939_pos	337.27	1.6156	20.7862	20.6489	20.5954	20.6492	20.6802	20.7446	21.1374	18.4842	19.2961	18.6836	18.8518	18.4686	19.381	21.1562	20.2509	20.5426	20.4227	20.4081	20.7952		20.7921	+/-	[M+H-H2O]+, [M+Acetate]-			NotDetected	NotDetected	Detected
3524_pos	232.133	1.6177	21.5067	21.4303	19.6554	21.0558	19.9263		21.3886	14.1042	12.4444	11.1975	12.3842	14.9424		16.4065	16.9079	14.838	14.3211	16.4572	17.0352		13.4748	+				Detected	NotDetected	NotDetected
3527_pos	226.18	1.6179	21.5413	24.1606	21.7798	22.7758	22.7388	21.1473	22.8844	22.4349	22.9637	17.8243	21.8379	22.27	19.3537	23.9873	21.9726	22.9093	21.4399	24.0394	21.5824	22.68	22.7367	+/-	[M+NH4]+, [M-H]-			NotDetected	Detected	NotDetected
3551_pos	476.365	1.6191	21.956	21.9271	21.7121	21.9182	21.7963		21.8466	14.3482	11.0246	15.147	17.4922	14.8516		13.8801	21.8769	22.3593	21.7879	21.8636	22.1205		21.9914	+				NotDetected	NotDetected	Detected
3553_pos	393.288	1.6192	15.0417	16.9855	15.9822	16.5735	16.4592		17.1512	28.6549	24.0419	28.4779	30.0162	28.0776	29.2042	24.0369	12.9164	15.4423	15.8979	16.721	11.242		15.4571	+				NotDetected	NotDetected	NotDetected
3565_pos	394.291	1.6199	29.393	29.3581	29.3042	29.4457	29.3854	28.8984	29.5011	29.2805	28.5062	27.8638	28.5143	23.8659		29.8151	29.485	29.7391	29.3188	29.3833	29.7238	29.2694	29.5068	+				NotDetected	NotDetected	NotDetected
3566_pos	274.217	1.62	20.1175	20.1986	20.1249	20.1881	20.3227		21.2671	17.334	19.0836	18.9662	19.861	17.8651		21.4269	13.2061	15.2134	12.8497	13.163	17.4585		21.1317	+				NotDetected	Detected	NotDetected
3571_pos	376.262	1.6206	29.6375	29.61	29.5599	29.726	29.6714	29.1716	29.7954	29.2736	28.7696	27.8424	29.2398	23.8886		30.1	29.7569	30.0533	29.5957	29.6462	30.034	29.5691	29.7739	+				NotDetected	NotDetected	NotDetected
3793_pos	99.1163	1.6208	19.0302	19.1994	18.9965	18.7332	19.0966	18.432	18.9407	18.2363	17.7432	18.2198	19.5948	17.4972		18.6317	19.0036	19.366	18.7825	18.7991	19.2579		18.9108	+				NotDetected	NotDetected	NotDetected
3579_pos	197.188	1.6209	19.8737	19.7932	19.7203	20.0306	19.6197	19.4244	19.8023	18.806	18.7186	19.0383	18.8692	17.6777		19.3051	20.4008	20.5981	20.1974	19.9705	20.3311	19.9307	19.828	+/-	[M+H-H2O]+, [M-H]-			NotDetected	Detected	NotDetected
3582_pos	421.319	1.621	24.1366	24.0406	24.0363	24.173	24.0159	23.5382	24.135	22.2681	23.2877	22.1001	23.6375	21.7079	23.0127	24.3519	24.0969	24.4771	24.0358	24.0648	24.2487		24.1974	+				NotDetected	NotDetected	Detected
3583_pos	145.122	1.621	18.8916	18.2894	19.6845	18.3588	18.3631	17.5188	18.7162	14.9116	12.4654	6.76602	15.6664	11.9786		15.2739	18.7476	19.8483	18.1287	18.7254	18.9091	19.447	18.4991	+				NotDetected	NotDetected	NotDetected
3584_pos	395.291	1.6211	27.1676	27.1301	27.0298	27.0735	27.0537	26.6105	27.1416	25.2238	26.165	25.8313	26.3787	23.9646	24.977	27.4591	27.1972	27.3136	27.0041	27.1078	27.2737		27.1979	+				NotDetected	NotDetected	Detected
3600_pos	539.535	1.6222	21.1366	20.9589	20.4689	21.0272	20.9632	19.0073	21.2511	17.186	19.0827	18.0051	18.7532	16.7113		20.8856	19.7619	20.205	20.1126	19.8431	20.8454		20.8798	+				NotDetected	NotDetected	Detected
3603_pos	311.257	1.6224	20.1027	19.9999	21.8301	20.2505	19.8888		20.195	14.5624	15.9646	11.4279	16.9283	14.8987	18.0664	12.943	21.0396	21.1878	20.4902	21.7304	20.6076		20.9919	+				Detected	NotDetected	NotDetected
3670_pos	522.522	1.6228	18.6412	18.7421	18.328	18.3527	18.6891	17.9153	19.1946	16.215	15.2139	8.83102	14.4259	11.6312		19.5108	18.3357	18.741	18.4833	18.4443	19.156	17.7316	19.3133	+				NotDetected	NotDetected	NotDetected
3610_pos	320.294	1.6231	19.4272	19.4653	19.4504	19.5911	19.3274	19.5327	19.6436	17.7341	18.8006	18.7242	19.2459	17.0344		20.0158	20.0879	19.9046	19.6239	19.5499	20.104	19.8549	19.8308	+				NotDetected	NotDetected	NotDetected
3619_pos	477.379	1.624	22.9914	23.0259	22.9075	23.0162	22.6851	22.2072	22.7505	20.9148	21.9843	21.0906	22.3737	20.2046	21.7999	23.0557	22.9319	23.6323	22.7703	23.0882	23.0029		23.1442	+				NotDetected	NotDetected	Detected
3621_pos	559.517	1.6242	20.5189	20.2301	19.7889	20.5499	20.4688	18.6868	20.8931	19.1905	19.3821	17.9668	19.8853	18.1527	19.2423	21.6164	19.6082	19.9097	19.8888	19.5978	21.6089		20.4558	+				NotDetected	NotDetected	Detected
3630_pos	537.535	1.6253	24.6093	24.5524	23.8649	24.0596	23.7415	22.4953	24.8484	20.2756	22.4452	20.1844	21.4671	19.3369	21.0827	25.0383	23.2724	23.7965	23.7308	23.4242	24.3952		24.5025	+				NotDetected	NotDetected	Detected
3636_pos	112.12	1.626	18.2777	17.9639	18.2059	18.5569	17.8619		18.6925	17.7564	17.3392	17.6336	18.8529	16.9719		18.5302	18.2821	18.7441	17.85	18.331	18.7672	17.9755	18.488	+				Detected	NotDetected	NotDetected
3637_pos	370.008	1.6261	21.2786	21.4032	21.0385	21.4927	21.2934	21.0421	21.005	20.7556	20.8534	20.0558	21.8197	19.9664		21.7484	21.698	22.4994	21.4694	21.7276	21.5175	20.4348	22.0761	+				NotDetected	NotDetected	NotDetected
3639_pos	542.343	1.6261	20.6073	20.7209	20.4071	20.6563	20.4628	20.0814	20.6424	17.7421	19.9219	17.9865	19.0354	17.0607		20.8998	20.6436	20.5177	20.4845	20.6314	21.1136		20.6697	+				NotDetected	NotDetected	NotDetected
3641_pos	253.144	1.6264	20.2062	20.1589	18.8903	19.9695	19.8218		20.755	18.3068	17.7918	17.9361	19.5441	17.7392	17.8627	19.1483	19.0099	19.0036	18.9023	18.7119	18.9519		19.0165	+				Detected	NotDetected	Detected
3651_pos	449.35	1.6273	22.2232	22.3182	22.1992	22.3357	22.1012	21.6922	22.24	20.4074	21.2792	20.542	21.7985	19.7927	21.0704	22.4503	22.3293	22.7526	22.186	22.2681	22.6028		22.4168	+				NotDetected	NotDetected	Detected
3667_pos	254.212	1.6288	21.2921	21.4395	19.4043	20.3251	19.1292		20.8963	19.0871	19.1942	19.1999	20.0268	18.114		20.4919	19.9481	20.1092	19.445	20.7071	20.2347		19.5237	+				Detected	NotDetected	NotDetected
3695_pos	331.219	1.6311	21.4943	21.4441	21.0589	21.3673	21.3146		21.5809	18.0407	17.5076	17.7399	19.4545	17.3298		18.8109	13.7657	16.9177	13.6774	15.9185	16.2839		14.2728	+				Detected	NotDetected	NotDetected
3696_pos	393.293	1.6315	29.7531	29.7293	29.7051	29.9447	29.8486		29.7265	29.2563	28.9471	27.8261	28.5143	23.8659		30.2731	29.6482	30.288	29.7728	29.7944	30.0043		29.9306	+				Detected	NotDetected	NotDetected
3706_pos	372.008	1.6328	18.6737	18.7523	18.7277	18.9229	18.7608	18.2113	18.6967	17.943	17.9266	17.641	19.1593	17.4408	18.2395	19.184	18.9643	19.7868	18.8793	19.3782	18.9567		19.2329	+				NotDetected	NotDetected	Detected
3710_pos	135.101	1.6328	19.4786	19.4833	19.9322	19.819	19.7085		19.7442	17.6606	18.5108	18.2125	18.9665	16.8892		20.1661	20.2517	20.2186	19.7136	19.9023	19.9087	19.6856	22.2152	+				Detected	NotDetected	NotDetected
3733_pos	511.485	1.6355	19.3945	19.57	19.2594	19.3118	19.0536	17.8619	19.2779	12.3952	14.7147	13.6846	16.2888	12.2878		14.158	15.8591	14.8918	17.0193	13.3568	13.9139		10.6859	+				NotDetected	NotDetected	NotDetected
3735_pos	782.54	1.6356	18.7684	18.8405	18.7368	19.032	18.9827		19.0076	17.1908	17.5621	18.0031	18.3591	16.4317		19.1727	18.6999	19.4043	18.7932	18.616	19.1807		18.9553	+				NotDetected	NotDetected	Detected
3736_pos	267.267	1.6359	21.6776	21.6579	21.5943	21.8918	22.0156	21.216	21.9111	20.3092	20.5987	20.0709	21.5831	19.7164	20.6902	22.0156	21.8287	22.1686	21.7276	21.6998	22.0122		21.7122	+				NotDetected	NotDetected	NotDetected
3737_pos	661.102	1.6359	16.9988	16.0955	16.9952	16.9931	15.5642		16.774	18.0414	17.4384	17.8089	19.2138	17.8068	18.7107	18.5015	18.3484	18.366	18.2789	18.075	18.7758		18.3977	+				NotDetected	NotDetected	NotDetected
3753_pos	216.174	1.6375	19.7706	19.9617	20.2178	20.3152	19.5886	19.4161	19.999	18.3354	19.1986	18.6644	19.3775	17.5195		20.2103	20.5486	20.077	19.9524	19.9981	20.3289	19.8477	19.7198	+				NotDetected	NotDetected	NotDetected
3782_pos	688.574	1.6415	19.0119	19.2594	18.7953	19.0229	18.7575	18.8415	19.1061	18.0767	18.6519	18.5234	19.2808	17.153		20.0179	19.555	19.5049	18.5843	19.9553	19.1978	20.1313	19.6799	+/-	[M+NH4]+, [M-H]-			NotDetected	NotDetected	NotDetected
3790_pos	577.525	1.6423	20.8512	20.7119	20.7616	21.0998	21.2719		21.3052	17.5706	19.2509	17.4734	19.0571	16.5981	18.4859	20.9778	20.1722	20.7905	20.1433	20.2755	20.5375	18.2636	20.5	+				NotDetected	NotDetected	NotDetected
3811_pos	336.325	1.6449	21.21	22.6604	21.8144	22.1915	21.8184		22.0518	20.9686	21.2236	20.033	21.7042	19.6677		22.3439	21.68	22.1381	20.4592	22.186	21.4932		21.7415	+				Detected	NotDetected	NotDetected
3820_pos	319.284	1.6468	19.275	19.3708	19.2303	19.9331	19.777		19.8021	16.9402	16.7945	17.5694	19.1907	17.5378		19.0179	15.8025	15.8052	12.6076	16.6306	16.0952		11.1783	+				NotDetected	Detected	NotDetected
3826_pos	200.143	1.6472	19.8269	19.9471	20.0522	20.2317	19.3945	19.236	19.9753	18.6648	19.0571	18.7695	18.174	17.603	18.5781	20.2903	20.4826	20.2721	20.1635	20.1389	20.4753		20.2063	+				NotDetected	NotDetected	Detected
3832_pos	506.403	1.6476	21.1226	21.0667	20.9067	21.0327	21.1956	20.7641	21.002	18.303	19.9615	18.4885	19.9505	18.1986	19.2042	21.3258	20.8832	21.0594	20.8259	21.1237	21.1391		20.7801	+				NotDetected	NotDetected	NotDetected
3835_pos	299.11	1.648	19.8271	19.9538	19.7133	19.9701	19.4565		20.4609	19.6009	18.4541	18.6136	19.1889	17.1798	20.7905	18.8197	19.0669	18.8953	18.9614	18.7943	19.9087		19.2621	+	[M+Na]+	Triethyl citrate; LC-ESI-ITFT; MS2; CE	Triethyl citrate; LC-ESI-ITFT; MS2; CE: [M+Na]+: 0.866	NotDetected	NotDetected	Detected
3847_pos	476.194	1.6501	19.4819	19.4797	19.5227	19.2817	20.054		19.8028	13.5822	14.1224	15.3288	12.6707	10.1606		19.5587	19.3931	19.5713	19.0328	18.7814	19.5923		19.4646	+				NotDetected	NotDetected	Detected
3506_pos	253.179	1.6514	21.5727	21.3289	21.3148	21.6546	21.184		21.6602	20.1066	20.3077	20.1186	20.7975	19.0879	19.8012	21.33	22.0783	21.4469	21.0075	21.5728	21.6271		17.7758	+				Detected	NotDetected	NotDetected
3854_pos	244.192	1.6517	21.7165	23.2419	19.4092	20.1275	20.6947		21.1718	21.26	22.2301	21.5358	20.9745	21.366		22.9761	22.9217	23.1433	22.5045	23.1006	23.0666		22.8039	+/-	[M+H]+, [M-H]-			NotDetected	Detected	NotDetected
3859_pos	478.38	1.6529	21.9691	21.9584	21.6908	21.8534	21.7553	21.4241	21.7401	19.5765	20.8836	20.394	20.905	18.8384		22.1562	21.7388	22.2224	21.6513	21.9087	21.8197		21.9037	+				NotDetected	NotDetected	Detected
6757_pos	117.055	1.6543	18.3304	18.4015	18.2189	18.5631	18.4306	17.5536	18.503	13.2947	13.5606	15.541	15.1163	11.9894		19.0695	18.86	19.027	18.5019	18.3194	18.6799		18.8102	+				NotDetected	NotDetected	NotDetected
3877_pos	673.376	1.6549	20.2012	20.2604	20.1707	20.4716	20.3067	19.4585	20.4673	18.7875	19.1494	19.2764	19.8402	17.7588		20.6054	20.0766	20.4799	19.7564	20.3835	20.7045	20.1901	20.361	+				NotDetected	NotDetected	NotDetected
3913_pos	352.31	1.6604	23.3307	23.5572	23.2843	23.552	23.2971	22.2122	23.4573	19.8374	22.1395	19.376	21.5118	19.2422		24.1082	23.378	22.9434	22.9773	23.2127	23.4186	22.7919	23.5933	+				NotDetected	NotDetected	NotDetected
4532_pos	436.115	1.6604	18.7706	18.6914	18.2916	18.6003	18.5966		18.4846	17.3127	17.4347	17.6584	18.5349	16.5705	17.9715	18.5979	18.2856	19.0147	18.2965	18.1327	18.702		18.2122	+/-	[M+NH4]+, [M+Acetate]-			Detected	NotDetected	NotDetected
3919_pos	562.889	1.6615	17.8217	17.9942	17.7096	17.9357	17.9195		18.103	17.7017	17.0753	17.2917	18.2858	17.138	18.1913	18.4362	17.9766	18.3317	17.7907	17.9106	18.3333	17.8746	18.0355	+				NotDetected	NotDetected	NotDetected
3933_pos	629.349	1.6643	20.6308	20.7147	20.5483	20.6403	20.4964		20.6545	10.2394	14.3495	13.8923	13.8419	13.7136		16.2167	14.4206	18.0768	13.7669	8.77283	12.7035		16.4384	+				Detected	NotDetected	NotDetected
3936_pos	116.053	1.6647	18.3672	18.3876	18.2137	17.9481	18.0877		18.3603	18.6645	17.7429	17.8487	19.8253	17.4254		18.6711	18.9719	19.1061	18.0498	18.2531	18.6659	18.8113	18.4184	+				NotDetected	NotDetected	NotDetected
3955_pos	170.154	1.6668	18.6187	18.7399	18.4503	18.4868	18.0071		18.599	19.3653	18.2138	19.0473	20.3436	17.8436		19.5323	18.9971	19.955	18.764	19.2305	19.2446		19.267	+				NotDetected	Detected	NotDetected
3974_pos	567.513	1.6693	20.6421	20.6957	20.6723	20.5753	20.5171		20.5996	16.5716	7.49298	15.9008	13.5405	12.85		20.6266	18.2202	20.386	19.692	20.1795	20.3855		20.6332	+				Detected	NotDetected	NotDetected
3979_pos	367.319	1.6698	21.2012	21.2756	20.8946	21.116	21.5192	20.9375	21.2861	18.3072	19.9301	18.1822	19.641	17.6752	19.4885	21.2128	20.9797	21.1201	20.7623	20.7548	21.0115		21.0061	+				NotDetected	NotDetected	NotDetected
3981_pos	202.159	1.6699	20.2439	20.2312	20.1083	20.4799	20.1932	19.7803	20.3605	18.105	19.1832	18.3047	19.1501	17.2756		20.4423	20.7956	20.2957	20.386	19.919	20.5837	19.9911	19.7426	+				NotDetected	NotDetected	NotDetected
4008_pos	1094.68	1.6713	19.6353	19.2329	20.2266	20.4399	19.7215	18.4279	19.7259	19.9242	19.7326	19.7313	21.0651	18.9791		20.4172	19.6275	20.0558	18.6459	18.8176	18.8353	18.2694	19.5818	+				NotDetected	NotDetected	NotDetected
4009_pos	812.446	1.6714	20.5531	19.7846	20.7943	20.5176	20.175	19.6965	20.6373	17.6624	19.5398	18.3164	19.0514	17.1062		21.7932	21.2246	20.9433	20.0315	20.113	22.1992	20.8704	20.9743	+/-	[M+Na]+, [M-H]-			NotDetected	NotDetected	NotDetected
4019_pos	236.084	1.6729	18.8204	18.9832	18.7005	19.0147	18.7354		18.9078	15.7882	11.9731	14.1145	12.0312	13.1412		13.6538	12.2463	16.7761	16.1878	17.7372	13.2899		17.8267	+				Detected	NotDetected	NotDetected
4021_pos	595.538	1.6729	21.0372	21.1012	20.9092	21.1675	21.2953	19.9409	21.048	17.7915	19.6258	17.3492	18.5199	17.0362	18.1892	21.288	20.7017	20.8557	20.0446	20.8384	21.0521		20.9136	+				NotDetected	NotDetected	NotDetected
4027_pos	411.253	1.6735	15.2672	16.312	16.6883	17.1995	15.3317		14.8965	19.7937	19.0672	19.4905	21.4286	19.92	20.6957	20.334	15.8502	13.8533	11.9814	14.7019	16.6238	22.2301	15.3176	+				NotDetected	NotDetected	NotDetected
4031_pos	575.179	1.674	22.4069	22.7401	22.24	22.4469	22.1489	22.0006	21.8012	21.4696	21.5685	22.4813	22.8712	20.8788	22.6567	22.5548	22.2042	23.7471	22.913	22.5921	22.3421	20.6406	22.8131	+				NotDetected	NotDetected	Detected
4035_pos	1099.64	1.6742	19.225	18.4043	19.5769	19.857	19.323	18.3846	19.3994	18.0018	19.1709	18.4557	19.2541	17.2239		21.2524	19.5512	19.2509	18.7343	18.9934	20.4237	20.1173	19.3399	+				NotDetected	NotDetected	NotDetected
4038_pos	135.081	1.6749	24.3704	23.881	24.9424	24.8758	24.4941	23.4887	25.0227	23.443	23.3879	20.7825	24.3994	21.2325		24.6469	25.207	24.8615	23.6044	23.4293	24.8999	23.9676	24.5235	+/-	[M+H-H2O]+, [M-H]-			NotDetected	Detected	NotDetected
4044_pos	416.216	1.6752	28.8631	28.9387	29.0607	29.1955	28.8073		29.1143	12.7346	10.2937	11.7084	17.4947	11.138		29.2475	29.2888	29.3999	28.9552	29.0114	29.3511		29.1017	+				Detected	NotDetected	NotDetected
4045_pos	97.0289	1.6753	19.0446	18.4497	19.1668	19.1725	19.1203	18.2608	19.4786	18.6	17.851	18.2197	19.802	17.7633		19.274	19.3311	19.4293	18.3489	18.161	19.4806	18.7332	19.2446	+				NotDetected	NotDetected	NotDetected
4051_pos	846.442	1.6758	20.8549	20.0647	21.4867	21.5176	20.555	19.4265	20.839	18.1135	19.8712	18.3202	19.232	17.2612		20.7911	21.4191	21.6249	19.7825	19.58	20.938	19.13	21.1422	+				NotDetected	NotDetected	NotDetected
4062_pos	396.283	1.6765	16.9494	16.2042	16.8647	17.2501	17.2609		16.7295	22.353	20.2804	21.275	23.7939	21.7051	22.7744	20.6689	13.1811	15.1211	13.3443	10.9337	14.9736	24.2284	14.134	+				NotDetected	NotDetected	NotDetected
4067_pos	444.334	1.6768	21.5517	21.7276	21.2796	21.581	21.3066		21.7022	14.8921	14.9264	15.9193	14.5419	12.4086		7.82266	13.8575	15.5163	17.2986	16.2958	9.46995		15.4665	+				Detected	NotDetected	NotDetected
4116_pos	613.347	1.6805	20.1848	20.4876	20.0631	20.0379	19.6548		20.0055	14.2239	12.7673	16.0941	17.5721	12.4985		16.4995	17.4677	15.622	15.5301	15.6926	14.1014		17.4052	+				Detected	NotDetected	NotDetected
4140_pos	460.273	1.6819	16.6443	16.9974	16.8094	16.6889	17.106	20.5202	16.893	19.9945	20.433	20.3736	20.9632	19.1884		21.3421	21.8197	21.6631	20.7654	20.749	21.8913		21.5255	+				NotDetected	NotDetected	Detected
4145_pos	555.532	1.6821	18.9404	18.8014	18.7566	18.8209	18.8337		18.9617	15.9658	16.17	13.139	17.1358	14.4872		19.1527	18.748	18.7943	18.3631	18.432	18.8923	19.107	18.8953	+				NotDetected	NotDetected	NotDetected
4165_pos	808.235	1.6835	19.0446	19.4632	18.7141	18.9925	18.4306	18.3902	18.6418	17.5822	18.0906	18.5941	18.7332	16.4611	18.6027	19.3305	18.5543	20.1631	19.2641	18.8903	19.16		19.2258	+				NotDetected	NotDetected	Detected
4179_pos	496.421	1.6852	20.6645	20.8467	20.549	20.9263	20.3732		20.8848	19.6914	19.5095	18.1646	19.1725	17.0633	18.3336	22.4011	20.6484	20.79	20.5214	20.4968	20.8603		20.9301	+				Detected	NotDetected	NotDetected
4182_pos	164.143	1.6855	22.2957	22.2092	22.2212	22.0893	21.5265	20.4773	22.113	21.3642	20.7814	20.133	21.8572	19.8903	21.5584	21.8813	22.4511	22.4263	22.3088	22.3051	22.6771	21.6519	22.1226	+				Detected	NotDetected	NotDetected
4204_pos	238.1	1.6884	21.6406	21.8598	21.2154	21.9524	21.5324		21.7959	15.2091	13.1832	16.5708	16.4401	15.6191		15.8214	9.89136	15.9773	17.218	11.2173	14.2796		15.6547	+				Detected	NotDetected	NotDetected
4236_pos	186.127	1.6902	15.9478	16.7056	15.4351	17.1174	17.1122	18.9681	14.6903	17.983	19.205	18.5493	19.0901	17.2266		20.3258	20.4816	20.3775	20.4568	20.0115	20.5653	19.8286	20.3066	+				NotDetected	NotDetected	NotDetected
5534_pos	353.935	1.6905	18.5744	18.5004	18.0271	18.3269	18.0169		18.2962	17.7599	17.3146	17.8172	18.9832	17.2378	18.3746	18.5166	17.8125	19.4015	17.618	18.1472	18.4608	18.7673	18.2562	+/-	[M+H]+, [M-H]-			Detected	NotDetected	NotDetected
4244_pos	145.123	1.6912	18.5466	18.7755	18.2673	19.3851	18.9766		19.2603	17.4088	18.5954	17.9521	18.7861	16.5632		19.9331	20.0334	19.1035	19.7062	19.5499	20.0795		19.8045	+				NotDetected	NotDetected	Detected
4251_pos	283.151	1.6915	22.8489	22.7464	22.6887	22.9679	22.7304	20.9829	23.3009	19.9516	20.584	19.7766	21.318	19.3026		22.011	21.95	22.2162	21.8826	21.9148	20.1053		22.0739	+				Detected	NotDetected	Detected
4255_pos	240.096	1.692	19.918	20.1292	19.5947	20.3432	20.199		20.2614	16.0049	15.2893	16.5758	15.3838	14.9236		15.5915	15.5422	17.0536	16.8572	12.9295	14.8505		12.899	+				Detected	NotDetected	NotDetected
4268_pos	362.288	1.6933	21.9161	21.9584	21.7484	21.9774	22.0179		21.834	19.386	20.7088	19.2617	20.7591	19.5493	20.4113	22.0607	21.9655	22.4341	21.9855	22.075	22.3228	22.0428	22.0529	+				Detected	NotDetected	NotDetected
4176_pos	284.264	1.6934	20.7401	20.763	20.7042	20.8802	21.0009	20.3029	20.786	18.8521	19.3126	18.9538	19.8703	17.9779		20.9665	20.6507	20.7034	20.6379	19.6741	21.0558	20.4872	20.5339	+				NotDetected	NotDetected	NotDetected
4279_pos	482.402	1.6941	21.588	21.8039	21.4548	21.6554	21.4961	20.8139	21.9356	19.2976	20.586	18.9925	20.3792	18.2673	19.1215	22.236	21.6353	21.8301	21.448	21.5025	21.9025		21.6225	+				NotDetected	NotDetected	NotDetected
4307_pos	489.365	1.6958	21.1452	21.3348	21.0862	21.2538	20.978		21.2188	12.1803	15.7236	10.4296	17.7864	13.7916		17.0016	15.2529	15.2553	16.5254	15.2744	16.2557		11.5189	+				Detected	NotDetected	NotDetected
4313_pos	809.336	1.6963	19.6359	19.6039	19.218	18.4429	17.9603		19.5474	11.6285	15.0312	13.8397	15.1645	9.98454		15.6743	14.9754	15.3074	16.1865	13.1937	13.3268		16.6769	+				Detected	NotDetected	NotDetected
4624_pos	359.205	1.6963	25.409	25.3893	25.3421	25.5231	25.2791	23.4077	25.552	21.9691	22.8353	21.4366	23.5136	21.5382	23.4289	24.3028	24.1342	24.8085	24.3831	24.1364	24.6798	24.0574	24.4411	+				Detected	NotDetected	NotDetected
4314_pos	240.196	1.6965	21.0004	20.9178	20.1815	20.7324	19.9958		20.9018	17.8245	18.981	18.0347	18.8853	17.0334	19.1232	20.4227	20.0708	20.3544	19.9845	20.0409	20.3906		20.1905	+				Detected	NotDetected	NotDetected
4854_pos	280.263	1.6967	20.9322	21.1109	21.2368	21.202	21.102		21.4856	17.6317	18.6542	17.0387	18.9753	16.4152		20.0439	20.4565	19.9995	17.7671	19.8893	20.1194	20.2752	19.9114	+				Detected	Detected	NotDetected
4324_pos	360.211	1.6974	14.7103	16.7476	15.6919	15.7174	15.5143	20.9577	16.9766	19.6648	20.3029	20.6076	20.9739	19.0051		21.8236	21.6718	22.3024	21.9075	21.7093	22.2681	21.5409	22.0053	+				NotDetected	NotDetected	NotDetected
4340_pos	372.344	1.6984	20.2887	20.2387	20.287	20.0004	20.6639		20.4341	17.7019	19.6607	17.733	19.1843	17.4909	17.8993	21.0693	20.6948	20.4799	20.3915	20.6474	21.4057	20.412	20.8819	+				NotDetected	NotDetected	NotDetected
4351_pos	223.169	1.6994	16.4322	16.681	16.3068	16.6817	16.7438		21.1919	19.7537	19.4161	19.8595	19.607	17.7816		20.7197	20.3255	21.3256	20.3526	20.3888	20.4265	21.2714	20.5539	+				NotDetected	Detected	NotDetected
4353_pos	472.22	1.6994	24.4864	25.0084	22.5056	22.0122	21.6409		23.6051	14.1383	16.6298	15.2338	16.6573	12.7321		13.6239	13.0146	15.5787	11.7594	17.645	16.0024		12.8688	+				Detected	NotDetected	NotDetected
4356_pos	347.271	1.6996	21.9124	21.9761	21.773	22.15	22.0979		21.7471	19.4544	21.3373	18.8446	20.6899	19.0783	19.9293	22.4763	22.0869	22.4821	21.9761	22.3246	22.3611	22.0684	22.1624	+				Detected	NotDetected	NotDetected
4358_pos	488.357	1.6997	22.722	22.8642	22.6074	22.8111	22.6074		22.8775	12.1124	14.013	16.4732	14.8603	10.9065		17.4161	15.7705	16.4514	15.8555	15.4837	17.1284		10.2665	+				Detected	NotDetected	NotDetected
4384_pos	150.128	1.7021	21.7388	21.5863	21.6357	21.5678	20.6557		21.8105	20.7209	20.4272	19.2066	22.935	20.5834	21.3406	22.2526	21.9631	22.0087	21.669	21.8444	22.3826	21.3023	22.0849	+				Detected	NotDetected	NotDetected
4387_pos	413.265	1.7022	20.9402	20.7251	20.87	20.8646	21.0958		21.0671	19.3839	20.2204	20.2533	20.8459	19.4382	20.113	21.5008	21.2237	21.1302	21.0111	21.052	21.6555	22.0361	21.0768	+	[M+Na]+	Dioctyl Phthalate	Dioctyl Phthalate: [M+Na]+: 0.455	Detected	NotDetected	NotDetected
4391_pos	247.24	1.7023	21.7436	21.8938	21.4935	21.6596	22.0618	21.6103	22.1385	19.6743	20.4575	20.2645	20.8257	18.9213	20.4786	22.0247	21.8543	21.9619	22.0064	21.8913	22.0695		21.8236	+				NotDetected	NotDetected	Detected
4394_pos	115.112	1.7023	22.075	22.0076	22.1573	22.2834	22.1194	21.3254	23.0807	21.8775	20.8428	21.5847	25.9278	23.8002		24.8463	22.4064	22.5413	21.9867	22.0805	22.2252	22.0882	23.8032	+				NotDetected	Detected	NotDetected
4420_pos	468.388	1.7037	21.1414	21.5509	21.1224	21.3707	21.0999	20.3955	21.7206	21.16	20.213	18.6577	19.6376	18.2912	18.9869	23.2257	21.4521	21.8236	21.2198	21.186	21.6308		21.7478	+				NotDetected	NotDetected	NotDetected
4429_pos	993.68	1.7046	18.1984	18.4279	18.0904	18.2446	18.0596		18.0571	12.3802	13.2532	13.7042	11.363	10.5375		15.0356	15.1445	15.9397	15.2892	14.8882	10.3429		10.5617	+				Detected	NotDetected	NotDetected
4438_pos	191.165	1.7058	21.8118	21.7332	22.1123	22.8504	21.8975		24.4315	21.5705	22.0981	21.1403	25.4188	24.1611		25.1017	22.7052	22.2272	22.9696	22.1012	23.5397		24.2122	+				NotDetected	Detected	NotDetected
4459_pos	116.113	1.707	19.065	19.1879	19.353	19.2109	19.1493	18.0648	19.2421	12.0276	16.5462	16.1552	10.7746	12.6447		18.112	19.2321	19.1722	18.9327	18.7175	19.3545		18.9707	+				NotDetected	NotDetected	Detected
4463_pos	210.184	1.7077	19.7624	19.7693	19.7721	19.7096	19.7561		19.8742	18.6185	18.9232	19.2155	19.994	17.7672	18.2679	19.5089	19.8538	20.1548	19.8144	19.6082	20.0256		19.7555	+/-	[M+H-H2O]+, [M-H]-			NotDetected	NotDetected	Detected
4478_pos	373.151	1.7083	24.1526	24.8287	22.8841	22.6879	22.3366		23.3647	15.7788	11.442	14.0979	17.0196	12.5981		13.4647	9.12065	17.7917	16.5803	14.655	14.7225		14.4111	+				Detected	NotDetected	NotDetected
4490_pos	163.076	1.7088	18.588	18.5817	18.7288	18.5788	18.5157	18.2255	18.7484	18.897	18.6327	18.8813	20.1011	18.094	19.6937	19.364	19.548	19.6977	18.9605	18.9719	19.6009		19.035	+				NotDetected	NotDetected	Detected
4491_pos	395.133	1.7088	22.1686	22.6822	19.3311	20.637	20.6677		21.7784	15.9271	14.8927	15.1711	16.3262	13.6267		14.9461	10.7685	15.0417	16.5304	12.9825	13.3406		14.8834	+				Detected	NotDetected	NotDetected
3870_pos	418.35	1.709	21.1307	21.0005	20.9148	20.9445	20.941	21.0209	20.874	18.7062	20.1824	18.5237	19.8014	17.8214		21.6035	21.197	21.4749	21.173	21.2281	21.2742	21.2238	21.3204	+				NotDetected	NotDetected	NotDetected
4495_pos	581.324	1.7096	19.9195	19.0906	20.3359	20.1078	20.2798		21.1935	18.5366	19.2352	18.4953	18.8993	17.541		20.6278	21.0437	20.2798	20.1482	19.1684	20.9788		20.7687	+				Detected	NotDetected	NotDetected
4501_pos	130.159	1.7103	19.8575	19.3909	18.921	19.4918	19.0562		19.6897	18.584	18.2087	18.4662	19.5385	17.8251		19.2113	19.1156	19.4477	18.2281	19.184	19.1166	17.6433	18.8824	+				Detected	NotDetected	NotDetected
4506_pos	582.563	1.7104	20.0805	20.3588	20.1361	20.0495	20.1589	18.5966	20.1626	17.5199	18.5237	18.13	18.8594	16.7833		19.9577	18.8405	19.7271	19.1933	19.4136	19.6671		19.5433	+				NotDetected	NotDetected	NotDetected
4507_pos	425.142	1.7105	18.6729	18.9962	18.8149	18.9356	19.0018		19.0256	12.4446	9.68427	15.3509	16.0328	15.2028		14.3298	15.2095	16.0264	16.7252	15.0757	17.8024		13.1278	+				Detected	NotDetected	NotDetected
4534_pos	172.109	1.7113	20.4869	20.5688	20.103	20.5369	19.7454		20.6813	15.8441	8.64816	9.66108	14.7576	12.707		16.5888	13.0735	15.0303	12.2447	14.5733	12.5595		14.3374	+				Detected	NotDetected	NotDetected
4538_pos	334.141	1.7114	21.9667	22.5406	21.2008	20.607	19.9907		21.3202	16.2013	10.0792	11.7131	14.6339	13.9566		11.2785	11.3146	17.2918	16.5115	13.4774	9.58192		12.8231	+				Detected	NotDetected	NotDetected
4796_pos	345.19	1.7125	22.5461	22.4612	22.4383	22.6285	22.4503	20.7195	23.0601	19.6477	20.1385	18.918	21.5394	19.6281	20.501	21.7892	21.448	21.9185	21.5439	21.3395	22.1066		21.6203	+				Detected	NotDetected	Detected
4567_pos	167.117	1.7132	23.7203	23.554	23.6688	23.6879	23.7487	21.8249	24.7197	23.2929	22.9685	23.4012	25.0035	23.0607	23.2748	24.4528	24.3663	24.2514	23.8141	23.7367	24.6813	23.6456	24.5916	+				Detected	NotDetected	NotDetected
4573_pos	222.068	1.7134	23.5654	23.6248	23.3168	23.7129	23.586		23.7919	8.23482	15.2785	16.4193	15.2748	14.0533		5.52212	9.88578	12.18	13.8875	12.6416	14.7394		12.3703	+				Detected	NotDetected	NotDetected
4574_pos	409.176	1.7134	15.6144	15.9033	15.6245	16.4951	16.5556	20.9488	17.3725	20.0472	20.6237	20.2304	21.6563	18.8742	19.9986	22.4887	21.0315	21.2372	21.2444	21.8534	22.8269		21.1972	+				NotDetected	NotDetected	Detected
4589_pos	446.219	1.7139	23.1395	22.3014	23.6615	24.1165	23.2834	21.4701	23.4511	20.9365	22.3879	19.3945	20.7338	19.4203	20.5363	23.5358	23.8601	24.2587	22.4046	22.1489	24.2555	22.1738	23.7301	+	[M+NH4]+	low score: Praeruptorin E	low score: Praeruptorin E: [M+NH4]+: 0.553	Detected	NotDetected	NotDetected
4591_pos	597.32	1.7141	21.3911	21.3423	21.1889	21.1982	20.9457		21.5428	14.5828	14.4234	9.35512	16.5423	13.219		14.2314	14.2656	12.5235	14.6476	10.5758	13.2142		16.8872	+				Detected	NotDetected	NotDetected
4600_pos	460.27	1.7143	21.3897	20.9327	21.6951	21.9234	21.5049		21.8392	21.2982	20.3719	20.2337	21.6111	19.5049	21.0013	21.5842	21.1112	22.0574	20.6597	21.1842	18.4071		21.2449	+				Detected	NotDetected	NotDetected
4602_pos	306.207	1.7144	20.7817	20.6173	20.7822	20.6176	20.3642		20.5862	18.6124	19.3646	18.1845	19.8438	18.4113	18.951	20.7238	20.3576	20.7018	20.2486	20.054	20.6414		20.4745	+				Detected	NotDetected	NotDetected
4604_pos	204.058	1.7146	18.5793	18.7231	18.6865	18.8039	18.6329		18.8379	15.7718	13.8781	14.0808	16.6174	13.7718		13.7395	17.6407	14.9923	10.3931	11.7006	16.3534		14.4679	+				Detected	NotDetected	NotDetected
4617_pos	829.561	1.7152	18.4979	18.5366	18.5958	18.5488	18.5398		18.8691	18.8472	19.1292	18.617	20.2708	18.1014		20.0365	18.9728	18.826	18.3097	18.4015	18.828	18.6914	19.197	+/-	[M+H-H2O]+, [M-H]-			NotDetected	NotDetected	NotDetected
4625_pos	367.249	1.7157	22.2162	22.2032	22.0156	22.3674	22.3826	22.1697	22.4306	19.4757	21.2072	20.0027	20.8747	18.8715		18.9423	22.362	22.639	22.3629	22.6285	23.5124	23.4604	22.3521	+/-	[M+H]+, [M+Acetate]-			NotDetected	NotDetected	NotDetected
4628_pos	172.075	1.7158	22.086	21.7553	20.7836	21.4867	20.8415		21.9902	13.1829	12.9236	16.2582	13.6628	13.0369		14.3423	11.381	13.3519	12.3622	16.7337	15.5159		12.9489	+				Detected	NotDetected	NotDetected
4637_pos	884.515	1.7168	18.5056	18.7	18.5781	19.0598	18.5225		18.827	15.2758	12.4439	11.3274	11.4829	16.0192		16.3315	12.9341	12.428	14.8782	11.3744	17.4572		14.2765	+				Detected	NotDetected	NotDetected
4664_pos	546.4	1.7196	21.3414	21.9679	21.2299	21.3447	21.3776	21.1919	21.5393	18.0443	21.1895	19.3409	19.3574	18.5417		22.291	23.4545	23.0717	21.2875	23.2286	21.8988	22.7519	22.7484	+				NotDetected	Detected	NotDetected
4683_pos	451.174	1.7208	20.6852	20.7222	20.692	21.2291	20.8732		20.8953	20.5966	20.0764	19.9447	21.4369	19.55		21.9738	21.4475	18.6891	20.8403	20.2843	22.9867	21.1994	21.2405	+	[M+Na]+	low score: Praeruptorin E	low score: Praeruptorin E: [M+Na]+: 0.721	NotDetected	NotDetected	NotDetected
1746_pos	243.206	1.7209	17.6708	20.2987	20.2737	20.5778	20.0651	20.0616	20.9288	19.1855	20.0866	19.6817	21.0656	18.3408	19.2431	21.3997	21.0698	18.1174	20.8663	21.0685	21.671		21.5012	+				NotDetected	NotDetected	NotDetected
4702_pos	205.042	1.7214	20.9612	21.1347	20.9032	21.2044	21.1094		21.4219	14.0252	14.3388	13.6585	17.7607	13.0438		18.1148	14.8474	13.6008	13.7028	14.9701	16.9479		17.8256	+				Detected	NotDetected	NotDetected
4717_pos	224.079	1.7224	22.539	22.4887	22.2497	22.8025	22.5501		22.8534	14.4681	13.6673	14.1634	13.7173	13.7755		8.54721	14.566	14.4391	13.1624	16.6523	13.2985		17.1161	+				Detected	NotDetected	NotDetected
4718_pos	547.399	1.7224	20.0782	20.4116	19.722	20.1203	19.9705		20.284	16.3542	10.4099	14.9771	12.8185	15.2367		20.744	11.7164	16.4273	17.0157	17.4364	13.5756		14.419	+				Detected	NotDetected	NotDetected
4719_pos	892.116	1.7225	17.9981	18.3987	17.8386	18.6891	18.704		18.7344	10.274	13.7707	9.5132	14.8735	16.0653		15.0809	17.4867	17.1892	17.3471	15.1986	16.3499		17.3313	+				Detected	NotDetected	NotDetected
4721_pos	205.145	1.7233	20.7424	20.8041	20.7059	21.1262	20.4378		20.8056	19.8605	19.8716	19.3595	20.882	18.9092		20.8309	21.7388	21.0704	20.7908	20.6914	21.3116	20.6151	20.9392	+				Detected	NotDetected	NotDetected
4726_pos	226.081	1.7235	20.555	20.7553	20.2407	20.9175	20.7827		20.8687	15.0948	15.7365	10.5958	17.3345	11.9738		17.1211	10.774	17.9853	15.2204	15.2697	15.8122		16.8214	+				Detected	NotDetected	NotDetected
4733_pos	317.294	1.7237	19.3732	19.2741	19.0211	19.1309	18.951		19.3987	11.945	13.5918	14.5073	13.2187	13.0945		16.7269	15.6954	15.0887	12.6781	16.1842	17.5505		16.1795	+				Detected	NotDetected	NotDetected
4740_pos	136.112	1.724	21.67	21.3798	21.5883	21.4135	20.6807		22.6486	21.041	20.3256	20.3753	24.3263	21.8236	21.0698	23.4413	21.6396	21.7879	21.2612	21.2448	21.875	21.0618	22.4081	+				Detected	NotDetected	NotDetected
4743_pos	712.347	1.7246	18.173	18.1631	18.087	18.221	18.1757		17.9127	14.5254	15.7742	16.477	17.1078	9.47778		15.6089	17.758	14.8657	17.3942	13.6783	13.5172		16.8949	+				Detected	NotDetected	NotDetected
8224_pos	105.069	1.7254	22.0451	22.129	21.9295	22.0706	22.054	18.722	22.2985	18.0648	18.3002	16.8448	19.171	16.9247		19.421	19.5308	19.287	19.0193	19.1897	19.5638	19.4348	19.3465	+/-	[M+H-H2O]+, [M-H]-			Detected	NotDetected	NotDetected
2135_pos	270.083	1.7257	24.281	24.5041	24.2387	24.4585	24.2461	21.7093	24.1969	21.6836	22.0827	21.6521	22.8111	21.5061	22.187	23.1157	23.4125	24.6009	23.0866	23.5713	23.1623	24.1258	23.2805	+				Detected	NotDetected	NotDetected
4780_pos	374.245	1.7274	21.4011	21.4191	21.3888	21.2228	21.2486		21.3272	18.7717	20.6905	19.7971	20.0801	18.152		21.7919	21.5329	21.6467	21.362	21.5843	21.6836		21.649	+				Detected	Detected	NotDetected
4784_pos	203.179	1.7277	20.3262	20.278	20.3612	19.9097	20.4241	19.0571	21.2352	19.5351	18.8113	18.6064	21.6114	19.0888		21.4486	20.1283	20.8606	20.2039	19.6471	20.9181		21.3456	+				NotDetected	Detected	NotDetected
4787_pos	710.346	1.7278	19.8656	19.6665	19.5518	19.7991	19.6329		19.67	16.8603	11.1105	12.5846	9.27191	13.5219		17.315	17.3828	12.1478	17.152	15.9651	13.4487		13.9477	+				Detected	NotDetected	NotDetected
4789_pos	233.176	1.728	21.5264	21.6168	21.5385	21.8184	21.5711	21.0711	21.7016	20.446	20.7548	20.4018	20.1211	19.0441		21.3975	21.9596	22.1332	21.9452	21.6499	21.982	21.8197	21.7811	+				NotDetected	Detected	NotDetected
4793_pos	127.015	1.7281	19.3824	19.4997	18.9775	19.1452	18.986	18.0796	21.8171	18.5619	17.4907	18.9954	24.2429	21.3399		22.3799	18.7265	20.2084	18.8783	18.7996	19.3472		21.4251	+				NotDetected	Detected	Detected
4798_pos	170.153	1.7283	20.7988	20.7482	19.8275	20.317	19.7597		20.739	17.7652	18.5611	18.9292	20.0368	18.6914	19.3208	17.9336	19.6094	20.2114	18.828	18.6833	19.5013	19.6203	19.223	+				Detected	NotDetected	NotDetected
8092_pos	240.232	1.7296	19.1772	19.3062	19.1181	19.8338	19.2158		19.0183	18.129	17.9744	18.1658	19.1967	17.2616		18.5769	19.9634	18.1786	19.4619	19.5996	18.5756	19.9907	19.2703	+				NotDetected	NotDetected	NotDetected
4845_pos	650.381	1.7305	19.0308	19.3245	18.9888	19.0527	18.9141		19.175	16.3645	16.3541	16.236	14.1779	16.0552		13.9064	10.3014	16.0542	11.2231	16.1405	11.1613		14.518	+				Detected	NotDetected	NotDetected
7368_pos	272.256	1.7306	19.2509	19.1215	18.8763	19.1742	18.9519	18.2838	19.2462	17.8799	17.9592	18.2493	19.0754	16.9465		19.2633	19.091	19.213	18.918	19.0845	19.2641	18.9672	20.1506	+				NotDetected	NotDetected	NotDetected
3866_pos	158.096	1.7307	22.3503	22.3135	22.0417	22.0202	20.7076	19.5954	22.0695	21.0315	21.3541	18.0253	23.1427	20.5436	21.6176	21.8901	22.4392	22.1645	22.1044	21.7892	23.1463	21.5694	22.0315	+				Detected	NotDetected	NotDetected
4850_pos	312.258	1.7307	20.413	20.3377	20.2423	20.4811	20.5205		20.5108	17.8621	19.1105	18.2954	19.0845	17.1528	18.7953	20.3817	20.2552	20.5128	20.1889	20.2391	20.5728	20.2392	20.4548	+				Detected	NotDetected	NotDetected
4851_pos	913.627	1.7307	18.4196	18.6039	18.2031	18.5917	18.4543		18.7022	9.31919	15.6186	16.9349	14.9627	15.1163		16.4087	10.5945	14.0572	12.7976	16.9217	17.6359		14.6146	+				Detected	NotDetected	NotDetected
6288_pos	214.215	1.7311	18.9111	19.1502	18.3846	19.6112	19.2415	18.195	19.7382	17.7164	18.0349	17.7883	18.8498	16.8375		19.3066	18.9298	19.1815	19.5423	18.7717	18.7443	18.9869	18.8007	+				NotDetected	Detected	NotDetected
4864_pos	532.384	1.7316	22.5051	22.6937	22.3163	22.4203	22.3079		22.4978	16.3104	16.227	14.3678	17.2826	12.7352		17.1012	12.2941	16.1084	13.3852	13.2295	12.436		13.065	+				Detected	NotDetected	NotDetected
4883_pos	576.411	1.7326	21.7622	22.182	21.7539	21.7484	21.5932		21.8926	11.1736	11.5199	12.5811	14.5773	13.8575		18.2498	19.3248	19.6045	19.027	19.6601	19.7289	19.7237	19.5143	+				Detected	NotDetected	NotDetected
4892_pos	884.608	1.7329	18.4389	18.3215	18.3318	18.5954	18.1411		18.535	12.9399	15.5609	16.6135	15.1935	12.2826		14.0462	13.4088	16.7004	14.6733	16.3967	13.0815		17.5557	+				Detected	NotDetected	NotDetected
4894_pos	146.096	1.7335	19.861	19.8301	19.8529	19.7695	19.737		19.757	18.8049	18.9385	19.1675	20.0783	17.8279	19.386	19.8207	19.8123	19.8903	19.663	19.6636	20.1695		19.7	+				Detected	NotDetected	Detected
4897_pos	265.047	1.7337	19.287	19.5295	19.3537	19.7836	19.7022		19.6653	14.5659	16.8631	15.5339	14.0958	14.2493		17.668	14.5176	16.1631	16.9047	17.001	14.2381		13.2754	+				Detected	NotDetected	NotDetected
4907_pos	965.163	1.7342	18.4708	18.3973	18.4457	18.6209	18.432		18.4885	16.8506	15.1503	14.8407	15.3462	13.6861		13.0686	11.595	18.1431	15.981	10.9305	11.5646		14.9163	+				Detected	NotDetected	NotDetected
4911_pos	282.18	1.7344	16.5684	16.5671	15.8778	17.2141	16.7266		14.6839	11.1581	13.9691	12.6532	14.551	14.5923		17.0662	21.9307	21.9319	21.1579	20.8699	22.1173	21.7553	21.6545	+				NotDetected	NotDetected	NotDetected
4933_pos	702.823	1.7349	18.1054	18.2925	18.3012	18.4237	18.2339		18.3597	16.5194	14.2495	15.2024	13.4521	14.294		17.8312	13.3224	15.1337	16.7177	15.052	15.8188		15.6539	+				Detected	NotDetected	NotDetected
4941_pos	736.846	1.7352	18.4361	18.2454	18.0378	18.6412	18.468		18.5865	13.5754	15.0727	16.0958	17.5518	11.7401		15.3625	12.3036	17.4317	15.7412	14.0076	15.3381		10.519	+				Detected	NotDetected	NotDetected
4949_pos	83.0492	1.7357	20.1941	20.3497	19.6299	19.9278	19.284	18.8933	19.9999	18.6799	18.4484	18.9228	19.7103	17.7531		19.7293	20.1271	20.0899	19.3066	19.5276	18.3574	19.4938	19.5543	+/-	[M+H-H2O]+, [M-H]-	low score: 5-VALEROLACTONE	low score: 5-VALEROLACTONE: [M+H-H2O]+: 0.853	NotDetected	NotDetected	NotDetected
4957_pos	486.308	1.7365	16.8614	17.1876	16.8575	15.9718	16.302		16.9143	18.2349	19.2818	17.3574	19.3588	17.7005	18.4457	21.1183	20.5288	20.7208	20.296	20.7226	20.803		20.6103	+				NotDetected	NotDetected	NotDetected
4964_pos	936.145	1.737	18.4925	18.5706	18.5619	18.7365	18.3096		18.7017	12.5266	13.9152	12.493	16.9599	11.1949		14.0963	17.0338	17.2101	12.8743	14.6828	15.2841		15.1725	+				Detected	NotDetected	NotDetected
4976_pos	204.102	1.7386	19.4885	19.548	19.5153	19.7542	19.641	18.5892	19.6747	18.1322	17.5756	18.1467	19.1847	16.8506	18.3916	19.3051	19.4971	19.4626	18.9491	19.0678	19.4092		19.2938	+				NotDetected	NotDetected	Detected
5179_pos	829.13	1.7393	18.1625	18.1234	17.92	17.9398	17.9942	18.007	17.6734	18.0848	17.7274	18.4859	19.1643	17.1709	18.9082	19.2376	18.4739	19.5806	18.6577	18.7289	18.7028		18.8508	+				NotDetected	NotDetected	Detected
4983_pos	148.112	1.7394	22.0006	21.8585	21.8275	21.9025	21.0858	20.0482	21.6032	20.9129	20.9653	19.4872	22.2012	19.5984	21.4666	21.4958	22.2281	22.2805	21.9937	21.6621	22.4788	21.3416	21.7932	+				Detected	NotDetected	NotDetected
4996_pos	833.588	1.7406	18.857	18.6706	18.7499	18.9336	18.6694		18.8113	15.3748	14.2789	16.8246	13.5481	11.1952		17.3804	8.6669	18.1456	14.2634	15.8475	17.8001		14.9271	+				Detected	NotDetected	NotDetected
5001_pos	684.561	1.7408	19.3951	19.05	19.209	18.8702	18.7772	18.3311	18.8574	19.7266	18.917	19.5165	20.6648	18.9894		19.9399	20.2002	20.4165	18.8155	20.2721	18.9336	20.3523	19.7315	+				NotDetected	NotDetected	NotDetected
5009_pos	133.086	1.7415	24.1245	24.3051	24.1239	24.2777	24.2172		24.3961	20.0076	19.7153	19.4758	21.4836	18.3674		20.4733	15.2382	16.0592	13.4657	16.839	14.0803		17.2998	+				Detected	NotDetected	NotDetected
5022_pos	717.166	1.7424	18.3789	18.5082	18.6589	18.8843	18.4182		18.4525	11.4319	13.481	12.668	15.7453	12.7325		10.9468	13.0752	16.2357	15.7727	16.5906	16.2143		14.7658	+				Detected	NotDetected	NotDetected
4709_pos	460.199	1.7427	19.9341	19.8298	20.1791	19.1552	19.4879	18.1447	19.6821	19.3791	18.7017	19.776	20.6928	18.6001		20.259	20.4186	20.7528	19.0713	19.7556	20.2912		20.0156	+/-	[M+Na]+, [M-H]-			NotDetected	NotDetected	Detected
5027_pos	239.129	1.7428	21.3023	21.2172	20.9932	21.3	20.9771		21.5625	13.5925	12.2635	11.0229	13.6375	14.7879		21.2388	20.9889	20.9821	20.8877	20.7908	21.1443	20.757	21.103	+				Detected	NotDetected	NotDetected
5028_pos	137.06	1.7428	20.5728	20.1506	20.5219	20.4348	20.9581		20.6009	18.1752	18.8773	18.2004	19.2678	17.3216	18.92	20.3351	20.9392	20.5993	19.6741	20.0245	20.6715	19.1593	20.1848	+				Detected	NotDetected	NotDetected
4849_pos	101.096	1.7429	21.4189	21.3741	21.3602	21.3196	21.2321	20.271	21.8661	20.858	19.7744	20.0151	22.6639	20.7251		22.0871	21.3865	21.4447	21.0412	21.3176	21.3572	21.0177	21.6446	+/-	[M+H]+, [M-H]-			NotDetected	NotDetected	NotDetected
5046_pos	987.176	1.7434	18.0256	18.1334	18.1176	18.5818	18.3148		18.4835	9.0301	15.503	14.3983	14.6901	11.352		17.3935	16.3215	17.8838	16.5247	17.5646	17.1489		15.8572	+				Detected	NotDetected	NotDetected
5051_pos	320.213	1.744	21.0522	20.9911	20.8176	21.1081	20.907	20.2683	21.4824	18.8312	19.9775	19.1172	19.9634	17.8412		21.2015	20.9787	21.206	20.9217	20.961	21.1704		21.1456	+				NotDetected	NotDetected	NotDetected
5059_pos	101.061	1.7445	22.8547	22.8366	22.409	22.9631	22.5132	21.8508	22.6707	18.5635	21.3872	19.4842	20.321	18.4975		22.8807	23.0196	22.5352	22.3575	22.2671	22.6516	22.4746	24.0375	+				NotDetected	NotDetected	NotDetected
5065_pos	907.122	1.7449	18.2821	18.2063	18.1613	18.4632	18.3775		18.2329	13.8238	16.0874	11.468	17.1287	14.9551		14.0711	16.5127	14.5771	12.9542	7.25332	13.7209		14.1789	+				Detected	NotDetected	NotDetected
5066_pos	370.27	1.7449	21.733	21.8171	21.5511	21.755	21.6701		21.7371	16.8049	14.3939	15.6734	17.5548	14.4178	19.5631	14.9453	21.8025	21.9584	21.6822	21.7314	22.129	21.8963	21.7484	+				NotDetected	NotDetected	NotDetected
5114_pos	717.505	1.7475	18.9909	18.9121	19.2289	19.254	19.0128		19.1545	10.5681	8.80204	17.1071	14.3413	15.7433		17.6707	13.7619	15.7775	17.3039	17.5082	15.8971		14.6911	+				Detected	NotDetected	NotDetected
4984_pos	193.158	1.7484	21.5199	21.7281	21.5785	21.6192	21.1775	21.7662	22.8572	19.7343	20.104	20.062	23.4621	21.7865		23.0076	22.6165	21.7304	21.722	21.612	22.1911	22.4721	22.8236	+/-	[M+H-H2O]+, [M-H]-	low score: Unknown (carbon number 13); PlaSMA ID-771	low score: Unknown (carbon number 13); PlaSMA ID-771: [M+H-H2O]+: 0.717	NotDetected	Detected	NotDetected
4927_pos	294.951	1.7501	17.9613	17.9111	18.6729	18.3701	18.3942		18.7019	20.5082	16.8186	18.4424	20.7555	19.1477		20.6019	18.376	18.6076	18.0325	18.3746	19.4573		18.4771	+				NotDetected	NotDetected	Detected
5151_pos	414.286	1.7502	21.9111	21.8649	21.597	21.9948	21.6219	21.21	21.8223	19.5861	21.0936	19.066	20.9104	19.0715	20.066	22.2132	21.9081	21.9258	21.989	21.9111	22.3064		21.8649	+				NotDetected	NotDetected	NotDetected
5156_pos	575.411	1.7507	19.1018	19.06	19.0953	19.2885	19.1113	18.6636	19.2529	15.9455	8.45224	11.4829	16.8391	14.2713		20.57	19.5467	19.4531	18.8134	19.8666	20.6813	20.0133	19.5326	+				NotDetected	NotDetected	NotDetected
5159_pos	458.24	1.7508	21.8431	22.1087	21.5027	22.2202	21.9124		22.1012	13.5044	9.60497	13.0331	16.4836	9.91319		14.4599	15.3169	16.8437	14.0564	16.5185	11.9321		13.0905	+				Detected	NotDetected	NotDetected
5160_pos	754.371	1.7508	19.8033	19.7602	19.6293	19.8181	19.5954		19.8712	15.6278	13.7037	14.9778	15.2162	14.8539		8.42571	16.0531	17.9874	15.1891	16.0529	13.2642		14.7936	+				Detected	NotDetected	NotDetected
5161_pos	957.656	1.7508	18.1889	18.3238	18.1592	18.8017	18.3239		18.4251	13.1483	12.5372	15.1837	14.7219	13.2317		17.8245	14.9745	14.3404	12.0057	15.8833	17.5641		9.23715	+				Detected	NotDetected	NotDetected
5626_pos	418.102	1.7516	17.7805	17.9992	17.8746	18.1489	17.9586	17.5214	18.1745	17.6398	17.4237	17.8072	18.6221	16.8366	18.616	18.3412	19.503	19.2162	18.3945	18.3111	18.7082		18.4806	+				NotDetected	NotDetected	Detected
5183_pos	414.326	1.7527	21.5903	21.5002	21.3985	21.53	21.4222	21.2144	21.4696	18.962	20.4905	20.1247	20.1066	18.1801		21.7838	21.3642	21.6658	21.2627	21.4059	21.6245		21.4749	+				NotDetected	NotDetected	Detected
5186_pos	906.629	1.7528	18.4673	18.5831	18.5467	18.7073	18.4525		18.5644	15.8444	13.8438	16.5013	14.1936	7.85659		14.5058	16.4043	15.9431	14.9735	16.4186	15.193		16.4701	+				Detected	NotDetected	NotDetected
5189_pos	630.108	1.753	18.0727	18.4736	18.2763	18.6015	18.1577		18.599	14.9825	14.5971	13.4561	11.8722	10.1579		16.1755	17.5706	16.7892	12.8911	13.7555	12.8815		16.7534	+				Detected	NotDetected	NotDetected
5884_pos	461.348	1.7534	20.8747	20.7924	20.4299	20.7454	20.9382		20.4879	17.5373	20.1917	18.8802	19.5461	17.7439	18.6388	21.6729	20.8066	21.5471	20.6479	20.7231	21.2471		20.5734	+				Detected	NotDetected	NotDetected
5205_pos	136.076	1.7539	22.186	21.9608	21.7535	22.0293	21.5192		22.3403	16.765	12.5368	16.8528	13.3901	9.64458	22.0087	16.6127	20.2938	20.6107	20.1308	19.9757	20.6599		20.3841	+				Detected	NotDetected	NotDetected
5209_pos	437.373	1.7544	22.2242	21.8495	23.4928	22.1321	22.9524		23.1098	19.5631	24.1319	18.5644	21.5559	18.0233	21.0064	23.9041	22.7029	22.2691	22.6157	22.5952	23.1832		22.6323	+				Detected	NotDetected	NotDetected
5217_pos	1117.78	1.7549	18.7495	18.8155	18.97	18.982	18.7959	18.7243	18.8963	17.9791	19.2289	18.4976	19.3166	17.178		21.0825	18.8973	19.2863	18.7005	19.6245	19.6142	19.7841	19.1921	+				NotDetected	NotDetected	NotDetected
5224_pos	876.479	1.7555	19.8361	19.4078	19.6764	21.3824	21.4871		20.3867	15.9546	11.7431	10.9099	17.2905	12.7739		10.0411	16.2436	17.2026	11.9892	9.60006	10.1567		17.3944	+				Detected	NotDetected	NotDetected
5232_pos	431.336	1.7559	22.2291	22.1012	21.88	22.0372	22.2487	21.7972	21.8598	19.1618	21.0343	18.6994	20.4299	18.7662	19.8508	22.3638	21.8888	22.3412	21.9584	22.0969	22.312		22.1237	+				NotDetected	NotDetected	Detected
5233_pos	62.0597	1.756	18.8477	19.3631	19.0518	19.4859	18.8559	17.9282	19.1783	18.0831	18.2033	18.2144	19.3931	16.9066		19.3355	18.6064	18.2514	18.5199	18.8405	19.274	18.8963	19.0356	+				NotDetected	NotDetected	NotDetected
5261_pos	315.135	1.7574	21.4706	21.6732	20.2462	21.1966	21.1307	19.1832	21.3514	18.108	19.0651	18.1292	19.121	17.1645		20.5285	20.4639	20.2991	19.6988	20.3796	20.387	19.9249	20.2106	+				Detected	NotDetected	NotDetected
5274_pos	678.806	1.7586	19.0695	19.0518	18.9567	19.1626	18.9023		19.3399	16.8646	11.0232	12.7609	12.1146	14.7522		15.3008	15.3574	16.7582	10.632	17.2129	13.1417		15.0153	+				Detected	NotDetected	NotDetected
7269_pos	91.0384	1.7588	18.4806	18.7137	18.6822	18.9907	18.5121		19.2824	18.6503	17.7825	18.3996	19.3888	18.2445		19.9042	18.9062	19.9057	19.2337	19.1711	18.9249	18.3519	19.6839	+				Detected	NotDetected	NotDetected
2180_pos	776.258	1.76	20.0744	20.4175	19.6954	20.1779	20.1271	18.7465	20.2407	17.214	18.4389	18.2617	18.0561	16.462		20.0451	19.3487	19.3817	18.9981	19.8054	19.8595	19.8763	20.1954	+				NotDetected	NotDetected	NotDetected
5308_pos	731.841	1.7605	18.7254	18.8983	18.9131	19.2486	18.4085		19.0119	11.9995	13.4753	10.472	13.9397	16.0543		13.7695	16.786	15.9689	10.3898	17.2396	16.6752		16.7213	+				Detected	NotDetected	NotDetected
5309_pos	712.494	1.7608	19.0607	19.5737	19.0748	19.5023	19.459		19.3968	12.205	13.9702	10.8994	15.8809	14.0566		15.4012	16.1094	15.8434	12.118	16.9421	15.5568		9.5061	+				Detected	NotDetected	NotDetected
5327_pos	198.059	1.7624	18.9822	19.3377	18.9126	19.5237	18.9003		19.4978	15.9013	12.039	14.6692	10.1549	12.7721		17.7541	16.7353	17.1618	17.4133	15.5816	13.9133		12.8034	+				Detected	NotDetected	NotDetected
5330_pos	168.066	1.7625	19.8818	20.1031	19.7969	19.9893	20.0531		20.0897	7.29094	10.3925	13.6523	12.3684	8.60274		16.8627	19.0695	19.279	18.6784	18.7073	19.0336		18.8394	+				Detected	NotDetected	NotDetected
5336_pos	443.171	1.7629	20.1635	20.3746	20.6376	21.0684	20.1078	18.7198	20.4869	17.9255	19.1734	18.2436	19.0626	17.1928		20.3505	20.902	21.0578	19.4786	19.0633	20.7413	19.4436	20.5747	+				NotDetected	NotDetected	NotDetected
5337_pos	762.248	1.7631	16.204	16.242	16.5363	16.8553	16.3327	18.3831	15.8828	17.5391	17.9396	17.9097	18.7311	16.6469		19.7388	19.0437	18.9766	18.4899	19.0776	19.4258		19.5069	+				NotDetected	NotDetected	Detected
5338_pos	877.608	1.7631	18.0965	18.2776	18.0709	18.5518	18.0287		18.1612	14.5555	16.701	16.304	13.3149	13.4706		11.7295	16.6439	16.0171	10.0665	16.0605	16.4316		13.0451	+				Detected	NotDetected	NotDetected
5341_pos	221.175	1.7634	22.7791	22.8591	21.8901	22.7255	22.0225		22.5358	20.6051	20.7333	19.9621	21.5604	19.6618	21.2182	21.8648	22.1707	21.975	21.8236	21.9075	21.9714		21.8581	+				Detected	NotDetected	Detected
5343_pos	611.185	1.7634	17.9157	18.0244	17.4774	18.6437	18.61		18.5346	17.6235	17.4074	17.4226	18.7668	16.7886		18.6239	18.0815	18.5472	18.2153	18.1124	18.7608		18.4046	+				Detected	NotDetected	NotDetected
5375_pos	728.588	1.7647	17.737	19.2878	18.6964	18.932	18.3045	18.366	18.6459	18.7943	19.1921	18.85	19.6827	17.9229		19.6571	20.6465	20.7887	19.236	20.5467	19.0455	20.5553	20.0247	+				NotDetected	NotDetected	NotDetected
5382_pos	443.373	1.7657	21.2296	21.257	21.1597	21.2423	21.3953	21.3359	21.1891	18.3631	20.5944	18.1811	20.0849	18.2145	19.2162	21.4509	21.6305	21.715	21.517	18.1276	21.7567		21.0822	+				NotDetected	NotDetected	Detected
5385_pos	269.139	1.7659	20.2544	20.4429	20.3479	20.5295	20.1061		20.7312	19.2602	18.9672	17.9385	19.7504	18.0314	19.0401	20.6683	20.2337	20.2737	19.9855	20.1771	20.5731	20.1958	20.6088	+				Detected	NotDetected	NotDetected
5389_pos	1015.69	1.7659	17.9058	18.3775	17.8465	18.3136	18.05		17.8572	11.0826	16.6892	16.6679	17.7025	10.269		11.9223	13.4905	11.8404	16.4198	12.2868	17.7619	18.2576	17.4023	+				Detected	NotDetected	NotDetected
5390_pos	325.2	1.766	20.4639	20.3735	20.2987	20.2536	20.4334	19.7613	20.5105	18.2735	19.3929	18.8955	18.7814	17.6417		20.76	20.3966	20.6104	20.4296	20.4467	20.7516		20.6486	+/-	[M+Na]+, [M-H]-			NotDetected	NotDetected	NotDetected
5408_pos	386.082	1.7673	19.5347	19.827	19.3545	19.9409	19.3959		19.8585	10.9976	10.9864	10.6273	16.5818	13.7316		11.9408	11.1126	12.2989	14.6551	15.7759	17.1192		15.4058	+				Detected	NotDetected	NotDetected
5410_pos	256.157	1.7674	20.1481	20.0527	19.9519	20.3006	19.8091	19.1856	20.1355	19.1342	19.1087	18.2997	19.5496	17.6252		20.3657	20.7184	20.3842	20.0717	20.0879	20.7088	20.3653	20.1684	+				NotDetected	Detected	NotDetected
5422_pos	384.082	1.7678	23.4788	23.7332	23.2468	23.7318	23.5278		23.6044	16.7923	13.4947	9.82059	14.0323	14.1338		16.675	13.8297	16.2803	12.2432	13.1318	16.6968		17.2241	+/-	[M+H]+, [M-H]-	Pantoprazole	Pantoprazole: [M+H]+: 0.998	Detected	NotDetected	NotDetected
5424_pos	272.22	1.7679	20.5531	20.3916	20.1297	19.9258	19.9692		20.0018	19.1104	18.9943	18.5467	20.1468	17.8326		20.2659	20.0984	20.4133	19.8375	19.9553	20.22		20.0295	+				NotDetected	Detected	NotDetected
5435_pos	619.436	1.77	19.5192	19.445	19.3697	19.6659	19.386		19.7286	13.8036	16.5556	16.056	17.7605	14.5978		20.7085	19.501	19.5564	19.5398	19.8953	20.1348		19.696	+				Detected	NotDetected	NotDetected
5437_pos	171.149	1.7702	24.9228	24.9343	23.837	24.6298	24.2417	21.6965	24.7999	22.5374	20.8863	21.3501	23.4452	22.0462	24.4754	22.7985	22.3051	22.7171	22.854	22.6419	22.7051		22.5736	+				Detected	NotDetected	Detected
5451_pos	1082.24	1.7713	17.9019	17.9839	17.7657	18.1814	17.9489		18.0777	9.00248	9.25774	11.5477	17.0585	11.3212		16.9792	15.7589	17.2201	15.0421	13.7544	17.2559		16.9408	+				Detected	NotDetected	NotDetected
5458_pos	634.453	1.7724	21.9452	22.6135	21.4296	21.8926	21.9972	21.8636	22.0947	18.4806	22.0213	17.4811	19.7073	19.5017		23.0756	24.3086	23.9575	20.9042	23.9392	22.4263	23.6607	23.5433	+				NotDetected	Detected	NotDetected
5362_pos	131.071	1.7767	21.5095	21.5152	21.3339	21.5097	21.7865	21.2963	21.6421	19.4432	20.6251	20.2147	20.6164	18.7843		22.0406	21.7136	21.7849	21.4646	21.5523	21.6577	21.5703	21.545	+/-	[M+H]+, [M-H]-			NotDetected	NotDetected	NotDetected
5254_pos	126.128	1.7771	16.8388	16.9393	16.8517	17.2112	17.0047		14.5635	12.1227	8.5952	7.44498	16.5782	14.841		15.3638	19.4429	19.0642	18.3545	18.4713	18.9239	17.8193	18.8333	+				NotDetected	NotDetected	NotDetected
5515_pos	841.509	1.7771	19.7231	19.161	20.2062	19.8281	19.6323	19.2154	19.9483	18.0653	18.9738	18.1971	19.0853	17.1765		21.0693	20.9271	20.2026	19.7471	19.9615	21.3865	20.3642	20.4467	+				NotDetected	NotDetected	NotDetected
5523_pos	746.851	1.7779	19.1742	19.2337	19.4699	19.3559	19.0446		19.3839	15.8301	13.5084	15.5758	14.1082	15.8338		16.8758	10.2956	11.4382	13.3843	15.196	16.1062		13.0757	+				Detected	NotDetected	NotDetected
5524_pos	134.097	1.778	15.0708	16.1003	16.1407	17.2574	16.7141		17.0282	18.818	19.3074	19.2802	19.9786	17.7856	19.8888	20.5252	20.5929	20.6697	20.1211	20.0805	20.7798		20.1186	+				NotDetected	NotDetected	Detected
5531_pos	1089.75	1.7789	19.3488	19.466	19.421	19.7476	19.7862	19.1593	19.3494	17.8729	19.6257	18.4686	19.1757	17.0489		21.401	19.4127	19.1241	19.3074	20.0347	20.1364	20.1701	19.4753	+				NotDetected	NotDetected	NotDetected
5533_pos	169.086	1.7791	21.3561	21.5268	20.7822	20.9385	17.999	20.207	21.4637	19.6118	16.9328	19.5642	21.2828	20.0202	22.6112	20.5423	18.1212	20.0209	20.3997	20.58	18.2437		19.9701	+/-	[M+H-H2O]+, [M-H]-			NotDetected	NotDetected	Detected
5538_pos	798.398	1.7794	20.7404	20.6618	20.5972	20.579	20.4262		20.6592	9.70708	14.6907	15.5724	15.2366	12.1357		13.8628	13.6931	16.7054	14.6257	13.1809	16.8257		13.4283	+				Detected	NotDetected	NotDetected
5577_pos	444.172	1.7824	24.0925	24.2907	22.8014	22.5246	21.6755		22.9797	10.6771	15.3896	15.8323	12.7157	12.2134		12.4253	16.9606	11.5386	17.0872	16.8677	13.2441		17.0432	+				Detected	NotDetected	NotDetected
5591_pos	1133.27	1.7828	17.8537	17.8667	17.8853	18.03	17.7575		18.0878	15.1949	12.1196	17.1028	15.4263	15.9008		12.8203	11.0872	11.409	16.014	11.6849	16.2727		16.3786	+				Detected	NotDetected	NotDetected
5594_pos	848.918	1.7833	18.5327	18.3489	18.5781	18.6624	18.4779		18.5199	16.2235	15.3822	14.4891	12.4557	13.3656		15.834	13.1452	15.7372	16.8681	12.8703	17.3433		16.1206	+				Detected	NotDetected	NotDetected
5599_pos	885.534	1.7837	17.0132	15.6896	16.6088	16.8183	17.1136		15.4969	15.4517	12.7941	14.8489	13.2156	14.4063		18.9121	18.1691	18.3627	17.715	18.0587	18.9375	18.3617	18.1475	+				NotDetected	NotDetected	NotDetected
5601_pos	429.313	1.784	22.7107	22.5429	22.4443	22.7129	23.0562	22.7892	22.4796	18.1827	21.8171	19.4703	19.6975	18.1928		23.311	23.0341	23.0871	23.0219	23.4011	23.295		23.0281	+				NotDetected	NotDetected	NotDetected
5625_pos	518.172	1.7865	19.6197	20.227	18.8913	18.4497	18.1567		18.4779	11.9181	12.6312	15.1961	11.8112	14.6786		7.22373	16.2917	17.629	14.0096	13.1818	15.5364		17.6278	+	[M+H]+	Piperacillin; LC-ESI-QTOF; MS2; CE	Piperacillin; LC-ESI-QTOF; MS2; CE: [M+H]+: 0.253	Detected	NotDetected	NotDetected
5628_pos	748.228	1.7865	18.8413	19.0064	18.8745	19.3893	19.3222	18.5719	19.827	17.4031	18.0632	17.9751	18.6473	16.5648		19.7927	18.7921	18.92	18.6257	19.4092	19.3739	19.4327	19.3973	+				NotDetected	NotDetected	NotDetected
5633_pos	190.032	1.7872	19.5803	19.1602	20.6726	19.3304	18.9709	18.806	19.8265	17.7975	18.0839	18.7752	19.9505	18.6776		19.3399	20.0602	20.0513	19.0069	19.0083	19.1215		19.3193	+				NotDetected	NotDetected	Detected
6893_pos	818.271	1.7883	19.0147	18.9829	18.8123	19.1096	18.8384		18.9163	17.5932	17.9878	18.1256	18.861	16.6305		19.3744	18.8963	18.8353	18.9108	19.7287	18.7943	18.8384	19.36	+				NotDetected	NotDetected	NotDetected
5661_pos	747.185	1.7884	18.7717	18.8702	18.7343	18.9239	18.7586		18.9615	13.3371	14.3295	9.41286	17.3417	14.1256		13.3099	13.8599	17.7816	13.8195	12.76	16.3081		12.1982	+				Detected	NotDetected	NotDetected
5663_pos	814.896	1.7885	18.6624	19.0147	18.6822	18.8853	18.8353		18.951	13.6496	15.6754	15.4933	13.3452	12.3667		14.8478	16.3738	17.2716	16.2829	16.6249	17.2974		12.6554	+				Detected	NotDetected	NotDetected
5668_pos	407.326	1.7888	22.8591	22.7642	22.6456	22.8256	23.0585	22.8032	22.4435	17.308	21.9797	19.4781	19.8097	18.202		23.3835	22.9966	23.2365	23.1655	23.1992	23.0247		23.0767	+				NotDetected	NotDetected	Detected
5684_pos	272.154	1.7895	16.2584	16.9707	16.147	16.9954	15.8694		15.9592	20.0677	20.457	19.4078	21.3242	19.4646		21.7071	21.6288	22.0947	21.2125	21.2729	21.9476	21.3552	21.4528	+				NotDetected	NotDetected	NotDetected
5685_pos	83.0853	1.7896	22.4746	22.3923	21.5888	22.1448	21.921	21.0713	22.5286	19.4761	20.6344	20.7964	20.7061	18.8286		21.8521	21.7075	21.729	21.5653	21.6272	21.9844	20.7034	21.728	+/-	[M+H]+, [M+Acetate]-			NotDetected	NotDetected	NotDetected
5697_pos	761.863	1.7908	18.9747	18.9161	18.9317	19.0401	18.9615		18.9567	15.7256	11.4295	15.2437	13.7704	10.3426		11.8894	16.5772	16.0171	14.1049	16.1417	16.7327		14.4957	+				Detected	NotDetected	NotDetected
6078_pos	714.549	1.7917	18.8923	19.0245	18.9346	19.0401	19.0923		19.1546	12.2808	14.5853	13.9697	11.0336	12.7027		12.981	13.2974	17.9329	16.5126	11.3601	14.6903		14.1701	+				Detected	NotDetected	NotDetected
5705_pos	623.951	1.792	18.3029	17.9973	18.2426	18.2039	18.1321		18.5701	12.3563	12.4516	15.3769	17.8984	11.8843		15.0895	13.5289	16.2398	16.9852	14.2782	14.6342		15.8628	+				Detected	NotDetected	NotDetected
5710_pos	153.031	1.7922	18.6706	18.6112	18.543	18.0255	18.2887	17.4649	18.4552	13.3342	12.6788	11.9723	17.6964	14.3104		17.3751	14.2947	18.1012	15.8306	12.6684	17.5873		11.6613	+				NotDetected	NotDetected	NotDetected
5714_pos	301.235	1.7925	19.9534	19.9737	19.758	20.0757	19.9822	19.5474	20.1881	18.5804	18.7039	18.9599	19.175	17.955		20.5118	20.055	20.3591	19.926	19.8171	20.3966	19.64	20.1639	+				NotDetected	NotDetected	NotDetected
5715_pos	742.525	1.7925	19.6571	19.8118	19.5843	19.7577	19.6741		19.6595	14.6706	11.0825	14.8613	16.7796	14.554		14.4216	16.755	17.6947	13.644	14.1804	13.4065		10.4827	+				Detected	NotDetected	NotDetected
4576_pos	274.167	1.7927	20.386	20.3351	19.763	20.1905	19.8186	19.0836	20.2053	18.4348	19.0722	18.6986	19.4078	17.7551		20.3646	20.5556	20.2629	19.9224	20.0761	20.6023	19.8343	20.3241	+				NotDetected	Detected	NotDetected
5723_pos	708.16	1.7928	19.2311	19.4265	19.1326	19.7124	19.1626		19.6124	10.5744	12.7698	15.7396	16.3855	9.07313		12.4908	14.0581	17.9717	15.7819	16.7213	14.0206		13.2005	+				Detected	NotDetected	NotDetected
5726_pos	772.613	1.7933	18.2588	19.5663	18.1688	19.0441	19.0906	19.0265	18.6948	18.5789	19.7315	18.8169	19.4938	17.6803		20.1477	21.1147	21.433	17.9058	20.9876	19.247	21.1826	20.6902	+				NotDetected	NotDetected	NotDetected
5727_pos	674.137	1.7934	18.9775	18.8692	19.1485	19.2509	18.9681		19.2178	15.4282	13.1123	10.9072	16.606	11.6459		13.6253	13.9823	17.0365	14.4307	14.358	16.7271		8.62933	+				Detected	NotDetected	NotDetected
5730_pos	315.178	1.7935	22.5767	22.5642	22.2546	22.5294	22.3237		22.7415	18.7139	18.154	18.7186	19.8998	17.8778	20.1893	19.3953	18.572	19.3678	18.3793	18.2557	19.2985		18.4683	+				Detected	NotDetected	NotDetected
5786_pos	192.103	1.7947	19.2555	19.093	18.7684	19.3259	18.8498		18.959	15.3385	12.3114	14.9448	16.9591	15.0596		16.3733	18.7836	19.8893	18.8134	18.4043	19.8672	19.4686	19.3902	+				Detected	NotDetected	NotDetected
5883_pos	781.208	1.795	18.6925	18.9288	18.7586	18.9003	18.5378		18.0075	15.8828	14.9183	14.1759	13.4871	14.1432		14.0148	11.2446	13.3089	9.79221	16.0292	12.7283		13.8819	+				Detected	NotDetected	NotDetected
5755_pos	158.964	1.7961	16.2443	16.7429	16.8996	16.3105	17.1746		16.1095	20.054	18.2857	18.5681	21.4624	18.5212	19.769	18.8384	19.2243	20.5191	18.8024	18.8522	19.6665	20.6931	18.9911	+/-	[M+H-H2O]+, [M+Acetate]-			NotDetected	NotDetected	NotDetected
5762_pos	857.503	1.7966	15.622	17.2958	16.4941	17.3738	16.8736		16.5125	17.7996	16.9601	17.7496	18.9233	16.878		19.2602	18.4265	18.3056	18.2164	18.6329	19.2194	18.8017	18.6776	+				NotDetected	NotDetected	NotDetected
5764_pos	683.435	1.7969	16.6061	16.9498	15.2388	15.498	16.3242	18.1776	17.3526	17.8874	18.1636	18.4245	19.1173	17.0564		19.9356	20.166	19.776	19.3547	20.4836	19.5843	20.7008	19.6937	+/-	[M+H-H2O]+, [M-H]-			NotDetected	NotDetected	NotDetected
5766_pos	106.086	1.7971	21.3916	21.9173	21.7635	23.2002	21.6397	19.96	22.1799	19.5543	20.5477	18.6495	21.351	18.7921	19.1061	21.7206	21.5255	21.8327	21.4401	21.1758	21.722	21.4361	21.4828	+				Detected	NotDetected	NotDetected
5769_pos	662.251	1.7971	20.022	20.0549	19.9706	20.2832	20.0749	19.3846	20.2462	17.3995	19.0992	18.5505	18.8722	16.5118		20.0383	19.8913	20.2317	19.7515	20.0678	20.4416	20.1589	20.1001	+/-	[M+NH4]+, [M-H]-			NotDetected	Detected	NotDetected
5778_pos	544.402	1.7973	20.5641	20.5375	20.4986	20.5725	20.4424	19.4071	20.6059	17.6866	19.101	18.1562	18.9309	16.8939		20.5147	20.4085	20.3799	20.2352	20.32	20.6091		20.3771	+				NotDetected	NotDetected	Detected
5779_pos	105.069	1.7974	18.7649	18.4085	18.5299	18.7334	18.6033		18.7034	18.6495	17.2971	17.9197	19.616	17.6282		18.5633	18.5933	19.1692	19.0633	18.0555	18.5594		18.3503	+/-	[M+Na]+, [M+Acetate]-			NotDetected	NotDetected	Detected
2638_pos	170.124	1.7979	20.3152	20.9014	21.4851	21.2573	21.0906	21.3445	22.1109	21.2716	20.7385	20.4449	21.8188	20.046		22.127	21.5741	20.5666	20.3259	21.405	22.4788	21.1439	22.0304	+				NotDetected	NotDetected	NotDetected
5789_pos	900.5	1.798	18.859	18.7017	18.4833	18.7597	18.1582		18.4497	16.6527	13.6475	9.83008	12.9367	6.38739		17.7635	14.9985	12.5986	14.1208	12.6227	13.5656		13.477	+				Detected	NotDetected	NotDetected
3982_pos	102.127	1.7981	23.4298	23.4233	23.3228	23.4928	23.3032		23.327	23.3485	22.5509	23.0312	24.6436	22.573	23.7484	23.6453	23.3817	24.0947	23.2444	23.348	23.6082		23.4549	+				Detected	NotDetected	Detected
5791_pos	707.823	1.7981	19.1635	19.0509	19.0055	19.5904	19.1427		19.3931	12.0385	10.434	8.78557	13.7679	8.18932		14.0537	16.1468	13.8984	15.7985	13.8104	13.2035		16.6793	+				Detected	NotDetected	NotDetected
5799_pos	678.478	1.7983	21.9773	22.6315	21.6225	21.9404	22.0629	21.8301	21.9584	18.4925	22.0406	18.5144	19.5874	19.541		23.1702	24.1632	23.9554	20.898	23.9422	22.3826	23.6937	23.5607	+/-	[M+Na]+, [M-H]-			NotDetected	Detected	NotDetected
5803_pos	133.101	1.7985	19.6612	19.6764	20.0811	19.9336	19.4293		20.7525	20.7346	19.6033	19.1856	23.8988	20.7443	20.3955	22.5806	20.9683	21.0124	19.7711	19.5036	21.4304		21.7703	+	[M+H-H2O]+	low score: Thymol	low score: Thymol: [M+H-H2O]+: 0.577	NotDetected	NotDetected	Detected
5804_pos	81.0697	1.7985	20.4866	20.6421	20.317	20.5634	20.3778	20.161	20.7418	19.8702	19.3895	18.86	21.2606	18.9869	20.0923	20.8551	20.821	20.8846	20.4203	20.4308	20.8379		20.5192	+				NotDetected	NotDetected	Detected
5810_pos	844.248	1.7989	19.1078	19.1848	18.8933	19.1742	18.8773		19.2352	15.9369	15.3297	13.3423	13.0448	14.4204		17.2613	14.9329	17.1914	13.4409	16.8471	15.0939		16.9428	+				Detected	NotDetected	NotDetected
5830_pos	620.437	1.7992	20.7559	21.3503	20.6845	20.8793	20.724		20.8948	18.2801	18.5681	18.4281	19.4915	17.5098		19.9874	19.6612	19.8605	19.212	19.4435	19.9771		19.2297	+				Detected	NotDetected	NotDetected
6314_pos	829.904	1.8001	18.7028	18.9121	18.7028	18.741	18.548		18.5769	16.0928	11.5088	15.6858	12.2155	8.21148		13.4352	14.778	17.8728	11.7423	15.3245	15.7004		9.38212	+				Detected	NotDetected	NotDetected
5881_pos	648.237	1.8004	19.5569	19.6524	19.6495	19.7873	19.8595	19.1001	19.7586	17.4323	18.5366	18.4106	18.8093	16.6197		19.9399	19.4964	19.5108	19.2916	19.5347	19.8426	19.4819	19.709	+				NotDetected	NotDetected	NotDetected
5859_pos	734.213	1.8007	19.9229	20.1376	19.588	19.7744	19.806	18.7695	20.0853	17.2648	18.4565	18.1813	18.3629	16.4899		20.1359	19.2847	19.3732	19.0202	19.6612	19.6471	19.8296	19.9254	+				NotDetected	NotDetected	NotDetected
5861_pos	625.775	1.801	18.215	18.2966	18.1462	18.4673	18.3732		18.4432	14.9833	14.1003	10.7106	16.1436	15.9605		12.2015	10.0729	15.2815	13.6927	11.1988	17.6912		15.5463	+				Detected	NotDetected	NotDetected
5875_pos	842.423	1.8017	21.4147	21.4346	21.2602	21.3403	21.28		21.3348	12.0985	16.2486	14.6807	15.1577	13.3678		13.7538	15.7594	15.6006	16.7588	13.2521	12.275		12.3906	+				Detected	NotDetected	NotDetected
5876_pos	843.913	1.8017	18.432	18.5569	18.713	18.7553	18.4699		18.8091	9.66893	14.6444	14.8936	15.6766	12.6538		11.8944	11.8079	18.2404	13.0612	14.8595	13.6216		17.4796	+				Detected	NotDetected	NotDetected
5887_pos	740.524	1.8021	19.0083	19.3208	18.9624	17.9044	18.7318		18.8134	12.1506	12.9406	16.0889	16.2043	11.7711		14.6488	13.2624	12.591	17.1172	14.4787	13.6348		15.2494	+				Detected	NotDetected	NotDetected
5889_pos	227.128	1.8022	21.2739	21.2258	21.1254	21.3968	21.3794	17.653	21.6419	18.9076	20.8485	19.2771	19.9697	17.944		21.5702	21.2389	18.3342	20.8956	21.0313	21.5993		21.084	+				Detected	NotDetected	NotDetected
5893_pos	756.856	1.8023	19.3289	19.3966	19.3051	19.7803	19.447		19.4938	15.6071	13.2953	16.5568	7.75643	11.5167		16.1927	11.9463	17.7609	11.3096	13.5028	16.8193		16.6612	+				Detected	NotDetected	NotDetected
5904_pos	783.468	1.8029	19.4175	19.5295	19.366	19.4341	19.5518		19.415	13.9505	12.377	14.382	15.6723	13.0877		11.1453	16.0025	17.0386	14.5987	16.2475	17.7082		16.4804	+				Detected	NotDetected	NotDetected
5905_pos	844.425	1.8029	19.7304	19.8395	19.6688	19.77	19.6566		19.9934	13.929	16.4959	16.6627	17.9118	15.1259		12.1087	16.6258	16.7271	11.2897	16.088	10.8549		12.1504	+				Detected	NotDetected	NotDetected
5906_pos	469.313	1.8031	19.8855	19.8416	19.9508	19.8793	20.2392	20.0836	20.3335	18.4375	19.3156	18.9462	19.6088	17.5452		21.5686	20.5237	20.3739	20.298	20.4892	21.542		20.4116	+				NotDetected	Detected	NotDetected
5911_pos	722.835	1.8039	19.4154	19.3245	19.2671	19.7299	19.3081		19.4389	15.2354	16.4903	14.0749	16.8657	8.98227		18.1134	14.8948	16.7525	8.30234	12.5222	15.2806		13.7648	+				Detected	NotDetected	NotDetected
7156_pos	776.872	1.804	18.2734	18.4389	18.447	18.7153	18.6833		18.7319	15.46	16.058	13.6516	13.8077	6.75954		16.7905	8.80587	17.8743	11.6496	15.595	14.8119		17.2373	+				Detected	NotDetected	NotDetected
5913_pos	413.287	1.8041	22.4862	22.1044	21.9536	22.1707	22.6567	22.2517	22.4912	21.1422	21.2347	19.8202	22.4587	20.4203	21.3913	23.694	22.5165	22.3448	22.5556	22.7443	23.0814	18.9327	22.5051	+				NotDetected	NotDetected	Detected
5918_pos	757.191	1.8042	19.0256	19.2178	18.9365	19.2186	19.1881		19.2074	13.4291	10.2832	12.9796	17.9622	14.126		16.323	10.8122	17.6747	11.2397	13.2242	16.7056		17.4246	+				Detected	NotDetected	NotDetected
5945_pos	809.89	1.8051	18.807	18.7107	18.9662	19.2162	18.9375		19.3333	11.9244	16.5492	10.538	13.4816	14.8372		16.1409	17.5315	18.2499	16.0182	16.5154	12.7341		11.3818	+				Detected	NotDetected	NotDetected
6000_pos	646.473	1.8055	20.4852	20.4558	20.2706	20.4206	20.1271		20.4317	13.6147	14.518	16.5025	15.5384	14.8897		16.3927	15.7841	17.9541	17.1942	16.9437	12.9213		14.7625	+				Detected	NotDetected	NotDetected
6003_pos	791.217	1.8056	18.8863	19.381	19.1275	19.3362	19.1905		19.3326	15.4804	8.42564	15.9757	13.8596	13.9996		15.7851	16.6959	16.5119	16.4541	12.3606	16.7979		13.1843	+				Detected	NotDetected	NotDetected
6007_pos	816.64	1.8056	19.217	19.8855	19.1165	19.4589	19.3525	19.3881	19.6021	17.9687	20.5923	18.5072	19.0607	16.2611		20.7139	21.861	22.1972	18.7175	21.9404	19.9389	22.0794	21.4506	+				NotDetected	NotDetected	NotDetected
6011_pos	431.207	1.8057	24.921	24.4524	25.8609	25.9874	25.0537	23.9458	25.436	22.9536	24.4207	20.5923	22.7464	21.5407		25.5716	26.0495	26.0495	24.5753	24.6237	25.4688	24.1817	25.6947	+/-	[M+H-H2O]+, [M+Acetate]-			NotDetected	Detected	NotDetected
6020_pos	224.185	1.806	22.0156	21.8327	22.1406	22.6706	22.3154		22.5775	21.1158	21.3324	21.0816	21.6591	20.215	21.0238	22.7248	22.9649	22.3897	22.0739	22.3503	22.6028	22.3403	22.51	+				Detected	NotDetected	NotDetected
6075_pos	646.03	1.8067	21.1974	20.7817	20.8148	21.133	21.0507		21.2232	13.7572	11.921	9.59893	17.7197	9.39668		14.5608	16.1166	12.6985	16.2343	11.4876	16.7651		14.4746	+				Detected	NotDetected	NotDetected
6112_pos	185.052	1.8071	18.7553	18.8702	18.5631	18.8619	18.7921		18.8753	14.089	11.5654	14.9284	15.389	14.1043		17.7447	14.7193	16.238	13.7577	12.17	13.5019		16.043	+				Detected	NotDetected	NotDetected
6162_pos	634.22	1.808	16.4911	16.8894	16.3859	17.3631	16.8497	18.5212	16.6437	14.7192	8.58777	13.2606	16.2175	13.0434		14.6474	18.6112	18.9916	18.6856	19.0293	19.2423	19.0827	19.2329	+				NotDetected	NotDetected	NotDetected
6165_pos	790.878	1.808	19.525	19.5843	19.421	19.8296	19.4531		19.5023	10.8889	15.9664	15.185	7.92882	15.6884		15.5079	12.7446	17.3487	15.5166	15.2681	14.5969		17.6415	+				Detected	NotDetected	NotDetected
6199_pos	727.46	1.8085	15.3186	17.1828	16.4702	16.5079	15.2813		15.3928	15.0136	15.6326	16.1213	16.0726	13.2212		19.2953	19.6839	19.4464	19.1151	19.9028	19.2098	20.5515	19.1618	+				NotDetected	NotDetected	NotDetected
6213_pos	634.213	1.8088	19.4545	19.1485	19.3472	19.7819	19.5179		19.4436	12.1261	15.2273	17.0676	13.3816	13.2166		14.5794	17.2317	15.0765	11.4053	14.8039	11.8962		17.7114	+				Detected	NotDetected	NotDetected
6231_pos	892.616	1.8092	18.8672	19.2671	18.897	19.1156	18.9141		19.2178	14.1943	15.4465	13.3999	12.7849	10.2777		17.266	13.5227	17.8234	17.1148	17.2078	17.9339		16.7734	+				Detected	NotDetected	NotDetected
6245_pos	873.933	1.8094	18.6376	18.4196	18.7254	18.7662	18.6891		18.7608	16.4162	12.6664	11.0919	16.9918	12.6895		15.3389	15.4165	16.2065	17.1167	11.7311	9.98418		14.6731	+				Detected	NotDetected	NotDetected
10164_pos	189.148	1.8099	21.413	21.3476	21.3834	22.0629	21.5734		21.8379	20.8382	18.7465	20.623	19.5923	19.8213	20.2254	21.6191	22.4263	21.8699	21.5002	21.5634	22.0979	21.7178	21.7676	+/-	[M+H]+, [M-H]-			NotDetected	NotDetected	NotDetected
6265_pos	693.481	1.8101	19.4036	19.6677	19.4436	19.7365	19.445	18.1937	19.7237	17.185	17.5144	17.7482	18.3651	16.4355		19.2352	18.8803	19.256	18.616	18.7248	19.042	19.5638	18.7717	+				NotDetected	NotDetected	NotDetected
6270_pos	786.208	1.8103	19.37	19.4064	19.2893	19.5461	19.3739		19.4141	12.513	11.8416	13.7722	11.8708	7.0225		17.6231	16.6976	15.0108	13.4275	16.9316	17.3284		16.9592	+				Detected	NotDetected	NotDetected
6276_pos	737.177	1.8104	18.9356	19.2411	19.0906	19.2234	19.2586		19.1864	13.354	15.2058	15.3205	15.4408	11.5497		16.2751	17.3655	16.7286	16.7745	16.6453	15.9012		14.0819	+				Detected	NotDetected	NotDetected
6282_pos	892.945	1.8108	18.3373	18.4619	18.1447	18.3365	18.3817		18.4819	16.0477	12.2929	12.047	17.0686	7.01103		15.3715	13.6244	9.82451	10.9833	11.1624	16.5345		15.2928	+				Detected	NotDetected	NotDetected
6293_pos	888.451	1.812	20.1091	20.0284	19.8758	20.0691	19.7102		19.9672	9.86004	14.0804	16.7899	13.9761	12.6841		17.1247	13.4077	13.4552	13.5776	13.9821	11.6029		17.794	+				Detected	NotDetected	NotDetected
6294_pos	788.608	1.8121	18.64	19.8102	18.3717	18.863	19.0845	18.7039	18.6706	19.92	19.534	19.9625	21.0223	19.0938		19.9841	20.9503	21.2392	17.9806	20.9474	18.8113	21.0199	20.5831	+				NotDetected	NotDetected	NotDetected
6295_pos	886.45	1.8121	21.568	21.5315	21.3566	21.5772	21.2491		21.5952	16.331	13.5304	16.6415	13.4223	13.776		9.55426	14.1627	10.1603	16.0824	14.4729	15.3142		16.0221	+				Detected	NotDetected	NotDetected
6299_pos	771.866	1.8122	19.1552	19.0356	19.1035	19.2636	19.1401		19.2563	13.703	14.5229	14.4743	15.664	10.6459		14.2983	16.0376	16.4204	16.5955	14.3722	14.7222		11.1775	+				Detected	NotDetected	NotDetected
6307_pos	707.491	1.8124	19.1873	19.3574	19.0783	19.1789	19.1156	18.3237	19.2627	18.5216	17.7146	18.213	19.7093	17.6046		19.8488	18.8488	18.5978	18.1903	19.1873	20.1078	19.7575	18.7498	+				NotDetected	NotDetected	NotDetected
5935_pos	165.09	1.8126	20.5741	20.3856	20.7059	19.9033	19.9358	20.3807	19.9722	20.1418	19.7017	19.197	21.2358	19.2296	21.1087	21.0834	21.198	21.3815	20.9353	20.7487	21.3182		20.9855	+				NotDetected	NotDetected	Detected
6305_pos	871.603	1.8126	18.7164	18.6506	18.2382	18.7209	18.2102		18.3381	14.0116	8.25785	16.7038	16.6225	14.8123		16.118	12.9519	17.4936	15.8715	15.4178	15.186		17.0351	+				Detected	NotDetected	NotDetected
6306_pos	110.061	1.8129	20.223	20.3219	19.6323	19.9317	19.6776		20.3017	19.209	17.778	17.5051	19.9815	18.1219	19.3631	18.878	16.0859	16.9707	16.7437	9.62555	10.7331		17.5475	+				Detected	NotDetected	NotDetected
6308_pos	125.036	1.813	19.0713	18.5276	18.9962	18.8651	18.6752	17.9777	19.1986	18.4023	17.4421	17.9711	19.7365	17.6646		19.4327	18.7158	19.0542	18.3959	18.5134	18.7542		18.6185	+				NotDetected	NotDetected	NotDetected
6778_pos	737.845	1.8131	18.8312	19.0302	18.8508	19.3044	18.8682		19.371	14.4877	11.7754	11.9506	18.0901	15.1059		15.2638	15.601	17.612	10.5403	14.7388	13.6774		16.3566	+				Detected	NotDetected	NotDetected
6316_pos	384.294	1.8132	21.2633	21.1435	21.1946	21.3412	21.0029	20.0078	21.439	19.1913	20.2418	19.4825	19.9062	18.1283	19.2809	21.4848	21.1928	21.1243	21.0812	21.178	21.4025		21.2432	+				NotDetected	NotDetected	NotDetected
6323_pos	383.245	1.8134	21.32	21.2468	20.9089	21.1579	21.4616	21.1531	21.3928	18.606	20.54	18.3154	19.6309	17.6481		22.1096	21.5456	21.1677	21.6416	21.3893	22.5262		21.3938	+				NotDetected	NotDetected	Detected
3926_pos	329.322	1.8136	18.588	19.2641	18.9602	18.8322	19.2802	18.3321	19.7073	17.5236	18.4196	18.0207	18.8637	16.6811		20.3938	19.1783	19.1913	19.1659	18.7717	19.653	19.8207	19.9013	+				NotDetected	NotDetected	NotDetected
6330_pos	182.154	1.8139	19.57	19.2733	19.3044	19.3559	18.9365		19.7814	18.0578	18.5575	17.483	19.7537	18.4443		20.0695	19.6281	19.8928	19.3103	19.1326	19.7096		19.7	+/-	[M+NH4]+, [M-H]-			Detected	Detected	Detected
6352_pos	766.862	1.8149	18.7652	18.9972	18.8773	19.0966	18.8364		18.92	16.497	15.1685	15.6026	16.6229	11.1062		14.4398	17.3344	18.0311	15.794	15.6864	17.6861		13.293	+				Detected	NotDetected	NotDetected
6101_pos	785.875	1.8151	18.9385	19.2885	18.8091	19.1873	18.8353		18.9605	10.6852	8.97858	8.20505	14.8162	15.3872		12.4837	12.1744	13.8589	16.7501	17.5387	15.587		14.4139	+				Detected	NotDetected	NotDetected
6354_pos	258.207	1.8151	20.7657	20.8778	19.3259	19.9067	19.919		20.274	18.2021	18.2423	18.4917	19.3136	17.3499		19.2764	16.5469	16.9077	16.8095	15.449	16.5503		15.867	+				Detected	NotDetected	NotDetected
6357_pos	165.089	1.8152	20.9469	21.0211	20.9785	21.0318	20.9161		21.2204	20.2477	20.2804	20.3582	21.3002	19.6902		21.4633	15.4978	14.6275	13.543	14.3727	13.1177		17.2792	+/-	[M+Na]+, [M-H]-			Detected	NotDetected	NotDetected
6367_pos	669.134	1.8153	18.5289	18.7608	18.6124	19.2931	18.7073		19.2026	14.2467	14.5199	13.0589	17.3753	13.333		16.5858	16.5845	14.728	12.0823	12.4419	15.9859		13.7867	+				Detected	NotDetected	NotDetected
6373_pos	819.896	1.8156	18.9822	18.9794	18.9102	19.1585	18.95		19.1954	11.6861	13.573	14.1592	15.8226	10.2209		14.739	16.1823	17.106	11.7544	14.517	15.1956		14.812	+				Detected	NotDetected	NotDetected
6375_pos	399.27	1.8157	15.5729	16.3668	16.3301	17.1964	17.0899		16.3711	22.4055	20.1839	20.7498	23.5623	21.5581	22.5413	20.6135	16.9746	17.1216	13.5921	15.259	17.3877		10.6708	+				NotDetected	NotDetected	NotDetected
6376_pos	893.28	1.8157	18.2492	18.3504	18.4085	18.4872	18.4285		18.4659	14.9873	12.9411	13.4878	16.69	14.7554		14.4023	15.0056	17.8396	14.5463	17.177	14.6029		15.081	+				Detected	NotDetected	NotDetected
6378_pos	760.578	1.8158	21.283	21.2966	21.1368	21.5765	20.9825	20.4494	21.3832	18.5904	20.4741	18.9064	19.4395	16.9113		22.1604	21.13	21.2472	20.6799	21.2458	21.7838	21.1583	21.3459	+/-	[M]+, [M-H]-			NotDetected	NotDetected	NotDetected
6384_pos	486.357	1.8161	21.2327	21.309	21.06	21.222	21.1977	20.2411	21.2987	10.4612	11.5545	17.1356	15.2684	14.4761		12.9877	21.5342	21.0886	21.1237	21.1461	21.3428		21.1372	+				NotDetected	NotDetected	Detected
6401_pos	198.149	1.8177	21.5184	21.5734	20.7088	21.2767	20.9032		21.4025	19.7265	19.1643	19.3436	21.0101	19.6287	19.8239	21.0653	21.8444	21.2902	20.7879	20.4961	21.7471		21.2317	+				Detected	NotDetected	Detected
6402_pos	691.502	1.8177	18.6619	18.7231	18.7932	18.9879	18.5056		18.8721	13.7646	11.4636	13.9416	9.18653	12.9578		17.4354	15.6633	13.3371	12.0935	16.8329	17.5054		13.584	+				Detected	NotDetected	NotDetected
6413_pos	514.878	1.8182	17.8216	18.0558	18.0095	18.1478	18.1832		18.2091	11.949	4.56193	13.6309	16.2352	12.3686		17.6905	18.3288	18.4371	18.121	18.2582	18.7189		18.2189	+				Detected	NotDetected	NotDetected
6414_pos	588.43	1.8184	20.6024	20.7493	20.6003	20.8205	20.3222		20.6931	5.3094	12.1097	13.6542	15.8144	15.784	18.339	20.4572	20.4503	20.4606	20.5675	20.6376	20.8649		20.657	+				Detected	NotDetected	Detected
5075_pos	717.833	1.8185	18.653	18.7836	18.9239	19.4538	18.7254		19.1519	12.2159	9.53034	13.3023	12.6822	15.7107		16.7309	14.083	14.6139	12.319	14.3755	14.325		9.77341	+				Detected	NotDetected	NotDetected
6420_pos	413.2	1.8188	21.4518	21.9639	22.2575	22.3817	21.8185		22.064	19.6106	20.8918	19.6041	19.541	18.0803	18.9092	22.0439	22.4663	22.4477	21.1678	22.0408	22.064		22.1033	+				NotDetected	NotDetected	Detected
6425_pos	366.37	1.8191	21.5131	22.2419	21.2524	21.0533	20.7551	17.7985	20.9198	20.2957	16.9258	19.1904	20.7184	18.713		20.1833	18.5378	18.7017	18.4071	21.4864	19.9628	19.7575	19.7699	+				NotDetected	NotDetected	NotDetected
6441_pos	102.091	1.8198	23.0293	23.4268	22.3079	22.6353	22.4679	21.6195	23.928	22.0936	21.5049	21.8483	23.9377	21.7879	18.0119	23.7805	22.2891	22.7724	22.4796	21.9972	22.5221	22.4435	23.465	+				NotDetected	Detected	NotDetected
6450_pos	860.666	1.8201	19.752	21.0138	19.447	19.5436	20.2493	20.1317	19.7326	18.1034	21.2156	18.7225	18.8482	17.1053		21.2906	22.3172	22.7058	19.3267	22.5509	20.422	22.8295	22.0462	+				NotDetected	NotDetected	NotDetected
6459_pos	850.61	1.8208	17.1771	17.2315	16.5527	16.8713	14.8032	18.315	17.0499	17.4195	17.6957	17.9973	18.6114	16.5958		19.3888	18.7868	19.3853	18.9709	19.3304	19.3318	19.0347	19.217	+				NotDetected	NotDetected	NotDetected
6471_pos	310.233	1.821	21.3273	21.6809	19.2717	23.092	21.7079	19.8165	22.3246	14.0272	10.9633	13.1241	15.9953	13.4782		17.2872	21.0234	21.3442	21.2231	21.4981	21.7762		21.5175	+				Detected	NotDetected	NotDetected
6475_pos	137.096	1.821	21.0834	20.9855	20.9065	21.1357	20.902	20.1186	21.3403	17.9733	19.8239	18.3717	19.1826	16.9707	20.3523	21.5345	20.9577	21.0327	20.7332	20.877	20.8288		20.9759	+/-	[M+H-H2O]+, [M+Acetate]-			NotDetected	NotDetected	Detected
6494_pos	888.279	1.8223	18.6136	18.7365	18.9297	18.9615	18.8155		18.9916	14.6083	14.1633	11.5527	18.0923	9.27598		15.2376	9.39079	16.7459	9.38404	11.9905	11.9499		17.2762	+				Detected	NotDetected	NotDetected
6514_pos	707.181	1.824	18.503	18.5378	18.4155	18.4579	18.4361		18.9032	18.2432	17.221	17.6077	19.5548	17.5142		18.546	18.0496	18.7131	18.1241	18.1088	18.6235		18.3094	+				Detected	NotDetected	NotDetected
6515_pos	995.685	1.824	17.9796	18.1084	17.9559	18.395	18.2114		18.4334	13.0439	16.5894	8.16345	15.6827	12.1429		14.468	16.7452	15.9341	12.4826	17.0625	16.6111		16.4756	+				Detected	NotDetected	NotDetected
6520_pos	820.571	1.8243	19.6593	19.7868	19.6203	19.9195	19.7646		19.925	14.0388	15.9768	9.96173	16.0595	12.949		14.8358	17.6778	13.0256	12.8417	15.846	17.5961		16.454	+				Detected	NotDetected	NotDetected
6524_pos	832.633	1.8246	19.6299	20.1852	19.1526	18.95	19.405	19.3215	19.5843	18.2042	20.0293	18.743	19.1167	17.1453		20.5778	21.5347	21.6471	18.2068	21.6009	19.1292	21.769	21.0115	+				NotDetected	NotDetected	NotDetected
7040_pos	301.29	1.825	18.8953	19.1139	18.3578	17.7553	19.2524	18.7299	19.0419	10.3861	10.7649	12.6657	16.8478	15.6835		16.2164	18.64	19.8283	18.4429	18.5302	19.0811	19.0347	18.4402	+				NotDetected	NotDetected	NotDetected
6533_pos	804.603	1.8253	15.6141	16.3477	16.0795	17.2785	17.2309	20.1754	15.9775	18.1532	19.6937	18.4412	18.9161	17.3151		21.4465	20.7613	20.4585	20.2486	20.8674	21.4981	20.4612	20.9586	+				NotDetected	NotDetected	NotDetected
6535_pos	887.941	1.8254	18.0385	18.0399	17.9806	18.4389	18.5818		18.5526	13.9523	13.3796	14.2028	14.3359	10.5854		15.0271	9.89031	17.9378	14.7584	13.1791	14.763		16.5328	+				Detected	NotDetected	NotDetected
6538_pos	324.204	1.8256	20.1884	20.2074	20.4275	20.0719	19.9997		20.161	19.1994	18.7091	18.3332	20.6257	18.6341	19.6148	19.8337	12.8763	17.5926	15.1369	15.9531	9.52705		15.5258	+				NotDetected	NotDetected	NotDetected
6546_pos	489.261	1.8262	20.9217	21.3438	21.7919	21.861	20.8694	17.4622	21.5957	20.8239	20.3059	18.4279	20.6504	19.5199	19.9107	21.7471	22.0717	22.2301	20.7652	20.7385	21.9222	20.7231	21.6225	+				Detected	NotDetected	NotDetected
6583_pos	599.332	1.8264	20.9955	20.9251	20.6507	20.72	20.5369		21.185	18.0986	17.6054	18.1333	19.3142	17.172		20.2458	19.1104	19.7839	19.2993	19.7149	20.0451		19.9018	+				Detected	NotDetected	NotDetected
6559_pos	711.5	1.827	18.0119	17.959	17.9221	18.2248	17.9309		18.0415	10.7532	15.2524	15.0346	15.558	13.0684		15.2395	18.1736	18.8677	18.1893	18.3617	18.4576		18.4024	+				Detected	NotDetected	NotDetected
6563_pos	684.145	1.8271	18.616	18.7509	18.8943	18.8322	18.5744		18.9681	15.5864	15.3248	9.88131	15.8034	15.3077		15.4764	16.0381	11.4913	14.5481	12.0418	16.7727		11.5909	+				Detected	NotDetected	NotDetected
6568_pos	630.942	1.8272	18.2232	18.5004	18.1403	18.525	18.4779		18.7619	15.3078	13.5548	17.0637	11.503	14.1811		16.0319	16.8035	12.7304	13.5877	14.7246	12.6899		11.628	+				Detected	NotDetected	NotDetected
6575_pos	285.204	1.8277	20.5885	20.6485	20.4158	20.9392	20.5938	20.2274	20.8035	18.61	19.4813	18.2319	19.677	18.0527	19.2687	20.9129	20.598	20.7789	20.4398	20.4656	20.942		20.675	+				NotDetected	NotDetected	NotDetected
6585_pos	442.333	1.8282	21.409	21.3282	21.3773	21.4846	21.2333		21.4955	18.9003	20.0464	19.5052	20.0549	17.9536	18.6982	21.3916	21.0936	21.1635	21.0687	21.227	21.5046		21.2152	+				Detected	NotDetected	Detected
4895_pos	95.0493	1.8283	19.6822	19.445	19.3708	17.92	19.3516	19.0156	19.7338	17.9345	18.5107	17.6436	19.2672	17.1524	18.8123	19.6051	19.5781	19.5972	19.306	19.4046	19.9268		19.656	+				NotDetected	NotDetected	NotDetected
3090_pos	89.0598	1.8284	22.9222	23.113	22.7065	23.1593	23.0162	21.5984	23.3037	20.6189	20.2232	19.8701	21.7801	19.6571	22.2202	21.7051	19.9302	20.3161	18.827	19.7725	20.2641		19.8017	+				NotDetected	NotDetected	NotDetected
6592_pos	800.885	1.8285	19.1215	19.2266	18.7662	19.2138	18.9346		19.3888	15.7797	11.0218	14.6789	15.9913	14.4313		11.476	13.5534	17.3928	15.8282	15.9281	13.9386		17.6524	+				Detected	NotDetected	NotDetected
6595_pos	869.262	1.8286	18.6222	18.7564	18.2885	18.8134	18.6112		18.7153	12.5612	12.1655	11.2537	12.8272	13.9498		16.1316	11.764	17.1898	16.9781	13.053	14.2954		17.5772	+				Detected	NotDetected	NotDetected
6600_pos	565.566	1.8291	21.4263	21.1954	20.7534	20.4279	19.7509	18.8197	22.1789	17.0095	19.1104	17.5646	19.0255	17.1308	17.9563	22.2662	19.8317	20.5347	20.6533	19.6706	21.317		21.5308	+				Detected	NotDetected	Detected
6618_pos	752.185	1.83	19.0284	19.3717	19.2384	19.7809	19.1602		19.1651	10.5438	16.6397	15.6328	11.4037	10.8045		11.7186	16.6169	15.2201	13.4618	15.6057	15.204		15.2782	+				Detected	NotDetected	NotDetected
6621_pos	750.527	1.8302	16.4262	15.0983	16.4581	16.1327	16.4248		16.3788	17.0914	19.2106	19.0563	19.5512	17.1706		20.1502	13.2946	14.7236	16.1416	16.8399	15.2941		7.19625	+				NotDetected	Detected	NotDetected
4173_pos	94.0656	1.8309	20.5898	20.3267	20.3667	20.9428	20.739	19.6571	20.8239	20.1597	19.9808	19.1994	21.7676	19.7744		21.4932	19.9897	20.8033	20.3785	20.4971	20.6227	20.6257	20.5941	+				NotDetected	Detected	NotDetected
6629_pos	826.483	1.8309	19.9855	20.0602	19.6897	19.9462	19.6891		20.1207	16.7355	16.4581	16.0632	11.6567	11.0759		16.3657	16.5592	15.5116	9.86641	10.5301	12.6		16.4978	+				Detected	NotDetected	NotDetected
6651_pos	952.668	1.8327	18.7107	18.681	18.4726	18.7724	18.351		18.7996	15.7887	16.6012	16.2114	17.3363	10.0613		16.7152	18.2644	18.5378	18.166	17.9209	18.3499		18.2295	+				Detected	NotDetected	NotDetected
6688_pos	178.122	1.8343	21.517	21.5236	21.3198	21.5675	21.4104		21.6118	20.5553	20.0023	20.1611	21.5638	20.1439	21.1645	21.335	21.3245	21.4009	21.1101	21.1376	21.5051	20.607	21.2256	+				Detected	NotDetected	NotDetected
6674_pos	790.583	1.8344	21.722	21.715	21.5703	21.7079	21.5102		21.7919	15.2838	5.62088	12.8186	14.3829	10.776		13.1764	17.6464	18.6536	18.1286	18.453	18.9263		18.5315	+				Detected	NotDetected	NotDetected
6677_pos	766.532	1.8346	21.526	22.2152	20.9843	21.5946	21.7022	21.3831	21.7457	18.0128	21.7122	19.1806	19.2976	18.9558		22.4503	23.5713	23.1676	20.5901	23.5868	21.7443	23.3084	23.0882	+				NotDetected	Detected	NotDetected
6678_pos	630.475	1.8349	14.7893	16.7457	14.4402	17.1118	16.49	19.0392	15.2584	17.1146	18.8165	18.7032	18.5685	16.5243		20.1018	19.4872	19.7646	19.4395	19.7421	19.9042		19.6908	+				NotDetected	NotDetected	Detected
3572_pos	904.692	1.8357	19.8118	20.9148	19.4043	19.2478	19.9705	20.1552	19.8742	18.191	21.2327	18.825	18.8944	17.2867		21.0964	22.3088	22.3485	19.4912	22.4854	20.31	22.8636	22.1012	+				NotDetected	NotDetected	NotDetected
6689_pos	86.0616	1.836	19.4669	19.4814	19.5818	19.4965	19.3785	18.2923	19.707	20.2118	19.0306	17.4093	21.2142	19.5619		21.0122	19.6362	19.0018	19.552	19.3436	20.1373	18.9423	19.7662	+				NotDetected	Detected	NotDetected
6693_pos	518.353	1.8362	20.4642	20.6182	20.3296	20.3821	20.3533		20.5027	17.9016	19.3208	18.1587	18.1438	17.1176		20.7073	20.1347	20.2788	19.9776	20.0757	20.4397		20.1064	+				Detected	NotDetected	NotDetected
6706_pos	834.906	1.8366	18.9577	19.0598	18.9052	19.3501	18.9888		19.0202	12.0054	12.1817	16.6324	13.9078	14.6564		10.223	15.6284	17.9194	14.6347	15.8977	14.7601		13.6646	+				Detected	NotDetected	NotDetected
6707_pos	868.928	1.8367	18.5212	18.6925	18.7153	19.0527	18.6039		18.5082	13.6583	9.65635	10.3629	15.0726	14.8946		15.5404	17.0906	9.25226	14.7022	17.5958	17.4407		17.0383	+				Detected	NotDetected	NotDetected
6717_pos	163.04	1.8369	19.8803	19.8436	18.9682	19.0678	18.1978		19.2517	12.7111	9.50344	12.5463	13.73	14.709		17.0483	8.43876	15.8458	12.1062	13.24	11.2672		13.7732	+				Detected	NotDetected	NotDetected
7572_pos	728.174	1.8376	18.4293	18.5467	18.421	19.161	18.61		18.3831	12.9921	15.8331	16.2762	15.9347	14.9483		15.7445	9.87999	13.5369	11.7454	13.5439	15.9535		16.4172	+				Detected	NotDetected	NotDetected
6726_pos	125.061	1.8378	20.1164	20.1485	19.8049	20.1625	20.0036	19.2602	20.2022	18.6472	19.0464	19.2508	19.8022	17.6906		20.3629	19.9278	20.3433	19.9522	20.034	20.4189	19.4008	20.1104	+/-	[M+H]+, [M+Acetate]-			NotDetected	NotDetected	NotDetected
6738_pos	350.258	1.8385	20.7905	20.7616	20.2786	20.3208	20.6914		20.613	18.8966	19.516	19.2155	19.9481	18.0757		21.0524	20.7459	20.8351	20.8202	20.7504	21.1897		20.8613	+				Detected	NotDetected	NotDetected
6741_pos	273.207	1.8386	21.1236	21.0236	21.1852	21.247	21.1358		21.5558	19.7755	20.1564	20.1896	20.9636	19.7717	20.2446	21.4818	21.4151	20.9438	21.1183	21.1481	21.7985		21.259	+				NotDetected	NotDetected	Detected
6742_pos	69.0437	1.8387	17.1633	15.9121	15.077	15.898	17.1838		16.2669	9.25019	16.8484	13.8261	16.6273	11.8175		17.3062	18.4619	18.3473	18.2622	17.9157	19.2633	18.2941	18.4305	+				NotDetected	NotDetected	NotDetected
6748_pos	587.548	1.8393	19.2991	18.9615	18.2188	19.1201	18.0176	17.3246	19.8707	19.2454	17.4071	18.432	20.2519	18.1771		21.196	17.9406	18.696	18.9813	18.3051	20.5778		19.5173	+				NotDetected	NotDetected	Detected
6750_pos	180.138	1.8395	20.4753	20.3581	19.9423	20.361	20.0629	19.6082	20.3381	18.111	18.9567	18.3615	19.1782	17.2655		20.1622	20.6317	20.6112	20.2668	19.9249	20.6094	19.8747	20.2466	+				NotDetected	NotDetected	NotDetected
6754_pos	228.166	1.8396	21.6062	21.3741	21.3789	20.0818	20.9928		21.4244	18.0031	20.6882	18.722	19.2389	17.2362	20.4179	21.4263	13.6945	16.8631	15.635	15.471	17.3688		14.398	+				Detected	NotDetected	NotDetected
6755_pos	689.148	1.8396	17.8197	18.741	18.9879	19.1198	18.8843		19.271	13.1556	15.9903	15.5128	14.565	15.998		13.2547	16.5113	16.9199	17.2765	14.6024	13.2712		14.8323	+				Detected	NotDetected	NotDetected
6760_pos	804.597	1.84	21.0229	21.1647	20.9479	21.3554	20.8995		21.2251	14.4997	10.3168	16.46	13.3017	12.8998		17.5039	14.1511	13.1587	15.5859	11.1954	17.1617		12.9172	+				Detected	NotDetected	NotDetected
6762_pos	98.0973	1.8402	18.143	18.2177	18.0271	18.5326	18.3609		18.5331	13.6942	4.97491	12.5591	11.8433	9.02705		14.0835	18.4416	18.5121	18.2639	18.069	18.8081		18.4465	+				NotDetected	NotDetected	Detected
6779_pos	870.511	1.8421	19.7349	19.7119	19.6299	19.6839	19.821		19.9046	13.5775	13.9688	15.6698	17.3323	10.1072		16.3511	16.4135	14.1358	16.4016	15.1376	15.097		15.6557	+				Detected	NotDetected	NotDetected
6782_pos	572.419	1.8425	19.8697	19.9939	19.7862	20.0598	19.7991		20.3144	12.0722	12.1521	14.6989	14.3854	6.14673		14.0004	12.3759	11.0559	13.5488	16.1607	11.6883		11.605	+				Detected	NotDetected	NotDetected
6790_pos	238.167	1.8431	22.3593	22.4177	22.0495	22.5374	22.4289		22.6908	14.7298	11.4304	16.0303	10.234	15.8651		9.04499	17.7097	14.9005	13.0818	12.6968	17.0511		14.2335	+				Detected	NotDetected	NotDetected
8109_pos	115.05	1.8437	20.9003	21.1883	19.0669	19.8181	19.7226		20.5765	16.547	14.6327	11.3802	10.0253	8.60585		16.0164	15.2472	15.6116	15.0195	15.3765	16.8527		9.67289	+				Detected	NotDetected	NotDetected
6801_pos	876.66	1.8438	19.8449	20.0437	19.5089	19.3276	19.29	19.1783	19.4103	20.1502	19.8065	20.3715	21.3199	19.2909		20.1754	21.2788	21.7248	18.5505	21.4243	19.3296	21.5252	20.9082	+				NotDetected	NotDetected	NotDetected
6803_pos	329.194	1.8439	20.6894	20.6145	20.4279	20.405	20.3888	20.1514	20.5794	19.6033	19.4106	18.1881	19.9987	18.3336	19.3552	20.8941	20.433	20.5565	20.6804	20.3074	21.3651		20.6072	+/-	[M+Na]+, [M-H]-			NotDetected	NotDetected	Detected
6804_pos	142.159	1.844	21.8914	21.9466	21.8184	22.0435	22.2272	21.337	21.977	20.5653	20.5388	20.5751	22.1374	20.327		22.0247	22.558	22.586	22.0947	21.4087	22.531	21.9356	22.0529	+				NotDetected	Detected	NotDetected
6805_pos	153.091	1.8442	20.9292	21.0361	20.8498	21.0058	20.8351	20.6391	21.0096	21.0749	20.245	20.761	22.4046	20.1527		21.6602	21.6038	21.7617	21.1626	21.2266	21.5901	21.0618	21.3602	+/-	[M+H-H2O]+, [M+Acetate]-			NotDetected	NotDetected	NotDetected
6812_pos	802.554	1.845	16.9028	16.5463	15.5989	16.0068	14.6651		15.7863	15.0537	14.4179	16.9707	13.7013	13.2833		15.2055	18.7017	18.9786	18.5199	18.231	19.1224		17.997	+				NotDetected	NotDetected	Detected
6819_pos	864.259	1.8459	18.1892	18.4606	17.8588	18.4127	18.2076		18.3003	13.8963	16.3516	16.3882	14.7793	15.7713		15.0069	14.233	17.5859	14.2649	17.1765	15.9542		13.4224	+				Detected	NotDetected	NotDetected
6826_pos	742.85	1.8465	17.8686	18.4978	18.3562	18.5263	18.6136		18.6536	16.565	9.97618	14.7996	14.2803	13.2307		14.3932	14.1234	16.9432	13.2385	15.6003	17.5387		16.7041	+				Detected	NotDetected	NotDetected
6833_pos	489.378	1.8474	14.5429	16.5708	17.1859	17.3749	15.1742	20.9799	16.8828	17.9115	19.3534	17.0803	19.0739	17.4562	18.6776	21.5488	16.368	14.0465	16.755	11.9168	16.3036		13.5999	+				NotDetected	NotDetected	NotDetected
6837_pos	86.0965	1.8491	18.763	18.8312	18.0739	18.5806	18.4787		18.4402	18.0355	17.1166	17.8075	19.5028	17.2164	17.9442	19.1539	18.3957	19.1622	18.4185	18.2292	18.8758		18.7702	+				Detected	NotDetected	NotDetected
6847_pos	897.615	1.8494	18.2811	17.955	18.1562	18.3466	18.1061		18.0641	15.8662	14.2296	13.4339	7.47038	13		13.817	18.1717	17.9527	17.9502	17.8988	18.3465	18.3831	18.0753	+				Detected	NotDetected	NotDetected
6849_pos	930.476	1.85	20.8795	20.8672	20.901	21.2445	20.7865		20.996	14.7392	15.7336	15.724	15.7751	14.3542		14.9539	12.8552	16.6468	15.7081	13.2931	12.7289		12.8752	+				Detected	NotDetected	NotDetected
6850_pos	166.032	1.8502	19.0651	18.7542	19.3118	19.6329	19.5017		19.4161	14.1194	9.61992	15.5789	16.175	11.9367		11.3471	17.0333	17.6079	15.802	15.8313	17.5256		10.9684	+				Detected	NotDetected	NotDetected
6856_pos	242.177	1.8513	19.8246	19.794	19.9832	19.936	17.9558		20.4011	11.7846	13.7539	13.7904	8.60984	9.70667		20.2965	20.5102	20.5944	20.0919	20.0324	20.6949	20.1266	20.2073	+				NotDetected	NotDetected	NotDetected
6859_pos	278.246	1.8517	19.0356	18.8813	18.7209	19.4932	18.7287		20.0252	17.2153	17.7199	17.9316	18.1801	16.4437		19.2147	15.2117	17.7931	10.7709	17.345	17.6471		14.6245	+				Detected	NotDetected	NotDetected
6209_pos	565.911	1.8518	18.1656	19.4525	18.1509	18.1843	18.4752	17.463	18.738	18.3412	17.165	17.607	19.6085	17.3173		18.6697	18.315	18.6802	17.9168	18.1851	18.7249		18.2571	+				NotDetected	NotDetected	NotDetected
6871_pos	238.064	1.8525	18.0452	18.4978	18.2326	18.3172	18.5263		18.5672	13.4278	13.9875	14.6218	12.9271	12.2455		15.7127	15.3118	11.538	15.5558	17.038	16.9759		17.4683	+				Detected	NotDetected	NotDetected
6884_pos	199.143	1.8544	20.9141	21.12	20.9331	21.1939	21.1296		22.0618	20.1352	20.2158	19.9237	21.3865	19.7803		22.3729	21.4074	21.2132	21.1237	21.4995	21.7093	20.6665	22.3412	+				NotDetected	NotDetected	NotDetected
6904_pos	194.118	1.8558	20.9129	20.9097	20.9798	21.0962	20.6982	19.3994	20.8958	19.706	20.455	20.612	20.8036	18.9953	19.4951	21.5865	14.3811	12.7096	16.1967	14.2602	16.0828		16.2626	+				NotDetected	NotDetected	NotDetected
6910_pos	772.203	1.8563	18.3945	18.6027	18.4127	18.4806	18.3717		18.6913	15.3634	16.3218	16.5858	17.7031	15.4099		15.5459	11.0779	11.3024	12.8787	13.4528	17.7642		9.68523	+				Detected	NotDetected	NotDetected
6914_pos	932.477	1.857	19.5017	19.4653	19.2794	19.4579	19.4022		19.4477	11.6581	15.7495	14.4649	12.7445	12.1951		15.104	14.45	14.753	14.5082	12.4728	16.346		14.3989	+				Detected	NotDetected	NotDetected
6921_pos	168.138	1.8584	19.3359	19.2567	19.1284	19.5713	19.1334		19.3879	19.7399	18.36	18.4071	21.418	19.8758		20.6962	20.6542	20.3581	20.1109	19.5868	20.5678	19.3566	20.1233	+	[M+NH4]+	low score: Thymol	low score: Thymol: [M+NH4]+: 0.604	NotDetected	Detected	NotDetected
6924_pos	287.144	1.8587	20.6888	20.6883	20.6566	20.9724	20.6945	21.6062	21.0342	19.527	21.1514	20.3141	20.9161	19.3362	20.3196	22.2565	20.4303	21.698	21.834	21.8521	21.921		21.7865	+				NotDetected	NotDetected	Detected
6930_pos	530.385	1.859	20.8096	20.8285	20.7512	20.96	20.852		20.9416	18.4859	19.386	18.3825	19.4747	17.4383	18.9141	21.0338	20.7951	20.734	20.7531	20.6807	21.2313	21.0238	20.9467	+				NotDetected	NotDetected	NotDetected
6831_pos	272.081	1.8591	20.833	20.9124	20.8078	21.1473	20.8057	18.2906	20.8883	18.1791	17.4023	17.6319	19.607	17.1979	17.868	18.6635	14.124	15.5762	13.5527	13.966	15.0929		17.69	+				Detected	NotDetected	NotDetected
6944_pos	798.554	1.8605	18.4015	18.5681	18.2218	18.7953	18.2786		18.4699	18.5811	18.5199	18.334	19.8249	17.5074		18.9052	18.5509	19.2383	18.2459	18.5788	18.8916		18.2363	+				Detected	NotDetected	NotDetected
6948_pos	810.557	1.8608	20.8434	21.3581	20.2664	20.8054	20.684	20.6486	21.0186	17.8005	20.918	19.2531	18.4429	18.3492		21.9099	22.6965	23.0811	19.8717	22.7192	20.9353	22.5262	22.1901	+/-	[M]+, [M+Acetate]-			NotDetected	Detected	NotDetected
6965_pos	384.381	1.8629	18.7388	18.6208	18.6681	18.4443	18.7575	18.3162	18.8193	13.6431	15.7039	10.4017	13.2484	15.474		18.4833	19.5762	19.8672	19.3909	18.4237	20.0906	20.1001	19.6418	+				NotDetected	NotDetected	NotDetected
6967_pos	801.221	1.863	18.2891	18.6601	18.3775	19.0589	17.9237		19.0265	15.6378	12.3255	16.3894	16.3125	12.0987		14.0211	17.598	16.4139	13.1498	15.6327	15.8976		13.5366	+				Detected	NotDetected	NotDetected
6971_pos	190.122	1.8635	20.8418	20.7113	19.4518	19.8616	19.5855		20.4789	18.282	19.5516	19.0129	19.5552	17.6969		20.0726	22.7177	23.1614	22.1521	22.0146	22.5507	22.9446	23.069	+				Detected	NotDetected	NotDetected
6977_pos	175.097	1.864	20.6462	20.7279	20.7153	20.7728	20.5978		20.5808	17.5566	18.3975	18.7141	19.0259	16.946		19.4736	13.5972	12.2571	17.5807	17.3339	15.6307		14.5147	+/-	[M+H]+, [M+Acetate]-			Detected	NotDetected	NotDetected
7001_pos	563.077	1.8665	19.3479	19.0202	19.4368	19.345	19.2563		19.4531	16.2286	14.4031	17.01	17.7232	8.07413		13.3923	10.9251	9.34897	16.7311	16.4993	12.1204		12.0818	+				Detected	NotDetected	NotDetected
7002_pos	487.156	1.8666	18.0755	18.1029	18.0644	18.0509	17.9783		18.2223	17.3746	17.3962	18.2634	18.7465	17.0683	18.3011	18.4619	18.2374	19.0055	17.9223	18.1409	18.4684		18.2559	+				NotDetected	NotDetected	NotDetected
7160_pos	207.059	1.8669	23.1604	23.3661	23.1992	23.5481	23.2896	17.5147	23.6445	18.4315	17.1268	17.9134	19.6999	17.6608		18.8677	19.1766	19.0527	18.1685	18.0108	18.8391	18.3789	18.4153	+/-	[M+H]+, [M-H]-			Detected	NotDetected	NotDetected
7007_pos	226.15	1.8671	19.8643	19.8514	19.752	20.1048	19.5923		20.07	19.4531	19.2679	18.3631	18.8049	17.8051	18.7738	20.3064	20.878	20.5734	20.4241	20.2341	20.874		20.4341	+				NotDetected	NotDetected	Detected
7008_pos	254.096	1.8671	18.9423	18.4265	18.64	19.2501	18.8401		18.6683	13.1482	15.3089	13.4509	14.6142	14.8544		9.43283	14.3844	16.4422	12.6779	13.315	11.382		17.5721	+				Detected	NotDetected	NotDetected
7017_pos	528.994	1.8681	18.3417	18.4375	18.273	18.3124	18.64		19.2493	15.6106	12.6335	16.6711	15.8968	9.96999		15.884	15.0651	10.7843	13.0278	15.0046	12.6591		16.5232	+				Detected	NotDetected	NotDetected
7028_pos	1020.13	1.8696	18.7921	18.6245	18.7432	19.0101	18.7662		19.2478	14.2019	16.4714	13.5386	16.5895	15.4257		17.9486	13.1556	15.4702	13.4395	8.26575	15.5692		16.1848	+				Detected	NotDetected	NotDetected
7027_pos	252.99	1.8697	15.7475	16.9834	17.1203	15.9041	16.7214		16.8722	17.3169	17.015	18.0863	19.3193	17.7936		19.022	18.1802	19.3038	18.3581	18.6741	18.7987	20.5806	18.6758	+				NotDetected	Detected	NotDetected
7029_pos	767.13	1.8697	18.5731	18.7803	18.7996	18.7608	18.5781		18.7709	16.4204	5.18275	14.7009	14.0668	12		16.3826	14.5948	10.7762	12.8706	17.0958	17.3899		14.4087	+				Detected	NotDetected	NotDetected
7030_pos	214.215	1.8698	15.4259	16.6381	17.1709	16.533	16.8084		14.483	9.56365	12.5423	13.8551	13.8536	15.0586		16.2715	18.3746	19.0013	19.0392	18.4552	20.3853	18.9822	18.6902	+				NotDetected	NotDetected	NotDetected
7034_pos	372.02	1.8701	19.9832	19.7586	19.7498	19.961	19.7862		19.6317	12.1133	12.7025	16.0997	14.9831	15.6043		13.8569	17.3628	15.6377	17.0577	17.4523	17.9341		15.0735	+				Detected	NotDetected	NotDetected
7037_pos	350.039	1.8704	18.653	18.9481	18.4429	18.6648	18.086		18.6971	13.396	13.4139	15.7494	17.8425	15.2583		17.3697	9.74175	17.3906	15.0354	15.3518	16.6407		16.8359	+				Detected	NotDetected	NotDetected
7042_pos	177.112	1.8707	24.1627	24.3537	23.9204	24.3627	24.2145		24.4396	20.201	20.8883	19.6305	21.6056	20.3725	21.3904	21.9071	13.7655	14.5787	17.1621	12.9489	16.8415		10.0726	+				Detected	NotDetected	NotDetected
7045_pos	770.177	1.8708	18.6601	18.5756	18.3497	18.3208	18.0365		17.9412	13.7695	11.4611	12.8846	15.7774	14.4182		16.4751	12.3423	17.1167	10.173	11.4703	14.7983		13.0676	+				Detected	NotDetected	NotDetected
7047_pos	1015.17	1.8712	18.4726	18.7231	18.6039	18.7062	18.6353		18.9423	7.44694	14.2631	13.1445	15.5475	11.8764		17.7767	17.3632	11.1612	12.9125	12.0618	12.6378		15.3871	+				Detected	NotDetected	NotDetected
7060_pos	210.115	1.8729	19.3596	19.1946	20.084	19.7755	19.8823		19.8443	11.8105	14.2313	14.5853	15.0663	15.9351		17.4887	15.7038	18.0807	15.8362	17.0805	12.2069	18.2478	15.7135	+				Detected	NotDetected	NotDetected
7062_pos	221.139	1.8732	24.1661	24.3021	24.0607	24.4432	24.3205		24.501	16.1594	15.1457	16.8926	14.0323	15.7313		16.1446	15.1848	12.4976	15.6067	17.1043	15.9812		15.6149	+				Detected	NotDetected	NotDetected
7070_pos	266.081	1.8739	19.2725	19.2641	19.201	19.32	19.2944		19.2641	5.17705	10.2495	12.0441	16.0891	14.6497		17.9313	11.9482	14.4439	13.7317	13.471	12.7736		16.359	+				Detected	NotDetected	NotDetected
7087_pos	336.117	1.8751	18.4443	18.6467	18.7186	18.6436	18.6495		18.7798	10.2058	10.5431	14.57	16.6851	11.5783		14.5579	10.176	13.6153	8.3455	17.2599	15.2123		17.1668	+				Detected	NotDetected	NotDetected
7097_pos	914.536	1.8757	18.4899	18.4389	18.3526	18.534	18.5347		18.5114	14.1639	10.563	14.6972	15.6181	9.04485		13.7484	13.4964	15.0097	12.3179	12.1874	13.4471		15.5998	+				Detected	NotDetected	NotDetected
7102_pos	291.966	1.876	19.2407	18.8763	19.284	19.4001	19.9351		19.9341	13.2023	10.0323	13.6891	16.2716	13.979		17.2066	13.4954	15.9734	14.3626	12.1863	14.2396		16.3747	+				Detected	NotDetected	NotDetected
7104_pos	1025.09	1.8761	18.3337	18.0079	18.7085	18.6879	18.7343		19.1824	16.2155	10.556	11.4918	13.7091	8.37576		11.7936	14.1734	17.5777	17.023	14.0154	15.697		17.1385	+				Detected	NotDetected	NotDetected
7108_pos	836.589	1.8765	19.2187	19.3494	19.2026	19.3559	19.0293		19.1884	12.7849	13.2905	13.8157	17.0119	14.5404		14.8465	19.582	19.8904	19.2506	20.6254	19.7585		19.7513	+				Detected	NotDetected	NotDetected
7122_pos	525.085	1.8774	18.2515	18.183	18.1151	18.5769	18.0121	17.5961	17.9489	17.2492	17.488	17.8388	18.5531	16.3949		18.6916	18.3119	19.0406	18.4817	18.9709	18.4938		18.7176	+/-	[M+Na]+, [M-H]-			NotDetected	NotDetected	NotDetected
7171_pos	125.095	1.881	21.6399	21.5617	21.4575	21.624	21.3287	20.9883	22.0439	22.1059	20.6633	20.9814	24.2326	21.4243		22.4383	21.7703	21.9879	21.3075	21.4088	21.9062	21.3479	21.9925	+/-	[M+H-H2O]+, [M-H]-			NotDetected	NotDetected	NotDetected
7172_pos	81.0309	1.8811	21.7178	21.5633	21.6836	21.9512	21.9512		21.8926	21.8063	21.0057	21.6144	22.7775	21.03		23.0304	22.186	22.4272	21.9947	22.2112	22.8486	23.0133	22.2277	+				Detected	NotDetected	NotDetected
7184_pos	265.165	1.8825	25.1804	25.3882	25.1586	25.4101	25.2478		25.4729	14.4901	15.5113	16.0054	16.716	12.4158		10.4557	16.6627	15.5285	16.2995	13.6841	16.6436		12.8918	+				Detected	NotDetected	NotDetected
7186_pos	974.502	1.8825	19.4552	19.3782	19.2617	19.371	19.2258		19.4905	13.4685	12.5774	14.6264	13.494	14.3035		16.8019	14.6621	17.1529	15.7887	13.6084	16.1481		9.40202	+				Detected	NotDetected	NotDetected
7188_pos	461.345	1.8829	20.2723	20.3867	20.3548	20.4673	20.3003	21.1359	20.4082	18.0235	20.1065	18.8693	19.3472	17.4992		21.3027	21.2696	20.6191	21.3085	21.4501	20.6799		21.4528	+				NotDetected	NotDetected	Detected
7190_pos	210.156	1.883	20.8439	20.7539	20.731	21.0103	20.86		20.9643	20.2786	19.9718	19.2628	19.1061	17.7682		21.2588	21.0033	21.21	20.9462	21.0252	21.265		21.317	+				Detected	NotDetected	NotDetected
7191_pos	243.121	1.8832	21.6851	21.5695	21.3304	22.0518	21.9902		21.9452	18.9766	19.2824	19.5153	20.3817	18.4029	19.022	20.786	13.2844	12.1132	12.3833	15.9365	17.689		17.5855	+				Detected	NotDetected	NotDetected
7192_pos	303.216	1.8832	21.214	20.9414	20.6822	21.0321	20.9893	20.7122	21.0693	19.2842	20.0695	19.6379	19.9467	18.8549	19.5606	21.5751	21.1299	21.3807	21.0028	21.0222	21.5174		21.0871	+/-	[M+H]+, [M-H]-			NotDetected	NotDetected	NotDetected
7195_pos	301.163	1.8834	15.9463	16.1635	16.8997	17.0831	16.764	20.6018	17.3635	19.5257	20.1275	20.2852	20.8275	18.8641		21.5004	20.9649	21.0594	20.8712	21.2206	21.1954		21.0853	+				NotDetected	NotDetected	Detected
7196_pos	894.635	1.8835	16.4877	17.0779	17.063	16.3671	15.8187	18.247	17.1785	13.8732	13.8752	12.1678	13.8587	9.9022		19.7388	19.2352	19.3133	19.1856	19.2431	19.6793	19.209	19.3682	+				NotDetected	NotDetected	NotDetected
7207_pos	85.0383	1.8845	19.0958	18.919	19.0871	19.3931	19.7276	17.807	19.6364	16.5961	12.9779	10.4272	15.0188	15.0576		17.1001	19.0036	19.4363	18.7825	18.5556	19.213	18.64	20.1828	+				NotDetected	NotDetected	NotDetected
7217_pos	967.69	1.8854	18.4699	18.4806	18.6937	18.7476	18.2624	18.0841	18.5557	14.4687	12.2071	12.7315	15.7121	8.15689		12.2629	18.8931	19.2011	18.8712	19.386	19.1344		19.3362	+				NotDetected	NotDetected	NotDetected
7147_pos	451.067	1.8863	18.4497	18.5562	18.3646	18.7321	18.0893	18.1753	18.3912	17.8178	17.8575	18.201	19.3289	16.8791	19.0871	19.0047	18.7676	19.3367	18.0886	19.5436	19.015		18.893	+				NotDetected	NotDetected	NotDetected
7226_pos	662.449	1.8876	21.3353	21.7192	21.6164	21.729	21.5779		21.736	17.1858	17.3366	17.5704	18.5044	16.1169		18.6963	14.25	14.9371	16.441	16.3783	14.3556		15.8128	+				Detected	NotDetected	NotDetected
7229_pos	184.134	1.8881	20.5234	20.5793	20.1913	20.3388	19.9638		20.5102	19.5594	19.1393	19.3803	20.4789	19.3237	19.9581	21.1014	20.56	20.4885	20.223	20.2352	20.5455	17.8123	20.4736	+	[M+NH4]+	low score: 6-Pentyl-2H-pyran-2-one	low score: 6-Pentyl-2H-pyran-2-one: [M+NH4]+: 0.159	Detected	NotDetected	Detected
7235_pos	282.192	1.8885	25.1995	25.3421	25.1284	25.387	25.2355		25.4885	14.4225	15.5339	12.7257	13.9679	12.169		15.072	17.5947	14.2552	17.2572	14.3084	14.004	20.2234	16.0462	+				Detected	NotDetected	NotDetected
7247_pos	282.315	1.8894	16.942	16.5832	16.188	17.1251	16.8629		17.3857	13.8943	15.3247	16.5079	13.0334	8.98658		16.8416	19.1121	21.5	17.9721	20.2198	19.7662	20.6891	19.4196	+				NotDetected	NotDetected	NotDetected
7257_pos	182.081	1.8902	20.1852	20.5108	20.3599	20.5505	20.3656		20.6317	16.5123	12.8322	13.5362	16.1681	12.1224		13.5004	15.0404	15.0907	14.9236	16.0129	11.8142		13.8264	+				Detected	NotDetected	NotDetected
7268_pos	156.103	1.8915	20.9914	21.161	20.8676	20.565	20.3952		21.1119	20.0638	19.3245	19.2274	21.0434	19.6173	21.7178	21.4477	21.5944	22.1258	21.3234	21.2186	21.6741	20.7822	21.4932	+/-	[M+H-H2O]+, [M+Acetate]-			Detected	NotDetected	NotDetected
7280_pos	478.85	1.8916	18.2593	18.0064	18.0656	17.9757	18.0028		18.0975	17.7906	17.0172	17.4709	18.9296	16.926		18.2955	18.2163	18.664	17.9544	17.8576	18.5124		18.167	+/-	[M+NH4]+, [M-H]-			Detected	NotDetected	NotDetected
7272_pos	283.193	1.8918	22.636	22.672	22.4969	22.8151	22.5642		22.8463	18.8637	19.7653	19.5147	20.1528	18.058		20.8737	20.8729	20.8873	20.5889	20.7245	21.0478		20.8815	+				Detected	NotDetected	NotDetected
7275_pos	850.603	1.8923	19.5173	19.6501	19.3126	19.7259	19.2855	19.094	19.5744	17.2094	18.6424	18.6603	18.5736	16.5653		20.0535	19.6519	19.8098	19.5383	19.9567	20.0351	19.5569	19.7662	+				NotDetected	NotDetected	NotDetected
7278_pos	331.208	1.8925	16.9511	17.1352	16.0365	16.7842	14.5974	19.8155	16.5297	19.0374	19.5049	18.5417	19.918	18.0903		21.4097	20.8526	20.5737	20.5418	20.8157	21.7757	20.8379	20.724	+				NotDetected	NotDetected	NotDetected
7301_pos	236.165	1.8937	20.9336	20.8813	20.752	20.8341	20.6862	19.3118	20.8244	18.5818	18.8943	17.7447	18.9934	17.1203	19.0678	20.287	18.0775	19.7862	19.6658	20.0691	20.0883		20.0347	+				NotDetected	NotDetected	NotDetected
7310_pos	309.226	1.8947	16.2838	17.0123	16.6455	16.7285	17.2847	21.6937	16.9828	20.1762	21.2874	19.9042	21.288	19.8868	20.0744	22.7696	22.7346	22.5189	22.4813	22.5587	22.9075		22.6713	+				NotDetected	NotDetected	Detected
7088_pos	713.83	1.8948	18.3277	18.5892	18.3987	18.2055	18.3631		18.1517	10.6661	12.9762	14.1713	8.45929	14.073		13.1749	14.6841	14.578	14.1682	14.7507	17.0916		11.0428	+				Detected	NotDetected	NotDetected
7653_pos	380.264	1.895	21.3254	22.27	20.3362	22.0135	22.5406	23.2072	21.8534	19.0527	20.6023	19.8576	20.3364	18.3875		22.1035	22.0838	23.2614	23.1941	21.3439	22.9404	21.3696	21.8223	+				NotDetected	NotDetected	NotDetected
7320_pos	223.154	1.8958	23.291	23.425	22.7662	23.1977	23.0712	21.9679	23.9479	21.048	21.0243	20.0866	22.0979	20.8408	22.0662	23.7771	22.8944	22.2311	23.0507	22.821	22.8944		23.5898	+				NotDetected	NotDetected	Detected
7322_pos	341.123	1.8958	22.3014	22.4452	19.5566	19.8421	19.3208		20.974	12.5204	16.0414	14.107	15.1697	14.5075		15.3702	19.0464	19.676	19.1213	19.5885	19.9743		19.5861	+				Detected	NotDetected	NotDetected
7358_pos	774.317	1.8991	17.8072	18.1083	18.0509	18.2429	17.9628	17.426	18.4001	19.2345	17.1882	20.6409	18.4859	18.3775	20.4303	20.1271	18.6728	19.2345	18.1178	18.6531	19.2106		18.773	+/-	[M]+, [M-H]-			NotDetected	NotDetected	NotDetected
7360_pos	948.719	1.8992	19.6305	20.8267	19.146	19.3311	19.6203	19.7136	19.5719	18.0824	20.961	18.8224	19.0858	17.0184		21.1643	21.7065	22.8718	19.209	21.8598	19.7287	22.2786	21.4293	+				NotDetected	NotDetected	NotDetected
7361_pos	138.093	1.8994	19.9215	20.0409	19.9524	20.0078	19.7315		19.936	14.9642	13.4312	10.7236	13.2852	14.6817		15.4465	12.5095	14.3512	14.3827	15.9916	17.5715	19.5257	16.6995	+				Detected	NotDetected	NotDetected
7379_pos	582.037	1.9002	18.2138	18.3228	18.112	18.0235	18.0248		18.2443	18.7209	17.1087	18.4579	19.7792	17.1719		18.881	17.4172	13.943	11.4898	10.4733	15.2485	18.8692	13.9565	+				NotDetected	Detected	NotDetected
6636_pos	251.092	1.9014	20.3182	20.7065	20.2859	20.3689	20.5311	19.9534	20.787	17.6182	19.0018	18.962	19.8384	17.4542	18.1527	20.7304	20.1548	20.2817	20.4382	20.8823	20.6326		20.8434	+				NotDetected	NotDetected	Detected
7400_pos	156.138	1.9022	21.6298	21.9283	21.4859	21.3911	20.8343		21.7065	21.2939	19.8123	20.7929	22.5086	20.8988	23.3051	21.2037	20.6674	21.7374	20.6367	20.3226	21.0748	19.9273	20.9215	+				NotDetected	NotDetected	NotDetected
7405_pos	692.166	1.9025	20.1406	20.1664	19.9018	19.9869	19.9346	19.2368	20.5634	17.2238	18.9634	18.2802	18.5366	16.4009		20.6462	19.6583	19.9389	19.6142	19.9794	20.213	19.8636	20.3226	+				NotDetected	NotDetected	NotDetected
10331_pos	344.013	1.9031	18.9747	18.9944	18.4168	19.201	18.9219	18.7531	18.7603	17.766	18.0824	18.8672	19.5493	17.7881	18.9032	19.2431	18.9268	20.201	19.197	19.3006	18.9423		19.663	+				NotDetected	NotDetected	Detected
7418_pos	570.547	1.9033	21.3865	21.6747	21.4514	21.5428	21.6192	21.303	21.4859	17.4012	20.3878	19.1869	19.3208	17.4914	18.2768	21.253	21.6224	21.8661	20.4141	21.773	21.6765		21.7457	+/-	[M+NH4]+, [M+Acetate]-			NotDetected	NotDetected	Detected
7435_pos	177.105	1.9053	16.9113	16.52	16.0855	17.2742	17.0809	20.5308	15.8683	19.9155	20.3115	18.951	21.1338	20.168		21.9773	21.1198	21.1612	21.2204	21.0174	21.522	20.4109	21.4704	+				NotDetected	Detected	NotDetected
7447_pos	283.154	1.9057	16.8921	14.5662	17.1054	17.2153	16.6763	20.8692	15.6885	21.9331	20.6298	21.05	20.9293	19.3111	21.2347	21.8431	21.2811	21.5121	20.9808	21.3144	22.2995		21.2985	+/-	[M+Na]+, [M+Acetate]-			NotDetected	NotDetected	NotDetected
7460_pos	60.0446	1.9065	24.29	24.2358	24.4235	24.5558	24.3857		24.638	23.3597	21.1698	21.5382	24.3161	24.1274		22.7883	13.9637	15.045	12.7617	12.8772	16.9649	23.7942	17.7939	+				Detected	NotDetected	NotDetected
7503_pos	230.175	1.9085	23.3804	23.4094	22.5427	22.4341	21.274		22.6013	16.527	15.4356	10.0222	17.2415	15.806		14.7374	15.9657	13.4743	15.8701	14.2541	16.4041		13.7848	+				Detected	NotDetected	NotDetected
7504_pos	745.583	1.9085	21.4134	21.3944	21.3329	21.5375	21.5445		21.2324	14.138	13.8191	16.0049	14.7607	14.7032		15.0922	17.3985	12.3037	14.7327	17.2632	11.5196		17.664	+				Detected	NotDetected	NotDetected
7519_pos	920.687	1.9096	19.7017	20.4789	18.9681	19.287	19.4833	19.4029	19.3436	18.0196	20.2098	18.5896	19.1426	16.4675		20.8176	21.4156	22.0607	18.7728	21.5892	19.2258	21.7972	21.0446	+				NotDetected	NotDetected	NotDetected
7525_pos	284.206	1.9103	21.635	21.7304	21.4255	21.8623	21.6687	20.6385	21.9025	19.3069	20.0836	19.9638	20.215	18.826		21.6709	21.4457	21.2942	21.2064	21.2781	21.7029		21.4689	+				NotDetected	NotDetected	NotDetected
7532_pos	836.595	1.9106	16.3142	16.5174	15.1982	17.2086	16.6656	19.5315	16.7353	17.3959	17.9706	17.9115	18.5831	16.3752		20.5111	20.0884	19.7203	19.8529	19.4092	20.5467		20.4426	+				NotDetected	NotDetected	Detected
7540_pos	383.134	1.9114	21.8763	21.9062	20.7379	20.5385	20.4816		21.3059	12.3406	14.8475	13.9968	14.3706	14.2056		13.2335	17.5943	17.8746	10.758	14.7423	10.957		13.695	+				Detected	NotDetected	NotDetected
7543_pos	572.55	1.9116	18.2324	18.3646	18.128	18.3803	18.3471		18.2619	15.536	12.1116	15.5401	14.5406	13.0046		18.0926	15.3847	10.0838	14.433	16.9282	18.0107		15.1023	+				Detected	NotDetected	NotDetected
7562_pos	191.031	1.9124	18.8405	18.8091	19.371	19.4203	19.1418	18.8144	19.3304	18.4567	18.6448	18.5523	19.3245	17.81		19.9037	19.2058	19.2274	19.2066	19.0455	19.565	18.9519	19.1725	+				NotDetected	NotDetected	NotDetected
7566_pos	426.826	1.9127	18.4085	18.3365	17.9723	18.2049	18.0866	17.741	18.5744	18.4908	17.4508	17.7181	19.766	17.5139		18.7943	18.2593	19.0374	17.8629	18.1582	18.5366		18.2839	+				NotDetected	NotDetected	NotDetected
7568_pos	521.886	1.9129	18.92	18.722	18.8333	19.2289	18.7889		18.8559	10.248	14.6494	16.9255	14.8769	14.8358		16.7186	17.6948	18.6677	18.1289	17.6662	18.6894		17.8765	+				Detected	NotDetected	NotDetected
7571_pos	565.41	1.9131	20.0442	20.0343	19.8254	20.1635	19.9958		19.8953	16.6384	13.0057	13.3686	10.6803	6.3986		19.3259	13.292	14.6779	13.2318	13.1204	13.9471		19.3059	+				Detected	NotDetected	NotDetected
7588_pos	1018.53	1.9137	19.1044	19.0128	18.6601	18.8197	18.7911		18.7879	15.2706	14.4103	16.897	17.0171	11.8973		9.90939	17.2485	18.1977	13.0449	15.0255	14.1036		14.257	+				Detected	NotDetected	NotDetected
7590_pos	416.018	1.9138	17.0849	17.1421	16.2626	13.6316	16.8602		16.7573	17.9062	17.7709	16.9955	19.0897	16.9696	18.3343	19.1406	18.6653	18.8703	18.4367	19.8359	19.276		18.4182	+				NotDetected	NotDetected	NotDetected
7591_pos	331.174	1.9138	23.5282	23.565	23.4203	23.8412	23.7174		23.7508	12.199	11.4552	12.0044	15.0602	13.5759		14.1508	9.70931	17.837	14.0529	11.5681	12.3677		15.3512	+				Detected	NotDetected	NotDetected
7602_pos	309.192	1.9146	24.9165	25.1084	24.9248	25.156	24.9832		25.1481	13.6439	16.6102	12.9082	14.3312	13.3029		13.4872	13.6227	14.9152	16.1798	17.4285	11.9955		16.846	+				Detected	NotDetected	NotDetected
7606_pos	326.218	1.9153	26.7322	26.8955	26.7362	26.9347	26.7773		27.0135	15.3972	15.301	15.4726	13.4767	11.8804		16.4204	11.0947	18.0871	11.6005	11.2999	10.352		16.8375	+				Detected	NotDetected	NotDetected
6552_pos	442.157	1.9158	18.8322	18.8518	18.6784	18.6925	18.616		18.6269	16.4926	13.1297	13.034	12.4728	12.827		13.225	15.5168	17.5224	14.2167	16.7022	13.5072		14.2656	+				Detected	NotDetected	NotDetected
7631_pos	198.114	1.9164	20.3296	20.0664	20.4361	20.1937	20.3656	19.1018	20.2325	18.7029	19.9719	19.1224	19.8972	17.9171		21.6078	21.1832	21.5861	21.0345	21.1643	21.9548	19.5831	21.5273	+				NotDetected	NotDetected	NotDetected
7632_pos	326.71	1.9165	15.1338	16.695	15.5865	17.0812	16.8513	18.1825	15.965	17.325	17.7334	17.867	18.5202	16.5538		19.247	19.3036	18.9888	18.7476	18.7487	19.376		18.8364	+				NotDetected	NotDetected	Detected
7649_pos	792.253	1.9175	19.1342	19.4558	18.7153	19.2252	18.9433	18.2961	19.1096	18.1039	17.7833	18.3256	19.3072	17.2202		19.3853	19.0527	18.7857	18.8415	19.3156	18.9404	18.8374	19.2082	+				NotDetected	NotDetected	NotDetected
7655_pos	251.184	1.9181	24.3209	24.5783	23.7939	24.2931	23.9542		24.3937	21.0886	22.7932	21.1304	22.2985	21.366	22.332	23.8282	23.6925	23.883	23.9817	23.852	24.1989		23.9105	+				Detected	NotDetected	NotDetected
7660_pos	242.094	1.9184	21.9995	22.1066	22.1992	22.2212	22.2002		22.3862	14.1048	15.4608	13.8073	13.0399	15.7215		16.2355	11.4065	13.1339	16.3774	16.3849	12.8088		16.0116	+				Detected	NotDetected	NotDetected
7668_pos	518.283	1.9185	19.2305	19.3021	19.2146	19.5781	19.032		19.5205	15.5104	12.5353	15.1427	13.3303	14.675		17.9084	13.657	15.2135	12.6781	9.22375	15.5496		13.4153	+				Detected	NotDetected	NotDetected
7692_pos	244.092	1.9196	20.6624	20.6997	20.6033	20.7873	20.744		20.8097	15.2146	14.0659	12.1789	13.6122	12.9567		13.0524	12.8318	16.759	12.9533	15.6744	15.8793		15.9662	+				Detected	NotDetected	NotDetected
7699_pos	185.128	1.9197	23.3074	23.1103	23.0635	23.3256	22.4729	22.086	25.1521	23.3332	22.5564	23.2745	24.7217	23.235		25.9918	23.8223	23.9832	23.3348	23.3517	24.0893	23.5217	25.4445	+/-	[M+Na]+, [M+Acetate]-			NotDetected	NotDetected	NotDetected
7726_pos	95.0597	1.922	20.7189	20.748	20.4839	21.0821	20.9657		21.0419	19.4409	18.627	19.0556	20.5124	18.6039		19.6725	17	17.2347	11.3592	14.2105	11.1617		16.0974	+				Detected	NotDetected	NotDetected
7728_pos	741.523	1.922	19.4819	19.4162	19.4306	18.3959	19.4899		19.1099	11.1616	12.8597	15.2708	14.866	14.7952		17.2747	12.8985	13.0188	17.3361	17.2123	17.7623		8.42937	+				Detected	NotDetected	NotDetected
5546_pos	316.283	1.9221	16.7567	16.6362	17.0361	16.8953	16.9306	19.345	17.0903	18.0523	18.7857	18.7043	19.0731	17.2627	17.8891	20.0575	19.9939	18.8488	19.6885	20.0059	20.0594		20.2668	+				NotDetected	NotDetected	Detected
7734_pos	103.077	1.9226	20.3192	20.2273	20.1673	20.3833	20.5033	20.7374	20.3732	20.3308	19.9553	19.516	21.7484	19.8938		20.4297	19.9289	20.215	19.5548	19.6808	19.936	19.9097	19.3725	+				NotDetected	Detected	NotDetected
7747_pos	892.655	1.9234	20.2575	20.3278	20.223	20.6326	19.9346	18.9042	20.2478	17.2896	18.8722	18.1993	18.6256	16.4859		21.0222	19.5043	19.9553	19.5095	19.8973	20.4433	19.3494	19.7825	+				NotDetected	NotDetected	NotDetected
7105_pos	112.078	1.9237	18.333	19.2946	18.9523	19.5288	18.7868	19.0687	19.3051	17.4817	18.1912	18.0491	18.7852	16.6023		19.3959	19.5663	19.6781	19.575	18.9605	19.7706		19.599	+				NotDetected	NotDetected	Detected
7766_pos	529.379	1.9245	21.0412	19.2066	20.8664	19.4127	20.4158		20.9459	18.1342	18.424	18.3398	19.1926	17.1843		19.5007	16.0274	14.016	14.0228	17.3494	15.9821		14.0334	+				Detected	NotDetected	NotDetected
7770_pos	499.24	1.9246	20.166	20.101	20.1771	20.4579	20.3111		20.2293	8.37987	15.7537	16.6523	16.7386	11.226		17.1828	11.5515	17.1498	15.2974	12.0638	16.2063		16.9046	+				Detected	NotDetected	NotDetected
7774_pos	448.341	1.925	20.3036	20.0243	20.0311	20.3782	20.0897		20.2309	18.287	19.3653	18.6418	19.3061	16.9996		20.7605	20.5137	20.6003	20.2939	20.3844	20.7278		20.4548	+				Detected	NotDetected	NotDetected
7775_pos	781.471	1.925	19.2694	19.2281	18.9452	19.3383	19.4753		19.3581	14.1895	14.4798	15.1072	17.5472	10.6728		7.28038	14.0621	14.4927	10.7007	15.362	16.0358		12.0753	+				Detected	NotDetected	NotDetected
7786_pos	778.237	1.9252	18.7879	18.8291	18.4306	18.4379	18.3048	17.6745	18.5793	18.8148	17.2731	18.2285	19.9091	17.9599		18.5581	18.1109	19.6547	18.3017	18.5892	18.7454	18.1724	18.4632	+				NotDetected	NotDetected	NotDetected
7800_pos	704.26	1.9264	19.1602	19.5049	19.5063	19.5121	19.5276	19.066	19.5297	17.8969	18.3973	18.4818	19.0897	16.9747		19.6577	19.5366	19.3796	18.7803	19.7421	19.5581		19.5436	+				NotDetected	NotDetected	Detected
7810_pos	992.745	1.9266	20.0252	21.0715	19.4686	19.709	19.9519	20.205	19.7771	17.9531	21.395	18.5314	18.847	16.5798		21.413	22.151	22.7044	19.6112	22.3915	20.0315	22.6771	21.8249	+				NotDetected	NotDetected	NotDetected
7825_pos	214.109	1.927	16.9812	15.8741	15.465	16.9031	17.1123		17.1302	17.4121	18.6415	17.4771	18.7599	16.6267		19.8268	20.5295	20.1848	19.4231	19.6269	20.2881	19.5417	20.1113	+				NotDetected	NotDetected	NotDetected
7835_pos	893.65	1.9278	19.3959	19.5557	19.5289	19.7476	19.1742		19.4265	12.9331	16.2079	12.0707	12.7791	13.4654		14.1875	13.9701	15.9004	12.8958	17.5987	17.1705		17.7088	+				Detected	NotDetected	NotDetected
7874_pos	790.239	1.9294	19.3355	19.5231	18.9766	18.7509	18.7728	18.5619	19.3545	17.9752	18.2931	18.7301	19.4203	17.1543		19.8482	19.0757	20.0434	19.1301	19.3819	19.6079		19.5077	+				NotDetected	NotDetected	NotDetected
7876_pos	423.17	1.9295	22.3329	22.5051	22.3494	22.6203	22.4862		22.4804	9.35165	10.6804	14.1349	15.9639	12.6768		17.5152	15.0766	17.2853	15.707	16.296	17.4758		15.6481	+	[M+H]+	low score: Losartan	low score: Losartan: [M+H]+: 0.878	Detected	NotDetected	NotDetected
7879_pos	425.169	1.9297	20.9503	20.8896	20.901	21.1247	21.0147		21.0533	13.3094	14.0571	11.4363	13.4814	13.0442		15.1204	9.37813	17.8799	16.3291	15.2094	17.0991		13.7914	+				Detected	NotDetected	NotDetected
7880_pos	284.205	1.9298	21.5786	21.6722	21.4167	21.715	21.3692		22.099	19.3704	20.2952	20.2142	20.6569	18.6545	17.4817	21.7099	21.4046	21.5719	21.2248	20.9394	21.5483	20.7073	21.6761	+				Detected	NotDetected	NotDetected
11138_pos	151.975	1.9298	20.017	20.0788	20.0329	19.8364	19.9543	19.7215	19.2998	19.5675	19.3552	19.5179	22.4281	19.9591	21.3865	20.5565	20.6548	21.041	20.7379	20.3628	20.9094	18.9757	20.6853	+				NotDetected	NotDetected	Detected
7887_pos	678.244	1.9303	19.7537	19.7583	19.8139	20.0329	19.7504	19.5017	19.6741	17.4916	18.6971	18.5379	18.8865	16.7574		19.9747	19.6418	19.5781	19.6039	19.92	20.0151	18.8783	19.9072	+				NotDetected	NotDetected	NotDetected
7916_pos	138.128	1.9304	17.0957	16.2049	17.1876	15.7397	16.4319		16.4724	11.4093	13.6122	14.1039	16.5567	12.7326		18.2018	18.3717	18.9925	18.3831	18.2509	19.4272	19.0862	18.4632	+				NotDetected	NotDetected	NotDetected
7908_pos	448.839	1.9308	18.917	18.9972	18.9219	18.9634	18.828	18.2177	19.1766	18.0791	18.0623	18.2933	19.2698	17.1939		19.3537	19.0609	19.3425	18.7943	19.0347	19.432	18.763	19.2019	+				NotDetected	NotDetected	NotDetected
7927_pos	964.713	1.9313	19.8165	20.4703	19.1701	19.5594	19.5385	19.7679	19.5134	18.0511	20.5941	18.6139	19.0789	16.8122		21.1046	21.531	22.0428	19.1435	21.7919	19.3888	21.9488	21.2323	+				NotDetected	NotDetected	NotDetected
7933_pos	776.52	1.9318	22.1458	22.371	22.1593	22.3163	22.15		22.3221	13.8446	11.5599	15.3806	16.1845	9.78288		10.7581	16.761	12.9901	15.26	16.3687	15.6842		11.866	+				Detected	NotDetected	NotDetected
7943_pos	215.128	1.9323	20.7215	20.7749	20.3909	20.8759	20.6861		20.9134	21.2421	21.1504	21.1276	22.1992	20.4018		22.6953	19.4872	22.7164	21.7405	22.4142	23.4302	22.6464	22.0693	+/-	[M+H]+, [M-H]-			NotDetected	NotDetected	NotDetected
7980_pos	458.824	1.9325	16.8803	16.2693	16.6433	16.2482	17.2923	18.242	17.2406	18.5734	18.313	18.9243	19.7935	17.6502		18.9558	19.8651	20.1775	17.7345	19.7226	18.6706	19.7862	19.5212	+				NotDetected	NotDetected	NotDetected
9586_pos	243.182	1.9326	20.954	20.9681	20.841	21.0502	21.0845		20.9049	21.0842	20.2687	20.6802	22.1921	20.9581	21.2725	21.2875	12.8164	16.7594	16.556	10.0215	12.1429		13.9655	+				NotDetected	NotDetected	NotDetected
7987_pos	348.723	1.9332	16.8479	16.9314	16.6704	17.0459	15.1035	17.6669	16.1017	13.5764	9.93076	15.5567	15.3412	14.1627		18.8186	18.5594	18.5353	18.3554	18.5493	18.9131		18.5759	+				NotDetected	NotDetected	Detected
7989_pos	716.459	1.9333	19.3222	19.4354	19.5353	19.2617	19.2878		19.4525	14.8944	14.5087	15.7654	17.7927	14.6655		13.5168	12.1114	16.4919	17.1563	15.8954	16.8491		15.8877	+				Detected	NotDetected	NotDetected
7997_pos	500.351	1.9336	20.0722	20.3081	20.1147	20.1639	19.9224		20.399	16.728	11.5814	10.4137	14.4287	9.59426		17.4684	13.027	15.9911	14.1911	17.6799	16.0947		15.4557	+				Detected	NotDetected	NotDetected
8000_pos	678.15	1.9336	21.2341	21.2466	21.2445	21.2028	21.1066	20.5524	21.7051	18.226	20.2066	18.6138	19.4313	16.9955		21.7919	20.9555	20.8485	20.7526	21.3719	21.4754	20.4354	21.5723	+				NotDetected	NotDetected	NotDetected
8016_pos	472.345	1.9344	17.044	16.112	16.697	16.5125	14.8031		16.6949	18.9037	20.1581	17.6587	20.0059	18.124		21.6688	21.5084	21.488	21.607	21.4609	21.8118	21.2557	21.5877	+				NotDetected	NotDetected	NotDetected
8018_pos	898.609	1.9345	20.5859	20.9478	20.3519	20.9028	20.523	20.7059	20.6736	18.1973	21.0471	18.8506	18.6495	17.6831		21.7415	22.5213	22.7283	20.1766	22.7086	20.9874	22.5421	22.2341	+				NotDetected	NotDetected	NotDetected
8022_pos	491.876	1.9346	18.5173	19.3059	17.9519	18.3902	18.4766		18.9278	11.603	12.7151	14.1262	17.6888	12.2929		17.9437	19.0514	19.9527	18.0099	19.0791	19.3482		19.101	+				Detected	NotDetected	NotDetected
8028_pos	198.113	1.9348	16.5348	17.3082	16.9308	16.321	14.8267		16.0398	19.8903	20.4369	19.3479	21.2279	20.0726	18.6542	21.5912	22.0618	21.9553	21.3411	21.3659	22.0096	20.9797	21.5769	+				NotDetected	NotDetected	NotDetected
8045_pos	302.231	1.9357	21.0215	21.2281	21.1264	21.8431	20.978		21.2291	19.1186	19.9822	19.7766	20.2082	18.4113		21.4912	21.2708	21.077	21.3196	21.217	21.5192		21.3088	+				Detected	NotDetected	NotDetected
8048_pos	776.229	1.936	18.97	19.2625	18.8549	18.8039	18.7476	18.1452	18.7399	17.5828	17.8755	18.1237	18.7937	16.6619		19.1863	18.6436	19.2988	18.6209	18.9141	19.0064		18.9742	+				NotDetected	NotDetected	NotDetected
8064_pos	806.579	1.9362	17.1936	17.2316	16.2642	17.0849	15.0139	19.0888	17.3588	10.495	8.24657	9.02599	17.8293	10.557		19.2548	19.9667	19.4477	19.7814	19.8713	20.2752	19.826	20.0735	+				NotDetected	NotDetected	NotDetected
8065_pos	146.06	1.9363	18.3592	18.5429	18.1842	18.7153	17.9813		17.9815	7.93067	16.1465	13.2628	14.2442	9.68257		9.68932	17.3439	11.3366	12.4035	15.7702	14.8237		14.5525	+				Detected	NotDetected	NotDetected
8066_pos	537.534	1.9363	18.7509	18.7454	18.1937	18.3326	18.4665		18.7531	19.2631	17.9778	18.6801	20.2184	18.696		18.4919	13.4568	11.0013	16.6987	13.7283	14.741	22.1982	12.8956	+				Detected	NotDetected	NotDetected
8084_pos	196.169	1.9369	15.6385	17.1661	16.6314	17.239	15.5426		17.3234	19.9327	19.3437	19.1934	19.0329	18.1473	19.4258	20.2702	20.7357	20.6359	20.4504	20.1925	20.9605	20.7814	20.2497	+/-	[M+NH4]+, [M+Acetate]-			NotDetected	NotDetected	NotDetected
8101_pos	143.107	1.9373	17.1347	15.757	14.6481	17.094	15.3055	21.0625	16.4649	21.317	20.6897	19.2106	24.7616	21.9416		22.5366	21.8598	21.9761	21.4731	21.4121	21.8674	20.8327	22.2082	+/-	[M+H]+, [M-H]-			NotDetected	Detected	NotDetected
8106_pos	676.231	1.9377	18.8405	18.4766	18.7836	18.5719	18.7164	18.4552	18.8266	18.3399	17.6364	18.0406	19.7111	17.6091		18.8932	18.5043	19.0945	18.5213	18.7641	18.9888		18.9605	+				NotDetected	NotDetected	NotDetected
8149_pos	718.528	1.9388	15.9994	15.731	16.778	17.1243	16.8793	19.0265	16.9148	17.4523	18.5429	17.9449	18.7493	16.5745		20.2122	18.4991	19.503	19.6154	19.8134	20.1464	19.6828	19.8286	+				NotDetected	NotDetected	NotDetected
8372_pos	676.482	1.9388	20.8669	21.0649	20.8378	20.9916	20.7751		20.8977	17.8953	19.4956	18.1442	18.2557	17.0915		20.9634	20.5244	20.989	20.5208	20.8965	20.9197	20.4467	20.849	+				NotDetected	NotDetected	NotDetected
8159_pos	134.063	1.9395	17.1721	16.3376	16.19	16.4563	17.081	20.5803	17.0093	20.1754	19.6994	19.9807	21.3791	18.7857	21.0163	20.2606	15.508	17.0084	13.1162	10.117	15.2005		17.1947	+				NotDetected	NotDetected	NotDetected
8170_pos	228.125	1.94	15.9302	17.106	17.1811	17.2674	17.1581		16.91	13.4522	13.0303	15.0838	13.8974	12.1982		15.9403	24.0021	23.14	21.3169	21.7037	23.3223	22.7656	23.0428	+				NotDetected	NotDetected	NotDetected
8172_pos	191.083	1.9401	20.6188	20.549	20.4282	21.0165	20.9163		20.4018	14.8636	15.4064	13.0428	15.4918	14.1957		15.8541	17.6273	16.601	16.4083	17.5607	16.3689		15.7669	+				Detected	NotDetected	NotDetected
8185_pos	936.68	1.9404	19.9433	19.993	19.7299	20.2142	19.6694	18.3208	19.9327	17.2944	18.2593	17.9925	18.5203	16.5272		20.1721	19.1535	19.254	18.9042	19.2633	19.9312	18.8218	19.3245	+				NotDetected	NotDetected	NotDetected
6732_pos	199.141	1.9405	16.3583	16.1762	16.3283	15.6755	13.6635	20.6335	15.8064	19.7124	19.8472	20.1155	21.1274	18.9409	19.9003	21.3401	21.111	21.3712	21.0336	21.0713	21.5597		21.2013	+				NotDetected	NotDetected	Detected
8187_pos	182.12	1.9405	19.1431	19.4182	18.1656	19.6179	19.1435	18.9907	19.3424	18.4914	18.6833	18.8459	19.64	17.5862		20.1257	19.8857	20.2679	19.7282	19.5276	20.5302	19.6436	19.892	+				NotDetected	NotDetected	NotDetected
8199_pos	557.246	1.9411	17.0313	15.8418	17.1159	15.5265	15.3332	18.6124	16.8586	17.4306	17.8469	18.0798	19.1913	17.0655		19.8823	18.8863	19.0323	18.8682	19.0446	19.7873		19.0678	+				NotDetected	Detected	Detected
8208_pos	353.219	1.9416	23.9416	24.0958	23.8772	24.1492	24.0064		23.8775	13.9148	14.905	14.631	17.6194	11.7015		12.3719	15.8508	13.2104	16.0871	10.884	16.4608		13.9532	+				Detected	NotDetected	NotDetected
8210_pos	135.102	1.9417	22.7395	23.3343	22.6792	22.7471	22.8039	23.3831	23.0734	22.8039	21.3503	20.4606	24.6488	21.9619	24.6332	23.2676	22.7952	22.4341	22.0958	22.635	22.5149		22.8838	+				NotDetected	NotDetected	Detected
7701_pos	153.971	1.9418	18.7454	18.386	18.4779	18.7814	18.5917	18.5404	18.7653	18.376	18.1485	18.2462	20.7676	18.7454	20.0142	19.1978	19.0853	19.5442	19.3465	19.011	19.361		19.1929	+				NotDetected	NotDetected	Detected
8239_pos	370.244	1.9422	27.67	27.8376	27.6368	27.8765	27.7684		27.6627	11.3498	12.2675	14.8674	13.6305	14.467		13.6738	17.1203	16.8547	13.9039	15.1936	12.5081		14.3806	+/-	[M+H-H2O]+, [M-H]-			Detected	NotDetected	NotDetected
8244_pos	540.427	1.9422	20.5257	20.4144	20.5321	20.729	20.3764	19.3029	20.3248	17.2743	18.8322	18.1622	18.5446	16.142		20.4157	17.0993	13.4361	16.1934	15.642	16.0261		12.4192	+				NotDetected	NotDetected	NotDetected
10769_pos	1036.77	1.9426	20.0303	21.0618	19.5404	19.7198	19.8737	20.0783	19.7079	18.023	21.416	18.5595	18.8053	16.8736		21.3823	22.0925	22.68	19.6033	22.4562	20.0997	22.596	21.834	+				NotDetected	NotDetected	NotDetected
8270_pos	477.86	1.943	18.6039	18.5013	18.5493	18.6288	18.4957		18.5719	9.95883	15.1936	13.9149	12.9378	11.443		17.1853	18.0794	18.6124	18.2546	18.0799	19.1783		18.4472	+				NotDetected	NotDetected	Detected
7126_pos	190.144	1.9432	16.0462	15.3746	15.402	14.4869	16.8133	19.197	16.1147	20.7385	19.2748	19.6513	20.4673	18.9219	19.4518	20.5861	10.6692	16.4894	15.3735	14.553	17.1524		8.54451	+				NotDetected	NotDetected	NotDetected
8303_pos	667.981	1.9432	20.616	20.879	20.0953	20.9404	20.5706	21.0437	20.8045	18.048	19.2433	18.4797	19.3719	17.4076		20.7211	20.3969	20.407	20.2254	17.8559	20.5928		20.2675	+				NotDetected	NotDetected	NotDetected
8306_pos	524.415	1.9433	19.5737	19.3824	19.2756	19.1684	19.6317	19.7215	18.7276	14.3143	16.8774	15.6441	16.2059	15.2676		20.0783	19.6241	20.1554	19.7293	19.7439	19.961		19.8424	+				NotDetected	NotDetected	NotDetected
8308_pos	937.674	1.9437	19.1494	19.3088	19.0678	19.3775	19.1388		19.0792	14.2688	16.2415	15.0651	17.4385	12.8856		9.93705	17.0376	13.255	13.3371	12.8343	18.0035		12.1626	+				Detected	NotDetected	NotDetected
8727_pos	447.027	1.9438	16.637	15.4724	16.6417	15.337	17.1095	18.0101	17.2779	17.8339	17.5796	17.8873	19.2717	16.9328	18.5121	18.6542	18.3169	19.2694	18.2663	18.5199	18.5493		18.5831	+/-	[M+H-H2O]+, [M-H]-			NotDetected	NotDetected	Detected
8324_pos	581.525	1.944	21.174	21.1094	21.0488	20.734	21.1132		21.0909	14.2101	14.2526	15.3011	17.8445	13.3627		20.4856	13.6146	10.2098	15.936	17.1659	15.7185		13.7639	+				Detected	NotDetected	NotDetected
8326_pos	143.081	1.9442	26.5257	26.8533	22.1237	24.1997	24.0205		25.397	14.8788	15.8237	10.3309	17.9151	14.7044		16.7997	12.9205	11.837	11.4448	15.9946	13.5409		16.736	+				Detected	NotDetected	NotDetected
8328_pos	568.457	1.9443	19.4521	19.4666	19.6723	19.588	19.6677		19.4464	17.9912	18.3775	18.6172	19.1945	17.1348		19.533	19.4064	19.8151	19.1977	19.2983	19.645	19.5868	19.433	+				Detected	NotDetected	NotDetected
6528_pos	908.649	1.9445	21.1468	21.1581	21.0023	21.214	20.9121	19.6583	21.148	17.6589	19.7056	18.167	18.6209	16.8501		21.1591	20.2687	20.3487	20.2443	20.6688	19.011	20.2714	20.5512	+				NotDetected	NotDetected	NotDetected
8339_pos	664.134	1.9445	19.7421	19.7017	19.6381	19.8654	19.6677	19.5017	19.6816	8.44121	7.21209	13.7866	16.6	12.2737		13.5656	19.7531	20.0726	19.8585	19.9944	20.2086	19.3746	20.3732	+				NotDetected	NotDetected	NotDetected
6687_pos	130.122	1.9448	21.7945	21.7676	21.2641	22.3728	21.8353		21.8405	20.8431	19.1978	19.5475	22.8288	20.1986		20.5809	18.6694	19.8902	19.8873	19.2218	20.752		19.5861	+				Detected	NotDetected	Detected
8354_pos	1062.56	1.9449	18.2826	18.534	18.3916	18.122	18.2439		18.3931	14.5409	12.7781	13.1994	17.0899	11.9224		14.4092	16.0059	13.0738	13.3966	14.2186	17.7736		16.1175	+				Detected	NotDetected	NotDetected
7362_pos	727.503	1.9451	19.9934	19.5849	19.79	20.236	19.607		19.8605	16.7927	13.7274	12.8119	17.7536	14.2897		14.9625	15.598	18.2188	13.3619	17.6147	16.7048		16.383	+				Detected	NotDetected	NotDetected
5855_pos	864.623	1.9453	21.7304	21.7512	21.5178	21.7093	21.5932	20.5289	21.5572	17.9843	20.3436	18.9372	18.8239	17.2702		21.9679	20.9445	21.1974	20.8694	21.2246	21.418	20.8231	21.2014	+				NotDetected	NotDetected	NotDetected
8362_pos	501.343	1.9456	20.7526	20.3103	20.2206	20.6145	20.9312		20.0997	18.7141	20.2206	18.9864	19.6296	17.8932		21.867	21.5938	21.5611	21.5178	21.7374	22.2202		21.4714	+				Detected	NotDetected	Detected
8374_pos	286.167	1.9457	16.9478	17.1846	17.0055	16.7164	16.0988		15.1239	18.5793	18.7008	17.951	19.5606	18.3831		20.1083	20.4639	20.6175	20.3487	20.1564	20.7608	19.9841	20.6233	+				NotDetected	Detected	NotDetected
11150_pos	386.274	1.9459	20.9352	21.0038	20.7792	21.1643	20.9733	20.4375	21.1523	20.185	19.9794	19.9509	21.2052	19.6839	20.0356	21.4915	21.417	21.7686	21.427	21.4614	21.9062		21.5951	+				NotDetected	NotDetected	Detected
8371_pos	692.479	1.946	16.1574	16.9005	16.225	17.1173	16.0672	19.6136	17.1981	17.6025	19.1156	18.831	18.9229	17.2073		20.4378	20.0234	20.2242	19.841	20.422	20.4092	20.62	20.1852	+				NotDetected	Detected	NotDetected
8377_pos	361.151	1.9463	24.3457	24.4517	20.9483	22.9619	22.8019		23.4464	15.1849	11.5674	14.6078	11.9576	6.40203		14.6819	14.3979	13.6958	11.8327	12.9238	14.4742		13.404	+				Detected	NotDetected	NotDetected
8399_pos	339.237	1.9471	21.6184	21.673	21.5273	21.7107	21.5821		21.5531	20.2737	21.2246	19.1766	21.8012	19.9962		22.5829	22.2213	22.4332	22.3879	22.2965	22.6315		22.3923	+				NotDetected	Detected	NotDetected
8401_pos	521.336	1.9471	16.3663	15.9708	16.1457	14.7538	17.1598	21.0713	16.5039	20.37	20.6454	19.2486	21.6656	19.8039	20.8338	22.0783	21.5927	21.7136	21.4951	21.4796	21.9068		21.6216	+				NotDetected	NotDetected	NotDetected
8402_pos	667.479	1.9471	17.0746	15.3946	16.3552	17.0118	16.2222		15.9545	18.2476	22.0849	18.8363	19.4773	17.5549	18.1688	22.2132	22.6323	22.769	21.0252	22.9613	21.3771	23.2705	22.5205	+				NotDetected	NotDetected	NotDetected
8410_pos	540.298	1.9474	19.3259	19.201	19.3252	19.2146	19.1283		19.197	10.1655	16.0141	16.8069	18.0289	9.14063		13.1943	17.3382	17.1506	17.3981	14.2526	16.8609		15.161	+				Detected	NotDetected	NotDetected
8413_pos	523.336	1.9475	19.8677	19.7722	19.5972	19.9785	19.9052		19.4001	19.3307	19.0374	19.5191	20.3241	18.5594	19.5613	20.382	20.0545	20.3362	19.9623	20.0621	20.3782		20.1891	+				Detected	NotDetected	NotDetected
10981_pos	442.303	1.9475	21.8052	21.975	21.6747	21.7892	21.6937		21.8327	13.8741	13.8	14.038	15.4218	11.4969		17.178	13.5454	16.497	12.3266	17.0088	17.0389		13.2969	+				Detected	NotDetected	NotDetected
8415_pos	735.338	1.9476	17.0553	17.3023	15.9753	16.7264	16.1157	17.5204	16.7235	18.1438	17.7363	17.8426	19.4368	17.6627	18.3689	18.7975	18.5831	18.2205	18.8477	18.3994	18.9401		18.5991	+				NotDetected	NotDetected	NotDetected
8390_pos	441.831	1.9477	18.8239	18.9481	18.9794	19.0945	19.0046	18.287	18.9082	17.7402	17.858	18.0567	18.9537	16.8241		19.5669	18.8803	19.1401	18.7551	18.9538	18.9728		18.7889	+				NotDetected	NotDetected	Detected
8416_pos	297.241	1.9477	17.8759	20.2474	20.2014	20.5347	20.4447		20.3833	19.2563	20.3696	17.5609	19.8616	18.5619		21.1911	14.3429	14.7318	17.1386	14.8424	17.1048	21.4457	17.4846	+				Detected	Detected	NotDetected
8421_pos	513.387	1.9478	20.164	20.9107	19.9092	20.1061	20.2388	20.3222	20.091	18.0331	20.9215	18.6015	18.5225	17.1271		21.3568	22.0383	22.1035	19.8275	22.1779	20.5547	22.4151	21.6937	+				NotDetected	NotDetected	NotDetected
8423_pos	615.457	1.9479	21.6222	22.2585	21.4798	21.7484	21.5409	22.3448	21.5472	18.7299	23.3056	20.0006	20.353	18.6879		23.4038	23.9328	24.3571	21.6529	24.1058	22.1593	24.4114	23.6757	+				NotDetected	Detected	NotDetected
8425_pos	239.08	1.9481	15.7961	16.6306	16.979	17.2203	16.1312		17.1195	18.8993	18.4945	18.7175	20.2968	18.6787	19.4168	19.5232	19.234	19.1224	18.7771	18.956	19.6083		19.0137	+/-	[M]+, [M-H]-			NotDetected	NotDetected	NotDetected
8547_pos	109.041	1.9484	17.2133	17.1357	15.7295	15.784	15.9552	18.6329	15.1591	18.6566	18.4443	18.342	19.9581	17.9947	19.9116	19.2563	18.6556	18.6076	18.4753	18.6217	18.8165		18.6862	+				NotDetected	NotDetected	NotDetected
8446_pos	597.27	1.9487	19.5587	19.8968	19.3117	18.9356	18.7276		18.5353	8.71268	16.4607	17.1215	12.7564	15.3323		12.9985	15.9105	16.4756	16.8638	9.11989	15.1298		14.0418	+				Detected	NotDetected	NotDetected
8448_pos	521.339	1.9489	21.4587	21.4277	21.1562	21.3862	21.3939		20.7608	8.03282	13.1247	13.6489	14.871	12.7088		13.9625	21.4935	21.5944	20.7276	21.3182	21.8863	21.7526	21.457	+				Detected	NotDetected	NotDetected
9681_pos	654.454	1.9489	19.2098	19.1266	19.011	19.3959	18.7782		19.3185	9.73932	16.19	14.4168	16.5526	12.1676		17.0314	18.9361	19.1736	18.1562	19.184	19.0265		18.9433	+/-	[M]+, [M-H]-			Detected	NotDetected	NotDetected
8450_pos	470.853	1.949	18.9042	18.9082	18.7498	19.1385	18.9964		19.0868	14.328	12.4096	8.01576	15.8329	12.0791		15.0651	19.126	19.7709	19.1666	19.2283	19.6118	19.13	19.4819	+				Detected	NotDetected	NotDetected
8453_pos	1008.74	1.949	19.6879	20.4375	18.9111	19.5115	19.7421	19.3624	19.4293	18.0787	20.5108	18.7641	19.0867	16.9643		20.7548	21.3521	21.8559	18.985	21.7262	19.3472	21.729	21.1925	+				NotDetected	NotDetected	NotDetected
9036_pos	504.225	1.949	16.815	15.0659	17.0811	15.8787	16.9267	18.287	16.7453	16.9153	17.8036	18.1097	18.4988	16.5265		18.9596	18.8415	19.4998	19.0914	18.7782	19.0836		19.1758	+				NotDetected	NotDetected	Detected
8455_pos	540.796	1.9491	18.5186	18.5556	18.599	18.5366	18.6487		18.7311	15.9293	12.4983	16.7844	17.8787	14.2156		8.43857	9.81918	13.0367	12.9114	15.2576	17.8984		11.7122	+				Detected	NotDetected	NotDetected
8457_pos	209.068	1.9492	16.645	17.0235	16.6104	13.8859	15.8485		16.9149	18.2375	17.6031	17.6103	19.3576	17.1921		19.141	18.681	18.3472	18.0796	18.2808	19.0509		18.3775	+				NotDetected	NotDetected	Detected
8466_pos	546.876	1.9495	15.2585	16.1034	17.1218	16.3207	17.2368	18.6822	15.2075	18.1055	18.7695	18.7485	19.2293	17.2879		19.4251	19.9447	19.986	18.3302	20.5834	18.8993	19.936	19.9087	+				NotDetected	NotDetected	NotDetected
8467_pos	634.436	1.9495	16.9986	16.0889	16.0251	15.4197	16.6697	20.0971	17.0103	17.6601	19.9278	18.7481	19.4217	17.602		20.9675	20.8033	20.5607	20.1962	21.2303	20.787		20.8149	+				NotDetected	Detected	Detected
8470_pos	720.508	1.9496	20.6073	20.6957	20.5831	20.7564	20.4095		20.6197	17.5503	19.4199	18.3343	19.0491	16.7945		20.8371	20.3622	20.4838	20.476	20.8131	20.8069		20.6589	+				Detected	NotDetected	NotDetected
8472_pos	589.491	1.9497	20.0853	19.6412	19.1832	19.5972	20.1096		18.8395	15.6431	16.1496	12.7857	15.8577	15.5801		20.1897	19.5916	19.5017	19.313	19.5566	19.9894	22.1901	19.4718	+				Detected	NotDetected	NotDetected
8481_pos	553.494	1.9499	21.9879	22.0167	21.4876	21.722	21.9062	20.7133	21.2927	18.092	20.3156	19.8071	20.1725	17.9419	19.4436	21.7865	21.6235	21.7374	21.4499	21.8039	21.8144		21.7526	+				NotDetected	NotDetected	Detected
8486_pos	747.536	1.95	15.3035	16.8707	15.9499	15.9089	15.9018	21.025	15.4582	17.9208	21.7093	18.635	18.7771	17.4062		21.7248	22.0304	21.8144	20.0562	22.4289	21.0435	22.8314	21.9879	+				NotDetected	Detected	NotDetected
8738_pos	300.258	1.9502	19.2847	19.221	19.3259	19.4734	19.2968	19.4341	19.3465	18.1723	18.7597	18.5005	18.8436	17.3487		19.8144	19.926	19.6747	19.6245	19.7293	20.4829	20.0553	19.7673	+				NotDetected	NotDetected	NotDetected
10748_pos	386.326	1.9503	19.8387	19.816	19.6477	19.9939	19.7015	21.3057	19.9883	18.4872	20.304	19.3851	19.7821	18.225	19.366	21.5022	21.5558	21.199	21.3649	21.7498	21.9343		21.7526	+				NotDetected	NotDetected	Detected
8494_pos	410	1.9504	15.488	16.9909	16.7112	15.7718	17.2982		17.9064	17.7135	17.2066	17.7775	18.9082	16.8686		18.4565	18.1106	18.9006	18.0336	18.3187	18.421		18.1302	+/-	[M+H]+, [M-H]-			NotDetected	Detected	NotDetected
8502_pos	557.414	1.9504	20.7687	21.3269	19.9855	20.7471	20.7217	21.0286	20.7462	18.1715	21.7622	18.832	19.3746	17.6603		21.7744	22.636	23.113	20.6142	22.8737	20.9368	22.9331	22.527	+/-	[M+H]+, [M-H]-			NotDetected	NotDetected	NotDetected
8506_pos	100.076	1.9505	16.7424	16.3059	16.1995	16.808	17.2091		16.6539	24.8989	23.6038	23.8428	25.983	23.2924	27.1465	24.8269	24.4877	26.1165	24.4293	23.5266	24.7278	23.7734	24.4066	+	[M+H]+	N-Methyl-2-pyrrolidone	N-Methyl-2-pyrrolidone: [M+H]+: 0.869	NotDetected	NotDetected	NotDetected
8512_pos	567.509	1.9506	23.1865	22.9995	22.6958	23.0041	23.3172	21.2144	22.235	18.7792	20.7102	19.342	20.4862	18.2454	19.7243	22.2929	21.6505	22.3302	21.7852	22.2487	22.4306	21.5518	22.2281	+				Detected	NotDetected	NotDetected
8545_pos	576.398	1.9515	16.7329	17.1125	16.5963	17.3196	16.9024		15.9521	17.7565	18.4361	18.4534	18.7868	16.994		19.5613	19.6185	18.8873	19.4382	19.8554	20.2972	19.7852	19.8793	+				NotDetected	NotDetected	NotDetected
8546_pos	414.306	1.9516	16.335	16.169	16.8625	15.5767	16.9824	21.5268	16.6426	19.4852	20.8521	18.4739	20.9965	19.1027	20.2431	22.4038	22.0772	22.1151	22.186	22.0518	22.371		22.1982	+				NotDetected	NotDetected	Detected
8551_pos	493.355	1.9518	17.2061	15.5968	17.0384	16.8295	17.1727		14.0223	16.1405	10.3057	11.7343	13.0533	15.2189		15.4344	20.0302	20.0552	19.8988	19.9013	20.7206		20.3208	+				NotDetected	NotDetected	Detected
7708_pos	579.427	1.9519	21.0893	21.4224	20.4416	21.0556	20.6533	21.2625	20.8856	18.2092	22.0849	18.9281	19.6317	17.4616		22.2526	22.8327	23.2439	20.7102	23.1167	21.1562	23.2705	22.624	+				NotDetected	Detected	NotDetected
8553_pos	240.079	1.9519	22.3719	22.4099	22.0247	22.7703	22.4904		21.6879	13.2543	12.8622	16.0136	15.2485	14.3585		17.3313	15.3281	11.2863	14.0172	17.7429	15.6577		15.0858	+				Detected	NotDetected	NotDetected
11211_pos	505.389	1.9519	20.1473	20.8065	20.0245	19.776	19.9995	20.4025	19.8165	18.1265	21.2362	19.0219	18.8803	17.3574		21.453	22.1604	22.8888	20.1832	22.1901	20.662	22.7811	21.7892	+				NotDetected	NotDetected	NotDetected
8560_pos	986.662	1.952	17.1973	16.6847	16.225	15.5962	16.9869	19.3148	17.3741	19.5636	19.6167	20.2478	20.8633	18.9707		20.1552	20.739	20.8577	18.7684	21.1489	19.9815	20.86	20.6272	+				NotDetected	NotDetected	NotDetected
8216_pos	922.667	1.9522	20.7602	20.7198	20.4464	20.683	20.4991	19.8928	20.3344	17.7253	19.8858	18.5502	19.0587	17.1747		21.2058	20.4327	20.5741	20.5017	20.899	21.2739	20.4154	20.8482	+				NotDetected	NotDetected	NotDetected
8566_pos	612.417	1.9522	16.6394	16.9116	16.0656	15.8184	15.125	19.2517	16.8171	17.327	19.376	18.2184	18.5613	16.4492		19.7192	20.3519	19.6287	18.9624	20.6945	20.1237	20.7212	20.3196	+				NotDetected	NotDetected	NotDetected
8567_pos	720.511	1.9522	16.3043	15.3014	17.1763	17.1872	14.8976	19.8498	17.2995	18.7771	19.2617	19.5485	19.9345	17.7597		20.5978	20.2497	20.6656	20.3678	20.3388	20.7147	20.2752	20.5119	+				NotDetected	NotDetected	NotDetected
10084_pos	128.072	1.9523	20.8946	20.6574	19.1986	20.5628	20.0958		20.005	19.619	19.3148	19.7786	20.7178	18.7299	18.8993	20.3172	20.1732	20.6642	20.6269	19.8039	19.9953		19.9131	+				Detected	NotDetected	NotDetected
8589_pos	154.088	1.9526	16.3525	15.4817	16.2907	16.645	17.2359		16.7283	19.0845	18.9916	18.0007	21.1412	19.4639	20.8343	20.2579	19.217	20.2398	19.937	19.6664	19.8902	19.4436	19.8462	+/-	[M+H-H2O]+, [M+Acetate]-			NotDetected	NotDetected	NotDetected
8595_pos	830.908	1.9526	17.9046	18.2824	17.8833	18.4563	18.3456		18.5484	14.5501	15.6926	13.2605	14.767	14.9766		17.6725	10.7601	17.418	16.3953	17.7042	12.9814		17.1345	+				Detected	NotDetected	NotDetected
8609_pos	924.653	1.9529	16.2729	16.6009	16.4062	14.5287	17.2289	18.8134	16.9422	17.575	18.2976	18.2452	18.925	16.5714		19.7028	19.2931	19.0607	19.3523	19.3887	19.7181		19.6094	+				NotDetected	NotDetected	Detected
8618_pos	1124.82	1.9529	19.8097	20.8147	19.3472	19.6364	19.5455	20.4286	19.616	17.9964	21.57	18.573	18.8744	16.9123		21.364	22.1758	22.5221	19.7365	22.4452	20.3245	22.6112	21.9488	+				NotDetected	NotDetected	NotDetected
8579_pos	478.23	1.9531	21.0786	21.8699	19.1035	19.6359	20.7		20.2174	14.399	16.0016	11.0044	15.2307	11.7419		16.271	10.8662	17.8659	16.3645	13.2073	13.7721		16.8682	+				Detected	NotDetected	NotDetected
8682_pos	568.391	1.9532	16.9416	16.8076	16.5218	16.9338	16.9031	19.525	16.955	17.0516	19.6124	18.3113	18.6247	16.535		20.3267	20.9435	20.5439	19.3414	21.0691	19.9804	21.1018	20.6145	+				NotDetected	NotDetected	NotDetected
10909_pos	340.233	1.9533	20.8146	20.8631	20.7209	20.8395	20.8408		21.0234	6.88778	15.1389	15.5676	11.2042	12.772	19.3311	16.2	20.4004	20.8787	20.3448	20.4095	20.7387		20.5458	+				Detected	NotDetected	NotDetected
8204_pos	492.866	1.9534	19.0757	19.0277	18.8903	19.2066	19.058		18.9804	16.4773	7.32691	9.38423	13.8433	12.6657		19.9719	19.1717	19.5194	19.4293	19.5089	19.8102		19.2802	+				Detected	NotDetected	Detected
8689_pos	256.299	1.9534	18.0103	18.3584	17.6882	18.6275	18.4951	18.3674	18.4819	12.6564	11.7175	8.99502	14.5231	11.3349		18.2105	19.4964	19.1527	18.6833	19.2532	19.0818	19.1848	19.0249	+				NotDetected	NotDetected	NotDetected
8690_pos	764.542	1.9534	15.8758	16.4074	16.7091	17.2699	16.4987		16.5164	13.0742	9.73177	13.6615	14.0527	15.353		13.7177	20.1799	20.4409	20.2289	20.4141	20.5644	20.8613	20.4099	+				NotDetected	NotDetected	NotDetected
8691_pos	866.611	1.9534	19.6124	19.6012	19.5848	19.804	19.7087	18.8102	19.8513	17.4655	18.6495	18.375	18.8476	16.7152		19.7937	19.5816	19.6694	19.1266	19.9883	19.9634	19.6554	19.7068	+				NotDetected	NotDetected	NotDetected
8692_pos	479.354	1.9535	16.6705	17.2391	16.9293	16.999	16.3396	20.0347	16.7495	17.6692	19.0625	18.3407	18.8471	16.7334		20.3479	20.4344	20.3703	20.2976	20.2802	20.6389		20.2142	+				NotDetected	NotDetected	Detected
8700_pos	942.636	1.9536	16.7111	16.2177	15.082	17.1023	17.2652	20.0252	16.2858	17.9517	20.3381	18.4467	18.9066	16.8815		20.9546	21.7622	21.8392	19.5359	22.0783	20.1893	21.7622	21.5278	+				NotDetected	NotDetected	NotDetected
8713_pos	703.509	1.9537	20.9832	21.5888	20.6965	21.2912	20.7462	21.8118	21.0147	18.8091	22.6699	19.4227	19.663	18.2092		22.6127	23.059	23.1697	21.0293	23.3853	21.834	23.7008	22.9995	+/-	[M+Na]+, [M+Acetate]-			NotDetected	Detected	NotDetected
8719_pos	1142.81	1.9537	18.1173	18.4819	17.6734	18.3118	17.8883	17.94	18.0779	14.0509	13.4659	15.0428	12.8342	15.3167		18.8007	18.0048	18.8491	18.1408	18.2909	18.5056		18.4039	+				NotDetected	NotDetected	NotDetected
7799_pos	952.674	1.9538	20.3962	20.1836	20.0446	20.2198	20.0858	18.7996	20.107	17.5901	18.7641	18.149	18.9293	16.7917		20.3066	19.5874	19.4646	19.4341	19.696	19.9028	19.2313	19.5276	+				NotDetected	NotDetected	NotDetected
8724_pos	534.366	1.9538	19.5812	20.0761	19.337	19.5725	19.2824		19.5094	16.705	12.0183	10.4423	14.7719	15.0015		17.1583	14.7415	17.0474	16.3604	16.2941	10.8801		16.5483	+				Detected	NotDetected	NotDetected
8763_pos	966.693	1.9541	19.6347	19.6465	19.197	19.5846	19.412	18.9728	19.3817	11.8794	15.6158	12.9952	16.8005	13.9959		20.0971	19.7706	20.0104	19.4511	19.6345	20.3226		19.7357	+				NotDetected	NotDetected	NotDetected
8770_pos	1069.65	1.9542	20.7031	20.6154	20.5609	20.5642	20.3707		19.9986	12.4555	8.70644	13.0506	12.4309	10.543		14.4683	10.1112	17.006	14.9688	16.2864	15.267		13.8056	+				Detected	NotDetected	NotDetected
8794_pos	486.329	1.9546	22.0936	22.3557	22.184	22.2054	22.1247		22.2225	8.55681	14.6657	15.7802	16.8698	13.6516		15.2356	12.8099	16.3647	14.569	13.4079	15.0464		15.581	+				Detected	NotDetected	NotDetected
8797_pos	1080.8	1.9546	19.8374	20.8763	19.5556	19.7509	19.6353	20.0936	19.6209	17.9708	21.4557	18.5881	18.8439	16.8292		21.3198	22.086	22.63	19.5935	22.3665	20.2098	22.6044	21.8687	+				NotDetected	NotDetected	NotDetected
8802_pos	1168.85	1.9546	19.8804	20.6761	19.4699	19.9018	19.7386	20.4928	19.6477	18.0201	21.6344	18.6281	18.7699	17.1258		21.5849	21.9972	22.4177	19.8482	22.4986	20.4582	22.5603	22.0122	+				NotDetected	NotDetected	NotDetected
8821_pos	502.85	1.9548	17.1578	17.0489	15.5372	16.334	16.5023	19.0064	16.6712	19.9225	18.9643	19.7533	20.9746	19.1933		19.9433	20.2403	20.6176	18.5966	20.565	19.2368	20.32	19.9037	+				NotDetected	NotDetected	NotDetected
8848_pos	1140.82	1.9551	19.527	19.9229	19.242	19.0741	19.1309	19.5378	19.2184	20.237	20.4518	20.7429	21.4201	19.4696		20.6015	20.9799	21.328	18.8395	21.5364	19.4154	21.5053	20.9092	+				NotDetected	NotDetected	NotDetected
8857_pos	1052.77	1.9553	19.4375	20.0265	18.7814	19.2517	19.3029	19.3703	18.9804	17.9964	20.31	18.8074	19.2167	17.1314		20.4511	21.0576	21.4585	19.1258	21.4866	19.3881	21.5194	20.9109	+				NotDetected	NotDetected	NotDetected
8858_pos	860.258	1.9553	17.8343	18.0371	17.8851	18.2648	18.0064		18.0943	11.4162	11.7091	15.082	6.59143	15.5123		15.0158	12.2454	15.1376	15.7597	12.3549	10.1283		12.9241	+				Detected	NotDetected	NotDetected
8860_pos	1212.88	1.9553	19.814	20.6257	19.4491	19.8559	19.8171	20.4324	19.6245	18.0621	21.5639	18.571	18.8022	17.0137		21.4936	21.9714	22.2262	19.7226	22.4237	20.245	22.4272	21.9679	+				NotDetected	NotDetected	NotDetected
8867_pos	616.454	1.9554	20.4429	20.9219	20.2062	20.6293	20.4899		20.4053	9.40194	9.99559	15.2623	17.6522	10.686		16.4757	17.5548	18.0484	15.3839	13.7955	12.9874		14.6726	+				Detected	NotDetected	NotDetected
8873_pos	627.536	1.9558	21.2723	21.3021	21.2934	21.5423	21.5279		21.0085	11.5733	11.211	15.8734	12.9596	12.8543		14.3107	15.5096	11.1072	13.1635	17.144	18.0044		15.7892	+				Detected	NotDetected	NotDetected
8881_pos	1084.75	1.9559	19.0027	19.1418	18.8262	19.0018	18.9813		19.2066	10.6535	15.227	16.1425	15.3466	9.08106		17.457	18.4602	18.6138	18.2431	17.9123	18.6578		18.3396	+				Detected	NotDetected	NotDetected
8885_pos	480.837	1.956	16.469	16.254	16.5822	15.9045	16.4388	18.919	14.6164	19.3926	19.0302	19.8695	20.5417	18.5135		19.4659	20.3185	20.4599	18.3902	20.2006	19.9125	19.7943	20.0124	+				NotDetected	NotDetected	NotDetected
8886_pos	1030.69	1.956	16.0113	16.893	16.975	16.4945	16.4287	18.5134	14.4426	18.6308	18.7531	19.1672	19.6918	17.6418		19.2509	19.7733	19.9766	18.2098	20.3472	18.5108	19.9836	19.7404	+				NotDetected	NotDetected	NotDetected
8888_pos	672.383	1.956	19.1593	19.032	18.9567	19.1191	18.9013		19.1109	11.241	10.6509	12.9609	16.4261	12.931		15.9545	17.5045	15.4885	16.7138	16.6783	17.9122		14.5268	+				Detected	NotDetected	NotDetected
8889_pos	414.271	1.956	27.1897	27.3481	27.1517	27.4962	27.3681		27.2554	12.3463	8.68608	15.7473	15.5493	14.209		15.8728	16.1992	15.2952	13.8789	14.5569	17.5022		11.9678	+				Detected	NotDetected	NotDetected
8894_pos	1093.65	1.9561	19.2586	19.2026	19.1121	19.3088	19.0888		19.0139	15.5534	14.9965	15.8533	15.1286	16.0493		13.5997	11.3905	17.491	16.6046	15.267	12.66		11.0252	+				Detected	NotDetected	NotDetected
8904_pos	535.4	1.9561	20.5072	21.1811	19.9902	20.4699	20.4269	20.7265	20.353	18.0911	21.4708	18.7662	18.9102	17.4378		21.6179	22.4528	22.8157	20.433	22.6013	20.6948	22.6127	22.2202	+				NotDetected	NotDetected	NotDetected
8936_pos	581.238	1.9562	18.9052	19.1258	19.6347	19.6902	19.371		18.9615	13.1667	13.43	11.5004	17.2083	15.6281		14.998	11.9323	17.0723	9.94498	14.4112	17.6241		11.7659	+				Detected	NotDetected	NotDetected
8980_pos	705.497	1.9563	20.3468	20.279	20.062	20.5266	20.185		20.2556	14.8767	12.3961	11.9462	17.5745	14.106		17.7645	19.9819	20.3043	19.9211	19.9341	20.1794		20.0915	+				Detected	NotDetected	NotDetected
8982_pos	499.873	1.9563	18.4579	18.7276	18.7254	19.3185	18.9962		18.826	16.8451	14.7811	15.0021	16.0555	10.0604		19.2938	18.6737	18.5134	18.4439	17.8312	18.8374		18.5442	+				Detected	NotDetected	NotDetected
8983_pos	271.236	1.9563	20.7073	20.9577	20.8206	21.6236	21.0174		21.0059	20.5118	21.7457	20.8913	21.6879	20.9627		22.5398	21.9782	22.5303	21.8987	22.0761	22.2997		22.1155	+				NotDetected	Detected	NotDetected
8990_pos	1045.65	1.9564	20.9785	21.1473	20.7792	21.062	20.6459		20.4555	11.1555	11.7472	14.8304	14.7987	10.1552		16.0601	17.2485	15.9523	17.1816	16.2571	16.0889		16.2104	+				Detected	NotDetected	NotDetected
8876_pos	562.31	1.9565	19.1473	19.1626	19.1692	19.1954	19.3428		19.1544	10.3087	15.6421	15.1217	13.7802	13.4122		12.1796	10.0002	17.1232	16.9718	15.8943	17.4308		8.98297	+				Detected	NotDetected	NotDetected
9006_pos	1096.79	1.9566	19.2998	19.9375	18.6519	19.0818	19.2146	19.2524	19.0757	17.9868	20.3399	18.8465	19.2128	17.1434		20.4679	21.1279	21.3307	18.9121	21.4679	19.2524	21.4069	20.8758	+				NotDetected	NotDetected	NotDetected
9019_pos	669.96	1.9567	16.9294	17.2528	16.8641	16.9826	15.135		16.2961	17.8253	17.8625	17.8471	18.8872	16.9805		18.8017	18.6388	18.4686	18.3362	19.1568	18.312		18.3732	+				NotDetected	NotDetected	Detected
9130_pos	690.489	1.9569	20.1655	20.3913	20.0953	20.2482	19.9553		20.2118	14.8249	12.5234	14.2233	14.5176	12.2505		17.6715	13.851	12.7219	9.14025	11.3404	14.3859		15.278	+				Detected	NotDetected	NotDetected
9134_pos	532.374	1.957	17.113	17.1032	16.9031	16.1723	17.1834	19.986	15.6659	18.7051	19.7006	19.485	20.1626	18.3523		20.8664	20.6356	20.8458	20.5993	20.798	21.1614		20.7321	+/-	[M]+, [M+Acetate]-			NotDetected	NotDetected	Detected
10335_pos	463.252	1.957	21.1579	21.2824	20.8467	21.608	21.4743		21.4691	16.0104	15.4436	16.2691	11.8733	9.87501		13.3343	15.0422	16.6843	15.4506	11.5908	12.7223		16.9511	+				Detected	NotDetected	NotDetected
9202_pos	587.424	1.9571	20.1937	20.2694	19.999	20.3501	20.2897		20.3584	14.5855	16.175	13.9051	14.9802	12.7299		11.819	19.1884	19.7111	19.0806	19.2178	19.5378		19.3325	+				Detected	NotDetected	NotDetected
9211_pos	504.356	1.9572	16.8104	16.7797	16.8964	16.0986	16.4731		17.1637	14.9953	13.9196	13.5653	15.2396	14.5865		11.5581	20.6459	20.6779	19.9691	20.5166	20.5378		20.5263	+				NotDetected	NotDetected	Detected
9212_pos	1228.87	1.9572	19.1181	19.8616	18.7164	19.2446	18.9356	19.4899	19.0284	17.7945	20.156	18.5156	19.0733	17.0229		20.2407	20.6796	20.8278	18.6891	21.4193	19.3973	21.1046	20.692	+				NotDetected	NotDetected	NotDetected
9214_pos	1272.9	1.9572	19.1401	19.4015	18.8842	19.0036	18.8165	19.0871	18.9733	18.1629	19.8307	18.9192	19.3991	17.3975		20.0334	20.2847	20.3828	18.4686	20.9811	19.0827	20.6542	20.4819	+				NotDetected	NotDetected	NotDetected
9215_pos	643.846	1.9573	18.3505	18.5813	18.4279	18.5793	18.1271		18.4994	7.58179	11.866	14.3039	17.2583	14.2951		16.3792	16.7331	17.3198	15.1683	15.5041	16.2338		13.1582	+				Detected	NotDetected	NotDetected
9216_pos	628.853	1.9573	18.9141	18.5818	18.8049	19.1164	18.9775		19.0399	13.9867	15.2025	13.899	16.2138	12.3401		18.0801	12.3219	17.5525	16.6967	10.9977	15.8216		17.641	+				Detected	NotDetected	NotDetected
9230_pos	1344.95	1.9574	18.8518	19.58	18.3563	18.9141	18.2725	19.2446	18.7209	20.0924	20.3355	20.4629	21.0007	19.2131		20.3725	20.4803	20.613	18.5056	21.0324	19.2555	20.8343	20.5944	+				NotDetected	NotDetected	NotDetected
9247_pos	544.38	1.9575	19.9586	19.9356	19.843	20.0966	19.7948		20.067	15.2554	16.0284	13.0011	18.0941	12.2841		17.9565	9.67989	15.32	12.7853	13.7295	13.6841		16.7293	+				Detected	NotDetected	NotDetected
9240_pos	665.86	1.9576	18.6729	18.3243	18.4127	18.6133	18.4779		18.7194	16.7196	16.0821	13.9665	15.0981	10.5186		14.1491	15.7921	13.2398	15.7644	12.6746	15.5919		15.8564	+				Detected	NotDetected	NotDetected
9246_pos	797.941	1.9577	18.4931	18.8176	18.5366	18.9916	18.7803		19.0119	10.2497	14.1335	16.0645	16.5987	14.462		14.594	9.24574	14.3531	13.2922	8.81589	14.3231		15.7493	+				Detected	NotDetected	NotDetected
9250_pos	778.544	1.9578	20.8659	20.919	20.6507	21.0297	20.7833		20.8333	15.5292	11.4055	10.478	10.1975	13.7127		12.7135	15.6235	17.64	15.7378	11.5758	6.01223		12.9941	+				Detected	NotDetected	NotDetected
9264_pos	894.624	1.958	19.4224	19.4402	19.0571	19.3909	19.1326		19.3384	14.9366	8.36994	13.8375	11.0475	11.5243		10.7151	14.1379	16.4385	17.5077	12.9868	12.6701		15.51	+				Detected	NotDetected	NotDetected
9305_pos	606.341	1.9584	19.2274	19.2748	19.3436	19.3868	19.175		19.2983	14.7449	9.46602	14.8539	12.2655	10.5442		17.6853	11.6923	17.014	15.6421	17.6936	15.7064		13.843	+				Detected	NotDetected	NotDetected
9306_pos	799.557	1.9584	14.9962	16.127	15.2366	16.2319	15.9206	18.8529	16.1031	17.8699	19.4244	18.454	19.103	16.9953		19.92	19.8452	18.6039	18.3973	20.3824	19.3156	20.526	19.9131	+				NotDetected	NotDetected	NotDetected
9308_pos	496.385	1.9584	16.7568	17.0043	15.9258	16.925	15.1573	19.8758	16.013	12.2874	16.4658	14.4094	16.1509	14.7811		16.6301	20.005	20.0041	20.2478	20.2305	20.3245		20.3102	+				NotDetected	NotDetected	Detected
9310_pos	281.196	1.9585	21.7136	21.6517	21.495	21.7932	21.4646	22.0651	21.8674	21.4708	21.715	19.3516	22.6552	21.0491	22.1686	23.0366	22.6699	22.8515	22.8674	22.5059	23.1125		22.7491	+				NotDetected	NotDetected	Detected
9313_pos	996.7	1.9585	19.7542	19.6341	19.6548	19.6908	19.5537	17.9253	19.6556	15.5269	13.6986	15.8147	11.6567	8.77651		19.261	19.1422	19.3015	18.7583	18.9529	18.9336	18.5656	18.6612	+				Detected	NotDetected	NotDetected
9319_pos	910.637	1.9586	18.7447	18.9356	18.7327	19.0405	18.9033	18.2118	19.0775	17.8647	18.1631	18.1002	18.9983	16.903		19.3805	18.6233	18.8943	18.386	18.8896	19.3494	18.9346	19.0374	+				NotDetected	NotDetected	NotDetected
9325_pos	1040.73	1.9586	19.1978	19.2042	18.9738	18.9282	18.8893		19.3029	15.0914	16.097	13.9058	15.0063	9.78729		17.7657	18.8657	19.4362	18.4571	18.3501	18.8851		17.8411	+				Detected	NotDetected	NotDetected
9334_pos	675.475	1.9587	20.2289	20.4234	20.2625	20.6583	20.2725		20.4351	16.1986	16.7043	12.2443	12.8247	9.03629		17.6063	12.7997	15.5409	17.3143	13.3783	15.1405		15.8353	+				Detected	NotDetected	NotDetected
10554_pos	551.303	1.9588	21.2086	21.0862	20.1762	21.294	20.9268		20.9433	13.4289	13.3773	12.5921	15.0669	15.2941		16.7745	12.8399	15.053	17.3564	8.26503	17.5329		15.729	+				Detected	NotDetected	NotDetected
9341_pos	584.323	1.9589	19.1078	19.156	19.0731	19.4022	18.7728		18.9813	16.0567	9.83011	12.8753	13.7203	14.5526		14.6959	15.8098	15.1459	13.6371	16.6234	17.3742		15.9086	+				Detected	NotDetected	NotDetected
9346_pos	653.46	1.9589	20.2752	20.4915	20.2813	20.5505	20.2809		20.1181	16.4714	7.76901	9.93126	11.9936	13.369		14.8684	15.9165	14.2283	16.4112	15.3906	16.0256		15.4892	+				Detected	NotDetected	NotDetected
9347_pos	584.226	1.9589	19.5631	19.7404	19.6049	19.5581	19.3595		19.3945	14.6064	13.6715	15.9426	16.0494	8.05251		13.977	8.57119	12.7217	17.2237	16.3043	12.8139		16.4176	+				Detected	NotDetected	NotDetected
9374_pos	430.301	1.9591	20.5559	20.6409	20.6442	20.8291	20.5827		21.1535	18.4043	19.2074	19.2958	20.1626	18.9394	19.113	20.5196	19.8584	19.9365	19.7276	20.5631	20.207		18.6507	+				Detected	NotDetected	NotDetected
9375_pos	1316.92	1.9591	18.7343	18.6787	18.4962	18.4726	18.2808	18.5353	18.5412	18.9363	19.3867	19.2579	19.9761	17.8862		19.5581	19.8039	19.7959	19.0124	20.526	18.6925	20.2321	20.0491	+				NotDetected	NotDetected	NotDetected
9376_pos	1024.73	1.9592	18.5941	18.6105	18.5769	18.6694	18.6483		18.7611	16.6525	13.035	13.1159	14.3237	8.71231		12.6547	18.3456	18.6495	18.1537	17.7777	18.1692		18.2233	+				Detected	NotDetected	NotDetected
9402_pos	1331.76	1.9592	21.3397	21.2466	21.1269	21.6057	21.0484		20.6471	13.9767	9.84437	12.2855	12.1187	10.9071		14.5678	14.5115	15.4738	16.1264	15.0501	12.6659		17.2944	+				Detected	NotDetected	NotDetected
9407_pos	697.487	1.9594	19.7927	19.9481	19.7119	20.2254	19.8333		20.094	16.1346	13.7322	12.9793	15.2714	11.2695		17.5588	17.2007	12.2764	11.3504	16.5425	16.4154		13.7105	+				Detected	NotDetected	NotDetected
9210_pos	384.259	1.9596	21.1025	21.3651	21.1048	21.3904	21.2842		21.4436	14.5701	15.561	13.3905	10.5621	12.89		17.3419	16.757	12.7529	16.7436	17.1479	17.0706		15.5957	+				Detected	NotDetected	NotDetected
9436_pos	710.391	1.9596	18.5289	18.9102	18.6246	18.9258	18.4991		18.7508	15.1286	14.8413	15.4321	14.4733	14.0016		11.1134	17.2747	17.1396	16.9316	16.7603	15.7305		16.638	+				Detected	NotDetected	NotDetected
9463_pos	196.134	1.96	19.9761	20.1292	19.9634	20.3476	20.0487	19.8656	20.3609	13.0956	12.0223	14.9654	13.3484	12.3133		16.7894	19.0482	21.847	21.9087	21.3156	22.1268	21.2437	21.4997	+				NotDetected	NotDetected	NotDetected
9476_pos	615.291	1.9601	17.184	15.5613	16.8412	15.9889	16.0128	18.0873	17.0746	18.1004	17.7132	17.9909	19.0302	17.084		19.9097	18.7141	18.8312	18.2682	18.8374	19.5289	19.7641	18.6612	+				NotDetected	NotDetected	NotDetected
9478_pos	548.366	1.9601	22.492	22.7311	22.4029	22.6382	22.7136		22.7703	14.0983	16.2319	14.6497	9.44662	13.7004		13.1997	13.5917	17.2171	16.4569	17.0806	17.5741		14.6714	+				Detected	NotDetected	NotDetected
9479_pos	1256.9	1.9601	19.709	20.3892	19.1401	19.6057	19.5531	20.1262	19.6885	17.9597	21.2739	18.5326	18.9723	16.7379		21.2076	21.6517	21.9283	19.5225	22.1707	20.1958	22.1531	21.6614	+				NotDetected	NotDetected	NotDetected
9481_pos	1184.84	1.9601	19.5019	19.8549	19.2046	19.0703	19.0429	19.3767	19.2039	20.1122	20.3318	20.7243	21.1819	19.3628		20.4866	20.9077	21.0453	18.9092	21.4871	19.3853	21.3528	20.9581	+				NotDetected	NotDetected	NotDetected
9489_pos	728.513	1.9604	19.2138	19.2431	18.9916	19.2234	19.2944		19.4572	11.3132	7.45784	11.8606	12.6938	11.7457		15.7225	17.4181	18.1133	14.3545	14.6356	15.1709		10.2354	+				Detected	NotDetected	NotDetected
9490_pos	488.229	1.9604	18.9804	18.9286	18.8445	18.7085	18.7055	18.9365	19.016	19.0482	19.3355	19.0152	19.8945	17.7254	18.2262	20.4872	20.7273	20.1173	20.0949	19.4653	20.6618		20.623	+				NotDetected	NotDetected	Detected
9491_pos	835.451	1.9605	18.1725	18.5619	18.1542	18.4127	18.5518		18.548	14.9593	13.2961	12.3394	17.5137	10.9249		12.4977	9.73822	17.7245	14.5997	13.3943	17.4899		14.3215	+				Detected	NotDetected	NotDetected
9494_pos	212.132	1.9606	20.1207	19.8858	18.221	19.9317	19.5923	19.4423	19.7561	13.1854	11.2931	12.3786	16.0565	13.9123		17.1114	9.96336	16.5939	15.0525	11.8769	13.7977		16.5941	+				NotDetected	NotDetected	NotDetected
10621_pos	308.051	1.9607	19.2218	19.3638	19.525	19.6257	19.4925		19.3867	14.2977	13.0515	13.8105	16.7075	13.6156		14.7434	13.7621	15.775	14.7313	14.7598	12.7619		15.9438	+				Detected	NotDetected	NotDetected
9504_pos	317.197	1.961	20.8288	20.7695	20.448	20.6554	20.8449	20.9156	20.7784	20.6752	20.6222	20.3421	21.6647	19.7606	20.7065	22.0244	21.5723	21.9404	21.8431	21.6041	21.9575		21.7355	+/-	[M+H]+, [M-H]-			NotDetected	NotDetected	NotDetected
9508_pos	777.038	1.9612	17.6521	17.7368	18.6329	18.9297	18.4482		18.5349	17.8034	17.7472	17.8907	18.9346	17.0038		18.4726	17.9058	18.9561	18.4335	18.7399	18.8171		18.6839	+				Detected	NotDetected	NotDetected
9510_pos	230.247	1.9614	18.4687	18.2135	17.8953	19.8641	18.8062	18.4846	18.61	17.7316	18.4196	18.1983	19.1699	16.9575		19.7717	20.1668	19.9694	19.7624	20.0027	19.1351	20.3152	19.8513	+				NotDetected	NotDetected	NotDetected
9512_pos	896.615	1.9614	18.1254	18.5966	18.041	18.5134	18.3432		18.534	17.5649	17.184	17.701	18.8063	16.7374		18.9958	18.366	18.9165	18.5144	18.8333	18.8857	18.3075	18.7839	+				Detected	NotDetected	NotDetected
9514_pos	758.57	1.9614	29.1326	29.1009	29.0805	29.2865	29.2198		29.1668	20.5775	23.3121	19.9568	20.7537	21.5674		23.6184	19.7304	20.2605	18.8426	19.829	19.557		19.7079	+/-	[M+H]+, [M+Acetate]-			Detected	Detected	NotDetected
9516_pos	1388.98	1.9614	17.174	15.3893	16.0391	16.3117	16.098	18.5147	16.8716	19.5486	19.3895	19.7153	20.3082	18.2601		19.4846	19.7068	19.6418	17.9452	20.238	19.308	19.8788	19.7443	+				NotDetected	NotDetected	NotDetected
9533_pos	813.573	1.9617	15.2237	16.586	16.1316	17.3786	17.1622	19.3215	15.6122	19.8883	20.3141	20.2754	20.7718	18.7472		20.2866	20.5212	19.0174	18.5806	20.9141	19.6566	21.2925	20.4385	+/-	[M+H]+, [M+Acetate]-			NotDetected	NotDetected	NotDetected
9536_pos	665.364	1.9618	18.918	18.8557	18.7868	18.9151	18.4389		18.7077	11.5006	9.95208	16.0554	17.8798	13.5705		13.2099	16.2079	11.9814	14.2366	17.4155	15.5878		15.0335	+				Detected	NotDetected	NotDetected
9539_pos	1300.93	1.9618	19.1668	19.9733	18.6879	19.4147	18.9404	19.7803	19.0518	20.4697	20.9173	20.7755	21.3833	19.4432		20.7259	20.8809	21.3628	19.1544	21.1037	19.8993	21.6177	21.1502	+				NotDetected	NotDetected	NotDetected
9554_pos	519.043	1.9622	18.5141	18.462	18.4139	18.4348	18.301	18.6003	18.3054	18.6969	19.0229	18.8874	19.7613	17.5642		19.3523	19.386	19.3259	18.8202	19.7349	18.2808	19.5843	19.1946	+				NotDetected	NotDetected	NotDetected
9555_pos	731.402	1.9622	19.0571	19.0083	18.8631	19.1258	18.9634		18.7684	15.783	13.0487	16.4851	14.8105	12.349		11.6604	11.924	15.3507	16.9703	15.8135	14.768		17.2277	+				Detected	NotDetected	NotDetected
9556_pos	595.331	1.9622	20.7448	20.9156	20.3256	20.9538	21.0717		21.0011	12.7135	14.3394	13.2659	17.5044	10.7074		15.637	16.682	13.8688	16.0785	15.9407	17.8778		11.9843	+				Detected	NotDetected	NotDetected
9558_pos	858.101	1.9622	18.3011	18.4699	18.1918	18.3236	18.0759		18.1638	15.5375	9.75682	11.7396	13.5294	15.1011		18.9356	19.1427	19.7576	18.9485	19.4626	19.0643	19.9042	19.2998	+				Detected	NotDetected	NotDetected
9569_pos	719.507	1.9624	20.0473	19.6607	19.723	20.1937	19.8343		19.8768	14.5529	13.3734	15.7743	17.6412	15.478		17.786	9.8121	15.4519	16.8226	16.6039	18.0888		17.6162	+				Detected	NotDetected	NotDetected
9570_pos	567.28	1.9625	19.5512	19.4779	18.8007	19.2976	19.713		19.5787	12.0174	11.6959	14.3189	12.4457	10.5161		13.0524	17.1125	18.0947	14.5552	14.028	12.198		16.7109	+				Detected	NotDetected	NotDetected
9587_pos	114.091	1.9628	23.5572	23.7611	22.6195	23.4775	23.2326	24.7337	26.2151	25.1364	23.953	23.1855	29.451	27.079	25.7781	28.3	24.7527	25.207	24.722	24.249	24.752	23.0579	27.688	+/-	[M+NH4]+, [M+Acetate]-			NotDetected	NotDetected	Detected
9592_pos	841.968	1.9631	18.7399	18.682	18.3689	18.5353	18.3485		18.6902	6.10844	14.7725	14.3276	12.36	14.5298		15.4378	15.8056	16.0215	11.6224	16.0062	17.3323		11.3832	+				Detected	NotDetected	NotDetected
9597_pos	852.587	1.9632	19.184	19.2204	18.9897	19.3559	19.032	18.4348	19.0392	18.2331	18.0327	18.6065	19.4484	17.4552		19.3808	19.2034	19.6839	19.1712	19.6931	19.3318	18.9653	19.3803	+				NotDetected	NotDetected	NotDetected
9598_pos	639.448	1.9633	20.9297	21.1606	20.8931	21.1707	21.0154		21.1119	15.4304	10.795	10.1298	12.3258	7.86963		15.4966	15.1036	11.8707	14.4792	12.4029	17.8196		13.8957	+				Detected	NotDetected	NotDetected
9599_pos	639.357	1.9633	20.9464	20.8401	20.2763	21.0796	20.975		21.0589	14.6695	15.9955	16.6423	13.9957	14.2		14.5862	14.7263	15.8581	14.9256	9.29288	15.5479		13.711	+				Detected	NotDetected	NotDetected
9601_pos	462.404	1.9634	17.0119	15.7284	16.7741	15.4071	16.867		16.5277	16.4822	12.4623	13.5847	16.7091	12.3969		15.7113	20.58	20.0616	21.0149	20.7432	21.7107		20.8364	+/-	[M]+, [M+Acetate]-			NotDetected	NotDetected	Detected
9605_pos	504.334	1.9637	22.7367	22.8598	22.6449	22.8655	22.7676		23.0423	13.367	13.6062	15.8197	17.184	15.7632		17.1683	15.5445	17.2105	6.85022	17.6164	11.5952		15.367	+				Detected	NotDetected	NotDetected
9617_pos	782.57	1.964	28.6305	28.607	28.5513	28.7342	28.6503		28.5998	19.9457	22.9154	19.8314	21.7443	20.9815		23.4998	19.7056	20.0205	18.9555	19.9346	19.5306		19.4217	+/-	[M+H]+, [M+Acetate]-	low score: PC 16:0/24:4(5Z,8Z,11Z,14Z)	low score: PC 16:0/24:4(5Z,8Z,11Z,14Z): [M+H]+: 0.978	Detected	Detected	NotDetected
9622_pos	592.386	1.964	22.5705	22.7083	22.5165	22.7696	22.6771		22.8591	11.8779	5.96972	17.1408	14.0867	13.6851		11.8996	10.6639	15.8685	12.5446	16.281	16.3765		15.1557	+				Detected	NotDetected	NotDetected
9618_pos	352.354	1.9641	16.2939	14.9013	15.2731	17.0946	17.2315	17.9266	15.2069	16.3403	10.7244	13.5181	14.5478	13.8037		14.8645	18.2588	18.3722	18.4141	17.8925	18.9653	19.7537	18.4444	+				NotDetected	NotDetected	NotDetected
9621_pos	251.665	1.9641	21.0625	21.0658	21.1554	21.4751	21.3541		21.6645	14.3799	13.375	13.3467	13.0001	14.364		13.7652	10.5148	14.7481	8.46686	14.2526	16.7861		14.9748	+				Detected	NotDetected	NotDetected
9637_pos	532.367	1.9643	21.0775	21.1734	20.9454	21.2274	21.0354		21.2691	12.9967	15.8373	16.7178	17.0087	12.3124		15.8513	14.0021	18.0895	13.6287	8.84436	16.1755		13.3493	+				Detected	NotDetected	NotDetected
9644_pos	324.309	1.9645	16.05	17.0878	16.3913	17.0087	15.6023		17.308	16.668	16.0598	12.5758	14.3586	13.3013		14.594	20.807	20.2274	19.4932	18.9062	20.2454		20.166	+				NotDetected	NotDetected	Detected
9649_pos	661.463	1.9646	20.8519	20.9997	20.8798	21.1727	20.9015		21.094	14.0849	13.3017	13.5301	14.4832	15.8594		15.2381	16.4938	17.0485	15.1702	13.5039	14.1684		14.947	+				Detected	NotDetected	NotDetected
9662_pos	750.516	1.9649	20.5094	20.7054	20.4402	20.779	20.7988		20.7831	13.2045	15.9992	9.36609	13.4125	8.98105		13.4328	13.4162	17.4523	13.0035	13.3423	15.5335		17.801	+				Detected	NotDetected	NotDetected
9678_pos	611.304	1.9654	19.5793	19.696	19.6355	19.9567	20.1283		20.1338	12.5903	12.6945	14.3174	12.0145	13.6255		16.9083	14.0439	16.9063	15.7911	11.5787	17.005		17.5794	+				Detected	NotDetected	NotDetected
9679_pos	706.475	1.9654	20.9657	21.1115	20.9426	21.113	20.9904		21.1168	11.8697	8.81328	17.1061	12.9617	12.7266		17.9194	16.8177	17.4481	14.6231	11.0174	17.0519		13.8792	+				Detected	NotDetected	NotDetected
9684_pos	694.893	1.9655	18.826	18.5818	18.7182	18.7153	18.6868		18.773	13.9009	16.7469	13.9401	12.3412	15.784		13.1531	13.7967	17.4206	17.5463	13.3561	15.6479		16.6596	+				Detected	NotDetected	NotDetected
9690_pos	791.573	1.9657	20.9967	21.1699	20.7951	21.2092	20.9143		21.0656	16.3637	7.9356	14.0088	14.3807	13.7912		15.9652	15.6198	16.3155	15.8415	16.2221	13.5204		14.2166	+				Detected	NotDetected	NotDetected
9700_pos	229.652	1.9663	20.1635	19.8898	19.9457	20.4866	20.3111		20.651	12.4435	16.1949	12.964	13.6869	8.07274		14.7214	14.2889	11.8471	12.3606	16.6875	15.4208		9.60621	+				Detected	NotDetected	NotDetected
9703_pos	814.075	1.9663	18.6245	19.1602	18.6879	19.3501	18.6364		19.0119	12.6447	16.0369	15.8595	15.5537	12.8698		16.544	19.1703	19.6564	19.2576	19.3459	19.6891		19.5171	+				Detected	NotDetected	NotDetected
10135_pos	339.718	1.9663	20.713	20.8916	20.7172	20.8482	20.6577		21.4664	14.4656	9.87689	14.2949	16.2456	12.344		12.4049	14.8012	14.3429	16.2011	16.1566	12.0287		15.6249	+				Detected	NotDetected	NotDetected
9706_pos	516.841	1.9665	18.8374	18.9558	18.8477	18.9141	18.9577		19.2938	13.6144	10.0492	9.81028	18.0909	11.3647		18.0793	15.6084	15.4026	12.77	13.9679	13.8355		14.4396	+				Detected	NotDetected	NotDetected
9718_pos	494.325	1.9669	19.9042	20.3927	19.8033	20.0988	19.9126		20.3497	13.3214	12.7765	16.6196	16.7174	13.2691		15.2196	14.5554	13.5291	14.0865	13.5283	14.7962		14.7186	+				Detected	NotDetected	NotDetected
9729_pos	832.582	1.9671	23.2772	23.2341	23.2042	23.4199	23.3172		23.3242	17.5936	18.4224	17.8885	18.837	16.8415		19.2725	17.1212	15.9198	15.2082	17.1596	14.436		16.327	+				Detected	NotDetected	NotDetected
9736_pos	295.691	1.9672	21.5496	21.6197	21.5303	21.8223	21.6865		22.0574	13.4161	16.6452	15.8908	12.35	8.12678		15.2816	14.4742	14.0062	14.339	15.4863	14.8297		16.7896	+				Detected	NotDetected	NotDetected
9746_pos	1307.76	1.9673	22.0772	21.8444	20.2329	22.3853	21.6879		21.5041	13.0593	15.5278	16.2759	17.1505	13.4899		16.0763	15.7938	15.7127	11.9271	15.4213	15.1366		13.7406	+				Detected	NotDetected	NotDetected
9751_pos	348.232	1.9676	19.3237	19.2953	19.1824	19.3896	19.284		19.3636	15.2611	16.2133	14.8818	17.6573	14.3834		17.5016	11.6001	13.2139	14.335	14.8671	15.4429		11.4988	+				Detected	NotDetected	NotDetected
9754_pos	784.583	1.9676	27.8388	27.7821	27.7504	27.9301	27.8623		27.7554	19.1018	21.7594	19.1033	20.3152	19.9813		22.2152	12.9077	12.9723	14.3593	15.3852	15.3102		17.8048	+				Detected	Detected	NotDetected
9756_pos	683.474	1.9678	20.5929	20.6957	20.3602	20.8382	20.4251		20.7717	13.5135	13.4932	10.6477	16.9034	7.76094		13.6623	14.4257	13.8779	11.4278	13.0636	12.7334		10.9648	+				Detected	NotDetected	NotDetected
9757_pos	361.731	1.9679	21.0379	21.2299	21.2102	21.3815	20.9615		21.4602	14.4852	13.2119	12.7763	11.4782	10.5699		10.617	12.0203	15.8021	17.2959	12.0902	15.6722		13.5812	+				Detected	NotDetected	NotDetected
9761_pos	772.028	1.968	18.6566	18.8732	19.0265	18.8197	19.0069		19.0914	13.6277	9.28475	16.6896	15.3743	9.24565		16.1504	15.9697	13.9624	16.0068	16.0436	15.6581		16.9155	+				Detected	NotDetected	NotDetected
9762_pos	753.612	1.968	19.9222	19.9591	19.7515	20.1766	19.9766	20.5625	20.3134	17.3854	19.7652	18.525	19.0589	17.3936		19.6489	20.9565	20.5816	19.5935	21.0709	21.0956	21.0925	21.03	+				NotDetected	NotDetected	NotDetected
9763_pos	273.678	1.9681	21.5883	21.6794	21.4979	21.722	21.5564		21.7388	14.7002	15.2754	16.9661	13.7905	14.2888		17.7672	16.1946	13.6914	10.8203	12.6363	14.6487		13.4283	+				Detected	NotDetected	NotDetected
9776_pos	806.57	1.9683	26.9635	26.9646	26.9191	27.0506	26.9961		26.8959	18.7932	21.6786	19.0572	20.6624	19.6118		22.4553	14.8628	17.5911	15.4078	17.732	17.9015		14.642	+/-	[M+H]+, [M+Acetate]-			Detected	Detected	NotDetected
9788_pos	808.584	1.9686	26.8073	26.7684	26.6943	26.8728	26.8036		26.7235	18.5881	21.1243	18.8526	20.4011	18.9925		21.9268	16.2913	18.0572	11.9809	13.235	17.98		10.8713	+/-	[M+H]+, [M+Acetate]-			Detected	NotDetected	NotDetected
9791_pos	383.744	1.9689	21.1891	21.1633	21.0108	21.2739	21.123		21.5769	15.0514	14.2969	10.0191	15.416	12.9544		16.3785	17.6939	15.5416	16.0361	16.4086	12.8818		13.3487	+				Detected	NotDetected	NotDetected
9797_pos	768.589	1.9695	24.7358	24.6648	24.6323	24.7897	24.7155		24.6836	17.4454	17.2836	17.5602	18.6751	16.65		18.6613	14.8686	17.4566	10.5444	14.9515	17.3905		13.4808	+				Detected	NotDetected	NotDetected
9802_pos	636.411	1.9699	22.587	22.7925	22.4928	22.8314	22.6684		22.8562	14.3249	13.147	15.9304	16.9907	10.0659		12.6542	17.7177	17.063	17.0731	14.7422	10.4612		11.6235	+				Detected	NotDetected	NotDetected
9809_pos	678.428	1.9703	25.8672	26.0019	25.7335	26.0207	25.8838		25.9823	15.6534	5.73848	16.7633	14.4635	6.56388		16.5773	14.0878	17.4105	15.6207	17.3875	13.2754		17.6862	+/-	[M+NH4]+, [M+Acetate]-			Detected	NotDetected	NotDetected
9811_pos	606.406	1.9706	19.9893	20.1937	19.999	20.2066	19.9953		20.168	15.1378	15.9256	15.1121	17.4808	11.1344		15.6454	16.7644	13.6662	12.1636	16.6993	17.783		14.759	+				Detected	NotDetected	NotDetected
9833_pos	743.383	1.971	19.3552	19.6094	19.2297	19.6251	19.5115		19.7437	8.99204	13.9611	14.6537	14.2293	14.5952		16.3228	13.7919	13.7139	14.9391	14.0041	12.4205		14.3319	+				Detected	NotDetected	NotDetected
9851_pos	317.704	1.9712	21.1357	21.151	20.9747	21.174	21.201		21.5892	13.0317	12.4497	13.7626	9.66512	12.2221		16.9206	15.9433	12.8716	17.227	17.3539	15.4376		14.2315	+				Detected	NotDetected	NotDetected
9861_pos	405.757	1.9713	20.6833	20.9263	20.7755	20.7983	20.5917		21.0204	16.6781	13.1131	14.8236	14.6142	11.0932		13.1421	15.9944	14.0303	16.4443	11.5348	12.7634		17.2017	+				Detected	NotDetected	NotDetected
9917_pos	831.435	1.9715	19.7695	19.7641	19.3399	19.6752	19.9822		20.037	15.2525	13.23	12.446	13.5417	14.1344		16.3995	16.045	14.5937	13.8606	12.8963	11.3383		11.7186	+				Detected	NotDetected	NotDetected
9918_pos	722.454	1.9715	25.2478	25.3636	25.1125	25.4112	25.1957		25.3793	15.9745	13.5729	13.3619	11.696	15.8161		14.2522	13.9738	15.5356	16.4794	16.9854	14.1012		14.829	+/-	[M+NH4]+, [M+Acetate]-			Detected	NotDetected	NotDetected
9937_pos	275.185	1.9717	22.2242	22.0281	21.8813	22.1087	22.4729	17.4798	21.652	19.3014	21.3014	19.4938	21.6222	20.168	20.161	22.8236	22.2217	22.2891	22.5157	22.2796	22.4561	18.2018	22.353	+				Detected	NotDetected	NotDetected
9938_pos	815.462	1.9717	20.223	20.2629	19.7542	20.3508	20.1929		20.4008	11.4715	13.6773	11.0983	11.3414	10.2591		17.2229	14.123	16.2364	15.7873	17.4823	16.2972		12.0509	+				Detected	NotDetected	NotDetected
9940_pos	680.439	1.9718	22.2565	22.3764	22.2253	22.409	22.236		22.535	9.38363	8.40879	14.5395	10.2194	14.5697		15.9941	11.5858	11.2195	14.3716	16.9795	16.4567		13.1816	+				Detected	NotDetected	NotDetected
6682_pos	858.589	1.9725	20.7014	20.5638	20.7924	20.9331	20.4899		20.8495	14.5458	16.6412	17.0384	15.3992	11.7782		14.0122	17.0496	13.0787	14.0438	16.7186	12.6202		16.4262	+				Detected	NotDetected	NotDetected
9965_pos	787.41	1.9725	19.8539	19.4779	19.3653	19.8508	19.9136		19.8503	15.2588	16.7434	13.3007	14.2763	11.6189		15.4909	13.2147	13.9037	13.1016	12.2711	15.6577		16.7114	+				Detected	NotDetected	NotDetected
9987_pos	771.436	1.9729	19.8562	20.203	19.7349	20.2325	20.1709		20.3111	16.6159	12.1837	15.9199	17.9274	8.55718		16.7177	15.8613	14.9325	17.4798	11.4142	12.0242		13.5501	+				Detected	NotDetected	NotDetected
9988_pos	436.284	1.973	23.9081	23.9572	23.7363	23.9127	23.8327		24.358	11.6465	10.8381	12.9599	15.1489	15.5965		16.3539	16.9069	14.4302	11.2411	13.5275	15.8099		14.5384	+				Detected	NotDetected	NotDetected
9991_pos	95.0592	1.9733	19.8796	20.0788	19.816	19.9729	19.6665		18.079	16.6895	15.9029	10.5339	13.2059	15.4879	19.7868	14.0474	20.0629	20.6513	20.4241	20.1593	20.2114	20.2376	20.4818	+				NotDetected	NotDetected	NotDetected
9997_pos	167.106	1.9737	22.5139	22.5785	22.3399	21.9879	22.2255	22.7429	22.4203	23.1676	21.8725	23.2231	25.0593	23.6308		23.7374	23.2599	23.504	23.3625	23.1671	23.4729		23.5964	+/-	[M+H]+, [M+Acetate]-	low score: 6-Pentyl-2H-pyran-2-one	low score: 6-Pentyl-2H-pyran-2-one: [M+H]+: 0.458	NotDetected	Detected	Detected
10001_pos	875.461	1.9738	19.6173	19.5725	19.0347	19.7209	19.5486		19.8621	16.8732	9.03647	11.7643	6.99327	13.4678		12.4432	16.4499	11.2445	12.6422	16.2343	14.2828		15.5377	+				Detected	NotDetected	NotDetected
10004_pos	1216.83	1.9739	19.0293	18.9757	18.8783	19.1626	18.7164		18.9525	15.7227	13.2809	9.97097	16.447	14.0263		9.22647	16.9046	14.9761	16.1534	13.4389	17.6734		15.36	+				Detected	NotDetected	NotDetected
10005_pos	732.552	1.974	24.1802	24.1055	24.1865	24.323	24.3002		24.0874	17.7472	17.1888	17.4688	19.0743	16.9215		18.5394	16.7619	16.9179	12.8925	16.7355	12.7188		14.9716	+				Detected	NotDetected	NotDetected
11173_pos	427.771	1.9748	20.2493	20.1966	20.1053	20.3118	20.2364		20.7096	10.4331	16.3193	16.1334	13.8494	9.25396		9.24313	14.8636	13.6694	14.8162	10.6044	14.514		17.1155	+				Detected	NotDetected	NotDetected
10012_pos	212.165	1.975	23.4608	23.7639	21.3239	23.656	23.1109	20.904	22.9386	17.4367	20.5221	17.2866	25.422	24.707	20.7178	24.7389	20.7897	20.6685	21.6802	21.0372	22.2995	20.6914	23.0167	+	[M+NH4]+	low score: 5-isopropenyl-2-methyl-2-cyclohexen-1-yl acetate	low score: 5-isopropenyl-2-methyl-2-cyclohexen-1-yl acetate: [M+NH4]+: 0.587	Detected	NotDetected	NotDetected
10014_pos	838.544	1.975	20.5202	20.5076	20.3311	20.6167	20.3559		20.5133	14.4842	12.7721	14.5467	14.5361	15.9142		17.3837	15.1106	17.0123	9.46885	13.7894	14.2863		14.7453	+				Detected	NotDetected	NotDetected
10018_pos	766.481	1.9752	25.0369	25.1218	24.9181	25.1944	25.0882		25.2007	14.3152	15.9741	16.6532	17.4096	15.7927		10.5338	16.1796	13.235	11.1227	17.6107	15.8488		15.5297	+				Detected	NotDetected	NotDetected
10023_pos	859.491	1.9759	20.201	20.1758	19.6612	20.2297	20.0818		20.3892	13.8112	12.2063	12.0288	10.7265	15.9851		16.8052	13.6866	12.677	15.1939	16.0329	17.6403		10.8733	+				Detected	NotDetected	NotDetected
10031_pos	794.046	1.9766	18.5395	18.5781	18.7039	18.9131	18.5378		18.4739	11.2191	15.9221	14.8989	9.5167	11.4978		16.3157	13.3995	18.1058	15.0823	16.9724	18.0381		17.6976	+				Detected	NotDetected	NotDetected
10041_pos	754.539	1.977	21.4156	21.2687	21.2623	21.5012	21.2096		21.3546	15.5634	14.9526	11.1868	16.2759	10.047		14.1827	15.8013	17.8966	13.3799	9.61008	12.6345		9.74999	+				Detected	NotDetected	NotDetected
10040_pos	152.108	1.9771	21.4547	21.1897	21.0605	21.3516	21.2829		21.3684	20.3595	20.0695	19.7776	20.3563	16.9802	21.6552	20.3883	19.0176	19.5914	18.545	18.2799	19.5419		18.6291	+				Detected	NotDetected	NotDetected
10043_pos	756.554	1.9771	24.5666	24.5384	24.4549	24.6915	24.5619		24.5326	18.1718	17.051	17.4376	19.6111	17.3846		18.4909	15.7521	16.0723	16.8072	17.4166	13.9713		10.4164	+/-	[M+H]+, [M+Acetate]-			Detected	NotDetected	NotDetected
10045_pos	637.47	1.9771	15.506	14.3401	16.3407	17.283	17.1063		16.432	11.0204	14.2226	16.9859	13.7214	12.1799		12.9173	18.8249	24.2306	21.5977	21.1352	22.4383	18.807	21.4951	+				NotDetected	NotDetected	Detected
10051_pos	342.247	1.9773	20.7969	20.9972	20.7437	20.9681	20.632		21.0934	19.5039	20.0029	19.4255	18.2476	19.839	20.2946	21.2313	20.9242	21.2929	20.8077	21.1842	21.0712		21.0848	+				Detected	NotDetected	NotDetected
10062_pos	792.587	1.9782	23.371	23.3398	23.2077	23.3791	23.3329		23.3562	14.9662	15.07	13.1791	16.0572	9.94831		16.8728	15.0045	17.8053	12.4501	17.6308	16.8798		17.8275	+				Detected	NotDetected	NotDetected
10064_pos	140.081	1.9783	19.3895	19.3746	20.6415	20.3047	20.2158		20.4406	16.5314	16.8487	15.7594	15.5583	15.0997		14.0702	17.2503	10.4251	16.7333	12.8314	16.0842		12.9235	+				Detected	NotDetected	NotDetected
10065_pos	766.574	1.9783	24.4663	24.4157	24.3868	24.552	24.4996		24.4698	12.5291	16.6359	16.1384	11.6463	14.5976		11.381	16.5633	15.1158	10.9778	16.7891	15.5438		15.5294	+				Detected	NotDetected	NotDetected
10074_pos	794.605	1.9789	24.5891	24.5695	24.4466	24.6595	24.5697		24.6148	15.6577	14.3144	14.9609	17.0385	15.7298		15.2255	13.3789	15.4699	8.51054	16.7192	16.3906		14.7757	+				Detected	NotDetected	NotDetected
10899_pos	126.094	1.9795	15.4198	16.6874	16.157	16.1748	17.0092	19.1701	16.9957	18.604	18.3775	18.6041	19.6379	17.7592		19.3738	19.4885	19.8666	19.4313	19.2138	19.503		18.6051	+				NotDetected	NotDetected	Detected
10086_pos	970.618	1.9801	18.8763	19.1096	18.859	19.1334	18.8823		19.0879	15.9565	14.6122	14.4829	15.6415	7.76914		15.7843	16.9339	13.9831	14.3984	16.5789	17.4444		14.0859	+				Detected	NotDetected	NotDetected
10085_pos	560.867	1.9802	18.8722	18.9394	18.4348	18.5391	18.7842		18.9297	15.3413	15.6943	16.3602	16.7249	11.1898		16.9725	17.3476	15.8233	14.3612	15.0349	14.3302		15.2636	+				Detected	NotDetected	NotDetected
10088_pos	963.513	1.9803	18.4938	18.4196	18.3041	18.5781	18.8853		18.859	16.3598	12.3383	14.7735	14.627	13.8087		16.3567	13.7671	15.1598	15.6251	17.0927	16.2796		14.0176	+				Detected	NotDetected	NotDetected
10089_pos	810.507	1.9803	25.1455	25.2045	25.0156	25.2355	25.1534		25.2453	14.0338	14.8157	16.1829	15.2813	13.5982		12.685	16.5483	14.1725	16.1645	15.5728	16.1067		9.32602	+				Detected	NotDetected	NotDetected
10090_pos	214.145	1.9804	20.2313	20.2683	18.5531	18.5134	19.2197	20.0419	18.9788	19.5818	18.2383	18.3674	20.6394	18.8553	18.9258	19.1955	19.2984	20.7567	18.5304	18.6321	19.1893		18.637	+				NotDetected	NotDetected	NotDetected
10091_pos	926.592	1.9806	19.5128	19.6483	19.4265	19.7487	19.5423		19.5036	16.1324	16.0839	16.0261	11.1695	14.6679		17.1356	13.9881	14.5441	14.4012	17.2935	15.167		17.0533	+				Detected	NotDetected	NotDetected
10092_pos	406.44	1.9806	16.3184	17.2647	16.9475	16.2074	16.3363		15.2401	12.7971	16.0297	16.3468	17.5448	14.0279		16.6247	18.7846	18.8613	18.7771	18.5199	19.2648	19.8249	18.5831	+				NotDetected	NotDetected	NotDetected
10093_pos	730.538	1.9806	22.5027	22.4281	22.3584	22.618	22.4263		22.4116	16.4073	14.1635	11.9561	13.0897	11.9926		15.4312	13.9308	17.405	17.1976	14.1296	15.4743		13.6109	+/-	[M+H]+, [M+Acetate]-			Detected	NotDetected	NotDetected
10095_pos	270.277	1.9807	18.2318	18.0724	18.8305	19.0848	18.8709		18.9038	18.1035	18.0914	18.0147	19.2906	17.2938		19.0667	19.1232	18.2965	18.9596	18.6797	19.151	19.6583	18.8082	+				NotDetected	NotDetected	NotDetected
10097_pos	854.535	1.9811	24.9954	25.0439	24.9171	25.1599	25.0731		25.135	14.9474	13.3024	10.6525	12.4697	12.0694		16.8782	16.6203	17.138	17.2447	17.6259	10.7181		17.2935	+				Detected	NotDetected	NotDetected
10111_pos	449.785	1.9824	19.7432	19.6868	19.5947	20.0293	19.7862		20.2082	16.3967	13.2301	10.2414	14.1787	15.5158		14.3381	13.7189	15.0437	16.6656	12.5469	14.7364		16.8417	+				Detected	NotDetected	NotDetected
10112_pos	617.998	1.9824	20.6471	20.6044	20.4961	20.5534	20.5108		20.603	15.0371	14.0429	12.4183	16.9947	10.8133		17.3092	6.88679	12.5469	14.4825	16.8689	12.1993		17.2266	+				Detected	NotDetected	NotDetected
10243_pos	538.353	1.9826	19.7365	19.6776	19.5315	19.6341	19.4395		20.0647	14.9148	13.5917	16.3751	13.8559	14.3612		16.7424	16.7187	11.6529	10.5844	16.3	17.2131		17.6127	+				Detected	NotDetected	NotDetected
10120_pos	742.636	1.9828	16.7823	17.2903	16.9602	14.2581	17.253	19.6045	17.3374	17.9217	18.8903	18.6467	19.113	17.1315		20.284	19.4706	20.3714	19.8631	19.4572	20.0004	18.1037	19.6891	+				NotDetected	NotDetected	NotDetected
10123_pos	608.249	1.9831	20.8858	20.7624	19.5263	21.2567	20.9418		20.4392	12.1955	13.7255	17.0742	13.804	10.1171		7.93906	10.845	17.7588	13.857	16.4965	14.3784		12.5505	+				Detected	NotDetected	NotDetected
10299_pos	133.141	1.9831	19.1709	19.1717	18.9229	19.3916	19.184		19.3881	13.8096	15.2571	13.4952	14.8402	6.62178		7.1512	20.2146	20.7638	21.542	19.5713	19.6965		18.3299	+				Detected	NotDetected	Detected
10124_pos	760.584	1.9832	27.6181	27.5229	27.5634	27.8011	27.9394		27.5592	18.1137	20.2679	18.5807	20.131	18.7782		21.3179	14.3182	15.5505	11.8568	16.8321	17.7561		16.271	+				Detected	NotDetected	NotDetected
10137_pos	834.601	1.9853	24.5376	24.5342	24.5362	24.6755	24.7472		24.6142	14.9159	14.4061	13.6232	17.6968	15.6244		11.8379	11.3832	16.1402	14.6366	10.7462	17.0535		15.4138	+				Detected	NotDetected	NotDetected
10140_pos	810.6	1.9856	26.9808	26.9441	26.9217	27.0748	27.1919		26.9961	18.1509	18.8887	18.2998	17.9446	17.6398		19.8464	13.5371	13.6007	15.0967	16.0612	17.4832		17.7582	+				Detected	NotDetected	NotDetected
10142_pos	797.604	1.9857	22.0827	22.1062	21.9855	22.1635	22.1023		22.0361	12.1649	12.9369	13.3847	16.3482	15.2507		16.1963	12.7454	16.0709	15.7844	16.2403	11.1443		13.4393	+				Detected	NotDetected	NotDetected
10155_pos	947.539	1.9865	18.9781	19.2733	18.6694	19.1376	19.4491		19.4477	8.58877	14.4508	13.3007	12.6492	15.6803		11.3662	16.0533	17.4867	8.2385	13.6047	17.0617		13.9547	+				Detected	NotDetected	NotDetected
10157_pos	340.319	1.9869	14.3696	16.2083	16.3633	16.6726	16.437	19.3259	18.0073	9.23216	9.75612	12.6311	17.183	10.7231		15.4192	19.4879	19.4015	20.0594	19.4828	20.1104	20.6376	19.2702	+				NotDetected	NotDetected	NotDetected
10158_pos	217.156	1.9872	17.0602	16.1156	15.3603	17.0939	16.1665		16.027	17.8391	19.9452	18.4984	19.094	17.2452		21.484	21.4994	19.4552	21.31	20.5445	22.0562	21.8288	21.172	+				NotDetected	NotDetected	NotDetected
10160_pos	742.574	1.9872	22.8065	22.7505	22.7065	22.956	22.9056		22.7533	13.1085	15.4122	16.1011	13.9532	14.3354		17.3953	13.465	16.2772	9.63288	14.9403	12.1821		13.8956	+				Detected	NotDetected	NotDetected
10163_pos	480.31	1.9878	24.1992	24.13	24.0548	24.3426	24.3205		24.4509	5.51096	9.90881	16.0642	17.6924	13.5572		11.2326	17.3206	17.6393	13.1036	15.1915	15.4378		15.8696	+/-	[M+H]+, [M-H]-			Detected	NotDetected	NotDetected
10168_pos	798.599	1.988	21.7065	21.7037	21.6716	21.8184	21.758		21.6951	12.3946	14.5692	16.2665	15.8665	14.8342		15.483	11.8289	17.1895	11.5366	16.6894	12.5075		9.08173	+				Detected	NotDetected	NotDetected
10178_pos	898.559	1.9888	24.6492	24.7044	24.5059	24.7789	24.7443		24.7483	14.8143	11.1874	11.8695	14.3993	13.2366		14.0657	13.022	13.4181	14.5816	16.4337	15.6338		15.5886	+/-	[M+NH4]+, [M+Acetate]-			Detected	NotDetected	NotDetected
10180_pos	772.587	1.989	23.5358	23.391	23.3985	23.5716	23.6032		23.4293	15.6956	11.0381	12.6388	18.0883	13.4038		17.6386	15.2326	15.775	10.7166	12.862	15.8181		17.0411	+				Detected	NotDetected	NotDetected
10184_pos	463.845	1.9894	18.1018	18.9239	19.2138	19.2632	19.1532	18.3987	19.4327	17.864	18.3411	18.2166	19.1989	16.8841		19.7437	19.2162	19.1266	18.9822	19.041	19.2146	18.1383	19.3973	+				NotDetected	NotDetected	NotDetected
10185_pos	471.798	1.9897	19.0997	19.1758	19.0836	19.2478	19.2234		19.2364	16.5354	13.5896	14.2809	12.1199	13.9358		15.8058	15.947	17.9956	17.3774	8.11154	15.3251		13.5411	+				Detected	NotDetected	NotDetected
10194_pos	942.585	1.9912	24.1637	24.2007	23.9937	24.256	24.2373		24.2907	12.9954	13.8111	11.9344	13.2056	10.756		16.2203	11.2047	17.9775	14.6129	16.8188	15.7773		13.8908	+				Detected	NotDetected	NotDetected
10193_pos	160.132	1.9913	18.3703	18.5263	17.6941	17.9696	18.0249	18.4457	18.1842	18.9404	18.1045	18.2022	20.2562	17.9892		19.4579	18.9596	18.2461	18.6173	18.5731	19.3534		19.0284	+				NotDetected	NotDetected	Detected
10197_pos	1014.64	1.9915	18.6495	18.6396	18.3945	18.3513	18.4141		18.438	12.879	15.4305	12.0743	12.9811	13.6698		16.9372	16.5951	16.4463	12.6912	15.9054	15.821		16.3526	+				Detected	NotDetected	NotDetected
10312_pos	306.278	1.9924	19.5849	18.8672	19.1266	19.2281	18.4416	18.826	19.1044	18.503	18.366	18.4857	18.3032	17.4207		20.0871	19.8717	19.3215	19.3465	20.0945	20.1275	20.9462	19.9375	+				NotDetected	NotDetected	NotDetected
10207_pos	384.752	1.9925	18.039	18.1641	18.1013	18.2719	18.1087		18.4182	13.7142	9.11271	15.0968	17.6763	7.70595		14.709	13.0431	16.8474	15.7686	14.9589	13.1117		11.999	+				Detected	NotDetected	NotDetected
10217_pos	186.114	1.994	20.5359	20.6233	20.5132	20.301	20.337	20.7919	20.388	21.436	20.1762	22.182	22.3641	20.2883	21.8585	21.5902	21.354	22.4409	21.0956	21.2358	21.566		21.3405	+				NotDetected	NotDetected	NotDetected
10225_pos	746.574	1.9948	21.9995	22.0372	21.9643	22.235	22.1921		21.9148	15.9084	16.7494	16.3267	13.5136	14.665		17.7831	10.6606	17.464	17.2805	12.5206	13.6434		12.4307	+				Detected	NotDetected	NotDetected
10755_pos	435.176	1.9949	16.6361	17.0511	16.9093	17.0599	17.2212		17.0204	18.9032	18.275	17.7879	19.7254	18.7119	19.0783	19.8385	19.526	19.4938	20.1422	19.2586	19.8968		19.637	+				NotDetected	NotDetected	NotDetected
10228_pos	986.611	1.9955	23.5802	23.5627	23.4073	23.7203	23.7519		23.6843	10.6974	11.5678	16.6143	13.5522	9.33379		17.8305	12.1038	13.7679	16.2469	17.0774	17.4493		17.6788	+/-	[M+NH4]+, [M+Acetate]-			Detected	NotDetected	NotDetected
10242_pos	604.893	1.9986	18.616	18.7062	18.5366	18.8498	18.9346		19.0739	13.9572	10.8372	11.4107	17.5268	15.1444		12.3654	13.6082	16.4401	11.3603	15.5529	11.4177		15.2984	+				Detected	NotDetected	NotDetected
10246_pos	659.333	1.9989	17.9734	18.0672	18.2226	18.2667	18.2989		18.3418	15.6433	15.2708	13.9723	16.268	15.048		17.42	14.0877	15.3752	15.1255	16.2149	12.0581		8.50157	+				Detected	NotDetected	NotDetected
10250_pos	524.337	1.9995	24.286	24.2375	24.0693	24.4877	24.5437		24.6137	15.3382	12.0475	16.9522	14.8624	11.0518		14.2462	12.9612	15.3328	14.7339	16.6627	13.9212		16.8	+				Detected	NotDetected	NotDetected
10252_pos	836.614	1.9997	23.2502	23.2999	23.3348	23.3994	23.5425		23.3607	13.1236	16.8465	13.3127	12.0373	13.1417		15.8226	12.5615	15.3608	12.1793	12.5267	17.9892		11.2934	+				Detected	NotDetected	NotDetected
10262_pos	812.613	2.0006	24.4377	24.407	24.3968	24.6099	24.7713		24.5473	13.8081	9.57301	9.35376	16.8517	14.8633		14.2446	17.3988	13.5496	11.4481	15.0046	17.6864		16.1445	+				Detected	NotDetected	NotDetected
10263_pos	322.346	2.0007	18.6718	18.5963	18.5272	18.7393	18.5457		18.6144	16.7405	12.3681	16.2511	13.4478	13.382		16.13	18.4251	18.9258	18.6003	18.2143	18.6519	19.4008	18.5502	+				NotDetected	NotDetected	NotDetected
10266_pos	1030.64	2.0013	23.1474	23.1066	22.9068	23.2657	23.2929		23.3311	14.2379	15.3144	12.9319	17.1999	11.8692		12.1375	17.1534	17.5591	11.5853	17.2676	16.6118		11.3653	+/-	[M+NH4]+, [M+Acetate]-			Detected	NotDetected	NotDetected
10947_pos	160.097	2.0016	18.9519	20.0238	17.4051	18.3169	19.1418	18.7803	18.3289	18.5056	18.4702	18.1939	20.3211	18.4538	19.8605	19.8165	20.1639	20.276	19.9681	19.8163	19.7916		19.8434	+				NotDetected	NotDetected	Detected
10273_pos	914.587	2.002	18.072	17.7447	17.5462	17.8698	17.8091		18.1448	12.7458	12.129	16.9216	13.992	11.94		9.84933	16.2372	16.8236	16.0466	12.868	13.32		17.8328	+				Detected	NotDetected	NotDetected
10274_pos	1074.67	2.0021	22.9136	22.7717	22.6894	22.8744	23.059		23.1437	14.6647	15.5953	11.7333	17.1137	15.9854		16.0686	14.1499	17.1471	11.826	10.6498	16.5994		16.7478	+/-	[M+NH4]+, [M+Acetate]-			Detected	NotDetected	NotDetected
10279_pos	1077.67	2.0029	18.7652	18.4872	18.6857	18.7198	18.6879		18.8197	15.4195	6.01781	10.9255	15.9621	13.0484		14.4553	17.4626	13.8288	16.4832	12.4916	14.7188		17.664	+				Detected	NotDetected	NotDetected
10284_pos	116.071	2.0034	23.0167	23.0423	22.5076	22.8327	22.5213	23.5278	22.7798	24.2717	22.7353	23.9782	25.2743	22.5532	25.4967	24.0465	23.5944	24.4665	23.4982	23.0451	23.9805	20.9486	23.5528	+				NotDetected	NotDetected	Detected
10296_pos	336.361	2.0051	18.2139	18.4646	17.95	18.4059	18.1751		18.1357	12.6268	11.7884	14.8451	14.4651	10.385		15.1792	18.616	18.9888	19.0419	18.534	18.9529	19.4612	18.681	+				NotDetected	NotDetected	NotDetected
11351_pos	332.331	2.0059	21.8457	21.5247	21.3742	21.5498	21.2056		21.4547	18.6112	19.7124	19.209	18.9925	17.8881	18.5404	21.8623	21.68	22.1361	22.0462	22.6486	21.7852	22.7332	21.8457	+				Detected	NotDetected	NotDetected
10308_pos	257.184	2.0068	17.1555	16.5041	16.606	16.5354	15.9359		17.0261	15.0964	14.7174	13.6611	14.1226	15.7788		18.0052	21.1296	20.4574	20.7299	21.0177	21.9631		19.0473	+				NotDetected	NotDetected	Detected
10313_pos	1118.69	2.0074	22.8045	22.5611	22.4738	22.698	22.9584		23.0053	6.29364	13.1693	17.0838	14.0322	13.2545		12.8252	15.5629	17.9618	14.1426	13.2803	17.8272		13.9852	+/-	[M+NH4]+, [M+Acetate]-			Detected	NotDetected	NotDetected
10316_pos	530.357	2.0078	21.7972	21.9679	21.8572	22.0562	21.8951		18.3501	16.2949	16.0186	15.1949	13.1992	13.6358		9.86382	16.772	17.5272	10.879	15.4714	12.6042		13.4446	+				Detected	NotDetected	NotDetected
10318_pos	670.431	2.008	19.3465	19.4207	19.2242	19.3959	19.3508		19.3296	8.44113	13.7336	15.0973	17.9859	15.0354		16.6822	17.1577	12.8924	10.6141	17.3009	17.654		16.0349	+				Detected	NotDetected	NotDetected
10320_pos	568.363	2.0082	24.3517	24.1406	24.1492	24.4475	24.6193		24.7355	14.4874	15.5187	11.277	16.4927	11.6707		15.2393	17.6484	15.1202	16.1254	10.8946	12.89		14.2355	+/-	[M+H-H2O]+, [M+Acetate]-			Detected	NotDetected	NotDetected
10332_pos	326.377	2.0093	18.7498	18.0163	18.0776	18.3488	18.5069	20.1597	18.7542	19.6884	19.7276	19.8361	20.6219	18.838		20.5935	18.6787	20.0311	19.9728	20.0953	19.4538	20.1921	19.5929	+				NotDetected	NotDetected	NotDetected
10905_pos	507.279	2.0101	20.9695	20.9302	20.3839	21.0893	21.1237		21.2763	16.8173	12.2473	15.4228	15.5104	11.2383		14.4882	16.7128	13.5618	13.9128	15.1936	14.0076		13.7743	+				Detected	NotDetected	NotDetected
10342_pos	648.919	2.0103	19.0642	18.7119	18.5719	18.9832	18.7028		18.7653	15.8125	14.231	15.5648	16.0572	10.1292		13.7989	13.953	13.401	16.9994	15.9573	12.561		14.2912	+				Detected	NotDetected	NotDetected
10352_pos	1121.69	2.011	18.8364	18.8312	18.6209	18.8873	18.8783		18.985	14.1302	16.7142	14.6581	16.5117	7.9298		15.1433	15.4821	11.6269	11.8651	13.6456	15.2926		15.6052	+				Detected	NotDetected	NotDetected
10354_pos	292.263	2.0118	20.7698	19.5205	19.8943	20.4189	19.3392	18.0084	19.6483	19.7085	18.616	17.4143	19.9209	18.0784		18.4659	20.6816	19.13	19.2454	21.2679	21.0288	21.3416	20.3595	+				NotDetected	NotDetected	NotDetected
10357_pos	655.118	2.0122	15.8803	16.2113	17.0029	17.0977	16.1736	17.7103	17.1525	17.6987	16.9734	17.3234	18.6417	16.8334	17.6078	18.4859	17.9968	18.8903	17.9401	18.0426	18.1324		18.4806	+				NotDetected	NotDetected	Detected
10367_pos	783.662	2.014	16.7224	15.7268	16.4084	17.0356	17.2627	18.0457	15.881	11.2495	14.3932	15.4649	14.8434	14.9828		15.6558	17.871	18.8322	18.3617	17.9512	18.3926		18.1871	+				NotDetected	NotDetected	Detected
10369_pos	360.362	2.0141	20.094	19.8948	20.0598	20.0717	20.0041		19.8327	17.4589	18.6902	18.3173	18.7804	16.6732		20.4161	19.9297	19.9011	19.5775	20.6079	20.2698	20.8304	20.0306	+				Detected	NotDetected	NotDetected
10372_pos	1162.72	2.0147	22.63	22.3107	22.2929	22.4443	22.7395		22.8236	12.6958	12.2803	15.5311	16.9256	12.2383		5.53088	14.5364	14.8486	17.0488	15.675	13.1044		11.4208	+				Detected	NotDetected	NotDetected
10374_pos	590.877	2.0153	23.7464	23.3976	23.3728	23.716	23.9265		24.157	15.1246	14.8515	14.5832	17.5772	15.8158		11.0701	16.2738	13.194	16.6898	12.2924	13.3951		16.8866	+				Detected	NotDetected	NotDetected
10387_pos	245.136	2.0171	21.077	21.0825	21.1127	20.4706	20.8969		21.8963	19.4951	20.5274	19.1577	19.7039	19.5108	19.9757	22.2536	21.4935	20.4632	21.1879	21.4187	22.2729		21.4809	+				NotDetected	NotDetected	NotDetected
10388_pos	713.608	2.0175	17.1551	16.2473	15.3282	15.1225	16.1145	18.8343	16.8306	18.3132	18.2658	18.4494	19.3807	17.4091		19.3817	19.0695	19.6088	19.0545	18.9899	19.337	18.0187	18.8813	+				NotDetected	NotDetected	NotDetected
10395_pos	1206.74	2.0186	22.2575	21.8876	22.0236	22.1583	22.3412		22.4729	15.55	14.6504	9.99419	15.4895	10.7306		17.3715	16.0434	15.9826	15.1485	16.0213	17.5484		13.8729	+				Detected	NotDetected	NotDetected
10401_pos	490.459	2.0195	20.5821	20.0036	20.2474	20.3428	20.5023	19.7695	20.6715	17.3959	19.151	18.5198	19.1015	17.3885		19.8446	20.5716	20.4421	20.11	20.7107	20.7959	21.0971	20.905	+				NotDetected	NotDetected	NotDetected
10411_pos	1250.77	2.0206	21.8913	21.3683	21.5678	21.6937	21.7675		21.9307	15.6563	15.9763	11.2956	12.2936	13.0359		13.673	16.9629	14.3966	15.5385	10.6868	10.73		13.7935	+				Detected	NotDetected	NotDetected
10449_pos	634.903	2.0268	23.6731	23.1411	23.3107	23.5783	23.8923		23.9945	11.5502	15.7753	16.7922	15.218	12.7764		17.4911	7.95522	13.1338	11.5743	13.2982	12.8403		13.9457	+				Detected	NotDetected	NotDetected
10457_pos	298.346	2.0281	18.9062	18.7998	18.8405	18.35	18.2363	19.7862	18.6914	17.8835	19.0284	18.4561	19.2539	16.6752		19.7948	18.9972	19.4691	19.8818	19.0984	18.8239	20.2912	18.8732	+				NotDetected	NotDetected	NotDetected
10458_pos	633.994	2.0282	18.9681	18.8641	18.8518	19.1635	19.2202		19.0275	11.9019	16.0362	14.7528	13.4435	11.6434		14.3066	16.1127	17.2759	16.0993	17.1909	17.9753		13.5668	+				Detected	NotDetected	NotDetected
10460_pos	404.195	2.0283	18.741	18.9577	18.7716	18.3169	18.6341		18.5868	13.2153	16.6293	15.8916	11.8304	11.5692		16.4125	9.10865	17.5651	10.8989	16.7487	12.4312		16.7566	+				Detected	NotDetected	NotDetected
10462_pos	656.415	2.0288	23.9808	23.4553	23.6742	23.7405	24.2202		24.1424	14.6922	10.8785	13.2659	16.5486	11.0191		15.8969	15.7814	16.4707	12.788	12.6209	13.7672		16.5598	+				Detected	NotDetected	NotDetected
10466_pos	1294.79	2.0299	21.3665	20.8641	20.9735	21.0457	21.3769		21.2124	15.5072	15.0905	15.5314	17.5675	10.142		12.6385	16.4529	16.3289	16.3867	13.5898	18.0667		13.8381	+				Detected	NotDetected	NotDetected
10469_pos	304.299	2.0312	19.8893	19.3141	19.7782	20.0284	19.555	19.1207	19.6856	17.5147	19.3036	18.2228	18.8281	16.9258		21.6951	20.3997	20.5957	20.0297	21.6147	20.1602		20.6962	+				NotDetected	NotDetected	Detected
10488_pos	1338.82	2.0329	20.6045	19.9999	20.3204	20.2706	20.579		20.2998	12.2696	15.5049	11.7675	16.3136	14.3761		15.5901	14.494	15.1379	13.8854	17.1417	17.8882		12.3601	+				Detected	NotDetected	NotDetected
10495_pos	312.36	2.0348	18.9365	19.6554	20.2186	19.0669	18.8186		20.2583	17.8759	19.2772	18.7437	18.8893	18.1992		20.3839	20.2152	20.3583	19.0879	20.3159	20.6063	21.4389	20.8672	+				Detected	NotDetected	NotDetected
10496_pos	346.311	2.0348	19.2862	18.7728	19.2035	19.0966	19.0089		19.2305	15.1855	13.4363	15.798	16.7623	13.9152		14.1399	20.0428	19.9206	19.7388	19.5315	19.8988		19.3552	+				NotDetected	NotDetected	Detected
10499_pos	334.31	2.0353	18.9681	18.4416	18.9131	19.0365	18.6424	19.4653	18.5818	18.4269	17.9841	18.2453	19.5688	17.6027		18.9925	20.5131	20.0209	20.0374	19.4361	20.5606		19.7014	+				NotDetected	NotDetected	Detected
11385_pos	297.134	2.0374	18.8692	19.0138	18.8853	19.1086	18.9804		19.1077	17.2901	17.8758	18.0047	18.4785	16.5217		19.2743	15.8144	17.8329	14.5556	14.6838	14.4489		15.26	+				Detected	NotDetected	NotDetected
10525_pos	328.232	2.0384	22.1604	22.2777	22.16	22.3923	22.1881		22.4994	15.9792	11.6931	16.3747	12.9149	15.1674		15.7864	17.9099	18.5701	17.8357	18.076	18.3182		18.1117	+				Detected	NotDetected	NotDetected
10527_pos	70.0663	2.0386	16.8687	16.2963	16.7124	16.6064	15.9174		15.9531	17.7665	17.3077	17.4398	18.9229	16.9942	18.548	18.2009	18.1855	18.5881	17.9986	17.9017	18.5327		18.2064	+				NotDetected	NotDetected	Detected
10528_pos	737.077	2.0388	16.2495	15.456	16.9592	17.1811	17.0995		15.967	17.1545	17.2547	17.4993	18.283	16.2356		18.5527	18.13	18.6317	18.0165	18.1358	18.4484		18.1979	+				NotDetected	NotDetected	Detected
7210_pos	480.513	2.0395	18.8863	18.9643	18.5904	18.3326	18.287	19.209	19.9939	18.4043	18.6507	18.6996	19.7813	17.6095		20.8768	19.6839	19.5731	19.6752	19.8488	20.0611	19.058	20.7484	+				NotDetected	NotDetected	NotDetected
10539_pos	1382.84	2.0413	19.7586	19.6597	19.4022	19.1147	19.4932		19.4221	16.2508	10.358	11.8456	16.6076	7.00503		14.0251	14.3294	14.767	13.665	16.1048	10.323		11.8526	+				Detected	NotDetected	NotDetected
10545_pos	458.965	2.042	19.1385	18.3617	18.8903	18.7619	19.4632		19.2407	16.7812	13.1973	11.9969	16.1045	15.9273		13.8055	16.6153	13.3746	14.5935	16.3535	15.2365		16.1173	+				Detected	NotDetected	NotDetected
10546_pos	72.0444	2.0423	19.5404	19.5769	19.4954	19.583	19.4935	19.9087	19.6101	19.841	19.0562	19.5623	21.1076	19.0801		20.6566	19.9491	20.4846	20.0988	20.0045	20.4606		20.1245	+				NotDetected	Detected	NotDetected
10557_pos	383.265	2.0443	20.0656	20.0087	18.112	18.3282	19.6517		20.1933	15.5181	11.3623	14.8215	12.0895	13.5097		15.7204	20.3204	18.516	20.3573	20.9454	20.7834		20.6433	+				Detected	NotDetected	NotDetected
10569_pos	660.577	2.0458	19.8233	19.6583	19.317	19.0845	18.8913		19.0149	17.5741	17.8328	17.7008	18.5367	16.8199		19.1205	16.9924	15.2227	16.2122	13.5733	17.9952		15.0223	+				Detected	NotDetected	NotDetected
10574_pos	340.393	2.0463	18.3389	18.6064	18.8953	18.2728	18.679	18.1757	19.086	18.5692	20.6527	18.9145	19.6314	17.4579		20.1742	18.7299	19.6543	18.0911	19.6851	22.0772	21.2891	20.1836	+				NotDetected	NotDetected	NotDetected
10650_pos	744.467	2.0505	21.9937	21.1387	21.4258	20.9918	21.834		21.4758	13.6024	15.6253	15.4291	14.9857	13.0658		17.1644	16.1218	11.9605	15.8369	11.8078	16.2862		13.1125	+				Detected	NotDetected	NotDetected
10602_pos	338.341	2.051	19.5056	21.4194	20.3728	19.6003	20.2991		20.4902	19.2545	21.0282	21.6994	19.5638	18.5869	18.7964	22.5161	22.3874	22.6175	23.3724	22.5601	22.7296		22.6799	+				Detected	NotDetected	NotDetected
10604_pos	473.641	2.0515	19.0211	18.9356	18.6233	19.1502	19.6388		19.1986	13.6145	15.2248	11.0198	14.2551	13.9215		16.9098	17.1338	12.6534	16.8002	16.8348	12.6009		13.8834	+				Detected	NotDetected	NotDetected
10605_pos	309.326	2.0516	20.5266	20.2794	20.1881	20.1589	20.8353	20.5803	20.861	17.9696	18.6353	18.3488	19.1679	17.3296		19.353	21.6144	20.7696	20.8873	21.3696	21.1498	22.2092	21.328	+				NotDetected	NotDetected	NotDetected
10607_pos	446.296	2.0527	19.6263	19.7471	19.5321	19.4693	19.4057		19.5531	15.3141	11.3478	13.1697	15.9251	12.8531		13.0849	15.5326	14.9401	16.1248	13.9618	14.9339		17.2288	+				Detected	NotDetected	NotDetected
10612_pos	786.6	2.0535	26.4445	26.4519	26.4188	26.4771	26.6786		26.2803	18.1552	19.4497	18.3983	19.2076	17.5115		18.4964	13.5809	18.0811	15.5356	12.0007	16.0544		15.4747	+				Detected	NotDetected	NotDetected
10613_pos	298.309	2.0538	18.1381	18.2116	18.0245	18.5793	18.1251		18.5531	7.11649	14.5739	13.8279	9.16759	10.4232		17.2419	13.8175	15.3452	15.0549	14.5149	14.1065		13.3607	+				Detected	NotDetected	NotDetected
10615_pos	838.626	2.054	20.7876	20.8275	20.7792	21.0186	21.1956		20.9489	13.067	13.197	16.3431	15.3637	12.0042		14.6423	12.7116	16.7869	17.54	14.7489	14.1606		12.0666	+				Detected	NotDetected	NotDetected
10750_pos	1095.67	2.0541	19.2258	19.1215	18.921	18.8641	18.9832		18.386	16.7227	12.6049	12.9663	15.866	15.2259		15.4222	8.82521	17.7645	17.3165	16.2356	10.0448		9.48476	+				Detected	NotDetected	NotDetected
10626_pos	159.113	2.0552	14.7684	17.0626	17.1898	15.2529	17.1187	19.1326	17.0872	19.8798	18.752	19.8353	21.1577	18.8915	20.6653	20.5709	20.1342	20.8539	20.0598	20.0397	20.4739		20.2009	+				NotDetected	NotDetected	Detected
10658_pos	135.1	2.0552	19.8848	19.8589	21.3344	19.938	19.9754		19.9726	18.9352	18.3443	19.0555	20.5858	17.8989		19.8763	19.9254	19.6758	19.1585	21.2733	19.6937	21.4933	19.5537	+				NotDetected	NotDetected	NotDetected
10652_pos	59.0603	2.0608	24.0431	24.0276	24.0276	24.1707	24.0193	23.8373	24.4496	24.3735	23.5964	24.0846	25.6695	23.5548	24.7746	24.8068	24.6	24.964	24.666	24.6118	24.8366		24.5817	+				NotDetected	NotDetected	Detected
10653_pos	284.33	2.0609	19.2478	18.5855	19.2855	19.4092	19.1585	19.184	19.3133	17.3617	19.2671	18.6509	19.4195	17.7874		21.5891	19.95	19.9408	18.6833	20.0879	20.4646	21.2823	20.3997	+				NotDetected	NotDetected	NotDetected
10659_pos	767.114	2.0629	15.8775	16.3277	15.9387	15.4834	17.2313		16.0857	17.6982	17.3396	17.2223	18.6624	16.6495		18.6587	18.3072	18.5943	18.5095	18.2791	18.5467	17.8502	18.4189	+				NotDetected	Detected	NotDetected
10662_pos	1067.64	2.0633	18.7254	18.8446	18.5518	18.8113	18.5644		18.5082	12.5363	13.0787	13.1633	17.5249	12.7726		10.3657	14.3779	17.0277	17.2455	16.7718	18.0322		16.606	+				Detected	NotDetected	NotDetected
10673_pos	788.495	2.066	20.9589	19.3973	19.7096	19.247	20.3574		19.7476	14.9734	15.6262	15.4434	16.8724	15.9411		16.0036	15.4596	15.3697	15.2697	16.2542	15.8949		13.3045	+				Detected	NotDetected	NotDetected
10324_pos	368.033	2.0665	16.5074	16.8154	14.8302	16.507	15.8171	18.7039	17.3596	19.5996	17.9575	18.7443	19.9166	16.9895	19.2321	19.8317	19.0401	19.5577	18.0214	19.1156	19.8621		19.1317	+				NotDetected	NotDetected	Detected
10680_pos	1094.66	2.0675	18.713	18.3957	17.9167	18.3831	17.7764		18.4011	12.8544	14.8835	14.7394	10.4181	13.3054		15.3804	15.5809	16.6977	10.1849	15.8025	16.8543		14.6737	+				Detected	NotDetected	NotDetected
10711_pos	441.327	2.0731	20.5257	20.3432	20.3344	20.5719	20.2809		20.0012	19.7935	19.527	20.0739	20.2711	18.3349		21.0862	19.8205	20.076	17.7812	17.9431	19.4835		17.7003	+				Detected	NotDetected	NotDetected
10712_pos	313.273	2.0731	20.8239	20.9471	20.5719	20.8943	20.9183		20.9197	12.3143	14.082	13.9694	17.3357	8.98996		16.0388	15.0405	13.5839	12.6066	17.0402	14.5403		16.9668	+				Detected	NotDetected	NotDetected
10720_pos	865.529	2.0743	18.9278	19.0365	19.0509	19.094	19.2664		19.5347	15.9407	16.6495	14.0991	15.6012	13.243		18.8165	15.865	15.3183	11.6924	12.5465	16.0816		16.8193	+				Detected	NotDetected	NotDetected
10722_pos	686.578	2.0746	18.4978	18.7868	18.2792	18.6293	18.6694	20.3707	19.0966	16.1239	13.6941	14.6561	15.0427	12.2381		20.8065	20.3378	20.3528	20.4859	20.1725	20.7697	19.8081	20.4365	+				NotDetected	NotDetected	NotDetected
10733_pos	479.23	2.0763	18.0055	18.0902	18.9596	19.8272	20.2078		19.8379	12.4268	14.4557	13.1101	15.9876	15.7086		15.1075	13.0844	17.8522	17.5812	16.8277	16.5444		13.5984	+				Detected	NotDetected	NotDetected
10741_pos	281.294	2.0775	20.4823	19.8661	19.9365	19.9205	20.6091	20.2942	20.7	18.7198	18.2667	17.2175	19.4753	17.4766		20.5773	21.1334	20.7736	20.6868	21.0439	20.773	22.1066	20.8007	+				NotDetected	Detected	NotDetected
10744_pos	663.454	2.0782	23.6206	23.6519	23.8308	24.0781	23.7453		24.0012	8.7775	13.2035	13.6	17.0141	15.2093		14.864	13.6885	15.2568	14.3761	14.488	14.7444		16.7093	+				Detected	NotDetected	NotDetected
11046_pos	477.378	2.0797	18.3959	18.5669	18.2362	18.1876	17.9117		18.266	18.4107	18.1082	18.5178	19.7099	17.4947		19.0437	18.8279	19.4819	19.1232	19.2042	19.0028		18.8415	+				Detected	NotDetected	NotDetected
10759_pos	647.458	2.0811	20.9911	20.8906	21.1556	21.0399	21.2606		21.0611	12.0544	16.8589	9.34605	15.478	14.4854		15.7899	17.2024	17.1291	14.4488	9.39966	14.4348		15.1236	+				Detected	NotDetected	NotDetected
10763_pos	353.267	2.0822	19.8186	19.9283	19.7448	19.8333	19.4686		19.9082	17.2738	17.9059	17.6847	18.3631	16.3717	17.6269	19.3733	19.2574	19.4197	18.9381	19.0275	19.3683		19.2155	+				Detected	NotDetected	NotDetected
10772_pos	415.341	2.0841	21.3976	21.3892	21.3909	21.2114	21.3665		21.1439	11.7254	13.8275	16.8181	17.3062	14.5152		17.164	9.15429	15.7733	14.7129	16.0484	16.804		15.7614	+				Detected	NotDetected	NotDetected
10788_pos	64.0158	2.0885	24.1276	23.8747	23.6796	24.0307	23.9143		24.026	23.7231	23.1358	23.5031	25.0522	22.8378		25.3364	24.2606	24.5487	24.1949	24.327	24.6527		24.1474	+				Detected	NotDetected	NotDetected
10806_pos	98.0964	2.0921	18.3476	18.0493	17.7503	18.0443	17.9594		17.9713	16.5613	12.8886	15.0123	14.5587	13.6014		15.7674	11.3079	16.0027	11.8882	14.5415	13.0615	18.9691	10.7161	+				Detected	NotDetected	NotDetected
10829_pos	214.179	2.0984	20.8343	20.8973	19.7349	19.7542	18.2531		19.8214	16.4503	16.3226	12.8548	7.93442	15.8571	17.4843	12.9347	18.3455	19.0183	17.857	18.0715	18.2326		18.2142	+				NotDetected	NotDetected	Detected
10833_pos	113.132	2.0996	18.0532	18.2434	18.5302	18.4938	18.1582		18.2352	17.5315	17.3145	17.5007	18.6992	16.5309		18.45	18.2595	18.5236	17.5258	17.9892	18.4933		18.0946	+				Detected	NotDetected	NotDetected
10928_pos	415.778	2.1005	17.8189	17.8959	17.7432	18.1327	18.0505		18.4361	14.1221	14.2785	14.4181	14.8119	14.8832		16.6602	15.0218	16.0154	12.3658	15.6423	15.4303		11.3269	+				Detected	NotDetected	NotDetected
10846_pos	432.238	2.1019	20.7679	20.2629	21.2552	21.072	20.1237		20.6456	17.4573	18.4977	18.2338	18.6718	16.6623		19.8017	11.2605	14.6704	11.478	12.6751	14.8435		13.1093	+				Detected	NotDetected	NotDetected
10857_pos	239.236	2.1063	18.1517	18.172	18.5892	18.6519	18.6003		18.6317	12.4098	13.5033	15.4964	16.266	11.7172		14.6195	17.4306	14.0564	14.3982	12.309	16.5631		14.7761	+				Detected	NotDetected	NotDetected
10860_pos	523.252	2.107	19.1326	17.9367	17.7665	19.3148	19.5461		19.3867	10.8442	14.3487	17.1409	15.0613	12.1893		14.2967	15.4564	12.5513	17.0079	13.4529	17.3273		13.8416	+				Detected	NotDetected	NotDetected
10600_pos	535.197	2.1076	19.9505	18.5806	19.4971	19.5417	19.9596		19.3304	14.6897	16.2343	14.9919	17.5035	15.9054		12.1087	14.1802	15.7459	12.1268	4.16671	17.1812		16.7841	+	[M+NH4]+	Piperacillin; LC-ESI-QTOF; MS2; CE	Piperacillin; LC-ESI-QTOF; MS2; CE: [M+NH4]+: 0.838	Detected	NotDetected	NotDetected
10865_pos	373.293	2.1076	20.4928	20.5521	20.4836	20.3778	20.357		20.4908	15.8408	15.0265	13.2917	16.0745	10.5449	17.9305	16.5745	11.6872	16.2004	14.4359	10.2465	15.4808		15.0235	+				Detected	NotDetected	NotDetected
10892_pos	185.119	2.1125	21.2032	21.0682	21.0786	21.185	20.9502	21.672	21.449	19.4139	20.0682	19.8948	20.7731	18.974		22.7093	21.8184	21.6505	21.4971	21.5332	22.0093	20.7265	22.0187	+/-	[M+H]+, [M-H]-			NotDetected	NotDetected	NotDetected
10840_pos	397.051	2.1127	17.131	16.9138	16.2453	16.4908	16.2548		16.1935	18.4168	17.5818	17.8461	19.2074	17.3984	18.3457	19.1292	18.2571	18.8754	18.1606	18.1732	19.32	18.7641	18.2457	+				NotDetected	NotDetected	NotDetected
10917_pos	597.662	2.1187	17.1088	15.8432	16.9413	15.9678	16.1421		16.8989	17.2093	17.2207	17.6158	18.3723	16.4083		18.558	17.9674	19.1921	17.8993	18.4885	18.4746		18.6124	+				NotDetected	NotDetected	Detected
10922_pos	578.375	2.1206	18.352	18.5095	18.2169	18.6388	18.6833		18.8682	10.3619	12.6551	15.0511	15.6115	11.8399		17.7794	16.1891	16.4021	13.4664	14.4618	7.31347		11.7077	+				Detected	NotDetected	NotDetected
10925_pos	162.113	2.1212	16.9462	15.7184	15.6909	16.1484	17.1734		17.3653	20.4555	19.6885	19.0949	21.4135	20.4327		20.3997	17.6336	13.7309	14.39	14.353	14.497		15.8657	+				NotDetected	Detected	NotDetected
10927_pos	518.17	2.1219	21.597	20.1954	20.8644	21.014	21.8444		21.1147	15.6995	10.6709	11.7538	15.7743	16.003		13.6561	16.4651	13.2743	16.8301	13.5365	14.8012		15.0923	+	[M+H]+	Piperacillin; LC-ESI-QTOF; MS2; CE	Piperacillin; LC-ESI-QTOF; MS2; CE: [M+H]+: 0.780	Detected	NotDetected	NotDetected
10805_pos	133.141	2.1276	18.2786	17.9001	17.8516	17.9354	18.1781		18.5289	12.0456	15.6466	13.235	16.5341	9.7766		12.5812	19.096	18.8197	19.1079	19.3769	18.4057		20.3047	+				Detected	NotDetected	NotDetected
10760_pos	112.076	2.128	16.5798	17.1197	15.4187	17.3691	15.8174		17.1065	18.8953	17.9546	18.0478	20.4987	18.2262	19.9205	18.7231	18.6279	18.3569	18.3082	18.3446	18.741		18.4257	+				NotDetected	NotDetected	NotDetected
10946_pos	341.305	2.1304	20.6293	20.613	20.3613	20.4538	20.7011		20.6636	19.5108	20.055	20.1531	20.8625	18.5855	17.9139	21.3801	14.2835	13.0541	14.0396	14.6792	17.0422		11.3745	+				Detected	NotDetected	NotDetected
10959_pos	367.094	2.1336	17.2224	15.5418	17.1199	16.6664	17.1064	17.4859	17.3346	18.1121	17.2052	18.1287	18.9519	17.3062	18.5941	18.2384	17.741	18.9672	17.9985	17.4667	18.2783		18.0387	+				NotDetected	NotDetected	Detected
10967_pos	115.122	2.136	19.0571	19.1001	18.8913	19.1684	18.95		19.1493	13.9529	16.2169	14.6587	15.5165	12.2147		16.3231	19.2125	19.6904	19.0898	19.1527	19.643		19.3146	+				Detected	NotDetected	NotDetected
10969_pos	216.128	2.1362	18.4046	18.2119	18.344	18.7531	18.4443		18.5756	20.0642	18.7985	19.0203	19.9442	18.2516	17.5909	20.201	14.1207	17.8631	15.9572	16.6987	15.4375		16.0594	+				Detected	NotDetected	NotDetected
10977_pos	721.507	2.138	19.0064	18.8239	19.1435	19.2234	18.9249		19.2862	18.8554	18.5553	19.2938	20.0309	18.0591	19.1266	19.0024	19.1081	20.0233	18.7433	18.7554	18.1178		18.8202	+				Detected	NotDetected	NotDetected
10983_pos	851.669	2.1398	18.616	18.5186	18.4485	18.8102	18.5978		18.4991	12.4283	11.9958	16.2515	14.638	11.4185		12.0016	12.7049	11.9409	12.1549	13.6289	15.6888		11.9674	+				Detected	NotDetected	NotDetected
10987_pos	540.153	2.1405	19.3746	18.1339	18.5606	18.6856	19.6729		18.752	8.68641	9.4437	16.7239	11.3122	14.7849		16.1849	12.2763	13.4722	16.5228	16.8051	15.1581		16.0133	+	[M+Na]+	Piperacillin; LC-ESI-QTOF; MS2; CE	Piperacillin; LC-ESI-QTOF; MS2; CE: [M+Na]+: 0.752	Detected	NotDetected	NotDetected
10988_pos	534.97	2.1411	16.8577	15.4675	16.8782	17.2742	16.365		17.0072	18.3212	16.7603	17.5533	19.2122	17.0007	18.3287	19.0419	18.3162	18.6153	18.0305	17.9406	19.0329	17.6584	18.1923	+				NotDetected	NotDetected	NotDetected
10999_pos	1194.82	2.1429	19.7884	19.8948	19.8863	19.5423	19.4885		19.7248	14.6597	14.3398	7.9158	15.6622	13.0276		13.5663	18.1406	18.4855	17.906	17.5188	18.4396		18.0827	+				Detected	NotDetected	NotDetected
11008_pos	267.267	2.1456	18.0143	18.024	17.8028	18.0623	17.6044	17.2324	18.1765	17.2408	16.9662	17.4189	18.5056	16.5348		18.2087	9.41722	13.9265	13.5568	13.955	16.9092		18.1077	+				NotDetected	NotDetected	NotDetected
11012_pos	813.617	2.1464	22.7751	22.8045	22.7635	22.821	22.834		22.8868	14.1504	16.3824	14.2242	11.441	8.81994		15.3437	14.2903	15.3732	10.5991	14.633	14.4753		16.8399	+				Detected	NotDetected	NotDetected
11014_pos	411.024	2.1466	15.7261	16.3573	15.8689	15.9283	14.2155		16.9218	18.1149	17.5885	17.9607	19.1618	17.4207		18.7619	18.4627	19.0934	18.3173	18.4057	18.8467	19.0383	18.6015	+				NotDetected	Detected	NotDetected
11018_pos	579.535	2.1473	19.8744	19.997	19.828	19.8176	19.6423		19.8174	18.9997	20.6988	19.3508	20.7482	17.8787	19.7792	21.4842	21.2119	21.7376	21.9937	21.4067	21.2368		21.4514	+/-	[M+H]+, [M+Acetate]-			NotDetected	NotDetected	NotDetected
11020_pos	1097.68	2.1475	19.3318	19.8123	19.221	19.4686	19.2517		19.4025	14.7106	13.9013	6.67035	17.9359	13.4488		16.8309	17.317	14.2136	11.1239	16.8569	13.5716		15.0681	+				Detected	NotDetected	NotDetected
11037_pos	315.178	2.1516	18.2066	17.8935	18.0121	18.2853	18.4251		18.7365	19.7073	19.0864	18.9897	21.7346	16.4113		21.8826	18.4846	19.2675	18.3133	17.7827	19.1491		18.6629	+				Detected	Detected	NotDetected
11039_pos	174.113	2.1523	18.2734	18.309	18.3335	18.4739	18.1426		18.1254	17.8322	17.0448	18.2247	19.7814	17.5202	19.6245	17.9062	18.1681	20.2767	17.9419	17.9981	18.1215		18.1003	+				NotDetected	NotDetected	Detected
8347_pos	270.315	2.1572	22.1676	20.8689	21.0234	21.527	22.7374	21.043	21.7999	19.4008	17.5689	19.0801	20.0082	17.3187		18.9888	22.4212	21.2934	21.5603	22.446	22.3611	24.5092	21.8775	+				NotDetected	NotDetected	NotDetected
11178_pos	74.0963	2.1635	21.8788	21.9013	21.8585	21.996	21.8913	21.4179	22.0958	21.678	21.1372	21.4407	22.9506	20.722	22.086	22.3994	22.0361	22.6872	21.9234	22.0099	22.4562	20.2352	22.0893	+				NotDetected	NotDetected	Detected
11091_pos	1047.67	2.1649	20.433	20.7365	20.2317	20.6894	20.2644		20.3917	13.7684	15.8717	15.8467	17.2616	13.8286		9.99831	16.3574	16.5715	14.4458	17.2776	14.3792		17.432	+				Detected	NotDetected	NotDetected
11094_pos	494.529	2.1657	18.4443	18.3211	18.4444	19.1825	18.9438	18.0174	19.4001	17.576	17.9725	17.8121	18.9175	16.831		20.0142	18.6948	18.9567	18.7005	18.8155	19.0238	18.2724	19.8559	+				NotDetected	NotDetected	NotDetected
11109_pos	844.65	2.1688	19.4531	19.2953	19.2018	19.381	19.2594		19.1292	10.1842	15.4792	11.6634	11.7545	13.3805		15.1809	15.3479	14.9371	16.8057	13.822	10.3787		17.61	+				Detected	NotDetected	NotDetected
11125_pos	1099.69	2.1715	18.366	18.763	18.4196	18.5855	18.3214		18.5043	14.5828	12.2539	9.90671	14.5794	13.1734		18.0869	16.7482	17.3949	11.3881	16.4002	11.5303		13.6361	+				Detected	NotDetected	NotDetected
11143_pos	824.558	2.1757	19.2446	19.1937	19.2305	19.2671	19.6094		19.6804	11.918	14.1871	14.3325	11.8657	13.2213		11.4154	13.7482	11.1164	11.3171	17.5991	13.5685		15.04	+				Detected	NotDetected	NotDetected
11144_pos	242.175	2.1758	18.3144	18.2654	17.7301	18.5353	18.7996	17.1941	18.8337	18.5082	18.2632	18.3162	20.5317	18.8973		20.3415	13.1985	16.4763	11.6793	17.1541	16.5539		15.6031	+				NotDetected	NotDetected	NotDetected
11168_pos	882.492	2.1809	19.6179	19.2946	19.4653	19.5327	19.5499		19.4921	16.0446	13.4688	14.5862	17.9395	16.0691		16.3376	17.343	12.0148	15.1854	11.4825	17.5374		16.5614	+				Detected	NotDetected	NotDetected
11180_pos	369.35	2.1823	18.858	18.6563	18.4334	18.4443	18.696		18.447	16.0136	13.3149	13.9787	13.5633	12.0806		18.6948	18.8539	19.8577	18.72	18.7255	19.5543	19.6263	18.8418	+				Detected	NotDetected	NotDetected
11185_pos	707.54	2.1829	18.8635	18.8983	18.7985	18.9131	18.9567		17.8847	16.0714	12.3515	16.9647	11.2397	13.3803		17.3701	16.8844	17.509	16.5584	15.0954	14.8943		17.0964	+				Detected	NotDetected	NotDetected
11188_pos	102.127	2.1832	23.4272	23.3634	23.4077	23.5262	23.3343		23.3893	23.2681	22.6278	23.0495	24.5664	22.5179	23.5798	23.7367	23.5294	24.276	23.3233	23.4978	23.7628		23.6267	+				Detected	NotDetected	Detected
11193_pos	368.425	2.1839	19.0958	19.6118	20.0284	19.3945	19.0046		19.588	17.2213	20.4206	18.7939	18.1374	17.6826		20.1913	19.0247	20.0913	18.548	19.7542	22.8105	21.7932	20.4639	+				Detected	Detected	NotDetected
11198_pos	208.062	2.1854	18.333	18.525	18.3497	18.4511	18.3888		18.6245	12.3981	11.4646	16.6535	17.7153	14.132		17.7889	9.40876	16.6814	16.9194	13.8567	17.728		15.747	+				Detected	NotDetected	NotDetected
11213_pos	872.769	2.1896	19.1048	19.3282	19.0757	19.5954	19.8758		19.2281	10.5229	15.1596	13.1032	17.4986	14.0811		12.9039	17.2121	17.3013	14.0334	12.2653	12.0519		17.4215	+				Detected	NotDetected	NotDetected
11226_pos	876.682	2.193	18.8943	18.9481	18.6868	19.058	17.5621		18.7343	12.4547	11.8183	14.1373	11.0286	10.9704		15.5647	15.6856	18.0816	16.1115	16.611	17.5813		11.5894	+				Detected	NotDetected	NotDetected
11238_pos	709.537	2.1965	15.2951	16.4523	14.2683	17.2162	16.7543	18.2665	17.706	17.6308	17.7379	17.7974	18.7981	16.6629		19.1292	18.8793	18.6519	18.9375	18.8333	19.0513	18.5929	18.919	+				NotDetected	NotDetected	NotDetected
11252_pos	932.507	2.2026	18.086	17.9354	18.1099	18.3874	18.3703		18.0838	15.5093	16.9026	7.75119	14.5722	13.992		17.9947	17.3365	16.2073	15.7158	12.104	16.7242		15.1358	+				Detected	NotDetected	NotDetected
11255_pos	164.106	2.2036	17.8481	18.0178	17.6274	18.1455	17.6029	17.3431	17.8249	19.6666	16.6678	17.6345	20.2003	18.4659		19.2329	18.0205	18.4127	17.841	17.9094	18.8006		18.0989	+/-	[M+H-H2O]+, [M-H]-			NotDetected	NotDetected	NotDetected
10951_pos	86.0963	2.2043	18.5706	18.3589	18.8007	18.9131	18.7619	17.9469	18.7017	18.2919	17.8843	16.7516	19.993	17.1162		18.918	19.4666	20.4092	19.4402	19.0651	20.0406	20.1304	19.6233	+				NotDetected	Detected	NotDetected
11262_pos	900.799	2.2057	17.9978	18.3732	18.1869	18.7964	18.7825		18.2504	15.3922	12.9543	15.0045	14.8496	13.3152		18.5199	17.6141	12.6006	15.6731	14.9987	17.7889		15.8691	+				Detected	NotDetected	NotDetected
11296_pos	226.215	2.2165	18.1635	18.309	18.2452	18.6497	18.3679	18.7287	18.345	17.3929	17.676	17.7071	18.4592	16.5812		19.4747	19.1717	18.2517	18.7265	18.741	19.5543	18.8197	18.8621	+				NotDetected	NotDetected	NotDetected
11299_pos	671.582	2.2175	18.2951	18.2864	17.837	18.4881	18.231	18.5429	18.3775	18.1117	18.0083	18.2162	19.4879	17.3642		19.5524	19.0356	19.1266	19.9273	19.0598	18.9161	18.5954	19.4099	+				NotDetected	NotDetected	NotDetected
11304_pos	126.066	2.2187	19.405	19.2786	19.6677	19.8813	19.6977		19.5984	12.0345	14.1653	15.2877	15.2043	10.7651		17.3947	16.6724	14.2574	16.0783	13.3275	16.8282		17.59	+				Detected	NotDetected	NotDetected
11318_pos	596.544	2.2248	20.4693	17.9586	19.9648	20.3459	20.6836		20.3938	10.1407	16.5196	12.888	16.1778	14.8694		10.6804	17.7237	13.9639	15.8918	13.9058	10.1058		15.4699	+				Detected	NotDetected	NotDetected
11328_pos	622.403	2.2277	18.1929	18.6317	18.2242	19.4545	18.5892		18.7771	14.3377	14.3827	13.9927	16.0171	8.90584		17.3237	14.1181	12.806	14.1689	11.3461	17.1475		16.1281	+				Detected	NotDetected	NotDetected
11362_pos	242.094	2.238	18.7242	18.918	18.7975	19.0437	18.7943		19.1359	15.5909	16.1403	16.9515	15.698	15.7269		11.8695	14.8675	17.4468	15.5835	16.6594	13.6721		14.8118	+				Detected	NotDetected	NotDetected
11372_pos	122.096	2.2398	15.1616	16.6746	13.3349	17.2194	14.6768		16.9303	18.2548	17.8983	18.0624	20.4958	16.6762		19.0783	18.8488	19.1393	18.4766	18.6579	19.0965		18.7553	+/-	[M+H]+, [M+Acetate]-			NotDetected	Detected	NotDetected
10962_pos	216.158	2.2471	19.3006	19.4001	19.0766	18.6729	18.8881	17.8692	18.9062	18.4631	18.3073	18.6013	19.858	17.0641	17.8651	18.2844	19.2227	19.4686	19.0687	19.3831	19.254		19.2734	+				NotDetected	NotDetected	Detected
11411_pos	398.243	2.2522	19.9258	19.7889	19.6845	19.8017	19.7219		19.9686	15.0764	14.8512	15.2225	18.0696	11.853		16.3918	18.1846	18.528	18.3163	18.004	18.5659	20.1527	18.2617	+				Detected	NotDetected	NotDetected
11412_pos	427.303	2.2524	20.5366	20.2641	20.3803	20.4568	20.6448		20.6636	16.7413	12.4894	12.4645	14.0483	12.1313		18.0602	13.6902	17.4679	14.6504	14.7084	16.3554		17.7349	+				Detected	NotDetected	NotDetected
11435_pos	874.784	2.2578	19.066	19.656	19.4538	19.9822	20.1535		19.5911	14.9168	15.1947	11.3743	17.3066	14.6633		19.334	19.3523	18.3267	18.9968	18.9328	19.4793		19.047	+				Detected	NotDetected	NotDetected
11438_pos	134.08	2.2591	18.6776	18.5108	18.4383	18.5164	18.3403		18.7684	18.9656	17.995	17.9264	20.8009	18.4359		19.5967	18.4334	19.0038	18.4015	18.432	18.9268	18.0676	18.5744	+				NotDetected	NotDetected	NotDetected
11382_pos	211.108	2.2676	18.6293	18.5756	18.7273	18.9452	18.5966	19.201	18.4925	17.6285	17.9192	18.0662	19.0651	16.7209		18.9838	19.2439	19.197	18.951	18.8879	19.0862		18.9653	+				NotDetected	NotDetected	Detected
11460_pos	685.436	2.2695	18.9681	18.7985	18.858	19.2733	19.1443		19.1215	17.2137	17.7868	17.9343	18.5043	16.5127		19.1676	18.7756	19.1474	18.05	18.7787	19.1183	19.7365	18.9394	+				Detected	NotDetected	NotDetected
11478_pos	470.351	2.276	18.6116	18.4505	18.0403	18.686	18.5466	17.7189	18.6519	18.3793	17.4107	17.295	19.1742	17.5404		19.763	20.7245	20.7654	20.4001	20.8651	18.6112		17.9056	+				NotDetected	NotDetected	Detected
11480_pos	257.185	2.2774	16.9455	16.8799	15.5888	15.9403	16.1425	19.8513	16.9254	15.6518	11.3236	13.5928	16.8295	14.0351		12.7453	20.4375	21.5894	18.7846	20.2679	21.0895	21.2309	21.2503	+				NotDetected	NotDetected	NotDetected
11490_pos	162.058	2.2818	17.8732	17.9262	17.8483	18.2114	17.9672	17.4962	18.1643	18.3831	17.3686	18.6305	20.0338	17.9519	19.5719	18.5646	18.2468	19.3296	18.3514	18.366	18.5575		18.4343	+/-	[M+H-H2O]+, [M+Acetate]-			NotDetected	NotDetected	Detected
11553_pos	455.335	2.3024	19.9224	19.8621	19.7744	19.8682	20.1593		20.1207	10.8781	13.2016	13.7785	15.0559	11.1682		17.1663	16.0762	14.6523	15.7504	14.2656	15.2722		15.7214	+				Detected	NotDetected	NotDetected
11582_pos	111.065	2.3132	18.6638	18.783	18.525	19.0401	18.9999		19.0674	17.6876	18.3039	18.5442	19.2523	16.842		19.6577	19.2297	19.2671	19.1717	19.0165	19.6622		19.2931	+				NotDetected	NotDetected	Detected
11584_pos	113.061	2.3143	18.6856	18.1205	18.3584	18.6424	18.277		18.4554	12.8655	11.1421	12.972	15.2587	11.7978		18.2971	18.078	19.4112	19.2313	18.9162	19.0149	18.7096	19.0374	+				Detected	NotDetected	NotDetected
11611_pos	60.0445	2.3237	25.5382	25.4761	25.5332	25.6956	25.4844	25.0156	25.5687	25.4003	24.8134	25.6659	26.5476	24.111	25.6576	25.9025	25.7773	26.3942	25.5862	25.6649	25.9384		25.7899	+				NotDetected	NotDetected	Detected
11615_pos	400.29	2.3251	19.4839	19.5606	19.5756	19.6118	19.4545		19.7487	17.5618	18.2807	17.3737	18.2803	16.8048		19.8139	19.3101	19.8233	19.189	19.3784	19.4984	19.1783	19.5054	+				Detected	NotDetected	NotDetected
12019_pos	71.0853	2.3273	17.9019	17.9217	18.2245	18.3831	17.9498	17.5183	18.3425	17.7406	17.213	17.567	18.8817	17.0398	17.7175	18.9519	18.2349	18.4099	18.1924	18.3246	18.294		18.4402	+				NotDetected	NotDetected	Detected
11635_pos	273.131	2.3349	18.6051	18.6577	18.5302	19.2042	18.7085	17.5315	19.1477	18.9452	17.63	18.3124	19.9698	17.922	18.5004	19.9491	19.0041	19.5056	18.8495	18.7564	19.5518		19.0373	+				NotDetected	NotDetected	NotDetected
11646_pos	148.096	2.3391	15.7493	16.815	16.7451	16.5928	14.1844		17.0589	20.6356	20.0625	20.2736	22.2082	20.3842		20.8651	19.8472	20.7919	18.7365	20.1375	19.0748		19.9421	+				NotDetected	Detected	NotDetected
11656_pos	463.252	2.3416	19.254	19.3696	19.2558	19.5102	19.412		19.731	10.9216	12.6443	15.2926	14.9131	9.66471		13.3591	14.7627	16.5186	8.4247	11.9965	15.6915		14.1817	+				Detected	NotDetected	NotDetected
11693_pos	142.087	2.3591	19.0542	19.1198	18.9346	17.9743	18.827		19.2384	19.2493	18.3173	18.5082	19.7376	18.1277	19.8012	20.1577	20.3384	20.4189	19.9591	19.6483	20.371	18.9953	19.84	+				Detected	NotDetected	NotDetected
12205_pos	436.113	2.3663	18.3197	18.5429	18.2834	18.5467	18.297	18.0331	18.2067	17.7619	17.8167	18.4912	19.0506	16.9895	18.2585	18.9462	18.7728	19.7141	18.5276	18.6589	18.5212		18.9681	+				NotDetected	NotDetected	Detected
11708_pos	159.115	2.3671	19.9986	20.1581	19.3725	20.026	19.7996		19.7085	13.5834	15.2796	15.5808	17.6037	10.0294		13.399	18.5237	19.2181	18.4234	18.6074	18.9274		18.785	+				Detected	NotDetected	NotDetected
11709_pos	282.28	2.3672	18.7652	19.4585	18.9923	19.7509	18.9981		19.0148	12.3828	14.8351	16.0443	15.915	11.1528		14.58	9.40141	13.9583	17.2177	12.8524	12.8634	17.992	15.1934	+				Detected	NotDetected	NotDetected
11714_pos	218.21	2.3688	17.8973	17.7492	17.6162	18.0319	17.8488		17.9634	17.6393	16.9208	17.3557	18.4793	16.6462	18.0568	18.2855	17.8989	18.5152	18.0354	18.12	18.2458		18.1264	+				NotDetected	NotDetected	NotDetected
11736_pos	410	2.3757	18.1903	18.3789	18.0289	18.1975	17.9498	18.4779	18.2251	18.5302	18.1739	18.8963	19.555	17.4185	18.9907	19.4766	19.1385	19.7271	19.1418	19.3552	19.3487		19.4409	+				NotDetected	NotDetected	Detected
11753_pos	325.222	2.3824	20.0211	20.0279	19.96	20.177	20.0028	19.2548	20.2182	19.9714	18.9062	18.2492	19.3392	17.4928	18.3846	20.3468	19.978	20.3304	20.0491	19.7119	20.334		20.1747	+				NotDetected	NotDetected	Detected
11766_pos	507.278	2.3856	19.7349	19.9136	19.6364	20.0142	20.0119		20.4729	13.6729	15.6296	12.1664	12.096	9.98629		12.544	11.3104	18.005	15.8887	14.3907	8.97801		14.6817	+				Detected	NotDetected	NotDetected
11774_pos	876.798	2.39	18.3916	18.6293	18.5505	19.0229	19.1717		18.5706	18.2048	17.6954	17.4361	19.4256	17.3658		19.1198	18.6999	18.5095	18.553	18.4361	19.2266		18.5676	+				Detected	NotDetected	NotDetected
11805_pos	146.081	2.3995	20.4733	20.613	20.6633	20.0161	19.8181	19.376	20.2364	20.9923	21.2331	21.2742	21.644	17.1827	18.9981	21.9185	21.205	22.4237	20.0717	21.2895	21.7093		20.9865	+/-	[M+NH4]+, [M+Acetate]-			NotDetected	Detected	Detected
11811_pos	462.404	2.4026	15.1179	16.1598	15.56	17.0423	12.919		17.2208	15.3328	13.1437	13.8561	17.3898	15.3128		17.9336	18.4572	18.7343	18.2614	18.2968	19.4099		18.5531	+				NotDetected	NotDetected	Detected
11812_pos	372.008	2.4043	18.0444	17.9479	18.0509	18.2017	17.9475		18.0742	17.1895	17.6245	17.3536	18.3932	16.4164	18.0236	18.5705	18.3775	18.8312	18.2277	18.4484	18.4771		18.3414	+				Detected	NotDetected	Detected
11820_pos	149.058	2.4067	18.4136	18.4546	18.4293	18.242	18.5225		18.481	18.0978	17.994	18.5263	19.3377	17.2217	20.0383	19.0436	18.7096	19.3259	18.61	19.0491	19.0408		18.9336	+				NotDetected	NotDetected	Detected
11824_pos	463.344	2.4074	20.6489	18.9577	19.4236	18.9365	19.1087		19.3746	18.3404	18.0124	18.1423	19.5441	17.5527		19.1907	19.3456	19.2848	18.7645	18.8502	18.9023		18.9858	+				Detected	NotDetected	NotDetected
11839_pos	178.086	2.4108	18.1085	18.0633	18.0503	19.0722	18.525		18.6343	16.9094	17.3462	17.4357	18.4352	16.5653		18.5801	18.3896	18.1315	18.299	18.0641	18.7824		18.3357	+				Detected	NotDetected	NotDetected
11844_pos	513.389	2.4129	18.097	18.9888	18.5808	18.2763	18.578	18.8446	18.8873	19.599	19.3421	17.5589	20.9346	19.0415		20.4932	20.3414	22.5197	19.0217	20.0814	18.2535	20.2821	19.8441	+				NotDetected	NotDetected	NotDetected
11850_pos	251.989	2.4146	16.9342	17.2512	16.8639	15.6131	15.7112	17.8841	16.4355	17.8692	17.4543	18.2368	19.0009	17.8617	18.6197	18.6652	18.3789	19.3377	18.1672	18.3778	18.5297		18.4523	+				NotDetected	NotDetected	NotDetected
11870_pos	205.087	2.4238	20.7092	20.7341	20.7567	20.9151	20.6212		20.757	20.4053	20.2519	20.6651	21.2596	19.5205	20.722	21.2705	20.9565	21.1941	21.0304	20.9529	21.2548		21.077	+				NotDetected	NotDetected	NotDetected
11875_pos	329.237	2.4252	19.8565	20.0984	19.5577	18.7107	19.9447		18.5108	18.5892	18.3331	18.9224	19.8591	17.6376		18.9278	13.0163	14.9037	10.6714	17.0845	17.0614		16.5061	+				Detected	NotDetected	NotDetected
11884_pos	132.067	2.4293	18.8401	18.1796	18.5556	19.0122	19.2938	18.3732	19.1841	19.7809	18.4739	18.6124	20.3615	18.6329	19.8436	19.7271	19.5282	19.4286	18.9586	19.0265	19.5806		19.3494	+				NotDetected	NotDetected	Detected
11888_pos	657.094	2.4297	18.8353	19.0992	18.7209	18.8518	18.4085	18.7243	18.4439	17.5741	18.3931	18.9161	18.7365	16.3127	18.4793	18.8539	19.2478	20.6691	18.9131	19.2991	18.4043		19.7873	+				NotDetected	NotDetected	Detected
11891_pos	118.122	2.4312	22.7945	22.8094	22.7505	22.8617	22.7122		22.7905	22.7234	21.9909	22.2062	24.1055	21.5801	23.0673	23.0887	22.8906	23.1496	22.735	22.9063	23.1526		23.0311	+/-	[M+NH4]+, [M-H]-			NotDetected	NotDetected	NotDetected
12032_pos	113.132	2.4381	18.548	18.2193	17.8418	18.4938	18.2429	17.2574	18.3502	17.8539	17.3763	17.2453	18.9209	16.7725	18.3556	18.7231	18.1221	18.9869	18.144	17.9828	18.3239		18.12	+				NotDetected	NotDetected	Detected
11925_pos	342.248	2.4413	19.8275	19.6988	19.7276	19.9212	19.7924	18.7153	19.9567	17.9708	18.5017	18.2242	19.2862	17.1996	18.0782	20.2586	19.5049	20.0464	19.6677	19.4064	19.9662		19.541	+/-	[M+Na]+, [M-H]-			NotDetected	NotDetected	Detected
14089_pos	829.129	2.4436	17.8347	17.7947	17.7547	18.1038	17.8561	18.2356	18.0479	17.4481	18.0876	18.2113	19.0359	16.5619	17.7844	18.9538	18.6542	19.9166	18.6015	19.0607	18.4099		19.0695	+				NotDetected	NotDetected	Detected
11951_pos	70.0653	2.4496	19.3051	19.3292	19.2313	19.7454	19.6173	18.1696	19.6787	17.4578	16.9145	17.7203	18.673	16.7168		19.2431	18.4833	19.1279	18.353	18.6723	19.1881		18.7812	+				NotDetected	NotDetected	NotDetected
11956_pos	512.304	2.4505	18.6341	18.9719	18.6495	18.6424	18.4141		18.9151	9.30236	9.68786	16.6127	16.1467	9.44784		13.8129	17.0862	16.5088	14.17	14.3841	17.92		17.0166	+				Detected	NotDetected	NotDetected
11907_pos	263.175	2.4521	16.514	16.9832	15.0612	16.5076	15.7586		15.6026	11.0753	16.1342	13.2586	13.5627	10.296		10.4334	21.3655	21.052	19.4265	19.6793	21.5212	20.1941	20.626	+				NotDetected	NotDetected	NotDetected
11964_pos	102.056	2.4538	19.0669	19.0101	19.1027	18.9907	19.1035		19.4592	19.0783	17.6982	18.4594	19.9902	17.6957	19.175	19.221	19.0553	19.7183	18.937	19.0368	19.5042		19.2744	+				Detected	NotDetected	NotDetected
11975_pos	121.051	2.4577	15.8337	16.9355	15.3705	16.4391	16.9133		17.2619	25.1586	24.0548	24.5871	26.3754	23.4916	25.1403	25.3649	24.726	25.4392	24.7736	24.8562	25.1632		25.1849	+				NotDetected	NotDetected	NotDetected
11976_pos	355.232	2.4582	18.4592	18.8943	18.2938	18.5423	18.5043		19.0455	18.4293	17.3693	17.8493	19.4744	17.9594	19.3746	18.2719	14.2215	15.9241	16.1724	16.8838	16.4291		15.0452	+				Detected	NotDetected	NotDetected
14611_pos	85.1006	2.4587	18.2392	18.2243	18.1176	18.3306	17.8518	17.4967	18.3826	17.8955	17.1349	17.6977	19.1215	17.0804	18.0757	18.6494	18.2305	18.8823	18.0956	18.3327	18.5751		18.4221	+				NotDetected	NotDetected	NotDetected
11983_pos	329.196	2.4598	19.5524	19.783	19.5398	19.7079	19.4786	17.6276	19.7625	13.999	15.5746	13.337	17.8509	11.9581		16.7976	12.6637	13.7934	13.7172	11.1091	14.7828		17.7062	+				Detected	NotDetected	NotDetected
11991_pos	354.372	2.4621	18.9072	18.6388	18.7975	19.0509	19.2114		18.7542	17.4096	19.3044	17.5276	18.5904	16.6391		21.2798	19.9586	20.9783	19.6552	19.9997	20.3189	19.5569	20.0478	+				Detected	NotDetected	NotDetected
11993_pos	215.126	2.4624	21.6551	21.7332	21.6573	21.7164	21.5974		22.1033	20.3404	20.5108	20.132	21.406	19.7482		21.8235	21.6467	21.8914	21.4289	21.4874	21.892		21.6278	+				Detected	NotDetected	NotDetected
11997_pos	265.003	2.4637	21.0849	21.0812	21.1768	21.3176	21.2454		21.7178	21.3962	20.9495	21.6752	22.771	21.3548	21.8788	22.1001	22.0041	22.4064	21.88	21.8585	22.1023		22.0202	+				Detected	NotDetected	Detected
12006_pos	314.217	2.4654	21.0087	21.1027	20.9804	21.0154	20.9297	18.4686	21.3	18.8415	19.1544	19.13	19.9215	16.6029	19.2802	21.0406	19.1807	20.133	19.1626	20.2953	20.3359		19.8327	+				Detected	NotDetected	Detected
12011_pos	886.526	2.4671	18.6752	18.8415	18.7299	18.9131	18.7509		18.3389	13.6998	14.2464	14.7553	17.4177	12.6458		14.2556	16.6851	17.9201	15.2862	16.8134	15.3767		15.916	+				Detected	NotDetected	NotDetected
12012_pos	413.284	2.4672	19.4022	19.7243	19.5237	19.7504	19.7045	17.6305	19.8818	15.8374	8.59234	13.9947	16.608	12.1972		18.4127	19.7559	20.038	19.5447	19.6427	20.0975		19.7923	+				Detected	NotDetected	NotDetected
12020_pos	567.279	2.4679	18.7107	18.9681	18.766	18.8249	19.1692		19.6659	15.0428	16.4614	12.6377	11.7235	13.5659		14.2986	15.0166	13.6516	10.5213	11.3861	17.3746		15.2033	+				Detected	NotDetected	NotDetected
12033_pos	551.304	2.4685	20.7287	20.8241	20.6982	20.8552	20.8257		21.2642	12.8806	14.7884	12.5344	11.2645	14.1759		17.9759	16.5579	13.2527	14.6439	12.8055	15.8577		16.1169	+				Detected	NotDetected	NotDetected
12035_pos	370.008	2.4687	20.5069	20.6275	20.4749	20.5587	20.2621	20.3682	20.2352	19.5049	20.1795	20.7268	20.7806	18.6124	20.4984	20.8413	20.8413	21.9234	20.7082	21.0834	20.5221		21.1913	+				NotDetected	NotDetected	Detected
12044_pos	548.355	2.4706	21.5194	21.7798	21.526	21.7498	21.5903		21.9356	11.2724	16.0819	14.5071	11.3683	15.4826		14.4605	14.7715	10.7916	14.0198	13.3677	17.9799		15.5955	+				Detected	NotDetected	NotDetected
12052_pos	549.416	2.4728	19.6376	20.6758	19.5656	19.8722	19.5606	20.4726	20.0888	18.3677	21.1725	19.1799	19.3124	17.622		22.3683	22.1881	22.4521	19.4885	22.1946	20.2817	22.3638	21.8223	+				NotDetected	NotDetected	NotDetected
14684_pos	202.142	2.4757	19.0773	18.2879	17.8121	19.3864	19.6948		19.3226	17.9639	20.7684	20.6042	20.4941	19.8128	18.0121	21.5564	20.4905	20.1048	19.7846	20.1006	18.5082	19.2392	20.0306	+				NotDetected	Detected	NotDetected
12081_pos	333.299	2.4779	18.244	18.5121	18.163	18.5199	18.1954		18.4348	17.7474	17.5897	17.9666	18.8446	17.015	18.1931	18.8041	18.5411	19.0782	18.2698	18.5843	18.7136		18.7254	+				Detected	NotDetected	NotDetected
12088_pos	200.094	2.4799	19.9883	19.6179	19.7	19.9072	19.663		19.7259	20.8628	19.5793	21.989	21.6817	20.1053	21.2746	20.7471	20.9124	21.7037	20.6784	20.6817	20.5935		20.8704	+				Detected	NotDetected	Detected
12089_pos	492.364	2.4804	18.7231	18.8049	18.6554	18.5681	18.6856	18.5095	19.1292	19.0012	18.4885	17.7432	20.1558	18.0225		20.3344	19.1418	19.6051	18.6051	19.032	19.8828	18.4085	19.1994	+				NotDetected	NotDetected	NotDetected
12096_pos	144.137	2.4816	17.4991	18.6148	18.3453	18.4389	17.9469	17.6615	18.7365	18.0018	17.2947	17.2374	19.236	17.1776		18.6307	17.7913	18.5289	18.0573	17.8058	18.8291		18.5173	+				NotDetected	NotDetected	Detected
12100_pos	535.401	2.484	19.6027	20.301	19.0633	19.4022	19.3096	19.8513	19.9953	18.0879	20.8044	18.2138	19.0707	16.897		21.5208	21.5855	22.5783	19.1651	21.7051	19.607	21.7567	21.274	+				NotDetected	NotDetected	NotDetected
15315_pos	134.117	2.4855	21.361	21.3777	21.3531	21.5025	21.3586		21.861	21.6965	20.7054	20.7122	23.5607	20.6391		21.6694	21.4708	21.9013	21.0777	21.1889	21.8725		21.406	+/-	[M+NH4]+, [M-H]-			NotDetected	Detected	Detected
12113_pos	488.342	2.4857	21.1433	21.2148	21.0768	21.2092	20.9428	20.4978	21.3232	18.5294	19.9958	19.6874	20.0069	17.5085	18.9082	21.9983	20.9232	21.5183	20.9546	21.0135	18.3443	17.8694	21.0964	+				NotDetected	NotDetected	Detected
12115_pos	358.202	2.4858	25.2743	25.4635	25.4188	25.4199	25.2695		25.7679	10.8499	14.1642	16.8887	16.47	6.43518		14.3804	9.88822	16.0595	10.6178	13.2671	17.5854		12.5822	+	[M+H]+	Laudanosine; LC-ESI-ITFT; MS2; CE 55 eV; [M+H]+	Laudanosine; LC-ESI-ITFT; MS2; CE 55 eV; [M+H]+: [M+H]+: 0.798	Detected	NotDetected	NotDetected
12117_pos	189.114	2.4862	22.1183	21.9368	22.0372	21.938	21.9111		22.113	21.7008	19.9044	20.4817	22.4343	20.6394	17.8547	20.6063	15.7831	14.755	14.4811	17.1089	16.1037	21.5049	14.6545	+				Detected	NotDetected	NotDetected
12119_pos	417.288	2.4863	20.5528	20.8526	20.5837	20.7226	20.6436		20.7716	15.5471	12.8679	16.5599	18.0717	11.3241		16.7624	7.12871	13.597	12.5085	13.8431	15.5276		7.59203	+				Detected	NotDetected	NotDetected
12125_pos	223.976	2.4871	17.8925	17.9853	18.0185	18.2023	17.8977	17.9877	18.4375	18.1448	17.5317	18.5493	19.4813	18.0367	18.807	18.9384	18.6217	19.361	18.741	18.7953	18.8621		18.7782	+				NotDetected	NotDetected	Detected
12131_pos	502.85	2.4879	16.2713	17.095	16.7563	16.2445	16.9866	18.1293	16.5643	18.8175	18.1212	18.7174	19.9712	17.8957		19.7969	19.61	20.2866	18.9666	19.7471	18.7198	19.0607	19.2509	+				NotDetected	NotDetected	NotDetected
12136_pos	128.072	2.4887	18.8713	19.4395	18.1127	18.8032	18.1699		18.4416	19.3036	17.6223	18.6787	19.3537	17.9282		19.4679	19.2586	19.8472	18.8436	19.0356	19.6027	19.2415	19.4859	+				NotDetected	Detected	NotDetected
12137_pos	179.97	2.4889	16.1917	16.9014	16.8603	16.7216	16.0403		16.9498	17.5624	17.316	17.3429	18.4389	16.8999		18.7062	17.7603	18.6553	18.1651	18.1881	18.5134	19.2439	18.2726	+				NotDetected	Detected	NotDetected
12141_pos	360.207	2.4898	20.4313	20.5056	20.5461	20.5917	20.2356		20.6799	12.2149	13.2487	14.8822	16.4543	12.8734		14.366	16.783	17.6993	13.1105	10.7466	13.2567		15.5135	+				Detected	NotDetected	NotDetected
12142_pos	485.356	2.4898	19.96	20.266	20.3983	20.1393	19.7564	18.4113	20.398	18.5878	18.5531	18.4237	19.5918	17.7012		20.5709	18.9794	19.8374	19.0401	19.0383	19.8758		19.1443	+				NotDetected	NotDetected	Detected
12176_pos	350.092	2.4963	16.9936	15.4927	17.037	14.1522	16.259		17.1123	17.0879	17.4056	17.4893	18.1999	16.9258		18.6451	16.1644	16.5315	13.0861	16.1785	13.7551		15.6087	+				NotDetected	Detected	NotDetected
12183_pos	312.202	2.4972	19.9846	20.2054	20.104	20.1597	20.2333		20.1551	10.4786	13.806	11.8813	13.6262	15.6305		15.4641	15.0364	17.6917	16.2064	11.2166	14.8426		16.2231	+				Detected	NotDetected	NotDetected
12186_pos	181.072	2.4975	22.5421	22.5728	22.6293	22.7037	22.6434		23.0423	16.1835	16.3546	13.6777	15.1637	12.2814		16.7597	16.716	16.2519	14.5244	14.2747	16.3962		9.8247	+	[M+H]+	Theobromine	Theobromine: [M+H]+: 0.948	Detected	NotDetected	NotDetected
12193_pos	952.675	2.498	18.4251	18.6612	18.3497	18.3283	18.0218		18.7975	13.7503	14.9553	15.598	14.9822	15.154		18.9972	11.8559	16.8731	10.2435	16.0379	15.6401		13.6401	+				Detected	NotDetected	NotDetected
12214_pos	571.43	2.5012	20.6415	21.5292	20.3399	20.4753	20.3388	21.104	20.5855	18.2699	22.2976	19.6501	19.3528	17.8661		22.6501	22.9093	23.4459	20.3976	23.0253	20.9457	23.186	22.6382	+				NotDetected	NotDetected	NotDetected
12240_pos	450.023	2.5032	18.731	18.4579	18.6729	18.4511	18.2925		18.7509	12.4792	16.9046	12.6844	13.8884	11.9587		9.52432	12.8172	17.3817	14.7319	13.5477	17.4125		17.0572	+				Detected	NotDetected	NotDetected
12242_pos	236.164	2.5035	20.5524	20.4165	20.3916	20.5033	19.9883	17.154	20.4223	15.2641	11.7322	11.5963	16.8364	13.678		13.6601	19.5282	19.5735	18.4071	19.1335	18.5276	18.8467	19.222	+				Detected	NotDetected	NotDetected
12258_pos	611.304	2.5059	20.0096	20.1986	20.081	20.2277	20.4074		20.4137	15.9056	11.5496	17.1067	13.7133	10.6149		17.4801	13.569	17.5579	14.8632	16.4075	14.8352		17.7878	+				Detected	NotDetected	NotDetected
12261_pos	126.092	2.5063	28.0972	28.1838	28.1508	28.2532	28.1941		28.1146	19.4852	18.3352	18.4265	20.1633	17.9264	17.9475	20.1234	20.0428	18.4991	19.692	19.353	19.9509		19.4436	+/-	[M+NH4]+, [M-H]-			Detected	NotDetected	Detected
12265_pos	590.376	2.5064	27.0052	27.2223	27.0091	27.1925	27.0309		27.183	16.8242	14.8244	7.55142	15.3057	9.29239		15.7431	13.7306	14.6706	16.7962	14.8267	16.361		16.5516	+				Detected	NotDetected	NotDetected
12266_pos	595.33	2.5065	22.0849	22.1033	21.944	22.2458	22.1406		22.2652	13.2672	14.4854	14.9081	14.2148	9.79529		14.6847	17.5233	16.7534	14.0783	10.165	15.0758		14.0388	+				Detected	NotDetected	NotDetected
12274_pos	201.104	2.5076	21.7827	21.9619	21.7122	21.8534	21.5095		21.8506	20.6516	21.2482	20.9443	22.1727	20.0638	21.7484	22.3051	13.5599	11.9888	13.3843	14.5238	17.8921		22.4142	+				Detected	NotDetected	NotDetected
12278_pos	557.414	2.5084	20.1982	20.7665	19.9249	20.3824	20.1283	20.3742	20.333	18.0595	21.3583	18.159	18.8341	17.1693		21.8144	22.1141	23.0925	19.8395	22.2604	20.1342	22.3701	21.834	+				NotDetected	NotDetected	NotDetected
12285_pos	108.055	2.5095	23.5157	23.3407	22.2729	23.2434	22.5342		23.699	14.3872	9.20498	9.63922	17.0515	15.7277		16.5226	15.6705	15.5104	11.5673	12.9452	15.1675		6.36912	+				Detected	NotDetected	NotDetected
12287_pos	154.059	2.5106	18.2082	18.0091	17.9867	18.1216	18.0415	18.8692	18.202	19.1663	19.1418	19.19	20.2882	18.1233		20.1224	19.4354	20.2668	19.5756	19.6033	19.7787	19.1905	19.6426	+				NotDetected	NotDetected	NotDetected
12319_pos	402.27	2.5118	22.9524	22.9637	22.8566	22.8744	22.8489	19.1452	19.6648	18.5558	19.5004	18.5694	19.7393	16.8799	19.9126	20.9641	20.4829	20.2712	20.1683	20.9151	21.3667		19.2832	+				Detected	NotDetected	NotDetected
12330_pos	560.367	2.5129	20.2026	20.1804	20.254	20.1083	18.155		20.5033	15.9686	8.63365	15.9029	17.2969	12.983		15.189	13.7133	17.1255	14.8365	16.3948	15.7408		15.8545	+				Detected	NotDetected	NotDetected
12339_pos	190.11	2.5142	18.0857	18.0407	17.9819	17.9421	18.0856		18.2431	15.4113	15.8631	15.8094	16.5735	13.7734		13.8998	20.4994	20.7489	20.811	20.0625	20.1779		20.349	+				NotDetected	NotDetected	Detected
14153_pos	468.389	2.5143	17.7953	17.9542	17.744	18.0442	18.0752	17.1275	17.9362	17.0879	16.7119	17.342	18.3209	16.5129		18.2036	17.9214	18.4859	17.8812	17.8634	18.132		17.9605	+				NotDetected	Detected	NotDetected
12342_pos	137.071	2.5147	19.4826	19.8343	19.6009	19.9418	19.6003		19.8128	17.5899	17.5749	18.0619	18.7697	16.7575		19.3566	18.3973	19.2691	18.4047	18.6585	18.6706		18.7498	+				Detected	NotDetected	NotDetected
12344_pos	850.607	2.5147	16.924	17.2324	16.8451	12.8767	16.8185	17.6657	14.8454	17.2395	17.1986	17.6225	18.4307	16.3993		18.8661	18.0407	19.1485	18.0548	18.5276	18.4099	18.2619	18.2876	+				NotDetected	NotDetected	NotDetected
12345_pos	97.0643	2.5149	19.5448	19.5321	18.7706	19.3874	19.2961		19.7641	19.3762	19.4905	19.7375	20.5737	18.6608		21.1408	20.3088	20.5569	19.8333	20.2667	20.6845		20.3717	+/-	[M+H-H2O]+, [M+Acetate]-			Detected	NotDetected	NotDetected
12347_pos	154.086	2.5151	28.5939	28.6788	28.5439	28.7079	28.6282		28.5855	18.1912	21.4235	19.4198	21.15	18.5199		22.6611	20.6364	20.4469	20.1346	20.5693	21.2232	18.276	20.4683	+				Detected	NotDetected	NotDetected
12358_pos	189.114	2.5157	20.5538	20.784	20.3837	20.3048	18.5289	21.6674	20.6125	21.9267	21.4683	22.4953	22.7457	21.0466	21.9832	22.8617	22.332	22.693	22.1374	22.2478	22.6633		22.3985	+				NotDetected	NotDetected	Detected
12389_pos	524.362	2.517	14.8488	16.34	14.9611	16.6377	16.8613	19.0347	14.9045	19.5688	19.4182	20.1115	20.8661	18.7833		20.5824	20.431	21.2158	19.8665	20.5765	19.3088	20.7357	20.2497	+				NotDetected	NotDetected	NotDetected
12402_pos	167.034	2.5175	18.0466	18.5553	18.6856	18.8312	18.6868		18.5121	18.096	17.8009	18.1943	19.3159	17.2391	18.7717	18.8081	18.7487	19.3044	18.5064	18.7964	18.7531		18.447	+				Detected	NotDetected	NotDetected
12406_pos	243.169	2.518	16.1136	16.8525	13.6015	17.1605	17.0111		16.3585	19.0012	20.1526	20.0428	20.081	18.1392		21.7959	21.3664	19.0128	20.9229	20.9558	21.5218	20.8582	21.1036	+				NotDetected	NotDetected	NotDetected
12411_pos	437.36	2.5188	18.9822	19.0128	18.9481	19.3824	18.2722		19.826	10.9123	14.9863	16.6671	16.028	13.0074		16.3714	16.6824	14.5988	17.395	16.3231	14.3468		13.944	+				Detected	NotDetected	NotDetected
12410_pos	264.196	2.5189	19.3487	19.1527	20.1464	20.1593	20.4293		20.0832	16.5376	16.7376	16.992	17.0763	14.2758		17.0952	14.007	15.7183	12.373	17.6685	12.1198		12.8875	+				Detected	NotDetected	NotDetected
12413_pos	996.702	2.5189	18.7868	18.9433	18.6364	18.7553	18.3289		18.6763	10.5757	10.2417	11.7254	13.7203	10.8545		17.8272	16.2436	16.9505	17.0115	11.9015	16.5527		13.4405	+				Detected	NotDetected	NotDetected
12414_pos	302.196	2.5192	17.1619	17.1637	16.4368	16.2559	16.638		17.1003	18.1864	20.0378	18.8952	18.4348	17.4438		21.3403	22.7526	21.9222	21.0864	21.3139	22.0529		21.861	+				NotDetected	NotDetected	Detected
12418_pos	579.427	2.5193	20.7591	21.4793	20.2486	20.739	20.7443	20.9324	20.6305	18.1213	21.8988	18.5892	19.0417	17.5287		22.186	22.3862	23.7679	20.3025	22.8078	20.7627	22.7615	22.3897	+				NotDetected	NotDetected	NotDetected
12423_pos	785.483	2.5196	19.1848	19.1385	19.0757	19.1947	19.1018		19.2018	13.9113	15.1202	16.7766	12.9381	15.1501		16.6359	15.3642	16.3932	11.6534	15.7208	17.1276		8.87291	+				Detected	NotDetected	NotDetected
12427_pos	593.442	2.5204	21.2186	22.1941	21.0131	21.2619	21.0888	21.6106	21.2204	17.308	22.8731	19.5347	18.421	16.4978		23.1237	23.2002	24.6354	20.899	23.5552	21.5145	23.6677	23.1967	+				NotDetected	Detected	NotDetected
13072_pos	132.044	2.5205	20.2668	20.7929	18.4429	19.1832	18.7932		19.5423	14.2033	15.6573	16.8493	15.205	12.3699		17.571	16.3313	16.5399	12.7328	13.7858	17.3999		13.6295	+				Detected	NotDetected	NotDetected
12433_pos	298.186	2.5208	21.3692	21.5181	20.7548	21.325	21.3622		21.3423	18.3973	19.9336	19.0757	21.1366	18.4713	20.4443	21.7457	21.189	20.9651	20.9779	21.2366	21.467		20.9902	+				Detected	NotDetected	NotDetected
12442_pos	251.092	2.5213	16.4351	15.0466	15.9247	16.7834	16.6684	19.6477	17.2899	15.2755	12.1015	14.2514	13.9929	13.4409		12.78	19.9709	20.5186	20.1762	20.6513	20.588		20.7624	+				NotDetected	NotDetected	Detected
12445_pos	425.169	2.5214	20.4555	20.5917	20.3997	20.5892	20.6816		20.2972	15.0236	9.94861	16.6383	16.1137	9.46735		15.0043	14.6292	15.3976	15.3895	14.0785	11.6149		12.4221	+				Detected	NotDetected	NotDetected
12464_pos	818.27	2.5216	18.3333	18.2845	18.2462	18.3429	18.0539	17.8835	18.4389	18.5342	17.9865	18.078	19.6647	17.5153		20.0064	18.5173	18.8651	18.1065	18.9317	18.92	18.3457	19.0247	+				NotDetected	NotDetected	NotDetected
12490_pos	423.17	2.5231	21.9037	22.1395	21.8926	22.0783	21.7622		21.7471	13.164	12.4622	13.346	17.121	13.9093		11.4751	12.0782	16.9808	13.4779	12.9321	14.7487		16.7898	+	[M+H]+	Losartan	Losartan: [M+H]+: 0.922	Detected	NotDetected	NotDetected
12492_pos	584.322	2.5231	18.8239	18.9282	18.9452	18.9691	18.6148		18.7911	12.311	14.5986	12.2436	11.5312	13.6515		15.3124	12.3867	16.7841	16.8203	13.2261	10.6508		16.0847	+				Detected	NotDetected	NotDetected
12498_pos	566.407	2.5233	18.3916	18.5392	18.5417	18.9141	18.4375		18.7176	12.2443	15.6445	14.0419	15.3075	11.8828		15.2614	12.9563	17.744	16.3911	13.9518	14.4157		17.2063	+				Detected	NotDetected	NotDetected
12499_pos	605.547	2.5234	17.9951	18.2278	17.9832	18.0755	18.0873		17.7476	14.464	11.7018	11.5929	16.6	14.0866		16.1276	16.7705	15.2486	17.5557	14.0218	14.5791		16.9727	+				Detected	NotDetected	NotDetected
12501_pos	207.151	2.5235	22.186	22.1374	21.9283	22.3088	22.2249		22.3008	15.309	16.0362	15.2692	12.5556	13.1536		16.8801	16.3039	17.9718	12.8886	13.9444	15.5798		15.4468	+				Detected	NotDetected	NotDetected
12521_pos	606.837	2.5242	18.6039	18.8426	18.7825	18.8006	18.5831		18.6507	15.0216	13.1359	16.03	12.2595	14.3753		17.1698	15.2602	17.3276	13.3992	15.9424	14.937		10.5192	+				Detected	NotDetected	NotDetected
12525_pos	580.425	2.5243	19.3888	19.746	19.3877	19.5141	19.151	19.2656	19.5285	12.5194	10.3304	12.6819	17.053	15.0013		20.6776	19.9269	20.099	19.0119	20.1603	20.2136		20.6897	+				NotDetected	NotDetected	NotDetected
12532_pos	280.102	2.5246	19.3029	19.2407	18.9672	19.2493	19.161		19.0669	9.41798	13.871	13.0741	12.9754	8.42594		13.2652	14.1554	15.2749	13.3737	16.3077	15.7713		16.7142	+				Detected	NotDetected	NotDetected
12542_pos	133.103	2.5247	20.9553	20.8732	20.3856	20.6621	20.6242		21.1662	21.153	20.3351	20.4563	23.3074	20.3329		21.8498	21.6536	21.5023	21.3579	21.1893	21.8052		21.4534	+				Detected	NotDetected	Detected
12554_pos	615.457	2.5249	21.5795	22.3557	21.3674	21.661	21.3485	22.0338	21.3744	17.5924	23.2468	19.9995	19.1266	16.9433		23.5071	23.5217	24.9683	21.2966	23.9377	21.8457	24.0313	23.492	+				NotDetected	Detected	NotDetected
12559_pos	634.402	2.5254	27.555	27.7118	27.5039	27.6649	27.5279		27.6113	13.2921	12.8609	14.0228	14.6646	11.1352		12.4205	15.4265	17.171	13.8586	12.3578	17.2727		16.4908	+				Detected	NotDetected	NotDetected
12576_pos	601.441	2.5257	21.1903	21.8392	20.7844	21.3698	20.8858	21.3027	21.2	18.0739	22.3172	18.8207	18.9233	17.6388		22.6807	22.8907	24.1539	20.746	23.256	21.2012	23.0574	22.6589	+				NotDetected	NotDetected	NotDetected
12579_pos	664.23	2.5259	18.4451	18.4154	18.3602	18.6169	18.3668		18.2966	17.3584	17.7094	17.9989	18.6531	16.4822		19.1807	18.3259	19.3739	18.5581	18.9596	18.8049		18.7996	+				NotDetected	NotDetected	Detected
12580_pos	251.093	2.526	19.798	19.9273	19.7509	19.2454	19.8091		19.6648	17.6605	18.9897	18.3596	19.1092	16.927		21.0245	19.7165	20.0495	19.6407	19.894	20.0392	19.9638	20.1045	+				Detected	NotDetected	NotDetected
12581_pos	678.15	2.526	19.4402	19.4015	19.3638	19.4161	19.2297	19.8044	19.5837	17.6532	19.6554	18.4925	19.0033	16.9889		21.5692	20.3454	20.907	20.2162	20.5796	20.9894	19.9423	20.8252	+				NotDetected	NotDetected	NotDetected
12587_pos	429.193	2.5263	19.0256	18.8007	18.8395	19.2074	18.86	18.4753	19.0256	17.7826	18.5694	17.4683	19.1729	16.9659		19.756	19.4327	20.2664	18.9481	19.4839	19.5781		19.6554	+/-	[M+H-H2O]+, [M-H]-			NotDetected	NotDetected	Detected
12589_pos	706.459	2.5263	21.3364	21.5755	21.2608	21.3	21.0484		21.4287	15.6503	11.4419	13.3073	14.2372	14.8989		15.9722	13.4702	16.326	12.6083	14.8985	15.3357		14.6537	+				Detected	NotDetected	NotDetected
12590_pos	776.518	2.5263	20.8247	21.0279	20.7913	20.9726	20.7167		20.6589	14.3683	16.0426	16.58	12.3565	13.0901		14.2636	16.1562	13.1674	12.8279	9.84477	14.1421		14.7157	+				Detected	NotDetected	NotDetected
13839_pos	128.072	2.5263	18.6835	18.4293	18.414	18.7388	18.5048	18.0658	18.5727	18.5694	18.1037	18.6741	20.525	17.9976	19.1001	19.3907	18.9501	19.7066	18.8657	19.0265	18.6589		19.2189	+				NotDetected	NotDetected	NotDetected
12591_pos	706.276	2.5264	17.9725	17.964	17.9544	18.1484	17.8989	18.0081	18.1493	17.779	17.6034	18.0959	19.0214	17.0042		18.8753	18.4755	19.2478	18.0511	18.7421	18.6519	17.6796	18.6256	+				NotDetected	NotDetected	NotDetected
12595_pos	1212.87	2.5266	18.7267	19.5917	18.2699	18.8291	18.3565	18.3916	18.5656	20.0127	19.9126	20.1868	20.9486	19.082		20.0215	20.0315	21.5645	19.4344	20.5666	20.0564	20.5017	20.1664	+				NotDetected	NotDetected	NotDetected
12607_pos	570.547	2.5269	20.5647	20.7262	20.4412	20.4836	20.6142	21.1399	20.2946	18.0476	20.353	18.5744	18.9993	17.1308		21.6112	21.3712	22.3302	20.5311	21.633	21.4358	20.8333	21.5022	+				NotDetected	NotDetected	NotDetected
12618_pos	748.486	2.5271	20.3417	20.6311	20.3159	20.3941	20.2026		20.31	13.7232	15.0975	12.0522	9.9169	15.4474		17.9672	12.9518	17.1915	14.3223	14.9427	14.1025		11.4069	+				Detected	NotDetected	NotDetected
12619_pos	836.592	2.5272	14.4133	17.091	16.9753	16.0395	13.7919	17.7447	17.0644	17.3354	17.7932	17.999	18.6599	16.5574		19.2023	18.6495	19.3304	18.7509	19.1775	19.2571		18.7825	+				NotDetected	NotDetected	Detected
12620_pos	1040.73	2.5274	18.6879	18.6718	18.6388	18.6925	18.2728		18.7175	16.7939	14.8534	12.2573	17.6634	14.5399		13.0054	12.5934	13.6344	16.0348	16.5844	15.5489		14.1712	+				Detected	NotDetected	NotDetected
12635_pos	664.135	2.5279	18.8661	18.8039	18.6197	18.8415	18.6459	19.0775	18.9538	17.7288	19.197	17.7363	19.1062	16.9746		20.8836	19.4746	20.5098	19.175	19.9705	19.9433	19.5638	20.1531	+				NotDetected	NotDetected	NotDetected
12529_pos	678.245	2.528	18.64	18.6448	18.5843	18.8165	18.5391	18.8973	18.1902	18.5624	18.6624	18.9132	19.7774	17.558		20.0243	19.1848	20.1901	19.2855	19.5874	19.4646	18.8498	19.5486	+				NotDetected	NotDetected	NotDetected
12717_pos	894.634	2.5286	16.8493	13.7942	17.0603	15.4696	17.2733	17.4838	14.7794	17.7518	17.3608	17.88	18.9122	16.9502		18.9249	18.4416	19.1626	18.0722	18.4872	18.5505		18.4925	+				NotDetected	NotDetected	Detected
12674_pos	623.453	2.529	21.5252	22.0202	20.9483	21.4718	21.3432	21.3936	21.1192	18.0538	22.5213	18.7198	18.4951	17.6713		22.7608	22.8794	24.4049	20.9586	23.3028	21.2883	23.2375	22.7811	+				NotDetected	NotDetected	NotDetected
12678_pos	546.876	2.5293	16.1738	15.4222	15.9965	16.833	16.8496	18.6015	16.4768	20.1413	19.2439	19.9057	21.1115	19.2506		19.8457	19.9013	20.9351	17.996	20.398	18.8488	19.9972	19.9771	+				NotDetected	NotDetected	NotDetected
12680_pos	625.93	2.5294	15.3369	14.8512	15.7683	16.041	16.4827		16.5999	20.3211	19.1668	20.0113	21.3408	19.5166		20.1771	19.7471	21.1433	18.4703	20.4846	18.8702	20.399	19.7448	+				NotDetected	NotDetected	NotDetected
12682_pos	637.468	2.5294	21.7852	22.639	21.6237	22.0122	21.6514	22.1901	21.7248	17.7762	23.4862	20.0433	18.588	16.8987		23.6405	23.771	25.1881	21.4824	24.0437	22.1226	24.0974	23.6364	+				NotDetected	Detected	NotDetected
12684_pos	276.17	2.5295	15.8324	16.5673	16.4102	17.2807	17.184		16.0109	14.5922	14.3501	16.6204	17.111	9.77711		16.9143	21.3213	21.4821	21.3183	20.6091	21.291		21.0638	+				NotDetected	NotDetected	Detected
12685_pos	546.381	2.5295	14.1558	16.3357	15.7625	16.4769	15.9648	19.5043	17.0417	19.7288	19.9258	20.5855	21.0052	18.9393		20.8099	20.8121	21.8901	19.2058	21.1287	19.8978	20.9331	20.6706	+				NotDetected	NotDetected	NotDetected
12689_pos	587.423	2.5295	20.3318	20.2246	20.1697	20.4579	20.1254		20.3523	17.2018	17.5082	17.6485	18.3684	16.4093		19.1667	16.2231	11.3961	13.4287	14.0568	13.4803		13.4848	+				Detected	NotDetected	NotDetected
12690_pos	193.095	2.5297	25.5201	25.4424	25.3387	25.784	25.7848		25.4112	14.6965	14.6257	17.1136	17.1714	11.6353		17.4953	12.458	14.6954	11.3879	17.5459	16.1098		13.966	+	[M+Na]+	Levetiracetam	Levetiracetam: [M+Na]+: 0.815	Detected	NotDetected	NotDetected
12691_pos	604.392	2.5297	21.077	21.4053	21.0186	21.1616	21.0971		21.3152	13.546	10.3354	16.6429	12.7334	11.8351		17.6185	11.3663	18.1186	17.2751	11.7648	14.0488		17.576	+				Detected	NotDetected	NotDetected
12692_pos	762.503	2.5297	19.9939	20.3182	20.119	20.1139	19.9733		19.9312	9.82651	13.6956	15.7358	9.58742	14.6298		15.1368	12.3558	12.8477	12.3913	15.7814	14.0108		11.8279	+				Detected	NotDetected	NotDetected
12701_pos	113.096	2.53	18.7096	18.6003	18.4333	18.3127	18.3746	18.3376	18.107	18.9879	18.558	18.7653	20.1701	17.9756		20.1539	19.2594	19.6994	18.9356	18.5134	19.4702	18.4196	19.305	+				NotDetected	NotDetected	NotDetected
12702_pos	617.999	2.5301	22.9966	23.0225	22.9343	22.9808	23.0366		22.9797	15.4049	14.1869	13.8847	16.1472	15.1261		14.6917	11.3405	14.5072	13.2081	16.186	17.9399		12.8582	+				Detected	NotDetected	NotDetected
12706_pos	609.435	2.5302	20.7471	20.8508	20.6853	20.6565	20.3742		20.7172	18.2891	17.6694	17.7144	19.6178	17.5499		18.674	18.3502	18.697	18.142	18.0342	18.6233		18.2695	+				Detected	NotDetected	NotDetected
12708_pos	665.359	2.5303	18.9548	19.4113	19.1104	18.9538	18.7498		18.9268	13.3298	11.272	8.75059	11.5907	10.732		16.8583	15.3841	12.2704	13.6164	16.0576	11.1945		11.9729	+				Detected	NotDetected	NotDetected
12718_pos	734.472	2.5306	19.599	19.8793	19.5569	19.6382	19.555		19.6118	14.7039	8.4067	13.3296	16.2429	14.1374		12.926	13.1692	12.9425	14.0307	14.9166	17.9959		14.2539	+				Detected	NotDetected	NotDetected
12738_pos	532.37	2.5307	16.0352	17.17	17.062	17.223	16.124		16.6403	17.7234	20.0064	18.9023	19.1386	17.1396	18.4099	21.3474	20.7951	21.612	20.6853	21.0367	21.1897	20.6871	20.9712	+				NotDetected	NotDetected	NotDetected
12749_pos	147.101	2.5308	20.6586	20.6942	20.1581	20.6012	20.3853	20.245	20.5631	20.168	19.9686	19.9794	19.7005	19.783	21.7717	21.3403	21.002	20.928	20.6862	20.8097	20.974	18.5531	20.9433	+/-	[M+H]+, [M-H]-			NotDetected	NotDetected	Detected
12759_pos	532.364	2.531	21.938	22.0893	21.9246	21.982	21.9013		21.9087	13.0484	10.5545	15.1108	17.3029	11.6121		13.3427	13.531	18.023	13.1411	12.8359	13.4291		14.4347	+				Detected	NotDetected	NotDetected
12760_pos	545.371	2.531	19.4885	19.6269	19.361	19.4279	19.3545		19.4348	12.2484	16.8658	9.72362	13.576	14.2722		17.9047	17.296	15.5164	16.2628	12.6703	13.9089		17.4477	+				Detected	NotDetected	NotDetected
12762_pos	311.206	2.5312	22.4688	22.6655	22.5302	22.7051	22.4134		22.7422	20.0174	21.5303	21.06	22.1437	20.0717	21.1454	23.0701	22.4046	22.9494	22.3923	22.3384	18.5569	22.1531	22.4771	+				Detected	NotDetected	NotDetected
12763_pos	762.208	2.5313	17.2187	16.3626	17.1314	17.2088	16.9126		16.5662	18.0028	17.6357	17.9929	19.2011	17.0824		19.4293	18.1886	19.0092	17.6676	18.6845	18.4402		18.6787	+				NotDetected	NotDetected	Detected
12773_pos	692.476	2.5314	15.3986	16.1192	17.0189	16.3572	16.5347	18.6706	15.3819	17.502	19.1249	17.5396	18.7426	16.6853		20.4443	19.6793	19.7608	18.7028	20.3395	19.6839	20.2341	19.8353	+				NotDetected	NotDetected	NotDetected
12775_pos	639.357	2.5315	22.6112	22.5485	22.4194	22.6684	22.5967		22.7015	15.0464	15.2496	16.3223	11.6036	10.6559		16.2106	14.6279	14.0079	16.0871	14.3059	12.1002		14.6479	+				Detected	NotDetected	NotDetected
12778_pos	734.177	2.5316	18.5017	18.4334	18.3746	18.4226	17.8943	17.6634	18.6424	18.8049	17.9732	18.3553	20.1428	17.7998		19.285	18.2976	19.4726	18.1583	18.9481	19.0512	17.8561	19.2648	+				NotDetected	NotDetected	NotDetected
12781_pos	655.33	2.5317	20.6245	20.8346	20.4991	20.773	20.6793		20.9843	15.5595	10.8917	16.6838	13.2128	11.8975		16.6664	17.0983	15.4083	14.6469	15.7063	17.2923		15.5344	+				Detected	NotDetected	NotDetected
12782_pos	720.456	2.5317	19.4806	19.7215	19.3923	19.6489	19.4001		19.7136	16.5263	16.8551	11.4075	16.4196	14.7667		10.5328	14.2072	13.8479	15.8338	13.955	11.4984		16.6713	+				Detected	NotDetected	NotDetected
12784_pos	371.257	2.5318	16.6706	17.3078	17.0964	16.9259	15.7538		16.8505	13.8087	11.0518	11.1985	11.8558	8.32308		16.2138	20.8213	21.9643	21.2024	21.0928	21.7374		21.33	+				NotDetected	NotDetected	Detected
12788_pos	648.42	2.5319	21.4137	21.722	21.4445	21.6569	21.6225		21.6378	12.6651	14.1711	13.4686	9.87489	14.42		16.8588	16.8816	14.1222	12.769	14.7611	15.7819		15.8489	+				Detected	NotDetected	NotDetected
12817_pos	790.532	2.532	18.8508	19.081	18.9832	19.0059	18.6925		18.8804	14.0353	11.7722	12.9217	13.1617	13.2892		13.6159	14.8352	17.7021	16.7136	12.4161	14.8497		14.0957	+				Detected	NotDetected	NotDetected
12832_pos	200.163	2.5328	18.7799	18.869	18.6341	18.9423	18.6244	18.0711	18.7243	17.976	18.2748	18.4168	19.1781	17.1748		19.2453	18.0154	19.6524	19.1232	19.1676	19.1096	17.8895	19.1477	+				NotDetected	Detected	NotDetected
12837_pos	531.353	2.5329	22.7436	23.0772	22.7107	22.9524	22.6987		22.7058	14.1685	15.2002	14.165	14.1323	12.9683		16.1086	11.6534	17.1853	14.3201	16.8777	14.1884		14.4374	+/-	[M+H]+, [M-H]-			Detected	NotDetected	NotDetected
12848_pos	1228.87	2.5331	18.2585	18.9634	18.032	18.2717	18.0982	17.5553	18.4548	19.1103	18.6507	19.111	20.0605	18.0186		19.5781	19.0464	20.5053	18.5966	19.5978	19.2136	19.4599	18.827	+				NotDetected	NotDetected	NotDetected
12849_pos	540.427	2.5332	20.0792	19.9813	19.9452	19.9676	19.8033		19.7825	15.5205	15.7548	15.5088	17.1176	13.0192		20.2178	18.8102	19.839	19.2224	19.5669	19.6894		19.5034	+				Detected	NotDetected	NotDetected
12851_pos	606.405	2.5333	21.3131	21.4414	21.1674	21.3044	21.0036		21.2781	16.2515	14.9466	11.934	13.3848	10.1175		16.7394	17.1132	13.9857	12.222	12.1889	16.8549		17.3074	+				Detected	NotDetected	NotDetected
12860_pos	1256.9	2.5334	18.3646	19.6287	18.5082	18.6856	18.4573	18.0521	18.4713	20.0384	19.5688	20.2034	20.7932	18.9922		19.7265	19.7755	21.4679	18.5524	20.2118	19.1582	20.3263	19.6897	+				NotDetected	NotDetected	NotDetected
12868_pos	666.466	2.5335	16.739	16.0327	16.8533	17.2365	16.2226	17.5434	17.098	17.8664	18.0753	17.9025	18.9667	17.1305		18.7206	18.1388	18.9072	18.1508	18.4619	18.2659		18.2896	+				NotDetected	NotDetected	Detected
12485_pos	196.098	2.5336	19.8503	19.82	19.8186	19.7706	19.6536		19.7226	15.7638	14.7589	12.8956	17.3544	12.8251		9.43761	21.0215	20.7822	20.79	19.4334	20.4971		20.5759	+				Detected	NotDetected	Detected
13020_pos	451.068	2.5336	19.2878	19.5108	19.8747	20.4991	19.5886	20.1705	18.8218	18.6799	19.6233	20.3717	20.122	16.7195	19.0704	20.1494	19.541	19.3163	19.8467	21.3081	19.7454		19.0064	+				NotDetected	NotDetected	Detected
12880_pos	562.381	2.5338	20.8299	21.0614	20.8236	20.9324	20.6802		21.1684	8.64184	16.4337	11.9501	17.797	15.2371		18.4043	14.2443	16.7984	11.8218	17.315	16.0841		16.9711	+				Detected	NotDetected	NotDetected
12882_pos	534.362	2.5338	21.413	21.608	21.0256	21.1631	21.1385		21.2048	14.5859	16.0431	15.9623	15.5095	11.6253		14.2534	15.5311	12.4123	11.4986	16.0395	17.2948		16.2257	+				Detected	NotDetected	NotDetected
12892_pos	568.388	2.5342	16.2315	16.8426	16.4015	17.297	16.7239	19.5289	17.1288	19.7134	19.9102	20.5343	20.9738	18.8612		20.7093	20.6167	22.0607	19.4272	21.1315	19.9385	20.7048	20.6752	+				NotDetected	NotDetected	NotDetected
12897_pos	678.428	2.5344	27.4443	27.6424	27.4044	27.597	27.462		27.5166	8.03651	13.5446	14.2307	16.7673	14.6897		16.8863	16.1621	12.8654	13.454	15.0439	15.2497		14.3764	+				Detected	NotDetected	NotDetected
14238_pos	504.337	2.5344	24.3884	24.5159	24.2969	24.4591	24.3501		24.4786	13.7518	7.86939	16.8144	14.7121	14.9875		17.0672	17.0132	18.2347	10.9654	15.6624	15.8798		15.0675	+				Detected	NotDetected	NotDetected
12905_pos	659.482	2.5346	21.698	22.6894	21.6757	22.0428	21.6567	22.2585	21.6516	17.4949	23.5421	20.1527	18.7354	17.5364		23.745	23.7676	25.2502	21.4329	24.0259	22.1635	24.0332	23.6293	+				NotDetected	Detected	NotDetected
12909_pos	152.107	2.5347	19.32	19.2666	19.0518	19.1001	19.094	18.0011	19.4268	18.1784	18.918	18.7343	20.3598	18.9003		20.5799	19.5966	20.0506	19.4293	19.2368	19.9136		20.5163	+				NotDetected	Detected	Detected
12943_pos	823.162	2.5347	17.7274	17.9377	18.2362	18.8539	18.2688	18.4057	18.2956	17.7277	17.6717	18.0342	18.8755	16.9358		18.4619	18.5091	19.1372	18.4444	19.8291	18.4168		18.6569	+				NotDetected	NotDetected	NotDetected
12994_pos	645.467	2.5348	21.568	22.1258	21.1887	21.6776	21.3613	21.5806	21.2452	17.9119	22.5814	18.9548	18.1455	17.6106		22.758	22.9914	24.4057	20.9834	23.3548	21.4305	23.27	22.9989	+				NotDetected	NotDetected	NotDetected
13002_pos	431.306	2.5348	20.744	20.7755	20.5467	20.7649	20.647		20.588	12.6835	15.1782	14.3425	14.5318	14.0886		14.8124	16.5052	15.5095	17.5427	16.6413	17.3394		9.513	+				Detected	NotDetected	NotDetected
13028_pos	709.385	2.5351	19.1061	19.3552	19.0309	19.041	18.8228		19.2832	16.7258	13.3283	15.4741	12.4551	10.2328		12.5287	12.6898	12.8913	16.6909	13.0334	16.4341		16.3988	+				Detected	NotDetected	NotDetected
13031_pos	646.465	2.5352	20.1664	20.5199	19.8938	20.3581	19.9572		19.999	9.19364	13.4316	9.99137	17.1026	12.1989		13.3563	19.7943	20.0227	19.5762	19.839	20.2555		19.7777	+				Detected	NotDetected	NotDetected
13032_pos	356.23	2.5352	21.7304	21.8636	22.0979	21.7703	21.7999		21.9738	18.303	18.8049	18.2893	19.4592	17.3721		20.283	20.3532	20.5109	20.0824	20.0359	20.6136		20.4131	+				Detected	NotDetected	NotDetected
13036_pos	288.254	2.5354	24.0635	24.774	24.7079	24.4439	23.5646	23.0361	24.3811	23.7263	23.6883	22.6442	25.2261	22.6223		25.4155	24.5685	25.4562	24.239	24.4257	24.9735	24.1898	24.7615	+				NotDetected	NotDetected	NotDetected
13041_pos	617.519	2.5354	19.8798	19.7039	19.3803	19.5108	19.8833		19.5017	18.2581	17.4246	17.8977	19.5391	17.5593		19.7526	18.8969	19.1079	18.5205	18.4699	19.2829		18.6624	+				Detected	NotDetected	NotDetected
13042_pos	471.841	2.5354	18.0204	17.9145	17.8062	18.2278	17.9826		18.0309	16.8264	10.5139	16.4337	16.6013	12.2656		12.4356	18.2118	19.1468	18.2774	18.4899	18.4524	17.9689	18.2518	+				NotDetected	NotDetected	NotDetected
13043_pos	699.358	2.5354	20.431	20.6925	20.432	20.5972	20.6851		20.8745	16.3236	12.2225	14.4995	15.759	13.4425		13.7913	11.4473	18.0532	16.0454	15.3868	17.1322		14.1692	+				Detected	NotDetected	NotDetected
15322_pos	708.472	2.5354	20.0695	20.2446	20.0509	20.31	19.938		20.1844	7.66647	16.5405	16.7664	14.6353	14.1258		9.22551	18.2334	18.3296	18.1919	17.9728	18.6372	18.9288	18.2507	+				Detected	NotDetected	NotDetected
13050_pos	350.709	2.5355	19.4293	19.3472	19.2002	19.8139	19.5512		19.8753	14.5402	15.1717	11.5509	13.4596	12.4005		15.6305	11.0994	15.8044	16.2657	12.9791	13.7968		16.2465	+				Detected	NotDetected	NotDetected
13064_pos	589.491	2.5358	20.9365	20.4172	20.4113	20.5572	20.7967	18.6088	20.5273	18.4199	18.7354	18.7305	19.5682	17.6157		21.1378	19.4175	20.9402	19.011	20.1962	20.9079	21.3708	19.9442	+				Detected	NotDetected	NotDetected
13071_pos	687.871	2.5359	18.8893	18.86	18.7085	18.8773	18.5606		18.7666	16.2501	16.7438	15.8218	18.0326	10.5545		16.3703	15.5051	13.6972	17.1874	17.5683	17.3211		13.4328	+				Detected	NotDetected	NotDetected
13074_pos	880.619	2.5359	15.4693	16.3812	15.359	17.0829	16.6119		16.9167	15.7086	10.6778	15.0033	17.2643	13.5258		16.2296	18.4429	19.5917	18.3746	18.6632	18.8631	18.3348	18.7689	+				NotDetected	NotDetected	NotDetected
15573_pos	377.049	2.5359	20.3577	20.5619	21.0279	20.9974	20.2893	20.974	19.7564	18.9567	20.2277	21.3701	21.5056	18.162	20.6106	20.7332	20.4474	20.0992	20.7692	22.2468	20.4796	18.8518	20.1998	+				NotDetected	NotDetected	Detected
13086_pos	557.246	2.5362	16.4994	17.0821	14.8747	16.6526	16.394		17.0971	18.5825	17.4689	17.8104	19.7483	17.2649		19.4619	18.3048	18.7733	17.9599	18.432	19.166	19.0446	18.1944	+				NotDetected	NotDetected	NotDetected
13088_pos	169.096	2.5362	20.0179	20.0293	19.9404	20.3014	20.1031		20.3624	10.4026	12.0557	13.7226	10.8276	11.5143		17.2141	16.9823	12.2616	15.3938	10.8083	12.028		16.877	+				Detected	NotDetected	NotDetected
13090_pos	667.479	2.5362	21.5045	22.0394	21.0502	21.6812	21.3717	21.5082	21.3658	17.9993	22.4426	18.9494	18.7208	17.693		22.8399	22.7965	24.365	20.6871	23.2999	21.5246	23.0816	22.8157	+				NotDetected	NotDetected	NotDetected
13091_pos	464.23	2.5363	19.697	19.7145	19.6424	19.6521	19.4096	18.4265	19.5918	18.7214	19.4168	17.8283	19.6177	17.765		20.7681	20.5445	21.134	19.3674	18.9538	20.0827		20.4484	+/-	[M+NH4]+, [M-H]-			NotDetected	NotDetected	Detected
13093_pos	568.454	2.5363	19.1452	19.3392	19.0138	19.2368	18.9879	18.336	19.1807	18.4635	18.1842	18.5064	19.5621	17.5876		19.8049	19.0888	19.5418	18.4978	19.2218	18.8963		19.0805	+				NotDetected	NotDetected	NotDetected
13096_pos	681.435	2.5364	21.3579	21.6608	21.4006	21.5233	21.2868		21.4045	6.58867	15.699	12.9817	14.8165	15.1578		14.4022	14.3521	13.7396	17.0157	16.4746	15.8906		12.9127	+				Detected	NotDetected	NotDetected
13097_pos	680.439	2.5365	23.8715	24.0041	23.7502	23.9292	23.7979		23.8975	14.4318	14.8813	15.2808	13.008	10.7826		16.5794	17.3822	15.2826	13.9453	16.502	17.6204		16.7576	+				Detected	NotDetected	NotDetected
13100_pos	628.349	2.5366	19.2936	19.2908	19.2368	19.3267	19.2786		19.4029	9.70928	15.8814	14.4666	17.5587	11.4014		14.5915	13.2684	17.7457	13.8032	16.7344	14.4372		17.6319	+				Detected	NotDetected	NotDetected
13120_pos	743.383	2.5369	20.386	20.5017	20.1852	20.3913	20.3457		20.6439	10.9481	14.487	16.5784	15.3367	11.6371		16.1953	15.8105	16.984	17.5311	13.131	13.7753		12.6969	+				Detected	NotDetected	NotDetected
13127_pos	839.172	2.5371	18.7857	18.7487	19.0338	19.4436	18.4978	19.2633	18.6724	18.3819	18.7498	19.1198	19.8186	16.658	18.9327	19.5036	18.6741	18.6636	18.7879	20.7217	19.1282		18.2215	+				NotDetected	NotDetected	Detected
13128_pos	399.181	2.5371	20.4392	20.3671	20.4779	20.4088	20.2779	19.8631	20.4746	17.7597	19.7575	18.4606	18.7399	16.9813	18.0354	21.3664	20.7993	21.3092	20.2122	20.7285	20.9385		21.0545	+				NotDetected	NotDetected	Detected
13130_pos	581.524	2.5372	21.7332	21.6736	21.1336	21.1294	21.2938	19.141	21.1935	18.1035	18.9962	17.7012	19.1595	17.1743		20.722	19.7613	21.2198	19.9045	19.9433	20.5066	19.5398	20.1783	+				Detected	NotDetected	NotDetected
13132_pos	499.327	2.5373	20.1824	20.5254	20.2198	20.447	20.1342		20.4361	14.7932	13.402	9.64351	17.1886	14.5637		12.9673	15.5752	12.7568	16.17	13.4684	15.3897		17.7403	+				Detected	NotDetected	NotDetected
13212_pos	841.17	2.5375	18.3775	18.6236	18.4726	19.0036	18.1452	18.3775	18.3451	17.774	18.2332	18.2737	18.7814	16.9403		18.6039	18.7261	19.4865	18.6862	19.978	18.6554		19.0344	+				NotDetected	NotDetected	NotDetected
13219_pos	597.271	2.5375	20.5115	20.9813	20.2705	20.3465	19.7271		20.1941	14.1282	9.72995	13.4821	14.3837	11.102		14.9081	15.5536	17.6242	15.0213	11.8659	6.85566		16.4915	+				Detected	NotDetected	NotDetected
13227_pos	525.086	2.5377	18.7432	18.5391	19.1477	19.5186	18.8218	19.1676	17.9685	18.2119	18.763	19.1198	19.6341	16.2593	18.599	19.2154	18.5543	18.6015	19.0338	20.3667	18.8823		18.606	+				NotDetected	NotDetected	Detected
13231_pos	590.407	2.5378	16.639	16.5821	16.775	15.3419	16.8664	19.7755	15.7689	17.9202	20.1676	18.6459	19.0752	17.0444		21.2855	20.8283	21.9855	19.95	21.1624	20.7765	20.5531	20.7539	+				NotDetected	NotDetected	NotDetected
13232_pos	797.945	2.5378	18.4196	18.7039	18.3987	18.114	18.0435		18.2956	14.6695	16.1572	16.9894	14.1881	14.9661		11.7142	12.5457	17.4699	16.407	15.674	17.0544		13.5608	+				Detected	NotDetected	NotDetected
13325_pos	517.338	2.5378	20.8312	21.0473	20.6296	20.8534	20.6079		20.4275	14.269	14.565	12.5088	13.449	15.9342		15.8815	16.9583	12.9299	10.1381	16.9204	12.5309		17.3771	+				Detected	NotDetected	NotDetected
13241_pos	567.509	2.5379	23.6379	23.4837	23.2541	23.1936	23.3293	20.8699	23.1162	17.5796	20.9627	19.3066	19.5043	18.2699	18.4265	22.5342	21.7553	23.3795	21.5496	22.0529	22.1458	21.8314	22.1921	+				Detected	NotDetected	NotDetected
12677_pos	245.185	2.538	20.1254	19.8641	20.058	20.2664	19.4666	19.8218	22.7601	19.9518	19.9481	18.7868	21.9797	19.3782		23.8454	21.8737	21.8025	21.1593	20.8828	22.2152	21.8065	22.8437	+				NotDetected	Detected	NotDetected
13256_pos	599.105	2.538	18.1735	17.92	18.64	19.1215	18.2228	18.6914	18.5139	17.9238	18.0347	18.5095	19.0949	17.1059		18.6471	18.432	19.2723	18.1573	19.8498	18.8432		18.736	+				NotDetected	NotDetected	NotDetected
13259_pos	593.523	2.538	19.0783	19.1726	19.03	19.1758	19.3888		19.205	18.503	18.2081	18.6051	19.2454	17.2025	18.1957	19.3154	19.1957	19.6124	18.9567	19.1259	19.2384		19.2189	+				NotDetected	NotDetected	NotDetected
13257_pos	191.093	2.5381	19.7455	19.6708	19.5474	19.7285	19.6112	19.2938	19.7211	19.4436	19.166	19.9538	20.7308	18.7879		18.4899	20.1963	20.6289	19.7953	20.1754	20.6048		20.0664	+				NotDetected	Detected	NotDetected
13263_pos	371.251	2.5382	21.7022	21.9832	21.7051	21.8223	21.6774		21.921	12.2785	14.5486	9.47715	14.6317	12.1343		15.0548	14.5189	14.3834	14.2262	9.07997	11.2		15.4778	+				Detected	NotDetected	NotDetected
13264_pos	445.188	2.5382	15.5066	17.0928	15.2309	13.3847	15.1797	18.112	15.7267	17.6632	17.9498	18.0533	18.9217	16.8147		19.9399	19.13	19.2313	18.8427	18.8641	18.9452	18.7164	19.184	+				NotDetected	NotDetected	NotDetected
13279_pos	682.559	2.5382	19.9018	20.203	19.6406	20.0446	19.7911		19.6094	11.5277	11.5897	14.5989	17.686	9.91847		14.3302	16.039	16.6094	15.1024	12.6577	17.3682		15.038	+				Detected	NotDetected	NotDetected
13280_pos	475.329	2.5383	20.0447	20.0656	20.0334	20.2254	20.0735		20.2234	16.173	15.4597	13.3976	16.1039	8.83096		7.93676	15.775	13.0553	16.7343	17.2414	11.3497		13.6131	+				Detected	NotDetected	NotDetected
13282_pos	683.383	2.5384	22.5587	22.6397	22.3237	22.6829	22.558		22.672	10.3315	6.77799	16.9351	16.7397	13.9522		17.7934	14.9239	15.6025	12.9053	13.7905	15.533		14.3178	+				Detected	NotDetected	NotDetected
13288_pos	681.493	2.5384	21.8105	22.745	21.7649	22.0629	21.5969	22.182	21.7649	17.9506	22.4789	19.7487	18.9586	17.0011		23.2898	23.5221	24.3124	21.3769	23.6458	22.0761		23.5634	+				NotDetected	Detected	NotDetected
13291_pos	525.305	2.5385	21.2689	21.3315	21.0816	21.3417	21.3865		21.3304	14.0524	15.2856	16.0621	12.8537	14.988		14.0604	15.0898	17.3387	16.6804	10.1435	14.2474		16.0738	+				Detected	NotDetected	NotDetected
13293_pos	275.111	2.5386	16.4773	16.7552	17.1832	15.2833	16.8621		20.7124	19.29	18.6448	18.4793	20.4511	17.7503		20.9084	20.1128	19.2082	19.9951	19.4666	20.7479		20.3676	+				NotDetected	Detected	NotDetected
13297_pos	149.108	2.5387	20.4585	20.6764	20.2938	20.5205	20.357	20.5747	20.6524	19.5507	20.2783	20.3815	20.9429	18.71	21.8091	21.2314	20.9236	21.3609	20.7733	20.8835	21.2976		20.9975	+				NotDetected	NotDetected	NotDetected
13302_pos	650.863	2.5387	19.0064	18.7996	18.7105	18.6982	18.6317		18.7358	14.8671	11.8107	17.0912	12.8971	14.5203		10.2101	16.356	15.2182	12.1946	16.9353	15.024		17.7686	+				Detected	NotDetected	NotDetected
13359_pos	98.0963	2.5391	19.7045	19.8773	19.4813	20.0504	19.8838		19.8452	17.7421	17.5505	17.4035	18.7932	16.7087		19.3044	18.8144	19.8155	18.0108	18.4127	18.4753		18.7652	+				Detected	NotDetected	Detected
13360_pos	731.401	2.5391	19.032	19.1535	19.107	19.0625	18.7728		19.1799	12.0807	14.415	16.9544	11.9248	14.26		13.5343	12.4601	11.9499	17.4571	15.5855	17.5895		16.5433	+				Detected	NotDetected	NotDetected
13361_pos	333.189	2.5391	20.6513	20.8181	20.5747	20.6566	20.7988	19.7787	20.8524	17.435	19.7354	19.0128	20.802	18.0387		21.975	20.755	20.7829	20.6693	20.965	21.4011		20.7315	+				NotDetected	Detected	NotDetected
13364_pos	653.462	2.5391	20.8916	21.0435	20.9368	21.0245	20.6888		20.7553	11.727	14.4622	11.0373	12.5723	13.9491		18.1177	7.94674	13.4891	17.0732	13.7139	15.9533		16.277	+				Detected	NotDetected	NotDetected
13370_pos	509.296	2.5393	19.681	19.6495	19.323	19.7548	19.4306		19.7192	14.9526	14.8986	14.1803	15.2567	8.2793		14.9084	16.5642	15.6442	15.2693	17.2143	17.6008		12.6621	+				Detected	NotDetected	NotDetected
13371_pos	520.348	2.5393	23.0985	23.4168	22.9512	23.1395	22.8813		22.8951	13.4879	11.8348	11.4736	13.5262	12.1331		13.2832	12.3333	10.0755	11.3135	12.2373	9.71172		12.251	+				Detected	NotDetected	NotDetected
13372_pos	747.143	2.5393	18.1612	18.3326	18.8983	19.1701	18.65	19.0888	18.6697	17.8136	18.5353	18.5095	19.2594	17.0078	18.3831	19.1061	18.9318	19.2493	18.5719	20.3817	18.7164		18.837	+				NotDetected	NotDetected	NotDetected
13377_pos	722.454	2.5394	27.0485	27.2593	26.9961	27.1521	27.0366		27.0817	12.9103	15.4326	12.8465	16.9651	12.1499		13.1796	17.3394	15.4421	16.0842	13.35	14.2015		15.9466	+				Detected	NotDetected	NotDetected
13382_pos	157.122	2.5394	18.5669	18.6166	18.3358	18.525	18.386	18.919	19.8338	18.9807	18.4154	18.0792	21.7008	18.4265		21.5586	17.822	19.616	19.1832	19.141	19.2501		20.1317	+/-	[M+H]+, [M-H]-			NotDetected	Detected	Detected
13401_pos	595.54	2.5395	21.6433	22.1268	21.4897	21.821	21.5675	19.1889	21.2598	19.2464	19.2641	19.6611	20.4999	18.4477		20.9343	20.0334	21.3263	19.8818	19.9312	20.8176	19.4001	20.7139	+				NotDetected	NotDetected	NotDetected
13403_pos	548.37	2.5395	24.5016	24.7426	24.4576	24.6095	24.5016		24.5591	15.0015	13.6984	14.5365	15.1183	12.9686		18.0135	16.2065	14.1638	15.8512	9.31211	15.7559		13.6458	+				Detected	NotDetected	NotDetected
13406_pos	539.32	2.5395	19.3667	19.7836	19.2345	19.6653	19.4938		19.5993	15.1645	13.8828	16.3136	14.2768	14.6287		14.9722	10.5271	15.0588	17.2921	12.0959	12.0281		10.9385	+				Detected	NotDetected	NotDetected
13409_pos	500.36	2.5396	17.1387	16.6702	17.0965	17.13	16.7015	18.7921	16.1466	13.1906	11.2702	9.23109	16.221	14.5368		20.3656	19.806	20.3311	19.5423	19.677	20.1568	19.3966	19.6082	+				NotDetected	NotDetected	NotDetected
13410_pos	561.46	2.5396	20.0805	19.8118	19.4477	19.7864	19.7695	18.4265	19.6879	18.7151	18.1727	18.8263	19.7749	17.6366		20.6836	18.9151	20.3259	18.7085	19.9681	20.2242	21.0284	19.5911	+				NotDetected	NotDetected	NotDetected
14477_pos	204.123	2.5397	19.5353	19.5095	19.7349	19.2938	19.5996	19.637	19.6251	18.7975	19.4237	21.0509	22.8706	19.2242		21.9702	25.8791	24.7273	25.4562	25.1245	24.7739	23.4413	25.291	+				NotDetected	Detected	NotDetected
13413_pos	259.201	2.5398	19.8818	19.8528	19.9477	19.4997	19.8946		20.8552	17.9374	19.3335	18.4402	18.8207	17.1516	17.4006	21.9099	20.1664	20.2617	19.7175	19.6868	20.4303		21.0424	+				NotDetected	NotDetected	Detected
13425_pos	332.243	2.5398	20.3692	20.8321	20.739	22.6427	21.0656	19.3631	21.2378	18.9015	20.0801	18.4127	19.8086	18.4348		21.3732	11.3997	8.65146	13.4658	13.643	14.6809		11.7753	+				NotDetected	Detected	NotDetected
12326_pos	284.293	2.5399	19.1848	17.8318	18.4141	18.6624	18.5915	17.2774	18.6401	18.5213	18.599	17.687	19.8154	17.6466		19.0633	19.2478	19.807	18.9442	18.8022	19.0625	19.3148	18.9913	+	[M+H-H2O]+	2,2'-(Tetradecylimino)diethanol	2,2'-(Tetradecylimino)diethanol: [M+H-H2O]+: 0.227	NotDetected	NotDetected	NotDetected
13445_pos	231.169	2.5399	20.3421	20.4765	20.4255	20.7145	20.5193		20.6452	14.3598	13.3023	13.3	17.024	9.98799		11.4596	21.8314	21.7433	21.3734	21.096	22.0925		21.6541	+				NotDetected	NotDetected	Detected
13608_pos	765.153	2.5399	18.7376	18.9273	19.3824	19.827	18.7005	19.2968	18.3874	18.2057	18.9141	18.9288	19.5929	16.4367		19.4565	18.6636	19.0552	19.2384	20.8727	19.2368		18.4154	+				NotDetected	Detected	NotDetected
13449_pos	669.956	2.54	16.2428	15.5611	16.0317	16.8198	16.9591	18.2563	16.1479	20.3301	19.3966	20.0658	21.392	19.5027		20.2198	19.8223	20.9581	18.6119	20.5834	19.2337	20.3885	19.7641	+				NotDetected	NotDetected	NotDetected
13453_pos	399.267	2.5402	19.8828	20.1881	19.7706	19.9925	20.0513		20.1941	11.0461	6.16105	14.9064	15.2761	8.0502		15.7012	11.9449	16.4398	15.1108	16.619	17.7901		16.2956	+				Detected	NotDetected	NotDetected
13456_pos	238.051	2.5402	18.6245	18.4113	18.2684	18.3032	18.6612		18.6448	15.0048	15.2804	13.62	15.241	14.3235		15.261	14.2345	13.2109	17.2631	17.4885	14.1681		17.5162	+				Detected	NotDetected	NotDetected
13472_pos	647.943	2.5407	17.1585	16.9512	16.8159	16.4467	16.3122	18.8102	16.7232	20.2744	19.4626	20.1504	21.37	19.537		20.3362	19.8181	21.0823	18.5851	20.6106	19.2486	20.713	19.692	+				NotDetected	NotDetected	NotDetected
13474_pos	819.457	2.5407	18.217	18.5531	18.3205	18.6554	18.2421		18.4085	15.0934	15.6776	16.8677	14.3944	13.0022		8.02663	10.3528	15.3932	11.965	17.2766	14.5837		17.8405	+				Detected	NotDetected	NotDetected
13475_pos	729.416	2.5408	19.3237	19.213	18.9219	19.2781	18.9346		19.1567	7.27818	12.5423	16.4912	12.8905	9.80999		14.6667	13.5337	14.7902	11.6307	15.7165	17.802		15.5366	+				Detected	NotDetected	NotDetected
13477_pos	452.068	2.5408	18.1398	18.2439	18.7175	18.8049	18.4448	18.8123	18.4726	17.9922	18.2255	19.1452	18.7321	17.0581	17.8775	19.1667	18.8648	19.6315	18.3789	20.1966	19.0172		19.1191	+				NotDetected	NotDetected	NotDetected
13482_pos	689.493	2.5409	21.4151	21.8366	21.0213	21.4728	21.104	21.1748	21.3059	18.1601	22.1311	18.5669	19.1437	17.5914		22.4229	22.4771	24.0124	20.5938	23.0612	21.032	22.6323	22.4536	+				NotDetected	NotDetected	NotDetected
13485_pos	485.312	2.5412	22.4099	22.7925	22.4595	22.5751	22.5587		22.6127	13.52	14.2424	16.8486	16.7891	11.8673		14.451	16.9093	17.4096	16.1268	14.8921	15.5324		11.9214	+				Detected	NotDetected	NotDetected
13487_pos	151.108	2.5413	16.7269	15.4175	17.1911	15.9012	16.8716	21.2234	16.5393	15.3838	9.76798	16.622	11.8126	15.5478		14.4978	21.3826	22.4912	21.6474	21.4157	21.9726		21.6911	+				NotDetected	NotDetected	Detected
13489_pos	692.445	2.5414	21.3794	21.6596	21.4038	21.3929	21.3799		21.451	14.6105	14.6889	12.6545	17.0758	12.6639		16.0174	14.5588	15.2742	13.8404	14.1822	13.806		16.8915	+				Detected	NotDetected	NotDetected
13490_pos	690.492	2.5414	20.0437	20.2859	19.7376	20.0682	19.8312		19.9742	15.9424	13.6927	12.0249	12.861	10.2344		10.8982	16.027	13.7576	16.9399	12.7041	17.3718		15.2269	+				Detected	NotDetected	NotDetected
13494_pos	703.509	2.5415	21.3865	22.2478	21.266	21.6922	21.274	21.8039	21.2086	17.368	23.0439	19.2454	18.8873	17.3364		23.1794	23.1247	24.812	20.9879	23.6308	21.7318	23.3616	23.0979	+				NotDetected	NotDetected	NotDetected
13495_pos	259.165	2.5415	19.6948	20.6022	20.8299	20.7652	20.6013		21.5022	20.0843	20.7559	19.8447	21.4081	20.0087		23.1835	20.7515	21.1641	20.236	21.3425	20.9089		22.3959	+				NotDetected	NotDetected	Detected
13500_pos	673.123	2.5416	18.3535	18.4964	18.776	18.7226	18.3689	18.9151	18.4269	17.8994	18.4846	18.6436	18.8803	17.0751	17.9519	19.0518	18.254	19.2764	18.6448	20.3671	18.6483		17.7026	+				NotDetected	NotDetected	Detected
13502_pos	339.717	2.5417	22.0087	22.086	22.0428	22.2872	22.151		22.2032	15.3263	15.528	11.2445	13.4384	11.0617		15.3747	13.0357	13.0672	14.8014	17.4653	15.2354		16.0914	+				Detected	NotDetected	NotDetected
13503_pos	400.254	2.5417	21.6767	21.8508	21.9025	22.1194	21.944		22.0629	16.5538	12.769	8.22043	13.0417	15.4904		9.60442	16.6232	17.9327	17.0012	14.377	16.3149		15.2938	+				Detected	NotDetected	NotDetected
13508_pos	380.709	2.5418	18.6076	18.1804	18.5656	18.6436	18.719		18.863	13.8918	16.7722	16.0615	17.94	15.1334		15.4356	11.529	15.5794	13.6505	17.2821	14.7042		10.0786	+				Detected	NotDetected	NotDetected
13519_pos	794.513	2.542	21.1895	21.4433	21.1145	21.375	21.0886		21.2468	11.3681	16.0887	9.31543	16.4541	13.2047		16.8862	13.2529	18.173	11.7247	14.0876	16.4192		17.5207	+				Detected	NotDetected	NotDetected
13521_pos	306.277	2.5422	19.3377	19.1198	18.9356	18.8631	18.8903	17.8748	19.3133	17.6461	18.0484	17.271	18.8097	16.7516		20.0469	18.9927	19.5013	18.9481	19.1747	19.1881	18.653	19.3867	+				NotDetected	NotDetected	NotDetected
13524_pos	216.069	2.5422	22.7872	22.8794	22.6574	22.773	22.7065		23.0047	15.6763	11.8275	10.6635	17.8982	12.2704		14.1296	13.0576	17.458	15.7226	16.4941	17.5673		13.8005	+				Detected	NotDetected	NotDetected
13530_pos	636.413	2.5424	23.7563	23.9631	23.7686	23.8601	23.8022		23.4825	14.2923	10.5453	15.2569	9.97541	15.5503		11.9122	8.64175	15.504	17.089	11.9491	17.0179		15.1014	+				Detected	NotDetected	NotDetected
13532_pos	406.273	2.5425	20.5818	20.4895	20.4175	20.5726	20.5218		20.6539	11.5356	8.79906	15.4402	12.2195	12.4255		16.8849	12.5164	11.7723	15.6362	14.8203	18.0274		15.5564	+				Detected	NotDetected	NotDetected
13546_pos	105.055	2.543	19.4484	19.2042	19.0757	19.3199	18.9916	19.999	19.2594	17.4365	19.7276	18.0223	18.8229	16.6768		21.3723	19.9225	20.1325	19.4313	20.0186	20.3863		20.1361	+/-	[M+H]+, [M-H]-			NotDetected	NotDetected	NotDetected
13548_pos	153.08	2.543	21.8144	22.027	21.7553	21.7594	21.6117		21.9062	16.1306	16.0405	14.1205	11.1214	13.6134		14.4672	16.1918	15.1252	16.0432	16.2067	15.3816		11.3185	+				Detected	NotDetected	NotDetected
13549_pos	56.0495	2.543	18.2448	19.7975	19.3839	19.4538	19.6221	18.2702	19.5868	18.0435	16.8391	17.5276	20.0731	16.7164	19.3156	19.0651	18.1763	18.4739	18.8405	19.4666	18.8983		19.9389	+				NotDetected	NotDetected	Detected
13553_pos	370.746	2.5431	23.13	23.1327	23.0298	23.2448	23.1479		23.1364	13.3634	11.2848	15.2736	14.584	15.4448		12.7028	15.9115	16.2586	13.4975	17.3232	15.4533		15.7724	+				Detected	NotDetected	NotDetected
13556_pos	111.091	2.5433	21.226	21.3252	21.0147	21.3602	21.3456		21.8275	20.9969	20.493	20.6662	22.1119	20.1363		21.6284	10.877	14.8808	17.0247	16.2281	7.81447		16.8707	+				Detected	NotDetected	NotDetected
13563_pos	226.216	2.5437	18.4154	19.0119	18.6148	18.6412	18.5043	18.4579	18.6734	17.7686	17.9867	18.2486	18.8722	17.1366	18.421	19.1986	18.9962	19.534	17.9515	17.7634	19.4892		18.1097	+	[M+H-H2O]+	low score: N-lauroylethanolamine	low score: N-lauroylethanolamine: [M+H-H2O]+: 0.361	NotDetected	NotDetected	Detected
13569_pos	209.139	2.5438	23.7798	23.8687	23.4829	23.8399	23.6456	23.2468	23.7761	22.6185	22.7717	22.9476	23.7097	22.0529	23.2575	24.0384	23.7999	23.9572	23.8975	23.6958	23.8652		23.8233	+				NotDetected	NotDetected	Detected
13573_pos	782.948	2.5439	18.1053	18.6566	18.3184	18.4279	18.5151		18.5446	15.8567	14.9853	15.3355	13.2436	15.2354		8.17275	14.2182	14.5879	15.751	15.1013	12.492		11.8743	+				Detected	NotDetected	NotDetected
13572_pos	201.158	2.544	20.3026	20.2042	20.3387	20.2729	20.0043		20.3638	18.4741	20.0073	19.0985	19.8374	17.6355		21.2615	23.0734	22.4595	22.8373	21.8623	22.291	20.9334	22.6405	+				NotDetected	NotDetected	NotDetected
13576_pos	151.109	2.5442	21.048	21.0775	20.3574	21.1258	20.9702		21.3691	20.2957	20.3799	20.106	23.0745	20.4587		22.8636	16.7285	15.8263	9.66265	17.5247	15.0343		15.2277	+				Detected	NotDetected	NotDetected
13598_pos	691.135	2.5443	19.1692	19.0633	19.4552	19.7432	18.7771	19.4064	18.3717	18.5542	19.1044	19.2026	19.7755	16.7352	19.376	19.4997	19.0374	18.8518	19.2478	21.0478	19.3803		19.2773	+				NotDetected	NotDetected	Detected
13613_pos	316.696	2.5444	19.3803	19.3267	19.3581	19.4071	19.5996		19.61	14.3659	9.82221	14.7284	15.6492	7.71879		11.1949	14.3054	16.0367	16.35	11.5013	12.6288		8.89309	+				Detected	NotDetected	NotDetected
13615_pos	348.233	2.5445	20.8353	21.0444	20.8415	21.1456	21.1787		21.3842	11.0066	14.838	14.6779	14.0788	15.9137		11.937	17.5423	16.6383	16.3774	11.4949	15.3931		13.6017	+				Detected	NotDetected	NotDetected
13039_pos	378.049	2.5447	18.3212	18.3908	18.0416	18.5733	18.3687	19.0766	18.4533	17.5561	18.4104	19.5537	19.9634	16.532		18.8249	18.7119	18.5569	19.0704	20.5471	19.052		18.5594	+				NotDetected	Detected	Detected
13622_pos	396.346	2.5447	16.2602	15.1507	16.7091	16.5664	16.6396	18.8621	17.1581	18.8113	18.6133	18.6317	19.5436	17.5621	18.6683	19.739	13.1086	17.1922	8.20853	17.5087	14.1997		17.6494	+				NotDetected	NotDetected	NotDetected
13635_pos	691.969	2.5452	14.2242	16.5917	15.3491	17.0054	17.2914	18.148	16.8183	20.057	19.0695	19.8312	21.0414	19.2207		19.8848	19.6335	20.8467	18.5577	20.3348	19.0607	20.301	19.6885	+				NotDetected	NotDetected	NotDetected
13639_pos	190.109	2.5455	20.0695	20.1524	20.0753	20.116	20.0567		20.2245	17.397	19.0811	18.8783	18.9003	19.0211		20.419	20.1331	20.494	20.0958	20.1327	20.476		20.2259	+				NotDetected	Detected	NotDetected
14385_pos	547.443	2.5455	19.5638	19.6293	19.2701	19.252	19.3163	18.1676	19.4579	19.3948	18.324	19.0123	20.2413	18.2917		20.3807	18.8763	20.3215	18.6483	19.8513	20.0616	20.5043	19.0914	+				NotDetected	NotDetected	NotDetected
13642_pos	372.722	2.5456	21.0901	20.9065	21.0565	21.4287	21.2656		21.6254	16.0922	14.2557	13.8197	11.6564	14.8215		14.4607	14.1788	12.6119	12.0673	14.9731	14.5438		15.8953	+				Detected	NotDetected	NotDetected
13643_pos	330.172	2.5456	20.7273	20.6477	20.656	20.7189	20.412		20.8863	15.2912	13.2546	14.5959	17.6471	13.0032		15.5969	16.2919	18.144	14.6984	13.9149	13.0439		14.5066	+				Detected	NotDetected	NotDetected
13644_pos	231.121	2.5457	21.8144	21.7065	21.6633	21.6685	21.6729	21.5823	21.8418	21.9619	21.0748	21.2132	22.554	20.6284	21.8301	23.1707	15.0611	16.4522	14.212	15.3781	10.8137		14.9045	+				NotDetected	NotDetected	NotDetected
13645_pos	295.691	2.5458	22.9966	23.0327	23.0909	23.2107	23.1231		23.2551	14.0523	11.706	11.5826	15.6878	6.7773		16.9774	15.1901	16.7134	14.5716	13.1234	16.1288		12.3063	+				Detected	NotDetected	NotDetected
13646_pos	700.572	2.5458	20.4974	20.5737	20.5318	20.1311	20.238		20.0419	10.5035	14.5734	13.0733	16.4665	12.7867		15.7189	14.2774	14.3971	16.9083	14.4913	15.3834		11.9944	+				Detected	NotDetected	NotDetected
13648_pos	428.287	2.5459	20.802	20.8712	20.9236	21.0385	20.7969		21.0149	11.1769	15.5084	17.0948	9.68371	11.8247		15.9565	12.0438	16.9225	16.1201	14.0939	16.9807		16.3083	+				Detected	NotDetected	NotDetected
13650_pos	705.986	2.5459	18.1572	18.7388	18.3264	18.5594	18.3839	18.5442	18.4079	19.0225	19.613	19.3251	20.2193	18.0435		20.6459	20.1031	21.3662	19.5628	20.6642	19.3831	20.9792	20.0229	+				NotDetected	NotDetected	NotDetected
13660_pos	358.293	2.5463	15.5773	16.3681	16.7885	17.2488	17.034	18.5404	16.705	18.4975	18.4154	18.8045	19.783	17.5817		19.3563	19.3111	20.1422	18.8343	19.5543	19.3273		19.337	+				NotDetected	NotDetected	Detected
13661_pos	659.333	2.5463	18.7792	18.9336	18.5134	18.9981	18.5315		18.731	11.8244	13.1127	10.5321	11.6053	11.2309		12.7683	16.9306	13.7511	17.016	14.0773	17.2828		14.5125	+				Detected	NotDetected	NotDetected
13667_pos	597.533	2.5464	19.2245	19.3348	19.1799	19.1104	19.2321		18.9897	14.2385	11.5161	13.1051	16.8415	15.4097		15.5384	19.2088	19.3508	18.7	18.6804	18.722		18.7187	+				Detected	NotDetected	NotDetected
13670_pos	727.409	2.5464	22.3638	22.4263	22.1258	22.3835	22.2301		22.5358	15.1182	15.8914	16.0934	14.9077	10.3463		17.4203	11.7632	17.5552	10.8628	14.8447	16.3509		16.5927	+				Detected	NotDetected	NotDetected
13705_pos	1216.83	2.5464	18.6341	18.5681	18.1643	18.548	18.4399		18.4686	13.1345	12.5211	12.8566	13.1152	13.2105		12.1415	13.3112	15.1949	10.8361	13.3523	11.3807		11.7515	+				Detected	NotDetected	NotDetected
13674_pos	246.124	2.5465	21.603	21.489	23.1023	22.9422	22.2957		22.32	15.5345	15.7065	12.8311	16.3113	13.4509		13.2951	13.836	17.7879	10.7109	16.4897	15.6312		13.8137	+				Detected	NotDetected	NotDetected
13727_pos	354.072	2.5467	21.3719	21.7374	21.4433	21.6684	21.4076		21.7622	14.5251	8.06769	11.2246	17.8673	13.0457		15.0193	13.7531	16.9974	14.1188	17.1068	12.4563		12.5466	+				Detected	NotDetected	NotDetected
13735_pos	304.031	2.547	16.8408	16.1281	17.0694	16.5785	16.6112	18.9822	16.8259	18.0882	18.5069	19.5056	19.3595	16.86	19.05	19.4001	19.0293	18.9719	18.6729	20.4846	19.1633		18.3345	+				NotDetected	NotDetected	NotDetected
13740_pos	257.222	2.5471	20.7801	20.8215	20.8252	21.3307	21.2152		20.849	17.2912	17.3471	17.5328	18.6436	16.4509		18.68	13.3194	15.9793	13.1307	15.1096	13.3291		13.2314	+				Detected	NotDetected	NotDetected
15020_pos	305.028	2.5471	17.9212	18.2543	18.3021	18.2821	17.7853	18.4113	18.2709	18.1549	17.9202	18.6076	18.8873	17.3044	18.2023	18.2872	18.661	19.2512	17.9338	19.4653	18.7867		18.5909	+				NotDetected	NotDetected	NotDetected
13748_pos	838.54	2.5472	20.9992	21.0481	20.8343	21.099	20.7407		20.8903	12.499	15.387	13.517	14.8836	11.0336		14.9642	13.6525	10.5011	13.23	7.96691	15.4935		13.2526	+				Detected	NotDetected	NotDetected
13755_pos	207.639	2.5474	20.4491	20.361	20.3189	20.6793	20.5363		20.8978	12.5565	14.5584	11.587	14.532	15.4082		16.0462	13.2224	17.4092	13.2047	15.9228	15.0277		14.4241	+				Detected	NotDetected	NotDetected
13756_pos	477.225	2.5474	19.221	19.1548	19.17	19.0183	19.081		19.2656	18.0625	18.6424	18.5644	19.4579	17.2312		20.3403	19.337	19.7816	19.432	19.3487	19.8544		19.4525	+/-	[M+Na]+, [M-H]-			NotDetected	NotDetected	Detected
13790_pos	400.078	2.5479	18.447	18.599	18.3084	18.6519	17.8751		18.3255	13.5566	14.905	12.5999	14.5623	10.6807		16.1605	14.7265	7.83463	13.7796	11.9243	16.4088		12.5862	+				Detected	NotDetected	NotDetected
13798_pos	450.3	2.5483	20.6182	20.8033	20.76	20.8911	20.5299		20.7757	15.4818	15.5303	15.7148	15.2304	12.3959		16.5297	14.8097	17.2757	13.0706	13.8064	10.1193		12.2603	+				Detected	NotDetected	NotDetected
13893_pos	97.0404	2.5484	19.8113	19.6251	19.2034	20.0165	19.4945	19.9151	19.8913	19.7483	19.323	19.7454	20.8356	18.8205		20.9452	19.4538	19.6203	19.4264	19.1452	20.1514		19.6148	+				NotDetected	NotDetected	Detected
13804_pos	377.325	2.5487	17.992	18.1916	18.0718	18.5631	18.0371		18.2636	17.0523	17.4044	17.4314	18.4168	16.5404		18.4293	18.5276	18.6173	18.2332	18.2719	18.7197		17.9946	+				NotDetected	NotDetected	Detected
13806_pos	694.457	2.5487	20.5353	20.6513	20.6173	20.6516	20.412		20.599	15.1431	9.18916	12.5014	17.7727	12.2666		15.9737	16.1598	17.4221	17.2026	13.3921	15.1251		15.0728	+				Detected	NotDetected	NotDetected
13817_pos	493.855	2.5491	17.9311	17.879	17.8902	18.1354	17.8827	17.4527	18.1331	14.6262	10.8946	12.5329	12.3823	9.785		10.9286	18.4001	19.0571	18.5631	18.5818	18.6336		18.6064	+				NotDetected	NotDetected	Detected
13825_pos	251.665	2.5497	22.6836	22.7818	22.7628	22.9228	22.8249		23.1411	13.3085	12.3628	16.7574	13.4872	15.1427		10.9188	16.1428	14.1806	12.8588	14.1659	15.9264		12.0752	+				Detected	NotDetected	NotDetected
13954_pos	264.207	2.5497	16.7872	16.139	16.151	17.1119	13.371		16.6766	11.3429	14.3616	14.7731	14.8626	11.8571		17.9797	22.6293	22.4895	20.9236	21.5288	22.6493	21.7985	21.975	+				NotDetected	NotDetected	NotDetected
13831_pos	620.421	2.5498	20.1296	20.3945	20.219	20.2594	20.0133	18.6015	20.2594	15.356	16.9038	13.1874	14.2338	9.84223		16.8048	18.8763	20.3938	18.7728	19.6885	19.4279	19.3987	19.4538	+				NotDetected	NotDetected	NotDetected
11935_pos	93.0693	2.5499	18.3789	17.5204	18.0912	18.1954	18.1401	18.4579	18.0956	17.8885	17.8285	18.4659	19.8228	17.7782		20.527	18.9719	19.6477	18.8007	18.5417	19.0238	18.4279	19.3987	+/-	[M+H]+, [M-H]-			NotDetected	Detected	NotDetected
13833_pos	361.731	2.5499	22.921	22.9596	22.9458	23.1146	22.9246		23.1531	11.7542	15.9163	15.6637	12.98	12.1135		15.7029	12.2711	12.2038	16.0626	13.9008	15.4094		14.4483	+				Detected	NotDetected	NotDetected
13870_pos	99.081	2.5501	19.8722	19.9874	19.5562	20.182	18.0787		20.1692	17.9009	19.429	18.6971	19.1712	17.2211		21.3989	19.5263	19.9404	19.5502	19.2976	20.1238		20.046	+/-	[M+H]+, [M+Acetate]-			Detected	NotDetected	NotDetected
13916_pos	294.684	2.5512	18.3674	18.4251	18.6833	18.7031	18.275		18.9288	15.755	9.06482	10.2812	17.9547	14.375		13.6704	16.0643	15.7377	12.842	14.7922	16.0509		17.1632	+				Detected	NotDetected	NotDetected
14167_pos	229.652	2.5512	21.7122	21.7374	21.6542	22.0914	21.8131		22.0914	11.2576	14.1888	13.8659	15.9534	14.5988		16.879	12.3969	13.8863	15.539	16.4511	14.1828		9.90481	+				Detected	NotDetected	NotDetected
13930_pos	192.102	2.5514	19.7028	19.6878	19.6723	19.7338	19.2968	19.2763	20.1448	8.72626	16.4299	16.3229	13.504	9.76032		16.366	19.9629	20.2443	19.8042	19.7437	20.5417		20.0083	+				NotDetected	NotDetected	Detected
13940_pos	303.03	2.5517	20.7953	20.3384	21.0439	21.1143	20.7676	21.27	19.8903	19.4918	20.7844	21.5567	21.7594	18.9082	21.0394	21.1429	20.7124	20.9094	20.9986	22.565	20.9733	18.7509	20.5276	+				NotDetected	NotDetected	Detected
13943_pos	425.288	2.5519	18.8861	18.616	18.0541	18.7664	18.6516	18.8176	18.6847	18.5978	18.112	18.3352	19.6142	17.6817	18.7662	18.4937	13.9778	17.7834	14.0464	12.6592	16.7622		15.3599	+				NotDetected	NotDetected	NotDetected
13947_pos	824.53	2.5521	19.7465	19.9538	19.5843	19.9065	19.7985		19.858	12.301	15.5405	12.5641	15.1985	14.754		17.1301	9.37244	11.5277	15.2902	14.1103	14.8225		13.4394	+				Detected	NotDetected	NotDetected
13985_pos	103.076	2.5521	21.1262	21.2164	20.6106	21.022	21.0027	20.9126	21.1941	21.2487	20.3122	20.5394	22.4306	20.3102	21.8838	21.7865	21.5038	21.7107	21.3185	21.2989	21.5123		21.3107	+				NotDetected	NotDetected	Detected
13953_pos	340.32	2.5522	18.2682	18.713	18.4196	18.3527	18.3941	19.1725	18.4682	7.88676	8.59553	15.8242	16.2513	14.781		18.9072	19.3881	20.6164	19.5493	18.763	19.6571	20.4763	18.9219	+				NotDetected	NotDetected	NotDetected
15299_pos	446.296	2.5534	23.0018	23.0695	22.8424	23.0139	22.8851		22.9613	17.4235	19.2563	18.3571	18.9972	17.1408	19.8202	20.5179	20.3803	20.3722	20.2401	20.5102	21.2809	19.8958	20.5688	+				Detected	NotDetected	NotDetected
13965_pos	590.902	2.5535	17.1328	16.5393	17.1077	16.2337	14.2939	18.6636	16.6624	20.1811	19.1001	19.9208	21.2621	19.3694		19.7276	19.9151	21.1468	18.1861	20.2058	19.5367	19.6595	19.5996	+				NotDetected	NotDetected	NotDetected
13969_pos	201.121	2.5539	22.4177	22.4358	22.13	22.0607	21.7512	21.7526	22.0958	21.7107	21.9234	21.6133	22.6631	20.9627		23.0856	23.0411	23.4332	22.6596	22.7255	23.1794	22.6764	22.7791	+				NotDetected	NotDetected	NotDetected
13972_pos	209.068	2.5541	20.4726	20.4275	20.1811	20.6451	20.7854	19.4779	20.7779	19.0631	19.3902	19.1334	19.9288	18.4071		21.1562	20.4343	20.1815	20.2958	19.8908	20.9433		20.6691	+				NotDetected	NotDetected	NotDetected
13974_pos	125.071	2.5542	20.3088	20.2098	20.1321	20.2927	20.2158	18.8186	20.361	20.4739	19.139	19.3399	21.1521	19.2089		20.1005	19.7619	20.3749	19.5865	19.7107	20.0445	19.0818	19.7379	+				NotDetected	NotDetected	NotDetected
13980_pos	129.056	2.5547	19.0739	18.7953	19.1334	18.9254	18.806	18.6245	18.9342	19.4335	19.4978	19.3624	20.8189	18.0398	19.0055	19.6546	19.2368	19.6804	19.0491	19.2748	19.5713		19.8565	+/-	[M+H]+, [M+Acetate]-			NotDetected	NotDetected	Detected
13983_pos	273.678	2.5548	23.0366	23.1173	23.0445	23.2321	23.0612		23.1178	16.6373	6.68557	7.96782	11.2987	13.6148		16.0429	14.3717	17.0414	16.0214	16.9279	11.1335		15.5576	+				Detected	NotDetected	NotDetected
14012_pos	357.22	2.5555	16.9729	16.5901	16.7484	16.9444	15.5044	22.2585	16.9833	19.2486	22.1374	20.4705	20.7198	18.3746	20.874	21.4959	11.3613	15.086	15.0406	14.4348	17.0847		13.3946	+				NotDetected	NotDetected	NotDetected
14019_pos	355.234	2.5557	20.8841	21.1462	20.9904	21.0464	20.7749	20.0695	20.9484	18.9247	19.5102	19.5737	20.3059	18.0203		21.0028	20.7227	21.1328	20.6399	20.6968	21.0243		20.8791	+				NotDetected	NotDetected	NotDetected
14027_pos	675.475	2.5562	20.5085	20.7482	20.5675	20.6009	20.3678		20.4196	17.0891	17.4769	17.6745	18.4213	16.3827		18.7564	14.3863	16.1649	13.6551	14.1687	15.5732		12.3847	+				Detected	NotDetected	NotDetected
[truncated: 28,563 more rows]
