# Supplementary material for: Integrated Multiomics Enabled by Sequential Extraction for Comprehensive Molecular Profiling of Small Extracellular Vesicles
Source: Anal Chem. 2026 Jun 22;98(26):19603–14. doi: 10.1021/acs.analchem.6c01280 (PMC13347708; doi:10.1021/acs.analchem.6c01280)
Supplement: Supplementary file 28 [file ac6c01280_si_028.xlsx]

## Sheet: Sheet1
Table S33. UC Joint Pathway Analysis.
	Total	Expected	Hits	Raw p	-Log(p)	Holm adjust	FDR	Impact
Pentose phosphate pathway	68	4.7952	12	0.0025767	2.5889	0.73178	0.0133	2.0606
Glutathione metabolism	97	6.8403	16	0.0011454	2.941	0.33217	0.0063917	1.9286
Glycolysis or Gluconeogenesis	98	6.9108	19	4.4525e-05	4.3514	0.013758	0.00035664	1.875
Focal adhesion	205	14.456	45	3.8375e-12	11.416	1.3163e-09	1.4966e-10	1.5469
Regulation of actin cytoskeleton	237	16.713	62	2.2086e-20	19.656	7.7081e-18	2.5841e-18	1.2874
Platelet activation	140	9.8725	44	4.5803e-18	17.339	1.5894e-15	3.2154e-16	1.0795
Leukocyte transendothelial migration	120	8.4622	31	1.2405e-10	9.9064	4.168e-08	2.7213e-09	1.0549
ECM-receptor interaction	90	6.3466	28	7.8029e-12	11.108	2.6452e-09	2.1068e-10	1
Chemokine signaling pathway	198	13.963	28	0.00030473	3.5161	0.091113	0.0020181	0.95385
Fc gamma R-mediated phagocytosis	107	7.5454	26	1.5836e-08	7.8004	5.2575e-06	2.7792e-07	0.94643
Staphylococcus aureus infection	104	7.3339	44	4.7184e-24	23.326	1.6514e-21	8.2808e-22	0.93023
Rap1 signaling pathway	217	15.302	33	2.0709e-05	4.6838	0.0064405	0.00017729	0.91489
Bacterial invasion of epithelial cells	78	5.5004	26	7.4801e-12	11.126	2.5507e-09	2.1068e-10	0.83721
Complement and coagulation cascades	119	8.3917	60	6.5527e-38	37.184	2.3e-35	2.3e-35	0.79365
Adherens junction	93	6.5582	20	5.5556e-06	5.2553	0.0017722	5.9092e-05	0.72527
Neutrophil extracellular trap formation	206	14.527	38	3.2087e-08	7.4937	1.0621e-05	5.3631e-07	0.71963
Natural killer cell mediated cytotoxicity	138	9.7315	21	0.00063719	3.1957	0.18861	0.0039938	0.65306
Tight junction	171	12.059	40	7.5355e-12	11.123	2.5621e-09	2.1068e-10	0.63704
Yersinia infection	143	10.084	26	6.384e-06	5.1949	0.0020173	6.2244e-05	0.60577
Proteoglycans in cancer	211	14.879	37	1.8903e-07	6.7235	6.1811e-05	2.6539e-06	0.59
Adrenergic signaling in cardiomyocytes	164	11.565	23	0.0011472	2.9404	0.33217	0.0063917	0.58108
Axon guidance	185	13.046	22	0.010817	1.9659	1	0.047471	0.54667
HIF-1 signaling pathway	125	8.8148	17	0.0065949	2.1808	1	0.031281	0.54217
Gap junction	103	7.2634	17	0.0008069	3.0932	0.23642	0.0048004	0.53846
Oxytocin signaling pathway	167	11.777	21	0.0068158	2.1665	1	0.031898	0.52632
Pertussis	88	6.2056	26	1.5956e-10	9.7971	5.3453e-08	3.2945e-09	0.51471
Leishmaniasis	85	5.994	17	7.3902e-05	4.1313	0.02254	0.00055191	0.50909
Pathogenic Escherichia coli infection	206	14.527	45	4.5892e-12	11.338	1.5695e-09	1.6108e-10	0.504
Antigen processing and presentation	81	5.712	18	1.0039e-05	4.9983	0.0031624	9.5124e-05	0.5
Shigellosis	264	18.617	44	6.1335e-08	7.2123	2.0179e-05	9.3603e-07	0.46842
Salmonella infection	256	18.053	55	3.6417e-14	13.439	1.2564e-11	1.8261e-12	0.45029
Cell adhesion molecules	158	11.142	27	1.4025e-05	4.8531	0.0043899	0.00012623	0.42697
Estrogen signaling pathway	147	10.366	29	3.2119e-07	6.4932	0.00010439	4.1755e-06	0.42308
Human cytomegalovirus infection	232	16.36	36	5.505e-06	5.2592	0.0017616	5.9092e-05	0.41212
Systemic lupus erythematosus	144	10.155	35	5.0264e-11	10.299	1.6939e-08	1.1762e-09	0.40385
Dilated cardiomyopathy	108	7.616	21	1.7088e-05	4.7673	0.0053316	0.00014995	0.38889
Efferocytosis	178	12.552	30	6.2943e-06	5.201	0.0019953	6.2244e-05	0.375
Insulin signaling pathway	142	10.014	18	0.01082	1.9658	1	0.047471	0.37313
Tuberculosis	200	14.104	33	3.5187e-06	5.4536	0.001133	4.1169e-05	0.36691
cGMP-PKG signaling pathway	176	12.411	25	0.00058894	3.2299	0.1755	0.0038281	0.36585
Gastric acid secretion	90	6.3466	15	0.0014515	2.8382	0.41658	0.0078381	0.34615
Human immunodeficiency virus 1 infection	218	15.373	29	0.00067126	3.1731	0.19802	0.0041335	0.3209
Parkinson disease	297	20.944	48	4.1163e-08	7.3855	1.3584e-05	6.5673e-07	0.31915
Coronavirus disease - COVID-19	248	17.488	42	7.7568e-08	7.1103	2.5442e-05	1.1344e-06	0.3169
Vasopressin-regulated water reabsorption	46	3.2438	15	2.9689e-07	6.5274	9.6785e-05	4.008e-06	0.2963
Epstein-Barr virus infection	207	14.597	24	0.010813	1.966	1	0.047471	0.29252
Glucagon signaling pathway	133	9.3789	18	0.0055507	2.2557	1	0.02706	0.28916
Endocrine and other factor-regulated calcium reabsorption	61	4.3016	13	0.00026508	3.5766	0.079524	0.0017893	0.28571
PI3K-Akt signaling pathway	366	25.81	42	0.0011272	2.948	0.32801	0.0063917	0.28431
Lipid and atherosclerosis	230	16.219	29	0.0015757	2.8025	0.45066	0.0083801	0.27315
Amyotrophic lateral sclerosis	385	27.149	49	3.4888e-05	4.4573	0.010815	0.00029157	0.24096
Necroptosis	169	11.918	21	0.0077927	2.1083	1	0.03599	0.23913
Fluid shear stress and atherosclerosis	149	10.507	20	0.0039337	2.4052	1	0.019725	0.2381
Hypertrophic cardiomyopathy	102	7.1928	19	7.8843e-05	4.1032	0.023968	0.00057654	0.22642
African trypanosomiasis	45	3.1733	9	0.0036388	2.439	1	0.018511	0.22222
Pathways of neurodegeneration - multiple diseases	515	36.317	60	6.7216e-05	4.1725	0.020568	0.00051289	0.2107
Legionellosis	58	4.09	12	0.00060282	3.2198	0.17904	0.0038471	0.20833
Epithelial cell signaling in Helicobacter pylori infection	78	5.5004	12	0.0080763	2.0928	1	0.036815	0.19048
Cholesterol metabolism	61	4.3016	16	3.1758e-06	5.4982	0.0010258	3.8438e-05	0.18182
Alzheimer disease	410	28.912	51	4.4707e-05	4.3496	0.01377	0.00035664	0.18125
Phagosome	160	11.283	48	1.1546e-18	17.938	4.0181e-16	1.0132e-16	0.16667
Amoebiasis	116	8.1801	30	2.4057e-10	9.6188	8.0351e-08	4.6912e-09	0.16667
Human papillomavirus infection	336	23.694	39	0.0013547	2.8682	0.39015	0.0074296	0.15625
Thyroid hormone synthesis	96	6.7697	16	0.0010216	2.9907	0.2983	0.0059761	0.14737
Salivary secretion	114	8.0391	16	0.006107	2.2142	1	0.029364	0.14286
Prion disease	283	19.957	53	3.1209e-11	10.506	1.0549e-08	7.8245e-10	0.13913
Endocytosis	258	18.194	47	1.1135e-09	8.9533	3.708e-07	2.0571e-08	0.13235
Viral myocarditis	70	4.9363	15	8.5272e-05	4.0692	0.025837	0.00060915	0.125
Spinocerebellar ataxia	151	10.648	27	5.8904e-06	5.2299	0.0018731	6.081e-05	0.12264
Huntington disease	317	22.354	44	1.0298e-05	4.9872	0.0032337	9.5124e-05	0.11111
Malaria	55	3.8785	13	8.6774e-05	4.0616	0.026206	0.00060915	0.095238
Pancreatic secretion	121	8.5327	19	0.00076914	3.114	0.22613	0.0046546	0.066667
Proteasome	46	3.2438	23	3.9785e-15	14.4	1.3766e-12	2.3274e-13	0
Cytoskeleton in muscle cells	232	16.36	49	1.8859e-12	11.724	6.4874e-10	8.2742e-11	0
Viral carcinogenesis	205	14.456	35	7.8392e-07	6.1057	0.00025399	9.827e-06	0
Hematopoietic cell lineage	100	7.0518	21	4.8521e-06	5.3141	0.0015575	5.4938e-05	0
Motor proteins	197	13.892	30	4.7556e-05	4.3228	0.0146	0.00037094	0
Virion - Hepatitis viruses	49	3.4554	12	0.00011202	3.9507	0.033717	0.00077093	0
Virion - Herpesvirus	9	0.63466	4	0.0023188	2.6347	0.66087	0.012148	0
Virion - Rotavirus	2	0.14104	2	0.0049661	2.304	1	0.024551	0
