# Supplementary material for: Integrated Multiomics Enabled by Sequential Extraction for Comprehensive Molecular Profiling of Small Extracellular Vesicles
Source: Anal Chem. 2026 Jun 22;98(26):19603–14. doi: 10.1021/acs.analchem.6c01280 (PMC13347708; doi:10.1021/acs.analchem.6c01280)
Supplement: Supplementary file 29 [file ac6c01280_si_029.xlsx]

## Sheet: Sheet1
Table S34. SECUF Joint Pathway Analysis.
	Total	Expected	Hits	Raw p	-Log(p)	Holm adjust	FDR	Impact
Glutathione metabolism	97	10.131	20	0.0021456	2.6684	0.60078	0.01046	2.1714
Pentose phosphate pathway	68	7.102	14	0.0095304	2.0209	1	0.03636	2.0606
Glycolysis or Gluconeogenesis	98	10.235	25	1.677e-05	4.7755	0.005171	0.00013378	1.9219
Focal adhesion	205	21.41	76	1.2048e-24	23.919	4.1926e-22	1.0572e-22	1.7344
ECM-receptor interaction	90	9.3997	52	2.0471e-28	27.689	7.1647e-26	3.5926e-26	1.4414
Regulation of actin cytoskeleton	237	24.752	78	1.6768e-21	20.776	5.7849e-19	7.5283e-20	1.4138
Platelet activation	140	14.622	60	1.692e-23	22.772	5.8712e-21	1.1878e-21	1.375
Leukocyte transendothelial migration	120	12.533	38	1.5312e-10	9.815	5.1294e-08	3.1614e-09	1.2747
Chemokine signaling pathway	198	20.679	42	5.222e-06	5.2822	0.0016345	4.6711e-05	1.2154
Long-term potentiation	74	7.7286	17	0.0013259	2.8775	0.38452	0.0075064	1.129
Fc gamma R-mediated phagocytosis	107	11.175	31	7.7251e-08	7.1121	2.5184e-05	1.0429e-06	1.1071
Adherens junction	93	9.713	31	1.8542e-09	8.7318	6.1559e-07	3.2541e-08	1.0879
Rap1 signaling pathway	217	22.664	45	4.5774e-06	5.3394	0.0014419	4.3424e-05	1.0745
Staphylococcus aureus infection	104	10.862	49	1.3376e-21	20.874	4.6283e-19	7.5283e-20	1.0233
Neutrophil extracellular trap formation	206	21.515	44	2.5785e-06	5.5886	0.00081739	2.5859e-05	0.97196
Complement and coagulation cascades	119	12.428	72	6.7099e-41	40.173	2.3552e-38	2.3552e-38	0.92063
Bacterial invasion of epithelial cells	78	8.1464	30	5.9781e-11	10.223	2.0146e-08	1.3989e-09	0.88372
Natural killer cell mediated cytotoxicity	138	14.413	26	0.0020186	2.695	0.56924	0.010122	0.83673
Oxytocin signaling pathway	167	17.442	31	0.0010189	2.9919	0.29853	0.0060615	0.82895
AGE-RAGE signaling pathway in diabetic complications	110	11.488	27	1.6735e-05	4.7764	0.005171	0.00013378	0.80882
Vascular smooth muscle contraction	150	15.666	27	0.0032878	2.4831	0.89756	0.014608	0.78571
Long-term depression	69	7.2064	16	0.0016383	2.7856	0.46529	0.0084567	0.78261
Proteoglycans in cancer	211	22.037	49	4.6205e-08	7.3353	1.5109e-05	6.4872e-07	0.78
Gap junction	103	10.757	29	3.9617e-07	6.4021	0.00012757	4.6352e-06	0.76923
Relaxin signaling pathway	136	14.204	23	0.013379	1.8736	1	0.048414	0.74444
Yersinia infection	143	14.935	35	1.0545e-06	5.977	0.00033743	1.1566e-05	0.73077
Tight junction	171	17.859	48	7.2175e-11	10.142	2.4251e-08	1.5833e-09	0.72593
Axon guidance	185	19.322	31	0.0052645	2.2786	1	0.021739	0.71333
Leishmaniasis	85	8.8775	26	2.6493e-07	6.5769	8.6103e-05	3.4441e-06	0.69091
HIF-1 signaling pathway	125	13.055	24	0.002273	2.6434	0.63417	0.010929	0.63855
Prion disease	283	29.557	63	3.2552e-09	8.4874	1.0742e-06	5.1935e-08	0.62609
Salmonella infection	256	26.737	71	3.4506e-15	14.462	1.1801e-12	1.1229e-13	0.59649
Estrogen signaling pathway	147	15.353	31	9.8126e-05	4.0082	0.029536	0.00067534	0.58974
PPAR signaling pathway	81	8.4597	16	0.0087476	2.0581	1	0.033741	0.58621
Efferocytosis	178	18.59	39	4.9986e-06	5.3011	0.0015696	4.6172e-05	0.58594
Pathogenic Escherichia coli infection	206	21.515	58	6.2948e-13	12.201	2.1402e-10	1.8412e-11	0.576
Pertussis	88	9.1908	28	3.5726e-08	7.447	1.1718e-05	5.225e-07	0.57353
Human cytomegalovirus infection	232	24.23	45	2.758e-05	4.5594	0.0084394	0.00021045	0.5697
Antigen processing and presentation	81	8.4597	23	5.3232e-06	5.2738	0.0016608	4.6711e-05	0.52632
Cell adhesion molecules	158	16.502	43	2.0414e-09	8.6901	6.757e-07	3.412e-08	0.52434
Insulin signaling pathway	142	14.831	26	0.003049	2.5158	0.83542	0.01372	0.50746
Shigellosis	264	27.572	49	4.1099e-05	4.3862	0.012453	0.00029441	0.50526
cGMP-PKG signaling pathway	176	18.382	31	0.0024297	2.6144	0.67546	0.011295	0.4878
Gastric acid secretion	90	9.3997	18	0.0049105	2.3089	1	0.020519	0.48077
Dilated cardiomyopathy	108	11.28	28	3.7827e-06	5.4222	0.0011953	3.6881e-05	0.46296
Thyroid hormone signaling pathway	133	13.891	26	0.0011616	2.9349	0.3392	0.0067956	0.46226
Tuberculosis	200	20.888	42	6.8121e-06	5.1667	0.0021186	5.8319e-05	0.45324
Renin secretion	86	8.9819	17	0.0069578	2.1575	1	0.027752	0.44643
Vasopressin-regulated water reabsorption	46	4.8043	18	3.0843e-07	6.5108	9.9623e-05	3.7331e-06	0.40741
Systemic lupus erythematosus	144	15.039	41	1.113e-09	8.9535	3.7064e-07	2.0562e-08	0.40385
Pathways in cancer	564	58.905	80	0.0024457	2.6116	0.67546	0.011295	0.39506
Coronavirus disease - COVID-19	248	25.901	52	5.857e-07	6.2323	0.00018801	6.6316e-06	0.38732
Epstein-Barr virus infection	207	21.619	36	0.0014356	2.843	0.41345	0.0076963	0.37415
Human immunodeficiency virus 1 infection	218	22.768	36	0.0035637	2.4481	0.96933	0.015636	0.37313
Fluid shear stress and atherosclerosis	149	15.562	28	0.0014425	2.8409	0.414	0.0076963	0.3619
Pathways of neurodegeneration - multiple diseases	515	53.787	77	0.00066068	3.18	0.19556	0.004141	0.3612
Endocrine and other factor-regulated calcium reabsorption	61	6.3709	18	3.1348e-05	4.5038	0.0095613	0.00023411	0.35714
Lipid and atherosclerosis	230	24.021	39	0.0015153	2.8195	0.43185	0.0079383	0.35185
Glucagon signaling pathway	133	13.891	23	0.010324	1.9861	1	0.038146	0.33735
PI3K-Akt signaling pathway	366	38.225	68	1.3131e-06	5.8817	0.00041862	1.3555e-05	0.33333
Cholesterol metabolism	61	6.3709	25	4.8575e-10	9.3136	1.6224e-07	9.4722e-09	0.33058
Parkinson disease	297	31.019	52	0.00011868	3.9256	0.035603	0.00080106	0.32624
Amyotrophic lateral sclerosis	385	40.21	60	0.000923	3.0348	0.27136	0.0055858	0.31928
Alzheimer disease	410	42.821	61	0.0026275	2.5805	0.72257	0.011977	0.31875
African trypanosomiasis	45	4.6998	12	0.0017314	2.7616	0.48997	0.0088073	0.30556
Toxoplasmosis	115	12.011	27	3.9259e-05	4.4061	0.011935	0.00028708	0.29508
Ferroptosis	73	7.6242	18	0.00039138	3.4074	0.11624	0.0024977	0.28767
Salivary secretion	114	11.906	23	0.0014105	2.8506	0.40762	0.0076963	0.28571
Huntington disease	317	33.108	54	0.00018396	3.7353	0.05482	0.0011957	0.28205
Viral myocarditis	70	7.3109	22	1.3123e-06	5.882	0.00041862	1.3555e-05	0.275
Hypertrophic cardiomyopathy	102	10.653	26	1.1604e-05	4.9354	0.0035972	9.6974e-05	0.26415
SNARE interactions in vesicular transport	33	3.4465	10	0.0014472	2.8395	0.414	0.0076963	0.26316
Epithelial cell signaling in Helicobacter pylori infection	78	8.1464	17	0.0024306	2.6143	0.67546	0.011295	0.2381
Human papillomavirus infection	336	35.092	70	8.3868e-09	8.0764	2.7593e-06	1.2799e-07	0.23125
Legionellosis	58	6.0576	14	0.0020976	2.6783	0.58942	0.01037	0.22917
Endocytosis	258	26.946	72	1.5291e-15	14.816	5.2448e-13	5.9634e-14	0.22059
Human T-cell leukemia virus 1 infection	229	23.917	36	0.0079505	2.0996	1	0.031007	0.20769
Amoebiasis	116	12.115	44	3.5191e-15	14.454	1.2e-12	1.1229e-13	0.2
Thyroid hormone synthesis	96	10.026	19	0.0044161	2.355	1	0.018675	0.2
Phagosome	160	16.711	69	4.5542e-27	26.342	1.5894e-24	5.3284e-25	0.17949
Spinocerebellar ataxia	151	15.771	27	0.003617	2.4417	0.9802	0.015674	0.17925
Pancreatic secretion	121	12.637	22	0.0066639	2.1763	1	0.027198	0.15556
Small cell lung cancer	96	10.026	18	0.0097538	2.0108	1	0.036421	0.13725
Protein processing in endoplasmic reticulum	176	18.382	32	0.001222	2.9129	0.3556	0.0070315	0.10377
Malaria	55	5.7442	20	2.8153e-07	6.5505	9.1216e-05	3.5292e-06	0.095238
Arrhythmogenic right ventricular cardiomyopathy	88	9.1908	18	0.003826	2.4172	1	0.016377	0.042857
Allograft rejection	40	4.1776	10	0.0067561	2.1703	1	0.027257	0.033333
Cytoskeleton in muscle cells	232	24.23	77	1.7158e-21	20.766	5.9025e-19	7.5283e-20	0
Proteasome	46	4.8043	24	1.809e-12	11.743	6.1326e-10	4.8844e-11	0
Hematopoietic cell lineage	100	10.444	35	3.5067e-11	10.455	1.1853e-08	8.7918e-10	0
Virion - Hepatitis viruses	49	5.1176	16	2.1263e-05	4.6724	0.0065278	0.00016585	0
Motor proteins	197	20.575	39	5.8455e-05	4.2332	0.017654	0.00041036	0
Viral carcinogenesis	205	21.41	39	0.00014315	3.8442	0.0428	0.000948	0
Lysosome	137	14.308	27	0.00082848	3.0817	0.2444	0.0051017	0
Protein digestion and absorption	152	15.875	26	0.0077052	2.1132	1	0.030388	0
Virion - Herpesvirus	9	0.93997	4	0.0096889	2.0137	1	0.036421	0
Virion - Rotavirus	2	0.20888	2	0.010898	1.9626	1	0.039847	0
