# Supplementary material for: Integrated Multiomics Enabled by Sequential Extraction for Comprehensive Molecular Profiling of Small Extracellular Vesicles
Source: Anal Chem. 2026 Jun 22;98(26):19603–14. doi: 10.1021/acs.analchem.6c01280 (PMC13347708; doi:10.1021/acs.analchem.6c01280)
Supplement: Supplementary file 30 [file ac6c01280_si_030.xlsx]

## Sheet: Sheet1
Table S35. PPT Joint Pathway Analysis.
	Total	Expected	Hits	Raw p	-Log(p)	Holm adjust	FDR	Impact
Glycolysis or Gluconeogenesis	98	4.7549	14	0.0002537	3.5957	0.081945	0.0030706	1.375
Focal adhesion	205	9.9465	39	1.054e-13	12.977	3.6574e-11	7.399e-12	1.2656
Glutathione metabolism	97	4.7064	12	0.0024685	2.6076	0.78253	0.024756	1.2429
ECM-receptor interaction	90	4.3668	29	7.0861e-17	16.15	2.473e-14	8.2907e-15	1.1793
Complement and coagulation cascades	119	5.7738	65	1.3829e-54	53.859	4.8538e-52	4.8538e-52	0.90476
Staphylococcus aureus infection	104	5.0461	34	8.2086e-20	19.086	2.873e-17	1.4406e-17	0.88372
Regulation of actin cytoskeleton	237	11.499	42	1.4526e-13	12.838	5.0261e-11	8.4979e-12	0.87356
Leukocyte transendothelial migration	120	5.8224	19	4.5903e-06	5.3382	0.0015377	9.4775e-05	0.64835
Adherens junction	93	4.5123	13	0.00051867	3.2851	0.16649	0.0058726	0.61538
Bacterial invasion of epithelial cells	78	3.7845	21	6.8035e-11	10.167	2.3268e-08	2.388e-09	0.60465
Pertussis	88	4.2697	24	2.1258e-12	11.672	7.3129e-10	9.3271e-11	0.51471
Platelet activation	140	6.7928	23	2.3106e-07	6.6363	7.7869e-05	5.4069e-06	0.51136
Tight junction	171	8.2969	23	8.1216e-06	5.0904	0.0027126	0.00015837	0.41481
Fc gamma R-mediated phagocytosis	107	5.1916	18	3.375e-06	5.4717	0.001134	7.404e-05	0.41071
Systemic lupus erythematosus	144	6.9868	29	3.9749e-11	10.401	1.3634e-08	1.5502e-09	0.40385
Proteoglycans in cancer	211	10.238	20	0.0031601	2.5003	0.99543	0.029978	0.395
Yersinia infection	143	6.9383	16	0.0015095	2.8212	0.48305	0.016558	0.34615
Shigellosis	264	12.809	30	1.1596e-05	4.9357	0.0038613	0.00021421	0.34211
Salmonella infection	256	12.421	36	6.6959e-09	8.1742	2.2833e-06	2.1366e-07	0.32164
Pathogenic Escherichia coli infection	206	9.9951	25	2.0505e-05	4.6881	0.0068075	0.00034272	0.32
PPAR signaling pathway	81	3.9301	10	0.0055977	2.252	1	0.045693	0.31034
Efferocytosis	178	8.6365	17	0.005797	2.2368	1	0.046244	0.25
Cholesterol metabolism	61	2.9597	16	1.9666e-08	7.7063	6.6667e-06	5.3097e-07	0.23967
Neutrophil extracellular trap formation	206	9.9951	25	2.0505e-05	4.6881	0.0068075	0.00034272	0.23364
Dilated cardiomyopathy	108	5.2401	15	0.00021197	3.6737	0.068677	0.0026571	0.22222
Coronavirus disease - COVID-19	248	12.033	35	9.9574e-09	8.0019	3.3855e-06	2.9125e-07	0.20423
Fluid shear stress and atherosclerosis	149	7.2294	16	0.002315	2.6354	0.73618	0.023899	0.2
Lipid and atherosclerosis	230	11.16	21	0.0039311	2.4055	1	0.033654	0.17593
Hypertrophic cardiomyopathy	102	4.949	15	0.00011031	3.9574	0.03585	0.001434	0.16981
Legionellosis	58	2.8141	9	0.0017612	2.7542	0.56182	0.018733	0.14583
Phagosome	160	7.7632	33	8.5035e-13	12.07	2.9337e-10	4.2639e-11	0.14103
African trypanosomiasis	45	2.1834	7	0.0055357	2.2568	1	0.045693	0.13889
Estrogen signaling pathway	147	7.1324	19	8.5855e-05	4.0662	0.027989	0.001159	0.12821
PI3K-Akt signaling pathway	366	17.758	33	0.0004214	3.3753	0.13569	0.0049304	0.11765
Alcoholic liver disease	155	7.5206	16	0.0034506	2.4621	1	0.030279	0.097015
Amoebiasis	116	5.6283	21	1.4295e-07	6.8448	4.8319e-05	3.5841e-06	0.083333
Prion disease	283	13.731	30	4.4358e-05	4.353	0.014594	0.00067694	0.078261
Endocytosis	258	12.518	28	5.2442e-05	4.2803	0.017201	0.0007533	0.058824
Malaria	55	2.6686	11	5.3654e-05	4.2704	0.017545	0.0007533	0.047619
Arrhythmogenic right ventricular cardiomyopathy	88	4.2697	11	0.0033979	2.4688	1	0.030279	0.028571
Cytoskeleton in muscle cells	232	11.257	43	1.4128e-14	13.85	4.9165e-12	1.2397e-12	0
Hematopoietic cell lineage	100	4.852	16	2.2637e-05	4.6452	0.0074703	0.00036117	0
Protein digestion and absorption	152	7.375	16	0.002836	2.5473	0.89618	0.027651	0
Motor proteins	197	9.5584	19	0.0032719	2.4852	1	0.030222	0
Proteasome	46	2.2319	7	0.0062634	2.2032	1	0.048855	0
