# Supplementary material for: Integrated Multiomics Enabled by Sequential Extraction for Comprehensive Molecular Profiling of Small Extracellular Vesicles
Source: Anal Chem. 2026 Jun 22;98(26):19603–14. doi: 10.1021/acs.analchem.6c01280 (PMC13347708; doi:10.1021/acs.analchem.6c01280)
Supplement: Supplementary file 31 [file ac6c01280_si_031.xlsx]

## Sheet: Sheet1
Table S4. MDA Cell Derived sEVs Proteomics.
protein	MDA_sEVs_1	MDA_sEVs_2	MDA_sEVs_3	mean_MDA_sEVs	sd_MDA_sEVs	CoeffVar%_MDA_sEVs	GeneName	ProteinName
A0A024R1R8	15.1172	15.1739	15.0974	15.1295	0.0397329	0.262618	TMA7B	TMA7B_HUMAN
A0A075B6H7	16.3548	16.1999	16.6406	16.3985	0.223567	1.36334	IGKV3-7	KV37_HUMAN
A0A075B6P5	17.537	17.5349	17.5814	17.5511	0.0262536	0.149584	IGKV2-28	KV228_HUMAN
A0A0A0MRZ8	15.3898	14.9866	15.6215	15.3326	0.321282	2.09542	IGKV3D-11	KVD11_HUMAN
A0A0C4DH38	12.6669	12.4953	13.1697	12.7773	0.350453	2.74278	IGHV5-51	HV551_HUMAN
A0A0C4DH72	14.4936	14.4544	14.5049	14.4843	0.0265383	0.183221	IGKV1-6	KV106_HUMAN
A0A3B3IRV3	13.4343	13.2543	13.5521	13.4136	0.149976	1.11809	MCTS2	MCTS2_HUMAN
A0AV96	13.0217	13.2313	13.4419	13.2316	0.210129	1.58808	RBM47	RBM47_HUMAN
A0AVF1	13.5476	13.5955	13.8511	13.6647	0.163152	1.19397	IFT56	IFT56_HUMAN
A0AVT1	21.4447	21.4736	21.377	21.4318	0.0495987	0.231426	UBA6	UBA6_HUMAN
A0FGR8	19.0346	19.1142	19.12	19.0896	0.0477424	0.250097	ESYT2	ESYT2_HUMAN
A0JNW5	15.7164	15.5952	16.0144	15.7753	0.215732	1.36752	BLTP3B	BLT3B_HUMAN
A0MZ66	15.7763	15.5904	15.8956	15.7541	0.153811	0.976323	SHTN1	SHOT1_HUMAN
A1A4S6	14.5691	14.4713	14.7532	14.5979	0.143107	0.980329	ARHGAP10	RHG10_HUMAN
A1A5C7	12.9514	12.8363	13.053	12.9469	0.108392	0.837204	SLC22A23	S22AN_HUMAN
A1L0T0	14.7175	14.8965	14.9632	14.8591	0.127043	0.854988	ILVBL	HACL2_HUMAN
A1L170	14.9618	14.8287	14.4867	14.7591	0.24508	1.66054	C1orf226	CA226_HUMAN
A2RRP1	14.4266	14.5306	14.7724	14.5765	0.177446	1.21734	NBAS	NBAS_HUMAN
A2RU67	13.5906	13.4719	13.6409	13.5678	0.08681	0.639824	FAM234B	F234B_HUMAN
A2RUC4	15.8581	15.8712	16.1887	15.9727	0.18717	1.17181	TYW5	TYW5_HUMAN
A2RUS2	14.6746	14.7177	14.9294	14.7739	0.136378	0.923102	DENND3	DEND3_HUMAN
A3KN83	16.6829	16.6878	16.9734	16.7814	0.166325	0.99113	SBNO1	SBNO1_HUMAN
A4D126	12.9796	12.8192	13.352	13.0503	0.273361	2.09468	CRPPA	ISPD_HUMAN
A4D1E9	14.6946	14.6265	15.0038	14.7749	0.201067	1.36087	GTPBP10	GTPBA_HUMAN
A4D1U4	12.4829	12.6688	12.6397	12.5972	0.099996	0.793798	DENND11	DEN11_HUMAN
A4FU01	14.1583	14.2656	14.4019	14.2752	0.122097	0.855306	MTMR11	MTMRB_HUMAN
A5D8V6	14.9908	14.8523	15.0785	14.9739	0.114011	0.761401	VPS37C	VP37C_HUMAN
A5PLN9	14.9868	15.1482	15.3959	15.177	0.206052	1.35766	TRAPPC13	TPC13_HUMAN
A5YKK6	19.6497	19.6838	19.7376	19.6904	0.0442981	0.224973	CNOT1	CNOT1_HUMAN
A6NCE7	19.8602	19.8914	19.8959	19.8825	0.01946	0.097875	MAP1LC3B2	MP3B2_HUMAN
A6ND36	14.3347	14.2338	14.5072	14.3586	0.138211	0.962569	FAM83G	FA83G_HUMAN
A6NDG6	16.1352	16.0032	16.4976	16.212	0.256008	1.57913	PGP	PGP_HUMAN
A6NDU8	14.0421	14.0694	14.1663	14.0926	0.0652435	0.462963	RIMOC1	RIMC1_HUMAN
A6NED2	14.5652	14.4361	14.7866	14.596	0.177259	1.21444	RCCD1	RCCD1_HUMAN
A6NFQ2	12.5475	12.6227	13.2257	12.7986	0.371757	2.90467	TCAF2	TCAF2_HUMAN
A6NHL2	17.7781	17.9205	18.0054	17.9013	0.114825	0.641435	TUBAL3	TBAL3_HUMAN
A6NHR9	19.9788	19.9323	19.9473	19.9528	0.0237156	0.118859	SMCHD1	SMHD1_HUMAN
A6NI28	13.1163	12.6405	13.2077	12.9882	0.304515	2.34456	ARHGAP42	RHG42_HUMAN
A6NI79	17.6395	17.5524	17.6623	17.6181	0.0579922	0.329163	CCDC69	CCD69_HUMAN
A6NIE6	13.3391	13.3714	13.5355	13.4154	0.105292	0.784865	RRN3P2	RN3P2_HUMAN
A6NIH7	16.7955	16.7844	16.9646	16.8482	0.101025	0.599619	UNC119B	U119B_HUMAN
A6NKD9	14.0259	13.8256	14.1111	13.9875	0.146551	1.04772	CCDC85C	CC85C_HUMAN
A6NKF1	15.4172	15.279	15.4359	15.3774	0.0856809	0.557189	SAC3D1	SAC31_HUMAN
A6ZKI3	16.0432	16.0494	16.2789	16.1238	0.134328	0.833102	RTL8C	RTL8C_HUMAN
A7E2V4	14.3621	14.433	14.4964	14.4305	0.067188	0.465598	ZSWIM8	ZSWM8_HUMAN
A7KAX9	14.4199	14.15	14.506	14.3586	0.185731	1.29352	ARHGAP32	RHG32_HUMAN
A8K0Z3	16.9534	16.95	16.936	16.9464	0.00924583	0.0545591	WASHC1	WASH1_HUMAN
A8K2U0	15.98	16.1545	16.3558	16.1634	0.188055	1.16346	A2ML1	A2ML1_HUMAN
A8MVW0	14.3679	14.3168	14.4147	14.3665	0.0489707	0.340868	FAM171A2	F1712_HUMAN
A8MWD9	19.1316	19.2164	19.1915	19.1798	0.043608	0.227364	SNRPGP15	RUXGL_HUMAN
B7ZAQ6	13.577	13.7251	13.4674	13.5898	0.12935	0.95182	GPR89A	GPHRA_HUMAN
B9A064	15.2914	14.9859	15.467	15.2481	0.243416	1.59637	IGLL5	IGLL5_HUMAN
C9J7I0	12.6031	12.6268	12.8692	12.6997	0.147277	1.15968	UMAD1	UMAD1_HUMAN
C9JI98	15.3237	15.205	15.4452	15.3246	0.120125	0.78387	TMEM238	TM238_HUMAN
C9JRZ8	15.7675	15.7804	15.8242	15.7907	0.0297191	0.188207	AKR1B15	AK1BF_HUMAN
E9PAV3	20.1975	20.2359	20.0549	20.1628	0.0953759	0.473029	NACA	NACAM_HUMAN
E9PRG8	15.2918	15.3869	16.4368	15.7052	0.635437	4.04604	C11orf98	CK098_HUMAN
F8WCM5	20.3998	20.3366	20.4843	20.4069	0.0741201	0.363211	INS-IGF2	INSR2_HUMAN
G2XKQ0	16.3829	16.3855	16.3901	16.3862	0.00363447	0.0221801	SUMO1P1	SUMO5_HUMAN
O00115	13.6196	13.3771	14.1643	13.7203	0.403151	2.93835	DNASE2	DNS2A_HUMAN
O00139	18.3867	18.2825	18.5425	18.4039	0.130812	0.710783	KIF2A	KIF2A_HUMAN
O00142	14.7668	14.6506	15.1529	14.8568	0.262965	1.77	TK2	KITM_HUMAN
O00148	22.1379	22.138	22.0093	22.0951	0.0742881	0.33622	DDX39A	DX39A_HUMAN
O00151	18.1064	17.9237	18.1973	18.0758	0.139334	0.770834	PDLIM1	PDLI1_HUMAN
O00154	21.7386	21.7381	21.7606	21.7458	0.0128625	0.0591493	ACOT7	BACH_HUMAN
O00159	23.9881	23.9527	23.7433	23.8947	0.132335	0.553828	MYO1C	MYO1C_HUMAN
O00161	20.4982	20.3615	20.1959	20.3519	0.151354	0.743684	SNAP23	SNP23_HUMAN
O00165	12.9597	12.547	13.2421	12.9163	0.349625	2.70686	HAX1	HAX1_HUMAN
O00170	18.0889	17.9729	18.0235	18.0284	0.0581566	0.322583	AIP	AIP_HUMAN
O00178	18.0112	18.0313	18.0488	18.0305	0.0187764	0.104137	GTPBP1	GTPB1_HUMAN
O00182	13.4821	13.8186	13.6471	13.6493	0.168254	1.2327	LGALS9	LEG9_HUMAN
O00186	20.5858	20.5827	20.5814	20.5833	0.00227545	0.0110548	STXBP3	STXB3_HUMAN
O00189	16.574	16.6307	16.6188	16.6078	0.0298748	0.179884	AP4M1	AP4M1_HUMAN
O00192	11.9852	12.2245	12.0432	12.0843	0.124835	1.03303	ARVCF	ARVC_HUMAN
O00194	19.5762	19.5929	19.6358	19.6016	0.0307443	0.156846	RAB27B	RB27B_HUMAN
O00203	20.3157	20.273	20.3683	20.319	0.0477074	0.234792	AP3B1	AP3B1_HUMAN
O00206	12.0236	11.5034	12.1861	11.9043	0.356626	2.99576	TLR4	TLR4_HUMAN
O00213	13.9824	13.8759	14.2224	14.0269	0.177469	1.2652	APBB1	APBB1_HUMAN
O00214	17.9465	17.8713	18.0721	17.9633	0.101451	0.564766	LGALS8	LEG8_HUMAN
O00220	16.4455	16.6337	17.0657	16.715	0.317974	1.90233	TNFRSF10A	TR10A_HUMAN
O00221	15.8916	15.7479	15.8087	15.8161	0.0721637	0.456269	NFKBIE	IKBE_HUMAN
O00231	21.971	21.9866	21.8116	21.9231	0.0968341	0.441699	PSMD11	PSD11_HUMAN
O00232	21.6888	21.681	21.4722	21.614	0.122869	0.56847	PSMD12	PSD12_HUMAN
O00233	17.9112	17.7874	17.8038	17.8341	0.0672356	0.377005	PSMD9	PSMD9_HUMAN
O00244	16.4326	16.1181	16.5883	16.3797	0.239492	1.46213	ATOX1	ATOX1_HUMAN
O00255	16.3359	16.3183	16.509	16.3877	0.105369	0.642975	MEN1	MEN1_HUMAN
O00267	19.4455	19.3798	19.3484	19.3912	0.0495558	0.255558	SUPT5H	SPT5H_HUMAN
O00273	14.3818	14.4794	14.5566	14.4726	0.0876054	0.60532	DFFA	DFFA_HUMAN
O00291	14.6272	14.4902	14.8236	14.647	0.16757	1.14406	HIP1	HIP1_HUMAN
O00299	24.0317	23.9567	23.4814	23.8233	0.29843	1.25268	CLIC1	CLIC1_HUMAN
O00303	21.2174	21.2373	21.0116	21.1555	0.124956	0.590658	EIF3F	EIF3F_HUMAN
O00308	16.5605	16.4196	16.7233	16.5678	0.152005	0.917471	WWP2	WWP2_HUMAN
O00329	14.0471	13.9401	14.1257	14.0376	0.0931441	0.663531	PIK3CD	PK3CD_HUMAN
O00339	17.4798	17.4644	17.4899	17.478	0.0128485	0.0735125	MATN2	MATN2_HUMAN
O00391	20.9815	20.9318	20.6683	20.8605	0.168279	0.806685	QSOX1	QSOX1_HUMAN
O00399	16.6351	16.3012	16.303	16.4131	0.192239	1.17125	DCTN6	DCTN6_HUMAN
O00401	16.8246	16.7931	16.9058	16.8412	0.0581455	0.345258	WASL	WASL_HUMAN
O00410	20.3765	20.5006	20.3343	20.4038	0.0864759	0.423822	IPO5	IPO5_HUMAN
O00421	18.489	18.5623	18.3181	18.4565	0.125336	0.679088	CCRL2	CCRL2_HUMAN
O00422	15.7452	15.9342	16.1677	15.9491	0.211628	1.3269	SAP18	SAP18_HUMAN
O00425	18.7086	18.6016	18.4502	18.5868	0.129819	0.698445	IGF2BP3	IF2B3_HUMAN
O00429	20.5733	20.5988	20.5319	20.568	0.0337714	0.164194	DNM1L	DNM1L_HUMAN
O00442	18.0411	18.074	18.299	18.138	0.140397	0.774049	RTCA	RTCA_HUMAN
O00443	19.6441	19.6213	19.5021	19.5892	0.0762548	0.38927	PIK3C2A	P3C2A_HUMAN
O00458	11.9479	12.0853	12.1348	12.056	0.0967986	0.802908	IFRD1	IFRD1_HUMAN
O00459	18.5169	18.36	18.5602	18.479	0.105298	0.569826	PIK3R2	P85B_HUMAN
O00461	16.1544	16.4671	16.3859	16.3358	0.162254	0.993243	GOLIM4	GOLI4_HUMAN
O00468	21.3217	21.3532	21.1288	21.2679	0.121485	0.571214	AGRN	AGRIN_HUMAN
O00469	18.2244	18.0655	18.2006	18.1635	0.0856658	0.471637	PLOD2	PLOD2_HUMAN
O00471	19.1157	18.998	19.1987	19.1041	0.100881	0.528058	EXOC5	EXOC5_HUMAN
O00478	19.6421	19.6535	19.6316	19.6424	0.010965	0.0558233	BTN3A3	BT3A3_HUMAN
O00481	15.3911	15.2036	15.2944	15.2964	0.0937362	0.6128	BTN3A1	BT3A1_HUMAN
O00487	20.5148	20.4929	20.4453	20.4843	0.0355328	0.173463	PSMD14	PSDE_HUMAN
O00499	15.4774	15.4107	16.0221	15.6367	0.335402	2.14496	BIN1	BIN1_HUMAN
O00505	19.1675	19.2455	19.1254	19.1795	0.0609809	0.317949	KPNA3	IMA4_HUMAN
O00506	16.678	16.8298	16.8553	16.7877	0.095849	0.570947	STK25	STK25_HUMAN
O00522	16.5651	16.5205	16.6454	16.577	0.0633008	0.381859	KRIT1	KRIT1_HUMAN
O00541	17.8229	17.7391	17.9848	17.849	0.124889	0.6997	PES1	PESC_HUMAN
O00560	22.3317	22.3948	22.4623	22.3962	0.065294	0.29154	SDCBP	SDCB1_HUMAN
O00567	19.8195	19.8424	19.8414	19.8344	0.0129187	0.0651328	NOP56	NOP56_HUMAN
O00571	22.3139	22.3085	22.0241	22.2155	0.16581	0.746371	DDX3X	DDX3X_HUMAN
O00592	20.8082	20.6798	20.109	20.5323	0.372186	1.81268	PODXL	PODXL_HUMAN
O00622	22.5434	22.3495	22.5002	22.4644	0.101806	0.453191	CCN1	CCN1_HUMAN
O00629	15.7698	15.7188	15.7984	15.7623	0.0403138	0.25576	KPNA4	IMA3_HUMAN
O00635	16.8818	16.8622	16.7379	16.8273	0.0780254	0.463683	TRIM38	TRI38_HUMAN
O00712	17.8818	17.8785	17.8314	17.8639	0.0282346	0.158054	NFIB	NFIB_HUMAN
O00743	18.563	18.5502	18.4114	18.5082	0.0840906	0.454343	PPP6C	PPP6_HUMAN
O00754	14.513	14.5521	14.6685	14.5779	0.0809167	0.555066	MAN2B1	MA2B1_HUMAN
O00757	14.5146	14.4204	14.5963	14.5104	0.0880538	0.606831	FBP2	F16P2_HUMAN
O00762	15.1942	15.1092	15.3148	15.2061	0.103305	0.679364	UBE2C	UBE2C_HUMAN
O00764	19.4693	19.621	19.5199	19.5367	0.0772235	0.395273	PDXK	PDXK_HUMAN
O14494	17.0191	16.8709	16.951	16.947	0.0741452	0.437512	PLPP1	PLPP1_HUMAN
O14495	17.834	17.7739	17.7727	17.7935	0.0350672	0.197078	PLPP3	PLPP3_HUMAN
O14497	17.2149	17.2131	17.3356	17.2545	0.0701904	0.406794	ARID1A	ARI1A_HUMAN
O14508	14.3926	14.0984	14.4469	14.3126	0.187511	1.31011	SOCS2	SOCS2_HUMAN
O14530	17.0618	16.901	17.1278	17.0302	0.116656	0.684994	TXNDC9	TXND9_HUMAN
O14544	14.5581	14.5931	14.6969	14.6161	0.072185	0.493875	SOCS6	SOCS6_HUMAN
O14545	13.6298	13.5326	13.7519	13.6381	0.109908	0.805887	TRAFD1	TRAD1_HUMAN
O14562	14.8402	14.9327	15.2922	15.0217	0.238812	1.58978	UBFD1	UBFD1_HUMAN
O14569	12.33	12.2423	12.5236	12.3653	0.143934	1.16402	CYB561D2	C56D2_HUMAN
O14578	19.4704	19.4518	19.5889	19.5037	0.0743675	0.381299	CIT	CTRO_HUMAN
O14579	18.7896	18.7979	18.8341	18.8072	0.0236489	0.125744	COPE	COPE_HUMAN
O14595	16.1491	16.0315	16.455	16.2119	0.218599	1.34839	CTDSP2	CTDS2_HUMAN
O14613	15.2001	15.3384	16.0913	15.5433	0.47964	3.08584	CDC42EP2	BORG1_HUMAN
O14617	18.84	18.9019	18.8094	18.8504	0.0471251	0.249994	AP3D1	AP3D1_HUMAN
O14618	16.2939	16.1542	16.4725	16.3069	0.159551	0.978429	CCS	CCS_HUMAN
O14639	12.7567	12.4526	12.8021	12.6705	0.190014	1.49966	ABLIM1	ABLM1_HUMAN
O14640	16.3247	16.2887	16.5006	16.3713	0.113378	0.69254	DVL1	DVL1_HUMAN
O14641	17.5126	17.4805	17.5098	17.501	0.0177757	0.10157	DVL2	DVL2_HUMAN
O14646	17.4491	17.4678	17.5389	17.4852	0.0473713	0.270922	CHD1	CHD1_HUMAN
O14647	17.4291	17.4102	17.4801	17.4398	0.0361817	0.207466	CHD2	CHD2_HUMAN
O14656	16.5796	16.5489	16.3629	16.4971	0.117257	0.71077	TOR1A	TOR1A_HUMAN
O14657	19.0484	19.0226	18.8342	18.9684	0.116943	0.616513	TOR1B	TOR1B_HUMAN
O14662	14.7408	14.7071	15.0664	14.8381	0.198453	1.33745	STX16	STX16_HUMAN
O14672	21.5817	21.4688	21.4702	21.5069	0.0647994	0.301295	ADAM10	ADA10_HUMAN
O14678	13.2947	13.2016	13.4316	13.3093	0.115682	0.869178	ABCD4	ABCD4_HUMAN
O14684	16.5327	16.4306	16.0757	16.3464	0.23989	1.46754	PTGES	PTGES_HUMAN
O14713	16.3289	16.1974	16.5091	16.3451	0.156478	0.95734	ITGB1BP1	ITBP1_HUMAN
O14727	17.349	17.1857	17.3351	17.2899	0.0905822	0.523901	APAF1	APAF_HUMAN
O14730	13.4789	12.8622	13.8761	13.4057	0.510939	3.81135	RIOK3	RIOK3_HUMAN
O14732	14.8739	14.7693	15.2433	14.9622	0.249023	1.66435	IMPA2	IMPA2_HUMAN
O14733	14.0787	13.8572	14.3315	14.0891	0.237337	1.68454	MAP2K7	MP2K7_HUMAN
O14734	13.746	13.7107	14.0035	13.8201	0.159834	1.15654	ACOT8	ACOT8_HUMAN
O14735	15.187	14.8798	15.6184	15.2284	0.371018	2.43635	CDIPT	CDIPT_HUMAN
O14737	16.0111	16.0737	16.3477	16.1442	0.179046	1.10904	PDCD5	PDCD5_HUMAN
O14744	20.4757	20.4255	20.2781	20.3931	0.102695	0.503577	PRMT5	ANM5_HUMAN
O14745	18.5785	18.3914	18.6298	18.5332	0.125457	0.67693	NHERF1	NHRF1_HUMAN
O14757	15.4973	15.4291	15.4884	15.4716	0.0370484	0.239461	CHEK1	CHK1_HUMAN
O14763	18.0058	18.0759	18.1475	18.0764	0.0708555	0.391978	TNFRSF10B	TR10B_HUMAN
O14772	16.8063	16.8493	16.8918	16.8491	0.0427672	0.253824	FPGT	FPGT_HUMAN
O14773	19.3962	19.1961	19.0218	19.2047	0.187356	0.975575	TPP1	TPP1_HUMAN
O14776	16.4335	16.4044	16.5379	16.4586	0.0702367	0.426748	TCERG1	TCRG1_HUMAN
O14777	17.438	17.2265	17.5505	17.405	0.164485	0.945045	NDC80	NDC80_HUMAN
O14786	22.1442	22.0885	21.9793	22.0706	0.0838879	0.380088	NRP1	NRP1_HUMAN
O14787	17.7343	17.7903	17.7432	17.756	0.0300999	0.16952	TNPO2	TNPO2_HUMAN
O14792	18.5905	18.4192	18.47	18.4932	0.0880046	0.475874	HS3ST1	HS3S1_HUMAN
O14795	18.9741	18.8545	18.3887	18.7391	0.309278	1.65044	UNC13B	UN13B_HUMAN
O14802	16.9187	16.7845	16.9	16.8677	0.072705	0.43103	POLR3A	RPC1_HUMAN
O14807	14.5717	14.4492	15.1325	14.7178	0.364349	2.47557	MRAS	RASM_HUMAN
O14817	18.5618	18.6545	17.9362	18.3842	0.390729	2.12536	TSPAN4	TSN4_HUMAN
O14818	21.1297	21.1076	21.0788	21.1054	0.0255028	0.120836	PSMA7	PSA7_HUMAN
O14828	18.6881	18.4409	18.3781	18.5023	0.163873	0.885687	SCAMP3	SCAM3_HUMAN
O14841	13.809	13.6756	14.2342	13.9063	0.291743	2.09792	OPLAH	OPLA_HUMAN
O14879	17.5823	17.4103	17.5395	17.5107	0.089565	0.511487	IFIT3	IFIT3_HUMAN
O14893	13.7954	13.6217	14.1499	13.8557	0.269218	1.94301	GEMIN2	GEMI2_HUMAN
O14907	16.4361	16.3548	17.3033	16.6981	0.525742	3.14852	TAX1BP3	TX1B3_HUMAN
O14908	21.2242	21.1254	21.0011	21.1169	0.111808	0.529472	GIPC1	GIPC1_HUMAN
O14920	18.3449	18.4175	18.54	18.4341	0.0986423	0.535107	IKBKB	IKKB_HUMAN
O14924	16.2466	16.129	16.4072	16.2609	0.139686	0.859029	RGS12	RGS12_HUMAN
O14929	17.9009	18.0406	18.2165	18.0527	0.158144	0.876011	HAT1	HAT1_HUMAN
O14933	12.8072	13.021	12.6086	12.8123	0.206233	1.60965	UBE2L6	UB2L6_HUMAN
O14936	20.8089	20.8522	20.6808	20.7807	0.0891175	0.428848	CASK	CSKP_HUMAN
O14939	17.4113	17.412	17.4892	17.4375	0.044803	0.256935	PLD2	PLD2_HUMAN
O14950	21.645	21.7037	21.6805	21.6764	0.0295684	0.136408	MYL12B	ML12B_HUMAN
O14964	19.4287	19.3406	19.3906	19.3866	0.0442113	0.22805	HGS	HGS_HUMAN
O14965	16.1639	15.8491	16.0856	16.0328	0.16391	1.02234	AURKA	AURKA_HUMAN
O14966	16.0986	16.0333	16.1986	16.1102	0.0832599	0.516816	RAB29	RAB7L_HUMAN
O14972	16.143	16.2932	16.1338	16.19	0.0894714	0.552634	VPS26C	VP26C_HUMAN
O14974	18.1928	18.2201	18.2225	18.2118	0.0164716	0.0904446	PPP1R12A	MYPT1_HUMAN
O14976	17.2583	17.1934	17.2191	17.2236	0.0326774	0.189724	GAK	GAK_HUMAN
O14979	19.2105	19.3926	19.1734	19.2588	0.117295	0.609045	HNRNPDL	HNRDL_HUMAN
O14980	21.1534	21.2065	21.1618	21.1739	0.0285477	0.134825	XPO1	XPO1_HUMAN
O14981	18.1387	18.1403	18.3242	18.2011	0.106644	0.585921	BTAF1	BTAF1_HUMAN
O15013	17.52	17.5528	17.7545	17.6091	0.126981	0.721106	ARHGEF10	ARHGA_HUMAN
O15027	18.863	18.7057	18.9442	18.8377	0.121297	0.643908	SEC16A	SC16A_HUMAN
O15031	22.027	21.9673	21.9155	21.9699	0.0558045	0.254004	PLXNB2	PLXB2_HUMAN
O15037	14.6663	14.7797	14.982	14.8094	0.159887	1.07963	KHNYN	KHNYN_HUMAN
O15040	15.5879	15.6567	15.8839	15.7095	0.154939	0.986279	TECPR2	TCPR2_HUMAN
O15042	17.3554	17.4993	17.4865	17.4471	0.0796613	0.456589	U2SURP	SR140_HUMAN
O15047	14.6446	14.6378	15.01	14.7641	0.212979	1.44254	SETD1A	SET1A_HUMAN
O15056	19.2751	19.2131	19.3907	19.293	0.0901416	0.467224	SYNJ2	SYNJ2_HUMAN
O15061	14.4996	14.3401	14.6252	14.4883	0.142888	0.98623	SYNM	SYNEM_HUMAN
O15063	13.0252	12.7212	13.2694	13.0053	0.274609	2.11152	GARRE1	GRRE1_HUMAN
O15066	17.3028	17.1256	17.3406	17.2563	0.114818	0.665369	KIF3B	KIF3B_HUMAN
O15067	19.0605	19.031	19.1715	19.0877	0.0740993	0.388205	PFAS	PUR4_HUMAN
O15084	17.7484	17.7726	17.7906	17.7705	0.0211892	0.119238	ANKRD28	ANR28_HUMAN
O15085	14.1047	14.1698	14.4054	14.2266	0.158194	1.11195	ARHGEF11	ARHGB_HUMAN
O15091	14.2224	14.1125	14.3528	14.2292	0.120293	0.845395	PRORP	MRPP3_HUMAN
O15111	17.0817	16.9974	16.9568	17.0119	0.0636963	0.374421	CHUK	IKKA_HUMAN
O15118	18.706	18.7162	18.6227	18.6816	0.0512763	0.274474	NPC1	NPC1_HUMAN
O15126	16.6538	16.6082	16.5497	16.6039	0.0521751	0.314235	SCAMP1	SCAM1_HUMAN
O15127	17.3995	17.4598	16.9023	17.2539	0.305944	1.77319	SCAMP2	SCAM2_HUMAN
O15131	13.4164	13.3874	13.2109	13.3382	0.11124	0.833992	KPNA5	IMA6_HUMAN
O15143	20.5615	20.4624	20.3563	20.46	0.102609	0.501512	ARPC1B	ARC1B_HUMAN
O15144	20.9224	20.9479	20.8934	20.9212	0.0272389	0.130197	ARPC2	ARPC2_HUMAN
O15145	20.5799	20.5686	20.4158	20.5214	0.0916118	0.44642	ARPC3	ARPC3_HUMAN
O15155	14.9941	14.8642	15.4586	15.1057	0.312509	2.06882	BET1	BET1_HUMAN
O15160	19.2103	19.2789	19.3435	19.2776	0.0666049	0.345505	POLR1C	RPAC1_HUMAN
O15162	18.421	18.5597	18.2135	18.3981	0.174231	0.94701	PLSCR1	PLS1_HUMAN
O15164	15.2564	15.1759	15.5564	15.3296	0.20052	1.30806	TRIM24	TIF1A_HUMAN
O15173	17.0827	16.9255	16.7743	16.9275	0.15419	0.910885	PGRMC2	PGRC2_HUMAN
O15194	17.7054	17.6924	17.6105	17.6694	0.0514358	0.291101	CTDSPL	CTDSL_HUMAN
O15211	15.6776	15.5374	15.7738	15.6629	0.11888	0.758993	RGL2	RGL2_HUMAN
O15212	16.9614	17.0486	17.6923	17.2341	0.399193	2.3163	PFDN6	PFD6_HUMAN
O15213	15.918	15.765	16.2296	15.9709	0.236788	1.48262	WDR46	WDR46_HUMAN
O15226	17.8219	17.7788	17.9702	17.857	0.100405	0.562275	NKRF	NKRF_HUMAN
O15230	21.725	21.7484	21.6298	21.7011	0.0628587	0.289657	LAMA5	LAMA5_HUMAN
O15231	18.6349	18.5512	18.7048	18.6303	0.0769225	0.412889	ZNF185	ZN185_HUMAN
O15243	11.9141	11.5855	11.7386	11.7461	0.164472	1.40023	LEPROT	OBRG_HUMAN
O15258	16.2141	16.4162	16.6034	16.4112	0.194737	1.18661	RER1	RER1_HUMAN
O15260	15.9631	16.0888	16.0512	16.0344	0.0645302	0.402449	SURF4	SURF4_HUMAN
O15264	17.0619	17.0326	17.0453	17.0466	0.0147081	0.0862815	MAPK13	MK13_HUMAN
O15269	15.7601	15.7538	15.8337	15.7825	0.0444212	0.281458	SPTLC1	SPTC1_HUMAN
O15270	13.3285	13.5448	13.4802	13.4512	0.111031	0.825439	SPTLC2	SPTC2_HUMAN
O15294	19.1061	19.145	19.1874	19.1461	0.0406626	0.21238	OGT	OGT1_HUMAN
O15305	18.6254	18.5629	18.6465	18.6116	0.0434995	0.233722	PMM2	PMM2_HUMAN
O15321	15.6416	15.6133	15.6533	15.6361	0.0205565	0.131469	TM9SF1	TM9S1_HUMAN
O15327	16.624	16.5994	16.6772	16.6335	0.0397684	0.239086	INPP4B	INP4B_HUMAN
O15344	19.4826	19.4095	19.2647	19.3856	0.110891	0.572027	MID1	TRI18_HUMAN
O15347	14.0541	13.7655	14.1516	13.9904	0.200781	1.43513	HMGB3	HMGB3_HUMAN
O15355	17.5188	17.2286	17.2693	17.3389	0.157124	0.906192	PPM1G	PPM1G_HUMAN
O15357	18.5256	18.5571	18.6964	18.593	0.090906	0.488925	INPPL1	SHIP2_HUMAN
O15371	19.805	19.9227	19.7874	19.8384	0.0735793	0.370894	EIF3D	EIF3D_HUMAN
O15372	19.5625	19.4534	19.3187	19.4449	0.122087	0.627864	EIF3H	EIF3H_HUMAN
O15379	13.2142	13.7275	13.6047	13.5155	0.268003	1.98293	HDAC3	HDAC3_HUMAN
O15381	11.6478	11.6683	11.6222	11.6461	0.0230979	0.198331	NVL	NVL_HUMAN
O15382	15.5949	15.4622	15.5705	15.5425	0.0706297	0.454429	BCAT2	BCAT2_HUMAN
O15394	13.7074	13.4602	13.6251	13.5975	0.125892	0.925841	NCAM2	NCAM2_HUMAN
O15397	18.1466	18.0901	18.3368	18.1912	0.129251	0.710512	IPO8	IPO8_HUMAN
O15400	18.8047	18.6443	18.6803	18.7098	0.0841679	0.44986	STX7	STX7_HUMAN
O15427	23.3534	23.3037	22.7918	23.1496	0.310849	1.34278	SLC16A3	MOT4_HUMAN
O15431	17.4206	17.4663	16.9839	17.2903	0.266321	1.5403	SLC31A1	COPT1_HUMAN
O15438	13.0411	12.2387	13.0049	12.7616	0.453186	3.55118	ABCC3	MRP3_HUMAN
O15439	18.9516	18.9335	19.0088	18.9646	0.0392936	0.207194	ABCC4	MRP4_HUMAN
O15440	13.5372	13.4653	13.7997	13.6007	0.175992	1.29399	ABCC5	MRP5_HUMAN
O15446	11.9132	11.9852	11.8932	11.9305	0.0483742	0.405466	POLR1G	RPA34_HUMAN
O15455	14.8647	14.8842	15.2369	14.9953	0.209499	1.3971	TLR3	TLR3_HUMAN
O15460	13.7732	13.4712	13.7571	13.6672	0.169867	1.24289	P4HA2	P4HA2_HUMAN
O15484	19.0214	19.1414	18.9404	19.0344	0.101133	0.531318	CAPN5	CAN5_HUMAN
O15498	19.3142	19.2729	19.1976	19.2616	0.0591446	0.30706	YKT6	YKT6_HUMAN
O15511	18.483	18.3894	18.3984	18.4236	0.0516464	0.280327	ARPC5	ARPC5_HUMAN
O15530	17.9736	17.9438	18.066	17.9945	0.0637342	0.354188	PDPK1	PDPK1_HUMAN
O15533	15.2954	15.2762	15.3787	15.3168	0.0544818	0.3557	TAPBP	TPSN_HUMAN
O15550	13.367	13.3645	13.4266	13.386	0.0351875	0.262867	KDM6A	KDM6A_HUMAN
O15551	22.0253	22.0627	22.0502	22.0461	0.0190308	0.086323	CLDN3	CLD3_HUMAN
O15554	17.7974	17.8506	17.7119	17.7866	0.0699591	0.393324	KCNN4	KCNN4_HUMAN
O43143	22.3084	22.3805	22.1192	22.2694	0.134963	0.606046	DHX15	DHX15_HUMAN
O43148	18.518	18.3934	18.3986	18.4367	0.0704922	0.382348	RNMT	MCES_HUMAN
O43149	17.0201	17.0765	17.1913	17.096	0.0872879	0.510576	ZZEF1	ZZEF1_HUMAN
O43150	16.0507	16.0849	16.0593	16.065	0.0177829	0.110694	ASAP2	ASAP2_HUMAN
O43155	13.534	13.5694	13.7283	13.6106	0.103485	0.760328	FLRT2	FLRT2_HUMAN
O43156	16.722	16.7619	16.7471	16.7437	0.0201745	0.12049	TTI1	TTI1_HUMAN
O43159	14.3825	14.2869	14.5454	14.4049	0.130738	0.907588	RRP8	RRP8_HUMAN
O43166	17.3482	17.2269	17.4874	17.3542	0.130334	0.751026	SIPA1L1	SI1L1_HUMAN
O43169	16.4646	16.444	16.4153	16.4413	0.024739	0.150469	CYB5B	CYB5B_HUMAN
O43172	19.3089	19.3356	19.3512	19.3319	0.0213818	0.110604	PRPF4	PRP4_HUMAN
O43175	18.4203	18.3845	18.3114	18.3721	0.0555044	0.302113	PHGDH	SERA_HUMAN
O43187	14.6576	14.6096	14.9359	14.7344	0.176202	1.19585	IRAK2	IRAK2_HUMAN
O43189	16.2731	16.1387	16.7463	16.386	0.319203	1.94802	PHF1	PHF1_HUMAN
O43194	17.4723	17.4355	17.403	17.4369	0.0346797	0.198887	GPR39	GPR39_HUMAN
O43237	19.0405	19.1009	18.8686	19.0033	0.120491	0.634053	DYNC1LI2	DC1L2_HUMAN
O43240	12.2674	12.0064	12.5191	12.2643	0.256338	2.09012	KLK10	KLK10_HUMAN
O43242	22.2643	22.271	22.0273	22.1876	0.138808	0.625611	PSMD3	PSMD3_HUMAN
O43251	16.5111	16.4734	16.4381	16.4742	0.0364989	0.221552	RBFOX2	RFOX2_HUMAN
O43252	19.7189	19.6685	19.4871	19.6248	0.12192	0.621252	PAPSS1	PAPS1_HUMAN
O43264	18.7345	18.7919	18.9109	18.8124	0.0899977	0.478395	ZW10	ZW10_HUMAN
O43278	14.5475	14.2098	14.6382	14.4652	0.22575	1.56065	SPINT1	SPIT1_HUMAN
O43286	14.4385	14.5257	14.7801	14.5814	0.177503	1.21733	B4GALT5	B4GT5_HUMAN
O43290	14.1426	14.0542	14.7506	14.3158	0.379119	2.64826	SART1	SNUT1_HUMAN
O43291	15.2937	15.1013	15.2801	15.225	0.107339	0.705015	SPINT2	SPIT2_HUMAN
O43293	15.7333	15.6633	15.779	15.7252	0.0582843	0.370642	DAPK3	DAPK3_HUMAN
O43294	15.7617	16.1182	16.1945	16.0248	0.231043	1.44179	TGFB1I1	TGFI1_HUMAN
O43298	13.6524	13.5923	13.6737	13.6395	0.0422146	0.309503	ZBTB43	ZBT43_HUMAN
O43299	15.0717	15.1323	15.3501	15.1847	0.146426	0.964299	AP5Z1	AP5Z1_HUMAN
O43306	15.1136	15.0077	15.1799	15.1004	0.0868607	0.575222	ADCY6	ADCY6_HUMAN
O43310	14.8704	14.7094	15.1529	14.9109	0.224461	1.50535	CTIF	CTIF_HUMAN
O43314	17.9319	17.8304	18.1199	17.9607	0.146876	0.817764	PPIP5K2	VIP2_HUMAN
O43318	16.3812	16.0679	16.324	16.2577	0.166842	1.02624	MAP3K7	M3K7_HUMAN
O43324	18.8691	18.9333	18.7921	18.8648	0.070697	0.374756	EEF1E1	MCA3_HUMAN
O43379	19.3566	19.2741	19.2314	19.2873	0.0636512	0.330016	WDR62	WDR62_HUMAN
O43390	22.0346	22.0936	21.9472	22.0252	0.0736578	0.334426	HNRNPR	HNRPR_HUMAN
O43395	17.3027	17.2977	17.4636	17.3547	0.0943926	0.543903	PRPF3	PRPF3_HUMAN
O43396	19.134	19.1165	19.0963	19.1156	0.0188695	0.0987124	TXNL1	TXNL1_HUMAN
O43399	18.7692	18.7207	18.7684	18.7528	0.0277715	0.148093	TPD52L2	TPD54_HUMAN
O43402	15.9039	15.7776	16.2103	15.9639	0.22248	1.39364	EMC8	EMC8_HUMAN
O43414	16.5112	16.3478	15.7133	16.1907	0.421494	2.60331	ERI3	ERI3_HUMAN
O43422	14.7682	14.9075	14.9747	14.8835	0.105297	0.707478	THAP12	P52K_HUMAN
O43426	16.4209	16.4335	16.6629	16.5058	0.136265	0.825562	SYNJ1	SYNJ1_HUMAN
O43427	17.2463	17.2786	17.6337	17.3862	0.214916	1.23613	FIBP	FIBP_HUMAN
O43432	17.4372	17.4022	17.4906	17.4433	0.0445082	0.255158	EIF4G3	IF4G3_HUMAN
O43447	18.0516	18.0696	18.4681	18.1964	0.235442	1.29389	PPIH	PPIH_HUMAN
O43464	15.466	15.366	15.4821	15.4381	0.0629001	0.407436	HTRA2	HTRA2_HUMAN
O43488	20.966	20.8926	20.7526	20.8704	0.108374	0.519272	AKR7A2	ARK72_HUMAN
O43491	21.4469	21.3868	21.2927	21.3755	0.0776995	0.363499	EPB41L2	E41L2_HUMAN
O43493	13.6771	13.4716	13.9331	13.6939	0.23123	1.68856	TGOLN2	TGON2_HUMAN
O43504	12.8844	12.6841	13.1559	12.9081	0.236779	1.83434	LAMTOR5	LTOR5_HUMAN
O43505	15.6764	15.6873	16.0516	15.8051	0.213547	1.35113	B4GAT1	B4GA1_HUMAN
O43508	13.9437	13.9661	14.159	14.0229	0.118348	0.843962	TNFSF12	TNF12_HUMAN
O43520	18.9327	19.0097	19.0821	19.0082	0.0747169	0.393077	ATP8B1	AT8B1_HUMAN
O43548	10.5191	10.6283	10.7882	10.6452	0.135332	1.27129	TGM5	TGM5_HUMAN
O43556	13.6197	13.5729	13.9287	13.7071	0.193318	1.41035	SGCE	SGCE_HUMAN
O43570	17.1346	17.2055	17.2657	17.2019	0.0655968	0.381334	CA12	CAH12_HUMAN
O43572	16.7143	16.5431	16.7577	16.6717	0.113441	0.680441	AKAP10	AKA10_HUMAN
O43583	17.9505	17.9039	17.8824	17.9123	0.0348223	0.194405	DENR	DENR_HUMAN
O43592	19.7232	19.7885	19.7217	19.7445	0.0381332	0.193134	XPOT	XPOT_HUMAN
O43597	18.2239	18.1739	18.1206	18.1728	0.051689	0.284431	SPRY2	SPY2_HUMAN
O43598	15.2257	14.539	15.3134	15.026	0.424038	2.82202	DNPH1	DNPH1_HUMAN
O43609	15.8213	15.7564	16.0119	15.8632	0.13282	0.837286	SPRY1	SPY1_HUMAN
O43615	17.6916	17.6981	17.9108	17.7668	0.124764	0.70223	TIMM44	TIM44_HUMAN
O43617	17.2623	17.1613	17.3488	17.2575	0.0938464	0.543802	TRAPPC3	TPPC3_HUMAN
O43633	17.8859	17.5952	18.1655	17.8822	0.285187	1.59481	CHMP2A	CHM2A_HUMAN
O43639	13.9208	13.7397	14.0027	13.8877	0.13454	0.968771	NCK2	NCK2_HUMAN
O43657	17.7585	17.7956	17.5535	17.7025	0.130373	0.736466	TSPAN6	TSN6_HUMAN
O43660	16.6837	16.8346	16.8088	16.7757	0.0806962	0.481031	PLRG1	PLRG1_HUMAN
O43663	15.8205	15.7379	16.0248	15.8611	0.147655	0.930924	PRC1	PRC1_HUMAN
O43665	15.4558	15.5794	15.5412	15.5255	0.0632648	0.407491	RGS10	RGS10_HUMAN
O43670	16.853	16.7782	16.9144	16.8485	0.0681791	0.404659	ZNF207	ZN207_HUMAN
O43681	20.0058	19.8556	20.4402	20.1005	0.30358	1.51031	GET3	GET3_HUMAN
O43684	21.0709	21.1059	20.7789	20.9852	0.179545	0.855576	BUB3	BUB3_HUMAN
O43688	16.7105	16.5334	16.5269	16.5903	0.104173	0.627917	PLPP2	PLPP2_HUMAN
O43707	25.0267	25.075	24.9453	25.0157	0.0655559	0.262059	ACTN4	ACTN4_HUMAN
O43708	17.7895	18.0297	17.9127	17.9106	0.120102	0.670565	GSTZ1	MAAI_HUMAN
O43709	15.5294	15.3553	15.8359	15.5735	0.243299	1.56226	BUD23	BUD23_HUMAN
O43719	17.0738	16.9729	17.2164	17.0877	0.122386	0.716224	HTATSF1	HTSF1_HUMAN
O43739	17.9665	17.8655	17.9861	17.9393	0.064715	0.360743	CYTH3	CYH3_HUMAN
O43741	13.7464	13.6542	14.0538	13.8181	0.209206	1.514	PRKAB2	AAKB2_HUMAN
O43747	19.049	19.0223	18.9219	18.9977	0.0669886	0.352613	AP1G1	AP1G1_HUMAN
O43752	17.3502	17.2502	17.3033	17.3012	0.0500359	0.289204	STX6	STX6_HUMAN
O43760	18.0979	17.76	17.6822	17.8467	0.220998	1.23832	SYNGR2	SNG2_HUMAN
O43765	16.2655	16.3362	16.5499	16.3839	0.148084	0.903839	SGTA	SGTA_HUMAN
O43776	20.6175	20.6492	20.7244	20.6637	0.0549303	0.26583	NARS1	SYNC_HUMAN
O43790	15.5435	15.5571	15.7029	15.6012	0.0883593	0.566363	KRT86	KRT86_HUMAN
O43795	22.2978	22.3467	22.1594	22.268	0.0971798	0.43641	MYO1B	MYO1B_HUMAN
O43809	17.6188	17.6515	17.9757	17.7487	0.197303	1.11165	NUDT21	CPSF5_HUMAN
O43813	18.4567	18.3125	18.0995	18.2896	0.179701	0.982535	LANCL1	LANC1_HUMAN
O43815	17.8781	18.027	18.2	18.035	0.161074	0.893117	STRN	STRN_HUMAN
O43818	18.5625	18.5288	18.5852	18.5589	0.0283724	0.152878	RRP9	U3IP2_HUMAN
O43823	15.515	15.5625	15.7357	15.6044	0.116165	0.744435	AKAP8	AKAP8_HUMAN
O43837	18.4532	18.4507	18.4333	18.4457	0.0108487	0.0588142	IDH3B	IDH3B_HUMAN
O43847	18.5306	18.5966	18.6294	18.5855	0.0503015	0.270649	NRDC	NRDC_HUMAN
O43852	17.0165	16.8969	17.0258	16.9797	0.0718742	0.423295	CALU	CALU_HUMAN
O43854	23.1142	23.0832	22.6802	22.9592	0.242105	1.0545	EDIL3	EDIL3_HUMAN
O43861	14.0901	13.9533	14.2963	14.1132	0.172706	1.22372	ATP9B	ATP9B_HUMAN
O43865	20.5155	20.471	20.3505	20.4457	0.0854077	0.41773	AHCYL1	SAHH2_HUMAN
O43866	13.7446	13.7069	13.8627	13.7714	0.0813172	0.590479	CD5L	CD5L_HUMAN
O43896	17.046	16.8318	16.6347	16.8375	0.205702	1.22169	KIF1C	KIF1C_HUMAN
O43900	12.019	11.8819	12.1822	12.0277	0.15031	1.2497	PRICKLE3	PRIC3_HUMAN
O43913	12.8266	12.8938	13.3703	13.0302	0.296438	2.275	ORC5	ORC5_HUMAN
O43924	14.7781	14.6803	14.9603	14.8062	0.142132	0.959951	PDE6D	PDE6D_HUMAN
O43929	15.6848	15.8534	16.0548	15.8643	0.185247	1.16769	ORC4	ORC4_HUMAN
O60216	16.6839	16.7811	16.8202	16.7617	0.0701901	0.418753	RAD21	RAD21_HUMAN
O60231	19.8588	19.8275	19.8826	19.8563	0.0276176	0.139087	DHX16	DHX16_HUMAN
O60232	14.5032	14.6986	14.6873	14.6297	0.109698	0.749833	ZNRD2	ZNRD2_HUMAN
O60238	12.2977	11.7398	12.5267	12.1881	0.40473	3.3207	BNIP3L	BNI3L_HUMAN
O60244	16.3808	16.3117	16.57	16.4208	0.13374	0.814455	MED14	MED14_HUMAN
O60245	16.3268	16.1775	16.6201	16.3748	0.225146	1.37495	PCDH7	PCDH7_HUMAN
O60256	17.5652	17.3756	17.4624	17.4677	0.0948889	0.543224	PRPSAP2	KPRB_HUMAN
O60264	19.8204	19.7598	19.8536	19.8113	0.0475908	0.240221	SMARCA5	SMCA5_HUMAN
O60266	14.9052	14.7568	15.0177	14.8932	0.130871	0.878728	ADCY3	ADCY3_HUMAN
O60268	14.6166	13.9189	14.4388	14.3248	0.362593	2.53123	KIAA0513	K0513_HUMAN
O60271	19.4118	19.3418	19.4269	19.3935	0.0453715	0.233952	SPAG9	JIP4_HUMAN
O60287	13.8291	13.7006	14.0394	13.8564	0.171015	1.2342	URB1	NPA1P_HUMAN
O60291	16.9674	16.8147	16.9275	16.9032	0.0791889	0.468485	MGRN1	MGRN1_HUMAN
O60292	15.689	15.6188	16.2653	15.8577	0.354697	2.23675	SIPA1L3	SI1L3_HUMAN
O60293	14.2095	14.2462	14.5185	14.3247	0.168808	1.17844	ZFC3H1	ZC3H1_HUMAN
O60294	15.952	15.9314	16.2496	16.0443	0.178045	1.1097	LCMT2	TYW4_HUMAN
O60306	19.1417	19.1029	19.0422	19.0956	0.0501723	0.262742	AQR	AQR_HUMAN
O60313	18.0926	18.0332	18.2145	18.1134	0.092436	0.510317	OPA1	OPA1_HUMAN
O60318	15.0873	15.1813	15.1744	15.1477	0.0523794	0.345792	MCM3AP	GANP_HUMAN
O60331	15.6682	15.6577	15.7498	15.6919	0.0504224	0.321328	PIP5K1C	PI51C_HUMAN
O60333	18.8516	18.8358	18.8852	18.8575	0.0252457	0.133876	KIF1B	KIF1B_HUMAN
O60341	18.4396	18.3663	18.2744	18.3601	0.082773	0.450831	KDM1A	KDM1A_HUMAN
O60343	16.7907	16.7427	16.7169	16.7501	0.0374456	0.223555	TBC1D4	TBCD4_HUMAN
O60353	16.7784	16.609	16.8779	16.7551	0.135988	0.811625	FZD6	FZD6_HUMAN
O60361	16.7388	16.8411	16.951	16.8436	0.106098	0.6299	NME2P1	NDK8_HUMAN
O60443	19.3864	19.4698	19.5191	19.4584	0.0670702	0.344685	GSDME	GSDME_HUMAN
O60447	17.9423	18.1879	17.8239	17.9847	0.185654	1.03229	EVI5	EVI5_HUMAN
O60462	15.762	15.7093	15.944	15.8051	0.123139	0.779105	NRP2	NRP2_HUMAN
O60488	22.7442	22.7333	22.6405	22.706	0.0569744	0.250922	ACSL4	ACSL4_HUMAN
O60493	17.8014	17.5371	17.6365	17.6583	0.133488	0.755952	SNX3	SNX3_HUMAN
O60499	15.117	15.2787	15.2543	15.2167	0.0871766	0.5729	STX10	STX10_HUMAN
O60502	18.7175	18.8447	18.7634	18.7752	0.0644198	0.343111	OGA	OGA_HUMAN
O60503	17.5188	17.4023	17.5827	17.5013	0.0914752	0.522678	ADCY9	ADCY9_HUMAN
O60504	14.3631	14.3634	14.6097	14.4454	0.142268	0.98487	SORBS3	VINEX_HUMAN
O60506	20.9224	20.9974	21.0879	21.0026	0.0828724	0.394582	SYNCRIP	HNRPQ_HUMAN
O60507	13.9536	14.0677	14.4628	14.1614	0.267223	1.88699	TPST1	TPST1_HUMAN
O60508	16.303	15.972	16.1329	16.136	0.165513	1.02574	CDC40	PRP17_HUMAN
O60512	13.3091	13.3013	12.7782	13.1295	0.304262	2.31738	B4GALT3	B4GT3_HUMAN
O60513	15.0189	14.9081	15.2508	15.0593	0.17486	1.16114	B4GALT4	B4GT4_HUMAN
O60518	12.7813	12.8829	12.9001	12.8547	0.0642117	0.499517	RANBP6	RNBP6_HUMAN
O60524	18.6292	18.5279	18.505	18.554	0.066083	0.356165	NEMF	NEMF_HUMAN
O60547	20.3676	20.5032	20.3934	20.4214	0.0719872	0.352508	GMDS	GMDS_HUMAN
O60551	17.1268	17.2565	16.8751	17.0861	0.1939	1.13484	NMT2	NMT2_HUMAN
O60563	12.4933	12.3138	12.6624	12.4898	0.174306	1.39559	CCNT1	CCNT1_HUMAN
O60568	17.7934	17.7262	17.664	17.7279	0.0647495	0.365241	PLOD3	PLOD3_HUMAN
O60573	15.4135	15.5396	15.7583	15.5705	0.174476	1.12056	EIF4E2	IF4E2_HUMAN
O60603	17.934	17.976	18.0812	17.9971	0.0758214	0.421298	TLR2	TLR2_HUMAN
O60610	19.6732	19.7218	19.7669	19.7206	0.0468863	0.237753	DIAPH1	DIAP1_HUMAN
O60635	13.5704	13.7565	13.8926	13.7399	0.161757	1.17728	TSPAN1	TSN1_HUMAN
O60637	16.924	16.8014	16.1111	16.6122	0.438262	2.6382	TSPAN3	TSN3_HUMAN
O60645	19.3317	19.3721	19.4677	19.3905	0.0698468	0.360212	EXOC3	EXOC3_HUMAN
O60658	17.3415	17.4207	17.2595	17.3406	0.0805795	0.464688	PDE8A	PDE8A_HUMAN
O60664	19.2888	19.3733	19.739	19.467	0.239293	1.22922	PLIN3	PLIN3_HUMAN
O60669	17.5391	17.4582	17.4307	17.476	0.0563892	0.322666	SLC16A7	MOT2_HUMAN
O60671	15.9323	15.7357	15.8625	15.8435	0.0996848	0.629183	RAD1	RAD1_HUMAN
O60674	15.6695	15.5442	15.7781	15.664	0.117026	0.747107	JAK2	JAK2_HUMAN
O60678	17.4122	17.4953	17.791	17.5661	0.199109	1.13348	PRMT3	ANM3_HUMAN
O60684	20.0752	20.1423	20.0356	20.0844	0.0539653	0.268693	KPNA6	IMA7_HUMAN
O60687	17.2557	17.3173	17.4493	17.3408	0.0989265	0.570486	SRPX2	SRPX2_HUMAN
O60701	21.3802	21.3646	21.0919	21.2789	0.162156	0.762051	UGDH	UGDH_HUMAN
O60704	12.8796	13.0164	13.0056	12.9672	0.0760622	0.586573	TPST2	TPST2_HUMAN
O60711	15.7888	15.9569	16.0942	15.9466	0.152998	0.959435	LPXN	LPXN_HUMAN
O60716	21.4058	21.4215	21.3228	21.3834	0.053059	0.248132	CTNND1	CTND1_HUMAN
O60732	17.9152	17.7286	17.9322	17.8587	0.112963	0.632541	MAGEC1	MAGC1_HUMAN
O60739	18.0695	18.0906	18.2152	18.1251	0.0787608	0.434539	EIF1B	EIF1B_HUMAN
O60749	18.4106	18.4203	18.3897	18.4068	0.0156163	0.0848397	SNX2	SNX2_HUMAN
O60762	16.8219	16.8723	17.1087	16.9343	0.153117	0.904179	DPM1	DPM1_HUMAN
O60763	19.7395	19.6912	19.7954	19.742	0.0521847	0.264333	USO1	USO1_HUMAN
O60779	15.3569	15.1749	15.4614	15.3311	0.144969	0.945587	SLC19A2	S19A2_HUMAN
O60784	17.1347	17.1801	17.2532	17.1893	0.0597704	0.347718	TOM1	TOM1_HUMAN
O60814	27.3453	27.3453	27.3449	27.3452	0.000234869	0.000858907	H2BC12	H2B1K_HUMAN
O60825	18.9198	18.9286	19.0336	18.9607	0.0633298	0.334006	PFKFB2	F262_HUMAN
O60826	19.3556	19.2925	19.3689	19.339	0.0408117	0.211033	CCDC22	CCD22_HUMAN
O60831	16.4873	16.0972	16.4778	16.3541	0.222527	1.36068	PRAF2	PRAF2_HUMAN
O60832	18.4502	18.4223	18.6138	18.4954	0.103455	0.559357	DKC1	DKC1_HUMAN
O60841	20.4272	20.3434	20.3689	20.3798	0.0429737	0.210864	EIF5B	IF2P_HUMAN
O60869	16.4479	16.1855	16.5506	16.3947	0.188287	1.14847	EDF1	EDF1_HUMAN
O60870	12.0271	11.9131	12.1667	12.0356	0.127027	1.05542	KIN	KIN17_HUMAN
O60879	17.1789	17.0242	17.11	17.1044	0.0774838	0.453006	DIAPH2	DIAP2_HUMAN
O60884	20.2447	20.2325	20.0374	20.1715	0.116295	0.576532	DNAJA2	DNJA2_HUMAN
O60885	16.5118	16.5046	16.8029	16.6064	0.170192	1.02486	BRD4	BRD4_HUMAN
O60888	17.1136	17.086	17.6243	17.2746	0.303129	1.75477	CUTA	CUTA_HUMAN
O60890	16.3321	16.3394	16.3504	16.3407	0.00922253	0.0564391	OPHN1	OPHN1_HUMAN
O60907	12.7514	12.6831	12.9497	12.7947	0.13848	1.08232	TBL1X	TBL1X_HUMAN
O60911	12.007	12.2764	12.265	12.1828	0.152344	1.25048	CTSV	CATL2_HUMAN
O60921	15.1478	14.9196	15.1963	15.0879	0.14773	0.979131	HUS1	HUS1_HUMAN
O60925	14.9848	14.7694	15.3739	15.0427	0.306341	2.03647	PFDN1	PFD1_HUMAN
O60927	11.9863	11.7735	12.289	12.0163	0.259074	2.15603	PPP1R11	PP1RB_HUMAN
O60934	17.3945	17.436	17.3737	17.4014	0.0316907	0.182116	NBN	NBN_HUMAN
O60936	12.6443	12.4737	12.7453	12.6211	0.137296	1.08783	NOL3	NOL3_HUMAN
O60942	15.8857	15.7002	15.9788	15.8549	0.141832	0.894563	RNGTT	MCE1_HUMAN
O75044	20.9355	20.9315	20.7732	20.88	0.092554	0.443265	SRGAP2	SRGP2_HUMAN
O75051	19.653	19.736	19.7787	19.7226	0.0639241	0.324116	PLXNA2	PLXA2_HUMAN
O75052	16.6588	16.6973	16.843	16.733	0.0971976	0.580873	NOS1AP	CAPON_HUMAN
O75054	14.9879	14.4979	14.9847	14.8235	0.281977	1.90223	IGSF3	IGSF3_HUMAN
O75071	14.534	14.3164	14.8605	14.5703	0.273867	1.87962	EFCAB14	EFC14_HUMAN
O75083	22.6368	22.5566	22.3796	22.5243	0.131633	0.584404	WDR1	WDR1_HUMAN
O75084	14.8887	14.8115	14.906	14.8687	0.0502954	0.338262	FZD7	FZD7_HUMAN
O75116	21.6105	21.5938	21.5939	21.5994	0.00957403	0.0443254	ROCK2	ROCK2_HUMAN
O75122	17.632	17.5765	17.734	17.6475	0.0798731	0.452604	CLASP2	CLAP2_HUMAN
O75131	22.6124	22.5735	22.5829	22.5896	0.020292	0.089829	CPNE3	CPNE3_HUMAN
O75143	15.4572	15.4667	15.3599	15.4279	0.0590986	0.383063	ATG13	ATG13_HUMAN
O75146	17.6551	17.5401	17.8647	17.6866	0.164577	0.930517	HIP1R	HIP1R_HUMAN
O75147	18.1074	18.0843	18.1216	18.1044	0.0188008	0.103846	OBSL1	OBSL1_HUMAN
O75150	17.5708	17.5097	17.8714	17.6506	0.193616	1.09694	RNF40	BRE1B_HUMAN
O75151	14.6885	14.839	14.5465	14.6913	0.146251	0.995494	PHF2	PHF2_HUMAN
O75152	14.0821	14.1819	14.4986	14.2542	0.217469	1.52565	ZC3H11A	ZC11A_HUMAN
O75153	19.8986	19.9198	19.9808	19.9331	0.0426994	0.214214	CLUH	CLU_HUMAN
O75157	15.3392	15.2992	15.4532	15.3639	0.079919	0.520176	TSC22D2	T22D2_HUMAN
O75165	18.5181	18.5057	18.6898	18.5712	0.10294	0.554298	DNAJC13	DJC13_HUMAN
O75167	16.0766	16.0158	16.2882	16.1268	0.142992	0.886669	PHACTR2	PHAR2_HUMAN
O75170	14.3156	14.2573	14.4954	14.3561	0.124088	0.864357	PPP6R2	PP6R2_HUMAN
O75175	16.1783	15.9583	16.4304	16.189	0.236236	1.45924	CNOT3	CNOT3_HUMAN
O75179	15.2682	15.3735	15.5248	15.3888	0.128995	0.838238	ANKRD17	ANR17_HUMAN
O75182	15.7066	15.21	15.5637	15.4934	0.255662	1.65013	SIN3B	SIN3B_HUMAN
O75190	17.6638	17.7724	17.8775	17.7712	0.106888	0.601467	DNAJB6	DNJB6_HUMAN
O75191	15.7455	15.5009	15.9275	15.7247	0.214062	1.36132	XYLB	XYLB_HUMAN
O75197	16.1818	16.2768	16.1945	16.2177	0.0515726	0.318003	LRP5	LRP5_HUMAN
O75223	19.0558	19.18	19.1939	19.1432	0.0760199	0.397111	GGCT	GGCT_HUMAN
O75251	12.8805	12.9531	13.1326	12.9887	0.129798	0.999311	NDUFS7	NDUS7_HUMAN
O75298	12.4417	12.0468	12.5095	12.3327	0.249879	2.02616	RTN2	RTN2_HUMAN
O75306	16.4765	16.5162	16.88	16.6243	0.222391	1.33775	NDUFS2	NDUS2_HUMAN
O75312	17.8177	17.8039	17.8387	17.8201	0.0175131	0.0982773	ZPR1	ZPR1_HUMAN
O75317	15.8177	15.6843	16.2038	15.9019	0.269794	1.69661	USP12	UBP12_HUMAN
O75323	16.3242	16.2207	16.4852	16.3434	0.133316	0.815721	NIPSNAP2	NIPS2_HUMAN
O75326	16.3962	16.2567	16.473	16.3753	0.10966	0.669664	SEMA7A	SEM7A_HUMAN
O75340	18.3861	18.4802	18.6489	18.5051	0.133151	0.719538	PDCD6	PDCD6_HUMAN
O75342	17.0303	17.3167	17.3648	17.2373	0.18083	1.04906	ALOX12B	LX12B_HUMAN
O75347	15.744	15.7612	15.6685	15.7246	0.0492978	0.313507	TBCA	TBCA_HUMAN
O75348	15.1821	14.9568	15.5383	15.2257	0.293196	1.92567	ATP6V1G1	VATG1_HUMAN
O75351	19.8904	19.9025	20.0524	19.9484	0.0902244	0.452288	VPS4B	VPS4B_HUMAN
O75352	13.9161	14.0798	14.07	14.022	0.0918485	0.655032	MPDU1	MPU1_HUMAN
O75354	15.5079	15.3004	15.6811	15.4965	0.190581	1.22983	ENTPD6	ENTP6_HUMAN
O75355	18.1004	17.9914	18.0741	18.0553	0.056872	0.314988	ENTPD3	ENTP3_HUMAN
O75367	20.6047	20.5892	20.7562	20.65	0.0922634	0.446795	MACROH2A1	H2AY_HUMAN
O75368	17.5726	17.5533	17.8865	17.6708	0.187053	1.05855	SH3BGRL	SH3L1_HUMAN
O75369	24.5465	24.5012	24.2721	24.4399	0.14712	0.601965	FLNB	FLNB_HUMAN
O75379	13.9952	13.8359	14.3096	14.0469	0.241042	1.71598	VAMP4	VAMP4_HUMAN
O75382	16.7869	16.7369	17.02	16.8479	0.15111	0.896906	TRIM3	TRIM3_HUMAN
O75386	16.3613	16.3435	16.494	16.3996	0.0822141	0.501318	TULP3	TULP3_HUMAN
O75387	17.3901	17.3228	17.5632	17.4254	0.124033	0.711796	SLC43A1	LAT3_HUMAN
O75390	20.7655	20.681	20.6649	20.7038	0.0540181	0.260909	CS	CISY_HUMAN
O75396	17.7816	17.9286	17.8884	17.8662	0.0759919	0.425339	SEC22B	SC22B_HUMAN
O75400	18.6699	18.557	18.6872	18.638	0.0706972	0.379317	PRPF40A	PR40A_HUMAN
O75410	15.8728	15.7294	15.9606	15.8543	0.11672	0.736202	TACC1	TACC1_HUMAN
O75414	15.5403	15.3323	15.714	15.5288	0.191115	1.23071	NME6	NDK6_HUMAN
O75419	14.3069	14.0948	14.4752	14.2923	0.190596	1.33356	CDC45	CDC45_HUMAN
O75427	14.0806	14.293	14.4336	14.2691	0.177727	1.24554	LRCH4	LRCH4_HUMAN
O75431	12.6826	12.9848	12.8563	12.8412	0.151628	1.18079	MTX2	MTX2_HUMAN
O75436	19.683	19.614	19.593	19.63	0.0471101	0.239991	VPS26A	VP26A_HUMAN
O75439	18.4877	18.3838	18.4867	18.4528	0.059703	0.323545	PMPCB	MPPB_HUMAN
O75446	13.7876	13.863	14.0691	13.9066	0.145704	1.04773	SAP30	SAP30_HUMAN
O75448	15.9961	15.8144	16.1796	15.9967	0.1826	1.14149	MED24	MED24_HUMAN
O75449	16.2688	16.2951	16.4202	16.328	0.0808887	0.495398	KATNA1	KTNA1_HUMAN
O75475	14.496	14.6059	14.971	14.691	0.248704	1.6929	PSIP1	PSIP1_HUMAN
O75477	16.9243	16.8677	16.9652	16.9191	0.0489951	0.289586	ERLIN1	ERLN1_HUMAN
O75489	17.4391	17.4203	18.1458	17.6684	0.413568	2.34072	NDUFS3	NDUS3_HUMAN
O75494	17.6321	17.6625	17.9165	17.7371	0.156168	0.880463	SRSF10	SRS10_HUMAN
O75509	16.8331	16.7562	16.9765	16.8552	0.111801	0.663303	TNFRSF21	TNR21_HUMAN
O75521	17.8216	17.8243	17.7747	17.8069	0.0278879	0.156613	ECI2	ECI2_HUMAN
O75525	15.3729	15.3965	15.8394	15.5363	0.26282	1.69165	KHDRBS3	KHDR3_HUMAN
O75530	17.6115	17.5176	17.572	17.567	0.0471131	0.268191	EED	EED_HUMAN
O75531	17.9433	18.1484	18.4971	18.1963	0.280006	1.53881	BANF1	BAF_HUMAN
O75533	20.6939	20.703	20.4008	20.5992	0.1719	0.834499	SF3B1	SF3B1_HUMAN
O75534	21.0184	20.9541	20.8054	20.9259	0.109262	0.522139	CSDE1	CSDE1_HUMAN
O75558	15.4301	16.031	15.8881	15.7831	0.313912	1.98891	STX11	STX11_HUMAN
O75569	17.3593	17.3223	17.762	17.4812	0.243899	1.39521	PRKRA	PRKRA_HUMAN
O75581	17.2625	17.2194	17.4298	17.3039	0.111136	0.642258	LRP6	LRP6_HUMAN
O75586	12.9009	12.9421	13.1849	13.0093	0.153477	1.17975	MED6	MED6_HUMAN
O75592	15.7186	15.4804	15.8252	15.6747	0.176565	1.12643	MYCBP2	MYCB2_HUMAN
O75600	12.0753	11.9157	12.5282	12.1731	0.31778	2.61051	GCAT	KBL_HUMAN
O75607	15.0437	14.91	15.0557	15.0031	0.0808407	0.538826	NPM3	NPM3_HUMAN
O75608	17.2274	16.6515	17.4682	17.1157	0.419666	2.45193	LYPLA1	LYPA1_HUMAN
O75616	13.7941	13.8785	14.0948	13.9225	0.155071	1.11382	ERAL1	ERAL1_HUMAN
O75635	15.5198	15.2609	15.9525	15.5777	0.349394	2.24291	SERPINB7	SPB7_HUMAN
O75643	21.9253	21.9757	21.8791	21.9267	0.048329	0.220412	SNRNP200	U520_HUMAN
O75648	15.3279	15.1357	15.5474	15.337	0.205983	1.34305	TRMU	MTU1_HUMAN
O75663	18.2408	18.1975	18.127	18.1884	0.0574406	0.315809	TIPRL	TIPRL_HUMAN
O75674	17.9337	17.9963	17.8958	17.9419	0.0507119	0.282645	TOM1L1	TM1L1_HUMAN
O75676	16.1318	16.0676	16.4283	16.2092	0.192444	1.18725	RPS6KA4	KS6A4_HUMAN
O75688	17.4399	17.4385	17.5042	17.4609	0.0375505	0.215055	PPM1B	PPM1B_HUMAN
O75691	16.3727	16.4608	16.7459	16.5265	0.195099	1.18052	UTP20	UTP20_HUMAN
O75694	18.0487	18.0173	18.1011	18.0557	0.0423826	0.234733	NUP155	NU155_HUMAN
O75695	20.9425	20.8975	21.0192	20.9531	0.0615094	0.293558	RP2	XRP2_HUMAN
O75716	15.3847	15.2518	15.7	15.4455	0.230236	1.49064	STK16	STK16_HUMAN
O75717	16.9074	16.7485	16.9849	16.8803	0.120549	0.714143	WDHD1	WDHD1_HUMAN
O75718	17.6581	17.6417	17.7552	17.685	0.0613553	0.346934	CRTAP	CRTAP_HUMAN
O75751	17.1548	17.342	16.8023	17.0997	0.274031	1.60255	SLC22A3	S22A3_HUMAN
O75752	13.723	13.7367	14.1898	13.8831	0.265629	1.91332	B3GALNT1	B3GL1_HUMAN
O75764	12.5244	12.3418	12.5844	12.4835	0.126391	1.01246	TCEA3	TCEA3_HUMAN
O75781	15.6962	15.5206	15.7869	15.6679	0.135413	0.864271	PALM	PALM_HUMAN
O75787	16.5044	16.496	16.7132	16.5712	0.123066	0.742651	ATP6AP2	RENR_HUMAN
O75792	16.4802	16.4218	16.6032	16.5017	0.0925688	0.560965	RNASEH2A	RNH2A_HUMAN
O75794	16.859	16.7071	16.9335	16.8332	0.115415	0.685637	CDC123	CD123_HUMAN
O75815	16.7571	16.8486	16.8405	16.8154	0.0506673	0.301315	BCAR3	BCAR3_HUMAN
O75817	15.1998	15.2626	15.0282	15.1635	0.121356	0.800315	POP7	POP7_HUMAN
O75818	15.0205	14.8967	14.7571	14.8914	0.131788	0.884992	RPP40	RPP40_HUMAN
O75821	18.06	17.934	17.7769	17.9237	0.14184	0.791355	EIF3G	EIF3G_HUMAN
O75822	12.8028	12.879	13.7825	13.1548	0.54496	4.14268	EIF3J	EIF3J_HUMAN
O75828	17.1144	16.9623	17.1767	17.0845	0.110293	0.645576	CBR3	CBR3_HUMAN
O75832	17.1362	17.4126	17.5809	17.3766	0.224515	1.29205	PSMD10	PSD10_HUMAN
O75843	17.3923	17.2599	17.5331	17.3951	0.136616	0.785372	AP1G2	AP1G2_HUMAN
O75844	16.3868	16.3327	16.4755	16.3983	0.0720901	0.439619	ZMPSTE24	FACE1_HUMAN
O75864	11.6658	11.5841	11.9628	11.7376	0.199285	1.69784	PPP1R37	PPR37_HUMAN
O75874	19.7848	19.743	19.7335	19.7537	0.0272878	0.13814	IDH1	IDHC_HUMAN
O75882	16.9877	16.8643	17.1344	16.9955	0.135184	0.795414	ATRN	ATRN_HUMAN
O75884	13.8921	14.3115	14.1629	14.1222	0.212632	1.50566	RBBP9	RBBP9_HUMAN
O75886	18.1668	18.1103	18.118	18.1317	0.0306485	0.169033	STAM2	STAM2_HUMAN
O75896	14.7389	14.6709	14.8802	14.7633	0.106782	0.723295	TUSC2	TUSC2_HUMAN
O75909	15.3589	15.2749	15.4624	15.3654	0.09393	0.611308	CCNK	CCNK_HUMAN
O75915	15.6078	15.7586	16.2524	15.8729	0.337209	2.12443	ARL6IP5	PRAF3_HUMAN
O75923	19.0946	19.0687	19.2173	19.1269	0.0793663	0.414946	DYSF	DYSF_HUMAN
O75925	15.0412	15.1216	15.2722	15.145	0.117261	0.774255	PIAS1	PIAS1_HUMAN
O75934	16.6758	16.6317	17.0965	16.8014	0.25658	1.52714	BCAS2	SPF27_HUMAN
O75935	17.8649	17.5894	17.8388	17.7643	0.15211	0.856267	DCTN3	DCTN3_HUMAN
O75937	15.3943	14.9281	15.4437	15.2553	0.284501	1.86493	DNAJC8	DNJC8_HUMAN
O75940	14.0054	13.6827	14.1158	13.9346	0.225069	1.61518	SMNDC1	SPF30_HUMAN
O75954	17.7655	17.9733	18.2122	17.9837	0.223515	1.24287	TSPAN9	TSN9_HUMAN
O75955	20.8118	20.7678	20.7811	20.7869	0.0225872	0.108661	FLOT1	FLOT1_HUMAN
O75962	17.6857	17.7194	17.8145	17.7399	0.0667855	0.376471	TRIO	TRIO_HUMAN
O75970	16.0362	15.9863	16.2242	16.0822	0.125438	0.779978	MPDZ	MPDZ_HUMAN
O75976	19.8495	19.8258	19.9163	19.8639	0.0469081	0.236148	CPD	CBPD_HUMAN
O76003	18.8041	18.6573	18.6289	18.6968	0.0940648	0.503107	GLRX3	GLRX3_HUMAN
O76021	18.9035	18.9246	18.6078	18.8119	0.177134	0.941607	RSL1D1	RL1D1_HUMAN
O76031	14.2427	14.2356	14.6323	14.3702	0.226999	1.57965	CLPX	CLPX_HUMAN
O76054	14.5353	14.5626	14.5347	14.5442	0.0159518	0.109678	SEC14L2	S14L2_HUMAN
O76071	18.18	17.9515	17.9093	18.0136	0.145624	0.808415	CIAO1	CIAO1_HUMAN
O76075	12.4432	11.8732	12.5094	12.2753	0.349788	2.84953	DFFB	DFFB_HUMAN
O76081	15.3625	15.3253	15.4917	15.3931	0.0873332	0.567352	RGS20	RGS20_HUMAN
O76082	15.4554	15.3871	15.7913	15.5446	0.216355	1.39183	SLC22A5	S22A5_HUMAN
O76094	20.7358	20.7205	20.7648	20.7404	0.0225095	0.10853	SRP72	SRP72_HUMAN
O76095	12.67	12.5347	12.6213	12.6087	0.068552	0.54369	JTB	JTB_HUMAN
O94760	19.3516	19.332	19.3486	19.3441	0.0105743	0.0546642	DDAH1	DDAH1_HUMAN
O94763	15.4191	15.5442	15.6047	15.5227	0.0946213	0.609569	URI1	RMP_HUMAN
O94766	16.3166	16.3647	16.4754	16.3856	0.0814372	0.497005	B3GAT3	B3GA3_HUMAN
O94768	12.6395	12.6693	12.5174	12.6087	0.0805029	0.638469	STK17B	ST17B_HUMAN
O94776	19.9857	19.9555	19.998	19.9797	0.0218599	0.10941	MTA2	MTA2_HUMAN
O94804	20.2413	20.2376	20.2584	20.2458	0.0110853	0.0547535	STK10	STK10_HUMAN
O94806	15.1542	15.1376	15.3446	15.2121	0.115	0.755979	PRKD3	KPCD3_HUMAN
O94808	19.1521	19.1168	19.3729	19.214	0.138761	0.722188	GFPT2	GFPT2_HUMAN
O94813	17.4535	17.5043	17.5849	17.5143	0.0662515	0.378272	SLIT2	SLIT2_HUMAN
O94817	15.2278	15.5438	15.6199	15.4638	0.207961	1.34482	ATG12	ATG12_HUMAN
O94822	18.4257	18.4031	18.4574	18.4288	0.0272603	0.147923	LTN1	LTN1_HUMAN
O94826	17.1822	17.1233	17.2657	17.1904	0.0715362	0.416139	TOMM70	TOM70_HUMAN
O94829	17.5523	17.6159	17.5928	17.587	0.032181	0.182982	IPO13	IPO13_HUMAN
O94851	17.483	17.4904	17.4687	17.4807	0.0110264	0.0630776	MICAL2	MICA2_HUMAN
O94854	16.5567	16.4942	16.7026	16.5845	0.106943	0.644838	MACF1	K0754_HUMAN
O94855	18.4524	18.5777	18.5398	18.5233	0.064245	0.346833	SEC24D	SC24D_HUMAN
O94874	18.47	18.3344	18.4811	18.4285	0.0816612	0.443125	UFL1	UFL1_HUMAN
O94875	14.7643	14.6556	14.6347	14.6849	0.0696183	0.474082	SORBS2	SRBS2_HUMAN
O94880	13.2726	13.1844	13.7222	13.3931	0.288409	2.15342	PHF14	PHF14_HUMAN
O94886	15.365	15.3078	15.815	15.4959	0.277797	1.79271	TMEM63A	CSCL1_HUMAN
O94887	17.4688	17.3563	17.4464	17.4238	0.0595414	0.341725	FARP2	FARP2_HUMAN
O94889	12.892	12.8765	13.4291	13.0659	0.314675	2.40837	KLHL18	KLH18_HUMAN
O94901	11.082	11.3693	11.4659	11.3057	0.199682	1.7662	SUN1	SUN1_HUMAN
O94903	15.905	15.8482	16.0769	15.9433	0.11906	0.74677	PLPBP	PLPHP_HUMAN
O94905	14.1729	14.0284	14.2466	14.1493	0.111004	0.784522	ERLIN2	ERLN2_HUMAN
O94906	18.3422	18.2513	18.4491	18.3475	0.0989743	0.539442	PRPF6	PRP6_HUMAN
O94907	15.7869	15.9076	15.579	15.7578	0.166225	1.05487	DKK1	DKK1_HUMAN
O94915	19.9306	19.8664	19.9979	19.9316	0.0657646	0.329951	FRYL	FRYL_HUMAN
O94916	13.3554	13.3792	13.3823	13.3723	0.0147452	0.110267	NFAT5	NFAT5_HUMAN
O94919	16.3882	16.2608	16.4697	16.3729	0.105258	0.642883	ENDOD1	ENDD1_HUMAN
O94925	17.3071	17.3981	17.1618	17.289	0.119182	0.689352	GLS	GLSK_HUMAN
O94927	17.2807	17.2229	17.4782	17.3273	0.133865	0.772567	HAUS5	HAUS5_HUMAN
O94929	14.7482	14.7521	15.0708	14.857	0.185167	1.24632	ABLIM3	ABLM3_HUMAN
O94952	14.1097	14.3544	14.025	14.163	0.171092	1.20802	FBXO21	FBX21_HUMAN
O94953	11.7334	11.3725	11.9281	11.678	0.281901	2.41395	KDM4B	KDM4B_HUMAN
O94955	17.0028	17.048	17.0183	17.023	0.0229499	0.134817	RHOBTB3	RHBT3_HUMAN
O94964	15.1675	14.876	15.3982	15.1472	0.2617	1.72771	MTCL2	MTCL2_HUMAN
O94966	18.5603	18.3663	18.6767	18.5344	0.156825	0.846127	USP19	UBP19_HUMAN
O94967	16.7107	16.6832	16.8688	16.7542	0.100154	0.597781	WDR47	WDR47_HUMAN
O94973	19.5377	19.6011	19.3098	19.4829	0.153203	0.786349	AP2A2	AP2A2_HUMAN
O94979	20.2554	20.2182	20.1195	20.1977	0.0702082	0.347605	SEC31A	SC31A_HUMAN
O94985	17.596	17.5927	17.339	17.5092	0.147403	0.841857	CLSTN1	CSTN1_HUMAN
O94991	12.094	12.4114	12.2228	12.2427	0.159603	1.30365	SLITRK5	SLIK5_HUMAN
O94992	14.2366	14.3784	14.2023	14.2724	0.0933685	0.654189	HEXIM1	HEXI1_HUMAN
O95059	15.9824	16.3387	16.1347	16.1519	0.178764	1.10676	RPP14	RPP14_HUMAN
O95067	15.0402	14.5744	15.492	15.0355	0.458834	3.05167	CCNB2	CCNB2_HUMAN
O95071	17.0286	16.9257	17.2862	17.0802	0.185695	1.0872	UBR5	UBR5_HUMAN
O95081	14.9598	14.8875	15.2526	15.0333	0.193329	1.28601	AGFG2	AGFG2_HUMAN
O95084	21.2508	21.3184	20.992	21.1871	0.172268	0.813081	PRSS23	PRS23_HUMAN
O95104	15.8115	15.9043	15.952	15.8892	0.071452	0.449688	SCAF4	SCAF4_HUMAN
O95136	13.5	13.4479	13.6931	13.547	0.129159	0.95341	S1PR2	S1PR2_HUMAN
O95149	15.2823	14.9928	15.3185	15.1978	0.178508	1.17456	SNUPN	SPN1_HUMAN
O95155	18.3142	18.3947	18.4414	18.3834	0.0643034	0.34979	UBE4B	UBE4B_HUMAN
O95163	20.3436	20.3335	20.3908	20.356	0.0306215	0.15043	ELP1	ELP1_HUMAN
O95164	17.2981	17.0894	17.1187	17.1687	0.112983	0.658074	UBL3	UBL3_HUMAN
O95166	12.5476	12.253	12.8546	12.5518	0.300795	2.39644	GABARAP	GBRAP_HUMAN
O95197	18.6282	18.5729	18.3297	18.5103	0.158782	0.857806	RTN3	RTN3_HUMAN
O95208	14.8038	14.6611	14.7847	14.7498	0.0774548	0.525123	EPN2	EPN2_HUMAN
O95210	15.0602	15.1637	15.3115	15.1785	0.126304	0.832125	STBD1	STBD1_HUMAN
O95218	15.4125	15.1886	15.5427	15.3813	0.179143	1.16469	ZRANB2	ZRAB2_HUMAN
O95219	17.4269	17.3631	17.4469	17.4123	0.0437654	0.251348	SNX4	SNX4_HUMAN
O95232	17.502	17.566	17.7374	17.6018	0.121723	0.69154	LUC7L3	LC7L3_HUMAN
O95235	15.9417	15.7285	16.1294	15.9332	0.200597	1.25899	KIF20A	KI20A_HUMAN
O95239	18.0879	18.1443	18.2661	18.1661	0.0910522	0.501221	KIF4A	KIF4A_HUMAN
O95248	18.4317	18.3819	18.5524	18.4553	0.0876535	0.47495	SBF1	MTMR5_HUMAN
O95249	14.5173	14.4689	14.6618	14.5493	0.100363	0.689811	GOSR1	GOSR1_HUMAN
O95251	13.2109	12.7993	13.1901	13.0668	0.231839	1.77426	KAT7	KAT7_HUMAN
O95260	17.7905	17.6444	17.9046	17.7798	0.13042	0.73353	ATE1	ATE1_HUMAN
O95273	15.4361	15.2763	15.5327	15.415	0.129489	0.840018	CCNDBP1	CCDB1_HUMAN
O95278	11.2345	10.7976	11.614	11.2154	0.408545	3.64272	EPM2A	EPM2A_HUMAN
O95292	13.8626	13.5712	13.5372	13.657	0.178853	1.30961	VAPB	VAPB_HUMAN
O95295	12.981	12.9438	12.5774	12.8341	0.223038	1.73786	SNAPIN	SNAPN_HUMAN
O95297	20.1506	20.0217	19.7592	19.9772	0.199431	0.998295	MPZL1	MPZL1_HUMAN
O95299	13.8037	13.7455	14.0378	13.8624	0.154732	1.1162	NDUFA10	NDUAA_HUMAN
O95302	14.0018	14.0266	14.163	14.0638	0.0867988	0.617178	FKBP9	FKBP9_HUMAN
O95336	19.636	19.6857	19.8058	19.7092	0.087307	0.442977	PGLS	6PGL_HUMAN
O95340	20.6803	20.6403	20.5561	20.6256	0.063408	0.307424	PAPSS2	PAPS2_HUMAN
O95347	21.4202	21.3219	21.3023	21.3482	0.0631679	0.295894	SMC2	SMC2_HUMAN
O95352	17.5392	17.6107	17.7559	17.6353	0.110418	0.626119	ATG7	ATG7_HUMAN
O95359	15.6079	14.806	15.571	15.3283	0.452705	2.95339	TACC2	TACC2_HUMAN
O95361	17.7717	17.6955	18.0058	17.8243	0.161721	0.907306	TRIM16	TRI16_HUMAN
O95363	15.3123	15.314	15.3024	15.3096	0.00626338	0.0409116	FARS2	SYFM_HUMAN
O95372	17.2638	17.0232	17.2448	17.1773	0.133758	0.778693	LYPLA2	LYPA2_HUMAN
O95373	20.2962	20.3525	20.1962	20.2817	0.0791378	0.390194	IPO7	IPO7_HUMAN
O95376	16.0831	16.0293	16.1852	16.0992	0.0792037	0.491973	ARIH2	ARI2_HUMAN
O95379	16.7956	16.941	16.8511	16.8626	0.0733686	0.435097	TNFAIP8	TFIP8_HUMAN
O95382	12.2638	12.1999	12.2135	12.2257	0.0336776	0.275465	MAP3K6	M3K6_HUMAN
O95390	13.1211	12.9207	13.6535	13.2318	0.378716	2.86216	GDF11	GDF11_HUMAN
O95391	13.9654	13.7568	14.0577	13.9266	0.15415	1.10687	SLU7	SLU7_HUMAN
O95394	18.7798	18.7944	18.7415	18.7719	0.0273311	0.145596	PGM3	AGM1_HUMAN
O95396	16.1475	15.8963	16.5464	16.1967	0.32785	2.02418	MOCS3	MOCS3_HUMAN
O95400	13.1436	12.9643	13.4182	13.1754	0.228638	1.73534	CD2BP2	CD2B2_HUMAN
O95425	18.5635	18.4504	18.7412	18.585	0.146613	0.788879	SVIL	SVIL_HUMAN
O95433	19.1756	19.1011	18.9349	19.0706	0.123214	0.646098	AHSA1	AHSA1_HUMAN
O95453	16.3088	16.3313	16.599	16.4131	0.161459	0.983723	PARN	PARN_HUMAN
O95456	17.3127	17.3485	17.5712	17.4108	0.140051	0.804391	PSMG1	PSMG1_HUMAN
O95466	21.7711	21.6826	21.4991	21.651	0.138779	0.640982	FMNL1	FMNL1_HUMAN
O95470	13.1328	13.2502	13.4285	13.2705	0.148891	1.12197	SGPL1	SGPL1_HUMAN
O95471	15.3033	15.5066	15.8811	15.5637	0.293083	1.88312	CLDN7	CLD7_HUMAN
O95477	14.0091	13.9495	14.0943	14.0176	0.0727797	0.519201	ABCA1	ABCA1_HUMAN
O95478	12.7975	12.7331	12.6827	12.7378	0.0575713	0.451974	NSA2	NSA2_HUMAN
O95479	14.5802	14.38	14.7434	14.5678	0.182029	1.24952	H6PD	G6PE_HUMAN
O95486	16.7475	16.8254	17.0057	16.8596	0.132448	0.785593	SEC24A	SC24A_HUMAN
O95487	18.0496	18.0727	17.8545	17.9923	0.119841	0.666071	SEC24B	SC24B_HUMAN
O95490	18.3812	18.3163	18.281	18.3261	0.0508199	0.277308	ADGRL2	AGRL2_HUMAN
O95544	14.5112	14.6175	14.7972	14.642	0.144525	0.98706	NADK	NADK_HUMAN
O95551	16.4805	16.2396	16.1386	16.2862	0.175631	1.0784	TDP2	TYDP2_HUMAN
O95562	16.3989	16.3623	16.2646	16.3419	0.0694295	0.424855	SFT2D2	SFT2B_HUMAN
O95571	17.75	17.7219	17.9714	17.8144	0.136666	0.767165	ETHE1	ETHE1_HUMAN
O95573	17.4717	17.4371	17.533	17.4806	0.0485554	0.277767	ACSL3	ACSL3_HUMAN
O95602	18.5254	18.5268	18.7174	18.5899	0.110437	0.594071	POLR1A	RPA1_HUMAN
O95619	13.5133	13.134	13.8496	13.499	0.358052	2.65244	YEATS4	YETS4_HUMAN
O95630	16.9641	16.8434	17.1666	16.9914	0.163318	0.96118	STAMBP	STABP_HUMAN
O95639	14.3973	14.3319	14.5112	14.4135	0.0907374	0.629532	CPSF4	CPSF4_HUMAN
O95671	16.5023	16.2393	16.6804	16.474	0.221901	1.34698	ASMTL	ASML_HUMAN
O95685	15.2499	15.2517	15.2351	15.2456	0.00910779	0.0597404	PPP1R3D	PPR3D_HUMAN
O95707	15.2678	15.2604	15.2608	15.263	0.00415255	0.0272067	POP4	RPP29_HUMAN
O95714	18.2711	18.2344	18.5491	18.3516	0.172083	0.9377	HERC2	HERC2_HUMAN
O95716	19.8275	19.8748	19.7988	19.8337	0.0383723	0.19347	RAB3D	RAB3D_HUMAN
O95718	12.4656	12.3501	12.6207	12.4788	0.13578	1.08809	ESRRB	ERR2_HUMAN
O95721	17.3129	17.2183	17.3752	17.3021	0.0790253	0.456737	SNAP29	SNP29_HUMAN
O95747	21.0418	21.0299	20.9758	21.0158	0.0351812	0.167403	OXSR1	OXSR1_HUMAN
O95749	15.6043	15.5072	15.7873	15.6329	0.142224	0.909772	GGPS1	GGPPS_HUMAN
O95757	20.0795	20.0127	20.0005	20.0309	0.0425525	0.212434	HSPA4L	HS74L_HUMAN
O95758	16.1472	16.0968	16.2501	16.1647	0.0781296	0.483335	PTBP3	PTBP3_HUMAN
O95759	14.819	14.7781	14.939	14.8454	0.0836453	0.563444	TBC1D8	TBCD8_HUMAN
O95772	16.7914	16.3889	16.3575	16.5126	0.241954	1.46526	STARD3NL	STR3N_HUMAN
O95782	21.1959	21.2331	21.222	21.217	0.0191007	0.0900254	AP2A1	AP2A1_HUMAN
O95786	19.0503	19.0675	19.0134	19.0437	0.0275911	0.144883	RIGI	RIGI_HUMAN
O95793	19.6663	19.5434	19.696	19.6352	0.0808743	0.411884	STAU1	STAU1_HUMAN
O95801	17.5153	17.518	17.5237	17.519	0.00426544	0.0243475	TTC4	TTC4_HUMAN
O95810	16.719	16.8033	16.8772	16.7998	0.0791414	0.471085	CAVIN2	CAVN2_HUMAN
O95816	19.3376	19.306	19.439	19.3609	0.0695045	0.358995	BAG2	BAG2_HUMAN
O95817	17.421	17.4878	17.6829	17.5306	0.136109	0.776408	BAG3	BAG3_HUMAN
O95819	21.9568	21.9077	21.863	21.9091	0.0469266	0.214187	MAP4K4	M4K4_HUMAN
O95822	13.0819	12.9101	13.3198	13.1039	0.205699	1.56974	MLYCD	DCMC_HUMAN
O95825	16.7124	16.6714	16.6982	16.694	0.0207961	0.124572	CRYZL1	QORL1_HUMAN
O95831	17.256	17.2396	17.5035	17.333	0.147835	0.852909	AIFM1	AIFM1_HUMAN
O95832	15.7039	16.2092	16.0509	15.988	0.25848	1.61671	CLDN1	CLD1_HUMAN
O95833	18.135	18.083	18.3685	18.1955	0.152068	0.835743	CLIC3	CLIC3_HUMAN
O95834	17.8611	17.6649	17.8451	17.7904	0.108952	0.612423	EML2	EMAL2_HUMAN
O95835	14.7819	14.2966	15.5139	14.8641	0.612808	4.12273	LATS1	LATS1_HUMAN
O95837	16.3897	16.6274	16.5995	16.5389	0.129988	0.785954	GNA14	GNA14_HUMAN
O95858	18.9802	19.067	19.0837	19.0436	0.0555901	0.291909	TSPAN15	TSN15_HUMAN
O95861	17.5892	17.4554	17.6508	17.5651	0.0998585	0.568504	BPNT1	BPNT1_HUMAN
O95864	12.8844	12.6882	13.1887	12.9204	0.252178	1.95178	FADS2	FADS2_HUMAN
O95865	20.3704	20.2646	19.8645	20.1665	0.266833	1.32315	DDAH2	DDAH2_HUMAN
O95870	13.3897	13.4941	13.2916	13.3918	0.101266	0.75618	ABHD16A	ABHGA_HUMAN
O95881	14.5761	14.549	14.1296	14.4182	0.250343	1.7363	TXNDC12	TXD12_HUMAN
O95905	15.9317	15.518	15.7875	15.7457	0.209989	1.33363	ECD	ECD_HUMAN
O95969	12.8937	12.7175	12.8648	12.8253	0.0944584	0.736498	SCGB1D2	SG1D2_HUMAN
O95980	15.5075	15.4209	15.6816	15.5367	0.13279	0.854687	RECK	RECK_HUMAN
O95983	13.8336	13.6428	13.9898	13.8221	0.173802	1.25742	MBD3	MBD3_HUMAN
O95985	17.1111	16.938	17.155	17.068	0.114763	0.672383	TOP3B	TOP3B_HUMAN
O95989	16.4374	16.1336	16.5133	16.3614	0.200916	1.22798	NUDT3	NUDT3_HUMAN
O95994	15.8217	15.9587	16.0867	15.9557	0.132508	0.83047	AGR2	AGR2_HUMAN
O95999	15.3051	15.3746	15.5426	15.4074	0.122136	0.79271	BCL10	BCL10_HUMAN
O96005	13.3298	13.5372	13.349	13.4053	0.114593	0.85483	CLPTM1	CLPT1_HUMAN
O96008	15.6597	15.4585	15.5654	15.5612	0.100643	0.646755	TOMM40	TOM40_HUMAN
O96013	18.3845	18.2818	18.212	18.2928	0.086751	0.474236	PAK4	PAK4_HUMAN
O96018	13.7249	13.4065	13.6824	13.6046	0.172859	1.27059	APBA3	APBA3_HUMAN
O96019	19.6879	19.6404	19.3612	19.5632	0.176507	0.902243	ACTL6A	ACL6A_HUMAN
O96028	15.6859	15.6965	15.7658	15.7161	0.0434127	0.276231	NSD2	NSD2_HUMAN
O96033	13.4248	13.1082	13.4813	13.3381	0.201101	1.50772	MOCS2	MOC2A_HUMAN
P00167	13.9861	13.8046	14.154	13.9816	0.174727	1.2497	CYB5A	CYB5_HUMAN
P00338	23.9548	23.9077	23.6655	23.8427	0.155271	0.651233	LDHA	LDHA_HUMAN
P00367	19.8431	19.8592	19.8247	19.8423	0.0172806	0.0870893	GLUD1	DHE3_HUMAN
P00374	17.1768	17.0744	17.4248	17.2253	0.180151	1.04585	DHFR	DYR_HUMAN
P00387	19.3238	19.2711	19.3389	19.3112	0.0355718	0.184202	CYB5R3	NB5R3_HUMAN
P00390	18.4919	18.4513	18.2451	18.3961	0.132338	0.719381	GSR	GSHR_HUMAN
P00403	13.1977	12.9201	13.0176	13.0451	0.140835	1.0796	MT-CO2	COX2_HUMAN
P00441	17.2306	16.9237	17.0325	17.0623	0.155582	0.911847	SOD1	SODC_HUMAN
P00450	12.2787	11.7026	12.3842	12.1218	0.366922	3.02695	CP	CERU_HUMAN
P00488	13.0132	13.0664	13.4983	13.1927	0.266048	2.01664	F13A1	F13A_HUMAN
P00491	19.3401	19.436	19.5532	19.4431	0.106739	0.548982	PNP	PNPH_HUMAN
P00492	18.7529	18.7944	18.6877	18.745	0.0537634	0.286814	HPRT1	HPRT_HUMAN
P00505	18.1884	18.1109	18.4815	18.2603	0.195444	1.07032	GOT2	AATM_HUMAN
P00533	22.5869	22.6917	22.6481	22.6423	0.0526526	0.232541	EGFR	EGFR_HUMAN
P00558	23.8219	23.7615	23.8734	23.8189	0.0559978	0.235098	PGK1	PGK1_HUMAN
P00568	19.4008	19.4309	19.286	19.3726	0.0765019	0.394898	AK1	KAD1_HUMAN
P00734	15.7456	15.7699	16.0637	15.8598	0.177055	1.11638	F2	THRB_HUMAN
P00736	15.3225	14.9505	15.7786	15.3505	0.414746	2.70184	C1R	C1R_HUMAN
P00738	16.9226	16.55	16.9456	16.8061	0.222034	1.32116	HP	HPT_HUMAN
P00739	13.2869	13.59	13.4326	13.4365	0.1516	1.12827	HPR	HPTR_HUMAN
P00742	15.0049	15.0617	15.3885	15.1517	0.20703	1.36638	F10	FA10_HUMAN
P00747	14.162	13.5892	14.2082	13.9864	0.344807	2.4653	PLG	PLMN_HUMAN
P00749	19.8445	19.9447	19.7589	19.8494	0.0930206	0.468632	PLAU	UROK_HUMAN
P00750	22.8384	22.7607	22.4325	22.6772	0.215452	0.950085	PLAT	TPA_HUMAN
P00751	17.2765	17.1332	17.4008	17.2702	0.133903	0.775343	CFB	CFAB_HUMAN
P00966	16.4412	16.2975	16.7262	16.4883	0.218167	1.32316	ASS1	ASSY_HUMAN
P01008	17.2228	17.1865	17.5601	17.3231	0.206042	1.1894	SERPINC1	ANT3_HUMAN
P01009	15.4345	15.7775	16.269	15.827	0.419419	2.65002	SERPINA1	A1AT_HUMAN
P01011	14.641	14.6607	14.8254	14.709	0.10125	0.688355	SERPINA3	AACT_HUMAN
P01023	20.2303	19.5435	19.9627	19.9122	0.346179	1.73853	A2M	A2MG_HUMAN
P01024	19.6475	19.5978	20.0802	19.7752	0.265358	1.34187	C3	CO3_HUMAN
P01031	13.9173	13.8868	14.2829	14.029	0.220435	1.57128	C5	CO5_HUMAN
P01033	18.864	19.0039	18.6878	18.8519	0.15838	0.840126	TIMP1	TIMP1_HUMAN
P01034	15.4688	15.5423	15.7157	15.5756	0.126773	0.813924	CST3	CYTC_HUMAN
P01036	15.9616	15.9843	15.8941	15.9467	0.0469334	0.294314	CST4	CYTS_HUMAN
P01040	19.5197	19.0305	19.1693	19.2398	0.252125	1.31043	CSTA	CYTA_HUMAN
P01111	21.5442	21.5886	21.3961	21.5097	0.100788	0.46857	NRAS	RASN_HUMAN
P01112	22.6298	22.5797	22.4829	22.5641	0.0747205	0.331147	HRAS	RASH_HUMAN
P01116	18.3554	18.6461	17.9732	18.3249	0.337499	1.84175	KRAS	RASK_HUMAN
P01130	20.9835	20.8912	20.8129	20.8959	0.085437	0.40887	LDLR	LDLR_HUMAN
P01135	12.4116	12.3263	12.8833	12.5404	0.299988	2.39218	TGFA	TGFA_HUMAN
P01137	17.7434	17.625	18.1037	17.824	0.249351	1.39896	TGFB1	TGFB1_HUMAN
P01591	16.0739	15.5938	15.5369	15.7348	0.295034	1.87504	JCHAIN	IGJ_HUMAN
P01619	16.1282	15.7222	16.0176	15.956	0.209874	1.31533	IGKV3-20	KV320_HUMAN
P01700	13.5025	12.809	13.5608	13.2908	0.418222	3.14671	IGLV1-47	LV147_HUMAN
P01817	13.5455	13.0162	13.6631	13.4082	0.344563	2.56979	IGHV2-5	HV205_HUMAN
P01833	13.7766	13.4251	13.9842	13.7286	0.282637	2.05874	PIGR	PIGR_HUMAN
P01834	19.8016	19.4955	19.7746	19.6906	0.169438	0.860501	IGKC	IGKC_HUMAN
P01857	20.8541	20.6568	20.8393	20.7834	0.109877	0.528677	IGHG1	IGHG1_HUMAN
P01859	16.4719	16.2079	16.6517	16.4438	0.223224	1.3575	IGHG2	IGHG2_HUMAN
P01860	14.5555	14.202	14.6286	14.462	0.228171	1.57772	IGHG3	IGHG3_HUMAN
P01861	13.5186	13.7891	13.9992	13.769	0.240931	1.74981	IGHG4	IGHG4_HUMAN
P01871	22.3538	22.2335	21.3327	21.9734	0.558085	2.53982	IGHM	IGHM_HUMAN
P01876	18.8772	18.5661	18.7993	18.7475	0.16183	0.863206	IGHA1	IGHA1_HUMAN
P01889	24.2359	24.2401	24.1364	24.2041	0.058678	0.24243	HLA-B	HLAB_HUMAN
P01903	18.6201	18.651	18.8264	18.6992	0.111289	0.595153	HLA-DRA	DRA_HUMAN
P01911	20.3928	20.3866	20.3306	20.37	0.0342337	0.168059	HLA-DRB1	DRB1_HUMAN
P02452	14.6196	14.0062	14.5435	14.3898	0.334374	2.3237	COL1A1	CO1A1_HUMAN
P02462	15.8595	15.9187	16.0889	15.9557	0.11908	0.746319	COL4A1	CO4A1_HUMAN
P02533	25.5845	25.5546	25.3803	25.5065	0.110325	0.432539	KRT14	K1C14_HUMAN
P02538	23.4686	23.3202	23.2318	23.3402	0.11969	0.512806	KRT6A	K2C6A_HUMAN
P02545	22.0761	22.0272	21.8568	21.9867	0.115089	0.523449	LMNA	LMNA_HUMAN
P02647	17.7724	17.7975	18.2661	17.9453	0.278086	1.54963	APOA1	APOA1_HUMAN
P02649	15.5782	16.0621	15.9726	15.8709	0.25744	1.62208	APOE	APOE_HUMAN
P02656	14.1884	14.2739	14.6474	14.3699	0.244102	1.6987	APOC3	APOC3_HUMAN
P02671	19.5135	19.54	19.8999	19.6511	0.215845	1.09838	FGA	FIBA_HUMAN
P02675	19.927	19.8932	20.2619	20.0274	0.203789	1.01756	FGB	FIBB_HUMAN
P02679	19.4408	19.4018	19.6997	19.5141	0.161917	0.829745	FGG	FIBG_HUMAN
P02686	17.662	17.6314	17.6436	17.6457	0.0153782	0.0871499	MBP	MBP_HUMAN
P02741	16.8571	16.369	16.7656	16.6639	0.259437	1.55688	CRP	CRP_HUMAN
P02743	13.6603	12.9542	13.9735	13.5293	0.52211	3.8591	APCS	SAMP_HUMAN
P02746	15.0121	14.6266	15.1146	14.9178	0.257272	1.7246	C1QB	C1QB_HUMAN
P02747	13.514	13.4712	13.6648	13.55	0.101647	0.750164	C1QC	C1QC_HUMAN
P02751	24.8831	24.874	24.555	24.7707	0.18684	0.754278	FN1	FINC_HUMAN
P02765	16.781	16.5156	16.5585	16.6184	0.14248	0.857362	AHSG	FETUA_HUMAN
P02766	12.7131	12.4362	13.0521	12.7338	0.308457	2.42235	TTR	TTHY_HUMAN
P02768	20.5888	20.1726	20.736	20.4992	0.292211	1.42548	ALB	ALBU_HUMAN
P02786	23.1006	23.0276	22.6783	22.9355	0.225728	0.984186	TFRC	TFR1_HUMAN
P02787	21.9978	21.9824	21.9739	21.9847	0.0121378	0.0552103	TF	TRFE_HUMAN
P02788	18.0995	17.7854	18.1942	18.0264	0.213945	1.18685	LTF	TRFL_HUMAN
P02790	21.823	21.8674	21.7591	21.8165	0.0544662	0.249656	HPX	HEMO_HUMAN
P02792	18.8376	19.0173	19.3623	19.0724	0.266689	1.3983	FTL	FRIL_HUMAN
P02794	20.3545	20.4997	20.4651	20.4398	0.075818	0.370934	FTH1	FRIH_HUMAN
P03956	17.2277	17.0776	17.0717	17.1257	0.088418	0.516289	MMP1	MMP1_HUMAN
P04003	16.7806	16.7194	16.9921	16.8307	0.143077	0.850097	C4BPA	C4BPA_HUMAN
P04004	19.4568	19.6502	19.4981	19.535	0.101854	0.521393	VTN	VTNC_HUMAN
P04040	18.9614	18.9268	18.8987	18.929	0.031422	0.166	CAT	CATA_HUMAN
P04049	17.0573	16.9886	17.019	17.0216	0.0344426	0.202347	RAF1	RAF1_HUMAN
P04062	19.282	19.2405	19.099	19.2072	0.0959876	0.499749	GBA1	GBA1_HUMAN
P04066	13.5916	13.3706	14.0008	13.6543	0.319784	2.342	FUCA1	FUCO_HUMAN
P04075	23.0332	22.9963	22.4963	22.8419	0.299876	1.31283	ALDOA	ALDOA_HUMAN
P04080	17.786	17.8718	17.6662	17.7746	0.103276	0.581029	CSTB	CYTB_HUMAN
P04083	24.1853	24.1385	23.9288	24.0842	0.136623	0.567271	ANXA1	ANXA1_HUMAN
P04114	20.1171	20.4913	20.4823	20.3636	0.21347	1.04829	APOB	APOB_HUMAN
P04150	16.9082	16.8048	17.0764	16.9298	0.13709	0.809756	NR3C1	GCR_HUMAN
P04156	18.8026	18.8569	18.9002	18.8532	0.0489279	0.25952	PRNP	PRIO_HUMAN
P04179	17.489	17.3483	18.044	17.6271	0.367814	2.08664	SOD2	SODM_HUMAN
P04181	19.7945	19.8588	19.7304	19.7946	0.064191	0.324286	OAT	OAT_HUMAN
P04183	15.8482	16.0433	16.2104	16.034	0.181292	1.13067	TK1	KITH_HUMAN
P04196	13.4142	13.122	13.4659	13.334	0.185422	1.39059	HRG	HRG_HUMAN
P04233	14.7952	14.8135	14.7769	14.7952	0.0182598	0.123417	CD74	HG2A_HUMAN
P04259	23.1127	22.9753	22.9817	23.0232	0.077573	0.336934	KRT6B	K2C6B_HUMAN
P04264	27.3562	27.3218	26.9274	27.2018	0.238273	0.875948	KRT1	K2C1_HUMAN
P04275	18.1923	19.7557	19.411	19.1196	0.821408	4.29615	VWF	VWF_HUMAN
P04350	17.7913	17.8713	19.0022	18.2216	0.677198	3.71646	TUBB4A	TBB4A_HUMAN
P04406	24.461	24.4333	24.3752	24.4232	0.0438198	0.179419	GAPDH	G3P_HUMAN
P04424	16.6247	16.2639	16.6602	16.5163	0.219297	1.32777	ASL	ARLY_HUMAN
P04439	24.7278	24.7456	24.6568	24.7101	0.0469641	0.19006	HLA-A	HLAA_HUMAN
P04440	14.084	14.3642	13.9566	14.1349	0.208516	1.47518	HLA-DPB1	DPB1_HUMAN
P04626	18.3127	18.2874	18.2101	18.2701	0.0534585	0.292601	ERBB2	ERBB2_HUMAN
P04632	20.6362	20.5264	20.1729	20.4452	0.242116	1.18422	CAPNS1	CPNS1_HUMAN
P04637	15.7064	15.6733	15.8731	15.7509	0.107101	0.679964	TP53	P53_HUMAN
P04792	21.5098	21.8415	21.4891	21.6135	0.197759	0.914978	HSPB1	HSPB1_HUMAN
P04818	17.4848	17.3426	17.8243	17.5506	0.247461	1.40999	TYMS	TYSY_HUMAN
P04843	18.543	18.595	18.4091	18.5157	0.0959375	0.518142	RPN1	RPN1_HUMAN
P04844	17.693	17.6419	17.587	17.6406	0.0530144	0.300524	RPN2	RPN2_HUMAN
P04899	26.1661	26.1625	26.1258	26.1515	0.0223336	0.0854012	GNAI2	GNAI2_HUMAN
P04908	27.6612	27.6611	27.6346	27.6523	0.0153241	0.0554172	H2AC4	H2A1B_HUMAN
P04920	15.3034	15.1949	15.4022	15.3002	0.103737	0.678011	SLC4A2	B3A2_HUMAN
P05023	26.1174	26.1072	25.9534	26.0593	0.0919065	0.352682	ATP1A1	AT1A1_HUMAN
P05026	22.8349	22.7582	22.5954	22.7295	0.122277	0.537967	ATP1B1	AT1B1_HUMAN
P05067	18.7396	18.6412	18.7764	18.7191	0.0698647	0.373227	APP	A4_HUMAN
P05089	18.3731	18.4196	18.1619	18.3182	0.137324	0.749659	ARG1	ARGI1_HUMAN
P05090	12.4228	12.4402	11.8668	12.2433	0.326154	2.66394	APOD	APOD_HUMAN
P05091	18.6611	18.5588	18.6031	18.6077	0.0513406	0.275911	ALDH2	ALDH2_HUMAN
P05106	19.2723	19.1274	19.5732	19.3243	0.227413	1.17682	ITGB3	ITB3_HUMAN
P05109	18.3075	18.4838	18.6676	18.4863	0.180061	0.974026	S100A8	S10A8_HUMAN
P05114	15.3043	15.0924	15.5392	15.312	0.223514	1.45973	HMGN1	HMGN1_HUMAN
P05120	16.5586	16.2906	16.4965	16.4486	0.140257	0.852699	SERPINB2	PAI2_HUMAN
P05121	22.4455	22.4534	21.9549	22.2846	0.285555	1.2814	SERPINE1	PAI1_HUMAN
P05141	18.3675	18.3147	18.3838	18.3553	0.0361081	0.196718	SLC25A5	ADT2_HUMAN
P05155	14.394	14.1981	14.5222	14.3714	0.163223	1.13574	SERPING1	IC1_HUMAN
P05156	16.9427	16.9725	16.9372	16.9508	0.0190051	0.112119	CFI	CFAI_HUMAN
P05161	19.5888	19.482	19.5183	19.5297	0.0542923	0.277999	ISG15	ISG15_HUMAN
P05164	12.135	12.2583	12.3707	12.2547	0.117884	0.961956	MPO	PERM_HUMAN
P05187	17.8776	17.759	17.9535	17.8634	0.0980379	0.548822	ALPP	PPB1_HUMAN
P05198	21.6292	21.6141	21.1916	21.4783	0.248426	1.15664	EIF2S1	IF2A_HUMAN
P05204	15.9493	15.8323	16.0732	15.9516	0.120444	0.75506	HMGN2	HMGN2_HUMAN
P05362	21.7384	21.6156	21.7766	21.7102	0.0840965	0.387359	ICAM1	ICAM1_HUMAN
P05386	16.8463	16.9881	17.1913	17.0086	0.173429	1.01965	RPLP1	RLA1_HUMAN
P05387	18.8845	18.8002	19.0887	18.9245	0.148295	0.783615	RPLP2	RLA2_HUMAN
P05388	23.3911	23.3851	23.139	23.3051	0.143843	0.617216	RPLP0	RLA0_HUMAN
P05455	19.7751	19.7322	19.628	19.7118	0.0756726	0.383896	SSB	LA_HUMAN
P05556	25.3488	25.3142	24.9223	25.1951	0.236856	0.940086	ITGB1	ITB1_HUMAN
P05783	20.3847	20.228	20.0279	20.2135	0.178802	0.884567	KRT18	K1C18_HUMAN
P05787	21.9984	21.9954	21.8892	21.961	0.0622316	0.283373	KRT8	K2C8_HUMAN
P05976	17.5697	17.4812	17.2859	17.4456	0.145233	0.832492	MYL1	MYL1_HUMAN
P06132	16.1049	16.1545	16.385	16.2148	0.14946	0.921751	UROD	DCUP_HUMAN
P06213	18.1838	18.1577	18.4081	18.2499	0.137606	0.754013	INSR	INSR_HUMAN
P06241	17.1034	17.1761	17.3293	17.2029	0.115333	0.670425	FYN	FYN_HUMAN
P06280	17.241	17.2999	17.3313	17.2907	0.0458444	0.265139	GLA	AGAL_HUMAN
P06312	13.8816	13.4877	13.5878	13.6524	0.204757	1.49979	IGKV4-1	KV401_HUMAN
P06396	20.616	20.6524	20.3593	20.5426	0.159735	0.777582	GSN	GELS_HUMAN
P06400	17.1935	17.2103	17.312	17.2386	0.0640792	0.371719	RB1	RB_HUMAN
P06401	13.3518	13.0492	13.6393	13.3468	0.295055	2.21068	PGR	PRGR_HUMAN
P06454	14.1951	14.1141	14.0505	14.1199	0.0724976	0.513443	PTMA	PTMA_HUMAN
P06493	21.4177	21.4289	21.3547	21.4004	0.0400084	0.186951	CDK1	CDK1_HUMAN
P06576	21.3533	21.3451	21.4857	21.3947	0.0789342	0.368943	ATP5F1B	ATPB_HUMAN
P06702	18.5885	18.603	18.5576	18.583	0.0232037	0.124865	S100A9	S10A9_HUMAN
P06703	22.4112	22.3078	21.7078	22.1422	0.379796	1.71526	S100A6	S10A6_HUMAN
P06730	20.8603	20.6917	20.382	20.6447	0.242626	1.17525	EIF4E	IF4E_HUMAN
P06733	24.6669	24.6553	24.5342	24.6188	0.073533	0.298686	ENO1	ENOA_HUMAN
P06737	20.3909	20.3611	20.3309	20.3609	0.0300194	0.147436	PYGL	PYGL_HUMAN
P06744	21.2189	21.1904	20.7647	21.058	0.254384	1.20802	GPI	G6PI_HUMAN
P06746	14.5715	14.302	14.4592	14.4442	0.135344	0.937013	POLB	DPOLB_HUMAN
P06748	21.2026	21.2176	20.7712	21.0638	0.253482	1.2034	NPM1	NPM_HUMAN
P06753	18.6898	18.858	19.2792	18.9423	0.303613	1.60283	TPM3	TPM3_HUMAN
P06756	22.1876	22.2147	22.2065	22.2029	0.0138961	0.0625867	ITGAV	ITAV_HUMAN
P06899	27.2749	27.2749	27.2744	27.2747	0.000264751	0.000970682	H2BC11	H2B1J_HUMAN
P07093	17.7167	17.8564	17.8386	17.8039	0.076039	0.427092	SERPINE2	GDN_HUMAN
P07099	17.2457	17.1378	17.4263	17.2699	0.145803	0.844261	EPHX1	HYEP_HUMAN
P07108	15.2537	15.0757	15.1263	15.1519	0.0917319	0.605415	DBI	ACBP_HUMAN
P07195	22.3843	22.432	22.248	22.3548	0.0955106	0.427249	LDHB	LDHB_HUMAN
P07199	14.9885	14.9913	15.27	15.0833	0.161717	1.07216	CENPB	CENPB_HUMAN
P07203	19.6978	19.7685	19.7534	19.7399	0.0372267	0.188586	GPX1	GPX1_HUMAN
P07204	19.8631	20.0206	19.879	19.9209	0.0867315	0.43538	THBD	TRBM_HUMAN
P07205	13.7508	13.4939	14.6765	13.9737	0.622018	4.45134	PGK2	PGK2_HUMAN
P07225	15.7718	15.9522	15.8308	15.8516	0.0919628	0.580149	PROS1	PROS_HUMAN
P07237	19.8612	19.7001	19.8529	19.8047	0.0907114	0.458029	P4HB	PDIA1_HUMAN
P07305	18.7257	18.6623	18.6508	18.6796	0.0403635	0.216083	H1-0	H10_HUMAN
P07311	14.1928	14.2813	14.2713	14.2485	0.0484895	0.340314	ACYP1	ACYP1_HUMAN
P07339	20.709	20.6884	20.6597	20.6857	0.0247674	0.119732	CTSD	CATD_HUMAN
P07355	26.682	26.7041	26.4195	26.6019	0.158328	0.595176	ANXA2	ANXA2_HUMAN
P07384	20.0101	20.0553	19.9348	20.0001	0.0608807	0.304402	CAPN1	CAN1_HUMAN
P07437	27.9335	27.9323	27.9102	27.9253	0.0131259	0.0470034	TUBB	TBB5_HUMAN
P07550	16.4724	16.6303	16.5471	16.5499	0.0789568	0.477082	ADRB2	ADRB2_HUMAN
P07602	15.8136	15.7443	16.0784	15.8787	0.176357	1.11065	PSAP	SAP_HUMAN
P07686	16.4994	16.4457	16.7644	16.5698	0.170595	1.02955	HEXB	HEXB_HUMAN
P07737	23.2574	23.2196	23.1322	23.203	0.0641964	0.276672	PFN1	PROF1_HUMAN
P07738	15.7719	15.6148	16.0155	15.8008	0.201925	1.27794	BPGM	PMGE_HUMAN
P07741	19.8985	19.9274	19.9575	19.9278	0.0294842	0.147955	APRT	APT_HUMAN
P07814	22.4238	22.4132	22.1381	22.3251	0.161991	0.7256	EPRS1	SYEP_HUMAN
P07858	18.2061	18.078	18.0671	18.1171	0.0773343	0.426859	CTSB	CATB_HUMAN
P07900	23.1179	23.078	22.7021	22.966	0.229397	0.998855	HSP90AA1	HS90A_HUMAN
P07902	16.6621	16.6613	16.6865	16.6699	0.0143193	0.0858989	GALT	GALT_HUMAN
P07910	23.5109	23.509	23.5072	23.509	0.00182757	0.00777391	HNRNPC	HNRPC_HUMAN
P07942	19.7545	19.7791	19.6399	19.7245	0.0742925	0.376651	LAMB1	LAMB1_HUMAN
P07947	23.4097	23.4065	23.4081	23.4081	0.00161748	0.00690994	YES1	YES_HUMAN
P07948	19.3825	19.3811	19.2288	19.3308	0.0883549	0.457069	LYN	LYN_HUMAN
P07951	14.2151	13.8534	14.1509	14.0731	0.193004	1.37144	TPM2	TPM2_HUMAN
P07954	18.6269	18.7417	18.8093	18.7259	0.0922043	0.492388	FH	FUMH_HUMAN
P07996	22.3031	22.269	22.043	22.205	0.141344	0.636542	THBS1	TSP1_HUMAN
P08047	10.766	10.8521	11.2196	10.9459	0.24094	2.20119	SP1	SP1_HUMAN
P08069	17.5332	17.5155	17.4524	17.5004	0.0424391	0.242504	IGF1R	IGF1R_HUMAN
P08123	14.8675	14.6848	15.127	14.8931	0.222227	1.49214	COL1A2	CO1A2_HUMAN
P08133	24.3176	24.2702	24.0841	24.224	0.123436	0.509561	ANXA6	ANXA6_HUMAN
P08134	15.8408	15.82	16.0336	15.8981	0.117749	0.740649	RHOC	RHOC_HUMAN
P08138	17.6388	17.5369	17.5582	17.578	0.0537037	0.305517	NGFR	TNR16_HUMAN
P08174	20.8113	20.6624	20.9055	20.793	0.12255	0.58938	CD55	DAF_HUMAN
P08195	23.8049	23.7668	23.5282	23.7	0.149996	0.632896	SLC3A2	4F2_HUMAN
P08236	12.5944	12.8084	13.1352	12.846	0.272374	2.1203	GUSB	BGLR_HUMAN
P08237	19.5963	19.6864	19.4998	19.5942	0.0933132	0.476229	PFKM	PFKAM_HUMAN
P08238	26.4679	26.4547	26.2959	26.4062	0.0957569	0.362631	HSP90AB1	HS90B_HUMAN
P08240	18.6073	18.6047	19.1726	18.7949	0.327129	1.74052	SRPRA	SRPRA_HUMAN
P08243	22.0457	22.1432	22.0943	22.0944	0.0487291	0.22055	ASNS	ASNS_HUMAN
P08246	12.9532	11.4929	12.4984	12.3148	0.747298	6.06827	ELANE	ELNE_HUMAN
P08294	17.608	17.3776	17.698	17.5612	0.165224	0.940849	SOD3	SODE_HUMAN
P08397	16.3653	16.2044	16.443	16.3375	0.121692	0.744859	HMBS	HEM3_HUMAN
P08519	13.9746	14.2388	14.2936	14.169	0.170567	1.2038	LPA	APOA_HUMAN
P08559	20.4718	20.5516	20.4497	20.491	0.053578	0.26147	PDHA1	ODPA_HUMAN
P08571	11.5394	11.8167	11.7384	11.6982	0.142943	1.22193	CD14	CD14_HUMAN
P08572	18.4777	18.2898	18.0646	18.2774	0.206839	1.13167	COL4A2	CO4A2_HUMAN
P08579	18.1455	18.0952	18.406	18.2156	0.166804	0.915722	SNRPB2	RU2B_HUMAN
P08581	20.5369	20.5269	20.5294	20.5311	0.00522681	0.025458	MET	MET_HUMAN
P08582	21.0558	21.0017	20.863	20.9735	0.099411	0.473984	MELTF	TRFM_HUMAN
P08603	16.8996	16.845	17.3596	17.0348	0.282671	1.65938	CFH	CFAH_HUMAN
P08621	20.2345	20.1857	20.1476	20.1893	0.0435532	0.215725	SNRNP70	RU17_HUMAN
P08648	22.6535	22.6082	22.7136	22.6584	0.0528717	0.233342	ITGA5	ITA5_HUMAN
P08651	17.8398	17.7934	17.7636	17.7989	0.0383645	0.215544	NFIC	NFIC_HUMAN
P08670	25.1939	25.1903	25.1225	25.1689	0.0402435	0.159894	VIM	VIME_HUMAN
P08697	15.5002	15.7117	15.7732	15.6617	0.143219	0.914451	SERPINF2	A2AP_HUMAN
P08708	19.4188	19.2117	19.427	19.3525	0.121984	0.630325	RPS17	RS17_HUMAN
P08727	21.2092	21.0986	20.9984	21.1021	0.105456	0.499745	KRT19	K1C19_HUMAN
P08729	20.0624	20.0431	20.1886	20.098	0.0789844	0.392995	KRT7	K2C7_HUMAN
P08754	21.8686	21.806	21.5577	21.7441	0.164423	0.756172	GNAI3	GNAI3_HUMAN
P08758	24.3209	24.2966	24.2129	24.2768	0.0566407	0.233312	ANXA5	ANXA5_HUMAN
P08779	21.6246	21.1	21.209	21.3112	0.276812	1.2989	KRT16	K1C16_HUMAN
P08833	14.6851	14.1584	14.7573	14.5336	0.32695	2.24961	IGFBP1	IBP1_HUMAN
P08865	23.6368	23.5992	23.5035	23.5798	0.068764	0.291622	RPSA	RSSA_HUMAN
P08962	23.6659	23.3251	23.4507	23.4806	0.172364	0.734071	CD63	CD63_HUMAN
P09012	18.6922	18.6555	18.562	18.6366	0.0671317	0.360214	SNRPA	SNRPA_HUMAN
P09104	17.9715	17.9883	17.7027	17.8875	0.160245	0.895845	ENO2	ENOG_HUMAN
P09110	14.3162	14.4305	14.4892	14.4119	0.0879963	0.610579	ACAA1	THIK_HUMAN
P09132	16.0497	16.1983	16.2678	16.1719	0.111453	0.689173	SRP19	SRP19_HUMAN
P09211	19.3975	19.5958	19.7532	19.5821	0.178224	0.910138	GSTP1	GSTP1_HUMAN
P09234	15.0747	15.0669	15.282	15.1412	0.121993	0.805702	SNRPC	RU1C_HUMAN
P09382	22.6878	22.5664	22.3355	22.5299	0.178923	0.794159	LGALS1	LEG1_HUMAN
P09417	18.0374	18.2234	18.1176	18.1261	0.0933088	0.514775	QDPR	DHPR_HUMAN
P09429	18.5758	18.5378	18.491	18.5349	0.0424849	0.229216	HMGB1	HMGB1_HUMAN
P09467	16.7261	16.6847	16.5956	16.6688	0.066684	0.400053	FBP1	F16P1_HUMAN
P09471	17.3927	17.4096	17.3992	17.4005	0.0085431	0.0490968	GNAO1	GNAO_HUMAN
P09488	17.2664	17.3818	17.2518	17.3	0.0712188	0.411669	GSTM1	GSTM1_HUMAN
P09493	15.807	15.8755	16.3	15.9942	0.267055	1.6697	TPM1	TPM1_HUMAN
P09496	20.2476	20.0659	19.4356	19.9163	0.426141	2.13966	CLTA	CLCA_HUMAN
P09497	18.5147	18.5135	18.0814	18.3699	0.249823	1.35996	CLTB	CLCB_HUMAN
P09525	21.0431	21.0888	20.8507	20.9942	0.126376	0.601955	ANXA4	ANXA4_HUMAN
P09529	14.9944	14.9545	15.154	15.0343	0.105592	0.702344	INHBB	INHBB_HUMAN
P09543	22.2425	22.162	21.9803	22.1283	0.134324	0.607025	CNP	CN37_HUMAN
P09603	17.7159	17.8675	17.7947	17.7927	0.075834	0.426208	CSF1	CSF1_HUMAN
P09622	15.345	15.1231	15.35	15.2727	0.129591	0.848515	DLD	DLDH_HUMAN
P09651	22.8989	22.892	22.7825	22.8578	0.065265	0.285526	HNRNPA1	ROA1_HUMAN
P09661	19.9501	19.8334	19.8299	19.8711	0.068407	0.344253	SNRPA1	RU2A_HUMAN
P09668	17.1337	17.048	17.2044	17.1287	0.0782903	0.457071	CTSH	CATH_HUMAN
P09758	19.9656	19.9068	20.062	19.9782	0.0783635	0.392246	TACSTD2	TACD2_HUMAN
P09871	14.4736	14.5078	15.0208	14.6674	0.306567	2.09012	C1S	C1S_HUMAN
P09874	20.3115	20.2388	20.3202	20.2902	0.04474	0.220501	PARP1	PARP1_HUMAN
P09884	16.1783	15.971	16.1755	16.1083	0.118902	0.738146	POLA1	DPOLA_HUMAN
P09913	18.3761	18.159	18.2208	18.252	0.111816	0.612627	IFIT2	IFIT2_HUMAN
P09914	19.4386	19.3576	19.4882	19.4282	0.0659176	0.339289	IFIT1	IFIT1_HUMAN
P09960	19.7685	19.7427	19.8072	19.7728	0.0324454	0.164091	LTA4H	LKHA4_HUMAN
P09972	17.3511	17.2054	17.2785	17.2783	0.0728211	0.421459	ALDOC	ALDOC_HUMAN
P0C0L4	20.0497	19.9912	20.2243	20.0884	0.121264	0.60365	C4A	CO4A_HUMAN
P0C0L5	20.05	20.0025	20.2199	20.0908	0.114284	0.568839	C4B	CO4B_HUMAN
P0C0S5	20.07	20.0652	20.0467	20.0606	0.0123308	0.0614676	H2AZ1	H2AZ_HUMAN
P0C2W1	15.2999	15.6478	15.7623	15.57	0.240853	1.5469	FBXO45	FBSP1_HUMAN
P0CG29	18.5368	18.6079	18.7394	18.628	0.102791	0.551807	GSTT2	GST2_HUMAN
P0CG47	25.8128	25.7566	25.7437	25.771	0.0367412	0.142568	UBB	UBB_HUMAN
P0DI81	15.6577	15.7977	15.9854	15.8136	0.164457	1.03997	TRAPPC2	TPC2A_HUMAN
P0DJI9	16.2664	16.1861	16.1885	16.2137	0.0456526	0.281568	SAA2	SAA2_HUMAN
P0DMV8	25.415	25.4388	25.2978	25.3839	0.0754706	0.297317	HSPA1A	HS71A_HUMAN
P0DOX7	19.6516	19.3456	19.5348	19.5107	0.154441	0.791572		IGK_HUMAN
P0DOY2	21.525	21.5072	21.3976	21.4766	0.0689964	0.321264	IGLC2	IGLC2_HUMAN
P0DP23	21.2954	21.2975	21.2183	21.2704	0.0451214	0.212132	CALM1	CALM1_HUMAN
P0DPB6	16.1187	16.0034	16.2667	16.1296	0.132006	0.81841	POLR1D	RPAC2_HUMAN
P0DPD7	13.2548	13.3767	13.3743	13.3353	0.0697047	0.522708	EEF1AKMT4	EFMT4_HUMAN
P0DPI2	14.9639	14.903	15.2202	15.029	0.168343	1.12012	GATD3	GAL3A_HUMAN
P0DTL6	13.2005	13.2178	13.4173	13.2786	0.120481	0.907334	ZFTRAF1	ZTRF1_HUMAN
P10114	17.0988	17.1248	17.0607	17.0947	0.0322576	0.188699	RAP2A	RAP2A_HUMAN
P10124	15.5717	15.8789	16.1122	15.8543	0.271075	1.70979	SRGN	SRGN_HUMAN
P10155	18.3138	18.302	18.176	18.2639	0.0763997	0.418309	RO60	RO60_HUMAN
P10253	14.2102	14.2357	14.3957	14.2805	0.100533	0.70399	GAA	LYAG_HUMAN
P10301	22.0425	22.1383	22.0269	22.0692	0.0603036	0.273247	RRAS	RRAS_HUMAN
P10321	24.4697	24.466	24.346	24.4272	0.0703891	0.288158	HLA-C	HLAC_HUMAN
P10398	20.31	20.32	20.2502	20.2934	0.0377492	0.186017	ARAF	ARAF_HUMAN
P10412	24.4311	24.418	24.449	24.4327	0.0155402	0.0636041	H1-4	H14_HUMAN
P10515	16.2575	16.1312	16.4795	16.2894	0.176317	1.08241	DLAT	ODP2_HUMAN
P10586	19.4393	19.4494	19.4818	19.4568	0.0221869	0.114031	PTPRF	PTPRF_HUMAN
P10599	20.9865	20.9492	21.0862	21.0073	0.0708369	0.337202	TXN	THIO_HUMAN
P10619	16.0346	16.004	16.3329	16.1238	0.181728	1.12708	CTSA	PPGB_HUMAN
P10620	14.2937	14.3505	14.575	14.4064	0.148732	1.0324	MGST1	MGST1_HUMAN
P10644	19.5775	19.5669	19.6769	19.6071	0.0606757	0.309458	PRKAR1A	KAP0_HUMAN
P10646	18.3943	18.3091	18.3725	18.3586	0.0442573	0.241071	TFPI	TFPI1_HUMAN
P10746	14.8886	14.6877	15.1081	14.8948	0.210261	1.41164	Mgu	HEM4_HUMAN
P10768	19.0728	19.0184	19.0319	19.041	0.0283014	0.148634	ESD	ESTD_HUMAN
P10809	17.6154	17.394	17.906	17.6385	0.256773	1.45575	HSPD1	CH60_HUMAN
P10909	20.4356	20.2999	20.5795	20.4384	0.139811	0.684059	CLU	CLUS_HUMAN
P11021	25.5768	25.562	25.4853	25.5414	0.0491462	0.192418	HSPA5	BIP_HUMAN
P11047	20.7639	20.7038	20.7184	20.7287	0.0313602	0.151289	LAMC1	LAMC1_HUMAN
P11117	17.0192	17.0062	16.968	16.9978	0.0266026	0.156506	ACP2	PPAL_HUMAN
P11142	26.0638	25.9778	25.9066	25.9827	0.0787266	0.302996	HSPA8	HSP7C_HUMAN
P11166	22.4008	22.442	22.3244	22.3891	0.0596312	0.266341	SLC2A1	GTR1_HUMAN
P11169	21.0024	21.0222	21.013	21.0125	0.00990487	0.047138	SLC2A3	GTR3_HUMAN
P11171	18.7846	18.7654	18.6906	18.7469	0.0496306	0.264741	EPB41	EPB41_HUMAN
P11172	19.0691	19.1037	19.1343	19.1024	0.0326223	0.170776	UMPS	UMPS_HUMAN
P11177	18.5602	18.5857	18.6193	18.5884	0.0296528	0.159523	PDHB	ODPB_HUMAN
P11216	23.7845	23.8004	23.5811	23.722	0.122259	0.515384	PYGB	PYGB_HUMAN
P11233	20.0741	19.9121	19.9667	19.9843	0.0824261	0.412454	RALA	RALA_HUMAN
P11234	21.6101	21.5925	21.4317	21.5448	0.098321	0.456357	RALB	RALB_HUMAN
P11274	17.3353	17.2838	17.4656	17.3615	0.0937267	0.539853	BCR	BCR_HUMAN
P11279	20.0657	19.9262	19.5692	19.8537	0.256069	1.28978	LAMP1	LAMP1_HUMAN
P11310	18.4599	18.6039	18.5694	18.5444	0.075201	0.405519	ACADM	ACADM_HUMAN
P11362	14.7583	14.9389	14.9409	14.8793	0.104864	0.704762	FGFR1	FGFR1_HUMAN
P11387	20.4469	20.4295	20.4008	20.4257	0.0233	0.114072	TOP1	TOP1_HUMAN
P11388	20.3618	20.3571	20.4464	20.3884	0.0502257	0.246344	TOP2A	TOP2A_HUMAN
P11413	22.308	22.279	21.8431	22.1434	0.260445	1.17618	G6PD	G6PD_HUMAN
P11464	15.3706	15.3609	16.4517	15.7278	0.626968	3.98638	PSG1	PSG1_HUMAN
P11498	20.9095	20.8944	20.7053	20.8364	0.113768	0.546008	PC	PYC_HUMAN
P11586	23.5596	23.5299	23.252	23.4472	0.169675	0.723648	MTHFD1	C1TC_HUMAN
P11717	19.6322	19.539	19.5802	19.5838	0.0466681	0.238299	IGF2R	MPRI_HUMAN
P11766	20.8214	20.6742	20.3358	20.6104	0.248991	1.20808	ADH5	ADHX_HUMAN
P11802	16.8375	16.7538	16.8857	16.8257	0.0667211	0.396543	CDK4	CDK4_HUMAN
P11908	20.1021	20.0372	20.0315	20.0569	0.0392174	0.19553	PRPS2	PRPS2_HUMAN
P11940	22.6684	22.6587	22.5486	22.6252	0.0665635	0.2942	PABPC1	PABP1_HUMAN
P12004	19.8468	19.7325	19.8356	19.8049	0.0630087	0.318146	PCNA	PCNA_HUMAN
P12035	14.7693	14.4418	14.7333	14.6481	0.179589	1.22602	KRT3	K2C3_HUMAN
P12081	19.8231	19.758	19.7823	19.7878	0.0329021	0.166275	HARS1	HARS1_HUMAN
P12109	17.78	17.6966	17.6718	17.7161	0.056667	0.319862	COL6A1	CO6A1_HUMAN
P12110	16.2126	16.2177	16.1997	16.21	0.00927034	0.057189	COL6A2	CO6A2_HUMAN
P12111	17.9039	17.9708	18.0152	17.9633	0.0560483	0.312016	COL6A3	CO6A3_HUMAN
P12236	12.7174	12.033	12.5934	12.4479	0.364645	2.92936	SLC25A6	ADT3_HUMAN
P12259	15.6775	15.5638	15.8831	15.7081	0.161842	1.03031	F5	FA5_HUMAN
P12268	21.5177	21.4135	21.3262	21.4191	0.0959046	0.447752	IMPDH2	IMDH2_HUMAN
P12270	19.2475	19.2621	19.4738	19.3278	0.126631	0.655175	TPR	TPR_HUMAN
P12273	16.4115	16.5551	16.188	16.3849	0.184977	1.12895	PIP	PIP_HUMAN
P12277	18.1334	18.1719	18.3352	18.2135	0.107148	0.588287	CKB	KCRB_HUMAN
P12429	22.1316	22.1266	22.061	22.1064	0.0393774	0.178127	ANXA3	ANXA3_HUMAN
P12644	15.8543	15.8067	16.4316	16.0309	0.347838	2.1698	BMP4	BMP4_HUMAN
P12814	22.9226	22.9295	22.8579	22.9033	0.0394572	0.172277	ACTN1	ACTN1_HUMAN
P12830	13.2417	13.3969	13.4082	13.349	0.0930467	0.697033	CDH1	CADH1_HUMAN
P12931	22.7639	22.7733	22.5677	22.7017	0.11606	0.511239	SRC	SRC_HUMAN
P12955	16.6244	16.7087	16.3374	16.5568	0.194637	1.17557	PEPD	PEPD_HUMAN
P12956	21.9991	22.0718	21.9152	21.9954	0.0783303	0.356122	XRCC6	XRCC6_HUMAN
P13010	21.3744	21.4322	21.2296	21.3454	0.10439	0.489051	XRCC5	XRCC5_HUMAN
P13051	13.4555	13.3171	13.7748	13.5158	0.234741	1.73679	UNG	UNG_HUMAN
P13073	12.5829	12.9028	13.0551	12.8469	0.241025	1.87613	COX4I1	COX41_HUMAN
P13473	19.9905	20.2233	20.5138	20.2425	0.26219	1.29524	LAMP2	LAMP2_HUMAN
P13489	20.6915	20.584	20.2916	20.5224	0.206986	1.00859	RNH1	RINI_HUMAN
P13497	20.9714	20.9589	20.9594	20.9632	0.00707418	0.0337457	BMP1	BMP1_HUMAN
P13598	12.6166	12.4929	12.9298	12.6798	0.225231	1.7763	ICAM2	ICAM2_HUMAN
P13637	15.3104	15.275	15.1101	15.2318	0.106872	0.701636	ATP1A3	AT1A3_HUMAN
P13639	24.4673	24.4822	23.8792	24.2762	0.343927	1.41672	EEF2	EF2_HUMAN
P13645	27.1814	27.222	26.9181	27.1072	0.165028	0.608799	KRT10	K1C10_HUMAN
P13646	17.2646	17.5464	17.3206	17.3772	0.149209	0.858651	KRT13	K1C13_HUMAN
P13647	24.2796	24.2697	23.8664	24.1386	0.235805	0.97688	KRT5	K2C5_HUMAN
P13667	18.9527	18.8667	19.1707	18.9967	0.156718	0.824977	PDIA4	PDIA4_HUMAN
P13674	16.0203	15.8987	16.1582	16.0257	0.129853	0.810275	P4HA1	P4HA1_HUMAN
P13693	18.9794	19.0622	19.1911	19.0776	0.106713	0.559363	TPT1	TCTP_HUMAN
P13716	14.8521	14.9659	15.027	14.9483	0.0887716	0.593856	ALAD	HEM2_HUMAN
P13726	22.4254	22.3209	22.1939	22.3134	0.115963	0.519702	F3	TF_HUMAN
P13747	18.5568	18.4125	18.2049	18.3914	0.176861	0.961652	HLA-E	HLAE_HUMAN
P13797	22.53	22.5306	22.4778	22.5128	0.0302992	0.134586	PLS3	PLST_HUMAN
P13798	18.1399	18.1255	18.1388	18.1347	0.00800869	0.0441622	APEH	ACPH_HUMAN
P13804	19.2786	19.2143	19.3544	19.2824	0.0700853	0.363467	ETFA	ETFA_HUMAN
P13807	19.4812	19.4656	19.0892	19.3453	0.221915	1.14713	GYS1	GYS1_HUMAN
P13861	19.7687	19.6853	19.8356	19.7632	0.075332	0.381173	PRKAR2A	KAP2_HUMAN
P13928	16.5081	16.528	16.6985	16.5782	0.104665	0.631341	ANXA8	ANXA8_HUMAN
P13984	14.2199	14.0485	14.4994	14.2559	0.22762	1.59667	GTF2F2	T2FB_HUMAN
P13987	20.0163	19.6374	19.1165	19.5901	0.451759	2.30606	CD59	CD59_HUMAN
P13995	13.3062	13.3797	13.4427	13.3762	0.068289	0.510527	MTHFD2	MTDC_HUMAN
P14174	16.7456	16.8073	16.7447	16.7659	0.0358653	0.213919	MIF	MIF_HUMAN
P14209	14.0367	13.4706	14.1219	13.8764	0.354019	2.55123	CD99	CD99_HUMAN
P14314	16.8995	16.8097	17.1156	16.9416	0.15725	0.928186	PRKCSH	GLU2B_HUMAN
P14324	19.455	19.4436	18.872	19.2569	0.333365	1.73115	FDPS	FPPS_HUMAN
P14384	17.8574	17.9368	18.0987	17.9643	0.122961	0.684474	CPM	CBPM_HUMAN
P14550	17.9142	18.0799	18.1438	18.0459	0.118506	0.656688	AKR1A1	AK1A1_HUMAN
P14618	26.1864	26.2161	25.8278	26.0768	0.216143	0.828873	PKM	KPYM_HUMAN
P14621	15.6655	15.6655	15.6246	15.6519	0.0235921	0.15073	ACYP2	ACYP2_HUMAN
P14625	23.353	23.4838	23.2539	23.3636	0.115295	0.493482	HSP90B1	ENPL_HUMAN
P14635	17.0819	17.1496	17.2471	17.1595	0.083032	0.483883	CCNB1	CCNB1_HUMAN
P14649	13.204	12.9617	13.7277	13.2978	0.391509	2.94417	MYL6B	MYL6B_HUMAN
P14678	20.839	20.848	20.804	20.8304	0.0232571	0.11165	SNRPB	RSMB_HUMAN
P14735	18.9129	18.9089	18.9584	18.9267	0.0274881	0.145234	IDE	IDE_HUMAN
P14859	14.5607	14.459	14.8383	14.6193	0.196295	1.34271	POU2F1	PO2F1_HUMAN
P14866	21.4635	21.4252	21.0977	21.3288	0.201041	0.94258	HNRNPL	HNRPL_HUMAN
P14868	22.7536	22.6624	22.4494	22.6218	0.156142	0.69023	DARS1	SYDC_HUMAN
P14921	13.7268	13.7243	13.975	13.8087	0.14403	1.04304	ETS1	ETS1_HUMAN
P14923	22.3116	22.2807	22.0214	22.2046	0.159365	0.717713	JUP	PLAK_HUMAN
P15056	13.5538	13.7945	13.9929	13.7804	0.219892	1.59569	BRAF	BRAF_HUMAN
P15104	16.1152	16.0237	16.183	16.1073	0.0799425	0.496312	GLUL	GLNA_HUMAN
P15121	19.5086	19.4771	19.1389	19.3748	0.204916	1.05764	AKR1B1	ALDR_HUMAN
P15151	19.9789	19.7711	19.5138	19.7546	0.233002	1.17948	PVR	PVR_HUMAN
P15153	20.2287	20.1649	19.8477	20.0804	0.204072	1.01627	RAC2	RAC2_HUMAN
P15170	20.6201	20.6228	20.4439	20.5622	0.102517	0.498569	GSPT1	ERF3A_HUMAN
P15260	15.4049	15.2197	15.4691	15.3646	0.129488	0.842774	IFNGR1	INGR1_HUMAN
P15291	15.3593	15.5486	15.9237	15.6105	0.287236	1.84001	B4GALT1	B4GT1_HUMAN
P15311	23.2534	23.1812	22.973	23.1358	0.1456	0.629326	EZR	EZRI_HUMAN
P15374	18.6501	18.6039	18.9384	18.7308	0.181287	0.967858	UCHL3	UCHL3_HUMAN
P15407	14.0516	13.8025	14.0711	13.9751	0.149791	1.07184	FOSL1	FOSL1_HUMAN
P15408	13.73	12.914	13.9835	13.5425	0.558902	4.12703	FOSL2	FOSL2_HUMAN
P15509	16.6485	16.7636	17.1006	16.8375	0.234942	1.39535	CSF2RA	CSF2R_HUMAN
P15514	12.9	12.6194	12.8885	12.8027	0.15878	1.24021	AREG	AREG_HUMAN
P15529	20.8961	20.7952	20.1873	20.6262	0.383412	1.85886	CD46	MCP_HUMAN
P15531	22.9205	22.8945	22.8359	22.8836	0.043322	0.189314	NME1	NDKA_HUMAN
P15586	16.0199	15.8818	15.9925	15.9648	0.0730973	0.457866	GNS	GNS_HUMAN
P15692	16.4899	16.3518	16.0441	16.2953	0.228209	1.40046	VEGFA	VEGFA_HUMAN
P15735	15.3498	15.348	15.4822	15.3933	0.0769748	0.500053	PHKG2	PHKG2_HUMAN
P15880	21.4227	21.325	21.1433	21.297	0.141798	0.665814	RPS2	RS2_HUMAN
P15924	22.8539	22.8763	22.5619	22.764	0.175393	0.770484	DSP	DESP_HUMAN
P15927	17.8983	17.8547	17.704	17.819	0.101948	0.572129	RPA2	RFA2_HUMAN
P15941	16.7377	16.4018	16.5502	16.5632	0.168287	1.01603	MUC1	MUC1_HUMAN
P16035	17.1564	16.9757	16.9042	17.0121	0.130001	0.764169	TIMP2	TIMP2_HUMAN
P16070	23.2839	23.2467	22.9487	23.1598	0.183726	0.793296	CD44	CD44_HUMAN
P16083	16.3628	16.434	16.6182	16.4717	0.1318	0.80016	NQO2	NQO2_HUMAN
P16104	15.5616	15.7343	15.7176	15.6712	0.095234	0.607702	H2AX	H2AX_HUMAN
P16144	24.0833	24.0759	23.8635	24.0076	0.124821	0.519924	ITGB4	ITB4_HUMAN
P16152	20.4458	20.3803	20.5	20.442	0.059945	0.293244	CBR1	CBR1_HUMAN
P16157	16.6934	16.3747	16.8588	16.6423	0.246055	1.47849	ANK1	ANK1_HUMAN
P16219	14.0412	14.0267	14.2889	14.1189	0.147391	1.04392	ACADS	ACADS_HUMAN
P16220	15.5795	15.3625	15.7719	15.5713	0.204789	1.31517	CREB1	CREB1_HUMAN
P16278	19.7518	19.7648	19.6798	19.7321	0.0457954	0.232085	GLB1	BGAL_HUMAN
P16298	16.8788	16.8448	16.65	16.7912	0.123454	0.735231	PPP3CB	PP2BB_HUMAN
P16333	17.5353	17.3469	17.2222	17.3681	0.15764	0.907639	NCK1	NCK1_HUMAN
P16383	14.4095	14.2316	14.1831	14.2747	0.119178	0.834885	GCFC2	GCFC2_HUMAN
P16422	18.8253	18.8105	18.8531	18.8296	0.0216255	0.114848	EPCAM	EPCAM_HUMAN
P16435	17.559	17.4442	17.5852	17.5295	0.0750183	0.427956	POR	NCPR_HUMAN
P16591	17.0211	17.0243	17.1946	17.08	0.09927	0.581206	FER	FER_HUMAN
P16615	19.4183	19.4202	19.512	19.4502	0.0535702	0.275423	ATP2A2	AT2A2_HUMAN
P16870	12.8956	12.7483	13.0017	12.8819	0.127245	0.987783	CPE	CBPE_HUMAN
P16930	15.9643	15.9599	16.0316	15.9853	0.0401708	0.251299	FAH	FAAA_HUMAN
P16949	17.7569	17.5398	17.5944	17.6304	0.112935	0.64057	STMN1	STMN1_HUMAN
P16989	15.9865	15.8634	16.2539	16.0346	0.19965	1.24512	YBX3	YBOX3_HUMAN
P17096	21.2488	21.0287	21.1452	21.1409	0.110106	0.520821	HMGA1	HMGA1_HUMAN
P17174	19.8027	19.7157	19.8164	19.7783	0.0545788	0.275954	GOT1	AATC_HUMAN
P17181	14.7956	14.7319	15.0943	14.8739	0.19347	1.30073	IFNAR1	INAR1_HUMAN
P17252	20.3037	20.3293	20.4087	20.3472	0.0547249	0.268955	PRKCA	KPCA_HUMAN
P17275	13.4719	13.3255	13.6285	13.4753	0.151538	1.12456	JUNB	JUNB_HUMAN
P17301	24.8163	24.915	24.6458	24.7924	0.136161	0.549207	ITGA2	ITA2_HUMAN
P17405	12.3308	12.2335	12.5126	12.359	0.141689	1.14645	SMPD1	ASM_HUMAN
P17480	13.8734	14.1321	14.1677	14.0577	0.160654	1.14281	UBTF	UBF1_HUMAN
P17535	13.5768	13.6664	13.6009	13.6147	0.0464017	0.340821	JUND	JUND_HUMAN
P17612	20.4623	20.4288	20.2049	20.3653	0.139936	0.68713	PRKACA	KAPCA_HUMAN
P17655	21.9479	21.9629	21.7816	21.8975	0.100626	0.459532	CAPN2	CAN2_HUMAN
P17706	17.9936	17.9873	18.3521	18.111	0.208799	1.15288	PTPN2	PTN2_HUMAN
P17812	21.7178	21.6178	21.4577	21.5978	0.131204	0.60749	CTPS1	PYRG1_HUMAN
P17844	20.5479	20.491	20.3354	20.4581	0.110043	0.537895	DDX5	DDX5_HUMAN
P17858	20.5834	20.5567	20.4395	20.5265	0.0765131	0.372752	PFKL	PFKAL_HUMAN
P17900	14.3614	13.8317	14.4049	14.1993	0.31914	2.24757	GM2A	SAP3_HUMAN
P17931	20.6642	20.6137	20.6347	20.6375	0.0253726	0.122944	LGALS3	LEG3_HUMAN
P17936	17.7699	17.7767	17.9125	17.8197	0.0804709	0.451583	IGFBP3	IBP3_HUMAN
P17980	22.0687	22.1201	21.9386	22.0425	0.0935753	0.424523	PSMC3	PRS6A_HUMAN
P17987	22.2235	22.165	21.8692	22.0859	0.18994	0.860006	TCP1	TCPA_HUMAN
P18031	20.0739	20.1527	20.0788	20.1018	0.0441547	0.219656	PTPN1	PTN1_HUMAN
P18074	17.0712	17.1498	17.2352	17.1521	0.0820434	0.47833	ERCC2	ERCC2_HUMAN
P18077	19.3942	19.3604	18.6849	19.1465	0.400066	2.0895	RPL35A	RL35A_HUMAN
P18084	20.7868	20.7701	20.6226	20.7265	0.0903882	0.4361	ITGB5	ITB5_HUMAN
P18085	23.7335	23.749	23.684	23.7221	0.0339488	0.14311	ARF4	ARF4_HUMAN
P18124	22.3437	22.3623	22.0971	22.2677	0.148034	0.664792	RPL7	RL7_HUMAN
P18206	22.6135	22.5646	22.4648	22.5476	0.0757995	0.336175	VCL	VINC_HUMAN
P18428	14.4696	15.3326	14.8337	14.8786	0.433276	2.91207	LBP	LBP_HUMAN
P18433	21.1122	21.1292	21.0616	21.101	0.0351888	0.166764	PTPRA	PTPRA_HUMAN
P18440	16.6143	16.6769	16.71	16.6671	0.04858	0.291473	NAT1	ARY1_HUMAN
P18583	17.1625	17.0744	17.1198	17.1189	0.0440945	0.257578	SON	SON_HUMAN
P18615	13.1242	12.7752	13.3172	13.0722	0.274688	2.10131	NELFE	NELFE_HUMAN
P18621	20.0211	20.1769	20.2943	20.1641	0.137071	0.679778	RPL17	RL17_HUMAN
P18669	21.2099	21.2713	21.1461	21.2091	0.0626014	0.295163	PGAM1	PGAM1_HUMAN
P18754	20.7139	20.6132	20.437	20.588	0.14016	0.680786	RCC1	RCC1_HUMAN
P18827	17.9088	17.7555	18.1413	17.9352	0.194233	1.08297	SDC1	SDC1_HUMAN
P18858	17.4668	17.4045	17.6371	17.5028	0.120432	0.68807	LIG1	DNLI1_HUMAN
P18887	15.1458	15.0692	15.5123	15.2424	0.236854	1.55391	XRCC1	XRCC1_HUMAN
P19013	17.027	16.8672	16.3387	16.7443	0.360211	2.15125	KRT4	K2C4_HUMAN
P19075	18.7255	18.7286	17.3984	18.2841	0.767098	4.19543	TSPAN8	TSN8_HUMAN
P19174	19.2202	19.2467	19.3263	19.2644	0.055206	0.28657	PLCG1	PLCG1_HUMAN
P19256	19.9777	19.6999	18.9688	19.5488	0.521108	2.66568	CD58	LFA3_HUMAN
P19338	22.5014	22.3783	21.9475	22.2758	0.290844	1.30565	NCL	NUCL_HUMAN
P19367	19.0981	19.1221	19.0199	19.08	0.0534126	0.27994	HK1	HXK1_HUMAN
P19387	17.5396	17.4462	17.6407	17.5421	0.0972498	0.554378	POLR2C	RPB3_HUMAN
P19388	17.3276	17.4062	17.3232	17.3523	0.0466881	0.26906	POLR2E	RPAB1_HUMAN
P19438	15.8	15.2706	15.6887	15.5864	0.27915	1.79098	TNFRSF1A	TNR1A_HUMAN
P19440	20.8595	20.8373	20.883	20.8599	0.0228174	0.109384	GGT1	GGT1_HUMAN
P19447	17.1312	17.2087	17.2875	17.2091	0.0781451	0.45409	ERCC3	ERCC3_HUMAN
P19474	17.4342	17.4161	17.4366	17.429	0.0112112	0.064325	TRIM21	RO52_HUMAN
P19525	18.8689	18.9143	18.8986	18.8939	0.0230371	0.121928	EIF2AK2	E2AK2_HUMAN
P19623	21.3458	21.3831	21.1967	21.3085	0.0986118	0.462781	SRM	SPEE_HUMAN
P19634	17.0541	17.0903	17.1827	17.109	0.0663395	0.387746	SLC9A1	SL9A1_HUMAN
P19652	16.0161	15.9496	16.2307	16.0655	0.146898	0.914368	ORM2	A1AG2_HUMAN
P19784	16.1218	16.0903	16.4684	16.2268	0.209803	1.29294	CSNK2A2	CSK22_HUMAN
P19823	17.2077	17.215	17.1528	17.1918	0.0339911	0.197717	ITIH2	ITIH2_HUMAN
P19838	17.7003	17.7428	17.9989	17.814	0.161568	0.906971	NFKB1	NFKB1_HUMAN
P19883	15.6478	15.4939	15.8184	15.6534	0.162277	1.03669	FST	FST_HUMAN
P19971	17.4657	17.4449	17.7416	17.5507	0.165631	0.943729	TYMP	TYPH_HUMAN
P20020	24.1227	24.1334	23.9218	24.0593	0.119172	0.495324	ATP2B1	AT2B1_HUMAN
P20036	13.5953	13.7495	13.8663	13.737	0.135909	0.989365	HLA-DPA1	DPA1_HUMAN
P20042	20.9729	20.9104	20.7152	20.8662	0.134421	0.644204	EIF2S2	IF2B_HUMAN
P20073	20.6603	20.6381	20.4031	20.5671	0.142515	0.692925	ANXA7	ANXA7_HUMAN
P20226	14.535	14.4125	14.8863	14.6112	0.245933	1.68317	TBP	TBP_HUMAN
P20248	14.9733	15.0704	14.8771	14.9736	0.0966475	0.645453	CCNA2	CCNA2_HUMAN
P20273	16.8838	16.8191	17.0964	16.9331	0.14508	0.856786	CD22	CD22_HUMAN
P20290	15.209	14.9074	15.3232	15.1466	0.214805	1.41818	BTF3	BTF3_HUMAN
P20336	14.0111	13.7884	13.9818	13.9271	0.121028	0.869008	RAB3A	RAB3A_HUMAN
P20338	19.485	19.44	19.3964	19.4405	0.0442981	0.227866	RAB4A	RAB4A_HUMAN
P20339	19.2425	18.9676	18.6316	18.9473	0.305945	1.61472	RAB5A	RAB5A_HUMAN
P20340	22.2648	22.2634	22.2018	22.2433	0.0359775	0.161745	RAB6A	RAB6A_HUMAN
P20585	16.2751	15.9876	16.3283	16.197	0.183268	1.1315	MSH3	MSH3_HUMAN
P20618	19.2646	19.1016	19.3632	19.2431	0.132089	0.686423	PSMB1	PSB1_HUMAN
P20645	16.7702	16.7041	16.3136	16.596	0.246738	1.48674	M6PR	MPRD_HUMAN
P20700	18.6433	18.5305	18.793	18.6556	0.131672	0.705803	LMNB1	LMNB1_HUMAN
P20810	18.345	18.2128	18.4396	18.3325	0.113896	0.621278	CAST	ICAL_HUMAN
P20839	16.0697	16.0995	16.098	16.0891	0.0167791	0.104289	IMPDH1	IMDH1_HUMAN
P20908	20.3248	20.2018	20.0598	20.1955	0.132638	0.656774	COL5A1	CO5A1_HUMAN
P20930	18.3784	18.2945	18.3521	18.3417	0.0429373	0.234097	FLG	FILA_HUMAN
P20936	19.4646	19.5585	19.6038	19.5423	0.0710013	0.363321	RASA1	RASA1_HUMAN
P21127	19.2315	19.2646	19.3727	19.2896	0.0738054	0.382618	CDK11B	CD11B_HUMAN
P21266	20.4825	20.4645	20.3132	20.4201	0.0929587	0.455232	GSTM3	GSTM3_HUMAN
P21281	19.119	19.0851	19.0656	19.0899	0.0270243	0.141564	ATP6V1B2	VATB2_HUMAN
P21283	18.6483	18.635	18.7125	18.6652	0.0414361	0.221996	ATP6V1C1	VATC1_HUMAN
P21291	18.9676	19.0287	18.8904	18.9622	0.069332	0.365632	CSRP1	CSRP1_HUMAN
P21333	24.4302	24.3377	24.1407	24.3029	0.147884	0.608505	FLNA	FLNA_HUMAN
P21399	19.9368	20.018	19.9072	19.954	0.0573725	0.287524	ACO1	ACOHC_HUMAN
P21462	15.5314	15.5919	15.5765	15.5666	0.0314401	0.201971	FPR1	FPR1_HUMAN
P21579	19.1644	19.1517	19.3202	19.2121	0.0938157	0.488316	SYT1	SYT1_HUMAN
P21580	10.943	10.5027	11.2126	10.8861	0.358375	3.29205	TNFAIP3	TNAP3_HUMAN
P21589	23.4506	23.6572	23.7374	23.6151	0.147955	0.626526	NT5E	5NTD_HUMAN
P21731	14.5177	14.497	15.5632	14.8593	0.609692	4.10309	TBXA2R	TA2R_HUMAN
P21741	14.4446	14.361	14.5368	14.4475	0.0879228	0.608569	MDK	MK_HUMAN
P21796	15.8173	15.7996	15.8756	15.8308	0.0397415	0.251038	VDAC1	VDAC1_HUMAN
P21912	17.0232	16.9963	17.2242	17.0812	0.124515	0.728957	SDHB	SDHB_HUMAN
P21926	20.5352	20.484	20.8442	20.6212	0.194862	0.944962	CD9	CD9_HUMAN
P21964	15.3119	15.4976	15.4137	15.4077	0.0930084	0.603648	COMT	COMT_HUMAN
P21980	22.2204	22.3216	22.1731	22.2384	0.075843	0.341045	TGM2	TGM2_HUMAN
P22033	15.277	15.1732	15.5577	15.336	0.198904	1.29698	MMUT	MUTA_HUMAN
P22059	19.1087	19.0022	19.1269	19.0793	0.067371	0.353111	OSBP	OSBP1_HUMAN
P22061	19.941	19.8303	19.5701	19.7804	0.190389	0.96251	PCMT1	PIMT_HUMAN
P22087	19.5182	19.5053	19.2976	19.4403	0.123821	0.63693	FBL	FBRL_HUMAN
P22102	21.482	21.401	21.4664	21.4498	0.0429753	0.200353	GART	PUR2_HUMAN
P22234	21.1199	21.1441	20.989	21.0843	0.0834304	0.395699	PAICS	PUR6_HUMAN
P22307	14.5247	14.4664	14.7378	14.5763	0.14285	0.980013	SCP2	SCP2_HUMAN
P22314	22.8859	22.9226	22.859	22.8891	0.0319346	0.139519	UBA1	UBA1_HUMAN
P22392	21.6074	21.5763	21.2769	21.4869	0.182516	0.84943	NME2	NDKB_HUMAN
P22413	22.8604	22.8805	22.4734	22.7381	0.229463	1.00916	ENPP1	ENPP1_HUMAN
P22415	13.8214	13.7601	14.092	13.8912	0.176656	1.27172	USF1	USF1_HUMAN
P22528	16.3949	16.4471	16.6227	16.4883	0.119307	0.723589	SPRR1B	SPR1B_HUMAN
P22570	17.7385	17.5899	17.8257	17.718	0.119236	0.672966	FDXR	ADRO_HUMAN
P22626	21.6428	21.5729	21.4742	21.5633	0.0847262	0.392918	HNRNPA2B1	ROA2_HUMAN
P22670	14.2283	14.2837	14.5286	14.3469	0.159806	1.11387	RFX1	RFX1_HUMAN
P22676	18.1671	18.1269	18.3831	18.2257	0.137777	0.755948	CALB2	CALB2_HUMAN
P22681	16.8451	16.8558	16.866	16.8556	0.0104226	0.0618344	CBL	CBL_HUMAN
P22692	17.4182	17.1898	17.2687	17.2922	0.116027	0.670977	IGFBP4	IBP4_HUMAN
P22694	20.4212	20.3708	20.1728	20.3216	0.131263	0.64593	PRKACB	KAPCB_HUMAN
P22732	12.3871	12.2088	12.6755	12.4238	0.23551	1.89563	SLC2A5	GTR5_HUMAN
P22735	17.9264	18.12	18.4427	18.1631	0.260851	1.43616	TGM1	TGM1_HUMAN
P22794	16.9464	17.033	17.3052	17.0949	0.187199	1.09506	EVI2A	EVI2A_HUMAN
P22830	14.8587	14.8033	15.05	14.904	0.129414	0.86832	FECH	HEMH_HUMAN
P23193	14.6005	14.4717	14.6276	14.5666	0.0833144	0.571956	TCEA1	TCEA1_HUMAN
P23229	24.4562	24.2856	24.2983	24.3467	0.0950407	0.390364	ITGA6	ITA6_HUMAN
P23246	20.0376	20.0006	20.1887	20.0757	0.0996069	0.496158	SFPQ	SFPQ_HUMAN
P23258	19.8033	19.8525	19.8382	19.8313	0.0253154	0.127654	TUBG1	TBG1_HUMAN
P23284	19.6281	19.532	19.833	19.6644	0.153754	0.781889	PPIB	PPIB_HUMAN
P23352	18.3936	18.2968	18.0776	18.256	0.161916	0.886922	ANOS1	KALM_HUMAN
P23368	18.7782	18.7299	18.6739	18.7273	0.0522263	0.278878	ME2	MAOM_HUMAN
P23381	18.9794	19.1457	19.1618	19.0957	0.10098	0.528811	WARS1	SYWC_HUMAN
P23396	23.2347	23.1597	23.0781	23.1575	0.078364	0.338396	RPS3	RS3_HUMAN
P23443	14.8739	14.5466	15.3548	14.9251	0.406532	2.72381	RPS6KB1	KS6B1_HUMAN
P23458	20.5793	20.5677	20.6099	20.5856	0.0218427	0.106107	JAK1	JAK1_HUMAN
P23469	19.1234	19.2266	19.517	19.289	0.204088	1.05806	PTPRE	PTPRE_HUMAN
P23470	19.9264	19.9164	19.8405	19.8944	0.0469638	0.236065	PTPRG	PTPRG_HUMAN
P23490	15.0342	14.7813	14.9468	14.9208	0.128427	0.860725	LORICRIN	LORI_HUMAN
P23497	13.981	14.0371	14.2296	14.0826	0.130366	0.925727	SP100	SP100_HUMAN
P23526	22.5655	22.4255	22.1062	22.3657	0.235413	1.05256	AHCY	SAHH_HUMAN
P23528	23.1661	23.1306	23.0841	23.127	0.0411222	0.177811	CFL1	COF1_HUMAN
P23588	16.6703	16.6156	16.1995	16.4951	0.257495	1.56104	EIF4B	IF4B_HUMAN
P23610	15.2853	15.1106	15.6061	15.334	0.251295	1.63881	F8A1	HAP40_HUMAN
P23634	20.8521	20.8625	20.4714	20.7287	0.222845	1.07506	ATP2B4	AT2B4_HUMAN
P23743	15.3186	15.1493	15.3724	15.2801	0.116422	0.761916	DGKA	DGKA_HUMAN
P23786	17.2946	17.0741	17.5145	17.2944	0.220225	1.27339	CPT2	CPT2_HUMAN
P23919	19.2079	19.2094	19.2194	19.2122	0.00624992	0.0325309	DTYMK	KTHY_HUMAN
P23921	18.2424	18.1981	18.4126	18.2844	0.113275	0.619519	RRM1	RIR1_HUMAN
P24347	15.1514	15.2591	15.3268	15.2457	0.0884605	0.580231	MMP11	MMP11_HUMAN
P24385	13.1289	12.8263	13.0792	13.0115	0.162289	1.24728	CCND1	CCND1_HUMAN
P24386	16.5775	16.3691	16.5477	16.4981	0.1127	0.683111	CHM	RAE1_HUMAN
P24390	17.5253	17.5772	17.3001	17.4676	0.147303	0.843297	KDELR1	ERD21_HUMAN
P24394	13.9727	14.0761	14.2982	14.1157	0.16634	1.17841	IL4R	IL4RA_HUMAN
P24468	14.7153	14.6747	14.8911	14.7604	0.115049	0.779448	NR2F2	COT2_HUMAN
P24530	13.6096	13.7413	13.8934	13.7481	0.142011	1.03295	EDNRB	EDNRB_HUMAN
P24534	19.6989	19.6892	19.969	19.7857	0.158838	0.80279	EEF1B2	EF1B_HUMAN
P24666	17.753	17.7792	17.7257	17.7526	0.0267564	0.150718	ACP1	PPAC_HUMAN
P24752	20.7333	20.6865	20.476	20.6319	0.137073	0.664371	ACAT1	THIL_HUMAN
P24821	21.1932	21.1847	21.1243	21.1674	0.0376102	0.17768	TNC	TENA_HUMAN
P24844	20.9891	21.0575	20.888	20.9782	0.0852555	0.4064	MYL9	MYL9_HUMAN
P24863	13.5188	13.3934	13.5678	13.4933	0.0899763	0.666821	CCNC	CCNC_HUMAN
P24928	19.3115	19.3848	19.3842	19.3602	0.0421501	0.217716	POLR2A	RPB1_HUMAN
P24941	18.8098	18.7699	18.6984	18.7594	0.0564258	0.300787	CDK2	CDK2_HUMAN
P25098	17.9139	17.885	17.9898	17.9296	0.0541541	0.302037	GRK2	ARBK1_HUMAN
P25116	14.9548	14.8909	15.0758	14.9738	0.093888	0.627015	F2R	PAR1_HUMAN
P25205	19.4592	19.4071	19.4461	19.4374	0.0271056	0.139451	MCM3	MCM3_HUMAN
P25208	13.091	13.1368	13.097	13.1083	0.0248533	0.1896	NFYB	NFYB_HUMAN
P25311	18.6632	18.6756	18.4535	18.5974	0.124832	0.671229	AZGP1	ZA2G_HUMAN
P25325	19.4289	19.3311	19.3521	19.3707	0.0514638	0.265679	MPST	THTM_HUMAN
P25398	19.8067	19.6005	19.8117	19.7396	0.120492	0.610404	RPS12	RS12_HUMAN
P25445	15.5359	15.5888	15.6004	15.575	0.034398	0.220854	FAS	TNR6_HUMAN
P25490	15.2497	15.1539	15.5402	15.3146	0.201122	1.31327	YY1	TYY1_HUMAN
P25685	20.1904	20.1319	20.2889	20.2037	0.079327	0.392636	DNAJB1	DNJB1_HUMAN
P25686	19.6735	19.5976	19.536	19.6024	0.068904	0.351508	DNAJB2	DNJB2_HUMAN
P25705	18.6929	18.6315	18.8978	18.7407	0.139462	0.744168	ATP5F1A	ATPA_HUMAN
P25786	20.6671	20.61	20.0794	20.4522	0.324101	1.58468	PSMA1	PSA1_HUMAN
P25787	18.2982	18.3612	18.2116	18.2903	0.0750649	0.410408	PSMA2	PSA2_HUMAN
P25788	19.4297	19.3733	19.3238	19.3756	0.0530145	0.273615	PSMA3	PSA3_HUMAN
P25789	18.7456	18.5485	18.9118	18.7353	0.181844	0.970594	PSMA4	PSA4_HUMAN
P25815	15.1689	15.2406	15.0981	15.1692	0.071251	0.469709	S100P	S100P_HUMAN
P25942	14.5386	14.112	14.5487	14.3997	0.249256	1.73097	CD40	TNR5_HUMAN
P26006	24.9171	24.9429	24.692	24.8507	0.137985	0.555257	ITGA3	ITA3_HUMAN
P26012	12.1725	12.4264	12.3138	12.3042	0.127205	1.03383	ITGB8	ITB8_HUMAN
P26022	17.5858	17.6944	17.8234	17.7012	0.118992	0.672224	PTX3	PTX3_HUMAN
P26038	26.3277	26.2785	26.1524	26.2529	0.0903849	0.344286	MSN	MOES_HUMAN
P26045	15.0426	15.1513	15.1676	15.1205	0.0679436	0.449348	PTPN3	PTN3_HUMAN
P26196	20.2854	20.28	20.2601	20.2752	0.0133411	0.0658001	DDX6	DDX6_HUMAN
P26358	18.4869	18.4839	18.5365	18.5025	0.0295572	0.159748	DNMT1	DNMT1_HUMAN
P26368	18.4466	18.5148	18.4541	18.4719	0.037349	0.202194	U2AF2	U2AF2_HUMAN
P26373	21.3554	21.2998	21.0661	21.2404	0.153501	0.722684	RPL13	RL13_HUMAN
P26374	17.892	17.7504	17.9849	17.8758	0.118113	0.660742	CHML	RAE2_HUMAN
P26440	17.6742	17.5581	17.6539	17.6287	0.0619735	0.351548	IVD	IVD_HUMAN
P26447	20.9899	20.9554	20.9354	20.9602	0.0275977	0.131667	S100A4	S10A4_HUMAN
P26572	14.997	15.1128	15.0484	15.0527	0.0580199	0.385444	MGAT1	MGAT1_HUMAN
P26583	16.5046	16.5014	16.3373	16.4478	0.0957064	0.581881	HMGB2	HMGB2_HUMAN
P26599	19.592	19.4926	19.3802	19.4883	0.10595	0.543658	PTBP1	PTBP1_HUMAN
P26639	21.7611	21.7036	21.6953	21.72	0.0358228	0.16493	TARS1	SYTC_HUMAN
P26640	23.1355	23.0911	22.6276	22.9514	0.281305	1.22565	VARS1	SYVC_HUMAN
P26641	23.0111	22.9848	22.6719	22.8893	0.188742	0.824588	EEF1G	EF1G_HUMAN
P26885	14.4379	14.5133	14.4469	14.466	0.0412131	0.284895	FKBP2	FKBP2_HUMAN
P27037	12.8082	12.8292	13.1647	12.934	0.200025	1.5465	ACVR2A	AVR2A_HUMAN
P27105	19.9902	19.9386	20.04	19.9896	0.0507144	0.253704	STOM	STOM_HUMAN
P27144	17.8895	18.0347	17.8537	17.926	0.0958909	0.534927	AK4	KAD4_HUMAN
P27348	23.2096	23.1154	22.8625	23.0625	0.179511	0.778368	YWHAQ	1433T_HUMAN
P27361	20.3002	20.2978	20.2325	20.2768	0.0383855	0.189307	MAPK3	MK03_HUMAN
P27448	18.8888	18.8187	18.8649	18.8574	0.0356285	0.188936	MARK3	MARK3_HUMAN
P27482	13.716	13.2412	13.5254	13.4942	0.238913	1.77049	CALML3	CALL3_HUMAN
P27487	16.435	16.3787	16.406	16.4066	0.0281678	0.171687	DPP4	DPP4_HUMAN
P27635	21.7826	21.7371	21.4466	21.6554	0.1823	0.84182	RPL10	RL10_HUMAN
P27658	16.0022	16.029	16.1646	16.0653	0.0870689	0.54197	COL8A1	CO8A1_HUMAN
P27694	20.1084	20.0883	20.1324	20.1097	0.0220702	0.109749	RPA1	RFA1_HUMAN
P27695	18.4327	18.3184	18.3257	18.3589	0.0640062	0.348638	APEX1	APEX1_HUMAN
P27701	21.659	21.6634	21.3423	21.5549	0.184114	0.854161	CD82	CD82_HUMAN
P27707	18.6502	18.5752	18.6176	18.6143	0.0376268	0.202139	DCK	DCK_HUMAN
P27708	22.6831	22.6817	22.4872	22.6174	0.112689	0.498239	CAD	PYR1_HUMAN
P27797	18.0769	18.2058	18.1081	18.1303	0.0672641	0.371004	CALR	CALR_HUMAN
P27815	16.2512	16.1899	16.0863	16.1758	0.083323	0.51511	PDE4A	PDE4A_HUMAN
P27816	18.9544	18.6731	19.3795	19.0023	0.35563	1.87151	MAP4	MAP4_HUMAN
P27824	18.8764	18.8609	19.021	18.9194	0.0883091	0.466764	CANX	CALX_HUMAN
P27986	15.0692	14.7578	15.2823	15.0364	0.263805	1.75444	PIK3R1	P85A_HUMAN
P28062	17.3735	17.5093	17.6777	17.5202	0.152347	0.869551	PSMB8	PSB8_HUMAN
P28065	16.6161	16.5429	16.7118	16.6236	0.0847242	0.509663	PSMB9	PSB9_HUMAN
P28066	19.6735	19.5119	19.6021	19.5958	0.0809876	0.413291	PSMA5	PSA5_HUMAN
P28068	12.2185	12.1954	12.3418	12.2519	0.07869	0.642268	HLA-DMB	DMB_HUMAN
P28070	20.0019	20.0096	19.9045	19.972	0.0586061	0.293441	PSMB4	PSB4_HUMAN
P28072	18.9272	18.8622	18.4159	18.7351	0.27836	1.48577	PSMB6	PSB6_HUMAN
P28074	19.7337	19.6766	19.1889	19.5331	0.299387	1.53272	PSMB5	PSB5_HUMAN
P28161	20.1744	20.1544	19.9957	20.1081	0.097916	0.486947	GSTM2	GSTM2_HUMAN
P28288	13.9706	13.7368	13.9185	13.8753	0.122738	0.884577	ABCD3	ABCD3_HUMAN
P28290	12.3985	12.2817	12.6195	12.4332	0.171536	1.37965	ITPRID2	ITPI2_HUMAN
P28300	16.532	16.2116	16.4394	16.3943	0.16491	1.0059	LOX	LYOX_HUMAN
P28331	16.1053	15.9593	16.2663	16.1103	0.153529	0.952985	NDUFS1	NDUS1_HUMAN
P28340	20.1451	20.214	19.2521	19.8704	0.536554	2.70027	POLD1	DPOD1_HUMAN
P28370	16.5461	16.3364	16.8149	16.5658	0.239877	1.44803	SMARCA1	SMCA1_HUMAN
P28482	18.9091	18.9553	18.9204	18.9283	0.0240859	0.127249	MAPK1	MK01_HUMAN
P28676	15.7202	15.6293	15.8031	15.7175	0.0869337	0.553101	GCA	GRAN_HUMAN
P28702	16.5439	16.753	16.8328	16.7099	0.149209	0.892939	RXRB	RXRB_HUMAN
P28827	19.7917	19.8147	19.8474	19.8179	0.0279968	0.14127	PTPRM	PTPRM_HUMAN
P28838	20.7432	20.659	20.6779	20.6934	0.0441673	0.213437	LAP3	AMPL_HUMAN
P29034	16.647	16.6014	16.3274	16.5253	0.172837	1.0459	S100A2	S10A2_HUMAN
P29083	13.4622	13.7018	13.5434	13.5692	0.12187	0.898139	GTF2E1	T2EA_HUMAN
P29084	12.5265	12.114	12.973	12.5378	0.429623	3.42662	GTF2E2	T2EB_HUMAN
P29144	20.0278	19.9829	19.7945	19.9351	0.123833	0.621182	TPP2	TPP2_HUMAN
P29218	17.5947	17.5439	17.2946	17.4777	0.160624	0.919022	IMPA1	IMPA1_HUMAN
P29279	21.915	21.9613	21.6744	21.8502	0.154033	0.704951	CCN2	CCN2_HUMAN
P29317	24.3172	24.3397	24.0281	24.2284	0.173783	0.717273	EPHA2	EPHA2_HUMAN
P29323	20.378	20.3433	20.4206	20.3806	0.0387337	0.190052	EPHB2	EPHB2_HUMAN
P29353	17.6955	17.7855	17.9581	17.813	0.133445	0.749143	SHC1	SHC1_HUMAN
P29372	17.7463	17.779	17.7972	17.7742	0.0257776	0.145029	MPG	3MG_HUMAN
P29374	11.2594	11.2445	11.5594	11.3545	0.177648	1.56457	ARID4A	ARI4A_HUMAN
P29401	21.049	20.9851	20.7573	20.9305	0.153309	0.732469	TKT	TKT_HUMAN
P29508	19.1296	18.9533	19.1634	19.0821	0.112822	0.591248	SERPINB3	SPB3_HUMAN
P29558	15.1266	14.9713	14.8901	14.996	0.120162	0.801292	RBMS1	RBMS1_HUMAN
P29590	16.9005	16.7357	16.9883	16.8748	0.128214	0.759796	PML	PML_HUMAN
P29597	19.001	19.0664	19.0212	19.0295	0.0334922	0.176001	TYK2	TYK2_HUMAN
P29692	19.8931	19.803	20.0932	19.9298	0.148516	0.745196	EEF1D	EF1D_HUMAN
P29728	15.6534	15.6109	15.7945	15.6863	0.0961453	0.612927	OAS2	OAS2_HUMAN
P29966	22.9192	22.8602	22.1038	22.6277	0.454709	2.00952	MARCKS	MARCS_HUMAN
P29992	22.6213	22.6669	22.5998	22.6293	0.0342176	0.151209	GNA11	GNA11_HUMAN
P30038	15.9322	16.0314	15.9669	15.9768	0.0503459	0.315119	ALDH4A1	AL4A1_HUMAN
P30040	18.2751	18.1153	18.537	18.3091	0.212926	1.16295	ERP29	ERP29_HUMAN
P30041	21.4719	21.5457	21.4582	21.4919	0.04708	0.219059	PRDX6	PRDX6_HUMAN
P30043	19.0689	19.1016	19.04	19.0702	0.0308131	0.161578	BLVRB	BLVRB_HUMAN
P30044	19.2287	19.2491	19.517	19.3316	0.160896	0.832292	PRDX5	PRDX5_HUMAN
P30046	16.5476	16.5806	16.8228	16.6503	0.15023	0.902263	DDT	DOPD_HUMAN
P30048	17.1579	17.004	17.1082	17.09	0.0785432	0.459585	PRDX3	PRDX3_HUMAN
P30050	21.4346	21.485	21.2755	21.3984	0.109361	0.511073	RPL12	RL12_HUMAN
P30084	15.189	15.3663	15.3067	15.2874	0.0902199	0.59016	ECHS1	ECHM_HUMAN
P30085	19.3471	19.4457	19.452	19.4149	0.0588159	0.302942	CMPK1	KCY_HUMAN
P30086	18.5097	18.5847	18.6867	18.5937	0.0888508	0.477854	PEBP1	PEBP1_HUMAN
P30101	20.3117	20.2537	20.311	20.2921	0.0332993	0.1641	PDIA3	PDIA3_HUMAN
P30153	21.5899	21.6105	21.064	21.4214	0.309728	1.44588	PPP2R1A	2AAA_HUMAN
P30154	17.6006	17.6138	17.7713	17.6619	0.0949792	0.537763	PPP2R1B	2AAB_HUMAN
P30260	17.8209	17.7017	17.9448	17.8225	0.121561	0.682064	CDC27	CDC27_HUMAN
P30307	12.0077	11.7542	12.4163	12.0594	0.33403	2.76987	CDC25C	MPIP3_HUMAN
P30408	19.7422	19.9517	19.7641	19.8193	0.11515	0.581	TM4SF1	T4S1_HUMAN
P30419	19.5583	19.6317	19.6458	19.6119	0.0470152	0.239728	NMT1	NMT1_HUMAN
P30519	15.7203	15.6221	15.657	15.6665	0.0497426	0.31751	HMOX2	HMOX2_HUMAN
P30520	20.4252	20.4696	20.3734	20.4227	0.04813	0.235668	ADSS2	PURA2_HUMAN
P30530	20.2706	20.2717	20.2673	20.2699	0.0023205	0.011448	AXL	UFO_HUMAN
P30566	18.5496	18.5257	18.4877	18.521	0.031229	0.168614	ADSL	PUR8_HUMAN
P30613	13.6879	13.9184	13.7436	13.7833	0.12024	0.872363	PKLR	KPYR_HUMAN
P30622	18.0406	17.9025	18.1693	18.0375	0.133402	0.739584	CLIP1	CLIP1_HUMAN
P30626	18.5839	18.6063	18.11	18.4334	0.280308	1.52065	SRI	SORCN_HUMAN
P30679	18.6453	18.5974	18.7182	18.6536	0.0608107	0.325999	GNA15	GNA15_HUMAN
P30740	20.7983	20.7923	20.7973	20.796	0.00319983	0.0153868	SERPINB1	ILEU_HUMAN
P30825	20.1108	20.046	19.7337	19.9635	0.201676	1.01022	SLC7A1	CTR1_HUMAN
P30837	17.0331	17.0955	17.2553	17.1279	0.114589	0.669017	ALDH1B1	AL1B1_HUMAN
P30874	11.3202	11.2951	11.4889	11.3681	0.105385	0.927026	SSTR2	SSR2_HUMAN
P30876	19.2419	19.1616	19.0887	19.164	0.0766269	0.399847	POLR2B	RPB2_HUMAN
P31025	17.9315	17.4993	17.9352	17.7887	0.250594	1.40873	LCN1	LCN1_HUMAN
P31040	18.7765	18.8063	18.4429	18.6752	0.201758	1.08035	SDHA	SDHA_HUMAN
P31146	14.3832	14.3017	14.6087	14.4312	0.159031	1.102	CORO1A	COR1A_HUMAN
P31150	19.3645	19.3684	19.3978	19.3769	0.0182066	0.0939601	GDI1	GDIA_HUMAN
P31151	18.1655	18.036	18.1758	18.1258	0.0778945	0.429745	S100A7	S10A7_HUMAN
P31152	14.9404	14.9251	14.9897	14.9517	0.0337515	0.225736	MAPK4	MK04_HUMAN
P31153	19.1042	19.1696	19.0253	19.0997	0.0722314	0.378181	MAT2A	METK2_HUMAN
P31323	14.6523	14.7415	14.7848	14.7262	0.067587	0.458957	PRKAR2B	KAP3_HUMAN
P31350	17.008	17.0976	17.1755	17.0937	0.0838137	0.49032	RRM2	RIR2_HUMAN
P31431	20.6683	19.9566	19.9308	20.1852	0.418557	2.07358	SDC4	SDC4_HUMAN
P31483	12.4857	12.3773	12.8301	12.5644	0.236433	1.88177	TIA1	TIA1_HUMAN
P31641	17.2878	17.2715	17.3037	17.2877	0.0160853	0.0930448	SLC6A6	SC6A6_HUMAN
P31689	20.3459	20.3917	20.1496	20.2957	0.128596	0.633609	DNAJA1	DNJA1_HUMAN
P31749	18.1608	18.0991	18.187	18.149	0.0451588	0.248823	AKT1	AKT1_HUMAN
P31751	17.9331	17.9108	17.9925	17.9455	0.0422326	0.235339	AKT2	AKT2_HUMAN
P31930	11.9248	12.4747	12.5139	12.3044	0.329367	2.67682	UQCRC1	QCR1_HUMAN
P31937	15.4165	15.29	15.5639	15.4235	0.137093	0.888858	HIBADH	3HIDH_HUMAN
P31939	22.1694	22.2266	22.1954	22.1971	0.028603	0.128859	ATIC	PUR9_HUMAN
P31942	18.5929	18.6509	18.5985	18.6141	0.0319685	0.171743	HNRNPH3	HNRH3_HUMAN
P31943	21.9228	21.9326	21.7798	21.8784	0.0855215	0.390896	HNRNPH1	HNRH1_HUMAN
P31944	18.3593	18.4926	18.4929	18.4483	0.0770915	0.417879	CASP14	CASPE_HUMAN
P31946	22.229	22.1514	21.4479	21.9428	0.430354	1.96126	YWHAB	1433B_HUMAN
P31947	18.9854	18.9947	18.8303	18.9368	0.0923942	0.487908	SFN	1433S_HUMAN
P31948	20.906	20.8195	20.91	20.8785	0.0511308	0.244897	STIP1	STIP1_HUMAN
P31949	20.4006	20.2433	19.1814	19.9418	0.663126	3.32532	S100A11	S10AB_HUMAN
P32004	19.4183	19.3343	19.6376	19.4634	0.156584	0.804504	L1CAM	L1CAM_HUMAN
P32019	15.876	15.9563	16.0544	15.9623	0.089331	0.559639	INPP5B	I5P2_HUMAN
P32119	20.5539	20.5172	19.7236	20.2649	0.469141	2.31505	PRDX2	PRDX2_HUMAN
P32121	15.8849	15.8471	15.8997	15.8772	0.0271561	0.171038	ARRB2	ARRB2_HUMAN
P32298	14.1815	14.1086	13.2142	13.8348	0.538644	3.8934	GRK4	GRK4_HUMAN
P32320	14.0433	14.1302	14.4008	14.1914	0.186431	1.31369	CDA	CDD_HUMAN
P32321	16.8686	16.8581	17.1767	16.9678	0.180994	1.06669	DCTD	DCTD_HUMAN
P32322	15.5683	15.5287	15.6755	15.5908	0.0759458	0.487118	PYCR1	P5CR1_HUMAN
P32455	18.9947	18.9254	19.0821	19.0008	0.0784978	0.41313	GBP1	GBP1_HUMAN
P32456	16.8907	16.8179	16.8832	16.864	0.0400515	0.237498	GBP2	GBP2_HUMAN
P32780	12.5234	12.4747	12.7208	12.573	0.130313	1.03646	GTF2H1	TF2H1_HUMAN
P32856	18.0914	17.8482	18.0391	17.9929	0.128051	0.711676	STX2	STX2_HUMAN
P32929	18.1545	18.0545	18.5347	18.2479	0.253377	1.38853	CTH	CGL_HUMAN
P32969	19.646	19.8396	20.0054	19.8303	0.17989	0.907145	RPL9	RL9_HUMAN
P33121	18.4952	18.5218	18.6531	18.5567	0.0845495	0.455627	ACSL1	ACSL1_HUMAN
P33176	23.3026	23.2948	23.1534	23.2503	0.0840131	0.361343	KIF5B	KINH_HUMAN
P33240	17.973	17.9812	18.0222	17.9921	0.0263375	0.146383	CSTF2	CSTF2_HUMAN
P33316	15.9964	16.0809	16.3577	16.145	0.188964	1.17042	DUT	DUT_HUMAN
P33527	20.0404	19.9636	20.0966	20.0335	0.0667828	0.333355	ABCC1	MRP1_HUMAN
P33764	13.1506	13.3918	13.2822	13.2749	0.120765	0.909729	S100A3	S10A3_HUMAN
P33908	14.768	14.6349	14.8397	14.7475	0.103944	0.704827	MAN1A1	MA1A1_HUMAN
P33981	13.2883	13.6503	13.5566	13.4984	0.187863	1.39174	TTK	TTK_HUMAN
P33991	18.9054	18.925	19.0583	18.9629	0.0831906	0.438702	MCM4	MCM4_HUMAN
P33992	19.3724	19.4168	19.4986	19.4293	0.0640005	0.329403	MCM5	MCM5_HUMAN
P33993	19.6194	19.5882	19.5019	19.5698	0.0608592	0.310985	MCM7	MCM7_HUMAN
P34741	16.6594	16.4684	16.7452	16.6243	0.141727	0.852525	SDC2	SDC2_HUMAN
P34810	15.8909	15.6968	15.8524	15.8134	0.10278	0.649954	CD68	CD68_HUMAN
P34896	19.1326	19.001	19.2107	19.1148	0.105972	0.554397	SHMT1	GLYC_HUMAN
P34897	21.6865	21.6204	21.5157	21.6075	0.0861339	0.398629	SHMT2	GLYM_HUMAN
P34910	18.7557	18.7317	18.6166	18.7013	0.0743683	0.397663	EVI2B	EVI2B_HUMAN
P34925	11.9744	12.061	12.1213	12.0522	0.0738307	0.61259	RYK	RYK_HUMAN
P34931	16.2071	16.0545	15.7606	16.0074	0.226938	1.41771	HSPA1L	HS71L_HUMAN
P34932	21.7507	21.8179	21.6839	21.7508	0.0670109	0.308084	HSPA4	HSP74_HUMAN
P34947	17.0266	17.1531	17.2151	17.1316	0.096102	0.560964	GRK5	GRK5_HUMAN
P34949	16.9614	17.0005	16.9007	16.9542	0.0502571	0.296428	MPI	MPI_HUMAN
P35030	17.2379	17.0173	17.3921	17.2158	0.188339	1.09399	PRSS3	TRY3_HUMAN
P35052	19.277	19.0926	19.232	19.2006	0.0961604	0.500821	GPC1	GPC1_HUMAN
P35080	17.3129	17.247	17.0349	17.1983	0.14528	0.844738	PFN2	PROF2_HUMAN
P35221	22.2789	22.2048	22.1146	22.1994	0.0822334	0.37043	CTNNA1	CTNA1_HUMAN
P35222	20.908	21.0167	20.7339	20.8862	0.142653	0.682999	CTNNB1	CTNB1_HUMAN
P35226	14.0652	14.3378	14.4041	14.269	0.179619	1.25881	BMI1	BMI1_HUMAN
P35232	15.0435	15.0823	15.3993	15.175	0.195157	1.28604	PHB1	PHB1_HUMAN
P35237	20.5556	20.6394	20.6172	20.6041	0.0434047	0.210661	SERPINB6	SPB6_HUMAN
P35241	21.0045	21.0153	20.9013	20.9737	0.0629799	0.30028	RDX	RADI_HUMAN
P35244	16.0655	16.202	15.7895	16.019	0.210171	1.31201	RPA3	RFA3_HUMAN
P35249	18.9804	18.7882	18.8886	18.8858	0.0961207	0.508959	RFC4	RFC4_HUMAN
P35250	18.2237	18.056	18.0772	18.119	0.0913344	0.504082	RFC2	RFC2_HUMAN
P35268	20.2476	20.0997	20.0147	20.1207	0.117842	0.585675	RPL22	RL22_HUMAN
P35269	12.5481	12.3381	12.7846	12.5569	0.223336	1.77859	GTF2F1	T2FA_HUMAN
P35270	18.6873	18.5979	18.752	18.679	0.0773765	0.414242	SPR	SPRE_HUMAN
P35367	17.2808	17.2309	17.4621	17.3246	0.121654	0.702201	HRH1	HRH1_HUMAN
P35368	14.5889	14.502	14.8142	14.635	0.161109	1.10085	ADRA1B	ADA1B_HUMAN
P35408	14.5166	14.3168	14.7159	14.5164	0.199533	1.37453	PTGER4	PE2R4_HUMAN
P35475	17.1088	17.105	17.2618	17.1585	0.0894419	0.521268	IDUA	IDUA_HUMAN
P35527	25.8516	25.6978	25.0955	25.5483	0.399563	1.56395	KRT9	K1C9_HUMAN
P35555	18.0256	17.9136	18.1724	18.0372	0.129802	0.719632	FBN1	FBN1_HUMAN
P35568	14.2515	14.1005	14.8297	14.3939	0.384895	2.67401	IRS1	IRS1_HUMAN
P35573	18.4178	18.4108	18.356	18.3949	0.0338423	0.183977	AGL	GDE_HUMAN
P35579	24.4664	24.4861	24.2591	24.4039	0.125782	0.515418	MYH9	MYH9_HUMAN
P35580	20.1146	20.1089	20.2459	20.1565	0.0774946	0.384465	MYH10	MYH10_HUMAN
P35606	21.4721	21.4449	21.3208	21.4126	0.0806664	0.376724	COPB2	COPB2_HUMAN
P35611	18.9275	18.814	18.6478	18.7965	0.140671	0.748393	ADD1	ADDA_HUMAN
P35613	22.5216	22.2559	21.9261	22.2345	0.298356	1.34186	BSG	BASI_HUMAN
P35625	20.6388	20.562	20.3712	20.524	0.137782	0.671319	TIMP3	TIMP3_HUMAN
P35637	19.5382	19.463	19.4675	19.4896	0.0421817	0.216432	FUS	FUS_HUMAN
P35658	17.5189	17.5086	17.64	17.5558	0.0731037	0.416407	NUP214	NU214_HUMAN
P35659	20.1624	20.1201	19.8027	20.0284	0.196601	0.981607	DEK	DEK_HUMAN
P35754	15.4583	15.3655	15.6876	15.5038	0.165777	1.06926	GLRX	GLRX1_HUMAN
P35790	16.8883	16.8591	16.9479	16.8984	0.0452673	0.267879	CHKA	CHKA_HUMAN
P35813	17.5649	17.4644	17.6015	17.5436	0.0709992	0.404702	PPM1A	PPM1A_HUMAN
P35869	16.1106	15.9878	16.2675	16.122	0.140189	0.869553	AHR	AHR_HUMAN
P35908	26.4023	26.5196	26.2846	26.4022	0.11751	0.445078	KRT2	K22E_HUMAN
P35914	16.7118	16.5324	16.5323	16.5922	0.103599	0.624384	HMGCL	HMGCL_HUMAN
P35998	22.3158	22.3036	22.0034	22.2076	0.176929	0.796708	PSMC2	PRS7_HUMAN
P36269	18.7284	18.5409	18.5936	18.621	0.0966858	0.519231	GGT5	GGT5_HUMAN
P36404	19.3665	19.3729	19.5514	19.4303	0.104937	0.540067	ARL2	ARL2_HUMAN
P36405	19.4627	19.521	19.637	19.5402	0.0887706	0.454296	ARL3	ARL3_HUMAN
P36507	20.8781	20.8486	20.6514	20.7927	0.123268	0.592843	MAP2K2	MP2K2_HUMAN
P36542	14.6911	14.7385	14.8124	14.7473	0.0611135	0.414405	ATP5F1C	ATPG_HUMAN
P36543	17.5708	17.4928	17.7741	17.6126	0.145256	0.824731	ATP6V1E1	VATE1_HUMAN
P36551	17.731	17.6838	18.0765	17.8304	0.214431	1.20262	CPOX	HEM6_HUMAN
P36578	22.699	22.653	22.4313	22.5944	0.143145	0.63354	RPL4	RL4_HUMAN
P36639	16.4231	16.2817	16.5302	16.4117	0.124642	0.75947	NUDT1	8ODP_HUMAN
P36776	18.3394	18.2987	18.5166	18.3849	0.115879	0.630295	LONP1	LONM_HUMAN
P36871	20.5265	20.4871	20.5541	20.5226	0.0337052	0.164235	PGM1	PGM1_HUMAN
P36873	19.478	19.352	19.1153	19.3151	0.184174	0.953522	PPP1CC	PP1G_HUMAN
P36894	17.7889	17.8968	17.7709	17.8189	0.0681087	0.382228	BMPR1A	BMR1A_HUMAN
P36897	18.2091	18.3769	18.2579	18.2813	0.0862897	0.472011	TGFBR1	TGFR1_HUMAN
P36915	18.2878	18.4427	18.503	18.4111	0.111008	0.602939	GNL1	GNL1_HUMAN
P36941	15.6952	15.4995	15.6043	15.5997	0.0979352	0.627804	LTBR	TNR3_HUMAN
P36957	11.4985	11.6911	11.7734	11.6543	0.141101	1.21072	DLST	ODO2_HUMAN
P36959	18.5487	18.4176	18.4101	18.4588	0.0779201	0.42213	GMPR	GMPR1_HUMAN
P36969	18.5471	18.5887	18.5445	18.5601	0.0248001	0.133621	GPX4	GPX4_HUMAN
P36980	13.0032	12.8095	13.096	12.9696	0.146153	1.12689	CFHR2	FHR2_HUMAN
P37108	17.8108	17.7296	17.9341	17.8249	0.102975	0.577705	SRP14	SRP14_HUMAN
P37173	19.1991	19.227	19.3086	19.2449	0.0568858	0.295589	TGFBR2	TGFR2_HUMAN
P37198	16.6289	16.5031	16.5304	16.5541	0.0662	0.3999	NUP62	NUP62_HUMAN
P37235	21.2175	21.2144	21.2598	21.2306	0.0254009	0.119643	HPCAL1	HPCL1_HUMAN
P37268	13.2646	13.1126	13.4939	13.2904	0.191972	1.44444	FDFT1	FDFT_HUMAN
P37802	21.2507	21.3062	21.2741	21.277	0.0278835	0.13105	TAGLN2	TAGL2_HUMAN
P37837	20.1958	20.0247	19.9056	20.042	0.145876	0.72785	TALDO1	TALDO_HUMAN
P38117	19.3784	19.2809	19.2856	19.315	0.0549784	0.284641	ETFB	ETFB_HUMAN
P38159	19.603	19.616	19.5455	19.5882	0.0375394	0.191643	RBMX	RBMX_HUMAN
P38432	13.5304	13.7433	13.5654	13.613	0.114182	0.83877	COIL	COIL_HUMAN
P38484	13.1395	13.0645	13.5416	13.2486	0.256553	1.93646	IFNGR2	INGR2_HUMAN
P38571	15.1469	14.9896	15.491	15.2092	0.256435	1.68606	LIPA	LICH_HUMAN
P38606	20.389	20.4496	20.2854	20.3747	0.0830068	0.407402	ATP6V1A	VATA_HUMAN
P38646	22.2449	22.1709	21.9427	22.1195	0.157515	0.712112	HSPA9	HSPA9_HUMAN
P38919	21.9695	21.913	21.6533	21.8453	0.168611	0.771842	EIF4A3	IF4A3_HUMAN
P38935	13.2495	13.2405	13.1548	13.2149	0.0522768	0.395589	IGHMBP2	SMBP2_HUMAN
P39019	21.626	21.5844	21.2667	21.4924	0.196565	0.914581	RPS19	RS19_HUMAN
P39023	21.9002	21.9035	21.6833	21.829	0.12616	0.577944	RPL3	RL3_HUMAN
P39060	20.2115	20.0119	19.9682	20.0639	0.129694	0.646408	COL18A1	COIA1_HUMAN
P39656	17.7031	17.7486	17.8027	17.7515	0.0498689	0.280928	DDOST	OST48_HUMAN
P39687	18.2251	18.2483	18.3715	18.2817	0.0786902	0.430433	ANP32A	AN32A_HUMAN
P39748	18.9975	19.1035	19.089	19.0633	0.057478	0.301511	FEN1	FEN1_HUMAN
P40121	20.7138	20.6408	20.049	20.4679	0.364618	1.78142	CAPG	CAPG_HUMAN
P40123	18.0995	18.0211	18.0713	18.064	0.0396797	0.219662	CAP2	CAP2_HUMAN
P40189	18.4341	18.2853	18.4466	18.3887	0.0897458	0.48805	IL6ST	IL6RB_HUMAN
P40222	18.1108	18.0599	18.2863	18.1523	0.118791	0.65441	TXLNA	TXLNA_HUMAN
P40227	21.4089	21.3424	21.3861	21.3791	0.0337698	0.157957	CCT6A	TCPZ_HUMAN
P40261	17.993	17.9197	18.1152	18.0093	0.0987692	0.548434	NNMT	NNMT_HUMAN
P40306	15.41	15.5348	15.5572	15.5007	0.0793078	0.51164	PSMB10	PSB10_HUMAN
P40337	15.318	15.1701	15.4281	15.3054	0.129435	0.845686	VHL	VHL_HUMAN
P40429	20.6147	20.6206	20.4685	20.5679	0.0861511	0.418861	RPL13A	RL13A_HUMAN
P40616	19.006	19.1065	19.2935	19.1353	0.145896	0.762444	ARL1	ARL1_HUMAN
P40617	13.0153	12.7617	12.6656	12.8142	0.180669	1.40991	ARL4A	ARL4A_HUMAN
P40692	14.5469	14.6717	14.6382	14.6189	0.0645492	0.441545	MLH1	MLH1_HUMAN
P40763	19.0237	19.0815	19.0645	19.0566	0.0297214	0.155964	STAT3	STAT3_HUMAN
P40818	16.6119	17.0096	16.8452	16.8222	0.199802	1.18772	USP8	UBP8_HUMAN
P40925	20.7046	20.6309	19.8739	20.4032	0.459788	2.25352	MDH1	MDHC_HUMAN
P40926	21.0571	20.9855	20.8502	20.9643	0.105111	0.501381	MDH2	MDHM_HUMAN
P40937	18.1317	18.1269	18.4113	18.2233	0.162837	0.893562	RFC5	RFC5_HUMAN
P40938	17.6247	17.5467	17.4953	17.5556	0.0651742	0.371245	RFC3	RFC3_HUMAN
P40939	18.4224	18.4805	18.5253	18.4761	0.0516245	0.279413	HADHA	ECHA_HUMAN
P41091	22.6571	22.6294	22.5056	22.5974	0.0806546	0.35692	EIF2S3	IF2G_HUMAN
P41208	14.4991	14.3883	14.9207	14.6027	0.280882	1.9235	CETN2	CETN2_HUMAN
P41214	16.5892	16.5489	16.7639	16.634	0.114262	0.686917	EIF2D	EIF2D_HUMAN
P41223	12.9178	13.09	12.6488	12.8855	0.222314	1.7253	BUD31	BUD31_HUMAN
P41226	16.5952	16.6707	16.6789	16.6483	0.0461408	0.277151	UBA7	UBA7_HUMAN
P41227	19.57	19.5672	19.5784	19.5718	0.00582754	0.0297751	NAA10	NAA10_HUMAN
P41229	18.5292	18.4399	18.4708	18.4799	0.0453879	0.245606	KDM5C	KDM5C_HUMAN
P41231	16.5897	16.5325	16.722	16.6147	0.0971563	0.58476	P2RY2	P2RY2_HUMAN
P41236	14.2265	14.3048	14.2349	14.2554	0.0429855	0.301538	PPP1R2	IPP2_HUMAN
P41240	19.0885	19.0759	19.1893	19.1179	0.0621503	0.32509	CSK	CSK_HUMAN
P41250	22.4373	22.4034	22.0574	22.2994	0.210221	0.942722	GARS1	GARS_HUMAN
P41252	22.4273	22.4626	22.2763	22.3887	0.0989334	0.441889	IARS1	SYIC_HUMAN
P41273	16.3941	16.3322	16.9612	16.5625	0.346695	2.09325	TNFSF9	TNFL9_HUMAN
P41567	18.2247	18.308	18.3976	18.3101	0.0864889	0.472356	EIF1	EIF1_HUMAN
P41743	17.566	17.7172	17.6216	17.635	0.0764797	0.433683	PRKCI	KPCI_HUMAN
P42025	17.8356	18.0401	18.1717	18.0158	0.169371	0.940124	ACTR1B	ACTY_HUMAN
P42126	14.6882	14.8467	14.8185	14.7844	0.0845538	0.571911	ECI1	ECI1_HUMAN
P42166	19.3751	19.392	19.5184	19.4285	0.0783079	0.403057	TMPO	LAP2A_HUMAN
P42167	15.4029	15.248	15.2031	15.2847	0.104828	0.685838	TMPO	LAP2B_HUMAN
P42224	19.5551	19.5166	19.5335	19.5351	0.0192774	0.0986812	STAT1	STAT1_HUMAN
P42226	16.4989	16.5162	16.6639	16.5597	0.0907059	0.547752	STAT6	STAT6_HUMAN
P42285	17.9006	18.0033	18.1034	18.0024	0.101416	0.563345	MTREX	MTREX_HUMAN
P42330	20.5061	20.4983	20.4489	20.4845	0.0310314	0.151488	AKR1C3	AK1C3_HUMAN
P42336	16.9077	16.9917	17.1099	17.0031	0.101552	0.597256	PIK3CA	PK3CA_HUMAN
P42338	16.1968	16.1582	16.2022	16.1858	0.0239829	0.148173	PIK3CB	PK3CB_HUMAN
P42345	20.0428	20.0267	20.0833	20.0509	0.0291673	0.145466	MTOR	MTOR_HUMAN
P42356	20.9067	20.8918	20.9889	20.9291	0.0522457	0.249631	PI4KA	PI4KA_HUMAN
P42357	15.5642	15.6089	15.8479	15.6737	0.152516	0.973073	HAL	HUTH_HUMAN
P42566	18.3021	18.2904	18.4902	18.3609	0.112117	0.610628	EPS15	EPS15_HUMAN
P42574	17.2268	17.0368	16.8555	17.0397	0.185651	1.08952	CASP3	CASP3_HUMAN
P42677	19.7097	19.5749	19.049	19.4445	0.349138	1.79556	RPS27	RS27_HUMAN
P42680	14.3547	14.175	14.6508	14.3935	0.240275	1.66933	TEC	TEC_HUMAN
P42684	16.4453	16.3425	16.5928	16.4602	0.12582	0.764389	ABL2	ABL2_HUMAN
P42694	14.0525	14.122	14.3236	14.166	0.14078	0.993785	HELZ	HELZ_HUMAN
P42695	14.5905	14.389	14.6801	14.5532	0.149097	1.02449	NCAPD3	CNDD3_HUMAN
P42696	17.0299	16.9046	17.221	17.0518	0.159354	0.934529	RBM34	RBM34_HUMAN
P42702	13.0377	12.6703	13.3264	13.0115	0.328834	2.52727	LIFR	LIFR_HUMAN
P42704	20.5652	20.5031	20.5742	20.5475	0.0387373	0.188525	LRPPRC	LPPRC_HUMAN
P42765	16.1771	16.1157	16.3339	16.2089	0.112528	0.694232	ACAA2	THIM_HUMAN
P42766	19.4045	19.373	19.2378	19.3384	0.0885852	0.458079	RPL35	RL35_HUMAN
P42785	16.2485	16.3906	16.1966	16.2786	0.10045	0.617067	PRCP	PCP_HUMAN
P42858	19.2276	19.2406	19.0789	19.1823	0.0898531	0.468416	HTT	HD_HUMAN
P42892	20.5165	20.5014	20.3727	20.4636	0.0789965	0.386035	ECE1	ECE1_HUMAN
P42898	16.5152	16.3887	16.5851	16.4963	0.099524	0.603309	MTHFR	MTHR_HUMAN
P43005	12.9536	13.037	13.4274	13.1393	0.252906	1.9248	SLC1A1	EAA3_HUMAN
P43007	19.2354	19.0061	19.1401	19.1272	0.1152	0.602284	SLC1A4	SATT_HUMAN
P43034	19.7133	19.6165	19.5395	19.6231	0.0871008	0.443869	PAFAH1B1	LIS1_HUMAN
P43121	22.0742	21.8855	21.6893	21.883	0.192477	0.879572	MCAM	MUC18_HUMAN
P43155	16.5036	16.4855	16.7602	16.5831	0.153627	0.926406	CRAT	CACP_HUMAN
P43243	19.4715	19.5509	19.5313	19.5179	0.0413875	0.212049	MATR3	MATR3_HUMAN
P43246	19.574	19.5555	19.3663	19.4986	0.114915	0.589351	MSH2	MSH2_HUMAN
P43250	16.3019	16.339	16.5505	16.3971	0.134126	0.817988	GRK6	GRK6_HUMAN
P43307	17.5079	17.4923	17.3327	17.4443	0.0969605	0.555828	SSR1	SSRA_HUMAN
P43308	11.7108	11.2583	12.8324	11.9338	0.8104	6.79077	SSR2	SSRB_HUMAN
P43353	17.6695	17.604	17.7607	17.6781	0.0787369	0.445394	ALDH3B1	AL3B1_HUMAN
P43378	16.1467	16.1721	16.4784	16.2657	0.184621	1.13503	PTPN9	PTN9_HUMAN
P43487	17.8838	17.9408	17.0727	17.6324	0.485588	2.75395	RANBP1	RANG_HUMAN
P43490	22.9415	22.9104	22.9427	22.9316	0.0182896	0.0797576	NAMPT	NAMPT_HUMAN
P43686	21.7395	21.8346	21.6135	21.7292	0.110883	0.510297	PSMC4	PRS6B_HUMAN
P43897	15.1722	15.1997	15.4077	15.2599	0.128738	0.843635	TSFM	EFTS_HUMAN
P45877	14.9508	14.8604	15.0421	14.9511	0.0908375	0.607564	PPIC	PPIC_HUMAN
P45880	15.9397	16.0259	16.3946	16.1201	0.241638	1.49899	VDAC2	VDAC2_HUMAN
P45954	17.3238	17.2669	17.3074	17.2994	0.0292616	0.169148	ACADSB	ACDSB_HUMAN
P45973	15.0684	14.935	15.2268	15.0767	0.146057	0.968758	CBX5	CBX5_HUMAN
P45974	20.4602	20.4848	20.3677	20.4375	0.0617371	0.302077	USP5	UBP5_HUMAN
P45983	14.8443	15.0916	15.2347	15.0569	0.197503	1.31172	MAPK8	MK08_HUMAN
P45984	18.5389	18.5903	18.6431	18.5908	0.0521385	0.280454	MAPK9	MK09_HUMAN
P45985	17.8621	17.8389	17.5329	17.7446	0.183745	1.0355	MAP2K4	MP2K4_HUMAN
P46013	16.5599	16.4862	16.8948	16.647	0.217807	1.30839	MKI67	KI67_HUMAN
P46019	16.6591	16.6314	16.8867	16.7257	0.140073	0.83747	PHKA2	KPB2_HUMAN
P46020	17.3044	17.3221	17.4839	17.3701	0.0989123	0.569438	PHKA1	KPB1_HUMAN
P46060	19.1048	19.9399	19.2876	19.4441	0.438994	2.25772	RANGAP1	RAGP1_HUMAN
P46063	17.4825	17.5329	17.508	17.5078	0.0252013	0.143944	RECQL	RECQ1_HUMAN
P46087	19.1202	19.1243	19.2396	19.1613	0.0677619	0.353639	NOP2	NOP2_HUMAN
P46100	15.8535	15.724	16.1991	15.9255	0.245628	1.54235	ATRX	ATRX_HUMAN
P46108	18.1553	18.2822	18.1855	18.2077	0.0662759	0.364	CRK	CRK_HUMAN
P46109	17.701	17.6991	17.9802	17.7934	0.161727	0.908912	CRKL	CRKL_HUMAN
P46199	14.4205	14.5025	14.3885	14.4372	0.0588011	0.40729	MTIF2	IF2M_HUMAN
P46379	18.6784	18.6965	18.5642	18.6464	0.0717259	0.384664	BAG6	BAG6_HUMAN
P46459	21.0519	21.0347	20.8725	20.9863	0.0989582	0.471536	NSF	NSF_HUMAN
P46531	17.119	17.0898	17.096	17.1016	0.0153903	0.0899933	NOTCH1	NOTC1_HUMAN
P46734	18.5432	18.415	18.6015	18.5199	0.0954254	0.515259	MAP2K3	MP2K3_HUMAN
P46736	16.1318	16.033	16.4694	16.2114	0.22885	1.41166	BRCC3	BRCC3_HUMAN
P46776	20.8021	20.8368	20.5946	20.7445	0.130979	0.631391	RPL27A	RL27A_HUMAN
P46777	20.9765	20.9492	20.5975	20.8411	0.211346	1.01408	RPL5	RL5_HUMAN
P46778	20.066	20.0652	19.909	20.0134	0.0904073	0.451734	RPL21	RL21_HUMAN
P46779	20.067	20.0514	19.0645	19.7276	0.574309	2.91119	RPL28	RL28_HUMAN
P46781	23.0594	22.8893	22.8604	22.9364	0.107505	0.468712	RPS9	RS9_HUMAN
P46782	20.2708	20.4058	20.0209	20.2325	0.195308	0.965318	RPS5	RS5_HUMAN
P46783	20.1002	20.1197	20.0201	20.08	0.0527895	0.262896	RPS10	RS10_HUMAN
P46821	19.9297	19.8093	20.0098	19.9163	0.100945	0.506846	MAP1B	MAP1B_HUMAN
P46926	17.4742	17.2829	17.4896	17.4156	0.11517	0.661302	GNPDA1	GNPI1_HUMAN
P46934	17.8097	17.872	17.9338	17.8718	0.0620857	0.347394	NEDD4	NEDD4_HUMAN
P46937	15.8306	15.6148	15.8053	15.7502	0.117971	0.749013	YAP1	YAP1_HUMAN
P46939	21.211	21.1478	21.1836	21.1808	0.0317162	0.149741	UTRN	UTRN_HUMAN
P46940	23.9858	24.0326	23.7751	23.9312	0.137204	0.573327	IQGAP1	IQGA1_HUMAN
P46976	16.1829	16.292	16.3041	16.2597	0.0667734	0.41067	GYG1	GLYG_HUMAN
P46977	16.096	16.1997	16.3829	16.2262	0.145277	0.895322	STT3A	STT3A_HUMAN
P47224	15.9682	15.9934	16.2289	16.0635	0.143791	0.895145	RABIF	MSS4_HUMAN
P47755	18.3177	18.3147	18.2899	18.3074	0.0152784	0.0834547	CAPZA2	CAZA2_HUMAN
P47756	21.0509	20.9466	20.648	20.8818	0.209129	1.00149	CAPZB	CAPZB_HUMAN
P47813	18.8788	18.737	18.1628	18.5928	0.37914	2.03918	EIF1AX	IF1AX_HUMAN
P47897	20.9783	21.0015	20.7658	20.9152	0.129922	0.621186	QARS1	SYQ_HUMAN
P47914	19.5716	19.4762	18.478	19.1753	0.605717	3.15884	RPL29	RL29_HUMAN
P47929	16.3946	16.464	16.8346	16.5644	0.236582	1.42826	LGALS7	LEG7_HUMAN
P48029	14.7162	14.6198	14.7683	14.7014	0.0753413	0.512476	SLC6A8	SC6A8_HUMAN
P48047	15.6942	15.5054	15.7944	15.6647	0.146789	0.937073	ATP5PO	ATPO_HUMAN
P48059	17.1216	17.2213	17.2386	17.1938	0.0631541	0.367307	LIMS1	LIMS1_HUMAN
P48060	14.2339	14.6286	14.5573	14.4733	0.210364	1.45347	GLIPR1	GLIP1_HUMAN
P48067	16.5937	16.7923	16.8317	16.7392	0.12757	0.762105	SLC6A9	SC6A9_HUMAN
P48147	17.5798	17.7383	17.8016	17.7066	0.114233	0.645145	PREP	PPCE_HUMAN
P48163	16.8475	16.8979	17.1318	16.9591	0.151729	0.894679	ME1	MAOX_HUMAN
P48200	12.4407	12.5209	12.9795	12.647	0.290716	2.29869	IREB2	IREB2_HUMAN
P48307	15.75	15.2461	15.7551	15.5837	0.292431	1.87652	TFPI2	TFPI2_HUMAN
P48426	19.5251	19.4953	19.3743	19.4649	0.0799006	0.410485	PIP4K2A	PI42A_HUMAN
P48444	20.1251	20.0939	20.0695	20.0962	0.0278749	0.138708	ARCN1	COPD_HUMAN
P48449	17.9654	17.9967	18.0973	18.0198	0.0688863	0.382281	LSS	LSS_HUMAN
P48454	14.5401	14.5256	14.712	14.5926	0.103726	0.710816	PPP3CC	PP2BC_HUMAN
P48506	16.8287	16.7447	17.3147	16.9627	0.3077	1.81398	GCLC	GSH1_HUMAN
P48507	19.5963	19.5334	19.3326	19.4875	0.13774	0.706815	GCLM	GSH0_HUMAN
P48509	21.1595	21.2729	20.608	21.0135	0.355701	1.69273	CD151	CD151_HUMAN
P48553	14.2512	13.8973	14.3124	14.1536	0.224115	1.58344	TRAPPC10	TPC10_HUMAN
P48556	20.5306	20.3677	20.0519	20.3167	0.243384	1.19795	PSMD8	PSMD8_HUMAN
P48594	16.9346	17.0759	17.1357	17.0487	0.103241	0.605564	SERPINB4	SPB4_HUMAN
P48634	15.7089	15.5501	15.7282	15.6624	0.0977428	0.624061	PRRC2A	PRC2A_HUMAN
P48637	19.1382	19.0361	19.2123	19.1289	0.0884389	0.462332	GSS	GSHB_HUMAN
P48643	21.4187	21.3861	21.2243	21.343	0.104135	0.48791	CCT5	TCPE_HUMAN
P48668	23.456	23.3125	23.2435	23.3373	0.10839	0.464448	KRT6C	K2C6C_HUMAN
P48681	16.5117	16.3767	16.7054	16.5313	0.165195	0.99929	NES	NEST_HUMAN
P48723	17.0285	16.9771	17.4448	17.1501	0.256496	1.49559	HSPA13	HSP13_HUMAN
P48729	18.8163	18.7891	18.9989	18.8681	0.114067	0.60455	CSNK1A1	KC1A_HUMAN
P48730	18.1019	18.1282	18.1017	18.1106	0.0152506	0.084208	CSNK1D	KC1D_HUMAN
P48735	17.1803	17.125	17.2248	17.1767	0.0499949	0.291062	IDH2	IDHP_HUMAN
P48739	18.7805	18.8443	18.5529	18.7259	0.153191	0.818069	PITPNB	PIPNB_HUMAN
P48740	12.2527	11.8817	12.3543	12.1629	0.248761	2.04524	MASP1	MASP1_HUMAN
P48960	22.0025	22.0617	21.9922	22.0188	0.0374928	0.170276	ADGRE5	AGRE5_HUMAN
P49005	16.7513	16.8077	16.7699	16.7763	0.0286944	0.171041	POLD2	DPOD2_HUMAN
P49006	20.5458	20.6781	19.2011	20.1417	0.817196	4.05724	MARCKSL1	MRP_HUMAN
P49023	17.5817	17.4824	17.8471	17.6371	0.188536	1.06898	PXN	PAXI_HUMAN
P49116	13.7081	13.5916	13.9144	13.738	0.163471	1.18992	NR2C2	NR2C2_HUMAN
P49137	19.5878	19.5222	19.6042	19.5714	0.0433744	0.221622	MAPKAPK2	MAPK2_HUMAN
P49184	17.376	17.4582	17.4364	17.4235	0.0425865	0.244419	DNASE1L1	DNSL1_HUMAN
P49189	21.8803	21.8576	21.4495	21.7291	0.242413	1.11561	ALDH9A1	AL9A1_HUMAN
P49207	20.0281	20.0497	19.2511	19.7763	0.454951	2.30048	RPL34	RL34_HUMAN
P49247	15.7242	15.7249	15.7957	15.7482	0.0410972	0.260964	RPIA	RPIA_HUMAN
P49257	16.6427	16.5594	16.4994	16.5671	0.0719506	0.434297	LMAN1	LMAN1_HUMAN
P49321	15.9001	15.7138	16.1603	15.9247	0.224297	1.40849	NASP	NASP_HUMAN
P49327	24.3765	24.3736	23.9575	24.2359	0.241069	0.994679	FASN	FAS_HUMAN
P49354	16.5538	16.7516	16.6939	16.6664	0.101724	0.610351	FNTA	FNTA_HUMAN
P49356	15.2961	15.5484	15.6531	15.4992	0.18355	1.18425	FNTB	FNTB_HUMAN
P49366	17.0853	17.177	17.2961	17.1861	0.10569	0.614973	DHPS	DHYS_HUMAN
P49368	22.0729	22.0586	21.8728	22.0014	0.111614	0.507302	CCT3	TCPG_HUMAN
P49406	16.1954	16.0817	16.4153	16.2308	0.169586	1.04484	MRPL19	RM19_HUMAN
P49407	17.8426	17.9108	18.0072	17.9202	0.0826999	0.461491	ARRB1	ARRB1_HUMAN
P49411	21.0424	21.0077	20.8551	20.9684	0.0996499	0.475239	TUFM	EFTU_HUMAN
P49419	20.867	20.8936	20.722	20.8276	0.0923588	0.443445	ALDH7A1	AL7A1_HUMAN
P49427	14.1798	14.0357	14.1524	14.1226	0.0765061	0.541726	CDC34	UB2R1_HUMAN
P49441	14.0055	14.2549	14.7093	14.3232	0.356828	2.49125	INPP1	INPP_HUMAN
P49447	14.3947	14.213	14.2936	14.3004	0.0910534	0.636718	CYB561	CY561_HUMAN
P49454	12.8188	12.4436	12.9433	12.7352	0.260131	2.04261	CENPF	CENPF_HUMAN
P49458	15.915	16.0734	16.258	16.0821	0.171654	1.06736	SRP9	SRP09_HUMAN
P49459	13.6763	13.743	13.6712	13.6968	0.0400747	0.292584	UBE2A	UBE2A_HUMAN
P49585	17.6602	17.5672	17.3238	17.5171	0.173708	0.991648	PCYT1A	PCY1A_HUMAN
P49588	22.0351	22.0499	21.8693	21.9848	0.100264	0.456059	AARS1	SYAC_HUMAN
P49589	19.4764	19.4868	19.4647	19.476	0.0110146	0.0565549	CARS1	SYCC_HUMAN
P49590	16.4908	16.4205	16.5925	16.5013	0.0864564	0.523938	HARS2	SYHM_HUMAN
P49591	21.9521	21.9611	22.0668	21.9933	0.0637687	0.289946	SARS1	SYSC_HUMAN
P49593	18.0233	18.0509	18.0637	18.046	0.0206247	0.11429	PPM1F	PPM1F_HUMAN
P49642	16.7163	16.7561	16.8578	16.7767	0.0729471	0.434811	PRIM1	PRI1_HUMAN
P49643	17.1696	17.1241	17.3885	17.2274	0.141372	0.820623	PRIM2	PRI2_HUMAN
P49662	16.698	16.5033	16.3877	16.5296	0.156837	0.948825	CASP4	CASP4_HUMAN
P49674	13.1157	13.0525	13.3701	13.1794	0.168126	1.27567	CSNK1E	KC1E_HUMAN
P49703	13.2836	13.073	13.3464	13.2343	0.14318	1.08188	ARL4D	ARL4D_HUMAN
P49711	16.011	15.9826	16.0761	16.0232	0.0479558	0.299289	CTCF	CTCF_HUMAN
P49720	18.4126	18.4936	18.6787	18.5283	0.136406	0.736203	PSMB3	PSB3_HUMAN
P49721	19.0252	18.9362	18.9212	18.9609	0.0562388	0.296605	PSMB2	PSB2_HUMAN
P49736	19.3703	19.3455	19.3972	19.371	0.0258589	0.133492	MCM2	MCM2_HUMAN
P49748	20.3086	20.2487	20.2039	20.2537	0.0525115	0.259268	ACADVL	ACADV_HUMAN
P49753	17.3422	17.2686	17.5035	17.3714	0.120183	0.691843	ACOT2	ACOT2_HUMAN
P49754	15.4364	15.5174	15.531	15.4949	0.0511489	0.330101	VPS41	VPS41_HUMAN
P49755	18.3567	18.3016	18.5917	18.4167	0.154043	0.83643	TMED10	TMEDA_HUMAN
P49756	17.661	17.4369	17.6512	17.583	0.126623	0.720145	RBM25	RBM25_HUMAN
P49757	19.4938	19.3991	19.2587	19.3839	0.118258	0.610085	NUMB	NUMB_HUMAN
P49759	16.0893	16.0205	16.2552	16.1217	0.120634	0.748272	CLK1	CLK1_HUMAN
P49761	14.6612	14.6271	14.7729	14.6871	0.0762399	0.519096	CLK3	CLK3_HUMAN
P49767	14.6552	14.8747	15.001	14.8436	0.174974	1.17878	VEGFC	VEGFC_HUMAN
P49768	19.4872	19.4484	19.3933	19.443	0.0471755	0.242635	PSEN1	PSN1_HUMAN
P49770	19.0195	18.9551	18.9098	18.9615	0.0551373	0.290786	EIF2B2	EI2BB_HUMAN
P49773	17.9404	17.8677	17.7357	17.8479	0.103777	0.581453	HINT1	HINT1_HUMAN
P49790	15.1575	14.737	15.3968	15.0971	0.334051	2.21268	NUP153	NU153_HUMAN
P49792	20.8955	20.8818	20.9486	20.9086	0.0352849	0.168758	RANBP2	RBP2_HUMAN
P49795	17.7482	17.6528	17.7954	17.7322	0.0726351	0.409624	RGS19	RGS19_HUMAN
P49796	15.0442	14.7025	15.1927	14.9798	0.251352	1.67793	RGS3	RGS3_HUMAN
P49810	14.794	14.7914	14.8988	14.8281	0.0612408	0.413006	PSEN2	PSN2_HUMAN
P49815	17.0947	17.0999	17.2279	17.1408	0.0754709	0.440299	TSC2	TSC2_HUMAN
P49821	16.4148	16.3893	16.7738	16.526	0.215017	1.30108	NDUFV1	NDUV1_HUMAN
P49840	19.5974	19.5676	19.518	19.561	0.0401343	0.205175	GSK3A	GSK3A_HUMAN
P49841	19.4073	19.3799	19.3212	19.3695	0.044013	0.227229	GSK3B	GSK3B_HUMAN
P49848	15.9728	15.9249	15.7258	15.8745	0.131019	0.825342	TAF6	TAF6_HUMAN
P49902	17.9764	18.0623	17.6212	17.8866	0.233819	1.30723	NT5C2	5NTC_HUMAN
P49903	14.7037	14.6983	14.7629	14.7216	0.0358254	0.243352	SEPHS1	SPS1_HUMAN
P49914	14.6441	14.7153	14.9331	14.7642	0.15057	1.01983	MTHFS	MTHFS_HUMAN
P49915	21.0882	21.0896	21.0528	21.0769	0.0208189	0.0987762	GMPS	GUAA_HUMAN
P49916	17.6365	17.4753	18.0634	17.7251	0.303894	1.71449	LIG3	DNLI3_HUMAN
P49917	16.9228	17.0752	17.16	17.0527	0.120166	0.704673	LIG4	DNLI4_HUMAN
P49959	18.446	18.3036	18.4334	18.3944	0.0788477	0.428652	MRE11	MRE11_HUMAN
P50053	11.9016	11.7809	12.195	11.9592	0.213004	1.78109	KHK	KHK_HUMAN
P50135	14.5126	14.2414	14.4187	14.3909	0.137691	0.95679	HNMT	HNMT_HUMAN
P50148	22.2176	22.1943	22.202	22.2046	0.0118289	0.0532724	GNAQ	GNAQ_HUMAN
P50151	13.8106	13.9556	14.2219	13.996	0.208585	1.49031	GNG10	GBG10_HUMAN
P50213	19.0389	18.8982	18.8163	18.9178	0.112612	0.595269	IDH3A	IDH3A_HUMAN
P50281	21.3792	21.3744	21.1388	21.2974	0.137409	0.64519	MMP14	MMP14_HUMAN
P50336	14.1699	13.9657	14.159	14.0982	0.114901	0.815007	PPOX	PPOX_HUMAN
P50395	22.6022	22.5848	22.4561	22.5477	0.0798081	0.353952	GDI2	GDIB_HUMAN
P50402	14.0957	13.9178	14.1426	14.0521	0.118612	0.844093	EMD	EMD_HUMAN
P50416	13.5417	13.28	13.8523	13.558	0.286543	2.11346	CPT1A	CPT1A_HUMAN
P50443	16.3888	16.4841	16.3911	16.4213	0.0543714	0.331102	SLC26A2	S26A2_HUMAN
P50452	17.5197	17.4073	17.6851	17.5374	0.139724	0.796718	SERPINB8	SPB8_HUMAN
P50453	19.3166	19.3354	19.5496	19.4005	0.129414	0.667066	SERPINB9	SPB9_HUMAN
P50454	18.6876	18.6623	18.8832	18.7444	0.120916	0.645079	SERPINH1	SERPH_HUMAN
P50479	15.8939	15.795	15.9155	15.8682	0.0642427	0.404853	PDLIM4	PDLI4_HUMAN
P50502	19.2356	19.1832	19.1761	19.1983	0.0324622	0.169089	ST13	F10A1_HUMAN
P50542	14.9362	14.8481	15.4357	15.0733	0.316889	2.10232	PEX5	PEX5_HUMAN
P50552	19.0701	19.0101	18.8339	18.9714	0.122779	0.647182	VASP	VASP_HUMAN
P50570	22.6458	22.6626	22.4963	22.6016	0.091542	0.405025	DNM2	DYN2_HUMAN
P50579	16.8095	16.8814	16.8687	16.8532	0.0383872	0.227774	METAP2	MAP2_HUMAN
P50583	15.9514	15.7676	15.7365	15.8185	0.11616	0.734331	NUDT2	AP4A_HUMAN
P50591	15.6565	15.6698	15.9096	15.7453	0.14244	0.904652	TNFSF10	TNF10_HUMAN
P50613	16.6504	16.6952	16.7152	16.6869	0.0331824	0.198853	CDK7	CDK7_HUMAN
P50747	15.2433	15.1182	15.2572	15.2062	0.0765867	0.503653	HLCS	BPL1_HUMAN
P50748	19.3216	19.2772	19.3187	19.3059	0.024873	0.128837	KNTC1	KNTC1_HUMAN
P50750	17.1447	17.1619	17.0465	17.1177	0.0622624	0.363731	CDK9	CDK9_HUMAN
P50851	19.5449	19.5749	19.5863	19.5687	0.0213603	0.109156	LRBA	LRBA_HUMAN
P50895	16.5264	16.4606	16.9081	16.6317	0.241616	1.45274	BCAM	BCAM_HUMAN
P50897	15.2472	15.4604	15.1659	15.2912	0.152062	0.994446	PPT1	PPT1_HUMAN
P50914	21.1371	21.1853	21.5533	21.2919	0.227683	1.06934	RPL14	RL14_HUMAN
P50990	22.2917	22.272	22.1983	22.254	0.0492193	0.221171	CCT8	TCPQ_HUMAN
P50991	21.2889	21.3118	21.1159	21.2389	0.107144	0.504472	CCT4	TCPD_HUMAN
P50995	21.2448	21.1814	20.9328	21.1197	0.16492	0.780882	ANXA11	ANX11_HUMAN
P51003	17.9873	17.9936	18.0822	18.021	0.0530397	0.294321	PAPOLA	PAPOA_HUMAN
P51114	21.0947	21.0313	20.8192	20.9817	0.14429	0.687695	FXR1	FXR1_HUMAN
P51116	19.1763	19.2171	19.2712	19.2215	0.0475843	0.247557	FXR2	FXR2_HUMAN
P51148	23.0333	23.0088	22.8906	22.9776	0.0762975	0.332052	RAB5C	RAB5C_HUMAN
P51149	22.3008	22.3932	22.4591	22.3844	0.0795372	0.355324	RAB7A	RAB7A_HUMAN
P51151	19.4759	19.5039	19.8808	19.6202	0.226083	1.1523	RAB9A	RAB9A_HUMAN
P51153	20.5979	20.398	20.2054	20.4005	0.196266	0.962069	RAB13	RAB13_HUMAN
P51157	14.4191	14.3632	14.3238	14.3687	0.0479095	0.333429	RAB28	RAB28_HUMAN
P51159	19.5307	19.573	19.5556	19.5531	0.0212502	0.108679	RAB27A	RB27A_HUMAN
P51178	18.887	18.8747	18.8135	18.8584	0.0393517	0.208669	PLCD1	PLCD1_HUMAN
P51398	14.1139	14.1062	14.0586	14.0929	0.0299729	0.212681	DAP3	RT29_HUMAN
P51452	15.9571	16.0171	16.2771	16.0838	0.170071	1.05741	DUSP3	DUS3_HUMAN
P51531	13.7432	13.5049	14.1448	13.7976	0.323372	2.34368	SMARCA2	SMCA2_HUMAN
P51532	18.3488	18.2957	18.4707	18.3717	0.0897232	0.488376	SMARCA4	SMCA4_HUMAN
P51553	16.0133	15.9945	15.9793	15.9957	0.0170552	0.106624	IDH3G	IDH3G_HUMAN
P51570	19.8134	19.7743	19.8161	19.8013	0.0233738	0.118042	GALK1	GALK1_HUMAN
P51571	17.0777	16.8986	17.1188	17.0317	0.117124	0.687681	SSR4	SSRD_HUMAN
P51572	17.9948	17.8252	18.0785	17.9662	0.129031	0.718188	BCAP31	BAP31_HUMAN
P51580	16.0844	16.1352	16.2051	16.1416	0.0605664	0.37522	TPMT	TPMT_HUMAN
P51608	16.0893	15.8668	16.2522	16.0694	0.193482	1.20404	MECP2	MECP2_HUMAN
P51610	18.1246	17.9998	18.1419	18.0888	0.0775105	0.428501	HCFC1	HCFC1_HUMAN
P51617	15.7191	15.7243	15.7267	15.7233	0.00385981	0.0245482	IRAK1	IRAK1_HUMAN
P51636	15.7132	15.8188	15.6697	15.7339	0.0766694	0.487288	CAV2	CAV2_HUMAN
P51648	15.3389	15.2653	15.5318	15.3787	0.137605	0.89478	ALDH3A2	AL3A2_HUMAN
P51649	14.399	14.2172	14.6296	14.4153	0.206642	1.43349	ALDH5A1	SSDH_HUMAN
P51659	17.0011	17.0427	17.113	17.0523	0.0565474	0.331612	HSD17B4	DHB4_HUMAN
P51665	20.6344	20.7144	20.424	20.5909	0.150003	0.728491	PSMD7	PSMD7_HUMAN
P51668	17.035	17.0277	16.8479	16.9702	0.105991	0.624573	UBE2D1	UB2D1_HUMAN
P51688	13.7802	13.7514	14.4104	13.9807	0.372401	2.66369	SGSH	SPHM_HUMAN
P51692	18.04	17.915	18.1281	18.0277	0.107106	0.594118	STAT5B	STA5B_HUMAN
P51784	17.2399	17.1997	17.397	17.2789	0.104265	0.603426	USP11	UBP11_HUMAN
P51790	16.6847	16.6965	16.8282	16.7365	0.079662	0.475979	CLCN3	CLCN3_HUMAN
P51793	14.5516	14.6598	14.8852	14.6989	0.170204	1.15794	CLCN4	CLCN4_HUMAN
P51795	15.056	14.7482	15.191	14.9984	0.226972	1.5133	CLCN5	CLCN5_HUMAN
P51797	13.9734	14.0492	15.158	14.3935	0.663095	4.60689	CLCN6	CLCN6_HUMAN
P51798	13.095	13.187	13.2381	13.1734	0.0725169	0.550479	CLCN7	CLCN7_HUMAN
P51805	14.2843	13.9405	14.6162	14.2803	0.337851	2.36585	PLXNA3	PLXA3_HUMAN
P51808	17.0248	17.2567	17.6015	17.2943	0.290152	1.67773	DYNLT3	DYLT3_HUMAN
P51809	18.1998	18.1756	18.2287	18.2014	0.0266163	0.146233	VAMP7	VAMP7_HUMAN
P51812	21.0551	21.0429	21.0942	21.0641	0.0268341	0.127393	RPS6KA3	KS6A3_HUMAN
P51828	15.8633	15.7922	16.0452	15.9002	0.130465	0.820526	ADCY7	ADCY7_HUMAN
P51858	17.3728	17.3375	17.5984	17.4362	0.141549	0.811809	HDGF	HDGF_HUMAN
P51946	15.4406	15.5961	15.7134	15.5834	0.136842	0.878126	CCNH	CCNH_HUMAN
P51965	17.1007	17.11	16.9848	17.0652	0.0697798	0.408902	UBE2E1	UB2E1_HUMAN
P51991	20.7206	20.703	20.5304	20.6514	0.10509	0.508875	HNRNPA3	ROA3_HUMAN
P52209	20.9093	20.9595	20.8447	20.9045	0.0575235	0.275173	PGD	6PGD_HUMAN
P52272	21.2911	21.1918	21.2769	21.2533	0.0537406	0.252858	HNRNPM	HNRPM_HUMAN
P52292	20.6514	20.6201	20.553	20.6082	0.0502826	0.243994	KPNA2	IMA1_HUMAN
P52294	17.911	17.9316	17.7333	17.8586	0.109048	0.610618	KPNA1	IMA5_HUMAN
P52298	16.3308	16.1643	15.8717	16.1222	0.232402	1.4415	NCBP2	NCBP2_HUMAN
P52306	19.1775	19.1634	19.0392	19.1267	0.076081	0.397774	RAP1GDS1	GDS1_HUMAN
P52434	17.335	17.1641	17.4864	17.3285	0.16127	0.930662	POLR2H	RPAB3_HUMAN
P52565	20.813	20.7381	20.4439	20.665	0.195151	0.944353	ARHGDIA	GDIR1_HUMAN
P52566	18.4344	18.0723	17.536	18.0142	0.451979	2.50901	ARHGDIB	GDIR2_HUMAN
P52569	15.1758	15.1487	15.588	15.3042	0.246184	1.60861	SLC7A2	CTR2_HUMAN
P52594	15.991	15.9911	16.1975	16.0598	0.119194	0.742187	AGFG1	AGFG1_HUMAN
P52597	18.1378	18.3271	18.3168	18.2606	0.106432	0.582854	HNRNPF	HNRPF_HUMAN
P52630	14.0707	14.2346	14.029	14.1115	0.108697	0.770277	STAT2	STAT2_HUMAN
P52655	13.6887	14.1807	14.5046	14.1247	0.410818	2.90851	GTF2A1	TF2AA_HUMAN
P52701	18.8712	18.9033	18.8998	18.8914	0.0176017	0.0931726	MSH6	MSH6_HUMAN
P52732	18.1399	18.046	18.1659	18.1172	0.0630927	0.348247	KIF11	KIF11_HUMAN
P52735	16.3936	16.4325	16.5868	16.471	0.102181	0.620368	VAV2	VAV2_HUMAN
P52756	13.0213	13.2232	12.3967	12.8804	0.430867	3.34514	RBM5	RBM5_HUMAN
P52788	19.9787	19.9197	19.8314	19.9099	0.074172	0.372538	SMS	SPSY_HUMAN
P52789	21.4505	21.4541	21.3932	21.4326	0.0341785	0.15947	HK2	HXK2_HUMAN
P52799	16.8263	16.8969	17.1767	16.9666	0.185297	1.09213	EFNB2	EFNB2_HUMAN
P52815	14.8804	14.8581	14.7933	14.8439	0.0452096	0.304566	MRPL12	RM12_HUMAN
P52823	16.3975	16.2238	16.2258	16.2824	0.0997008	0.612323	STC1	STC1_HUMAN
P52824	12.0925	12.3012	12.5812	12.325	0.245198	1.98944	DGKQ	DGKQ_HUMAN
P52848	12.5436	12.3053	12.6006	12.4831	0.15665	1.25489	NDST1	NDST1_HUMAN
P52888	18.4835	18.4971	18.6024	18.5277	0.0650841	0.35128	THOP1	THOP1_HUMAN
P52907	21.4091	21.4897	21.3908	21.4299	0.0526383	0.245631	CAPZA1	CAZA1_HUMAN
P52926	14.456	14.5916	14.6701	14.5725	0.108299	0.743171	HMGA2	HMGA2_HUMAN
P52943	15.9276	15.815	15.5484	15.7637	0.194721	1.23525	CRIP2	CRIP2_HUMAN
P52948	18.6444	18.4205	18.4712	18.512	0.117398	0.634171	NUP98	NUP98_HUMAN
P53004	19.5724	19.636	19.6841	19.6309	0.0560399	0.285468	BLVRA	BIEA_HUMAN
P53041	17.8699	18.0153	18.2828	18.056	0.209446	1.15998	PPP5C	PPP5_HUMAN
P53350	16.6932	16.6932	16.7295	16.7053	0.0209743	0.125555	PLK1	PLK1_HUMAN
P53365	17.4086	17.3166	17.576	17.4337	0.131525	0.754431	ARFIP2	ARFP2_HUMAN
P53367	17.9268	17.8615	18.1041	17.9641	0.125567	0.698986	ARFIP1	ARFP1_HUMAN
P53370	13.8649	13.7672	13.7946	13.8089	0.0503991	0.364976	NUDT6	NUDT6_HUMAN
P53384	16.0407	16.1193	16.1871	16.1157	0.0732436	0.454486	NUBP1	NUBP1_HUMAN
P53396	23.261	23.3124	22.9171	23.1635	0.21492	0.92784	ACLY	ACLY_HUMAN
P53582	17.8018	17.825	17.6436	17.7568	0.0986951	0.555815	METAP1	MAP11_HUMAN
P53597	18.1809	18.1435	18.0166	18.1137	0.0861117	0.475396	SUCLG1	SUCA_HUMAN
P53602	18.8029	18.8275	18.892	18.8408	0.04601	0.244204	MVD	MVD1_HUMAN
P53609	14.498	14.3515	14.4895	14.4463	0.082282	0.56957	PGGT1B	PGTB1_HUMAN
P53611	17.2282	17.1474	17.3664	17.2473	0.110761	0.642193	RABGGTB	PGTB2_HUMAN
P53618	21.7545	21.7974	21.6601	21.7374	0.0702288	0.323079	COPB1	COPB_HUMAN
P53621	22.6696	22.7341	22.572	22.6585	0.0816348	0.360283	COPA	COPA_HUMAN
P53634	15.6171	15.7522	15.5697	15.6463	0.094672	0.605075	CTSC	CATC_HUMAN
P53667	14.0922	13.7144	14.1151	13.9739	0.224986	1.61005	LIMK1	LIMK1_HUMAN
P53675	16.4984	16.3466	16.5468	16.4639	0.104474	0.634564	CLTCL1	CLH2_HUMAN
P53677	13.9022	13.9296	14.2802	14.0373	0.210747	1.50133	AP3M2	AP3M2_HUMAN
P53680	19.4094	19.4599	19.2494	19.3729	0.109893	0.567253	AP2S1	AP2S1_HUMAN
[truncated: 4,043 more rows]
