# Supplementary material for: Integrated Multiomics Enabled by Sequential Extraction for Comprehensive Molecular Profiling of Small Extracellular Vesicles
Source: Anal Chem. 2026 Jun 22;98(26):19603–14. doi: 10.1021/acs.analchem.6c01280 (PMC13347708; doi:10.1021/acs.analchem.6c01280)
Supplement: Supplementary file 32 [file ac6c01280_si_032.xlsx]

## Sheet: Sheet1
Table S5. MDA Cell Derived sEVs GOSCL (Top 200 Proteins).
#term ID	term description	observed gene count	background gene count	strength	signal	false discovery rate	matching proteins in your network (IDs)	matching proteins in your network (labels)
GOCC:1903561	Extracellular vesicle	81	500	1.21	6.02	2.82e-68	9606.ENSP00000200181,9606.ENSP00000211998,9606.ENSP00000216181,9606.ENSP00000220809,9606.ENSP00000222553,9606.ENSP00000223095,9606.ENSP00000252242,9606.ENSP00000252699,9606.ENSP00000252804,9606.ENSP00000257770,9606.ENSP00000260356,9606.ENSP00000261023,9606.ENSP00000262746,9606.ENSP00000262776,9606.ENSP00000264335,9606.ENSP00000265062,9606.ENSP00000268150,9606.ENSP00000293831,9606.ENSP00000296511,…	ITGB4,VCL,MYH9,PLAT,NAMPT,SERPINE1,KRT5,ACTN4,PXDN,NT5E,THBS1,ITGAV,PRDX1,LGALS3BP,YWHAE,RAB7A,MFGE8,EIF4A1,ANXA5,EDIL3,HSP90B1,RAB8A,FASN,EEF2,PABPC1,ITGA3,TLN1,NCL,PKM,HSPA5,BSG,HSP90AA1,EZR,EEF1A1,ACSL4,HNRNPA1,ANXA2,ANXA6,FN1,RAC1,VCP,MYOF,MSN,TGM2,FLNA,HSP90AB1,PGK1,SRC,IARS1,HSPA1A,CLIC1,HLA-C,ANXA1,SLC3A2,AHNAK,YWHAQ,DNM2,TFRC,YWHAZ,ITGB1,HLA-A,GAPDH,CD44,HLA-B,RHOA,PDCD6IP,SLC2A1,PPIA,SDC…
GOCC:0070062	Extracellular exosome	77	428	1.25	6.44	8.14e-68	9606.ENSP00000200181,9606.ENSP00000211998,9606.ENSP00000220809,9606.ENSP00000222553,9606.ENSP00000223095,9606.ENSP00000252699,9606.ENSP00000252804,9606.ENSP00000257770,9606.ENSP00000260356,9606.ENSP00000261023,9606.ENSP00000262746,9606.ENSP00000262776,9606.ENSP00000264335,9606.ENSP00000265062,9606.ENSP00000268150,9606.ENSP00000293831,9606.ENSP00000296511,9606.ENSP00000296591,9606.ENSP00000299767,…	ITGB4,VCL,PLAT,NAMPT,SERPINE1,ACTN4,PXDN,NT5E,THBS1,ITGAV,PRDX1,LGALS3BP,YWHAE,RAB7A,MFGE8,EIF4A1,ANXA5,EDIL3,HSP90B1,RAB8A,FASN,EEF2,PABPC1,ITGA3,TLN1,NCL,PKM,HSPA5,BSG,HSP90AA1,EZR,EEF1A1,HNRNPA1,ANXA2,ANXA6,FN1,RAC1,VCP,MYOF,MSN,TGM2,FLNA,HSP90AB1,PGK1,SRC,IARS1,HSPA1A,CLIC1,HLA-C,ANXA1,AHNAK,YWHAQ,DNM2,TFRC,YWHAZ,ITGB1,HLA-A,GAPDH,CD44,HLA-B,RHOA,PDCD6IP,SLC2A1,PPIA,SDCBP,CFL1,HSPA8,SLC1A5,LD…
GOCC:0065010	Extracellular membrane-bounded organelle	79	473	1.22	6.13	9.64e-68	9606.ENSP00000200181,9606.ENSP00000211998,9606.ENSP00000216181,9606.ENSP00000220809,9606.ENSP00000222553,9606.ENSP00000223095,9606.ENSP00000252242,9606.ENSP00000252699,9606.ENSP00000252804,9606.ENSP00000257770,9606.ENSP00000260356,9606.ENSP00000261023,9606.ENSP00000262746,9606.ENSP00000262776,9606.ENSP00000265062,9606.ENSP00000268150,9606.ENSP00000293831,9606.ENSP00000296511,9606.ENSP00000296591,…	ITGB4,VCL,MYH9,PLAT,NAMPT,SERPINE1,KRT5,ACTN4,PXDN,NT5E,THBS1,ITGAV,PRDX1,LGALS3BP,RAB7A,MFGE8,EIF4A1,ANXA5,EDIL3,HSP90B1,RAB8A,FASN,EEF2,PABPC1,ITGA3,TLN1,NCL,PKM,HSPA5,BSG,HSP90AA1,EZR,EEF1A1,ACSL4,HNRNPA1,ANXA2,ANXA6,FN1,RAC1,VCP,MYOF,MSN,TGM2,FLNA,HSP90AB1,PGK1,SRC,IARS1,HSPA1A,CLIC1,HLA-C,ANXA1,SLC3A2,AHNAK,DNM2,TFRC,YWHAZ,ITGB1,HLA-A,GAPDH,CD44,HLA-B,RHOA,PDCD6IP,SLC2A1,PPIA,SDCBP,CFL1,HSPA…
GOCC:0031982	Vesicle	119	2125	0.74	2.57	5.26e-59	9606.ENSP00000200181,9606.ENSP00000211998,9606.ENSP00000216181,9606.ENSP00000216962,9606.ENSP00000220325,9606.ENSP00000220809,9606.ENSP00000222553,9606.ENSP00000223095,9606.ENSP00000225655,9606.ENSP00000250559,9606.ENSP00000252242,9606.ENSP00000252244,9606.ENSP00000252699,9606.ENSP00000252804,9606.ENSP00000256682,9606.ENSP00000257770,9606.ENSP00000260356,9606.ENSP00000261023,9606.ENSP00000262746,…	ITGB4,VCL,MYH9,PYGB,EHD4,PLAT,NAMPT,SERPINE1,PFN1,RAP1B,KRT5,KRT1,ACTN4,PXDN,ARF3,NT5E,THBS1,ITGAV,PRDX1,LGALS3BP,EHD2,YWHAE,RAB7A,MFGE8,EGFR,GNAQ,CCT8,EIF4A1,ANXA5,EDIL3,HSP90B1,RAB8A,FASN,KIF5B,EEF2,PSMD2,RAB1B,RAB6A,PABPC1,ITGA3,TLN1,NCL,PKM,HSPA5,PPP1CA,RAB11B,BSG,HSP90AA1,EZR,TUBB,EEF1A1,ACSL4,TUBB4B,HNRNPA1,ANXA2,ANXA6,FN1,RAC1,DYNC1H1,VCP,MYOF,MSN,TGM2,COPA,RAP1A,FLNA,RAP2C,HSP90AB1,PGK1,S…
GOCC:0005615	Extracellular space	86	1027	0.92	3.46	5.97e-52	9606.ENSP00000200181,9606.ENSP00000211998,9606.ENSP00000220809,9606.ENSP00000222553,9606.ENSP00000223095,9606.ENSP00000225655,9606.ENSP00000252242,9606.ENSP00000252244,9606.ENSP00000252699,9606.ENSP00000252804,9606.ENSP00000257770,9606.ENSP00000260356,9606.ENSP00000261023,9606.ENSP00000262746,9606.ENSP00000262776,9606.ENSP00000264335,9606.ENSP00000265062,9606.ENSP00000268150,9606.ENSP00000275493,…	ITGB4,VCL,PLAT,NAMPT,SERPINE1,PFN1,KRT5,KRT1,ACTN4,PXDN,NT5E,THBS1,ITGAV,PRDX1,LGALS3BP,YWHAE,RAB7A,MFGE8,EGFR,EIF4A1,ANXA5,EDIL3,HSP90B1,RAB8A,FASN,EEF2,PABPC1,ITGA3,TLN1,NCL,PKM,HSPA5,BSG,F3,HSP90AA1,EZR,EEF1A1,HNRNPA1,ANXA2,ANXA6,FN1,RAC1,H2BC12,VCP,MYOF,MSN,TGM2,COPA,FLNA,HSP90AB1,PGK1,SRC,IARS1,HSPA1A,CLIC1,HLA-C,ANXA1,AHNAK,YWHAQ,DNM2,TFRC,YWHAZ,ITGB1,HLA-A,GAPDH,CD44,HLA-B,RHOA,PDCD6IP,SLC…
GOCC:0030055	Cell-substrate junction	54	279	1.28	5.85	1.25e-47	9606.ENSP00000200181,9606.ENSP00000211998,9606.ENSP00000225655,9606.ENSP00000252699,9606.ENSP00000256196,9606.ENSP00000261023,9606.ENSP00000264335,9606.ENSP00000268182,9606.ENSP00000275493,9606.ENSP00000293379,9606.ENSP00000296511,9606.ENSP00000296585,9606.ENSP00000299767,9606.ENSP00000304669,9606.ENSP00000305260,9606.ENSP00000313007,9606.ENSP00000315190,9606.ENSP00000316029,9606.ENSP00000323856,…	ITGB4,VCL,PFN1,ACTN4,RRAS2,ITGAV,YWHAE,IQGAP1,EGFR,ITGA5,ANXA5,ITGA2,HSP90B1,CTNNA1,GNB2,PABPC1,ITGA3,TLN1,PLEC,HSPA5,BSG,EZR,ANXA6,RAC1,EPHA2,MSN,TGM2,FLNA,SRC,HSPA1A,ANXA1,AHNAK,YWHAQ,DNM2,JUP,ACTN1,YWHAZ,ITGB1,ITGA6,CD44,RHOA,GNA13,PPIA,FLNB,CFL1,HSPA8,VIM,RPLP0,YES1,CPNE3,MARCKS,CLTC,TPM4,ACTB
GOCC:0005829	Cytosol	124	3054	0.6	1.89	2.41e-47	9606.ENSP00000167586,9606.ENSP00000211998,9606.ENSP00000216181,9606.ENSP00000217426,9606.ENSP00000222553,9606.ENSP00000225655,9606.ENSP00000246662,9606.ENSP00000250559,9606.ENSP00000252242,9606.ENSP00000252244,9606.ENSP00000252252,9606.ENSP00000252699,9606.ENSP00000253039,9606.ENSP00000257770,9606.ENSP00000261023,9606.ENSP00000263277,9606.ENSP00000264161,9606.ENSP00000264335,9606.ENSP00000264705,…	KRT14,VCL,MYH9,AHCY,NAMPT,PFN1,KRT9,RAP1B,KRT5,KRT1,KRT6B,ACTN4,EIF2S3,NT5E,ITGAV,EHD2,DARS1,YWHAE,CAD,RAB7A,IQGAP1,KRT10,RPS3,CCT8,EIF4A1,ANXA5,HSP90B1,GCN1,RAB8A,FASN,GNB2,ARF4,KIF5B,EEF2,PSMD2,RAB1B,KRT2,RPL4,RAB6A,GNAI2,PABPC1,TLN1,USP9X,PKM,PLEC,HSPA5,PPP1CA,RAB11B,F3,HSP90AA1,NME1,UBA1,EZR,TUBB,EEF1A1,RPL7,TUBB4B,PLS3,RAC1,DYNC1H1,SPTBN1,VCP,MSN,TGM2,EPRS1,COPA,EIF3A,RAP1A,FLNA,GNAS,HSP90AB…
GOCC:0005925	Focal adhesion	53	269	1.29	5.88	3.9e-47	9606.ENSP00000211998,9606.ENSP00000225655,9606.ENSP00000252699,9606.ENSP00000256196,9606.ENSP00000261023,9606.ENSP00000264335,9606.ENSP00000268182,9606.ENSP00000275493,9606.ENSP00000293379,9606.ENSP00000296511,9606.ENSP00000296585,9606.ENSP00000299767,9606.ENSP00000304669,9606.ENSP00000305260,9606.ENSP00000313007,9606.ENSP00000315190,9606.ENSP00000316029,9606.ENSP00000323856,9606.ENSP00000324173,…	VCL,PFN1,ACTN4,RRAS2,ITGAV,YWHAE,IQGAP1,EGFR,ITGA5,ANXA5,ITGA2,HSP90B1,CTNNA1,GNB2,PABPC1,ITGA3,TLN1,PLEC,HSPA5,BSG,EZR,ANXA6,RAC1,EPHA2,MSN,TGM2,FLNA,SRC,HSPA1A,ANXA1,AHNAK,YWHAQ,DNM2,JUP,ACTN1,YWHAZ,ITGB1,ITGA6,CD44,RHOA,GNA13,PPIA,FLNB,CFL1,HSPA8,VIM,RPLP0,YES1,CPNE3,MARCKS,CLTC,TPM4,ACTB
GOCC:0070161	Anchoring junction	61	553	1.04	3.93	1.96e-41	9606.ENSP00000200181,9606.ENSP00000211998,9606.ENSP00000225655,9606.ENSP00000250559,9606.ENSP00000252699,9606.ENSP00000256196,9606.ENSP00000261023,9606.ENSP00000264335,9606.ENSP00000268182,9606.ENSP00000275493,9606.ENSP00000293379,9606.ENSP00000296511,9606.ENSP00000296585,9606.ENSP00000299767,9606.ENSP00000304669,9606.ENSP00000305260,9606.ENSP00000313007,9606.ENSP00000315190,9606.ENSP00000316029,…	ITGB4,VCL,PFN1,RAP1B,ACTN4,RRAS2,ITGAV,YWHAE,IQGAP1,EGFR,ITGA5,ANXA5,ITGA2,HSP90B1,CTNNA1,GNB2,PABPC1,ITGA3,TLN1,PLEC,HSPA5,PPP1CA,BSG,EZR,ANXA6,RAC1,EPHA2,MSN,TGM2,FLNA,RAP2C,NIBAN2,SRC,HSPA1A,ANXA1,AHNAK,DSP,YWHAQ,DNM2,JUP,ACTN1,YWHAZ,ITGB1,ITGA6,CD44,RHOA,GNA13,PPIA,FLNB,WDR1,SDCBP,CFL1,HSPA8,VIM,RPLP0,YES1,CPNE3,MARCKS,CLTC,TPM4,ACTB
GOCC:0005576	Extracellular region	99	2079	0.67	2.1	1.62e-40	9606.ENSP00000200181,9606.ENSP00000211998,9606.ENSP00000215909,9606.ENSP00000216181,9606.ENSP00000220809,9606.ENSP00000222553,9606.ENSP00000223095,9606.ENSP00000225655,9606.ENSP00000252242,9606.ENSP00000252244,9606.ENSP00000252699,9606.ENSP00000252804,9606.ENSP00000257770,9606.ENSP00000260356,9606.ENSP00000261023,9606.ENSP00000262746,9606.ENSP00000262776,9606.ENSP00000263277,9606.ENSP00000264335,…	ITGB4,VCL,LGALS1,MYH9,PLAT,NAMPT,SERPINE1,PFN1,KRT5,KRT1,ACTN4,PXDN,NT5E,THBS1,ITGAV,PRDX1,LGALS3BP,EHD2,YWHAE,RAB7A,MFGE8,EGFR,GNAQ,EIF4A1,CDCP1,ANXA5,EDIL3,HSP90B1,RAB8A,FASN,EEF2,PABPC1,ITGA3,TLN1,NCL,TUBB6,PKM,HSPA5,BSG,F3,HSP90AA1,EZR,TUBB,EEF1A1,ACSL4,TUBB4B,HNRNPA1,ANXA2,ANXA6,FN1,RAC1,H2BC12,VCP,MYOF,MSN,TGM2,COPA,FLNA,HSP90AB1,PGK1,SRC,IARS1,HSPA1A,CLIC1,HLA-C,ANXA1,SLC3A2,AHNAK,YWHAQ,DN…
GOCC:0005737	Cytoplasm	172	8195	0.32	1.02	1.27e-36	9606.ENSP00000078429,9606.ENSP00000167586,9606.ENSP00000211998,9606.ENSP00000215909,9606.ENSP00000216181,9606.ENSP00000216962,9606.ENSP00000217426,9606.ENSP00000220325,9606.ENSP00000222553,9606.ENSP00000223095,9606.ENSP00000225655,9606.ENSP00000246662,9606.ENSP00000250559,9606.ENSP00000252242,9606.ENSP00000252244,9606.ENSP00000252252,9606.ENSP00000252699,9606.ENSP00000252804,9606.ENSP00000253039,…	GNA11,KRT14,VCL,LGALS1,MYH9,PYGB,AHCY,EHD4,NAMPT,SERPINE1,PFN1,KRT9,RAP1B,KRT5,KRT1,KRT6B,ACTN4,PXDN,EIF2S3,RRAS2,ARF3,NT5E,THBS1,ITGAV,PRDX1,LGALS3BP,EHD2,DARS1,YWHAE,CAD,RAB7A,MFGE8,IQGAP1,KRT10,EGFR,RPS3,GNAQ,CCT8,EIF4A1,ANXA5,HSP90B1,GCN1,RAB8A,FASN,GNB2,ARF4,KIF5B,EEF2,PSMD2,RAB1B,KRT2,RPL4,RAB6A,GNAI2,PABPC1,TLN1,USP9X,NCL,PKM,PLEC,HSPA5,PPP1CA,EEF1G,RAB11B,BSG,F3,HSP90AA1,NME1,UBA1,EZR,TUB…
GOCC:0030054	Cell junction	69	1053	0.81	2.58	5.16e-34	9606.ENSP00000200181,9606.ENSP00000211998,9606.ENSP00000225655,9606.ENSP00000250559,9606.ENSP00000252699,9606.ENSP00000256196,9606.ENSP00000261023,9606.ENSP00000264335,9606.ENSP00000268182,9606.ENSP00000275493,9606.ENSP00000278572,9606.ENSP00000293379,9606.ENSP00000296511,9606.ENSP00000296585,9606.ENSP00000299767,9606.ENSP00000304669,9606.ENSP00000305260,9606.ENSP00000306010,9606.ENSP00000313007,…	ITGB4,VCL,PFN1,RAP1B,ACTN4,RRAS2,ITGAV,YWHAE,IQGAP1,EGFR,RPS3,ITGA5,ANXA5,ITGA2,HSP90B1,CTNNA1,GNB2,ARF4,PABPC1,ITGA3,TLN1,PLEC,HSPA5,PPP1CA,RAB11B,BSG,EZR,RPL7,ANXA6,RAC1,EPHA2,MSN,TGM2,RAP1A,FLNA,RAP2C,NIBAN2,SRC,HSPA1A,ANXA1,AHNAK,DSP,YWHAQ,DNM2,GARS1,JUP,ACTN1,YWHAZ,ITGB1,ITGA6,ATP2B1,CD44,RHOA,GNA13,HRAS,PPIA,FLNB,WDR1,SDCBP,CFL1,HSPA8,VIM,RPLP0,YES1,CPNE3,MARCKS,CLTC,TPM4,ACTB
GOCC:0043226	Organelle	182	10113	0.25	0.88	5.58e-32	9606.ENSP00000167586,9606.ENSP00000200181,9606.ENSP00000211998,9606.ENSP00000215909,9606.ENSP00000216181,9606.ENSP00000216962,9606.ENSP00000220325,9606.ENSP00000220809,9606.ENSP00000222553,9606.ENSP00000223095,9606.ENSP00000225655,9606.ENSP00000246662,9606.ENSP00000250559,9606.ENSP00000252242,9606.ENSP00000252244,9606.ENSP00000252250,9606.ENSP00000252252,9606.ENSP00000252699,9606.ENSP00000252804,…	KRT14,ITGB4,VCL,LGALS1,MYH9,PYGB,EHD4,PLAT,NAMPT,SERPINE1,PFN1,KRT9,RAP1B,KRT5,KRT1,KRT6C,KRT6B,ACTN4,PXDN,RRAS2,ARF3,NT5E,THBS1,ITGAV,PRDX1,LGALS3BP,EHD2,DARS1,YWHAE,CAD,RAB7A,MFGE8,IQGAP1,KRT10,EGFR,RPS3,GNAQ,CCT8,EIF4A1,ANXA5,EDIL3,HSP90B1,GCN1,RAB8A,FASN,CTNNA1,KIF5B,H1-4,EEF2,PSMD2,RAB1B,KRT2,RPL4,RAB6A,GNAI2,PABPC1,PRKDC,ITGA3,TLN1,USP9X,NCL,TUBB6,PKM,PLEC,HSPA5,PPP1CA,RAB11B,BSG,F3,HSP90AA…
GOCC:0005622	Intracellular	190	11512	0.21	0.81	5.67e-31	9606.ENSP00000078429,9606.ENSP00000167586,9606.ENSP00000200181,9606.ENSP00000211998,9606.ENSP00000215909,9606.ENSP00000216181,9606.ENSP00000216962,9606.ENSP00000217426,9606.ENSP00000220325,9606.ENSP00000220809,9606.ENSP00000222553,9606.ENSP00000223095,9606.ENSP00000225655,9606.ENSP00000246662,9606.ENSP00000250559,9606.ENSP00000252242,9606.ENSP00000252244,9606.ENSP00000252250,9606.ENSP00000252252,…	GNA11,KRT14,ITGB4,VCL,LGALS1,MYH9,PYGB,AHCY,EHD4,PLAT,NAMPT,SERPINE1,PFN1,KRT9,RAP1B,KRT5,KRT1,KRT6C,KRT6B,ACTN4,PXDN,EIF2S3,RRAS2,ARF3,NT5E,THBS1,ITGAV,PRDX1,LGALS3BP,EHD2,DARS1,YWHAE,CAD,RAB7A,MFGE8,IQGAP1,KRT10,EGFR,RPS3,GNAQ,CCT8,EIF4A1,ANXA5,HSP90B1,GCN1,RAB8A,FASN,CTNNA1,GNB2,ARF4,KIF5B,H1-4,EEF2,PSMD2,RAB1B,KRT2,RPL4,RAB6A,GNAI2,PABPC1,PRKDC,TLN1,USP9X,NCL,TUBB6,PKM,PLEC,HSPA5,PPP1CA,EEF1G…
GOCC:0110165	Cellular anatomical entity	199	14060	0.15	0.7	1.54e-27	9606.ENSP00000078429,9606.ENSP00000167586,9606.ENSP00000200181,9606.ENSP00000211998,9606.ENSP00000215909,9606.ENSP00000216181,9606.ENSP00000216962,9606.ENSP00000217426,9606.ENSP00000220325,9606.ENSP00000220809,9606.ENSP00000222553,9606.ENSP00000223095,9606.ENSP00000225655,9606.ENSP00000246662,9606.ENSP00000250559,9606.ENSP00000252242,9606.ENSP00000252244,9606.ENSP00000252250,9606.ENSP00000252252,…	GNA11,KRT14,ITGB4,VCL,LGALS1,MYH9,PYGB,AHCY,EHD4,PLAT,NAMPT,SERPINE1,PFN1,KRT9,RAP1B,KRT5,KRT1,KRT6C,KRT6B,ACTN4,PXDN,EIF2S3,RRAS2,ARF3,NT5E,THBS1,ITGAV,PRDX1,LGALS3BP,EHD2,DARS1,YWHAE,CAD,RAB7A,MFGE8,IQGAP1,KRT10,EGFR,RPS3,GNAQ,CCT8,ITGA5,EIF4A1,CDCP1,ANXA5,ITGA2,EDIL3,HSP90B1,GCN1,RAB8A,FASN,CTNNA1,GNB2,ARF4,KIF5B,H1-4,EEF2,PSMD2,RAB1B,KRT2,RPL4,RAB6A,GNAI2,PABPC1,PRKDC,ITGA3,TLN1,USP9X,NCL,TUB…
GOCC:0031410	Cytoplasmic vesicle	74	1738	0.62	1.73	2.55e-25	9606.ENSP00000211998,9606.ENSP00000216181,9606.ENSP00000216962,9606.ENSP00000220325,9606.ENSP00000223095,9606.ENSP00000250559,9606.ENSP00000252244,9606.ENSP00000252699,9606.ENSP00000260356,9606.ENSP00000261023,9606.ENSP00000262776,9606.ENSP00000263277,9606.ENSP00000265062,9606.ENSP00000275493,9606.ENSP00000286788,9606.ENSP00000299767,9606.ENSP00000300935,9606.ENSP00000307940,9606.ENSP00000310129,…	VCL,MYH9,PYGB,EHD4,SERPINE1,RAP1B,KRT1,ACTN4,THBS1,ITGAV,LGALS3BP,EHD2,RAB7A,EGFR,CCT8,HSP90B1,RAB8A,EEF2,PSMD2,RAB1B,RAB6A,PKM,RAB11B,BSG,HSP90AA1,EZR,TUBB,EEF1A1,TUBB4B,ANXA2,ANXA6,FN1,RAC1,DYNC1H1,VCP,MYOF,COPA,RAP1A,RAP2C,HSP90AB1,SRC,RAB14,HSPA1A,HLA-C,ANXA1,DSP,GDI2,DNM2,MYO1B,TFRC,JUP,ACTN1,ITGB1,HLA-A,PSMC2,ATP2B1,CD44,HLA-B,RHOA,PPIA,SDCBP,HSPA8,TUBA1A,SLC1A5,RAN,RAB5C,CD63,ACLY,CPNE3,EH…
GOCC:0043229	Intracellular organelle	168	9609	0.24	0.83	1.92e-23	9606.ENSP00000167586,9606.ENSP00000200181,9606.ENSP00000211998,9606.ENSP00000215909,9606.ENSP00000216181,9606.ENSP00000216962,9606.ENSP00000220325,9606.ENSP00000222553,9606.ENSP00000223095,9606.ENSP00000225655,9606.ENSP00000246662,9606.ENSP00000250559,9606.ENSP00000252242,9606.ENSP00000252244,9606.ENSP00000252250,9606.ENSP00000252252,9606.ENSP00000252699,9606.ENSP00000252804,9606.ENSP00000256196,…	KRT14,ITGB4,VCL,LGALS1,MYH9,PYGB,EHD4,NAMPT,SERPINE1,PFN1,KRT9,RAP1B,KRT5,KRT1,KRT6C,KRT6B,ACTN4,PXDN,RRAS2,ARF3,NT5E,THBS1,ITGAV,PRDX1,LGALS3BP,EHD2,DARS1,YWHAE,CAD,RAB7A,MFGE8,IQGAP1,KRT10,EGFR,RPS3,GNAQ,CCT8,HSP90B1,GCN1,RAB8A,FASN,CTNNA1,KIF5B,H1-4,EEF2,PSMD2,RAB1B,KRT2,RPL4,RAB6A,GNAI2,PABPC1,PRKDC,TLN1,NCL,TUBB6,PKM,PLEC,HSPA5,PPP1CA,RAB11B,BSG,F3,HSP90AA1,DHX15,TUBA1B,NME1,UBA1,EZR,TUBB,EE…
GOCC:0030141	Secretory granule	48	719	0.82	2.3	5.64e-23	9606.ENSP00000211998,9606.ENSP00000216181,9606.ENSP00000216962,9606.ENSP00000223095,9606.ENSP00000250559,9606.ENSP00000252244,9606.ENSP00000252699,9606.ENSP00000260356,9606.ENSP00000261023,9606.ENSP00000262776,9606.ENSP00000265062,9606.ENSP00000286788,9606.ENSP00000307940,9606.ENSP00000310129,9606.ENSP00000311449,9606.ENSP00000320171,9606.ENSP00000335153,9606.ENSP00000339001,9606.ENSP00000339063,…	VCL,MYH9,PYGB,SERPINE1,RAP1B,KRT1,ACTN4,THBS1,ITGAV,LGALS3BP,RAB7A,CCT8,EEF2,PSMD2,RAB6A,PKM,HSP90AA1,TUBB,EEF1A1,TUBB4B,ANXA2,FN1,RAC1,DYNC1H1,VCP,RAP1A,RAP2C,HSP90AB1,RAB14,HSPA1A,DSP,GDI2,JUP,ACTN1,PSMC2,CD44,HLA-B,RHOA,PPIA,SDCBP,HSPA8,RAB5C,CD63,ACLY,CPNE3,SPTAN1,DDX3X,ALDOA
GOCC:0099503	Secretory vesicle	50	797	0.79	2.2	6.4e-23	9606.ENSP00000211998,9606.ENSP00000216181,9606.ENSP00000216962,9606.ENSP00000223095,9606.ENSP00000250559,9606.ENSP00000252244,9606.ENSP00000252699,9606.ENSP00000260356,9606.ENSP00000261023,9606.ENSP00000262776,9606.ENSP00000265062,9606.ENSP00000286788,9606.ENSP00000307940,9606.ENSP00000310129,9606.ENSP00000311449,9606.ENSP00000320171,9606.ENSP00000333547,9606.ENSP00000335153,9606.ENSP00000339001,…	VCL,MYH9,PYGB,SERPINE1,RAP1B,KRT1,ACTN4,THBS1,ITGAV,LGALS3BP,RAB7A,CCT8,EEF2,PSMD2,RAB6A,PKM,RAB11B,HSP90AA1,TUBB,EEF1A1,TUBB4B,ANXA2,FN1,RAC1,DYNC1H1,VCP,RAP1A,RAP2C,HSP90AB1,RAB14,HSPA1A,DSP,GDI2,JUP,ACTN1,PSMC2,ATP2B1,CD44,HLA-B,RHOA,PPIA,SDCBP,HSPA8,RAB5C,CD63,ACLY,CPNE3,SPTAN1,DDX3X,ALDOA
GOCC:0032991	Protein-containing complex	122	5325	0.36	1.03	9.62e-22	9606.ENSP00000078429,9606.ENSP00000200181,9606.ENSP00000211998,9606.ENSP00000215909,9606.ENSP00000216181,9606.ENSP00000220809,9606.ENSP00000222553,9606.ENSP00000223095,9606.ENSP00000252699,9606.ENSP00000252804,9606.ENSP00000253039,9606.ENSP00000260356,9606.ENSP00000261023,9606.ENSP00000264161,9606.ENSP00000264705,9606.ENSP00000275493,9606.ENSP00000278572,9606.ENSP00000286548,9606.ENSP00000286788,…	GNA11,ITGB4,VCL,LGALS1,MYH9,PLAT,NAMPT,SERPINE1,ACTN4,PXDN,EIF2S3,THBS1,ITGAV,DARS1,CAD,EGFR,RPS3,GNAQ,CCT8,ITGA5,EIF4A1,ANXA5,ITGA2,HSP90B1,GCN1,FASN,CTNNA1,GNB2,KIF5B,EEF2,PSMD2,RPL4,GNAI2,PABPC1,PRKDC,ITGA3,NCL,PKM,PLEC,HSPA5,PPP1CA,F3,HSP90AA1,DHX15,UBA1,EZR,EEF1A1,RPL7,HNRNPA1,ANXA2,FN1,RAC1,DYNC1H1,SPTBN1,H2BC12,GFPT1,VCP,TGM2,EPRS1,ATP1B1,COPA,EIF3A,FLNA,GNAS,HSP90AB1,SRC,RPS4X,IARS1,HSPA1…
GOCC:0043227	Membrane-bounded organelle	161	9083	0.24	0.83	9.62e-22	9606.ENSP00000167586,9606.ENSP00000200181,9606.ENSP00000211998,9606.ENSP00000215909,9606.ENSP00000216181,9606.ENSP00000216962,9606.ENSP00000220325,9606.ENSP00000220809,9606.ENSP00000222553,9606.ENSP00000223095,9606.ENSP00000225655,9606.ENSP00000250559,9606.ENSP00000252242,9606.ENSP00000252244,9606.ENSP00000252699,9606.ENSP00000252804,9606.ENSP00000256196,9606.ENSP00000256682,9606.ENSP00000257770,…	KRT14,ITGB4,VCL,LGALS1,MYH9,PYGB,EHD4,PLAT,NAMPT,SERPINE1,PFN1,RAP1B,KRT5,KRT1,ACTN4,PXDN,RRAS2,ARF3,NT5E,THBS1,ITGAV,PRDX1,LGALS3BP,EHD2,YWHAE,CAD,RAB7A,MFGE8,IQGAP1,KRT10,EGFR,RPS3,GNAQ,CCT8,EIF4A1,ANXA5,EDIL3,HSP90B1,RAB8A,FASN,KIF5B,H1-4,EEF2,PSMD2,RAB1B,RPL4,RAB6A,PABPC1,PRKDC,ITGA3,TLN1,USP9X,NCL,PKM,HSPA5,PPP1CA,RAB11B,BSG,HSP90AA1,DHX15,NME1,UBA1,EZR,TUBB,EEF1A1,ACSL4,RPL7,TUBB4B,HNRNPA1,…
GOCC:0012505	Endomembrane system	90	3156	0.45	1.2	6.21e-20	9606.ENSP00000200181,9606.ENSP00000211998,9606.ENSP00000216181,9606.ENSP00000216962,9606.ENSP00000220325,9606.ENSP00000223095,9606.ENSP00000250559,9606.ENSP00000252244,9606.ENSP00000252699,9606.ENSP00000252804,9606.ENSP00000256682,9606.ENSP00000260356,9606.ENSP00000261023,9606.ENSP00000262776,9606.ENSP00000263277,9606.ENSP00000265062,9606.ENSP00000268150,9606.ENSP00000275493,9606.ENSP00000286788,…	ITGB4,VCL,MYH9,PYGB,EHD4,SERPINE1,RAP1B,KRT1,ACTN4,PXDN,ARF3,THBS1,ITGAV,LGALS3BP,EHD2,RAB7A,MFGE8,EGFR,CCT8,HSP90B1,RAB8A,FASN,EEF2,PSMD2,RAB1B,RPL4,RAB6A,PKM,HSPA5,RAB11B,BSG,HSP90AA1,EZR,TUBB,EEF1A1,ACSL4,TUBB4B,ANXA2,ANXA6,FN1,RAC1,DYNC1H1,VCP,MYOF,COPA,RAP1A,RAP2C,GNAS,HSP90AB1,SRC,RAB14,HSPA1A,CLIC1,HLA-C,ANXA1,DSP,GDI2,DNM2,MYO1B,TFRC,JUP,ACTN1,ITGB1,HLA-A,GAPDH,PSMC2,ATP2B1,CD44,HLA-B,RHO…
GOCC:0043232	Intracellular non-membrane-bounded organelle	92	3309	0.44	1.18	8.71e-20	9606.ENSP00000167586,9606.ENSP00000211998,9606.ENSP00000216181,9606.ENSP00000225655,9606.ENSP00000246662,9606.ENSP00000250559,9606.ENSP00000252242,9606.ENSP00000252244,9606.ENSP00000252250,9606.ENSP00000252252,9606.ENSP00000252699,9606.ENSP00000252804,9606.ENSP00000264161,9606.ENSP00000268182,9606.ENSP00000269576,9606.ENSP00000278572,9606.ENSP00000286788,9606.ENSP00000300648,9606.ENSP00000300935,…	KRT14,VCL,MYH9,PFN1,KRT9,RAP1B,KRT5,KRT1,KRT6C,KRT6B,ACTN4,PXDN,DARS1,IQGAP1,KRT10,RPS3,CCT8,GCN1,RAB8A,CTNNA1,KIF5B,H1-4,KRT2,RPL4,GNAI2,PABPC1,PRKDC,TLN1,NCL,TUBB6,PLEC,F3,TUBA1B,EZR,TUBB,EEF1A1,ACSL4,RPL7,TUBB4B,ANXA2,PLS3,RAC1,DYNC1H1,SPTBN1,H2BC12,VCP,MSN,TGM2,FLNA,HSP90AB1,SRC,RPS4X,HSPA1A,AHNAK,KRT6A,DNM2,RPS9,MYO1B,ACTN1,RPS8,GAPDH,RPSA,PSMC2,RHOA,ILF3,PDCD6IP,SLC2A1,FLNB,RACK1,WDR1,SDCBP…
GOCC:0099512	Supramolecular fiber	39	555	0.84	2.2	4.03e-19	9606.ENSP00000167586,9606.ENSP00000211998,9606.ENSP00000216181,9606.ENSP00000246662,9606.ENSP00000252242,9606.ENSP00000252244,9606.ENSP00000252250,9606.ENSP00000252252,9606.ENSP00000252699,9606.ENSP00000268182,9606.ENSP00000269576,9606.ENSP00000286788,9606.ENSP00000310861,9606.ENSP00000318697,9606.ENSP00000323856,9606.ENSP00000336799,9606.ENSP00000338934,9606.ENSP00000339001,9606.ENSP00000341289,…	KRT14,VCL,MYH9,KRT9,KRT5,KRT1,KRT6C,KRT6B,ACTN4,IQGAP1,KRT10,CCT8,KRT2,TUBB6,PLEC,TUBA1B,EZR,TUBB,TUBB4B,FN1,PLS3,DYNC1H1,FLNA,SRC,AHNAK,KRT6A,DNM2,MYO1B,ACTN1,GAPDH,FLNB,CFL1,TUBA1A,VIM,CLTC,TPM4,ACTB,ALDOA,MYO1C
GOCC:0099080	Supramolecular complex	46	844	0.73	1.87	1.14e-18	9606.ENSP00000167586,9606.ENSP00000211998,9606.ENSP00000216181,9606.ENSP00000246662,9606.ENSP00000252242,9606.ENSP00000252244,9606.ENSP00000252250,9606.ENSP00000252252,9606.ENSP00000252699,9606.ENSP00000268182,9606.ENSP00000269576,9606.ENSP00000286788,9606.ENSP00000310861,9606.ENSP00000313007,9606.ENSP00000318195,9606.ENSP00000318697,9606.ENSP00000323856,9606.ENSP00000336799,9606.ENSP00000338934,…	KRT14,VCL,MYH9,KRT9,KRT5,KRT1,KRT6C,KRT6B,ACTN4,IQGAP1,KRT10,CCT8,KRT2,PABPC1,NCL,TUBB6,PLEC,TUBA1B,EZR,TUBB,TUBB4B,FN1,PLS3,RAC1,DYNC1H1,VCP,FLNA,SRC,AHNAK,KRT6A,DNM2,MYO1B,ACTN1,GAPDH,PSMC2,FLNB,CFL1,TUBA1A,VIM,RPLP0,CLTC,DDX3X,TPM4,ACTB,ALDOA,MYO1C
GOCC:0005856	Cytoskeleton	61	1575	0.58	1.48	2.59e-18	9606.ENSP00000167586,9606.ENSP00000211998,9606.ENSP00000216181,9606.ENSP00000225655,9606.ENSP00000246662,9606.ENSP00000252242,9606.ENSP00000252244,9606.ENSP00000252250,9606.ENSP00000252252,9606.ENSP00000252699,9606.ENSP00000252804,9606.ENSP00000268182,9606.ENSP00000269576,9606.ENSP00000278572,9606.ENSP00000286788,9606.ENSP00000300935,9606.ENSP00000304669,9606.ENSP00000307078,9606.ENSP00000310861,…	KRT14,VCL,MYH9,PFN1,KRT9,KRT5,KRT1,KRT6C,KRT6B,ACTN4,PXDN,IQGAP1,KRT10,RPS3,CCT8,RAB8A,CTNNA1,KIF5B,KRT2,GNAI2,TLN1,TUBB6,PLEC,TUBA1B,EZR,TUBB,EEF1A1,TUBB4B,PLS3,DYNC1H1,SPTBN1,MSN,FLNA,SRC,HSPA1A,AHNAK,KRT6A,DNM2,MYO1B,ACTN1,GAPDH,RHOA,PDCD6IP,SLC2A1,FLNB,WDR1,SDCBP,CFL1,TUBA1A,VIM,RAN,HNRNPC,YES1,MARCKS,CLTC,SPTAN1,DDX3X,TPM4,ACTB,ALDOA,MYO1C
GOCC:0071944	Cell periphery	97	3860	0.4	1.07	3.47e-18	9606.ENSP00000078429,9606.ENSP00000200181,9606.ENSP00000211998,9606.ENSP00000216181,9606.ENSP00000223095,9606.ENSP00000225655,9606.ENSP00000252244,9606.ENSP00000252699,9606.ENSP00000252804,9606.ENSP00000257770,9606.ENSP00000260356,9606.ENSP00000261023,9606.ENSP00000263277,9606.ENSP00000268182,9606.ENSP00000269576,9606.ENSP00000275493,9606.ENSP00000278572,9606.ENSP00000286548,9606.ENSP00000293379,…	GNA11,ITGB4,VCL,MYH9,SERPINE1,PFN1,KRT1,ACTN4,PXDN,NT5E,THBS1,ITGAV,EHD2,IQGAP1,KRT10,EGFR,RPS3,GNAQ,ITGA5,ANXA5,ITGA2,HSP90B1,FASN,CTNNA1,GNB2,ARF4,EEF2,KRT2,GNAI2,ITGA3,NCL,PKM,PLEC,PPP1CA,BSG,F3,NME1,EZR,EEF1A1,ACSL4,FN1,RAC1,SPTBN1,EPHA2,MYOF,MSN,TGM2,ATP1B1,FLNA,RAP2C,GNAS,SRC,HLA-C,ANXA1,SLC3A2,AHNAK,GNB1,DSP,DNM2,GARS1,TFRC,PLXNA1,JUP,ACTN1,ITGB1,HLA-A,GAPDH,ITGA6,RPSA,ATP2B1,CD44,CCN1,HLA…
GOCC:0016020	Membrane	117	5715	0.31	0.89	2.68e-16	9606.ENSP00000078429,9606.ENSP00000200181,9606.ENSP00000211998,9606.ENSP00000216181,9606.ENSP00000216962,9606.ENSP00000220325,9606.ENSP00000250559,9606.ENSP00000252244,9606.ENSP00000256682,9606.ENSP00000257770,9606.ENSP00000260356,9606.ENSP00000261023,9606.ENSP00000263277,9606.ENSP00000265062,9606.ENSP00000268182,9606.ENSP00000269576,9606.ENSP00000275493,9606.ENSP00000278572,9606.ENSP00000286548,…	GNA11,ITGB4,VCL,MYH9,PYGB,EHD4,RAP1B,KRT1,ARF3,NT5E,THBS1,ITGAV,EHD2,RAB7A,IQGAP1,KRT10,EGFR,RPS3,GNAQ,ITGA5,ANXA5,ITGA2,HSP90B1,GCN1,RAB8A,FASN,CTNNA1,GNB2,ARF4,EEF2,PSMD2,RAB1B,KRT2,RAB6A,GNAI2,ITGA3,USP9X,PLEC,HSPA5,PPP1CA,RAB11B,BSG,F3,HSP90AA1,NME1,EZR,EEF1A1,ACSL4,ANXA2,ANXA6,FN1,RAC1,SPTBN1,EPHA2,VCP,MYOF,MSN,TGM2,ATP1B1,COPA,RAP1A,FLNA,RAP2C,GNAS,HSP90AB1,PGK1,SRC,RAB14,CLIC1,HLA-C,ANXA1,…
GOCC:0031983	Vesicle lumen	26	248	1.02	2.48	2.77e-16	9606.ENSP00000211998,9606.ENSP00000216962,9606.ENSP00000223095,9606.ENSP00000252699,9606.ENSP00000260356,9606.ENSP00000262776,9606.ENSP00000275493,9606.ENSP00000286788,9606.ENSP00000310129,9606.ENSP00000335153,9606.ENSP00000339001,9606.ENSP00000339063,9606.ENSP00000341289,9606.ENSP00000346032,9606.ENSP00000346839,9606.ENSP00000348965,9606.ENSP00000351777,9606.ENSP00000360609,9606.ENSP00000369538,…	VCL,PYGB,SERPINE1,ACTN4,THBS1,LGALS3BP,EGFR,CCT8,PSMD2,HSP90AA1,TUBB,EEF1A1,TUBB4B,ANXA2,FN1,DYNC1H1,VCP,HSP90AB1,GDI2,JUP,ACTN1,SDCBP,HSPA8,ACLY,SPTAN1,ALDOA
GOCC:0099513	Polymeric cytoskeletal fiber	30	382	0.89	2.12	1.03e-15	9606.ENSP00000167586,9606.ENSP00000246662,9606.ENSP00000252242,9606.ENSP00000252244,9606.ENSP00000252250,9606.ENSP00000252252,9606.ENSP00000268182,9606.ENSP00000269576,9606.ENSP00000286788,9606.ENSP00000310861,9606.ENSP00000318697,9606.ENSP00000336799,9606.ENSP00000338934,9606.ENSP00000339001,9606.ENSP00000341289,9606.ENSP00000348163,9606.ENSP00000348965,9606.ENSP00000358866,9606.ENSP00000362680,…	KRT14,KRT9,KRT5,KRT1,KRT6C,KRT6B,IQGAP1,KRT10,CCT8,KRT2,TUBB6,TUBA1B,EZR,TUBB,TUBB4B,PLS3,DYNC1H1,FLNA,SRC,KRT6A,DNM2,MYO1B,GAPDH,CFL1,TUBA1A,VIM,CLTC,TPM4,ACTB,MYO1C
GOCC:0005886	Plasma membrane	86	3535	0.38	0.99	1.41e-14	9606.ENSP00000078429,9606.ENSP00000200181,9606.ENSP00000211998,9606.ENSP00000216181,9606.ENSP00000252244,9606.ENSP00000257770,9606.ENSP00000260356,9606.ENSP00000261023,9606.ENSP00000263277,9606.ENSP00000268182,9606.ENSP00000269576,9606.ENSP00000275493,9606.ENSP00000278572,9606.ENSP00000286548,9606.ENSP00000293379,9606.ENSP00000296585,9606.ENSP00000304592,9606.ENSP00000304669,9606.ENSP00000305260,…	GNA11,ITGB4,VCL,MYH9,KRT1,NT5E,THBS1,ITGAV,EHD2,IQGAP1,KRT10,EGFR,RPS3,GNAQ,ITGA5,ITGA2,FASN,CTNNA1,GNB2,ARF4,EEF2,KRT2,GNAI2,ITGA3,PLEC,PPP1CA,BSG,F3,NME1,EZR,EEF1A1,ACSL4,FN1,RAC1,SPTBN1,EPHA2,MYOF,MSN,TGM2,ATP1B1,FLNA,RAP2C,GNAS,SRC,HLA-C,ANXA1,SLC3A2,AHNAK,GNB1,DSP,DNM2,GARS1,TFRC,PLXNA1,JUP,ITGB1,HLA-A,GAPDH,ITGA6,RPSA,ATP2B1,CD44,HLA-B,RHOA,GNA13,HRAS,PDCD6IP,SLC2A1,FLNB,RACK1,DPYSL2,SDCBP,…
GOCC:0060205	Cytoplasmic vesicle lumen	24	245	0.99	2.23	2.19e-14	9606.ENSP00000211998,9606.ENSP00000216962,9606.ENSP00000223095,9606.ENSP00000252699,9606.ENSP00000260356,9606.ENSP00000262776,9606.ENSP00000286788,9606.ENSP00000310129,9606.ENSP00000335153,9606.ENSP00000339001,9606.ENSP00000339063,9606.ENSP00000341289,9606.ENSP00000346032,9606.ENSP00000346839,9606.ENSP00000348965,9606.ENSP00000351777,9606.ENSP00000369538,9606.ENSP00000377508,9606.ENSP00000377941,…	VCL,PYGB,SERPINE1,ACTN4,THBS1,LGALS3BP,CCT8,PSMD2,HSP90AA1,TUBB,EEF1A1,TUBB4B,ANXA2,FN1,DYNC1H1,VCP,GDI2,JUP,ACTN1,SDCBP,HSPA8,ACLY,SPTAN1,ALDOA
GOCC:0034774	Secretory granule lumen	23	241	0.98	2.13	1.54e-13	9606.ENSP00000211998,9606.ENSP00000216962,9606.ENSP00000223095,9606.ENSP00000252699,9606.ENSP00000260356,9606.ENSP00000262776,9606.ENSP00000286788,9606.ENSP00000310129,9606.ENSP00000335153,9606.ENSP00000339001,9606.ENSP00000339063,9606.ENSP00000341289,9606.ENSP00000346032,9606.ENSP00000346839,9606.ENSP00000348965,9606.ENSP00000351777,9606.ENSP00000369538,9606.ENSP00000377508,9606.ENSP00000377941,…	VCL,PYGB,SERPINE1,ACTN4,THBS1,LGALS3BP,CCT8,PSMD2,HSP90AA1,TUBB,EEF1A1,TUBB4B,ANXA2,FN1,DYNC1H1,VCP,GDI2,JUP,ACTN1,SDCBP,ACLY,SPTAN1,ALDOA
GOCC:1904813	ficolin-1-rich granule lumen	18	124	1.16	2.44	2.64e-13	9606.ENSP00000211998,9606.ENSP00000252244,9606.ENSP00000286788,9606.ENSP00000307940,9606.ENSP00000310129,9606.ENSP00000320171,9606.ENSP00000335153,9606.ENSP00000339063,9606.ENSP00000351777,9606.ENSP00000360609,9606.ENSP00000364802,9606.ENSP00000377508,9606.ENSP00000391211,9606.ENSP00000419425,9606.ENSP00000437125,9606.ENSP00000466259,9606.ENSP00000494040,9606.ENSP00000496166	VCL,KRT1,CCT8,EEF2,PSMD2,PKM,HSP90AA1,EEF1A1,VCP,HSP90AB1,HSPA1A,JUP,PSMC2,PPIA,HSPA8,ACLY,DDX3X,ALDOA
GOCC:0031252	Cell leading edge	23	251	0.96	2.06	3.26e-13	9606.ENSP00000200181,9606.ENSP00000216181,9606.ENSP00000261023,9606.ENSP00000268182,9606.ENSP00000275493,9606.ENSP00000278572,9606.ENSP00000293379,9606.ENSP00000306010,9606.ENSP00000313007,9606.ENSP00000337060,9606.ENSP00000338934,9606.ENSP00000339063,9606.ENSP00000348461,9606.ENSP00000349259,9606.ENSP00000351209,9606.ENSP00000377941,9606.ENSP00000379350,9606.ENSP00000398632,9606.ENSP00000400175,…	ITGB4,MYH9,ITGAV,IQGAP1,EGFR,RPS3,ITGA5,ARF4,PABPC1,NME1,EZR,EEF1A1,RAC1,SPTBN1,EPHA2,ACTN1,ITGB1,CD44,RHOA,CFL1,DDX3X,ACTB,MYO1C
GOCC:0015629	Actin cytoskeleton	26	363	0.85	1.8	1.1e-12	9606.ENSP00000211998,9606.ENSP00000216181,9606.ENSP00000252699,9606.ENSP00000268182,9606.ENSP00000338934,9606.ENSP00000339063,9606.ENSP00000348163,9606.ENSP00000349259,9606.ENSP00000358866,9606.ENSP00000362680,9606.ENSP00000367263,9606.ENSP00000376132,9606.ENSP00000377941,9606.ENSP00000400175,9606.ENSP00000411825,9606.ENSP00000416293,9606.ENSP00000420213,9606.ENSP00000427687,9606.ENSP00000432660,…	VCL,MYH9,ACTN4,IQGAP1,EZR,EEF1A1,PLS3,SPTBN1,FLNA,SRC,AHNAK,MYO1B,ACTN1,RHOA,PDCD6IP,SLC2A1,FLNB,WDR1,CFL1,HNRNPC,MARCKS,SPTAN1,TPM4,ACTB,ALDOA,MYO1C
GOCC:0030659	Cytoplasmic vesicle membrane	34	723	0.67	1.4	9.17e-12	9606.ENSP00000220325,9606.ENSP00000250559,9606.ENSP00000261023,9606.ENSP00000263277,9606.ENSP00000265062,9606.ENSP00000275493,9606.ENSP00000300935,9606.ENSP00000311449,9606.ENSP00000346032,9606.ENSP00000346550,9606.ENSP00000348461,9606.ENSP00000352208,9606.ENSP00000357048,9606.ENSP00000358723,9606.ENSP00000359911,9606.ENSP00000362946,9606.ENSP00000365402,9606.ENSP00000366109,9606.ENSP00000369129,…	EHD4,RAP1B,ITGAV,EHD2,RAB7A,EGFR,RAB8A,RAB6A,ANXA2,ANXA6,RAC1,MYOF,COPA,RAP1A,RAP2C,RAB14,HLA-C,ANXA1,DSP,DNM2,MYO1B,TFRC,ITGB1,HLA-A,ATP2B1,CD44,HLA-B,RHOA,HSPA8,RAB5C,CD63,CPNE3,EHD1,CLTC
GOCC:0043231	Intracellular membrane-bounded organelle	134	8162	0.21	0.69	1.07e-11	9606.ENSP00000167586,9606.ENSP00000200181,9606.ENSP00000211998,9606.ENSP00000215909,9606.ENSP00000216181,9606.ENSP00000216962,9606.ENSP00000220325,9606.ENSP00000222553,9606.ENSP00000225655,9606.ENSP00000250559,9606.ENSP00000252242,9606.ENSP00000252244,9606.ENSP00000252699,9606.ENSP00000252804,9606.ENSP00000256196,9606.ENSP00000256682,9606.ENSP00000260356,9606.ENSP00000262746,9606.ENSP00000263277,…	KRT14,ITGB4,VCL,LGALS1,MYH9,PYGB,EHD4,NAMPT,PFN1,RAP1B,KRT5,KRT1,ACTN4,PXDN,RRAS2,ARF3,THBS1,PRDX1,EHD2,YWHAE,CAD,RAB7A,MFGE8,IQGAP1,KRT10,EGFR,RPS3,GNAQ,CCT8,HSP90B1,RAB8A,FASN,H1-4,EEF2,RAB1B,RPL4,RAB6A,PABPC1,PRKDC,NCL,PKM,HSPA5,PPP1CA,RAB11B,BSG,HSP90AA1,DHX15,NME1,UBA1,EZR,TUBB,EEF1A1,ACSL4,RPL7,TUBB4B,HNRNPA1,ANXA2,ANXA6,FN1,RAC1,DYNC1H1,SPTBN1,H2BC12,VCP,MYOF,TGM2,COPA,EIF3A,FLNA,GNAS,HSP9…
GOCC:0009986	Cell surface	26	438	0.77	1.52	5.96e-11	9606.ENSP00000200181,9606.ENSP00000220809,9606.ENSP00000252804,9606.ENSP00000257770,9606.ENSP00000260356,9606.ENSP00000261023,9606.ENSP00000275493,9606.ENSP00000293379,9606.ENSP00000296585,9606.ENSP00000315190,9606.ENSP00000334145,9606.ENSP00000346032,9606.ENSP00000351209,9606.ENSP00000353408,9606.ENSP00000365402,9606.ENSP00000366109,9606.ENSP00000367123,9606.ENSP00000376197,9606.ENSP00000379350,…	ITGB4,PLAT,PXDN,NT5E,THBS1,ITGAV,EGFR,ITGA5,ITGA2,ITGA3,F3,ANXA2,EPHA2,MSN,HLA-C,ANXA1,SLC3A2,TFRC,ITGB1,HLA-A,ITGA6,CD44,HLA-B,CD63,ENO1,ENPP1
GOCC:0098590	Plasma membrane region	31	676	0.66	1.3	2.08e-10	9606.ENSP00000216181,9606.ENSP00000261023,9606.ENSP00000263277,9606.ENSP00000275493,9606.ENSP00000278572,9606.ENSP00000306010,9606.ENSP00000315190,9606.ENSP00000337060,9606.ENSP00000338934,9606.ENSP00000339063,9606.ENSP00000348461,9606.ENSP00000349259,9606.ENSP00000352208,9606.ENSP00000353408,9606.ENSP00000362680,9606.ENSP00000366109,9606.ENSP00000367123,9606.ENSP00000373905,9606.ENSP00000376197,…	MYH9,ITGAV,EHD2,EGFR,RPS3,ARF4,ITGA3,NME1,EZR,EEF1A1,RAC1,SPTBN1,MYOF,MSN,SRC,ANXA1,SLC3A2,DNM2,TFRC,ITGB1,ATP2B1,CD44,RHOA,SLC2A1,CFL1,ATP1A1,SLC16A3,EHD1,CLTC,MYO1C,ENPP1
GOCC:0098797	Plasma membrane protein complex	31	682	0.65	1.29	2.53e-10	9606.ENSP00000078429,9606.ENSP00000200181,9606.ENSP00000261023,9606.ENSP00000275493,9606.ENSP00000286548,9606.ENSP00000293379,9606.ENSP00000296585,9606.ENSP00000304669,9606.ENSP00000305260,9606.ENSP00000312999,9606.ENSP00000315190,9606.ENSP00000323856,9606.ENSP00000346839,9606.ENSP00000348461,9606.ENSP00000356790,9606.ENSP00000358866,9606.ENSP00000360141,9606.ENSP00000365402,9606.ENSP00000367123,…	GNA11,ITGB4,ITGAV,EGFR,GNAQ,ITGA5,ITGA2,CTNNA1,GNB2,GNAI2,ITGA3,PLEC,FN1,RAC1,ATP1B1,FLNA,GNAS,HLA-C,SLC3A2,GNB1,GARS1,TFRC,JUP,ITGB1,HLA-A,ITGA6,HLA-B,GNA13,SDCBP,ATP1A1,CLTC
GOCC:0031256	Leading edge membrane	14	97	1.15	2	2.72e-10	9606.ENSP00000261023,9606.ENSP00000275493,9606.ENSP00000278572,9606.ENSP00000306010,9606.ENSP00000337060,9606.ENSP00000338934,9606.ENSP00000339063,9606.ENSP00000348461,9606.ENSP00000349259,9606.ENSP00000351209,9606.ENSP00000379350,9606.ENSP00000398632,9606.ENSP00000432660,9606.ENSP00000496954	ITGAV,EGFR,RPS3,ARF4,NME1,EZR,EEF1A1,RAC1,SPTBN1,EPHA2,ITGB1,CD44,CFL1,MYO1C
GOCC:0010008	Endosome membrane	22	330	0.82	1.53	4.02e-10	9606.ENSP00000220325,9606.ENSP00000263277,9606.ENSP00000265062,9606.ENSP00000275493,9606.ENSP00000300935,9606.ENSP00000333547,9606.ENSP00000346032,9606.ENSP00000346550,9606.ENSP00000348461,9606.ENSP00000359911,9606.ENSP00000362946,9606.ENSP00000365402,9606.ENSP00000366109,9606.ENSP00000376132,9606.ENSP00000376197,9606.ENSP00000379350,9606.ENSP00000379873,9606.ENSP00000399168,9606.ENSP00000447053,…	EHD4,EHD2,RAB7A,EGFR,RAB8A,RAB11B,ANXA2,ANXA6,RAC1,RAP2C,RAB14,HLA-C,ANXA1,MYO1B,TFRC,ITGB1,HLA-A,HLA-B,RAB5C,CD63,EHD1,CLTC
GOCC:0098552	Side of membrane	20	264	0.88	1.61	4.27e-10	9606.ENSP00000078429,9606.ENSP00000216181,9606.ENSP00000260356,9606.ENSP00000268182,9606.ENSP00000286548,9606.ENSP00000305260,9606.ENSP00000312999,9606.ENSP00000338934,9606.ENSP00000339063,9606.ENSP00000348461,9606.ENSP00000360141,9606.ENSP00000362680,9606.ENSP00000365402,9606.ENSP00000366109,9606.ENSP00000367872,9606.ENSP00000379873,9606.ENSP00000399168,9606.ENSP00000400175,9606.ENSP00000400717,…	GNA11,MYH9,THBS1,IQGAP1,GNAQ,GNB2,GNAI2,EZR,EEF1A1,RAC1,GNAS,SRC,HLA-C,ANXA1,GNB1,HLA-A,HLA-B,RHOA,GNA13,HSPA8
GOCC:0001726	Ruffle	14	105	1.12	1.9	6.72e-10	9606.ENSP00000216181,9606.ENSP00000261023,9606.ENSP00000268182,9606.ENSP00000275493,9606.ENSP00000278572,9606.ENSP00000293379,9606.ENSP00000306010,9606.ENSP00000337060,9606.ENSP00000338934,9606.ENSP00000339063,9606.ENSP00000348461,9606.ENSP00000377941,9606.ENSP00000379350,9606.ENSP00000432660	MYH9,ITGAV,IQGAP1,EGFR,RPS3,ITGA5,ARF4,NME1,EZR,EEF1A1,RAC1,ACTN1,ITGB1,CFL1
GOCC:1990904	Ribonucleoprotein complex	27	564	0.68	1.26	2.05e-09	9606.ENSP00000252699,9606.ENSP00000278572,9606.ENSP00000293831,9606.ENSP00000300648,9606.ENSP00000307940,9606.ENSP00000311430,9606.ENSP00000313007,9606.ENSP00000313420,9606.ENSP00000318195,9606.ENSP00000336741,9606.ENSP00000339795,9606.ENSP00000341826,9606.ENSP00000355890,9606.ENSP00000358140,9606.ENSP00000362744,9606.ENSP00000364802,9606.ENSP00000375632,9606.ENSP00000379888,9606.ENSP00000380070,…	ACTN4,RPS3,EIF4A1,GCN1,EEF2,RPL4,PABPC1,PRKDC,NCL,DHX15,RPL7,HNRNPA1,EPRS1,EIF3A,RPS4X,HSPA1A,RPS9,RPS8,GAPDH,RPSA,ILF3,RACK1,HSPA8,VIM,RPLP0,HNRNPC,ACTB
GOCC:0019898	Extrinsic component of membrane	18	227	0.89	1.55	2.3e-09	9606.ENSP00000078429,9606.ENSP00000263277,9606.ENSP00000265062,9606.ENSP00000268182,9606.ENSP00000286548,9606.ENSP00000304669,9606.ENSP00000305260,9606.ENSP00000312999,9606.ENSP00000338934,9606.ENSP00000348461,9606.ENSP00000360141,9606.ENSP00000362680,9606.ENSP00000366109,9606.ENSP00000367872,9606.ENSP00000377508,9606.ENSP00000400175,9606.ENSP00000400717,9606.ENSP00000478771	GNA11,EHD2,RAB7A,IQGAP1,GNAQ,CTNNA1,GNB2,GNAI2,EZR,RAC1,GNAS,SRC,ANXA1,GNB1,JUP,RHOA,GNA13,UBB
GOCC:0019897	Extrinsic component of plasma membrane	14	118	1.07	1.76	2.63e-09	9606.ENSP00000078429,9606.ENSP00000268182,9606.ENSP00000286548,9606.ENSP00000304669,9606.ENSP00000305260,9606.ENSP00000312999,9606.ENSP00000348461,9606.ENSP00000360141,9606.ENSP00000362680,9606.ENSP00000366109,9606.ENSP00000367872,9606.ENSP00000377508,9606.ENSP00000400175,9606.ENSP00000400717	GNA11,IQGAP1,GNAQ,CTNNA1,GNB2,GNAI2,RAC1,GNAS,SRC,ANXA1,GNB1,JUP,RHOA,GNA13
GOCC:0072562	Blood microparticle	14	118	1.07	1.76	2.63e-09	9606.ENSP00000225655,9606.ENSP00000252244,9606.ENSP00000262776,9606.ENSP00000296511,9606.ENSP00000346839,9606.ENSP00000353408,9606.ENSP00000364802,9606.ENSP00000364935,9606.ENSP00000376197,9606.ENSP00000379287,9606.ENSP00000416293,9606.ENSP00000428184,9606.ENSP00000437125,9606.ENSP00000494750	PFN1,KRT1,LGALS3BP,ANXA5,FN1,MSN,HSPA1A,CLIC1,TFRC,YWHAZ,SLC2A1,SDCBP,HSPA8,ACTB
GOCC:0055038	Recycling endosome membrane	11	61	1.25	1.88	5.53e-09	9606.ENSP00000220325,9606.ENSP00000263277,9606.ENSP00000300935,9606.ENSP00000333547,9606.ENSP00000348461,9606.ENSP00000359911,9606.ENSP00000362946,9606.ENSP00000365402,9606.ENSP00000379873,9606.ENSP00000399168,9606.ENSP00000479153	EHD4,EHD2,RAB8A,RAB11B,RAC1,RAP2C,RAB14,HLA-C,HLA-A,HLA-B,EHD1
GOCC:0098588	Bounding membrane of organelle	43	1451	0.47	0.94	8.51e-09	9606.ENSP00000220325,9606.ENSP00000250559,9606.ENSP00000256682,9606.ENSP00000261023,9606.ENSP00000263277,9606.ENSP00000265062,9606.ENSP00000275493,9606.ENSP00000300935,9606.ENSP00000310226,9606.ENSP00000311449,9606.ENSP00000333547,9606.ENSP00000339063,9606.ENSP00000339787,9606.ENSP00000346032,9606.ENSP00000346550,9606.ENSP00000348461,9606.ENSP00000357048,9606.ENSP00000358723,9606.ENSP00000359911,…	EHD4,RAP1B,ARF3,ITGAV,EHD2,RAB7A,EGFR,RAB8A,RAB1B,RAB6A,RAB11B,EEF1A1,ACSL4,ANXA2,ANXA6,RAC1,COPA,RAP1A,RAP2C,GNAS,RAB14,HLA-C,ANXA1,DSP,DNM2,MYO1B,TFRC,ITGB1,HLA-A,ATP2B1,CD44,HLA-B,RHOA,HRAS,SLC2A1,HSPA8,RAB5C,CD63,CPNE3,UBB,EHD1,CLTC,ENO1
GOCC:0009898	Cytoplasmic side of plasma membrane	13	111	1.06	1.64	1.37e-08	9606.ENSP00000078429,9606.ENSP00000216181,9606.ENSP00000268182,9606.ENSP00000286548,9606.ENSP00000305260,9606.ENSP00000312999,9606.ENSP00000338934,9606.ENSP00000348461,9606.ENSP00000360141,9606.ENSP00000362680,9606.ENSP00000367872,9606.ENSP00000400175,9606.ENSP00000400717	GNA11,MYH9,IQGAP1,GNAQ,GNB2,GNAI2,EZR,RAC1,GNAS,SRC,GNB1,RHOA,GNA13
GOCC:0098562	Cytoplasmic side of membrane	14	136	1.01	1.59	1.37e-08	9606.ENSP00000078429,9606.ENSP00000216181,9606.ENSP00000268182,9606.ENSP00000286548,9606.ENSP00000305260,9606.ENSP00000312999,9606.ENSP00000338934,9606.ENSP00000339063,9606.ENSP00000348461,9606.ENSP00000360141,9606.ENSP00000362680,9606.ENSP00000367872,9606.ENSP00000400175,9606.ENSP00000400717	GNA11,MYH9,IQGAP1,GNAQ,GNB2,GNAI2,EZR,EEF1A1,RAC1,GNAS,SRC,GNB1,RHOA,GNA13
GOCC:0005768	Endosome	28	671	0.62	1.12	1.54e-08	9606.ENSP00000220325,9606.ENSP00000263277,9606.ENSP00000265062,9606.ENSP00000275493,9606.ENSP00000300935,9606.ENSP00000333547,9606.ENSP00000333769,9606.ENSP00000338934,9606.ENSP00000346032,9606.ENSP00000346550,9606.ENSP00000348461,9606.ENSP00000358723,9606.ENSP00000359911,9606.ENSP00000362680,9606.ENSP00000362946,9606.ENSP00000365402,9606.ENSP00000366109,9606.ENSP00000376132,9606.ENSP00000376197,…	EHD4,EHD2,RAB7A,EGFR,RAB8A,RAB11B,BSG,EZR,ANXA2,ANXA6,RAC1,RAP1A,RAP2C,SRC,RAB14,HLA-C,ANXA1,MYO1B,TFRC,ITGB1,HLA-A,HLA-B,TUBA1A,RAN,RAB5C,CD63,EHD1,CLTC
GOCC:0055037	Recycling endosome	14	138	1	1.57	1.55e-08	9606.ENSP00000220325,9606.ENSP00000263277,9606.ENSP00000300935,9606.ENSP00000333547,9606.ENSP00000348461,9606.ENSP00000359911,9606.ENSP00000362946,9606.ENSP00000365402,9606.ENSP00000376197,9606.ENSP00000379873,9606.ENSP00000399168,9606.ENSP00000439020,9606.ENSP00000446215,9606.ENSP00000479153	EHD4,EHD2,RAB8A,RAB11B,RAC1,RAP2C,RAB14,HLA-C,TFRC,HLA-A,HLA-B,TUBA1A,RAN,EHD1
GOCC:0032587	Ruffle membrane	10	51	1.29	1.81	1.71e-08	9606.ENSP00000261023,9606.ENSP00000275493,9606.ENSP00000278572,9606.ENSP00000306010,9606.ENSP00000337060,9606.ENSP00000338934,9606.ENSP00000339063,9606.ENSP00000348461,9606.ENSP00000379350,9606.ENSP00000432660	ITGAV,EGFR,RPS3,ARF4,NME1,EZR,EEF1A1,RAC1,ITGB1,CFL1
GOCC:0031234	Extrinsic component of cytoplasmic side of plasma membrane	11	70	1.19	1.74	1.83e-08	9606.ENSP00000078429,9606.ENSP00000268182,9606.ENSP00000286548,9606.ENSP00000305260,9606.ENSP00000312999,9606.ENSP00000348461,9606.ENSP00000360141,9606.ENSP00000362680,9606.ENSP00000367872,9606.ENSP00000400175,9606.ENSP00000400717	GNA11,IQGAP1,GNAQ,GNB2,GNAI2,RAC1,GNAS,SRC,GNB1,RHOA,GNA13
GOCC:0031090	Organelle membrane	55	2290	0.38	0.81	2.89e-08	9606.ENSP00000200181,9606.ENSP00000220325,9606.ENSP00000250559,9606.ENSP00000256682,9606.ENSP00000261023,9606.ENSP00000263277,9606.ENSP00000265062,9606.ENSP00000275493,9606.ENSP00000278572,9606.ENSP00000299767,9606.ENSP00000300935,9606.ENSP00000310226,9606.ENSP00000311449,9606.ENSP00000324173,9606.ENSP00000333547,9606.ENSP00000333769,9606.ENSP00000339063,9606.ENSP00000339787,9606.ENSP00000346032,…	ITGB4,EHD4,RAP1B,ARF3,ITGAV,EHD2,RAB7A,EGFR,RPS3,HSP90B1,RAB8A,RAB1B,RAB6A,HSPA5,RAB11B,BSG,EEF1A1,ACSL4,ANXA2,ANXA6,RAC1,VCP,MYOF,COPA,RAP1A,RAP2C,GNAS,SRC,RAB14,HLA-C,ANXA1,DSP,DNM2,MYO1B,TFRC,ITGB1,HLA-A,GAPDH,ATP2B1,CD44,HLA-B,RHOA,HRAS,SLC2A1,SDCBP,HSPA8,VIM,RAB5C,CD63,SLC16A3,CPNE3,UBB,EHD1,CLTC,ENO1
GOCC:0120025	Plasma membrane bounded cell projection	39	1285	0.48	0.93	3.2e-08	9606.ENSP00000216181,9606.ENSP00000252699,9606.ENSP00000261023,9606.ENSP00000268182,9606.ENSP00000275493,9606.ENSP00000278572,9606.ENSP00000293379,9606.ENSP00000300935,9606.ENSP00000306010,9606.ENSP00000315190,9606.ENSP00000316357,9606.ENSP00000333769,9606.ENSP00000335153,9606.ENSP00000337060,9606.ENSP00000338934,9606.ENSP00000339063,9606.ENSP00000348461,9606.ENSP00000349259,9606.ENSP00000351209,…	MYH9,ACTN4,ITGAV,IQGAP1,EGFR,RPS3,ITGA5,RAB8A,ARF4,ITGA3,USP9X,BSG,HSP90AA1,NME1,EZR,EEF1A1,RAC1,SPTBN1,EPHA2,MSN,ATP1B1,COPA,RAP1A,HSP90AB1,SRC,GNB1,GARS1,MYO1B,ACTN1,ITGB1,CD44,RHOA,RACK1,CFL1,ATP1A1,UBB,EHD1,ACTB,MYO1C
GOCC:0045111	Intermediate filament cytoskeleton	13	122	1.02	1.54	3.54e-08	9606.ENSP00000167586,9606.ENSP00000246662,9606.ENSP00000252242,9606.ENSP00000252244,9606.ENSP00000252250,9606.ENSP00000252252,9606.ENSP00000269576,9606.ENSP00000286788,9606.ENSP00000310861,9606.ENSP00000323856,9606.ENSP00000369317,9606.ENSP00000380070,9606.ENSP00000446007	KRT14,KRT9,KRT5,KRT1,KRT6C,KRT6B,KRT10,CCT8,KRT2,PLEC,KRT6A,GAPDH,VIM
GOCC:0042582	Azurophil granule	14	154	0.95	1.45	5.28e-08	9606.ENSP00000216962,9606.ENSP00000250559,9606.ENSP00000286788,9606.ENSP00000339001,9606.ENSP00000341289,9606.ENSP00000346032,9606.ENSP00000348965,9606.ENSP00000351777,9606.ENSP00000369538,9606.ENSP00000428184,9606.ENSP00000447053,9606.ENSP00000447730,9606.ENSP00000466259,9606.ENSP00000477590	PYGB,RAP1B,CCT8,TUBB,TUBB4B,ANXA2,DYNC1H1,VCP,GDI2,SDCBP,RAB5C,CD63,ACLY,CPNE3
GOCC:0005882	Intermediate filament	11	81	1.13	1.59	6.62e-08	9606.ENSP00000167586,9606.ENSP00000246662,9606.ENSP00000252242,9606.ENSP00000252244,9606.ENSP00000252250,9606.ENSP00000252252,9606.ENSP00000269576,9606.ENSP00000310861,9606.ENSP00000369317,9606.ENSP00000380070,9606.ENSP00000446007	KRT14,KRT9,KRT5,KRT1,KRT6C,KRT6B,KRT10,KRT2,KRT6A,GAPDH,VIM
GOCC:0005938	Cell cortex	15	190	0.89	1.36	7.78e-08	9606.ENSP00000211998,9606.ENSP00000216181,9606.ENSP00000225655,9606.ENSP00000252699,9606.ENSP00000318195,9606.ENSP00000338934,9606.ENSP00000339063,9606.ENSP00000349259,9606.ENSP00000358866,9606.ENSP00000377941,9606.ENSP00000400175,9606.ENSP00000416293,9606.ENSP00000420213,9606.ENSP00000487444,9606.ENSP00000495530	VCL,MYH9,PFN1,ACTN4,NCL,EZR,EEF1A1,SPTBN1,FLNA,ACTN1,RHOA,SLC2A1,FLNB,SPTAN1,ENO1
GOCC:0045095	Keratin filament	8	29	1.44	1.76	8.36e-08	9606.ENSP00000167586,9606.ENSP00000246662,9606.ENSP00000252242,9606.ENSP00000252244,9606.ENSP00000252252,9606.ENSP00000269576,9606.ENSP00000310861,9606.ENSP00000369317	KRT14,KRT9,KRT5,KRT1,KRT6B,KRT10,KRT2,KRT6A
GOCC:1905360	GTPase complex	8	30	1.42	1.73	1.04e-07	9606.ENSP00000078429,9606.ENSP00000286548,9606.ENSP00000305260,9606.ENSP00000312999,9606.ENSP00000360141,9606.ENSP00000367872,9606.ENSP00000400717,9606.ENSP00000407586	GNA11,GNAQ,GNB2,GNAI2,GNAS,GNB1,GNA13,HRAS
GOCC:0005911	Cell-cell junction	18	299	0.78	1.23	1.06e-07	9606.ENSP00000211998,9606.ENSP00000250559,9606.ENSP00000268182,9606.ENSP00000304669,9606.ENSP00000316029,9606.ENSP00000326031,9606.ENSP00000351209,9606.ENSP00000358866,9606.ENSP00000359911,9606.ENSP00000362409,9606.ENSP00000367263,9606.ENSP00000369129,9606.ENSP00000377508,9606.ENSP00000377941,9606.ENSP00000400175,9606.ENSP00000427687,9606.ENSP00000428184,9606.ENSP00000494750	VCL,RAP1B,IQGAP1,CTNNA1,TLN1,PPP1CA,EPHA2,FLNA,RAP2C,NIBAN2,AHNAK,DSP,JUP,ACTN1,RHOA,WDR1,SDCBP,ACTB
GOCC:0005884	Actin filament	10	65	1.18	1.58	1.15e-07	9606.ENSP00000268182,9606.ENSP00000338934,9606.ENSP00000348163,9606.ENSP00000358866,9606.ENSP00000362680,9606.ENSP00000376132,9606.ENSP00000432660,9606.ENSP00000494125,9606.ENSP00000494750,9606.ENSP00000496954	IQGAP1,EZR,PLS3,FLNA,SRC,MYO1B,CFL1,TPM4,ACTB,MYO1C
GOCC:0031253	Cell projection membrane	15	198	0.88	1.32	1.23e-07	9606.ENSP00000261023,9606.ENSP00000275493,9606.ENSP00000278572,9606.ENSP00000306010,9606.ENSP00000315190,9606.ENSP00000337060,9606.ENSP00000338934,9606.ENSP00000339063,9606.ENSP00000348461,9606.ENSP00000349259,9606.ENSP00000379350,9606.ENSP00000398632,9606.ENSP00000432660,9606.ENSP00000479153,9606.ENSP00000496954	ITGAV,EGFR,RPS3,ARF4,ITGA3,NME1,EZR,EEF1A1,RAC1,SPTBN1,ITGB1,CD44,CFL1,EHD1,MYO1C
GOCC:0070013	Intracellular organelle lumen	62	2902	0.33	0.73	1.32e-07	9606.ENSP00000211998,9606.ENSP00000216962,9606.ENSP00000222553,9606.ENSP00000223095,9606.ENSP00000252244,9606.ENSP00000252699,9606.ENSP00000260356,9606.ENSP00000262776,9606.ENSP00000264705,9606.ENSP00000268150,9606.ENSP00000275493,9606.ENSP00000278572,9606.ENSP00000286788,9606.ENSP00000299767,9606.ENSP00000307940,9606.ENSP00000310129,9606.ENSP00000311430,9606.ENSP00000313420,9606.ENSP00000318195,…	VCL,PYGB,NAMPT,SERPINE1,KRT1,ACTN4,THBS1,LGALS3BP,CAD,MFGE8,EGFR,RPS3,CCT8,HSP90B1,EEF2,PSMD2,RPL4,PRKDC,NCL,PKM,HSPA5,HSP90AA1,DHX15,EZR,TUBB,EEF1A1,RPL7,TUBB4B,HNRNPA1,ANXA2,FN1,DYNC1H1,H2BC12,VCP,HSP90AB1,SRC,HSPA1A,GDI2,RPS9,JUP,ACTN1,DDX17,GAPDH,PSMC2,ILF3,HRAS,PPIA,SDCBP,HSPA8,RAN,CD63,HNRNPC,ACLY,H2BC11,H4C1,H3C1,SPTAN1,DDX3X,ACTB,ALDOA,MYO1C,MTHFD1
GOCC:0005764	Lysosome	24	566	0.62	1.04	1.71e-07	9606.ENSP00000216962,9606.ENSP00000250559,9606.ENSP00000265062,9606.ENSP00000286548,9606.ENSP00000286788,9606.ENSP00000335153,9606.ENSP00000339001,9606.ENSP00000339063,9606.ENSP00000341289,9606.ENSP00000346032,9606.ENSP00000346550,9606.ENSP00000348965,9606.ENSP00000351777,9606.ENSP00000362680,9606.ENSP00000362946,9606.ENSP00000369538,9606.ENSP00000428184,9606.ENSP00000437125,9606.ENSP00000447053,…	PYGB,RAP1B,RAB7A,GNAQ,CCT8,HSP90AA1,TUBB,EEF1A1,TUBB4B,ANXA2,ANXA6,DYNC1H1,VCP,SRC,RAB14,GDI2,SDCBP,HSPA8,RAB5C,CD63,ACLY,CPNE3,CLTC,ENPP1
GOCC:0008305	Integrin complex	9	50	1.25	1.58	1.93e-07	9606.ENSP00000200181,9606.ENSP00000261023,9606.ENSP00000293379,9606.ENSP00000296585,9606.ENSP00000315190,9606.ENSP00000323856,9606.ENSP00000346839,9606.ENSP00000379350,9606.ENSP00000386896	ITGB4,ITGAV,ITGA5,ITGA2,ITGA3,PLEC,FN1,ITGB1,ITGA6
GOCC:0098796	Membrane protein complex	38	1353	0.44	0.83	3.36e-07	9606.ENSP00000078429,9606.ENSP00000200181,9606.ENSP00000261023,9606.ENSP00000275493,9606.ENSP00000286548,9606.ENSP00000293379,9606.ENSP00000296585,9606.ENSP00000304669,9606.ENSP00000305260,9606.ENSP00000312999,9606.ENSP00000315190,9606.ENSP00000323856,9606.ENSP00000324173,9606.ENSP00000346839,9606.ENSP00000348461,9606.ENSP00000351777,9606.ENSP00000356790,9606.ENSP00000357048,9606.ENSP00000358866,…	GNA11,ITGB4,ITGAV,EGFR,GNAQ,ITGA5,ITGA2,CTNNA1,GNB2,GNAI2,ITGA3,PLEC,HSPA5,FN1,RAC1,VCP,ATP1B1,COPA,FLNA,GNAS,CLIC1,HLA-C,SLC3A2,GNB1,DNM2,GARS1,TFRC,JUP,ITGB1,HLA-A,ITGA6,HLA-B,GNA13,SDCBP,HSPA8,ATP1A1,VIM,CLTC
GOCC:0030864	Cortical actin cytoskeleton	9	54	1.22	1.52	3.4e-07	9606.ENSP00000211998,9606.ENSP00000216181,9606.ENSP00000252699,9606.ENSP00000339063,9606.ENSP00000349259,9606.ENSP00000377941,9606.ENSP00000400175,9606.ENSP00000416293,9606.ENSP00000487444	VCL,MYH9,ACTN4,EEF1A1,SPTBN1,ACTN1,RHOA,SLC2A1,SPTAN1
GOCC:0030863	Cortical cytoskeleton	10	79	1.1	1.4	5.53e-07	9606.ENSP00000211998,9606.ENSP00000216181,9606.ENSP00000252699,9606.ENSP00000338934,9606.ENSP00000339063,9606.ENSP00000349259,9606.ENSP00000377941,9606.ENSP00000400175,9606.ENSP00000416293,9606.ENSP00000487444	VCL,MYH9,ACTN4,EZR,EEF1A1,SPTBN1,ACTN1,RHOA,SLC2A1,SPTAN1
GOCC:0005834	Heterotrimeric G-protein complex	7	27	1.41	1.51	1.03e-06	9606.ENSP00000078429,9606.ENSP00000286548,9606.ENSP00000305260,9606.ENSP00000312999,9606.ENSP00000360141,9606.ENSP00000367872,9606.ENSP00000400717	GNA11,GNAQ,GNB2,GNAI2,GNAS,GNB1,GNA13
GOCC:0098636	Protein complex involved in cell adhesion	10	85	1.07	1.33	1.03e-06	9606.ENSP00000200181,9606.ENSP00000215909,9606.ENSP00000261023,9606.ENSP00000293379,9606.ENSP00000296585,9606.ENSP00000315190,9606.ENSP00000323856,9606.ENSP00000346839,9606.ENSP00000379350,9606.ENSP00000386896	ITGB4,LGALS1,ITGAV,ITGA5,ITGA2,ITGA3,PLEC,FN1,ITGB1,ITGA6
GOCC:0035578	Azurophil granule lumen	10	91	1.04	1.27	1.8e-06	9606.ENSP00000216962,9606.ENSP00000286788,9606.ENSP00000339001,9606.ENSP00000341289,9606.ENSP00000346032,9606.ENSP00000348965,9606.ENSP00000351777,9606.ENSP00000369538,9606.ENSP00000428184,9606.ENSP00000466259	PYGB,CCT8,TUBB,TUBB4B,ANXA2,DYNC1H1,VCP,GDI2,SDCBP,ACLY
GOCC:0005634	Nucleus	82	4787	0.23	0.58	3.38e-06	9606.ENSP00000167586,9606.ENSP00000200181,9606.ENSP00000216181,9606.ENSP00000222553,9606.ENSP00000225655,9606.ENSP00000252242,9606.ENSP00000252244,9606.ENSP00000252699,9606.ENSP00000262746,9606.ENSP00000264335,9606.ENSP00000264705,9606.ENSP00000268182,9606.ENSP00000269576,9606.ENSP00000275493,9606.ENSP00000278572,9606.ENSP00000286788,9606.ENSP00000307705,9606.ENSP00000307940,9606.ENSP00000311430,…	KRT14,ITGB4,MYH9,NAMPT,PFN1,KRT5,KRT1,ACTN4,PRDX1,YWHAE,CAD,IQGAP1,KRT10,EGFR,RPS3,CCT8,H1-4,EEF2,RPL4,PABPC1,PRKDC,NCL,PKM,PPP1CA,HSP90AA1,DHX15,NME1,UBA1,EZR,TUBB,EEF1A1,RPL7,HNRNPA1,ANXA2,RAC1,H2BC12,VCP,MYOF,TGM2,EIF3A,FLNA,GNAS,HSP90AB1,NIBAN2,SRC,HSPA1A,CLIC1,ANXA1,SLC3A2,AHNAK,DSP,RPS9,JUP,YWHAZ,DDX17,GAPDH,RPSA,GNA13,ILF3,HRAS,PPIA,RACK1,SDCBP,CFL1,HSPA8,SLC1A5,LDHA,RAN,RPLP0,HNRNPC,SLC16…
GOCC:0031226	Intrinsic component of plasma membrane	27	851	0.5	0.8	5.32e-06	9606.ENSP00000200181,9606.ENSP00000261023,9606.ENSP00000275493,9606.ENSP00000293379,9606.ENSP00000296585,9606.ENSP00000315190,9606.ENSP00000323856,9606.ENSP00000333769,9606.ENSP00000346839,9606.ENSP00000348461,9606.ENSP00000351209,9606.ENSP00000355330,9606.ENSP00000356790,9606.ENSP00000358866,9606.ENSP00000365402,9606.ENSP00000373918,9606.ENSP00000379350,9606.ENSP00000379873,9606.ENSP00000386896,…	ITGB4,ITGAV,EGFR,ITGA5,ITGA2,ITGA3,PLEC,BSG,FN1,RAC1,EPHA2,TGM2,ATP1B1,FLNA,HLA-C,GARS1,ITGB1,HLA-A,ITGA6,ATP2B1,CD44,HLA-B,SLC2A1,SDCBP,ATP1A1,CD63,ENPP1
GOCC:0098978	Glutamatergic synapse	8	57	1.14	1.22	6.74e-06	9606.ENSP00000348461,9606.ENSP00000358723,9606.ENSP00000377941,9606.ENSP00000379287,9606.ENSP00000392043,9606.ENSP00000400175,9606.ENSP00000407586,9606.ENSP00000494750	RAC1,RAP1A,ACTN1,YWHAZ,ATP2B1,RHOA,HRAS,ACTB
GOCC:0005775	Vacuolar lumen	12	168	0.85	1.06	6.81e-06	9606.ENSP00000216962,9606.ENSP00000286788,9606.ENSP00000335153,9606.ENSP00000339001,9606.ENSP00000341289,9606.ENSP00000346032,9606.ENSP00000348965,9606.ENSP00000351777,9606.ENSP00000369538,9606.ENSP00000428184,9606.ENSP00000437125,9606.ENSP00000466259	PYGB,CCT8,HSP90AA1,TUBB,TUBB4B,ANXA2,DYNC1H1,VCP,GDI2,SDCBP,HSPA8,ACLY
GOCC:0030667	Secretory granule membrane	14	255	0.74	0.94	1.41e-05	9606.ENSP00000250559,9606.ENSP00000261023,9606.ENSP00000311449,9606.ENSP00000348461,9606.ENSP00000358723,9606.ENSP00000359911,9606.ENSP00000362946,9606.ENSP00000369129,9606.ENSP00000398632,9606.ENSP00000399168,9606.ENSP00000400175,9606.ENSP00000447053,9606.ENSP00000447730,9606.ENSP00000477590	RAP1B,ITGAV,RAB6A,RAC1,RAP1A,RAP2C,RAB14,DSP,CD44,HLA-B,RHOA,RAB5C,CD63,CPNE3
GOCC:0022626	Cytosolic ribosome	9	89	1	1.09	1.48e-05	9606.ENSP00000278572,9606.ENSP00000311430,9606.ENSP00000339795,9606.ENSP00000362744,9606.ENSP00000375632,9606.ENSP00000379888,9606.ENSP00000389351,9606.ENSP00000426909,9606.ENSP00000449328	RPS3,RPL4,RPL7,RPS4X,RPS9,RPS8,RPSA,RACK1,RPLP0
GOCC:0005887	Integral component of plasma membrane	25	792	0.49	0.75	1.63e-05	9606.ENSP00000200181,9606.ENSP00000261023,9606.ENSP00000275493,9606.ENSP00000293379,9606.ENSP00000296585,9606.ENSP00000315190,9606.ENSP00000323856,9606.ENSP00000333769,9606.ENSP00000346839,9606.ENSP00000348461,9606.ENSP00000351209,9606.ENSP00000356790,9606.ENSP00000358866,9606.ENSP00000365402,9606.ENSP00000373918,9606.ENSP00000379350,9606.ENSP00000379873,9606.ENSP00000386896,9606.ENSP00000392043,…	ITGB4,ITGAV,EGFR,ITGA5,ITGA2,ITGA3,PLEC,BSG,FN1,RAC1,EPHA2,ATP1B1,FLNA,HLA-C,GARS1,ITGB1,HLA-A,ITGA6,ATP2B1,CD44,HLA-B,SLC2A1,SDCBP,ATP1A1,ENPP1
GOCC:0030139	Endocytic vesicle	14	260	0.73	0.92	1.7e-05	9606.ENSP00000261023,9606.ENSP00000265062,9606.ENSP00000275493,9606.ENSP00000299767,9606.ENSP00000300935,9606.ENSP00000333547,9606.ENSP00000335153,9606.ENSP00000362946,9606.ENSP00000365402,9606.ENSP00000373905,9606.ENSP00000376197,9606.ENSP00000379873,9606.ENSP00000399168,9606.ENSP00000479606	ITGAV,RAB7A,EGFR,HSP90B1,RAB8A,RAB11B,HSP90AA1,RAB14,HLA-C,DNM2,TFRC,HLA-A,HLA-B,CLTC
GOCC:0009925	Basal plasma membrane	10	124	0.9	1.01	2.32e-05	9606.ENSP00000275493,9606.ENSP00000338934,9606.ENSP00000367123,9606.ENSP00000376197,9606.ENSP00000392043,9606.ENSP00000416293,9606.ENSP00000445306,9606.ENSP00000463978,9606.ENSP00000496954,9606.ENSP00000498074	EGFR,EZR,SLC3A2,TFRC,ATP2B1,SLC2A1,ATP1A1,SLC16A3,MYO1C,ENPP1
GOCC:0097179	Protease inhibitor complex	5	14	1.55	1.22	2.32e-05	9606.ENSP00000220809,9606.ENSP00000223095,9606.ENSP00000252804,9606.ENSP00000380070,9606.ENSP00000494750	PLAT,SERPINE1,PXDN,GAPDH,ACTB
GOCC:0048471	Perinuclear region of cytoplasm	14	286	0.69	0.84	4.72e-05	9606.ENSP00000252699,9606.ENSP00000299767,9606.ENSP00000305260,9606.ENSP00000338934,9606.ENSP00000351777,9606.ENSP00000353408,9606.ENSP00000355330,9606.ENSP00000358723,9606.ENSP00000360141,9606.ENSP00000362680,9606.ENSP00000364802,9606.ENSP00000376132,9606.ENSP00000407586,9606.ENSP00000426909	ACTN4,HSP90B1,GNB2,EZR,VCP,MSN,TGM2,RAP1A,GNAS,SRC,HSPA1A,MYO1B,HRAS,RACK1
GOCC:0030496	Midbody	10	142	0.84	0.9	6.92e-05	9606.ENSP00000268182,9606.ENSP00000299767,9606.ENSP00000300935,9606.ENSP00000312999,9606.ENSP00000324173,9606.ENSP00000346032,9606.ENSP00000411825,9606.ENSP00000416293,9606.ENSP00000426909,9606.ENSP00000446215	IQGAP1,HSP90B1,RAB8A,GNAI2,HSPA5,ANXA2,PDCD6IP,SLC2A1,RACK1,RAN
GOCC:0005912	Adherens junction	8	82	0.98	0.95	7.32e-05	9606.ENSP00000211998,9606.ENSP00000304669,9606.ENSP00000316029,9606.ENSP00000326031,9606.ENSP00000362409,9606.ENSP00000377508,9606.ENSP00000428184,9606.ENSP00000494750	VCL,CTNNA1,TLN1,PPP1CA,NIBAN2,JUP,SDCBP,ACTB
GOCC:0022627	Cytosolic small ribosomal subunit	6	36	1.22	1.03	7.83e-05	9606.ENSP00000278572,9606.ENSP00000362744,9606.ENSP00000375632,9606.ENSP00000379888,9606.ENSP00000389351,9606.ENSP00000426909	RPS3,RPS4X,RPS9,RPS8,RPSA,RACK1
GOCC:0005577	Fibrinogen complex	5	20	1.39	1.05	9.24e-05	9606.ENSP00000220809,9606.ENSP00000223095,9606.ENSP00000260356,9606.ENSP00000334145,9606.ENSP00000346839	PLAT,SERPINE1,THBS1,F3,FN1
GOCC:0030175	Filopodium	7	61	1.06	0.95	0.00011	9606.ENSP00000261023,9606.ENSP00000315190,9606.ENSP00000338934,9606.ENSP00000353408,9606.ENSP00000362680,9606.ENSP00000376132,9606.ENSP00000379350	ITGAV,ITGA3,EZR,MSN,SRC,MYO1B,ITGB1
GOCC:0035770	Ribonucleoprotein granule	11	194	0.75	0.8	0.00015	9606.ENSP00000268182,9606.ENSP00000313007,9606.ENSP00000318195,9606.ENSP00000339001,9606.ENSP00000348461,9606.ENSP00000351777,9606.ENSP00000391211,9606.ENSP00000439020,9606.ENSP00000449328,9606.ENSP00000494040,9606.ENSP00000494750	IQGAP1,PABPC1,NCL,TUBB,RAC1,VCP,PSMC2,TUBA1A,RPLP0,DDX3X,ACTB
GOCC:0062023	Collagen-containing extracellular matrix	11	198	0.74	0.78	0.00018	9606.ENSP00000223095,9606.ENSP00000252244,9606.ENSP00000252804,9606.ENSP00000260356,9606.ENSP00000296511,9606.ENSP00000299767,9606.ENSP00000320171,9606.ENSP00000334145,9606.ENSP00000346032,9606.ENSP00000346839,9606.ENSP00000398736	SERPINE1,KRT1,PXDN,THBS1,ANXA5,HSP90B1,PKM,F3,ANXA2,FN1,CCN1
GOCC:0001533	Cornified envelope	6	43	1.14	0.92	0.00019	9606.ENSP00000252244,9606.ENSP00000269576,9606.ENSP00000310861,9606.ENSP00000366109,9606.ENSP00000369129,9606.ENSP00000377508	KRT1,KRT10,KRT2,ANXA1,DSP,JUP
GOCC:0043235	Receptor complex	16	425	0.57	0.69	0.0002	9606.ENSP00000200181,9606.ENSP00000261023,9606.ENSP00000275493,9606.ENSP00000293379,9606.ENSP00000296585,9606.ENSP00000315190,9606.ENSP00000323856,9606.ENSP00000346839,9606.ENSP00000358866,9606.ENSP00000360609,9606.ENSP00000376197,9606.ENSP00000377061,9606.ENSP00000379350,9606.ENSP00000386896,9606.ENSP00000398632,9606.ENSP00000428184	ITGB4,ITGAV,EGFR,ITGA5,ITGA2,ITGA3,PLEC,FN1,FLNA,HSP90AB1,TFRC,PLXNA1,ITGB1,ITGA6,CD44,SDCBP
GOCC:1902494	Catalytic complex	37	1710	0.33	0.55	0.0002	9606.ENSP00000078429,9606.ENSP00000222553,9606.ENSP00000264705,9606.ENSP00000286548,9606.ENSP00000304592,9606.ENSP00000305260,9606.ENSP00000310129,9606.ENSP00000312999,9606.ENSP00000313007,9606.ENSP00000313420,9606.ENSP00000320171,9606.ENSP00000324173,9606.ENSP00000326031,9606.ENSP00000334145,9606.ENSP00000338413,9606.ENSP00000341826,9606.ENSP00000348461,9606.ENSP00000348965,9606.ENSP00000349860,…	GNA11,NAMPT,CAD,GNAQ,FASN,GNB2,PSMD2,GNAI2,PABPC1,PRKDC,PKM,HSPA5,PPP1CA,F3,UBA1,HNRNPA1,RAC1,DYNC1H1,GFPT1,VCP,GNAS,SRC,GNB1,PFKP,GARS1,GAPDH,PSMC2,RHOA,GNA13,HRAS,SLC1A5,LDHA,HNRNPC,ACLY,ACTB,ENO1,MYO1C
GOCC:0098858	Actin-based cell projection	9	132	0.83	0.8	0.00025	9606.ENSP00000261023,9606.ENSP00000315190,9606.ENSP00000338934,9606.ENSP00000353408,9606.ENSP00000362680,9606.ENSP00000376132,9606.ENSP00000379350,9606.ENSP00000398632,9606.ENSP00000496954	ITGAV,ITGA3,EZR,MSN,SRC,MYO1B,ITGB1,CD44,MYO1C
GOCC:0045202	Synapse	17	493	0.53	0.65	0.00031	9606.ENSP00000278572,9606.ENSP00000306010,9606.ENSP00000333547,9606.ENSP00000339795,9606.ENSP00000348461,9606.ENSP00000358723,9606.ENSP00000373905,9606.ENSP00000373918,9606.ENSP00000377941,9606.ENSP00000379287,9606.ENSP00000379350,9606.ENSP00000392043,9606.ENSP00000400175,9606.ENSP00000407586,9606.ENSP00000437125,9606.ENSP00000449328,9606.ENSP00000494750	RPS3,ARF4,RAB11B,RPL7,RAC1,RAP1A,DNM2,GARS1,ACTN1,YWHAZ,ITGB1,ATP2B1,RHOA,HRAS,HSPA8,RPLP0,ACTB
GOCC:0017101	aminoacyl-tRNA synthetase multienzyme complex	4	12	1.52	0.93	0.00032	9606.ENSP00000264161,9606.ENSP00000355890,9606.ENSP00000364794,9606.ENSP00000377954	DARS1,EPRS1,IARS1,LARS1
GOCC:0098802	Plasma membrane signaling receptor complex	12	255	0.67	0.71	0.00033	9606.ENSP00000200181,9606.ENSP00000261023,9606.ENSP00000293379,9606.ENSP00000296585,9606.ENSP00000315190,9606.ENSP00000323856,9606.ENSP00000346839,9606.ENSP00000358866,9606.ENSP00000376197,9606.ENSP00000379350,9606.ENSP00000386896,9606.ENSP00000428184	ITGB4,ITGAV,ITGA5,ITGA2,ITGA3,PLEC,FN1,FLNA,TFRC,ITGB1,ITGA6,SDCBP
GOCC:0031901	Early endosome membrane	8	105	0.88	0.79	0.00035	9606.ENSP00000275493,9606.ENSP00000362946,9606.ENSP00000365402,9606.ENSP00000366109,9606.ENSP00000379873,9606.ENSP00000399168,9606.ENSP00000447053,9606.ENSP00000479153	EGFR,RAB14,HLA-C,ANXA1,HLA-A,HLA-B,RAB5C,EHD1
GOCC:0045335	Phagocytic vesicle	8	105	0.88	0.79	0.00035	9606.ENSP00000261023,9606.ENSP00000265062,9606.ENSP00000300935,9606.ENSP00000333547,9606.ENSP00000362946,9606.ENSP00000365402,9606.ENSP00000379873,9606.ENSP00000399168	ITGAV,RAB7A,RAB8A,RAB11B,RAB14,HLA-C,HLA-A,HLA-B
GOCC:0031012	Extracellular matrix	12	259	0.66	0.7	0.00037	9606.ENSP00000223095,9606.ENSP00000252244,9606.ENSP00000252804,9606.ENSP00000260356,9606.ENSP00000296511,9606.ENSP00000299767,9606.ENSP00000320171,9606.ENSP00000334145,9606.ENSP00000346032,9606.ENSP00000346839,9606.ENSP00000355330,9606.ENSP00000398736	SERPINE1,KRT1,PXDN,THBS1,ANXA5,HSP90B1,PKM,F3,ANXA2,FN1,TGM2,CCN1
GOCC:0036464	Cytoplasmic ribonucleoprotein granule	10	179	0.74	0.73	0.00041	9606.ENSP00000268182,9606.ENSP00000313007,9606.ENSP00000318195,9606.ENSP00000339001,9606.ENSP00000351777,9606.ENSP00000391211,9606.ENSP00000439020,9606.ENSP00000449328,9606.ENSP00000494040,9606.ENSP00000494750	IQGAP1,PABPC1,NCL,TUBB,VCP,PSMC2,TUBA1A,RPLP0,DDX3X,ACTB
GOCC:0045121	Membrane raft	10	181	0.74	0.72	0.00044	9606.ENSP00000211998,9606.ENSP00000263277,9606.ENSP00000275493,9606.ENSP00000338934,9606.ENSP00000352208,9606.ENSP00000362413,9606.ENSP00000362680,9606.ENSP00000379350,9606.ENSP00000428184,9606.ENSP00000496954	VCL,EHD2,EGFR,EZR,MYOF,PGK1,SRC,ITGB1,SDCBP,MYO1C
GOCC:0034674	Integrin alpha5-beta1 complex	3	4	1.87	0.88	0.00062	9606.ENSP00000293379,9606.ENSP00000346839,9606.ENSP00000379350	ITGA5,FN1,ITGB1
GOCC:0031224	Intrinsic component of membrane	34	1606	0.32	0.5	0.00067	9606.ENSP00000200181,9606.ENSP00000261023,9606.ENSP00000275493,9606.ENSP00000293379,9606.ENSP00000296585,9606.ENSP00000315190,9606.ENSP00000323856,9606.ENSP00000324173,9606.ENSP00000333769,9606.ENSP00000334145,9606.ENSP00000346839,9606.ENSP00000348461,9606.ENSP00000351209,9606.ENSP00000355330,9606.ENSP00000356790,9606.ENSP00000358866,9606.ENSP00000360141,9606.ENSP00000364935,9606.ENSP00000365402,…	ITGB4,ITGAV,EGFR,ITGA5,ITGA2,ITGA3,PLEC,HSPA5,BSG,F3,FN1,RAC1,EPHA2,TGM2,ATP1B1,FLNA,GNAS,CLIC1,HLA-C,SLC3A2,GARS1,ITGB1,HLA-A,ITGA6,ATP2B1,CD44,HLA-B,SLC2A1,FLNB,SDCBP,SLC1A5,ATP1A1,CD63,ENPP1
GOCC:0005840	Ribosome	10	192	0.71	0.68	0.00069	9606.ENSP00000278572,9606.ENSP00000300648,9606.ENSP00000311430,9606.ENSP00000339795,9606.ENSP00000362744,9606.ENSP00000375632,9606.ENSP00000379888,9606.ENSP00000389351,9606.ENSP00000426909,9606.ENSP00000449328	RPS3,GCN1,RPL4,RPL7,RPS4X,RPS9,RPS8,RPSA,RACK1,RPLP0
GOCC:0044391	Ribosomal subunit	9	155	0.76	0.69	0.00075	9606.ENSP00000278572,9606.ENSP00000311430,9606.ENSP00000339795,9606.ENSP00000362744,9606.ENSP00000375632,9606.ENSP00000379888,9606.ENSP00000389351,9606.ENSP00000426909,9606.ENSP00000449328	RPS3,RPL4,RPL7,RPS4X,RPS9,RPS8,RPSA,RACK1,RPLP0
GOCC:0016328	Lateral plasma membrane	5	35	1.15	0.78	0.00085	9606.ENSP00000356790,9606.ENSP00000366109,9606.ENSP00000445306,9606.ENSP00000463978,9606.ENSP00000496954	ATP1B1,ANXA1,ATP1A1,SLC16A3,MYO1C
GOCC:0034676	Integrin alpha6-beta4 complex	3	5	1.77	0.83	0.00095	9606.ENSP00000200181,9606.ENSP00000323856,9606.ENSP00000386896	ITGB4,PLEC,ITGA6
GOCC:0005916	Fascia adherens	3	6	1.69	0.78	0.0014	9606.ENSP00000211998,9606.ENSP00000369129,9606.ENSP00000377508	VCL,DSP,JUP
GOCC:0031093	Platelet alpha granule lumen	6	66	0.95	0.68	0.0015	9606.ENSP00000223095,9606.ENSP00000252699,9606.ENSP00000260356,9606.ENSP00000346839,9606.ENSP00000377941,9606.ENSP00000496166	SERPINE1,ACTN4,THBS1,FN1,ACTN1,ALDOA
GOCC:0030312	External encapsulating structure	11	259	0.62	0.59	0.0016	9606.ENSP00000223095,9606.ENSP00000252244,9606.ENSP00000252804,9606.ENSP00000260356,9606.ENSP00000296511,9606.ENSP00000299767,9606.ENSP00000320171,9606.ENSP00000334145,9606.ENSP00000346839,9606.ENSP00000355330,9606.ENSP00000398736	SERPINE1,KRT1,PXDN,THBS1,ANXA5,HSP90B1,PKM,F3,FN1,TGM2,CCN1
GOCC:0030666	Endocytic vesicle membrane	8	135	0.77	0.63	0.0017	9606.ENSP00000265062,9606.ENSP00000275493,9606.ENSP00000365402,9606.ENSP00000373905,9606.ENSP00000376197,9606.ENSP00000379873,9606.ENSP00000399168,9606.ENSP00000479606	RAB7A,EGFR,HLA-C,DNM2,TFRC,HLA-A,HLA-B,CLTC
GOCC:0043005	Neuron projection	17	579	0.46	0.52	0.0018	9606.ENSP00000268182,9606.ENSP00000306010,9606.ENSP00000316357,9606.ENSP00000333769,9606.ENSP00000335153,9606.ENSP00000348461,9606.ENSP00000349259,9606.ENSP00000357048,9606.ENSP00000360609,9606.ENSP00000362680,9606.ENSP00000367872,9606.ENSP00000373918,9606.ENSP00000400175,9606.ENSP00000426909,9606.ENSP00000432660,9606.ENSP00000478771,9606.ENSP00000496954	IQGAP1,ARF4,USP9X,BSG,HSP90AA1,RAC1,SPTBN1,COPA,HSP90AB1,SRC,GNB1,GARS1,RHOA,RACK1,CFL1,UBB,MYO1C
GOCC:0005765	Lysosomal membrane	11	272	0.6	0.56	0.0023	9606.ENSP00000250559,9606.ENSP00000265062,9606.ENSP00000339063,9606.ENSP00000346032,9606.ENSP00000346550,9606.ENSP00000362946,9606.ENSP00000437125,9606.ENSP00000447053,9606.ENSP00000447730,9606.ENSP00000477590,9606.ENSP00000479606	RAP1B,RAB7A,EEF1A1,ANXA2,ANXA6,RAB14,HSPA8,RAB5C,CD63,CPNE3,CLTC
GOCC:0016021	Integral component of membrane	31	1507	0.31	0.45	0.0023	9606.ENSP00000200181,9606.ENSP00000261023,9606.ENSP00000275493,9606.ENSP00000293379,9606.ENSP00000296585,9606.ENSP00000315190,9606.ENSP00000323856,9606.ENSP00000324173,9606.ENSP00000333769,9606.ENSP00000334145,9606.ENSP00000346839,9606.ENSP00000348461,9606.ENSP00000351209,9606.ENSP00000356790,9606.ENSP00000358866,9606.ENSP00000364935,9606.ENSP00000365402,9606.ENSP00000367123,9606.ENSP00000373918,…	ITGB4,ITGAV,EGFR,ITGA5,ITGA2,ITGA3,PLEC,HSPA5,BSG,F3,FN1,RAC1,EPHA2,ATP1B1,FLNA,CLIC1,HLA-C,SLC3A2,GARS1,ITGB1,HLA-A,ITGA6,ATP2B1,CD44,HLA-B,SLC2A1,FLNB,SDCBP,SLC1A5,ATP1A1,ENPP1
GOCC:0042641	Actomyosin	5	45	1.04	0.66	0.0023	9606.ENSP00000216181,9606.ENSP00000252699,9606.ENSP00000377941,9606.ENSP00000411825,9606.ENSP00000494125	MYH9,ACTN4,ACTN1,PDCD6IP,TPM4
GOCC:0042612	MHC class I protein complex	3	8	1.57	0.71	0.0025	9606.ENSP00000365402,9606.ENSP00000379873,9606.ENSP00000399168	HLA-C,HLA-A,HLA-B
GOCC:0044291	Cell-cell contact zone	5	46	1.03	0.65	0.0025	9606.ENSP00000211998,9606.ENSP00000359911,9606.ENSP00000367263,9606.ENSP00000369129,9606.ENSP00000377508	VCL,RAP2C,AHNAK,DSP,JUP
GOCC:0030016	Myofibril	8	147	0.73	0.58	0.0027	9606.ENSP00000211998,9606.ENSP00000323856,9606.ENSP00000358866,9606.ENSP00000367263,9606.ENSP00000377941,9606.ENSP00000420213,9606.ENSP00000494125,9606.ENSP00000496166	VCL,PLEC,FLNA,AHNAK,ACTN1,FLNB,TPM4,ALDOA
GOCC:0032432	Actin filament bundle	5	47	1.02	0.64	0.0027	9606.ENSP00000216181,9606.ENSP00000252699,9606.ENSP00000377941,9606.ENSP00000432660,9606.ENSP00000494125	MYH9,ACTN4,ACTN1,CFL1,TPM4
GOCC:0005811	Lipid droplet	6	76	0.89	0.62	0.0028	9606.ENSP00000250559,9606.ENSP00000339787,9606.ENSP00000346032,9606.ENSP00000351777,9606.ENSP00000380070,9606.ENSP00000447053	RAP1B,ACSL4,ANXA2,VCP,GAPDH,RAB5C
GOCC:0005874	Microtubule	10	233	0.63	0.55	0.0028	9606.ENSP00000268182,9606.ENSP00000286788,9606.ENSP00000318697,9606.ENSP00000336799,9606.ENSP00000339001,9606.ENSP00000341289,9606.ENSP00000348965,9606.ENSP00000373905,9606.ENSP00000439020,9606.ENSP00000479606	IQGAP1,CCT8,TUBB6,TUBA1B,TUBB,TUBB4B,DYNC1H1,DNM2,TUBA1A,CLTC
GOCC:0030662	Coated vesicle membrane	8	152	0.72	0.56	0.0033	9606.ENSP00000275493,9606.ENSP00000357048,9606.ENSP00000365402,9606.ENSP00000376197,9606.ENSP00000379873,9606.ENSP00000399168,9606.ENSP00000437125,9606.ENSP00000479606	EGFR,COPA,HLA-C,TFRC,HLA-A,HLA-B,HSPA8,CLTC
GOCC:0005902	Microvillus	5	51	0.99	0.61	0.0037	9606.ENSP00000261023,9606.ENSP00000338934,9606.ENSP00000353408,9606.ENSP00000398632,9606.ENSP00000496954	ITGAV,EZR,MSN,CD44,MYO1C
GOCC:0030426	Growth cone	6	81	0.87	0.59	0.0037	9606.ENSP00000268182,9606.ENSP00000316357,9606.ENSP00000335153,9606.ENSP00000357048,9606.ENSP00000360609,9606.ENSP00000432660	IQGAP1,USP9X,HSP90AA1,COPA,HSP90AB1,CFL1
GOCC:0045298	Tubulin complex	3	10	1.47	0.65	0.004	9606.ENSP00000252804,9606.ENSP00000380070,9606.ENSP00000494750	PXDN,GAPDH,ACTB
GOCC:0030027	Lamellipodium	7	124	0.75	0.53	0.0054	9606.ENSP00000261023,9606.ENSP00000348461,9606.ENSP00000351209,9606.ENSP00000398632,9606.ENSP00000400175,9606.ENSP00000432660,9606.ENSP00000494750	ITGAV,RAC1,EPHA2,CD44,RHOA,CFL1,ACTB
GOCC:0016324	Apical plasma membrane	8	167	0.68	0.51	0.0058	9606.ENSP00000338934,9606.ENSP00000353408,9606.ENSP00000366109,9606.ENSP00000367123,9606.ENSP00000398632,9606.ENSP00000416293,9606.ENSP00000445306,9606.ENSP00000463978	EZR,MSN,ANXA1,SLC3A2,CD44,SLC2A1,ATP1A1,SLC16A3
GOCC:0098576	Lumenal side of membrane	4	31	1.11	0.57	0.006	9606.ENSP00000365402,9606.ENSP00000379873,9606.ENSP00000399168,9606.ENSP00000437125	HLA-C,HLA-A,HLA-B,HSPA8
GOCC:0001931	Uropod	3	12	1.39	0.6	0.0061	9606.ENSP00000216181,9606.ENSP00000338934,9606.ENSP00000353408	MYH9,EZR,MSN
GOCC:0031143	Pseudopodium	3	12	1.39	0.6	0.0061	9606.ENSP00000252699,9606.ENSP00000353408,9606.ENSP00000377941	ACTN4,MSN,ACTN1
GOCC:0043034	Costamere	3	13	1.36	0.58	0.0072	9606.ENSP00000211998,9606.ENSP00000323856,9606.ENSP00000367263	VCL,PLEC,AHNAK
GOCC:0030133	Transport vesicle	9	222	0.6	0.47	0.0078	9606.ENSP00000310226,9606.ENSP00000311449,9606.ENSP00000333547,9606.ENSP00000357048,9606.ENSP00000362946,9606.ENSP00000365402,9606.ENSP00000379873,9606.ENSP00000392043,9606.ENSP00000399168	RAB1B,RAB6A,RAB11B,COPA,RAB14,HLA-C,HLA-A,ATP2B1,HLA-B
GOCC:0030135	Coated vesicle	9	223	0.6	0.47	0.008	9606.ENSP00000275493,9606.ENSP00000357048,9606.ENSP00000362946,9606.ENSP00000365402,9606.ENSP00000376197,9606.ENSP00000379873,9606.ENSP00000399168,9606.ENSP00000437125,9606.ENSP00000479606	EGFR,COPA,RAB14,HLA-C,TFRC,HLA-A,HLA-B,HSPA8,CLTC
GOCC:0034675	Integrin alpha6-beta1 complex	2	2	2	0.58	0.0083	9606.ENSP00000346839,9606.ENSP00000386896	FN1,ITGA6
GOCC:0001772	Immunological synapse	4	36	1.04	0.52	0.0094	9606.ENSP00000216181,9606.ENSP00000338934,9606.ENSP00000392043,9606.ENSP00000411825	MYH9,EZR,ATP2B1,PDCD6IP
GOCC:0098794	Postsynapse	9	233	0.58	0.44	0.0106	9606.ENSP00000278572,9606.ENSP00000306010,9606.ENSP00000339795,9606.ENSP00000348461,9606.ENSP00000373905,9606.ENSP00000400175,9606.ENSP00000437125,9606.ENSP00000449328,9606.ENSP00000494750	RPS3,ARF4,RPL7,RAC1,DNM2,RHOA,HSPA8,RPLP0,ACTB
GOCC:0045177	Apical part of cell	9	237	0.58	0.43	0.0119	9606.ENSP00000338934,9606.ENSP00000353408,9606.ENSP00000356790,9606.ENSP00000366109,9606.ENSP00000367123,9606.ENSP00000398632,9606.ENSP00000416293,9606.ENSP00000445306,9606.ENSP00000463978	EZR,MSN,ATP1B1,ANXA1,SLC3A2,CD44,SLC2A1,ATP1A1,SLC16A3
GOCC:0001725	Stress fiber	4	39	1.01	0.49	0.0122	9606.ENSP00000216181,9606.ENSP00000252699,9606.ENSP00000377941,9606.ENSP00000494125	MYH9,ACTN4,ACTN1,TPM4
GOCC:0034665	Integrin alpha1-beta1 complex	2	3	1.82	0.52	0.0133	9606.ENSP00000296585,9606.ENSP00000379350	ITGA2,ITGB1
GOCC:0034667	Integrin alpha3-beta1 complex	2	3	1.82	0.52	0.0133	9606.ENSP00000315190,9606.ENSP00000379350	ITGA3,ITGB1
GOCC:0097144	BAX complex	3	17	1.24	0.5	0.0133	9606.ENSP00000296511,9606.ENSP00000380070,9606.ENSP00000494750	ANXA5,GAPDH,ACTB
GOCC:0140224	SLAC complex	2	3	1.82	0.52	0.0133	9606.ENSP00000380070,9606.ENSP00000494750	GAPDH,ACTB
GOCC:0015630	Microtubule cytoskeleton	21	973	0.33	0.36	0.0134	9606.ENSP00000268182,9606.ENSP00000278572,9606.ENSP00000286788,9606.ENSP00000300935,9606.ENSP00000307078,9606.ENSP00000312999,9606.ENSP00000318697,9606.ENSP00000336799,9606.ENSP00000339001,9606.ENSP00000341289,9606.ENSP00000348965,9606.ENSP00000364802,9606.ENSP00000373905,9606.ENSP00000380070,9606.ENSP00000439020,9606.ENSP00000446007,9606.ENSP00000446215,9606.ENSP00000462468,9606.ENSP00000479606,…	IQGAP1,RPS3,CCT8,RAB8A,KIF5B,GNAI2,TUBB6,TUBA1B,TUBB,TUBB4B,DYNC1H1,HSPA1A,DNM2,GAPDH,TUBA1A,VIM,RAN,YES1,CLTC,SPTAN1,DDX3X
GOCC:0005769	Early endosome	9	253	0.55	0.39	0.0176	9606.ENSP00000275493,9606.ENSP00000362946,9606.ENSP00000365402,9606.ENSP00000366109,9606.ENSP00000376132,9606.ENSP00000379873,9606.ENSP00000399168,9606.ENSP00000447053,9606.ENSP00000479153	EGFR,RAB14,HLA-C,ANXA1,MYO1B,HLA-A,HLA-B,RAB5C,EHD1
GOCC:0005770	Late endosome	8	206	0.58	0.39	0.0189	9606.ENSP00000265062,9606.ENSP00000275493,9606.ENSP00000346032,9606.ENSP00000346550,9606.ENSP00000358723,9606.ENSP00000362680,9606.ENSP00000362946,9606.ENSP00000447730	RAB7A,EGFR,ANXA2,ANXA6,RAP1A,SRC,RAB14,CD63
GOCC:0034666	Integrin alpha2-beta1 complex	2	4	1.69	0.48	0.019	9606.ENSP00000296585,9606.ENSP00000379350	ITGA2,ITGB1
GOCC:0045160	Myosin I complex	2	4	1.69	0.48	0.019	9606.ENSP00000376132,9606.ENSP00000496954	MYO1B,MYO1C
GOCC:0097487	Multivesicular body, internal vesicle	2	4	1.69	0.48	0.019	9606.ENSP00000275493,9606.ENSP00000447730	EGFR,CD63
GOCC:1902912	Pyruvate kinase complex	2	4	1.69	0.48	0.019	9606.ENSP00000320171,9606.ENSP00000445175	PKM,LDHA
GOCC:0005635	Nuclear envelope	10	313	0.5	0.37	0.0203	9606.ENSP00000200181,9606.ENSP00000339001,9606.ENSP00000352208,9606.ENSP00000364935,9606.ENSP00000380070,9606.ENSP00000428184,9606.ENSP00000446215,9606.ENSP00000463978,9606.ENSP00000495530,9606.ENSP00000496954	ITGB4,TUBB,MYOF,CLIC1,GAPDH,SDCBP,RAN,SLC16A3,ENO1,MYO1C
GOCC:0031984	Organelle subcompartment	17	739	0.36	0.34	0.0203	9606.ENSP00000299767,9606.ENSP00000300935,9606.ENSP00000310226,9606.ENSP00000311449,9606.ENSP00000324173,9606.ENSP00000333769,9606.ENSP00000339787,9606.ENSP00000348461,9606.ENSP00000351777,9606.ENSP00000360141,9606.ENSP00000362946,9606.ENSP00000365402,9606.ENSP00000379873,9606.ENSP00000399168,9606.ENSP00000400175,9606.ENSP00000407586,9606.ENSP00000479606	HSP90B1,RAB8A,RAB1B,RAB6A,HSPA5,BSG,ACSL4,RAC1,VCP,GNAS,RAB14,HLA-C,HLA-A,HLA-B,RHOA,HRAS,CLTC
GOCC:0070820	Tertiary granule	7	164	0.63	0.39	0.0215	9606.ENSP00000348461,9606.ENSP00000359911,9606.ENSP00000362946,9606.ENSP00000369129,9606.ENSP00000400175,9606.ENSP00000487444,9606.ENSP00000496166	RAC1,RAP2C,RAB14,DSP,RHOA,SPTAN1,ALDOA
GOCC:0030670	Phagocytic vesicle membrane	4	49	0.91	0.41	0.0242	9606.ENSP00000265062,9606.ENSP00000365402,9606.ENSP00000379873,9606.ENSP00000399168	RAB7A,HLA-C,HLA-A,HLA-B
GOCC:0034683	Integrin alphav-beta3 complex	2	5	1.6	0.44	0.0251	9606.ENSP00000261023,9606.ENSP00000346839	ITGAV,FN1
GOCC:0097452	GAIT complex	2	5	1.6	0.44	0.0251	9606.ENSP00000355890,9606.ENSP00000380070	EPRS1,GAPDH
GOCC:0030057	Desmosome	3	23	1.11	0.42	0.0266	9606.ENSP00000211998,9606.ENSP00000369129,9606.ENSP00000377508	VCL,DSP,JUP
GOCC:0002102	Podosome	3	25	1.07	0.39	0.0326	9606.ENSP00000211998,9606.ENSP00000362680,9606.ENSP00000427687	VCL,SRC,WDR1
GOCC:0005826	Actomyosin contractile ring	2	6	1.52	0.41	0.0326	9606.ENSP00000216181,9606.ENSP00000400175	MYH9,RHOA
GOCC:0005835	Fatty acid synthase complex	2	6	1.52	0.41	0.0326	9606.ENSP00000304592,9606.ENSP00000466259	FASN,ACLY
GOCC:0005844	Polysome	4	54	0.87	0.38	0.0326	9606.ENSP00000278572,9606.ENSP00000300648,9606.ENSP00000362744,9606.ENSP00000446007	RPS3,GCN1,RPS4X,VIM
GOCC:0009317	acetyl-CoA carboxylase complex	2	6	1.52	0.41	0.0326	9606.ENSP00000304592,9606.ENSP00000466259	FASN,ACLY
GOCC:0044294	Dendritic growth cone	2	6	1.52	0.41	0.0326	9606.ENSP00000335153,9606.ENSP00000360609	HSP90AA1,HSP90AB1
GOCC:0097189	Apoptotic body	2	6	1.52	0.41	0.0326	9606.ENSP00000296511,9606.ENSP00000447730	ANXA5,CD63
GOCC:1990563	Extracellular exosome complex	2	6	1.52	0.41	0.0326	9606.ENSP00000428184,9606.ENSP00000447730	SDCBP,CD63
GOCC:0036477	Somatodendritic compartment	9	284	0.5	0.34	0.0332	9606.ENSP00000306010,9606.ENSP00000335153,9606.ENSP00000348461,9606.ENSP00000360609,9606.ENSP00000362680,9606.ENSP00000367123,9606.ENSP00000400175,9606.ENSP00000426909,9606.ENSP00000478771	ARF4,HSP90AA1,RAC1,HSP90AB1,SRC,SLC3A2,RHOA,RACK1,UBB
GOCC:0071556	Integral component of lumenal side of endoplasmic reticulum membrane	3	26	1.06	0.39	0.0345	9606.ENSP00000365402,9606.ENSP00000379873,9606.ENSP00000399168	HLA-C,HLA-A,HLA-B
GOCC:0000786	Nucleosome	5	94	0.72	0.35	0.0366	9606.ENSP00000349430,9606.ENSP00000476136,9606.ENSP00000479106,9606.ENSP00000480826,9606.ENSP00000494750	H2BC12,H2BC11,H4C1,H3C1,ACTB
GOCC:0035577	Azurophil granule membrane	4	57	0.84	0.36	0.0372	9606.ENSP00000250559,9606.ENSP00000447053,9606.ENSP00000447730,9606.ENSP00000477590	RAP1B,RAB5C,CD63,CPNE3
GOCC:0030056	Hemidesmosome	2	7	1.45	0.39	0.039	9606.ENSP00000200181,9606.ENSP00000323856	ITGB4,PLEC
GOCC:0097180	Serine protease inhibitor complex	2	7	1.45	0.39	0.039	9606.ENSP00000220809,9606.ENSP00000223095	PLAT,SERPINE1
GOCC:0031981	Nuclear lumen	31	1850	0.22	0.27	0.043	9606.ENSP00000222553,9606.ENSP00000252699,9606.ENSP00000264705,9606.ENSP00000278572,9606.ENSP00000311430,9606.ENSP00000313420,9606.ENSP00000318195,9606.ENSP00000335153,9606.ENSP00000336741,9606.ENSP00000338934,9606.ENSP00000339063,9606.ENSP00000339795,9606.ENSP00000341826,9606.ENSP00000349430,9606.ENSP00000360609,9606.ENSP00000362680,9606.ENSP00000364802,9606.ENSP00000375632,9606.ENSP00000380033,…	NAMPT,ACTN4,CAD,RPS3,RPL4,PRKDC,NCL,HSP90AA1,DHX15,EZR,EEF1A1,RPL7,HNRNPA1,H2BC12,HSP90AB1,SRC,HSPA1A,RPS9,DDX17,GAPDH,ILF3,HRAS,HSPA8,RAN,HNRNPC,ACLY,H2BC11,H4C1,H3C1,ACTB,MYO1C
GOCC:0005783	Endoplasmic reticulum	21	1095	0.28	0.28	0.0449	9606.ENSP00000252804,9606.ENSP00000260356,9606.ENSP00000268150,9606.ENSP00000299767,9606.ENSP00000311430,9606.ENSP00000311449,9606.ENSP00000320171,9606.ENSP00000324173,9606.ENSP00000333769,9606.ENSP00000339787,9606.ENSP00000346839,9606.ENSP00000348461,9606.ENSP00000351777,9606.ENSP00000362946,9606.ENSP00000364802,9606.ENSP00000365402,9606.ENSP00000379873,9606.ENSP00000399168,9606.ENSP00000400175,…	PXDN,THBS1,MFGE8,HSP90B1,RPL4,RAB6A,PKM,HSPA5,BSG,ACSL4,FN1,RAC1,VCP,RAB14,HSPA1A,HLA-C,HLA-A,HLA-B,RHOA,HRAS,PDCD6IP
GOCC:0005890	Sodium:potassium-exchanging ATPase complex	2	8	1.39	0.36	0.047	9606.ENSP00000356790,9606.ENSP00000445306	ATP1B1,ATP1A1
GOCC:0005915	Zonula adherens	2	8	1.39	0.36	0.047	9606.ENSP00000211998,9606.ENSP00000377508	VCL,JUP
GOCC:0043296	Apical junction complex	5	101	0.69	0.33	0.047	9606.ENSP00000211998,9606.ENSP00000359911,9606.ENSP00000377508,9606.ENSP00000400175,9606.ENSP00000494750	VCL,RAP2C,JUP,RHOA,ACTB
GOCC:0071439	Clathrin complex	2	8	1.39	0.36	0.047	9606.ENSP00000373905,9606.ENSP00000479606	DNM2,CLTC
