# Supplementary material for: Integrated Multiomics Enabled by Sequential Extraction for Comprehensive Molecular Profiling of Small Extracellular Vesicles
Source: Anal Chem. 2026 Jun 22;98(26):19603–14. doi: 10.1021/acs.analchem.6c01280 (PMC13347708; doi:10.1021/acs.analchem.6c01280)
Supplement: Supplementary file 33 [file ac6c01280_si_033.xlsx]

## Sheet: Sheet1
Table S6. MDA Cell Derived sEVs Lipidomics Positive Ion Mode Local Database.
	mz	rt	formula	smiles	inchi	name	adduct	comment	Fill %	MS/MS assigned	Reference RT	Reference m/z	Formula	Ontology	INCHIKEY	SMILES	Annotation tag (VS1.0)	RT matched	m/z matched	MS/MS matched	Comment	Manually modified for quantification	Manually modified for annotation	Isotope tracking parent ID	Isotope tracking weight number	RT similarity	m/z similarity	Simple dot product	Weighted dot product	Reverse dot product	Matched peaks count	Matched peaks percentage	Total score	S/N average	Spectrum reference file name	MS1 isotopic spectrum	MS/MS spectrum
1	100.112	23.071	C6H13N	NC1CCCCC1	NA	Cyclohexanamine	[M+H]+	Annotated via MS2 searching of PIM MDAsEVs Samples in MSDIAL	0.46	TRUE	-1	100.112	C6H13N	Cyclohexylamines	PAFZNILMFXTMIY-UHFFFAOYSA-N	NC1CCCCC1	430	FALSE	TRUE	TRUE	Normalized unit: Intensity; Annotation method: MSMS-Pos-FiehnHILIC (1)_2	FALSE	FALSE	367	0	0	1	0.953	0.866	0.809	1	0.33	1.451	9.62	MDA_sEVS_PQC_it1	100.11218:16273 101.11685:1723 102.12152:1684158	54.66020:65 54.68606:7 54.98475:60 55.01107:5 55.05400:2627 55.09924:23 55.11463:8 55.14078:17 55.15828:27 55.17370:33 55.28678:20 55.34336:14 55.47821:44 58.06464:154 58.11196:6 65.48430:7 72.07909:43 72.10554:5 72.16252:67 72.18772:8 83.08420:71
2	100.112	17.551	C6H13N	NC1CCCCC1	NA	Cyclohexanamine	[M+H]+	Annotated via MS2 searching of PIM MDAsEVs Samples in MSDIAL	0.15	TRUE	-1	100.112	C6H13N	Cyclohexylamines	PAFZNILMFXTMIY-UHFFFAOYSA-N	NC1CCCCC1	430	FALSE	TRUE	TRUE	Normalized unit: Intensity; Annotation method: MSMS-Pos-FiehnHILIC (1)_2	FALSE	FALSE	368	0	0	1	0.992	0.862	0.858	2	0.67	1.693	7.21	MDA_sEVS_PQC_it1	100.11210:15904 101.11677:1268 102.12143:985681	53.03816:125 53.06742:7 55.05446:2088 55.09379:54 55.10180:26 55.17113:5 55.27306:12 55.34345:31 55.60658:22 55.75061:9 72.08014:118 81.97776:31 83.08416:330 83.13101:14
3	100.112	30.038	C6H13N	NC1CCCCC1	NA	Cyclohexanamine	[M+H]+	Annotated via MS2 searching of PIM MDAsEVs Samples in MSDIAL	0.23	TRUE	-1	100.112	C6H13N	Cyclohexylamines	PAFZNILMFXTMIY-UHFFFAOYSA-N	NC1CCCCC1	430	FALSE	TRUE	TRUE	Normalized unit: Intensity; Annotation method: MSMS-Pos-FiehnHILIC (1)_2	FALSE	FALSE	369	0	0	1	0.798	0.676	0.862	2	0.67	1.614	14.34	MDA_sEVS_PQC_it3	100.11213:45929 101.11680:3933 102.12146:6068743	52.55206:5 54.78907:18 55.05392:3048 55.18999:22 55.20453:23 55.30222:9 56.04915:213 56.07903:8 57.60953:18 58.06479:576 58.19487:27 67.14401:187 67.18836:6 68.78129:5 70.06514:879 70.09618:48 70.11666:11 71.07283:411 71.10489:19 83.08471:311 83.11839:23 85.08780:93 85.46473:15 100.11298:54
4	100.112	1.296	C6H13N	NC1CCCCC1	NA	Cyclohexanamine	[M+H]+	Annotated via MS2 searching of PIM MDAsEVs Samples in MSDIAL	1	TRUE	-1	100.112	C6H13N	Cyclohexylamines	PAFZNILMFXTMIY-UHFFFAOYSA-N	NC1CCCCC1	430	FALSE	TRUE	TRUE	Normalized unit: Intensity; Annotation method: MSMS-Pos-FiehnHILIC (1)_2	FALSE	FALSE	370	0	0	1	0.884	0.76	0.809	1	0.33	1.413	47.27	MDA_sEVS_PQC_it2	100.11223:53781 101.11690:3251 102.12156:83289	55.05422:2968 55.10439:46 55.11535:91 55.16827:13 55.19390:25 55.20199:13 55.76097:12 55.94447:12 70.06416:258 70.08666:25 70.11032:15 70.20950:6 71.07100:174 80.04907:144 80.06716:21 83.08377:47 99.22698:7 99.91543:6 100.07405:487 100.12131:9
5	100.112	9.645	C6H13N	NC1CCCCC1	NA	Cyclohexanamine	[M+H]+	Annotated via MS2 searching of PIM MDAsEVs Samples in MSDIAL	0.38	TRUE	-1	100.112	C6H13N	Cyclohexylamines	PAFZNILMFXTMIY-UHFFFAOYSA-N	NC1CCCCC1	430	FALSE	TRUE	TRUE	Normalized unit: Intensity; Annotation method: MSMS-Pos-FiehnHILIC (1)_2	FALSE	FALSE	374	0	0	1	0.953	0.866	0.809	1	0.33	1.451	6.8	MDA_sEVS_PQC_it5	100.11202:12419 101.11669:1221 102.12136:752213	55.05399:1894 55.08978:40 55.10065:14 55.12981:13 55.16579:15 55.57530:24 56.04760:96 57.03831:21 58.06488:102 83.31383:35 83.33271:10 100.11328:109 100.14592:6
6	116.143	1.77	C7H17N	CCCCNC(C)C	NA	Butylisopropylamine	[M+H]+	Annotated via MS2 searching of PIM MDAsEVs Samples in MSDIAL	0.08	TRUE	1.4	116.143	C7H17N	Dialkylamines	OKRJGUKZYSEUOY-UHFFFAOYSA-N	CCCCNC(C)C	430	FALSE	TRUE	TRUE	Normalized unit: Intensity; Annotation method: MSMS-Public_all-pos-VS19_4	FALSE	FALSE	744	0	0	1	0.75	0.837	0.744	2	0.4	1.416	3.95	MDA_sEVS_PQC_it1	116.14321:15059 117.14788:709 118.15255:0	56.04803:53 57.06850:221 57.09101:11 59.98978:183 60.02275:9 60.07946:107 66.10688:18 66.12376:10 74.09597:1167 74.12829:38 74.14181:26 74.42006:25 81.06491:83 91.61728:9 116.10405:118 116.14326:10 116.18641:16 116.41011:32
7	116.143	33.32	C7H17N	CCCCNC(C)C	NA	Butylisopropylamine	[M+H]+	Annotated via MS2 searching of PIM MDAsEVs Samples in MSDIAL	0.92	TRUE	1.4	116.143	C7H17N	Dialkylamines	OKRJGUKZYSEUOY-UHFFFAOYSA-N	CCCCNC(C)C	430	FALSE	TRUE	TRUE	Normalized unit: Intensity; Annotation method: MSMS-Public_all-pos-VS19_4	FALSE	FALSE	747	0	0	1	0.813	0.797	0.878	3	0.75	1.703	16.51	MDA_sEVS_PQC_it1	116.14331:44993 117.14798:3454 118.15265:0	57.05629:113 57.06989:192 58.06507:115 72.08023:105 72.10521:7 74.09605:859 74.24678:51 74.26804:19 74.31878:30 74.41572:24 79.05158:28 81.06906:47 105.87296:28 116.14210:172 116.17246:12
8	116.143	10.28	C7H17N	CCCCNC(C)C	NA	Butylisopropylamine	[M+H]+	Annotated via MS2 searching of PIM MDAsEVs Samples in MSDIAL	0.15	TRUE	1.4	116.143	C7H17N	Dialkylamines	OKRJGUKZYSEUOY-UHFFFAOYSA-N	CCCCNC(C)C	430	FALSE	TRUE	TRUE	Normalized unit: Intensity; Annotation method: MSMS-Public_all-pos-VS19_4	FALSE	FALSE	750	0	0	1	0.666	0.693	0.869	2	0.5	1.485	4.66	MDA_sEVS_PQC_it2	116.14347:30380 117.14814:2709 118.15281:0	60.04549:160 60.08688:13 72.04399:132 72.07899:39 74.09576:742 74.15783:15 74.27751:79 74.36013:20 74.52462:35 81.06911:188 81.08515:29 81.31450:21 81.85253:14 88.10931:218 98.09455:72 110.98989:35 116.14330:198 116.17176:16
9	118.086	13.07	C5H11NO2	O=C(O)C(N)C(C)C	NA	Valine	[M+H]+	Annotated via MS2 searching of PIM MDAsEVs Samples in MSDIAL	0.23	TRUE	-1	118.086	C5H11NO2	Valine and derivatives	KZSNJWFQEVHDMF-UHFFFAOYNA-N	O=C(O)C(N)C(C)C	430	FALSE	TRUE	TRUE	Normalized unit: Intensity; Annotation method: MSMS-Pos-FiehnHILIC (1)_2	FALSE	FALSE	785	0	0	1	0.656	0.681	0.702	4	0.5	1.409	3.62	MDA_sEVS_PQC_it1	118.08624:37723 119.09091:808 120.09558:0	58.06524:3461 58.10257:80 58.12967:18 58.17790:52 58.18726:34 58.20427:9 58.21746:15 58.33095:41 58.36952:6 58.44203:38 58.55458:25 58.56849:10 59.07271:3135 59.10540:85 59.12073:21 59.15265:31 59.17033:11 59.17925:15 59.27506:19 59.31767:40 59.38703:12 59.53635:6 59.55310:8 60.26525:10 72.07982:1096 72.11140:37 72.21900:21 72.35535:7 74.05941:67 74.09584:34 76.07579:168 86.09672:1389 86.14449:26…
10	118.086	23.111	C5H11NO2	O=C(O)C(N)C(C)C	NA	Valine	[M+H]+	Annotated via MS2 searching of PIM MDAsEVs Samples in MSDIAL	0.69	TRUE	-1	118.086	C5H11NO2	Valine and derivatives	KZSNJWFQEVHDMF-UHFFFAOYNA-N	O=C(O)C(N)C(C)C	430	FALSE	TRUE	TRUE	Normalized unit: Intensity; Annotation method: MSMS-Pos-FiehnHILIC (1)_2	FALSE	FALSE	787	0	0	1	0.66	0.704	0.777	4	0.5	1.446	12.9	MDA_sEVS_PQC_it2	118.08635:31174 119.09102:1948 120.09568:544	50.44523:33 56.04862:85 56.99712:36 57.06947:198 57.10924:9 57.19839:51 58.06515:5124 58.12959:27 58.25210:66 58.26220:31 58.29927:21 58.35146:15 58.77189:41 59.07267:2773 59.10869:69 59.12868:17 59.20317:15 59.24890:72 59.31271:44 59.34600:13 59.67324:47 59.69646:12 59.72588:15 59.79537:34 59.80874:6 59.98271:12 71.74193:14 72.08078:1212 72.12289:41 72.13784:26 72.17295:15 72.21222:10 72.26709:2…
11	118.086	11.393	C5H11NO2	O=C(O)C(N)C(C)C	NA	Valine	[M+H]+	Annotated via MS2 searching of PIM MDAsEVs Samples in MSDIAL	0.38	TRUE	-1	118.086	C5H11NO2	Valine and derivatives	KZSNJWFQEVHDMF-UHFFFAOYNA-N	O=C(O)C(N)C(C)C	430	FALSE	TRUE	TRUE	Normalized unit: Intensity; Annotation method: MSMS-Pos-FiehnHILIC (1)_2	FALSE	FALSE	792	0	0	1	0.679	0.71	0.712	4	0.5	1.424	8.3	MDA_sEVS_PQC_it4	118.08639:58188 119.09106:2914 120.09572:383	56.19928:20 57.06859:181 57.09575:11 58.06505:3919 58.09977:95 58.11194:23 58.35519:13 58.37130:17 58.43310:14 59.07272:3940 59.13661:5 59.15913:23 59.19356:26 59.21856:76 59.26200:30 59.49894:24 59.51533:18 59.62158:7 59.64049:13 60.07965:131 60.11393:14 72.08034:395 73.08210:118 73.10325:12 74.13700:39 76.07523:131 86.09620:1372 86.19849:55 86.22066:6 86.27845:29 86.29513:22 86.32583:72 86.3878…
12	118.086	24.348	C5H11NO2	O=C(O)C(N)C(C)C	NA	Valine	[M+H]+	Annotated via MS2 searching of PIM MDAsEVs Samples in MSDIAL	1	TRUE	-1	118.086	C5H11NO2	Valine and derivatives	KZSNJWFQEVHDMF-UHFFFAOYNA-N	O=C(O)C(N)C(C)C	430	FALSE	TRUE	TRUE	Normalized unit: Intensity; Annotation method: MSMS-Pos-FiehnHILIC (1)_2	FALSE	FALSE	809	0	0	1	0.668	0.7	0.75	4	0.5	1.436	10.13	MDA_sEVS_PQC_it1	118.08639:43797 119.09106:2306 120.09572:420	58.06538:3936 58.12067:19 58.13828:5 58.16993:35 58.20160:26 58.22289:45 58.24514:5 58.27932:6 58.32609:30 58.36796:22 58.39993:16 58.45034:53 59.04914:167 59.07301:4176 59.13139:30 59.21633:20 59.28275:59 59.35235:8 59.43444:31 59.67775:29 63.35864:27 71.81113:12 72.08003:849 72.12016:21 72.13338:6 72.29212:61 72.32732:37 72.46863:65 72.59372:14 75.09856:198 75.14692:7 76.07516:362 76.13021:9 86…
13	119.086	2.9	null	null	NA	RIKEN P-VS1 ID-134 from Mouse_Macrophage_WT_N_F1AA	[M+H]+	Annotated via MS2 searching of PIM MDAsEVs Samples in MSDIAL	1	TRUE	6.16	119.085	null	Unknown	null	null	430	FALSE	TRUE	TRUE	Normalized unit: Intensity; Annotation method: Msp20250805135626_NCDK_conventional_converted_dev_1	FALSE	FALSE	845	0	0	0.97	0.658	0.623	0.88	5	0.83	1.503	76.1	MDA_sEVS_PQC_it1	119.08593:30536 120.09060:4674 121.09527:0	59.07163:392 59.12601:39 59.13406:18 59.22034:10 60.07534:611 60.10766:21 60.13271:23 60.37482:19 60.38561:6 61.98373:23 65.03756:269 65.07377:13 65.20520:8 65.33912:42 67.05364:217 67.08108:6 77.03833:936 77.08189:22 77.10395:5 78.04551:355 78.07710:17 78.10113:8 78.13332:5 79.05339:275 79.09493:13 79.31020:23 86.09529:161 86.13402:7 86.14398:8 90.04564:211 91.05380:1498 91.10173:29 91.12790:31 …
14	128.107	1.541	C7H13NO	OC=NC1CCCCC1	NA	N-Cyclohexylformamide	[M+H]+	Annotated via MS2 searching of PIM MDAsEVs Samples in MSDIAL	0.85	TRUE	-1	128.107	C7H13NO	Secondary carboxylic acid amides	SWGXDLRCJNEEGZ-UHFFFAOYSA-N	OC=NC1CCCCC1	430	FALSE	TRUE	TRUE	Normalized unit: Intensity; Annotation method: MSMS-Pos-FiehnHILIC (1)_2	FALSE	FALSE	899	0	0	1	0.953	0.891	0.921	2	0.67	1.718	51.57	MDA_sEVS_PQC_it3	128.10693:8344 129.11160:715 130.11627:0	55.05437:1271 55.13304:15 55.26355:50 55.40270:75 55.42304:14 55.44437:9 61.22372:6 83.08421:947 83.13404:8 83.20037:9 84.96342:137 94.91011:7 128.10206:114
15	130.05	1.024	C5H7NO3	O=C(O)C1N=C(O)CC1	NA	Pyroglutamic acid	[M+H]+	Annotated via MS2 searching of PIM MDAsEVs Samples in MSDIAL	1	TRUE	-1	130.05	C5H7NO3	Alpha amino acids and derivatives	ODHCTXKNWHHXJC-UHFFFAOYNA-N	O=C(O)C1N=C(O)CC1	430	FALSE	TRUE	TRUE	Normalized unit: Intensity; Annotation method: MSMS-Pos-FiehnHILIC (1)_2	FALSE	FALSE	910	0	0	1	0.859	0.916	0.782	2	0.25	1.376	125.61	MDA_sEVS_PQC_it1	130.05009:14195 131.05476:731 132.05943:1525	56.04836:348 56.08341:15 56.08942:17 56.18195:47 56.20344:10 56.27346:15 57.06989:210 57.10673:11 57.33184:9 78.65559:7 84.04409:2481 84.09152:33 84.20283:32 84.39708:13 84.45480:5 84.81060:23 88.11075:182 88.15995:7
16	139.05	1.021	C6H6N2O2	OC(=O)\C=C\C1=CNC=N1	NA	4-Imidazoleacrylic acid	[M+H]+	Annotated via MS2 searching of PIM MDAsEVs Samples in MSDIAL	0.69	TRUE	0.453	139.05	C6H6N2O2	Others	LOIYMIARKYCTBW-OWOJBTEDSA-N	OC(=O)\C=C\C1=CNC=N1	430	FALSE	TRUE	TRUE	Normalized unit: Intensity; Annotation method: Msp20250805135626_NCDK_conventional_converted_dev_1	FALSE	FALSE	1014	0	0	1	0.771	0.754	0.807	3	0.5	1.494	102.07	MDA_sEVS_PQC_it1	139.05022:7352 140.05488:1142 141.05955:793	59.06012:89 66.03163:11 85.80164:34 93.04411:313 93.07432:10 93.29999:17 94.08669:29 95.05989:107 98.30886:13 98.46369:21 121.03947:683 121.10259:13 121.78033:9 131.77802:24 137.07948:203 137.11098:30 137.14337:10
17	148.06	1.003	C5H9NO4	O=C(O)CCC(N)C(=O)O	NA	Glutamic acid	[M+H]+	Annotated via MS2 searching of PIM MDAsEVs Samples in MSDIAL	0.77	TRUE	-1	148.06	C5H9NO4	Glutamic acid and derivatives	WHUUTDBJXJRKMK-UHFFFAOYNA-N	O=C(O)CCC(N)C(=O)O	430	FALSE	TRUE	TRUE	Normalized unit: Intensity; Annotation method: MSMS-Pos-FiehnHILIC (1)_2	FALSE	FALSE	1063	0	0	1	0.616	0.61	0.834	2	0.25	1.281	48.3	MDA_sEVS_PQC_it2	148.06033:9123 149.06500:1749 150.06967:0	54.78381:25 55.05491:118 56.05005:629 56.07632:29 56.09245:10 56.23986:22 56.46804:15 56.49143:18 56.73863:23 56.74888:7 56.77777:20 58.06402:176 58.27276:5 77.04096:109 77.05651:23 84.04401:1252 84.07850:275 84.12074:11 84.15881:53 84.46281:25 84.56276:22 84.63837:20 86.09414:158 86.12445:10 86.17262:52 86.20859:6 86.32623:21 86.68072:24 102.09095:889 102.14367:11 102.27096:15 102.32634:5 102.35…
18	156.077	1.022	C6H9N3O2	O=C(O)C(N)CC1=CN=CN1	NA	Histidine	[M+H]+	Annotated via MS2 searching of PIM MDAsEVs Samples in MSDIAL	0.31	TRUE	-1	156.077	C6H9N3O2	Histidine and derivatives	HNDVDQJCIGZPNO-UHFFFAOYNA-N	O=C(O)C(N)CC1=CN=CN1	430	FALSE	TRUE	TRUE	Normalized unit: Intensity; Annotation method: MSMS-Pos-FiehnHILIC (1)_2	FALSE	FALSE	1138	0	0	1	0.528	0.605	0.682	2	0.29	1.219	49.09	MDA_sEVS_PQC_it4	156.07677:4107 157.08143:1287 158.08610:1178	54.03480:89 55.05334:142 55.50096:33 56.04834:6 57.07066:150 57.09081:13 73.70674:56 82.05018:99 82.09087:5 82.39507:26 83.06195:243 83.10300:13 93.26349:18 110.07134:307 110.12062:16 114.94456:5 128.04888:91 128.10716:200 128.13438:27 137.00715:28 138.05043:85
19	167.034	20.628	C8H6O4	O=C(O)C=1C=CC=CC1C(=O)O	NA	Phthalic acid	[M+H]+	Annotated via MS2 searching of PIM MDAsEVs Samples in MSDIAL	0.38	TRUE	-1	167.034	C8H6O4	Benzoic acids	XNGIFLGASWRNHJ-UHFFFAOYSA-N	O=C(O)C=1C=CC=CC1C(=O)O	430	FALSE	TRUE	TRUE	Normalized unit: Intensity; Annotation method: MSMS-Pos-FiehnHILIC (1)_2	FALSE	FALSE	1233	0	0	1	0.797	0.832	0.907	2	0.67	1.666	8.14	MDA_sEVS_PQC_it2	167.03398:12049 168.03865:1228 169.04332:228	65.03790:730 65.06275:43 65.08750:9 65.14889:19 65.39477:25 93.03349:911 93.17975:21 121.02907:939 121.07828:35 121.11724:5 121.51259:47 121.54770:45 122.09426:55 139.04680:21 149.02270:2519 149.07808:45 149.11287:11 149.16915:30 149.24941:27 149.31497:13 149.35557:13 149.59904:9
20	167.034	17.564	C8H6O4	O=C(O)C=1C=CC=CC1C(=O)O	NA	Phthalic acid	[M+H]+	Annotated via MS2 searching of PIM MDAsEVs Samples in MSDIAL	0.46	TRUE	-1	167.034	C8H6O4	Benzoic acids	XNGIFLGASWRNHJ-UHFFFAOYSA-N	O=C(O)C=1C=CC=CC1C(=O)O	430	FALSE	TRUE	TRUE	Normalized unit: Intensity; Annotation method: MSMS-Pos-FiehnHILIC (1)_2	FALSE	FALSE	1234	0	0	1	0.799	0.828	0.905	2	0.67	1.664	10.22	MDA_sEVS_PQC_it1	167.03366:12503 168.03833:1325 169.04300:0	65.03857:677 65.06531:21 65.07908:15 65.21319:30 65.26071:28 65.27595:7 93.03407:1633 93.09960:9 93.16637:31 93.35347:57 93.36885:9 93.43370:15 94.06432:258 94.11008:14 94.12525:5 116.83238:5 119.08122:117 119.13706:8 121.02760:1587 121.08692:25 121.09496:15 121.18965:8 121.27346:11 121.37676:33 121.47950:16 125.02283:6 149.02313:3405 149.08650:78 149.20614:78 149.24700:46 149.28413:36 149.31082:…
21	167.034	32.351	C8H6O4	O=C(O)C=1C=CC=CC1C(=O)O	NA	Phthalic acid	[M+H]+	Annotated via MS2 searching of PIM MDAsEVs Samples in MSDIAL	0.08	TRUE	-1	167.034	C8H6O4	Benzoic acids	XNGIFLGASWRNHJ-UHFFFAOYSA-N	O=C(O)C=1C=CC=CC1C(=O)O	430	FALSE	TRUE	TRUE	Normalized unit: Intensity; Annotation method: MSMS-Pos-FiehnHILIC (1)_2	FALSE	FALSE	1235	0	0	1	0.871	0.877	0.901	2	0.67	1.689	9.3	MDA_sEVS_PQC_it1	167.03374:7133 168.03840:1492 169.04307:0	65.03738:253 65.05964:27 65.07884:14 84.35895:23 85.71750:24 93.03348:376 93.15755:13 93.18264:22 93.22359:26 94.13925:9 107.08379:71 121.02763:1038 121.11913:53 137.10795:69 149.02198:1808 149.34955:10
22	167.034	23.071	C8H6O4	O=C(O)C=1C=CC=CC1C(=O)O	NA	Phthalic acid	[M+H]+	Annotated via MS2 searching of PIM MDAsEVs Samples in MSDIAL	0.46	TRUE	-1	167.034	C8H6O4	Benzoic acids	XNGIFLGASWRNHJ-UHFFFAOYSA-N	O=C(O)C=1C=CC=CC1C(=O)O	430	FALSE	TRUE	TRUE	Normalized unit: Intensity; Annotation method: MSMS-Pos-FiehnHILIC (1)_2	FALSE	FALSE	1236	0	0	1	0.841	0.857	0.907	2	0.67	1.681	14.48	MDA_sEVS_PQC_it1	167.03378:12228 168.03845:1037 169.04312:0	65.03813:469 65.07639:15 65.18526:25 65.24955:6 65.32772:19 93.03321:1363 93.07753:40 93.09211:15 93.16310:39 93.22655:23 93.30387:46 93.35685:78 93.47708:25 110.08174:237 110.14663:8 111.08915:98 111.11203:6 121.02806:1369 121.14209:8 121.16000:6 121.25601:25 121.44514:40 121.46761:6 121.48628:13 121.52109:8 133.43075:7 137.67846:30 139.08475:137 148.02272:29 149.02345:4244 149.08511:82 149.1454…
23	167.034	24.395	C8H6O4	O=C(O)C=1C=CC=CC1C(=O)O	NA	Phthalic acid	[M+H]+	Annotated via MS2 searching of PIM MDAsEVs Samples in MSDIAL	0.77	TRUE	-1	167.034	C8H6O4	Benzoic acids	XNGIFLGASWRNHJ-UHFFFAOYSA-N	O=C(O)C=1C=CC=CC1C(=O)O	430	FALSE	TRUE	TRUE	Normalized unit: Intensity; Annotation method: MSMS-Pos-FiehnHILIC (1)_2	FALSE	FALSE	1237	0	0	1	0.869	0.869	0.9	2	0.67	1.687	21.56	MDA_sEVS_PQC_it1	167.03387:16187 168.03854:2187 169.04321:0	65.03838:149 65.06844:5 91.86286:23 93.03434:1518 93.06885:163 93.09907:22 93.12730:17 93.17316:17 93.30012:50 93.47705:14 121.02824:2567 121.09713:35 121.20276:39 121.23340:16 121.26706:19 121.33434:56 121.42902:48 123.12067:20 149.02286:4290 149.09764:28 149.12363:11 149.15723:26 149.17241:38 149.20307:24 149.23681:12 149.40595:23 149.42698:5 149.45657:5 149.51154:28 149.53693:9 149.64689:24 16…
24	167.035	11.684	C8H6O4	O=C(O)C=1C=CC=CC1C(=O)O	NA	Phthalic acid	[M+H]+	Annotated via MS2 searching of PIM MDAsEVs Samples in MSDIAL	1	TRUE	-1	167.034	C8H6O4	Benzoic acids	XNGIFLGASWRNHJ-UHFFFAOYSA-N	O=C(O)C=1C=CC=CC1C(=O)O	430	FALSE	TRUE	TRUE	Normalized unit: Intensity; Annotation method: MSMS-Pos-FiehnHILIC (1)_2	FALSE	FALSE	1243	0	0	1	0.868	0.871	0.907	2	0.67	1.689	403.87	MDA_sEVS_PQC_it4	167.03416:177019 168.03883:17552 169.04350:2669	55.05381:101 55.08123:6 65.03707:76 65.06237:8 65.14371:18 67.83048:26 67.84170:9 91.05635:187 91.08338:19 93.03251:364 93.08158:9 93.28383:16 109.06328:146 121.02980:589 121.07913:21 121.27773:11 122.82638:26 133.01260:121 133.03628:17 133.06336:5 149.02285:1655 149.15058:8 149.35771:40 149.41844:6 150.16761:41
25	172.133	8.012	C9H17NO2	NCC1(CC(O)=O)CCCCC1	NA	Gabapentin; LC-ESI-ITFT; MS2; CE	[M+H]+	Annotated via MS2 searching of PIM MDAsEVs Samples in MSDIAL	1	TRUE	-1	172.133	C9H17NO2	Gamma amino acids and derivatives	UGJMXCAKCUNAIE-UHFFFAOYSA-N	NCC1(CC(O)=O)CCCCC1	430	FALSE	TRUE	TRUE	Normalized unit: Intensity; Annotation method: MSMS-Pos-MassBank (1)_3	FALSE	FALSE	1272	0	0	1	0.611	0.845	0.667	3	0.14	1.185	36.13	MDA_sEVS_PQC_it4	172.13342:2259 173.13809:505 174.14276:217	55.05360:78 67.05229:141 67.07699:10 81.06836:69 87.94243:156 87.95810:34 95.08473:211 95.11299:18 95.13532:6 109.09837:221 166.99809:7
26	175.148	1.897	C13H18	null	NA	Unknown (carbon number 13); PlaSMA ID-422	[M+H]+	Annotated via MS2 searching of PIM MDAsEVs Samples in MSDIAL	0.46	TRUE	3.5	175.149	C13H18	Unknown	null	null	430	FALSE	TRUE	TRUE	Normalized unit: Intensity; Annotation method: MSMS-Public_all-pos-VS19_4	FALSE	FALSE	1299	0	0	0.95	0.353	0.774	0.752	3	0.17	1.029	31.52	MDA_sEVS_PQC_it3	175.14714:4269 176.15181:0 177.15648:0	55.05347:212 70.57183:38 77.03922:174 80.01837:27 81.09700:14 88.12534:16 95.08523:45 103.05330:52 105.06694:68 105.31860:26 114.35141:27 119.08372:118 131.08210:136 131.13607:5 175.12181:64 175.14503:165 175.18974:10
27	198.092	2.115	C13H11NO	O=C(NC1=CC=CC=C1)C1=CC=CC=C1	NA	Benzanilide	[M+H]+	Annotated via MS2 searching of PIM MDAsEVs Samples in MSDIAL	0.77	TRUE	9.334	198.091	C13H11NO	Benzanilides	ZVSKZLHKADLHSD-UHFFFAOYSA-N	O=C(NC1=CC=CC=C1)C1=CC=CC=C1	430	FALSE	TRUE	TRUE	Normalized unit: Intensity; Annotation method: MSMS-Public_all-pos-VS19_4	FALSE	FALSE	1515	0	0	1	0.437	0.663	0.67	3	0.5	1.343	245.49	MDA_sEVS_PQC_it1	198.09164:18250 199.09631:3373 200.10098:1009	51.84322:17 65.03777:395 65.06832:16 65.08885:7 77.03714:831 77.07746:23 77.10776:93 77.13073:7 77.14449:10 77.17183:32 77.20222:23 77.38544:11 79.97048:21 83.08472:79 93.03146:471 93.06947:20 99.07885:44 104.04970:1970 104.15409:13 104.30851:42 104.35697:6 104.73725:15 120.04402:1845 120.29332:12 120.55151:37 120.56948:10 124.07610:55 132.04168:118 132.08373:12 139.11970:123 154.18164:16 154.539…
28	198.185	13.382	C12H23NO	O=C1CCCCCCCCCCCN1	NA	Azacyclotridecan-2-one	[M+H]+	Annotated via MS2 searching of PIM MDAsEVs Samples in MSDIAL	0.85	TRUE	18.525	198.185	C12H23NO	Macrolactams	JHWNWJKBPDFINM-UHFFFAOYSA-N	O=C1CCCCCCCCCCCN1	430	FALSE	TRUE	TRUE	Normalized unit: Intensity; Annotation method: MSMS-Public_all-pos-VS19_4	FALSE	FALSE	1520	0	0	0.99	0.562	0.689	0.601	2	0.06	1.06	18.23	MDA_sEVS_PQC_it5	198.18465:3237 199.18931:541 200.19398:0	55.05478:260 55.08980:9 57.06977:132 58.18891:58 70.06492:19 72.08081:80 98.95978:57 99.12446:9 110.04181:89 163.14765:144 163.18243:6 163.20933:5 170.11217:46 170.63928:39 181.15821:12 190.86898:5
29	198.185	4.019	C12H23NO	CCCCCCCCN1CCCC1=O	NA	N-Octyl-2-pyrrolidone	[M+H]+	Annotated via MS2 searching of PIM MDAsEVs Samples in MSDIAL	0.92	TRUE	18.547	198.185	C12H23NO	N-alkylpyrrolidines	WPPOGHDFAVQKLN-UHFFFAOYSA-N	CCCCCCCCN1CCCC1=O	430	FALSE	TRUE	TRUE	Normalized unit: Intensity; Annotation method: MSMS-Public_all-pos-VS19_4	FALSE	FALSE	1522	0	0	0.99	0.932	0.834	0.834	2	1	1.874	72.6	MDA_sEVS_PQC_it1	198.18456:6788 199.18922:0 200.19389:375	54.29099:8 54.98487:124 71.08425:105 71.11583:5 86.05960:903 86.29152:20 86.42332:42 87.27735:21 87.28543:6 93.64158:18 98.97149:108 135.11811:173 180.92772:123 180.97392:5 181.03698:14 196.07452:83 196.68152:39 198.12836:109 198.18512:1823 198.28808:7 198.40942:26
30	211.11	5.413	C8H19O4P	CCCCOP(O)(=O)OCCCC	NA	Di-n-butyl phosphate	[M+H]+	Annotated via MS2 searching of PIM MDAsEVs Samples in MSDIAL	1	TRUE	11.539	211.109	C8H19O4P	Dialkyl phosphates	JYFHYPJRHGVZDY-UHFFFAOYSA-N	CCCCOP(O)(=O)OCCCC	430	FALSE	TRUE	TRUE	Normalized unit: Intensity; Annotation method: MSMS-Public_all-pos-VS19_4	FALSE	FALSE	1639	0	0	0.98	0.755	0.647	0.866	1	1	1.806	61.45	MDA_sEVS_PQC_it3	211.11032:4332 212.11499:482 213.11966:430	57.06955:308 80.97288:365 80.99127:55 81.01305:25 88.11316:79 88.14529:11 98.32294:27 98.98389:1454 99.04753:7 99.09250:25 99.13000:24 99.39225:12 99.47503:21 99.64408:7 108.16929:17 109.10112:151 112.07947:143 112.13309:5 113.05819:105 113.07982:25 113.12403:9 123.85757:20 133.09993:83 133.26670:35 134.97198:85 152.03061:32 178.70358:9 183.09224:274 183.12775:19
31	224.128	23.055	C12H18NO3	C[N+](C)(C)CCOC(O)=C1C=CC(=O)C=C1	NA	4-Hydroxybenzoylcholine; LC-ESI-QTOF; MS2; CE	[M]+	Annotated via MS2 searching of PIM MDAsEVs Samples in MSDIAL	0.23	TRUE	-1	224.128	C12H18NO3	Benzoic acid esters	BAPAICNRGIBFJT-UHFFFAOYSA-O	C[N+](C)(C)CCOC(O)=C1C=CC(=O)C=C1	430	FALSE	TRUE	TRUE	Normalized unit: Intensity; Annotation method: MSMS-Pos-MassBank (1)_3	FALSE	FALSE	1803	0	0	0.97	0.52	0.606	0.922	2	1	1.765	4.05	MDA_sEVS_PQC_it5	224.12875:3292 225.13342:618 226.13809:0	62.79509:32 62.80466:9 79.05505:314 79.10390:7 80.06123:124 93.06974:413 119.04822:38 121.06247:251 121.12043:9 121.13238:8 132.13543:9 149.08042:10 165.05530:290 165.11299:5 165.13521:5 167.59305:11 224.12925:139 225.50600:45
32	225.197	23.038	C13H24N2O	C1CCC(CC1)NC(=O)NC2CCCCC2	NA	Dicyclohexylurea	[M+H]+	Annotated via MS2 searching of PIM MDAsEVs Samples in MSDIAL	0.23	TRUE	-1	225.196	C13H24N2O	Ureas	ADFXKUOMJKEIND-UHFFFAOYSA-N	C1CCC(CC1)NC(=O)NC2CCCCC2	430	FALSE	TRUE	TRUE	Normalized unit: Intensity; Annotation method: MSMS-Public_all-pos-VS19_4	FALSE	FALSE	1835	0	0	0.99	0.584	0.694	0.909	2	0.5	1.481	4.57	MDA_sEVS_PQC_it3	225.19675:4835 226.20141:546 227.20608:0	53.03773:80 53.75337:6 55.05406:129 55.07046:16 55.37133:32 58.06450:55 61.03897:362 61.06981:15 61.08045:5 61.19671:22 83.08636:70 92.05495:60 94.07200:145 94.10979:7 100.11252:168 123.11591:74 123.13891:14 143.11813:64 179.15200:152 180.64485:54 225.19343:308 225.27893:8
33	230.248	7.172	C14H31NO	CCCCCCCCCCCC[N+](C)(C)[O-]	NA	N,N-Dimethyldodecylamine N-oxide	[M+H]+	Annotated via MS2 searching of PIM MDAsEVs Samples in MSDIAL	0.46	TRUE	10.848	230.248	C14H31NO	Long-chain alkyl amine oxides	SYELZBGXAIXKHU-UHFFFAOYSA-N	CCCCCCCCCCCC[N+](C)(C)[O-]	430	FALSE	TRUE	TRUE	Normalized unit: Intensity; Annotation method: MSMS-Public_all-pos-VS19_4	FALSE	FALSE	1900	0	0	1	0.791	0.825	0.852	5	0.83	1.747	14.48	MDA_sEVS_PQC_it3	230.24760:3192 231.25227:570 232.25694:0	57.06958:352 57.11698:14 58.06506:230 58.10656:12 58.27540:14 58.32821:9 71.08445:145 71.11623:9 71.12494:8 88.10840:151 88.13607:10 103.00718:86 103.03831:5 105.07024:18 146.06871:64 195.77730:85 204.03150:6 211.88258:80 212.23331:102 230.13012:57 230.18151:49 230.24683:420 230.32754:13
34	233.111	4.164	C13H16N2S	C1CCC(CC1)NC1=NC2=CC=CC=C2S1	NA	N-Cyclohexyl-2-benzothiazol-amine	[M+H]+	Annotated via MS2 searching of PIM MDAsEVs Samples in MSDIAL	0.54	TRUE	9.692	233.111	C13H16N2S	Benzothiazoles	UPWPIFMHSFSVLE-UHFFFAOYSA-N	C1CCC(CC1)NC1=NC2=CC=CC=C2S1	430	FALSE	TRUE	TRUE	Normalized unit: Intensity; Annotation method: MSMS-Public_all-pos-VS19_4	FALSE	FALSE	1916	0	0	0.99	0.868	0.819	0.815	3	0.75	1.688	35.83	MDA_sEVS_PQC_it2	233.11003:3927 234.11470:730 235.11937:0	55.05467:165 55.07867:17 55.09397:9 58.18586:19 84.74821:84 107.04626:50 118.91731:52 125.83204:5 151.03192:1433 151.11858:6 151.62452:32 151.82955:44 153.27244:15 157.40304:39 157.47133:29 218.13017:70 232.89201:112 232.99085:10 233.10955:243 233.18095:5 233.20205:30 233.24148:24 233.60360:25 233.83526:32
35	261.131	1.125	C14H16N2O3	O=C(OCCN1C=NC=2C=CC=CC2C1=O)C(C)C	NA	2-(4-oxoquinazolin-3(4H)-yl)ethyl isobutyrate	[M+H]+	Annotated via MS2 searching of PIM MDAsEVs Samples in MSDIAL	1	TRUE	3.98	261.13	C14H16N2O3	Quinazolines	DXZNCVRUZDRWLR-UHFFFAOYSA-N	O=C(OCCN1C=NC=2C=CC=CC2C1=O)C(C)C	430	FALSE	TRUE	TRUE	Normalized unit: Intensity; Annotation method: MSMS-Public_all-pos-VS19_4	FALSE	FALSE	2300	0	0	0.95	0.693	0.738	0.866	1	1	1.798	361.98	MDA_sEVS_PQC_it3	261.13153:39626 262.13620:4556 263.14087:0	59.86570:24 62.98124:151 63.02265:9 76.99633:160 77.72130:23 96.92135:1166 96.97282:62 97.04114:25 97.05655:57 97.10248:27 97.20980:12 98.76306:34 100.08429:78 105.19443:6 201.97188:38 202.95111:20 229.06782:129 229.12918:9 259.50873:42 260.94354:111 261.13058:1365 261.19639:53 261.24894:9 261.34958:11 261.44463:15 261.53970:8 261.59005:34 262.09506:30 263.51208:24
36	270.243	4.951	C16H31NO2	O=C(NCCO)CCCCCCCC=CCCCC	NA	NAE 14:1	[M+H]+	Annotated via MS2 searching of PIM MDAsEVs Samples in MSDIAL	0.38	TRUE	5.68	270.243	C16H31NO2	NAE	MCFXKJXQXMJHJS-UHFFFAOYSA-N	O=C(NCCO)CCCCCCCC=CCCCC	410	FALSE	TRUE	TRUE	Normalized unit: Intensity; Annotation method: Msp20250805135626_NCDK_conventional_converted_dev_1	FALSE	FALSE	2439	0	0	1	0.65	0.634	0.866	1	2	2.431	16.02	MDA_sEVS_PQC_it3	270.24240:3126 271.24707:467 272.25174:524	57.06963:219 57.17710:17 60.33932:22 60.34787:15 61.33214:22 83.54492:16 85.06341:74 99.08211:8 109.10087:45 109.29840:20 123.69950:7 169.98424:62 175.14751:110 175.20785:8 190.09497:47 206.07703:83 211.88092:73 225.19182:5 226.21623:255 226.30714:10 229.88978:18 230.36377:24 270.24432:504 270.30940:104 270.44891:8 270.53130:69 270.55312:38 270.59846:6 270.61651:21 270.76366:24 270.98432:20 271.2…
37	272.258	3.472	C16H33NO2	O=C(NCCO)CCCCCCCCCCCCC	NA	NAE 14:0	[M+H]+	Annotated via MS2 searching of PIM MDAsEVs Samples in MSDIAL	0.46	TRUE	6.131	272.258	C16H33NO2	NAE	JHIXEZNTXMFXEK-UHFFFAOYSA-N	O=C(NCCO)CCCCCCCCCCCCC	410	FALSE	TRUE	TRUE	Normalized unit: Intensity; Annotation method: Msp20250805135626_NCDK_conventional_converted_dev_1	FALSE	FALSE	2472	0	0	1	0.567	0.639	0.866	1	2	2.413	47.01	MDA_sEVS_PQC_it2	272.25797:3957 273.26263:1019 274.26730:1550	57.06912:193 57.10145:11 57.17476:18 58.06934:253 67.45785:7 69.06850:117 71.08322:163 85.10106:161 85.12908:17 85.14819:6 95.08397:166 95.13417:10 104.07029:282 104.11966:8 104.23650:11 104.26714:10 104.27426:8 104.31658:12 104.44968:26 104.93208:24 113.09281:73 113.68753:18 129.06338:121 129.10007:6 145.07121:45 160.45763:12 183.06403:48 196.90639:135 196.96200:7 197.08579:173 197.13148:16 198.…
38	272.258	2.148	C16H33NO2	O=C(NCCO)CCCCCCCCCCCCC	NA	NAE 14:0	[M+H]+	Annotated via MS2 searching of PIM MDAsEVs Samples in MSDIAL	1	TRUE	6.131	272.258	C16H33NO2	NAE	JHIXEZNTXMFXEK-UHFFFAOYSA-N	O=C(NCCO)CCCCCCCCCCCCC	410	FALSE	TRUE	TRUE	Normalized unit: Intensity; Annotation method: Msp20250805135626_NCDK_conventional_converted_dev_1	FALSE	FALSE	2473	0	0	1	0.671	0.747	0.866	1	2	2.46	108.26	MDA_sEVS_PQC_it1	272.25824:18551 273.26291:3605 274.26758:4667	55.49389:72 57.06940:922 57.09910:29 57.10977:20 57.12746:7 57.14316:14 57.44157:18 58.06506:863 58.09040:50 58.11408:5 58.12890:6 58.14868:25 58.16726:9 62.81154:33 67.05401:155 67.07493:21 67.09315:7 67.17976:6 67.24781:15 71.08419:41 75.09087:22 81.06965:78 81.10018:5 83.12916:12 85.10192:418 85.15159:13 85.19627:7 90.05436:74 94.16018:27 95.62573:24 98.09461:29 101.60060:5 102.05383:326 102.1…
39	273.186	5.834	C18H24O2	CC1C(C)(C)C2=C(C=C3C(=O)OCC(C)C3=C2)C1(C)C	NA	Galaxolidone; LC-ESI-ITFT; MS2; CE	[M+H]+	Annotated via MS2 searching of PIM MDAsEVs Samples in MSDIAL	0.85	TRUE	-1	273.185	C18H24O2	2-benzopyrans	PGMHPYRIXBRRQD-UHFFFAOYNA-N	CC1C(C)(C)C2=C(C=C3C(=O)OCC(C)C3=C2)C1(C)C	430	FALSE	TRUE	TRUE	Normalized unit: Intensity; Annotation method: MSMS-Pos-MassBank (1)_3	FALSE	FALSE	2497	0	0	0.97	0.668	0.671	0.806	2	1	1.76	22.26	MDA_sEVS_PQC_it3	273.18616:2726 274.19082:239 275.19549:350	58.11536:36 91.05275:111 109.09949:201 109.15053:13 115.05350:199 115.10250:7 125.10724:64 125.13098:13 135.20955:16 136.08299:71 153.25000:5 185.09694:136 196.90689:216 196.97493:8 197.13074:36 203.10514:113 203.18125:138 214.91480:252 214.95515:20 216.57825:15 225.12846:101 240.14883:212 246.94427:73 255.17479:1288 255.25560:82 255.30226:8 255.35780:14 255.47359:18 255.56905:25 255.84459:25 273…
40	274.273	24.359	C16H35NO2	CCCCCCCCCCCCN(CCO)CCO	NA	Lauryldiethanolamine	[M+H]+	Annotated via MS2 searching of PIM MDAsEVs Samples in MSDIAL	0.85	TRUE	17.298	274.274	C16H35NO2	1,2-aminoalcohols	NKFNBVMJTSYZDV-UHFFFAOYSA-N	CCCCCCCCCCCCN(CCO)CCO	430	FALSE	TRUE	TRUE	Normalized unit: Intensity; Annotation method: MSMS-Public_all-pos-VS19_4	FALSE	FALSE	2509	0	0	1	0.772	0.737	0.866	1	1	1.837	10.35	MDA_sEVS_PQC_it3	274.27432:5915 275.27899:1437 276.28366:0	62.06055:33 85.17540:5 88.07732:68 90.01229:5 97.20135:8 98.97507:133 99.00993:5 99.04367:113 99.06701:16 125.01491:9 185.15675:60 185.19040:7 198.08836:19 232.19096:66 256.13514:134 256.25967:82 274.27215:561 274.32263:43 274.66511:31 274.68736:27 275.19476:73 275.22177:12
41	274.274	2.208	C16H35NO2	CCCCCCCCCCCCN(CCO)CCO	NA	Lauryldiethanolamine	[M+H]+	Annotated via MS2 searching of PIM MDAsEVs Samples in MSDIAL	1	TRUE	17.298	274.274	C16H35NO2	1,2-aminoalcohols	NKFNBVMJTSYZDV-UHFFFAOYSA-N	CCCCCCCCCCCCN(CCO)CCO	430	FALSE	TRUE	TRUE	Normalized unit: Intensity; Annotation method: MSMS-Public_all-pos-VS19_4	FALSE	FALSE	2510	0	0	1	0.809	0.773	0.843	4	1	1.843	11.65	MDA_sEVS_PQC_it2	274.27426:6856 275.27893:1510 276.28360:0	57.06755:68 59.94772:25 70.06420:318 70.11395:13 71.08508:222 71.13086:11 75.04417:143 75.08392:5 87.75972:32 88.07464:355 88.10965:14 88.46912:25 100.03809:178 100.10968:252 100.15583:19 101.11316:118 102.08938:161 102.12242:5 103.23601:11 106.08530:309 106.11863:16 111.00448:50 111.73085:23 134.11465:50 139.00227:119 139.03290:20 140.00350:116 142.33492:7 152.92433:83 157.04780:117 158.05338:65…
42	274.274	20.541	C16H35NO2	CCCCCCCCCCCCN(CCO)CCO	NA	Lauryldiethanolamine	[M+H]+	Annotated via MS2 searching of PIM MDAsEVs Samples in MSDIAL	0.15	TRUE	17.298	274.274	C16H35NO2	1,2-aminoalcohols	NKFNBVMJTSYZDV-UHFFFAOYSA-N	CCCCCCCCCCCCN(CCO)CCO	430	FALSE	TRUE	TRUE	Normalized unit: Intensity; Annotation method: MSMS-Public_all-pos-VS19_4	FALSE	FALSE	2511	0	0	0.99	0.872	0.815	0.866	1	1	1.873	5.98	MDA_sEVS_PQC_it2	274.27460:4328 275.27926:978 276.28393:288	57.07059:243 78.01283:67 88.07435:102 102.15953:16 102.23384:25 102.44631:32 110.69130:12 154.90425:8 188.29296:37 212.23412:26 214.91884:75 222.88550:119 230.23999:105 232.88630:45 256.26319:74 256.29446:18 272.30753:19 274.27407:1152 274.33894:27 274.50912:32 274.75618:9 275.75986:14
43	274.274	22.974	C16H35NO2	CCCCCCCCCCCCN(CCO)CCO	NA	Lauryldiethanolamine	[M+H]+	Annotated via MS2 searching of PIM MDAsEVs Samples in MSDIAL	0.31	TRUE	17.298	274.274	C16H35NO2	1,2-aminoalcohols	NKFNBVMJTSYZDV-UHFFFAOYSA-N	CCCCCCCCCCCCN(CCO)CCO	430	FALSE	TRUE	TRUE	Normalized unit: Intensity; Annotation method: MSMS-Public_all-pos-VS19_4	FALSE	FALSE	2514	0	0	1	0.754	0.734	0.866	1	1	1.832	7.21	MDA_sEVS_PQC_it3	274.27386:4053 275.27853:888 276.28320:0	57.06901:508 62.06023:104 70.61874:15 76.16951:14 88.07434:117 99.04318:116 106.08770:144 196.90834:328 196.98476:11 214.88272:119 214.91637:342 214.97942:17 215.01000:5 215.87273:31 232.88569:20 233.88933:130 233.94462:9 256.25963:113 256.51804:18 274.17381:123 274.27485:1548 274.36533:17 275.06734:9 275.61946:12 276.83452:25
44	277.129	1.631	C12H20O7	CCOC(=O)CC(O)(CC(=O)OCC)C(=O)OCC	NA	Triethyl citrate; LC-ESI-ITFT; MS2; CE	[M+H]+	Annotated via MS2 searching of PIM MDAsEVs Samples in MSDIAL	0.92	TRUE	-1	277.128	C12H20O7	Tricarboxylic acids and derivatives	DOOTYTYQINUNNV-UHFFFAOYSA-N	CCOC(=O)CC(O)(CC(=O)OCC)C(=O)OCC	430	FALSE	TRUE	TRUE	Normalized unit: Intensity; Annotation method: MSMS-Pos-MassBank (1)_3	FALSE	FALSE	2539	0	0	0.99	0.763	0.963	0.8	5	0.63	1.609	224.24	MDA_sEVS_PQC_it1	277.12894:18987 278.13360:2334 279.13827:1704	68.99675:385 69.08595:6 111.00897:270 115.03886:1288 115.09671:21 115.18953:36 115.20435:12 115.21988:42 115.28605:41 115.35351:22 116.05224:32 129.01762:574 129.07282:14 139.00125:800 139.06050:14 139.37566:11 141.47752:11 157.01174:52 157.04903:2405 157.09380:97 157.11496:31 157.19375:47 157.23282:15 157.55388:18 157.64498:11 157.76301:16 166.30254:12 175.03531:156 200.92632:149 200.99019:13 27…
45	279.159	20.602	C16H22O4	CCCCOC(=O)c1ccccc1C(=O)OCCCC	NA	Dibutylphthalate	[M+H]+	Annotated via MS2 searching of PIM MDAsEVs Samples in MSDIAL	0.62	TRUE	6.087	279.159	C16H22O4	Benzoic acid esters	DOIRQSBPFJWKBE-UHFFFAOYSA-N	CCCCOC(=O)c1ccccc1C(=O)OCCCC	430	FALSE	TRUE	TRUE	Normalized unit: Intensity; Annotation method: MSMS-Public_all-pos-VS19_4	FALSE	FALSE	2568	0	0	0.99	0.885	0.91	0.883	1	0.5	1.58	10.9	MDA_sEVS_PQC_it1	279.15976:25252 280.16443:3191 281.16910:877	51.58875:5 57.20788:16 57.26614:10 57.40244:28 57.45210:30 71.08476:570 71.11753:38 71.13066:27 71.14549:14 78.62483:9 93.03371:198 97.61777:19 121.20218:21 129.50903:5 133.13913:5 149.02324:4320 149.08390:92 149.10149:60 149.14797:14 149.19384:67 149.22744:22 149.29277:15 149.45267:22 149.46959:10 149.63802:11 149.65458:20 150.02353:21 150.21818:30 150.64685:22 196.96589:37 218.53680:5 263.50637…
46	279.159	32.315	C16H22O4	CCCCOC(=O)c1ccccc1C(=O)OCCCC	NA	Dibutylphthalate	[M+H]+	Annotated via MS2 searching of PIM MDAsEVs Samples in MSDIAL	0.15	TRUE	6.087	279.159	C16H22O4	Benzoic acid esters	DOIRQSBPFJWKBE-UHFFFAOYSA-N	CCCCOC(=O)c1ccccc1C(=O)OCCCC	430	FALSE	TRUE	TRUE	Normalized unit: Intensity; Annotation method: MSMS-Public_all-pos-VS19_4	FALSE	FALSE	2569	0	0	1	0.592	0.606	0.883	1	0.5	1.457	16.03	MDA_sEVS_PQC_it2	279.15909:16013 280.16376:2197 281.16842:0	55.69121:23 71.08588:127 86.19031:6 86.42972:16 87.04426:68 87.41336:16 98.97527:330 99.02714:17 99.03750:5 99.08569:18 99.23517:8 104.10860:100 131.86595:130 144.00988:241 144.05253:14 146.15467:301 146.21584:8 149.02309:822 149.08796:13 149.41711:9 162.32645:99 218.13387:91 260.90787:127 279.47110:8
47	279.159	23.078	C16H22O4	CCCCOC(=O)C1=CC=CC=C1C(=O)OCCCC	NA	Di-n-butyl phthalate	[M+H]+	Annotated via MS2 searching of PIM MDAsEVs Samples in MSDIAL	0.31	TRUE	14.2	279.159	C16H22O4	Benzoic acid esters	DOIRQSBPFJWKBE-UHFFFAOYSA-N	CCCCOC(=O)C1=CC=CC=C1C(=O)OCCCC	430	FALSE	TRUE	TRUE	Normalized unit: Intensity; Annotation method: MSMS-Public_all-pos-VS19_4	FALSE	FALSE	2570	0	0	1	0.892	0.816	0.861	2	1	1.877	20.42	MDA_sEVS_PQC_it1	279.15939:26680 280.16406:3832 281.16873:434	51.18685:5 57.06872:474 71.08514:916 71.12619:29 71.17476:11 85.25163:18 92.59144:19 99.08000:122 149.02305:3620 149.11330:51 149.15217:29 149.20304:25 149.25215:28 149.29486:82 149.35122:52 149.46581:49 149.65991:14 149.73884:15 179.97078:126 191.14094:28 198.74862:6 215.73461:42 224.07351:67 229.16925:34 236.88270:65 255.86110:10 261.22115:22
48	279.159	24.517	C16H22O4	CCCCOC(=O)c1ccccc1C(=O)OCCCC	NA	Dibutylphthalate	[M+H]+	Annotated via MS2 searching of PIM MDAsEVs Samples in MSDIAL	0.54	TRUE	6.087	279.159	C16H22O4	Benzoic acid esters	DOIRQSBPFJWKBE-UHFFFAOYSA-N	CCCCOC(=O)c1ccccc1C(=O)OCCCC	430	FALSE	TRUE	TRUE	Normalized unit: Intensity; Annotation method: MSMS-Public_all-pos-VS19_4	FALSE	FALSE	2576	0	0	1	0.942	0.938	0.883	1	0.5	1.603	20.76	MDA_sEVS_PQC_it1	279.15912:34040 280.16379:5882 281.16845:981	57.06939:403 57.09863:18 57.13015:5 57.25329:20 57.55888:17 71.08428:176 71.29432:8 73.38637:37 73.40636:9 149.02355:4233 149.08748:85 149.11426:10 149.15487:30 149.23253:16 149.30176:50 149.37215:34 149.45717:57 149.66873:46 149.97700:22 150.02361:44 163.80040:5 220.92610:124 220.96837:9
49	279.159	20.069	C16H22O4	CCCCOC(=O)c1ccccc1C(=O)OCCCC	NA	Dibutylphthalate	[M+H]+	Annotated via MS2 searching of PIM MDAsEVs Samples in MSDIAL	0.38	TRUE	6.087	279.159	C16H22O4	Benzoic acid esters	DOIRQSBPFJWKBE-UHFFFAOYSA-N	CCCCOC(=O)c1ccccc1C(=O)OCCCC	430	FALSE	TRUE	TRUE	Normalized unit: Intensity; Annotation method: MSMS-Public_all-pos-VS19_4	FALSE	FALSE	2578	0	0	1	0.861	0.897	0.883	1	0.5	1.576	7.59	MDA_sEVS_PQC_it1	279.15933:21177 280.16400:3778 281.16867:498	57.06909:228 57.09956:5 57.28167:33 57.47842:16 70.06397:171 70.09930:12 70.10804:13 71.08586:693 71.12575:20 81.07094:87 87.07952:170 87.09953:33 93.03414:121 93.06575:5 117.42838:8 119.40999:51 121.02871:288 121.07929:12 121.10232:42 130.53448:12 130.54634:10 134.11651:70 135.11698:165 135.16659:14 140.93971:64 149.02301:3495 149.10583:28 149.14026:72 149.18614:29 149.21986:38 149.28333:34 149.…
50	279.159	5.535	C16H22O4	CCCCOC(=O)c1ccccc1C(=O)OCCCC	NA	Dibutylphthalate	[M+H]+	Annotated via MS2 searching of PIM MDAsEVs Samples in MSDIAL	1	TRUE	6.087	279.159	C16H22O4	Benzoic acid esters	DOIRQSBPFJWKBE-UHFFFAOYSA-N	CCCCOC(=O)c1ccccc1C(=O)OCCCC	430	FALSE	TRUE	TRUE	Normalized unit: Intensity; Annotation method: MSMS-Public_all-pos-VS19_4	FALSE	FALSE	2579	0	0	1	0.942	0.938	0.883	1	0.5	1.602	91.64	MDA_sEVS_PQC_it1	279.15939:35474 280.16406:7492 281.16873:3386	57.07066:567 57.10918:22 81.06631:107 88.53963:95 99.61981:19 101.10909:32 107.08331:84 113.33387:19 121.02724:171 121.06751:14 137.02306:107 137.06511:7 137.28190:16 137.36594:15 148.18211:55 149.02293:6905 149.08054:117 149.20040:24 149.24904:73 149.28302:31 149.34644:12 149.37335:15 149.43095:22 149.44431:11 149.46839:54 149.64663:27 149.69022:36 149.83763:9 150.32358:5 150.46825:11 190.68827:…
51	279.159	17.568	C16H22O4	CCCCOC(=O)C1=CC=CC=C1C(=O)OCCCC	NA	Di-n-butyl phthalate	[M+H]+	Annotated via MS2 searching of PIM MDAsEVs Samples in MSDIAL	0.62	TRUE	14.2	279.159	C16H22O4	Benzoic acid esters	DOIRQSBPFJWKBE-UHFFFAOYSA-N	CCCCOC(=O)C1=CC=CC=C1C(=O)OCCCC	430	FALSE	TRUE	TRUE	Normalized unit: Intensity; Annotation method: MSMS-Public_all-pos-VS19_4	FALSE	FALSE	2581	0	0	1	0.954	0.848	0.848	2	1	1.891	17.83	MDA_sEVS_PQC_it1	279.15948:25841 280.16415:5262 281.16882:786	57.06977:1188 57.11704:34 57.14603:50 57.27475:46 59.04914:126 64.89121:77 65.03840:81 71.08471:407 71.12008:12 71.25203:8 121.02837:16 148.24989:9 149.02325:4168 149.11112:61 149.12226:53 149.15721:19 149.18807:41 149.24818:49 149.29632:36 149.32197:52 149.38460:22 149.48801:44 149.52240:5 149.69755:10 150.40930:46 150.57894:32 205.43991:12
52	279.16	11.685	C16H22O4	CCCCOC(=O)C1=CC=CC=C1C(=O)OCCCC	NA	Di-n-butyl phthalate	[M+H]+	Annotated via MS2 searching of PIM MDAsEVs Samples in MSDIAL	1	TRUE	14.2	279.159	C16H22O4	Benzoic acid esters	DOIRQSBPFJWKBE-UHFFFAOYSA-N	CCCCOC(=O)C1=CC=CC=C1C(=O)OCCCC	430	FALSE	TRUE	TRUE	Normalized unit: Intensity; Annotation method: MSMS-Public_all-pos-VS19_4	FALSE	FALSE	2583	0	0	0.99	0.982	0.859	0.859	2	1	1.903	600.03	MDA_sEVS_PQC_it1	279.15967:359559 280.16434:65965 281.16900:9049	57.06936:616 57.10115:38 57.11725:8 59.05783:34 59.29388:14 65.03776:125 65.07934:7 71.08487:351 71.11396:13 92.46035:107 121.22570:26 147.98465:30 148.01434:9 148.03562:53 149.02329:3934 149.12717:26 149.16101:30 149.41292:9 149.46913:21 149.49247:56 149.53481:73 149.55765:13 149.60477:13 149.63707:15 149.70697:11 149.82481:19 150.44275:20 279.09045:63
53	284.295	11.158	null	null	NA	RIKEN P-VS1 ID-1009 from Mouse_Muscle_WT_CTX0_Ctr	[M+H]+	Annotated via MS2 searching of PIM MDAsEVs Samples in MSDIAL	1	TRUE	7.1	284.298	null	Unknown	null	null	430	FALSE	TRUE	TRUE	Normalized unit: Intensity; Annotation method: Msp20250805135626_NCDK_conventional_converted_dev_1	FALSE	FALSE	2684	0	0	0.87	0.789	0.821	0.843	2	0.4	1.26	1217.31	MDA_sEVS_PQC_it1	284.29517:145489 285.29983:24994 286.30450:2526	56.56460:10 57.03241:116 57.06908:993 57.10953:31 57.17752:19 57.19022:13 60.04404:279 60.07688:5 60.09251:6 67.05274:97 69.06785:113 70.72310:19 71.04779:133 71.08419:198 72.04336:140 72.07313:10 72.34055:24 74.06025:698 74.10482:18 74.11575:13 75.04217:88 78.71066:39 78.72166:14 79.87781:7 88.07546:428 88.11061:216 88.15180:5 88.52884:18 89.06103:125 93.06755:82 95.08275:57 98.10342:82 102.0907…
54	284.295	10.725	null	null	NA	RIKEN P-VS1 ID-1009 from Mouse_Muscle_WT_CTX0_Ctr	[M+H]+	Annotated via MS2 searching of PIM MDAsEVs Samples in MSDIAL	1	TRUE	7.1	284.298	null	Unknown	null	null	430	FALSE	TRUE	TRUE	Normalized unit: Intensity; Annotation method: Msp20250805135626_NCDK_conventional_converted_dev_1	FALSE	FALSE	2685	0	0	0.88	0.757	0.828	0.837	1	0.2	1.139	2294.31	MDA_sEVS_PQC_it1	284.29523:461256 285.29989:90292 286.30456:9531	57.06927:969 57.12230:14 57.34932:41 59.06091:111 60.04395:2189 60.08433:63 60.20031:45 60.31466:64 60.40856:33 60.69508:25 71.08444:216 71.10788:18 84.47862:29 85.10045:442 85.13725:21 85.14847:17 100.11132:102 100.15573:5 113.09352:128 113.12661:11 113.37438:9 125.05540:187 125.10455:10 157.36887:13 173.90116:16 186.18765:80 282.23187:12 284.29531:6907 284.43604:28 284.50279:31 284.52942:31 284…
55	285.243	8.256	C17H34O4	CCCCCCCCCCCCCC(=O)OCC(CO)O	NA	GLYCEROL-MYRISTATE	[M-H2O+H]+	Annotated via MS2 searching of PIM MDAsEVs Samples in MSDIAL	1	TRUE	-1	285.242	C17H34O4	1-monoacylglycerols	DCBSHORRWZKAKO-UHFFFAOYSA-N	CCCCCCCCCCCCCC(=O)OCC(CO)O	430	FALSE	TRUE	TRUE	Normalized unit: Intensity; Annotation method: MSMS-Public_all-pos-VS19_4	FALSE	FALSE	2704	0	0	1	0.733	0.707	0.808	11	0.48	1.462	131.95	MDA_sEVS_PQC_it2	285.24258:12673 286.24725:3312 287.25192:452	57.03236:170 57.06913:1301 57.09388:50 57.10591:22 57.16127:29 57.16687:14 57.28440:8 57.58200:33 57.64618:6 59.06290:25 67.05341:360 67.08340:20 69.06920:150 69.10668:6 71.08576:1273 71.12715:46 75.04229:74 75.06575:10 75.14683:27 83.08470:196 83.11052:14 84.63271:21 85.10137:687 85.13841:14 89.05796:165 89.10476:17 92.80275:6 95.23161:58 95.45175:6 97.06300:266 97.10036:162 97.13653:13 97.16721…
56	285.243	8.023	C17H34O4	CCCCCCCCCCCCCC(=O)OCC(CO)O	NA	GLYCEROL-MYRISTATE	[M-H2O+H]+	Annotated via MS2 searching of PIM MDAsEVs Samples in MSDIAL	1	TRUE	-1	285.242	C17H34O4	1-monoacylglycerols	DCBSHORRWZKAKO-UHFFFAOYSA-N	CCCCCCCCCCCCCC(=O)OCC(CO)O	430	FALSE	TRUE	TRUE	Normalized unit: Intensity; Annotation method: MSMS-Public_all-pos-VS19_4	FALSE	FALSE	2705	0	0	1	0.7	0.692	0.696	9	0.39	1.348	148.25	MDA_sEVS_PQC_it1	285.24225:18370 286.24692:2740 287.25158:565	55.05346:253 55.08359:14 55.28146:36 55.28917:17 57.03291:1188 57.06933:1243 57.09771:64 57.11338:50 57.13525:42 57.18085:18 57.19249:8 57.23067:30 57.32379:24 57.34964:51 57.63297:27 57.76036:12 67.05299:104 67.07170:16 67.33127:14 67.41253:98 69.06937:89 69.09668:6 69.14976:10 69.16987:16 69.25618:12 69.54799:17 71.08495:1158 71.12995:25 71.26789:33 71.27952:23 71.28802:18 71.33070:5 71.36546:8…
57	285.29	10.258	C17H36N2O	CCCCCCCCCCCC(=O)NCCCN(C)C	NA	N-[3-(Dimethylamino)propyl]dodecanamide	[M+H]+	Annotated via MS2 searching of PIM MDAsEVs Samples in MSDIAL	1	TRUE	17.468	285.29	C17H36N2O	N-acyl amines	TWMFGCHRALXDAR-UHFFFAOYSA-N	CCCCCCCCCCCC(=O)NCCCN(C)C	430	FALSE	TRUE	TRUE	Normalized unit: Intensity; Annotation method: MSMS-Public_all-pos-VS19_4	FALSE	FALSE	2711	0	0	0.99	0.861	0.918	0.897	1	0.5	1.584	444.35	MDA_sEVS_PQC_it4	285.29056:35203 286.29523:7640 287.29989:1087	57.06921:292 57.10042:12 57.19573:13 57.27834:59 59.05955:122 61.03824:119 61.06433:9 65.17110:6 70.68240:27 71.04887:82 71.08543:113 74.59143:37 81.06958:60 81.07750:44 81.20297:11 83.47804:13 95.43103:26 157.59265:24 242.27904:125 242.34794:5 285.29090:1352 285.39950:17 285.48657:19 285.50323:13 285.69037:13 288.24538:16
58	293.098	33.006	C10H16N2O8	C(CN(CC(=O)O)CC(=O)O)N(CC(=O)O)CC(=O)O	NA	Ethylenediaminetetraacetic acid EDTA	[M+H]+	Annotated via MS2 searching of PIM MDAsEVs Samples in MSDIAL	1	TRUE	-1	293.098	C10H16N2O8	Tetracarboxylic acids and derivatives	KCXVZYZYPLLWCC-UHFFFAOYSA-N	C(CN(CC(=O)O)CC(=O)O)N(CC(=O)O)CC(=O)O	430	FALSE	TRUE	TRUE	Normalized unit: Intensity; Annotation method: MSMS-Public_all-pos-VS19_4	FALSE	FALSE	2792	0	0	1	0.864	0.889	0.845	5	0.36	1.466	52.31	MDA_sEVS_PQC_it2	293.09836:5048 294.10303:515 295.10769:0	56.30706:5 58.06484:209 88.03886:339 88.07384:18 88.11047:167 88.18912:19 102.05350:287 102.08575:21 104.06889:186 104.09774:21 104.11783:9 110.61670:87 110.64030:9 114.05413:454 114.23054:21 114.35582:17 116.06850:43 116.10503:212 116.15326:9 132.06624:1896 132.13551:60 132.16416:46 132.18650:42 132.25871:40 132.41784:28 132.85988:11 134.11629:70 143.86301:182 143.90079:23 143.92037:8 158.58884:…
59	293.098	0.995	C10H16N2O8	C(CN(CC(=O)O)CC(=O)O)N(CC(=O)O)CC(=O)O	NA	Ethylenediaminetetraacetic acid EDTA	[M+H]+	Annotated via MS2 searching of PIM MDAsEVs Samples in MSDIAL	0.77	TRUE	-1	293.098	C10H16N2O8	Tetracarboxylic acids and derivatives	KCXVZYZYPLLWCC-UHFFFAOYSA-N	C(CN(CC(=O)O)CC(=O)O)N(CC(=O)O)CC(=O)O	430	FALSE	TRUE	TRUE	Normalized unit: Intensity; Annotation method: MSMS-Public_all-pos-VS19_4	FALSE	FALSE	2793	0	0	1	0.908	0.926	0.85	4	0.29	1.44	66.2	MDA_sEVS_PQC_it2	293.09824:10729 294.10290:1298 295.10757:819	54.64817:12 56.04821:61 74.06010:133 86.05986:67 86.07738:9 88.03738:234 88.08340:7 88.18000:10 88.24911:23 102.05401:96 102.09618:6 111.42091:22 114.05480:393 114.10086:14 132.06578:2049 132.12279:51 132.13659:10 132.26370:34 132.33031:26 132.34649:7 132.39795:13 132.50230:33 132.68076:15 133.14700:59 136.60914:10 145.09894:112 160.06111:1787 160.12040:33 160.15880:5 160.19979:21 160.28210:13 16…
60	298.311	11.175	null	null	NA	RIKEN P-VS1 ID-1145 from Mouse_Aorta_WT_N_Ctr	[M+H]+	Annotated via MS2 searching of PIM MDAsEVs Samples in MSDIAL	1	TRUE	7.35	298.311	null	Unknown	null	null	430	FALSE	TRUE	TRUE	Normalized unit: Intensity; Annotation method: Msp20250805135626_NCDK_conventional_converted_dev_1	FALSE	FALSE	2895	0	0	1	0.77	0.805	0.866	1	1	1.665	438.06	MDA_sEVS_PQC_it3	298.31110:42265 299.31576:8191 300.32043:1178	52.88847:12 57.06781:65 57.35005:15 57.41673:88 59.05917:157 59.08861:12 59.10719:6 60.04330:611 74.06013:822 74.10321:15 74.11966:5 74.24467:15 74.27704:5 74.35158:28 74.37463:12 74.88746:16 74.89827:10 97.06168:37 97.07525:8 97.18948:19 109.09986:8 127.07270:28 130.02122:7 184.20579:122 256.25831:117 280.58225:17 297.26525:7 298.14751:93 298.25619:12 298.31151:2083 298.47510:13 298.62672:45 298…
61	298.311	10.744	null	null	NA	RIKEN P-VS1 ID-1145 from Mouse_Aorta_WT_N_Ctr	[M+H]+	Annotated via MS2 searching of PIM MDAsEVs Samples in MSDIAL	1	TRUE	7.35	298.311	null	Unknown	null	null	430	FALSE	TRUE	TRUE	Normalized unit: Intensity; Annotation method: Msp20250805135626_NCDK_conventional_converted_dev_1	FALSE	FALSE	2896	0	0	0.99	1	0.866	0.866	1	1	1.718	105.55	MDA_sEVS_PQC_it1	298.31003:7772 299.31470:2198 300.31936:0	57.06901:148 57.08822:21 57.10609:10 60.05203:178 60.06356:39 60.08069:214 60.10414:20 64.84496:11 74.09519:120 74.27674:12 74.38746:16 83.08362:128 87.80158:15 88.07721:333 88.12571:14 88.13542:10 102.09521:10 116.10648:46 116.13056:5 116.43234:23 116.58569:30 130.11916:81 130.34876:22 130.45186:25 142.12110:50 142.41813:148 158.15042:114 158.19707:5 168.39550:22 188.14234:22 210.19309:59 214.58…
62	298.311	11.531	null	null	NA	RIKEN P-VS1 ID-1145 from Mouse_Aorta_WT_N_Ctr	[M+H]+	Annotated via MS2 searching of PIM MDAsEVs Samples in MSDIAL	1	TRUE	7.35	298.311	null	Unknown	null	null	430	FALSE	TRUE	TRUE	Normalized unit: Intensity; Annotation method: Msp20250805135626_NCDK_conventional_converted_dev_1	FALSE	FALSE	2897	0	0	0.91	1	0.866	0.866	1	1	1.682	224.82	MDA_sEVS_PQC_it1	298.31287:18295 299.31753:3845 300.32220:0	57.07001:480 57.10748:9 58.02679:139 58.05383:8 58.07139:114 58.14433:18 69.07021:144 71.21369:11 74.05994:141 85.27326:20 85.38801:11 88.07525:177 88.09444:32 88.11318:14 102.09122:167 109.10064:171 111.07974:174 111.13267:8 116.10673:350 116.16437:5 142.12155:147 142.16202:8 142.18530:5 186.18287:19 214.21876:84 221.17670:133 239.17236:146 297.41378:31 298.25236:201 298.31035:7970 298.46282:102…
63	298.312	12.663	null	null	NA	RIKEN P-VS1 ID-1145 from Mouse_Aorta_WT_N_Ctr	[M+H]+	Annotated via MS2 searching of PIM MDAsEVs Samples in MSDIAL	1	TRUE	7.35	298.311	null	Unknown	null	null	430	FALSE	TRUE	TRUE	Normalized unit: Intensity; Annotation method: Msp20250805135626_NCDK_conventional_converted_dev_1	FALSE	FALSE	2898	0	0	0.99	0.8	0.816	0.866	1	1	1.669	3544.69	MDA_sEVS_PQC_it1	298.31143:301187 299.31610:60953 300.32077:7137	55.05441:100 55.06391:58 55.07608:14 56.08602:7 57.06992:1071 57.10675:41 57.63304:17 60.24185:11 60.29409:50 69.07008:173 71.08531:1056 71.13668:5 71.18400:20 71.33747:24 71.87852:21 85.10077:471 85.13326:22 85.14739:11 85.16117:9 97.10079:170 97.15278:6 116.11605:30 121.79174:25 214.46101:10 228.22772:37 255.10989:82 255.12607:27 298.31050:4630 298.38671:91 298.44459:18 298.50784:61 298.54266:2…
64	299.175	4.094	C18H22N2O2	C[C@H]1CN([C@@H]2CC3=CNC4=CC=CC(=C34)[C@H]2[C@@H]1OC(=O)C)C	NA	Roquefortine A	[M+H]+	Annotated via MS2 searching of PIM MDAsEVs Samples in MSDIAL	1	TRUE	2.46	299.175	C18H22N2O2	Clavines and derivatives	GJSSYQDXZLZOLR-QMHBMSAFSA-N	C[C@H]1CN([C@@H]2CC3=CNC4=CC=CC(=C34)[C@H]2[C@@H]1OC(=O)C)C	430	FALSE	TRUE	TRUE	Normalized unit: Intensity; Annotation method: MSMS-Public_all-pos-VS19_4	FALSE	FALSE	2912	0	0	0.99	0.622	0.683	0.876	1	0.5	1.474	352.77	MDA_sEVS_PQC_it1	299.17487:21604 300.17953:4445 301.18420:393	57.06739:10 58.06478:162 59.06068:103 59.30296:8 67.01654:87 69.06913:45 85.09766:92 85.12085:6 95.08202:29 95.51202:14 98.05557:18 100.11079:257 100.21402:6 100.45468:50 164.07307:100 164.13458:7 170.05926:164 172.07002:49 172.09481:126 182.05866:128 187.08678:651 187.12732:24 187.14685:17 187.24948:34 187.32933:9 187.43467:37 187.46283:45 197.07319:103 198.07743:83 200.06868:116 200.42175:44 20…
65	300.29	5.72	C18H37NO2	O=C(NCCO)CCCCCCCCCCCCCCC	NA	NAE 16:0	[M+H]+	Annotated via MS2 searching of PIM MDAsEVs Samples in MSDIAL	0.54	TRUE	6.797	300.29	C18H37NO2	NAE	HXYVTAGFYLMHSO-UHFFFAOYSA-N	O=C(NCCO)CCCCCCCCCCCCCCC	410	FALSE	TRUE	TRUE	Normalized unit: Intensity; Annotation method: Msp20250805135626_NCDK_conventional_converted_dev_1	FALSE	FALSE	2937	0	0	1	0.786	0.774	0.866	1	2	2.491	98.05	MDA_sEVS_PQC_it1	300.28970:7333 301.29437:2045 302.29904:1389	57.06918:506 57.10721:13 57.80927:21 58.06460:380 58.09349:23 60.04230:230 60.06838:14 60.08110:12 69.06856:24 71.08418:55 72.04141:83 72.82720:23 83.47495:12 83.84503:7 85.28861:11 85.55575:7 88.11039:136 88.13014:21 88.59718:6 89.05741:248 89.09265:14 95.08560:86 97.47079:14 104.07076:632 104.09855:55 104.12011:10 104.29244:26 104.30592:24 104.54230:30 125.03425:69 125.05746:5 162.08768:80 162.…
66	304.299	5.042	C21H38N	C[N+](CCCCCCCCCCCC)(Cc1ccccc1)C	NA	Benzalkonium chloride (C12)	[M]+	Annotated via MS2 searching of PIM MDAsEVs Samples in MSDIAL	0.92	TRUE	-1	304.3	C21H38N	Phenylmethylamines	CYDRXTMLKJDRQH-UHFFFAOYSA-N	C[N+](CCCCCCCCCCCC)(Cc1ccccc1)C	430	FALSE	TRUE	TRUE	Normalized unit: Intensity; Annotation method: MSMS-Public_all-pos-VS19_4	FALSE	FALSE	2985	0	0	1	0.753	0.815	0.87	3	0.5	1.53	69.84	MDA_sEVS_PQC_it5	304.29996:6191 305.30463:1590 306.30929:0	57.06956:139 57.10380:5 67.05441:53 77.81410:15 85.05330:202 85.09842:6 91.05381:465 91.17995:24 91.28523:26 91.38548:11 91.40977:25 151.10748:126 151.15634:10 205.08087:123 212.23592:880 212.61142:12 220.29925:34 220.53238:22 220.55180:9 227.20602:26 252.09645:198 252.16543:5 252.19451:9 284.29088:74 304.20633:35 304.30088:495 304.36722:7 304.78831:35 305.14924:62 305.16729:26 305.30301:68
67	305.157	1.133	C12H26O7	C(COCCOCCOCCOCCOCCO)O	NA	Hexaethylene glycol	[M+Na]+	Annotated via MS2 searching of PIM MDAsEVs Samples in MSDIAL	1	TRUE	5.416	305.157	C12H26O7	Polyethylene glycols	IIRDTKBZINWQAW-UHFFFAOYSA-N	C(COCCOCCOCCOCCOCCO)O	430	FALSE	TRUE	TRUE	Normalized unit: Intensity; Annotation method: MSMS-Public_all-pos-VS19_4	FALSE	FALSE	2989	0	0	1	0.684	0.753	0.866	1	1	1.822	200.31	MDA_sEVS_PQC_it1	305.15689:13967 306.16156:2312 307.16623:928	62.65011:13 80.94790:3344 81.00398:26 81.19396:34 81.27825:30 81.31951:39 81.45281:33 81.69651:54 81.74334:9 82.94516:2042 83.01141:38 83.30785:16 83.66621:21 104.99231:1378 105.03870:33 105.05995:10 105.16277:38 105.26960:14 105.84831:18 105.99609:84 106.18291:10 107.90251:28 111.86228:15 142.12126:136 142.27414:18 164.93086:41 165.30362:13 184.10699:84 184.17802:7 186.91277:554 186.99686:179 18…
68	312.363	9.89	null	null	NA	RIKEN P-VS1 ID-1305 from Blank	[M+H]+	Annotated via MS2 searching of PIM MDAsEVs Samples in MSDIAL	1	TRUE	6.97	312.363	null	Unknown	null	null	430	FALSE	TRUE	TRUE	Normalized unit: Intensity; Annotation method: Msp20250805135626_NCDK_conventional_converted_dev_1	FALSE	FALSE	3108	0	0	1	0.778	0.777	0.866	1	1	1.662	195.08	MDA_sEVS_PQC_it4	312.36273:11632 313.36740:3070 314.37207:0	55.67276:112 55.69331:9 57.06979:546 57.12389:7 60.04626:12 60.07980:229 60.10327:16 60.30011:13 61.08460:62 69.06720:39 71.08443:333 71.10787:16 83.08534:99 83.31391:25 85.10181:181 87.08980:134 87.11187:22 87.13251:10 88.11300:359 88.14141:28 88.93353:38 99.08128:120 99.11457:8 109.10206:145 109.15204:6 123.11659:148 125.42876:35 125.44057:14 126.05442:113 126.08436:9 149.02026:111 149.04279:16…
69	313.143	5.171	C19H20O4	CCCCOC(=O)C1=C(C=CC=C1)C(=O)OCC1=CC=CC=C1	NA	Benzyl butyl phthalate (also known as chemical regent)	[M+H]+	Annotated via MS2 searching of PIM MDAsEVs Samples in MSDIAL	0.92	TRUE	4.889	313.143	C19H20O4	Others	IRIAEXORFWYRCZ-UHFFFAOYSA-N	CCCCOC(=O)C1=C(C=CC=C1)C(=O)OCC1=CC=CC=C1	430	FALSE	TRUE	TRUE	Normalized unit: Intensity; Annotation method: Msp20250805135626_NCDK_conventional_converted_dev_1	FALSE	FALSE	3114	0	0	1	0.93	0.821	0.909	2	0.67	1.693	47.39	MDA_sEVS_PQC_it2	313.14352:6149 314.14819:1011 315.15286:512	57.06818:117 57.08566:18 59.05805:84 65.03861:128 67.05228:106 67.06924:10 90.91004:26 91.05414:4124 91.11476:22 91.16890:39 91.19400:10 91.22043:6 91.26263:12 91.36582:31 91.46504:34 91.50502:25 91.71644:24 91.74313:25 92.38014:9 92.42668:8 92.50784:19 105.04300:147 105.07694:9 105.73084:35 109.09969:29 115.29716:16 121.09699:69 121.13236:8 148.99924:57 149.02191:723 149.16132:140 149.20704:9 14…
70	313.192	1.561	C19H24N2O2	O=C(C1CCCCC1)N1CC2N(CCC3=CC=CC=C23)C(=O)C1	NA	Praziquantel; LC-ESI-QTOF; MS2; [M+H]+; CE	[M+H]+	Annotated via MS2 searching of PIM MDAsEVs Samples in MSDIAL	1	TRUE	-1	313.191	C19H24N2O2	Tetrahydroisoquinolines	FSVJFNAIGNNGKK-UHFFFAOYNA-N	O=C(C1CCCCC1)N1CC2N(CCC3=CC=CC=C23)C(=O)C1	430	FALSE	TRUE	TRUE	Normalized unit: Intensity; Annotation method: MSMS-Pos-MassBank (1)_3	FALSE	FALSE	3117	0	0	0.98	0.637	0.775	0.9	1	0.33	1.391	62.38	MDA_sEVS_PQC_it4	313.19211:6985 314.19678:1301 315.20144:0	59.05913:131 83.04791:155 85.03769:112 89.11561:382 89.16764:11 90.91011:11 91.05219:70 91.21682:12 97.06210:46 104.59136:12 104.99007:382 105.02893:3910 105.09333:23 105.12355:17 105.17299:28 105.21342:17 105.41511:14 106.02904:96 106.05439:12 106.10897:11 106.58690:17 133.04012:91 133.07509:6 137.09484:211 137.13140:13 137.15005:5 145.09409:49 153.05191:125 169.07699:71 177.08764:118 177.13580:…
71	313.193	1.963	C19H24N2O2	O=C(C1CCCCC1)N1CC2N(CCC3=CC=CC=C23)C(=O)C1	NA	Praziquantel; LC-ESI-QTOF; MS2; [M+H]+; CE	[M+H]+	Annotated via MS2 searching of PIM MDAsEVs Samples in MSDIAL	0.62	TRUE	-1	313.191	C19H24N2O2	Tetrahydroisoquinolines	FSVJFNAIGNNGKK-UHFFFAOYNA-N	O=C(C1CCCCC1)N1CC2N(CCC3=CC=CC=C23)C(=O)C1	430	FALSE	TRUE	TRUE	Normalized unit: Intensity; Annotation method: MSMS-Pos-MassBank (1)_3	FALSE	FALSE	3118	0	0	0.75	0.512	0.601	0.9	1	0.33	1.214	38.1	MDA_sEVS_PQC_it5	313.19482:3730 314.19949:1307 315.20416:720	58.07247:122 58.09260:9 58.11417:8 61.03749:94 81.06718:109 88.11151:350 88.92326:59 91.05299:157 91.08942:5 91.97829:9 98.09488:173 105.04462:409 105.08319:18 107.08673:108 114.08986:128 114.12029:17 119.08466:92 119.12714:5 123.16335:38 137.12868:117 139.07447:169 139.11891:8 146.07885:240 146.14415:7 153.44007:31 153.55721:21 153.57213:9 155.10889:181 161.13110:36 165.35278:16 169.08783:111 17…
72	314.306	13.579	C19H39NO2	O=C(NCCO)CCCCCCCCCCCCCCCC	NA	NAE 17:0	[M+H]+	Annotated via MS2 searching of PIM MDAsEVs Samples in MSDIAL	1	TRUE	7.97	314.305	C19H39NO2	NAE	GCCFMSAXQJECNH-UHFFFAOYSA-N	O=C(NCCO)CCCCCCCCCCCCCCCC	410	FALSE	TRUE	TRUE	Normalized unit: Intensity; Annotation method: Msp20250805135626_NCDK_conventional_converted_dev_1	FALSE	FALSE	3147	0	0	0.99	0.606	0.679	0.866	1	2	2.43	474.74	MDA_sEVS_PQC_it2	314.30591:53343 315.31058:9766 316.31524:1313	57.05220:116 57.06810:150 57.10143:7 59.05972:160 59.10133:6 62.02378:1610 62.06476:42 62.08998:16 62.12262:25 62.49578:11 69.07055:115 71.08378:144 71.11417:16 72.32623:21 75.02424:102 83.12452:23 95.80469:16 100.60254:26 104.39081:23 105.18531:12 118.20038:27 123.08733:168 123.14584:5 138.18595:18 146.11316:79 146.14942:6 155.05930:54 165.12524:73 174.14492:170 174.18358:13 196.90576:114 196.93…
73	316.262	8.008	C21H35NO2	CCC(C)CC(C)\\C=C\\CCC(O)C(CC1=CC=C(O)C=C1)NC	NA	NCGC00380664-01!4-[(E)-3-hydroxy-8,10-dimethyl-2-(methylamino)dodec-6-enyl]phenol [IIN-based on: CCMSLIB00000847532]	[M-H2O+H]+	Annotated via MS2 searching of PIM MDAsEVs Samples in MSDIAL	0.62	TRUE	-1	316.263	C21H35NO2	Amphetamines and derivatives	RNCWKUCWPBNWOH-SOFGYWHQSA-N	CCC(C)CC(C)\\C=C\\CCC(O)C(CC1=CC=C(O)C=C1)NC	430	FALSE	TRUE	TRUE	Normalized unit: Intensity; Annotation method: MSMS-Public_all-pos-VS19_4	FALSE	FALSE	3176	0	0	1	0.6	0.909	0.8	1	0.04	1.194	39.54	MDA_sEVS_PQC_it4	316.26373:2803 317.26840:682 318.27307:0	59.05955:72 59.07533:13 63.51510:11 67.05286:194 72.08057:252 76.80205:61 88.04561:182 88.11172:111 91.05469:94 123.11602:73 123.13866:7 141.02993:37 163.14864:187 163.18508:20 166.91773:13 180.08113:97 210.37341:14 214.91791:370 218.18913:136 218.23025:9 218.25597:6 219.77075:26 244.20303:85 245.21989:46 256.21569:105 256.61906:14 258.16207:70 272.29133:12 309.55728:28 316.14514:22 316.22373:66 …
74	326.378	7.896	null	null	NA	RIKEN P-VS1 ID-1478 from Mouse_Aorta_WT_N_Ctr	[M+H]+	Annotated via MS2 searching of PIM MDAsEVs Samples in MSDIAL	1	TRUE	6.31	326.377	null	Unknown	null	null	430	FALSE	TRUE	TRUE	Normalized unit: Intensity; Annotation method: Msp20250805135626_NCDK_conventional_converted_dev_1	FALSE	FALSE	3320	0	0	0.97	0.853	0.938	0.851	1	0.5	1.402	143.08	MDA_sEVS_PQC_it2	326.37814:8244 327.38281:1686 328.38748:567	57.06783:80 57.22173:33 57.24260:5 57.41804:6 69.21578:42 70.07364:64 71.04693:185 71.08717:11 71.33815:27 85.10136:151 85.12801:10 85.14208:7 93.06929:115 95.08563:97 100.11042:165 100.13498:18 102.12583:338 102.16615:11 137.09117:34 137.48131:24 137.77984:6 148.02797:62 186.22018:488 186.28153:9 186.44336:22 186.64514:41 187.03279:21 190.71211:15 197.15026:83 209.19244:83 224.12622:101 233.0184…
75	328.321	7.791	C20H41NO2	O=C(NCCO)CCCCCCCCCCCCCCCCC	NA	NAE 18:0	[M+H]+	Annotated via MS2 searching of PIM MDAsEVs Samples in MSDIAL	0.23	TRUE	8.234	328.321	C20H41NO2	NAE	OTGQIQQTPXJQRG-UHFFFAOYSA-N	O=C(NCCO)CCCCCCCCCCCCCCCCC	410	FALSE	TRUE	TRUE	Normalized unit: Intensity; Annotation method: Msp20250805135626_NCDK_conventional_converted_dev_1	FALSE	FALSE	3361	0	0	1	0.651	0.704	0.866	1	2	2.445	61.21	MDA_sEVS_PQC_it3	328.32144:3127 329.32611:312 330.33078:0	58.06406:194 58.09368:8 59.05941:100 60.04430:48 69.47814:16 71.08395:55 71.10412:10 72.04438:70 73.02860:190 73.07055:7 85.10207:70 85.25600:26 86.05782:118 88.10994:229 88.14251:11 88.15830:10 89.06142:137 89.38930:35 104.06860:86 104.17954:14 104.25328:29 104.28128:6 104.72320:19 121.01436:78 121.41069:17 153.12202:109 160.11232:20 207.78113:19 209.11721:185 209.17384:6 210.11960:91 223.95863:…
76	328.321	12.09	C20H41NO2	O=C(NCCO)CCCCCCCCCCCCCCCCC	NA	NAE 18:0	[M+H]+	Annotated via MS2 searching of PIM MDAsEVs Samples in MSDIAL	1	TRUE	8.234	328.321	C20H41NO2	NAE	OTGQIQQTPXJQRG-UHFFFAOYSA-N	O=C(NCCO)CCCCCCCCCCCCCCCCC	410	FALSE	TRUE	TRUE	Normalized unit: Intensity; Annotation method: Msp20250805135626_NCDK_conventional_converted_dev_1	FALSE	FALSE	3363	0	0	1	0.681	0.717	0.866	1	2	2.456	74.53	MDA_sEVS_PQC_it3	328.32083:6797 329.32550:3055 330.33017:719	55.05397:64 57.06994:316 57.09163:26 57.25305:14 57.33779:10 57.35411:17 60.50881:14 71.08458:448 71.12327:13 72.04224:117 72.06497:18 72.19360:9 72.39944:5 76.03878:393 76.32102:23 85.45207:22 88.11231:200 88.31900:31 88.44971:18 105.34827:10 117.08954:118 117.14279:5 163.66762:6 254.24846:42 269.11050:26 270.31680:258 270.42838:5 270.60586:19 270.65094:14 270.76962:38 271.00450:16 298.30975:94 …
77	328.322	10.818	C20H41NO2	O=C(NCCO)CCCCCCCCCCCCCCCCC	NA	NAE 18:0	[M+H]+	Annotated via MS2 searching of PIM MDAsEVs Samples in MSDIAL	1	TRUE	8.234	328.321	C20H41NO2	NAE	OTGQIQQTPXJQRG-UHFFFAOYSA-N	O=C(NCCO)CCCCCCCCCCCCCCCCC	410	FALSE	TRUE	TRUE	Normalized unit: Intensity; Annotation method: Msp20250805135626_NCDK_conventional_converted_dev_1	FALSE	FALSE	3365	0	0	1	0.852	0.837	0.866	1	2	2.517	1235.48	MDA_sEVS_PQC_it1	328.32144:118894 329.32611:27426 330.33078:3212	57.06891:152 57.30591:53 62.05988:1707 62.14994:22 62.33279:12 62.57056:33 67.05303:22 68.16842:13 69.07105:261 69.09978:17 70.06467:193 70.08211:34 70.10503:6 71.95579:13 81.06893:40 83.08512:134 83.11838:7 85.10146:119 88.11267:223 88.19792:12 90.05484:132 90.09494:9 91.05089:137 134.09628:175 149.04216:24 155.10290:101 207.20623:68 215.06989:97 215.11002:11 215.15061:5 265.39080:7 280.29390:91…
78	328.322	14.152	C20H41NO2	O=C(NCCO)CCCCCCCCCCCCCCCCC	NA	NAE 18:0	[M+H]+	Annotated via MS2 searching of PIM MDAsEVs Samples in MSDIAL	1	TRUE	8.234	328.321	C20H41NO2	NAE	OTGQIQQTPXJQRG-UHFFFAOYSA-N	O=C(NCCO)CCCCCCCCCCCCCCCCC	410	FALSE	TRUE	TRUE	Normalized unit: Intensity; Annotation method: Msp20250805135626_NCDK_conventional_converted_dev_1	FALSE	FALSE	3366	0	0	1	0.688	0.777	0.866	1	2	2.47	430.78	MDA_sEVS_PQC_it3	328.32135:46101 329.32602:8760 330.33069:1174	57.06960:756 57.08841:72 57.11181:18 58.24115:30 59.06040:184 59.11567:54 59.30636:12 68.99145:44 71.08602:386 71.11632:25 74.02140:93 74.07456:61 74.16859:33 74.41867:20 74.53357:7 75.82245:5 76.03868:1164 76.08512:33 76.32363:11 88.11123:280 88.15213:12 89.05840:28 130.85400:9 140.10836:51 168.13537:90 168.15027:38 168.16656:13 168.19365:6 212.17833:18 225.66449:31 226.22636:41 229.91452:179 22…
79	331.217	5.303	C23H26N2	CN(C)C1=CC=C(C=C1)C(C1=CC=CC=C1)C1=CC=C(C=C1)N(C)C	NA	Leucomalachite green	[M+H]+	Annotated via MS2 searching of PIM MDAsEVs Samples in MSDIAL	1	TRUE	16.907	331.217	C23H26N2	Triphenyl compounds	WZKXBGJNNCGHIC-UHFFFAOYSA-N	CN(C)C1=CC=C(C=C1)C(C1=CC=CC=C1)C1=CC=C(C=C1)N(C)C	430	FALSE	TRUE	TRUE	Normalized unit: Intensity; Annotation method: MSMS-Public_all-pos-VS19_4	FALSE	FALSE	3408	0	0	0.98	1	0.866	0.866	1	1	1.904	583.39	MDA_sEVS_PQC_it3	331.21790:65930 332.22256:18065 333.22723:2036	55.05238:179 55.16575:18 55.17351:8 57.03260:128 75.06209:142 75.08649:12 84.04271:200 84.09190:12 88.07417:114 102.12585:203 102.17302:11 104.97950:39 125.06194:74 125.09218:10 133.04396:16 150.47280:21 158.09647:79 166.12453:86 166.95351:6 185.11277:32 202.08555:75 202.11415:33 202.13246:12 208.10689:24 216.64071:36 222.12563:13 224.14040:108 229.88205:24 239.16428:104 239.22403:8 239.25502:6 2…
80	331.285	9.822	C19H38O4	O=C(OC(CO)CO)CCCCCCCCCCCCCCC	NA	2-Palmitoylglycerol	[M+H]+	Annotated via MS2 searching of PIM MDAsEVs Samples in MSDIAL	1	TRUE	-1	331.284	C19H38O4	2-monoacylglycerols	BBNYCLAREVXOSG-UHFFFAOYSA-N	O=C(OC(CO)CO)CCCCCCCCCCCCCCC	430	FALSE	TRUE	TRUE	Normalized unit: Intensity; Annotation method: MSMS-Pos-FiehnHILIC (1)_2	FALSE	FALSE	3415	0	0	0.97	0.59	0.618	0.756	6	0.35	1.297	1783.9	MDA_sEVS_PQC_it5	331.28540:352754 332.29007:70314 333.29474:10453	57.07041:525 57.10644:17 59.06003:247 59.55753:18 69.06947:248 69.09518:16 69.11530:19 71.08461:426 71.12972:15 71.13667:5 85.09996:255 85.13591:17 109.10065:132 134.11577:78 163.14492:102 207.09031:41 207.10584:8 215.16280:16 252.17917:171 252.23083:16 261.08839:149 261.13958:10 261.17604:10 273.25782:69 273.30032:5 296.29780:87 313.24347:28 313.27092:214 313.33168:9 313.36532:5 313.50617:21 331…
81	334.311	10.677	C22H39NO	OC(=NCC(C)C)C=CC=CCCCCCCC=CCCCCC	NA	(2E,4E,12Z)-N-(2-methylpropyl)octadeca-2,4,12-trienamide	[M+H]+	Annotated via MS2 searching of PIM MDAsEVs Samples in MSDIAL	1	TRUE	7.415	334.31	C22H39NO	N-acyl amines	PCWWIOUZYOPZHT-VBUSEHTESA-N	OC(=NCC(C)C)C=CC=CCCCCCCC=CCCCCC	430	FALSE	TRUE	TRUE	Normalized unit: Intensity; Annotation method: MSMS-Public_all-pos-VS19_4	FALSE	FALSE	3445	0	0	1	0.612	0.662	0.777	10	0.48	1.41	128.91	MDA_sEVS_PQC_it2	334.30997:9321 335.31463:2115 336.31930:986	55.05432:156 59.05955:92 67.05304:709 69.06982:337 69.11338:13 69.17561:12 69.51163:10 71.08454:172 71.11910:12 71.51629:26 77.67404:37 81.06990:903 81.14686:6 81.22476:46 83.31356:18 85.06467:74 88.11101:305 88.15169:15 88.33361:8 91.05418:177 91.08173:17 91.10707:10 93.06867:167 95.06095:6 95.08635:451 95.13590:16 95.72353:20 97.10093:182 97.15281:6 105.06986:118 107.08321:47 107.11121:31 107.2…
82	337.107	1.386	C18H18O5	O=C(C=CC1=CC=C(OC)C=C1)C=2C(OC)=CC(O)=CC2OC	NA	4'-hydroxy-2',4,6'-trimethoxychalcone	[M+Na]+	Annotated via MS2 searching of PIM MDAsEVs Samples in MSDIAL	1	TRUE	6.3	337.11	C18H18O5	Cinnamylphenols	FQZORWOCAANBNC-RMKNXTFCSA-N	O=C(C=CC1=CC=C(OC)C=C1)C=2C(OC)=CC(O)=CC2OC	430	FALSE	TRUE	TRUE	Normalized unit: Intensity; Annotation method: MSMS-Public_all-pos-VS19_4	FALSE	FALSE	3476	0	0	0.77	0.437	0.71	0.766	3	0.23	1.106	117.67	MDA_sEVS_PQC_it5	337.10635:8371 338.11102:1608 339.11569:1685	86.04178:120 90.97545:148 91.02214:9 97.03913:148 97.07497:11 104.98953:96 109.26447:5 112.89349:133 112.91772:24 121.06058:108 128.95196:105 152.11116:156 153.38406:8 155.32167:35 179.06937:32 186.99332:116 206.12524:77 206.17065:8 217.04281:118 225.56181:37 230.92659:35 249.12434:100 250.19030:69 251.08729:129 251.12154:44 262.09986:46 265.22445:20 266.21746:70 266.33181:18 266.55254:8 267.1790…
83	338.342	17.582	null	null	NA	RIKEN P-VS1 ID-1635 from Mouse_Ear_WT_N_Ctr	[M+H]+	Annotated via MS2 searching of PIM MDAsEVs Samples in MSDIAL	0.31	TRUE	7.46	338.344	null	Unknown	null	null	430	FALSE	TRUE	TRUE	Normalized unit: Intensity; Annotation method: Msp20250805135626_NCDK_conventional_converted_dev_1	FALSE	FALSE	3543	0	0	0.98	0.71	0.878	0.766	2	0.07	1.086	8.16	MDA_sEVS_PQC_it1	338.34293:7383 339.34759:1486 340.35226:1724	50.68849:32 50.70085:12 68.37555:6 69.06844:199 69.10617:9 71.20598:7 71.41115:23 74.05824:107 83.08362:33 84.20009:41 84.69550:43 85.08230:89 85.10692:13 85.88395:5 88.07495:279 88.11004:109 88.13556:8 88.40199:17 95.27424:9 97.09839:46 97.15019:9 97.39505:52 98.01092:38 100.07318:135 121.10257:82 121.11717:12 135.11889:194 135.16592:7 137.06714:6 137.47950:16 150.93223:129 150.99932:6 184.16956…
84	338.342	24.392	null	null	NA	RIKEN P-VS1 ID-1635 from Mouse_Ear_WT_N_Ctr	[M+H]+	Annotated via MS2 searching of PIM MDAsEVs Samples in MSDIAL	0.46	TRUE	7.46	338.344	null	Unknown	null	null	430	FALSE	TRUE	TRUE	Normalized unit: Intensity; Annotation method: Msp20250805135626_NCDK_conventional_converted_dev_1	FALSE	FALSE	3544	0	0	0.93	0.6	0.812	0.768	3	0.11	1.049	17.5	MDA_sEVS_PQC_it2	338.34189:12202 339.34656:3118 340.35122:700	55.36588:9 56.47076:30 57.06991:522 57.11719:12 57.18213:30 57.27673:32 57.40767:20 57.65697:33 58.00665:8 71.08450:112 71.11032:8 83.08490:385 83.12479:9 88.07503:185 88.09671:242 88.11218:2285 88.15840:34 88.22020:19 88.24100:16 88.29830:24 88.40543:9 88.49387:12 88.50404:31 88.59300:35 89.74362:6 97.62818:24 97.64185:5 102.09032:108 102.10773:19 107.08226:48 107.27622:9 111.11594:262 111.14463…
85	338.342	22.991	null	null	NA	RIKEN P-VS1 ID-1635 from Mouse_Ear_WT_N_Ctr	[M+H]+	Annotated via MS2 searching of PIM MDAsEVs Samples in MSDIAL	0.31	TRUE	7.46	338.344	null	Unknown	null	null	430	FALSE	TRUE	TRUE	Normalized unit: Intensity; Annotation method: Msp20250805135626_NCDK_conventional_converted_dev_1	FALSE	FALSE	3546	0	0	0.95	0.722	0.888	0.759	3	0.11	1.095	10.25	MDA_sEVS_PQC_it2	338.34229:6497 339.34695:1281 340.35162:242	50.54632:21 57.03007:116 57.07064:84 71.08568:209 85.09976:135 88.07559:213 88.10985:160 88.14263:5 102.08916:51 141.00124:32 165.29975:8 234.28067:19 256.26400:1883 256.36508:37 256.47993:39 256.61944:99 256.73360:37 256.91397:19 261.93210:75 338.28764:79 338.34022:1453 338.42592:33 338.47646:51 338.71026:10 338.94261:32 339.00514:17 339.09498:30 339.84336:31 341.25639:6
86	338.342	12.174	null	null	NA	RIKEN P-VS1 ID-1635 from Mouse_Ear_WT_N_Ctr	[M+H]+	Annotated via MS2 searching of PIM MDAsEVs Samples in MSDIAL	1	TRUE	7.46	338.344	null	Unknown	null	null	430	FALSE	TRUE	TRUE	Normalized unit: Intensity; Annotation method: Msp20250805135626_NCDK_conventional_converted_dev_1	FALSE	FALSE	3547	0	0	0.94	0.575	0.826	0.751	2	0.07	1.023	385.61	MDA_sEVS_PQC_it1	338.34204:124714 339.34671:31945 340.35138:4281	55.05474:122 57.06873:242 57.09406:17 57.39178:10 68.99241:47 70.28441:12 71.21287:50 83.08575:350 83.13407:14 88.07392:141 88.11146:6063 88.17097:38 88.19422:32 88.21656:33 88.24593:11 88.28784:43 88.32657:13 88.35954:52 88.37397:26 88.39509:48 88.40676:68 88.43451:25 88.63549:13 88.69169:41 88.72864:21 89.04043:17 102.09125:353 102.42844:13 110.65161:84 216.90022:93 218.88393:54 251.94263:7 256…
87	338.343	20.491	null	null	NA	RIKEN P-VS1 ID-1635 from Mouse_Ear_WT_N_Ctr	[M+H]+	Annotated via MS2 searching of PIM MDAsEVs Samples in MSDIAL	0.15	TRUE	7.46	338.344	null	Unknown	null	null	430	FALSE	TRUE	TRUE	Normalized unit: Intensity; Annotation method: Msp20250805135626_NCDK_conventional_converted_dev_1	FALSE	FALSE	3548	0	0	0.97	0.713	0.879	0.756	3	0.11	1.097	7.19	MDA_sEVS_PQC_it2	338.34259:7369 339.34726:1836 340.35193:520	55.05432:160 55.08904:7 59.06062:54 62.74313:33 69.03263:146 69.06777:88 69.40109:46 72.30544:6 73.02795:157 74.05816:33 83.08587:235 88.31060:20 108.09234:140 108.14158:8 111.08094:81 121.10077:94 121.14019:5 125.13374:132 125.18642:8 126.06098:11 128.10734:103 139.10769:294 177.03516:137 177.10386:7 190.36849:123 210.74994:19 213.49913:5 256.26251:2340 256.36467:18 256.43087:16 256.46180:21 256…
88	340.357	13.954	null	null	NA	RIKEN P-VS1 ID-1666 from Mouse_Macrophage_WT_N_F1AA	[M+H]+	Annotated via MS2 searching of PIM MDAsEVs Samples in MSDIAL	1	TRUE	8.23	340.357	null	Unknown	null	null	430	FALSE	TRUE	TRUE	Normalized unit: Intensity; Annotation method: Msp20250805135626_NCDK_conventional_converted_dev_1	FALSE	FALSE	3603	0	0	0.99	0.962	0.866	0.858	1	0.5	1.418	683.63	MDA_sEVS_PQC_it1	340.35757:81487 341.36224:19084 342.36691:2620	57.06862:160 57.10938:6 57.13552:11 59.06000:332 59.09002:17 59.65921:36 70.06186:9 71.04891:147 71.08491:138 73.08347:163 73.11026:15 73.12825:11 83.56440:50 83.57531:14 85.09787:64 88.07508:442 88.12772:6 88.25922:5 89.11512:165 89.13216:30 90.82560:13 90.88081:7 90.92365:21 90.93355:10 97.10028:130 97.12629:20 98.10056:129 98.13460:10 102.12631:129 102.15935:9 107.08292:19 107.37658:19 129.109…
89	340.358	15.168	null	null	NA	RIKEN P-VS1 ID-1666 from Mouse_Macrophage_WT_N_F1AA	[M+H]+	Annotated via MS2 searching of PIM MDAsEVs Samples in MSDIAL	1	TRUE	8.23	340.357	null	Unknown	null	null	430	FALSE	TRUE	TRUE	Normalized unit: Intensity; Annotation method: Msp20250805135626_NCDK_conventional_converted_dev_1	FALSE	FALSE	3607	0	0	0.99	0.962	0.866	0.858	1	0.5	1.419	126.17	MDA_sEVS_PQC_it1	340.35748:13842 341.36215:3082 342.36682:0	57.06901:121 59.05030:150 59.07320:12 60.04441:495 60.09927:45 60.29925:14 60.44184:7 71.08468:201 71.12532:7 71.14559:22 71.16015:12 75.09946:110 75.11674:21 98.05894:128 102.42500:27 106.46975:37 106.48200:12 111.07821:81 121.94835:5 150.31742:114 186.34300:13 285.89281:167 286.17081:27 298.26087:77 313.90107:145 313.97511:5 328.81738:13 338.41451:52 340.35800:6700 340.48564:64 340.51504:32 340…
90	341.194	1.338	C19H24N4O2	NC(=N)C1=CC=C(OCCCCCOC2=CC=C(C=C2)C(N)=N)C=C1	NA	Pentamidine; LC-ESI-QTOF; MS2; [M+H]+; CE	[M+H]+	Annotated via MS2 searching of PIM MDAsEVs Samples in MSDIAL	1	TRUE	-1	341.197	C19H24N4O2	Phenol ethers	XDRYMKDFEDOLFX-UHFFFAOYSA-N	NC(=N)C1=CC=C(OCCCCCOC2=CC=C(C=C2)C(N)=N)C=C1	430	FALSE	TRUE	TRUE	Normalized unit: Intensity; Annotation method: MSMS-Pos-MassBank (1)_3	FALSE	FALSE	3623	0	0	0.82	0.766	0.746	0.861	1	0.5	1.425	445.38	MDA_sEVS_PQC_it1	341.19406:26239 342.19873:4513 343.20340:0	64.97123:73 81.05997:22 81.24798:43 81.26881:7 81.32866:35 100.07566:137 100.10568:14 105.02601:161 105.05284:13 125.01123:12 133.09707:101 139.17208:14 140.14080:54 140.90308:25 142.94847:68 164.92711:85 172.01537:16 172.16377:37 173.07878:3987 173.14671:75 173.19413:34 173.25924:33 173.49588:11 173.55694:56 173.59611:30 178.92360:353 178.97972:7 178.99531:9 183.05824:19 183.42775:9 209.08270:88…
91	342.338	9.788	C21H43NO2	O=C(NCCO)CCCCCCCCCCCCCCCCCC	NA	NAE 19:0	[M+H]+	Annotated via MS2 searching of PIM MDAsEVs Samples in MSDIAL	1	TRUE	7.755	342.337	C21H43NO2	NAE	XTMXIPJCLYGTDK-UHFFFAOYSA-N	O=C(NCCO)CCCCCCCCCCCCCCCCCC	410	FALSE	TRUE	TRUE	Normalized unit: Intensity; Annotation method: Msp20250805135626_NCDK_conventional_converted_dev_1	FALSE	FALSE	3658	0	0	0.99	0.748	0.674	0.866	1	2	2.459	109.13	MDA_sEVS_PQC_it2	342.33618:10975 343.34085:3223 344.34552:784	69.15561:7 83.04930:65 83.08342:186 83.11517:9 83.13093:11 90.05556:122 90.10747:6 107.08405:123 109.09958:34 109.22604:23 109.68222:50 135.12002:20 199.06782:21 201.30392:18 201.31865:11 239.37376:23 252.43122:7 259.78630:5 268.29870:172 279.21685:157 279.26544:13 282.31558:1689 282.36661:79 282.39823:37 282.54920:22 282.68241:15 282.70628:23 282.87483:9 283.04557:34 283.08426:9 283.31783:168 28…
92	343.296	3.404	C19H39N2O3	CCCCCCCCCCCC(=O)NCCC[N+](C)(C)CC(O)=O	NA	Lauramidopropyl betaine	[M]+	Annotated via MS2 searching of PIM MDAsEVs Samples in MSDIAL	0.77	TRUE	12.514	343.296	C19H39N2O3	Alpha amino acids	MRUAUOIMASANKQ-UHFFFAOYSA-O	CCCCCCCCCCCC(=O)NCCC[N+](C)(C)CC(O)=O	430	FALSE	TRUE	TRUE	Normalized unit: Intensity; Annotation method: MSMS-Public_all-pos-VS19_4	FALSE	FALSE	3677	0	0	1	1	0.866	0.866	1	1	1.914	61.96	MDA_sEVS_PQC_it1	343.29550:5046 344.30017:1337 345.30484:460	57.06966:98 59.06014:201 59.09536:11 71.08310:156 71.12792:12 75.04514:125 83.08047:20 85.06317:138 85.10113:177 88.11032:203 88.14982:9 89.16774:12 129.93443:6 163.07180:96 163.09735:14 163.17689:13 163.39781:20 183.17186:108 183.66175:15 211.12146:21 238.54540:69 238.63045:70 239.71647:5 240.23275:4303 240.34126:35 240.38629:28 240.46756:46 240.54282:16 240.57850:44 240.71448:30 240.77245:17 24…
93	343.296	2.147	C19H39N2O3	CCCCCCCCCCCC(=O)NCCC[N+](C)(C)CC(O)=O	NA	Lauramidopropyl betaine	[M]+	Annotated via MS2 searching of PIM MDAsEVs Samples in MSDIAL	1	TRUE	12.514	343.296	C19H39N2O3	Alpha amino acids	MRUAUOIMASANKQ-UHFFFAOYSA-O	CCCCCCCCCCCC(=O)NCCC[N+](C)(C)CC(O)=O	430	FALSE	TRUE	TRUE	Normalized unit: Intensity; Annotation method: MSMS-Public_all-pos-VS19_4	FALSE	FALSE	3678	0	0	1	1	0.866	0.866	1	1	1.914	329.88	MDA_sEVS_PQC_it1	343.29550:30361 344.30017:7432 345.30484:925	50.09357:39 55.05371:179 57.06856:157 57.09002:21 57.10264:9 57.15483:14 57.17938:15 57.28206:29 58.06448:40 59.04770:73 59.06053:312 59.10200:19 60.13342:13 60.16209:10 60.24273:9 60.85693:80 71.04854:142 71.08474:247 71.11525:11 83.08593:112 83.10963:18 85.10412:36 89.84498:13 95.08378:241 95.11552:6 123.11733:226 123.16569:7 137.13249:130 141.06462:143 146.20624:25 157.29362:22 157.39909:48 15…
94	347.249	9.415	null	null	NA	RIKEN P-VS1 ID-1764 from Mouse_Muscle_WT_CTX7_Ctr	[M+H]+	Annotated via MS2 searching of PIM MDAsEVs Samples in MSDIAL	1	TRUE	5.6	347.246	null	Unknown	null	null	430	FALSE	TRUE	TRUE	Normalized unit: Intensity; Annotation method: Msp20250805135626_NCDK_conventional_converted_dev_1	FALSE	FALSE	3735	0	0	0.93	0.829	0.97	0.827	1	0.2	1.199	72.77	MDA_sEVS_PQC_it3	347.24765:4520 348.25232:1275 349.25699:0	59.05944:35 83.08375:47 109.09916:32 115.04861:161 115.08185:7 118.06469:60 118.09147:12 121.09915:64 121.14755:10 132.07918:146 133.09665:170 133.13546:11 163.04077:108 174.12747:4972 174.19230:92 174.23436:29 174.26168:30 174.33472:22 174.38869:10 174.41646:39 174.47957:39 174.56306:19 174.69958:19 174.82786:49 175.05691:121 175.13317:153 175.16712:16 175.20334:11 175.45183:23 175.70057:6 182.7…
95	350.246	5.776	C24H31NO	C1[C@@H](CC2[C@](C1)([C@]3([C@@](CC=2)([C@]4([C@](CC3)(C(=CC4)C5=CN=CC=C5)C)[H])[H])[H])C)O	NA	Abiraterone (CB-7598)	[M+H]+	Annotated via MS2 searching of PIM MDAsEVs Samples in MSDIAL	1	TRUE	-1	350.248	C24H31NO	Androgens and derivatives	GZOSMCIZMLWJML-APXSMTNNSA-N	C1[C@@H](CC2[C@](C1)([C@]3([C@@](CC=2)([C@]4([C@](CC3)(C(=CC4)C5=CN=CC=C5)C)[H])[H])[H])C)O	430	FALSE	TRUE	TRUE	Normalized unit: Intensity; Annotation method: MSMS-Public_all-pos-VS19_4	FALSE	FALSE	3766	0	0	0.97	0.606	0.896	0.668	1	0.09	1.154	70.64	MDA_sEVS_PQC_it3	350.24670:4295 351.25137:1158 352.25604:490	56.01252:172 56.04830:81 59.06008:126 70.07251:54 70.08946:12 72.04106:36 75.04431:143 75.07189:11 81.08234:22 81.10146:23 83.08457:233 83.12395:15 85.02867:246 85.09972:123 86.05906:664 86.11722:7 89.78211:9 95.08489:61 95.12246:5 96.04294:68 100.11296:454 100.16309:16 100.18911:11 103.37786:55 103.62756:15 114.05651:10 124.99510:67 125.02645:9 127.04892:119 132.06251:33 132.08374:6 149.24893:25…
96	356.352	9.804	C22H45NO2	O=C(NCCO)CCCCCCCCCCCCCCCCCCC	NA	NAE 20:0	[M+H]+	Annotated via MS2 searching of PIM MDAsEVs Samples in MSDIAL	0.85	TRUE	7.467	356.352	C22H45NO2	NAE	AUJVQJHODMISJP-UHFFFAOYSA-N	O=C(NCCO)CCCCCCCCCCCCCCCCCCC	410	FALSE	TRUE	TRUE	Normalized unit: Intensity; Annotation method: Msp20250805135626_NCDK_conventional_converted_dev_1	FALSE	FALSE	3931	0	0	0.99	1	0.866	0.866	1	2	2.553	102.91	MDA_sEVS_PQC_it1	356.35172:14199 357.35638:3471 358.36105:0	57.06754:101 64.92664:89 67.38409:28 69.39724:23 70.06458:245 70.10123:10 71.08416:48 71.98208:9 83.20978:5 86.05940:122 88.07537:168 88.12909:5 106.08634:419 106.13468:11 106.33353:9 106.38307:64 169.94274:5 174.44868:29 198.08953:10 208.21367:125 296.33220:217 315.06371:114 329.86901:104 335.92528:38 338.29427:55 338.33766:376 338.59268:36 338.63086:23 339.41457:63 353.98541:25 356.17069:36 356…
97	356.353	10.052	C22H45NO2	O=C(NCCO)CCCCCCCCCCCCCCCCCCC	NA	NAE 20:0	[M+H]+	Annotated via MS2 searching of PIM MDAsEVs Samples in MSDIAL	0.62	TRUE	7.467	356.352	C22H45NO2	NAE	AUJVQJHODMISJP-UHFFFAOYSA-N	O=C(NCCO)CCCCCCCCCCCCCCCCCCC	410	FALSE	TRUE	TRUE	Normalized unit: Intensity; Annotation method: Msp20250805135626_NCDK_conventional_converted_dev_1	FALSE	FALSE	3933	0	0	1	1	0.866	0.866	1	2	2.557	100.6	MDA_sEVS_PQC_it1	356.35217:12454 357.35684:2671 358.36151:0	55.05340:57 58.06492:88 69.06862:163 69.09963:8 69.11037:11 71.01928:22 71.04987:149 71.07847:7 73.21756:14 82.07170:7 85.09747:35 86.08277:42 88.07521:274 88.11054:9 97.02624:66 97.06240:80 97.08957:6 101.04002:33 102.09027:135 102.12034:14 106.08440:326 106.14357:11 106.90394:132 123.07878:219 123.13892:6 132.13435:82 153.12442:150 153.18090:8 168.39095:11 170.37131:12 173.09680:95 175.07139:16…
98	357.168	1.332	C21H24O5	O=C1C2=CC(OC)=C(OC)C=C2C(C3=CC=C(O)C(OC)=C3)C(C)C1C	NA	Holostyligone, (-)-	[M+H]+	Annotated via MS2 searching of PIM MDAsEVs Samples in MSDIAL	1	TRUE	6.88	357.17	C21H24O5	Aryltetralin lignans	LBJCQKYBKIAWHJ-XAAFQQQXSA-N	O=C1C2=CC(OC)=C(OC)C=C2C(C3=CC=C(O)C(OC)=C3)C(C)C1C	430	FALSE	TRUE	TRUE	Normalized unit: Intensity; Annotation method: MSMS-Public_all-pos-VS19_4	FALSE	FALSE	3939	0	0	0.98	0.359	0.766	0.876	3	0.38	1.349	367.27	MDA_sEVS_PQC_it1	357.16910:14900 358.17377:3556 359.17843:0	55.28459:30 55.29922:5 63.28738:16 82.02615:187 82.04991:11 82.06556:7 97.06460:204 97.11375:7 103.07304:118 111.04232:129 123.03945:34 123.27996:10 123.38098:10 133.08485:141 133.11212:16 133.13138:6 142.04248:54 168.12295:138 173.07835:488 173.12334:26 180.92586:18 185.47085:11 187.11352:30 189.04924:101 189.07572:17 190.22467:21 194.07941:281 194.14348:6 225.10916:29 225.13412:6 252.21481:49 2…
99	357.3	10.317	C21H40O4	O=C(OCC(O)CO)CCCCCCCC=CCCCCCCCC	NA	Monoolein	[M+H]+	Annotated via MS2 searching of PIM MDAsEVs Samples in MSDIAL	0.92	TRUE	-1	357.3	C21H40O4	1-monoacylglycerols	RZRNAYUHWVFMIP-KTKRTIGZSA-N	O=C(OCC(O)CO)CCCCCCCC=CCCCCCCCC	430	FALSE	TRUE	TRUE	Normalized unit: Intensity; Annotation method: MSMS-Public_all-pos-VS19_4	FALSE	FALSE	3949	0	0	0.99	0.67	0.723	0.681	17	0.34	1.304	112.61	MDA_sEVS_PQC_it2	357.30057:8677 358.30524:2842 359.30990:1975	55.12491:12 55.20919:17 57.07038:349 67.05476:362 67.09577:14 67.19751:26 69.06904:319 69.10680:15 69.38019:7 69.50704:32 70.44924:265 70.47926:16 71.08497:83 74.09321:62 81.06909:123 81.09224:11 83.08495:531 83.12787:17 84.27048:50 85.10142:416 85.12695:39 88.11053:130 88.14103:11 88.31433:7 93.06946:100 95.08694:158 95.11250:18 95.13220:5 97.10156:310 97.26702:14 97.28681:16 97.51921:21 97.7614…
100	359.317	11.462	null	null	NA	RIKEN P-VS1 ID-1950 from Mouse_Macrophage_WT_N_F1AA	[M+H]+	Annotated via MS2 searching of PIM MDAsEVs Samples in MSDIAL	1	TRUE	7.4	359.315	null	Unknown	null	null	430	FALSE	TRUE	TRUE	Normalized unit: Intensity; Annotation method: Msp20250805135626_NCDK_conventional_converted_dev_1	FALSE	FALSE	3993	0	0	0.94	0.729	0.787	0.934	11	0.73	1.498	1832.35	MDA_sEVS_PQC_it3	359.31714:289532 360.32181:67041 361.32647:9609	55.05337:99 57.07100:507 57.09234:36 57.20493:14 67.05525:85 69.07176:105 70.42851:11 71.08561:532 71.12417:18 71.17948:17 71.20830:42 71.24933:48 79.21715:6 81.06864:114 83.08588:170 85.10263:526 85.15343:17 88.11470:225 93.46645:63 95.08918:228 97.10098:78 109.10436:153 111.11982:111 111.15943:5 111.46429:7 111.48052:34 123.11636:163 123.16778:9 161.10096:79 164.96482:105 182.98287:227 183.0228…
101	366.338	12.802	C23H43NO2	O=C(NCCO)CCCCCCCCCC=CCC=CCCCCCC	NA	NAE 21:2	[M+H]+	Annotated via MS2 searching of PIM MDAsEVs Samples in MSDIAL	0.92	TRUE	7.541	366.337	C23H43NO2	NAE	MEOHGYOFYYJDPV-UHFFFAOYSA-N	O=C(NCCO)CCCCCCCCCC=CCC=CCCCCCC	410	FALSE	TRUE	TRUE	Normalized unit: Intensity; Annotation method: Msp20250805135626_NCDK_conventional_converted_dev_1	FALSE	FALSE	4104	0	0	0.98	0.506	0.703	0.866	1	2	2.407	38.47	MDA_sEVS_PQC_it4	366.33765:5752 367.34231:942 368.34698:524	55.05368:107 58.62439:49 59.06000:2924 59.09900:48 59.10789:27 59.17175:44 59.26229:21 59.37083:34 59.49880:36 83.08441:200 84.51768:7 86.06119:68 94.02114:233 94.04250:30 94.06967:10 97.02831:556 97.07585:11 102.05405:105 102.07493:16 109.09948:78 109.12858:7 117.11028:221 117.13116:53 117.16125:15 138.36898:5 140.01734:40 149.13235:110 149.16903:7 149.84478:50 154.12209:57 166.09208:5 189.12625…
102	368.425	14.284	null	null	NA	RIKEN P-VS1 ID-2071 from Mouse_Macrophage_WT_N_F1DHA	[M+H]+	Annotated via MS2 searching of PIM MDAsEVs Samples in MSDIAL	1	TRUE	7.89	368.422	null	Unknown	null	null	430	FALSE	TRUE	TRUE	Normalized unit: Intensity; Annotation method: Msp20250805135626_NCDK_conventional_converted_dev_1	FALSE	FALSE	4201	0	0	0.87	1	0.866	0.866	1	1	1.663	385.6	MDA_sEVS_PQC_it3	368.42505:35574 369.42972:10554 370.43438:1053	59.05982:380 60.06369:216 60.07908:126 88.10993:79 100.07408:95 101.11910:200 101.16959:7 102.12622:153 102.16906:16 118.12236:118 118.38429:39 119.50256:20 119.51648:8 120.12136:6 162.13308:111 162.16688:9 238.25340:11 270.61581:22 284.29286:101 286.29738:165 286.32900:34 362.19179:10 368.30501:48 368.38108:277 368.42386:4288 368.54647:63 368.57742:24 368.60407:14 368.65759:56 368.71091:8 368.75…
103	369.353	29.078	C27H46O	OC1CC2=CCC3C(CCC4(C)C(CCC34)C(C)CCCC(C)C)C2(C)CC1	NA	ST 27:1;O	[M+H-H2O]+	Annotated via MS2 searching of PIM MDAsEVs Samples in MSDIAL	1	TRUE	8.638	369.352	C27H46O	ST	HVYWMOMLDIMFJA-UHFFFAOYSA-N	OC1CC2=CCC3C(CCC4(C)C(CCC34)C(C)CCCC(C)C)C2(C)CC1	410	FALSE	TRUE	TRUE	Normalized unit: Intensity; Annotation method: Msp20250805135626_NCDK_conventional_converted_dev_1	FALSE	FALSE	4240	0	0	1	0.53	0.72	0.627	15	2	2.321	3584.62	MDA_sEVS_PQC_it3	369.35193:44449 370.35660:12351 371.36126:2471	64.30027:6 67.22957:13 79.05473:147 81.07055:307 82.03761:48 82.04881:19 84.41921:5 88.11087:11 95.08553:154 97.10081:184 102.12766:41 102.22804:25 107.08521:113 109.10185:111 109.15754:5 111.11761:161 111.17236:8 123.11721:144 123.17047:6 134.11949:138 134.16265:5 135.11325:195 147.11536:184 147.15276:5 148.11947:93 160.13415:5 161.13217:267 161.18615:12 163.14658:104 163.19893:8 167.81090:5 172…
104	371.327	5.61	C21H43N2O3	CCCCCCCCCCCCCC(=O)NCCC[N+](C)(C)CC(O)=O	NA	Myristamidopropyl betaine	[M]+	Annotated via MS2 searching of PIM MDAsEVs Samples in MSDIAL	0.62	TRUE	13.661	371.327	C21H43N2O3	Alpha amino acids	QGCUAFIULMNFPJ-UHFFFAOYSA-O	CCCCCCCCCCCCCC(=O)NCCC[N+](C)(C)CC(O)=O	430	FALSE	TRUE	TRUE	Normalized unit: Intensity; Annotation method: MSMS-Public_all-pos-VS19_4	FALSE	FALSE	4300	0	0	1	0.893	0.82	0.866	1	1	1.881	29.53	MDA_sEVS_PQC_it1	371.32700:12448 372.33166:2650 373.33633:965	55.05328:99 55.14980:24 55.17106:11 57.06927:391 57.08927:43 57.10483:14 71.08539:570 71.11559:29 71.48715:7 80.06076:190 80.08004:30 80.10964:11 88.11051:140 88.13558:12 91.64031:24 94.03842:91 95.08258:102 95.19342:26 95.21754:20 95.26047:26 95.30825:11 95.32838:9 95.44884:19 96.56820:13 104.06887:25 106.51540:25 109.10190:44 120.25670:20 120.98166:205 121.05106:1904 121.10195:46 121.18713:43 1…
105	379.282	10.341	C21H40O4	CCCCCCCC/C=C\CCCCCCCC(=O)OCC(CO)O	NA	MAG	[M+Na]+	Annotated via MS2 searching of PIM MDAsEVs Samples in MSDIAL	1	TRUE	7.888	379.282	C21H40O4	1-monoacylglycerols	RZRNAYUHWVFMIP-KTKRTIGZSA-N	CCCCCCCC/C=C\CCCCCCCC(=O)OCC(CO)O	430	FALSE	TRUE	TRUE	Normalized unit: Intensity; Annotation method: MSMS-Public_all-pos-VS19_4	FALSE	FALSE	4427	0	0	1	0.572	0.648	0.866	1	1	1.775	163.15	MDA_sEVS_PQC_it2	379.28207:9677 380.28674:1911 381.29141:1083	59.06031:176 59.09415:7 81.12586:6 89.06028:318 89.09604:13 101.20754:17 118.06840:208 136.08227:126 155.96497:5 165.01671:96 189.15689:17 213.04042:24 220.84112:11 250.08910:68 250.13822:5 251.65749:16 288.22476:40 294.16730:83 361.25709:9 379.28880:486 379.33268:170 379.39951:19
106	380.235	1.623	C23H29N3O2	CCC1=NN(C2CCCCC2)C2=C1C=CC(=C2)[C@]1(CC[C@@H](CC1)C(O)=O)C#N	NA	CP-401387	[M+H]+	Annotated via MS2 searching of PIM MDAsEVs Samples in MSDIAL	1	TRUE	19.05	380.233	C23H29N3O2	Indazoles	PRUGWHGQBHEDAX-QXONSOMPSA-N	CCC1=NN(C2CCCCC2)C2=C1C=CC(=C2)[C@]1(CC[C@@H](CC1)C(O)=O)C#N	430	FALSE	TRUE	TRUE	Normalized unit: Intensity; Annotation method: MSMS-Public_all-pos-VS19_4	FALSE	FALSE	4438	0	0	0.94	0.791	0.719	0.862	1	0.5	1.484	76.77	MDA_sEVS_PQC_it5	380.23502:5045 381.23968:2453 382.24435:1025	59.05936:83 59.09669:42 91.01112:127 91.05378:7 105.07164:138 118.06540:40 118.08661:174 125.05835:141 125.09991:9 134.13058:11 151.11489:65 157.08359:53 157.33666:18 181.10391:62 192.00984:118 192.09395:6 215.06015:96 223.14381:131 223.18059:18 225.12119:98 233.04216:167 243.14091:54 250.09783:117 259.92072:45 261.14262:52 264.90572:49 265.16497:11 268.67646:9 275.05450:60 275.11156:7 276.17039:…
107	381.299	11.461	C21H42O4	O=C(OCC(O)CO)CCCCCCCCCCCCCCCCC	NA	2,3-dihydroxypropyl stearate	[M+Na]+	Annotated via MS2 searching of PIM MDAsEVs Samples in MSDIAL	1	TRUE	9.14	381.3	C21H42O4	1-monoacylglycerols	VBICKXHEKHSIBG-FQEVSTJZSA-N	O=C(OCC(O)CO)CCCCCCCCCCCCCCCCC	430	FALSE	TRUE	TRUE	Normalized unit: Intensity; Annotation method: MSMS-Public_all-pos-VS19_4	FALSE	FALSE	4457	0	0	0.97	0.815	0.846	0.796	1	0.17	1.289	3056.45	MDA_sEVS_PQC_it2	381.29874:318525 382.30340:77602 383.30807:10967	86.09680:207 86.13625:19 135.08506:78 292.10749:21 381.29988:987 381.40210:15 381.63315:31 382.01182:32 382.18740:13
108	384.384	12.379	C24H49NO2	O=C(NCCO)CCCCCCCCCCCCCCCCCCCCC	NA	NAE 22:0	[M+H]+	Annotated via MS2 searching of PIM MDAsEVs Samples in MSDIAL	0.92	TRUE	8.231	384.384	C24H49NO2	NAE	XHFWUECSNJWBJU-UHFFFAOYSA-N	O=C(NCCO)CCCCCCCCCCCCCCCCCCCCC	410	FALSE	TRUE	TRUE	Normalized unit: Intensity; Annotation method: Msp20250805135626_NCDK_conventional_converted_dev_1	FALSE	FALSE	4543	0	0	0.99	0.656	0.639	0.866	1	2	2.427	47.26	MDA_sEVS_PQC_it3	384.38275:7075 385.38742:2783 386.39209:698	59.06018:362 59.10006:5 59.30966:19 67.10325:13 71.04723:203 71.28498:11 71.48817:26 74.09715:128 75.23380:10 88.07440:58 89.05787:187 90.09140:131 95.08369:120 95.10227:22 95.42983:14 98.09466:127 104.83644:5 115.07292:298 116.10586:133 116.13667:13 118.45624:40 134.11824:191 134.14261:26 134.39908:5 242.24440:36 268.30310:177 270.27730:362 270.35582:9 270.41689:26 270.53293:16 270.88495:59 322.…
109	385.245	13.142	C23H32N2O3	CC1CCC2C(C)(C)C(O)CCC2(C)C13CC4=C(O3)C5=C(C=C4O)C(=N)NC5	NA	NCGC00386084-01_C23H32N2O3_	[M+H]+	Annotated via MS2 searching of PIM MDAsEVs Samples in MSDIAL	0.92	TRUE	-1	385.249	C23H32N2O3	Isoindoles	YFEDMPPDOYSQSZ-UHFFFAOYSA-N	CC1CCC2C(C)(C)C(O)CCC2(C)C13CC4=C(O3)C5=C(C=C4O)C(=N)NC5	430	FALSE	TRUE	TRUE	Normalized unit: Intensity; Annotation method: MSMS-Public_all-pos-VS19_4	FALSE	FALSE	4556	0	0	0.78	0.45	0.808	0.712	1	0.08	1.019	132.77	MDA_sEVS_PQC_it3	385.24506:8183 386.24972:1369 387.25439:1145	50.27190:5 52.57460:25 55.05391:152 55.07578:17 66.40260:9 68.72207:7 74.38440:17 88.11273:28 102.01001:213 102.04125:12 107.87223:11 144.90879:16 156.95699:133 160.99528:689 161.04578:40 161.07479:9 161.15286:50 162.03915:24 162.12769:46 162.14656:10 242.89675:11 245.11541:113 273.12053:1671 273.22309:5 273.48517:7 273.62338:38 273.68645:18 273.79406:27 274.12525:62 274.73906:19 315.19631:93 325…
110	388.343	11.962	null	null	NA	RIKEN P-VS1 ID-2399 from Mouse_Brain_WT_N_F1	[M+H]+	Annotated via MS2 searching of PIM MDAsEVs Samples in MSDIAL	0.92	TRUE	7.5	388.342	null	Unknown	null	null	430	FALSE	TRUE	TRUE	Normalized unit: Intensity; Annotation method: Msp20250805135626_NCDK_conventional_converted_dev_1	FALSE	FALSE	4642	0	0	1	0.847	0.921	0.887	4	0.33	1.325	71.25	MDA_sEVS_PQC_it4	388.34225:15513 389.34692:4920 390.35159:1261	57.07021:199 57.09449:7 57.10405:6 57.51518:22 57.63317:14 58.07343:72 59.04826:49 59.06783:6 71.08388:237 71.10179:29 71.12460:11 75.02556:121 84.08896:128 89.34968:68 101.04190:145 101.05905:629 101.17666:10 101.39165:55 110.98262:31 111.04316:1621 111.09646:45 112.21967:31 113.02078:29 129.05433:2009 129.12668:13 129.24752:18 129.35567:15 129.60556:18 131.05171:175 131.08786:7 133.08601:352 13…
111	391.23	1.625	C15H30N6O6	COCN(COC)C1=NC(=NC(=N1)N(COC)COC)N(COC)COC	NA	Hexa-methoxymethyl-melamine	[M+H]+	Annotated via MS2 searching of PIM MDAsEVs Samples in MSDIAL	1	TRUE	-1	391.23	C15H30N6O6	Dialkylarylamines	BNCADMBVWNPPIZ-UHFFFAOYSA-N	COCN(COC)C1=NC(=NC(=N1)N(COC)COC)N(COC)COC	430	FALSE	TRUE	TRUE	Normalized unit: Intensity; Annotation method: MSMS-Public_all-pos-VS19_4	FALSE	FALSE	4683	0	0	1	0.837	0.893	0.849	2	0.4	1.489	763.78	MDA_sEVS_PQC_it2	391.23041:53456 392.23508:10361 393.23974:1975	55.02942:59 55.04837:8 57.17377:22 71.08480:211 71.13327:5 73.98253:73 75.04296:256 75.07944:15 84.05724:12 87.42631:8 100.10934:123 100.14172:10 110.09573:154 110.13169:11 110.16060:5 121.09819:61 133.08497:170 148.06149:67 149.02277:1586 149.07751:45 149.09834:22 149.21984:32 149.30647:14 177.08828:6159 177.20780:72 177.25555:23 177.28304:28 177.32081:48 177.36562:68 177.48214:11 177.54484:23 1…
112	394.347	17.397	null	null	NA	RIKEN P-VS1 ID-2502 from Mouse_Muscle_WT_CTX1_Ctr	[M+H]+	Annotated via MS2 searching of PIM MDAsEVs Samples in MSDIAL	0.92	TRUE	8.66	394.347	null	Unknown	null	null	430	FALSE	TRUE	TRUE	Normalized unit: Intensity; Annotation method: Msp20250805135626_NCDK_conventional_converted_dev_1	FALSE	FALSE	4795	0	0	0.97	0.813	0.97	0.865	1	0.33	1.306	34.45	MDA_sEVS_PQC_it2	394.34818:8627 395.35284:1567 396.35751:0	58.07391:21 69.06752:139 69.08424:19 71.08288:54 71.09900:10 89.06119:239 89.08952:12 89.11229:8 95.03625:102 134.09107:44 136.45568:33 149.02162:141 150.02642:212 150.07351:14 151.02868:373 151.07167:20 151.09162:10 152.03100:116 167.03143:247 167.08760:9 176.97186:116 177.01170:16 193.18917:94 283.62013:6 312.33053:204 312.43593:6 313.33254:256 313.40618:13 323.25035:193 323.29956:20 323.33687:…
113	395.277	7.004	C21H40O5	O=C(OCC(OC(=O)CCCCCCC)CO)CCCCCCCCC	NA	DG 18:0	[M+Na]+	Annotated via MS2 searching of PIM MDAsEVs Samples in MSDIAL	1	TRUE	6.966	395.277	C21H40O5	DG	XDYVDYBOLARYBO-UHFFFAOYSA-N	O=C(OCC(OC(=O)CCCCCCC)CO)CCCCCCCCC	420	FALSE	TRUE	TRUE	Normalized unit: Intensity; Annotation method: Msp20250805135626_NCDK_conventional_converted_dev_1	FALSE	FALSE	4808	0	0	1	0.467	0.669	0.866	1	1	1.756	150.34	MDA_sEVS_PQC_it1	395.27716:14401 396.28183:3117 397.28650:1881	57.09082:32 59.02492:16 59.06022:7554 59.10810:69 59.12358:14 59.13653:12 59.14977:17 59.18973:12 59.23783:16 59.27384:17 59.29916:30 59.31121:13 59.34415:7 59.38399:16 59.44800:36 59.48157:31 59.51113:61 59.52703:27 59.66625:7 59.97476:91 86.30742:22 86.92693:23 88.05106:9 88.11187:8183 88.18174:58 88.20232:19 88.22642:30 88.27349:6 88.30324:15 88.31736:40 88.32711:42 88.34336:9 88.37930:52 88.3…
114	399.251	5.801	C18H39O7P	CCCCOCCOP(=O)(OCCOCCCC)OCCOCCCC	NA	Tris(2-butoxyethyl) phosphate	[M+H]+	Annotated via MS2 searching of PIM MDAsEVs Samples in MSDIAL	1	TRUE	19.345	399.251	C18H39O7P	Trialkyl phosphates	WTLBZVNBAKMVDP-UHFFFAOYSA-N	CCCCOCCOP(=O)(OCCOCCCC)OCCOCCCC	430	FALSE	TRUE	TRUE	Normalized unit: Intensity; Annotation method: MSMS-Public_all-pos-VS19_4	FALSE	FALSE	4935	0	0	1	0.636	0.691	0.755	4	0.33	1.32	86.34	MDA_sEVS_PQC_it1	399.25015:5388 400.25482:1019 401.25949:342	55.05414:320 55.07378:32 55.08376:11 56.80119:15 57.06864:574 57.08995:30 57.33389:19 59.04885:27 59.25899:32 74.09529:23 78.83278:126 83.08485:312 83.13010:8 89.11250:37 121.09863:146 121.13616:12 143.00681:55 149.06150:117 156.10019:131 156.14058:10 199.07367:766 264.59661:16 284.15025:7 295.18749:27 299.15558:70 299.70899:14 300.16669:96 306.08370:61 309.22531:116 312.25856:17 312.90421:96 312…
115	403.233	6.79	C20H34O8	CCCCOC(=O)CC(CC(=O)OCCCC)(OC(C)=O)C(=O)OCCCC	NA	Acetyl tributyl citrate	[M+H]+	Annotated via MS2 searching of PIM MDAsEVs Samples in MSDIAL	1	TRUE	19.698	403.233	C20H34O8	Tetracarboxylic acids and derivatives	QZCLKYGREBVARF-UHFFFAOYSA-N	CCCCOC(=O)CC(CC(=O)OCCCC)(OC(C)=O)C(=O)OCCCC	430	FALSE	TRUE	TRUE	Normalized unit: Intensity; Annotation method: MSMS-Public_all-pos-VS19_4	FALSE	FALSE	4999	0	0	0.99	0.675	0.817	0.73	3	0.75	1.609	1700.87	MDA_sEVS_PQC_it1	403.23337:153589 404.23804:31851 405.24270:5659	89.03736:106 105.27942:22 111.00669:130 123.11563:38 124.11688:144 124.16553:6 128.62883:31 128.99777:5 129.01825:1681 129.09321:11 129.10845:5 129.17852:6 129.20986:26 129.23405:39 129.26758:12 129.39086:9 129.58339:30 129.73726:12 129.82788:6 130.01796:131 139.00125:1347 139.05564:33 139.21317:30 139.40409:20 139.47350:40 139.98041:26 141.73298:22 157.01059:588 157.07371:9 157.17570:40 157.4590…
116	403.303	8.63	C22H42O6	CCCCC(CC)C(=O)OCCOCCOCCOC(=O)C(CC)CCCC	NA	Triethylene glycol bis(2-ethylhexanoate)	[M+H]+	Annotated via MS2 searching of PIM MDAsEVs Samples in MSDIAL	1	TRUE	20.572	403.305	C22H42O6	Fatty acid esters	FRQDZJMEHSJOPU-UHFFFAOYSA-N	CCCCC(CC)C(=O)OCCOCCOCCOC(=O)C(CC)CCCC	430	FALSE	TRUE	TRUE	Normalized unit: Intensity; Annotation method: MSMS-Public_all-pos-VS19_4	FALSE	FALSE	5000	0	0	0.99	0.993	0.866	0.864	1	0.5	1.585	71.99	MDA_sEVS_PQC_it2	403.30615:6440 404.31082:2174 405.31549:0	57.06953:116 57.09595:11 57.11191:12 97.09871:90 99.11502:150 106.99432:60 108.50763:10 111.11755:56 125.09632:54 138.99689:56 139.01731:9 149.76624:26 150.13470:148 150.16594:8 171.13756:2032 171.20387:44 171.35742:14 171.42589:28 171.44967:6 171.66113:30 171.73277:49 171.80533:15 172.41328:18 173.13567:27 189.12521:70 191.88282:24 233.00324:129 234.84754:17 235.22230:38 264.09416:151 282.24731:…
117	403.361	7.707	C27H46O2	OC1C=C2CC(O)CCC2(C)C3CCC4(C)C(CCC4C13)C(C)CCCC(C)C	NA	5-Cholesten-3-beta-7-alpha-diol	[M+H]+	Annotated via MS2 searching of PIM MDAsEVs Samples in MSDIAL	1	TRUE	-1	403.357	C27H46O2	Cholesterols and derivatives	OYXZMSRRJOYLLO-UHFFFAOYNA-N	OC1C=C2CC(O)CCC2(C)C3CCC4(C)C(CCC4C13)C(C)CCCC(C)C	430	FALSE	TRUE	TRUE	Normalized unit: Intensity; Annotation method: MSMS-Pos-FiehnHILIC (1)_2	FALSE	FALSE	5004	0	0	0.87	0.742	0.824	0.859	2	0.29	1.324	84.54	MDA_sEVS_PQC_it2	403.35968:7072 404.36435:2379 405.36902:557	57.03419:123 57.05434:7 63.09706:158 63.52820:15 69.06947:170 69.09782:9 71.08475:77 74.09627:183 74.12120:9 85.02779:1412 85.06389:28 85.07497:27 85.23356:21 85.35040:34 87.35600:38 95.08535:141 95.12198:10 98.09732:85 98.11551:21 121.04892:36 121.10020:193 121.15738:10 140.11598:58 155.15714:23 176.15103:51 181.01476:89 185.08247:69 211.07284:11 239.23541:141 239.27109:21 239.37475:11 243.09269…
118	404.373	13.571	C23H46O4	O=C(OCC(O)CO)CCCCCCCCCCCCCCCCCCC	NA	MG 20:0	[M+NH4]+	Annotated via MS2 searching of PIM MDAsEVs Samples in MSDIAL	1	TRUE	8.363	404.373	C23H46O4	MG	UMEKPPOFCOUEDT-UHFFFAOYSA-N	O=C(OCC(O)CO)CCCCCCCCCCCCCCCCCCC	410	FALSE	TRUE	TRUE	Normalized unit: Intensity; Annotation method: Msp20250805135626_NCDK_conventional_converted_dev_1	FALSE	FALSE	5017	0	0	0.98	0.484	0.701	0.87	1	2	2.403	391.68	MDA_sEVS_PQC_it3	404.37442:5786 405.37909:1787 406.38376:0	55.09454:22 55.23028:8 57.03283:133 57.06992:533 57.09881:15 57.68563:42 57.69603:16 57.75123:35 69.07121:46 69.30130:11 71.08546:577 71.10796:38 71.12734:14 71.31478:13 72.00568:32 81.06762:133 81.13441:25 81.22158:14 81.29873:58 81.30955:18 85.10012:101 85.31223:28 95.08490:803 95.13604:25 95.15632:8 95.19677:5 95.30691:25 95.54477:16 97.10109:160 97.67930:26 99.11437:149 99.14769:5 109.09662:6…
119	408.31	11.693	null	null	NA	RIKEN P-VS1 ID-2698 from Mouse_Feces_WT_N_Ctr	[M+H]+	Annotated via MS2 searching of PIM MDAsEVs Samples in MSDIAL	1	TRUE	3.49	408.31	null	Unknown	null	null	430	FALSE	TRUE	TRUE	Normalized unit: Intensity; Annotation method: Msp20250805135626_NCDK_conventional_converted_dev_1	FALSE	FALSE	5068	0	0	0.93	0.719	0.68	0.866	1	1	1.599	67.8	MDA_sEVS_PQC_it3	408.31177:5195 409.31644:991 410.32110:1520	55.91843:6 57.06986:905 57.13265:27 57.34457:14 59.64025:27 71.08551:1066 71.11133:52 71.13812:26 71.21103:58 71.27086:16 71.28546:23 72.07960:106 76.25408:5 89.05934:81 95.08615:183 95.10855:26 95.14607:7 113.13142:89 138.05562:76 138.10262:5 139.07059:38 142.20770:30 149.02258:3173 149.08094:62 149.11296:6 149.13947:17 149.25043:9 149.35912:27 149.44110:18 149.54092:13 149.59292:56 149.62111:25…
120	412.343	12.055	C24H42O4	O=C(OC(CO)COCCCCCCCCCC=CCC=CCC=CCC)C	NA	low score: DG O-21:3|DG O-19:3_2:0	[M+NH4]+	Annotated via MS2 searching of PIM MDAsEVs Samples in MSDIAL	1	TRUE	7.439	412.342	C24H42O4	EtherDG	UEVUEIVBRSPDPH-UHFFFAOYSA-N	O=C(OC(CO)COCCCCCCCCCC=CCC=CCC=CCC)C	530	FALSE	TRUE	FALSE	Normalized unit: Intensity; Annotation method: Msp20250805135626_NCDK_conventional_converted_dev_1	FALSE	FALSE	5213	0	0	1	0.818	0.662	0.804	1	0.5	1.482	201.4	MDA_sEVS_PQC_it1	412.34235:16625 413.34701:5558 414.35168:2294	53.03815:138 53.06135:10 55.05373:256 64.75594:40 69.07035:140 72.07989:65 74.09639:125 74.13408:7 75.09987:208 75.13941:13 83.08471:114 88.11032:188 88.15836:6 88.34684:37 89.11554:451 89.15879:15 89.62194:54 89.63781:7 97.10138:60 97.13664:5 98.00150:22 98.01459:7 99.04418:426 99.09891:14 99.14424:8 100.11137:142 100.15921:6 114.08967:222 114.11376:38 114.14162:7 117.05497:3043 117.09812:68 117…
121	413.212	1.581	C15H30N6O6	COCN(COC)C1=NC(=NC(=N1)N(COC)COC)N(COC)COC	NA	Hexa-methoxymethyl-melamine	[M+Na]+	Annotated via MS2 searching of PIM MDAsEVs Samples in MSDIAL	1	TRUE	-1	413.212	C15H30N6O6	Dialkylarylamines	BNCADMBVWNPPIZ-UHFFFAOYSA-N	COCN(COC)C1=NC(=NC(=N1)N(COC)COC)N(COC)COC	430	FALSE	TRUE	TRUE	Normalized unit: Intensity; Annotation method: MSMS-Public_all-pos-VS19_4	FALSE	FALSE	5231	0	0	1	0.722	0.701	0.856	2	1	1.812	911.79	MDA_sEVS_PQC_it5	413.21240:57311 414.21707:10865 415.22174:2001	51.65261:61 59.06114:95 59.07788:13 87.04128:74 88.11178:484 90.09024:127 90.12307:53 116.07341:174 116.12994:6 119.41387:43 190.11968:50 203.14044:229 203.19704:6 214.92743:129 218.15323:40 218.57586:42 218.74256:21 220.72002:66 221.11439:90 221.15159:13 229.09628:31 236.90878:591 237.09497:15 237.19010:22 237.28598:13 237.44951:11 240.82670:62 247.17599:89 263.08213:67 263.11887:10 301.13914:56…
122	413.266	22.803	C24H38O4	CCCCCCCCOC(=O)C1=CC=CC=C1C(=O)OCCCCCCCC	NA	Dioctyl phthalate (also known as the production of plastic)	[M+Na]+	Annotated via MS2 searching of PIM MDAsEVs Samples in MSDIAL	0.92	TRUE	7.435	413.266	C24H38O4	Others	MQIUGAXCHLFZKX-UHFFFAOYSA-N	CCCCCCCCOC(=O)C1=CC=CC=C1C(=O)OCCCCCCCC	430	FALSE	TRUE	TRUE	Normalized unit: Intensity; Annotation method: Msp20250805135626_NCDK_conventional_converted_dev_1	FALSE	FALSE	5237	0	0	0.98	0.733	0.901	0.893	3	0.6	1.609	19.83	MDA_sEVS_PQC_it1	413.26721:26614 414.27188:7799 415.27655:1012	66.53239:18 70.07302:247 70.10485:16 70.11381:14 74.09765:141 74.12222:17 74.14157:9 88.11008:113 88.14158:5 90.95945:28 105.10966:217 105.15366:11 105.18031:6 180.65128:5 189.01479:208 236.91120:194 236.99879:7 301.13971:1180 301.21083:30 301.22948:17 301.55065:10 301.99176:39 302.10039:14 344.20927:22 352.30211:47 376.83860:66 376.87988:57 380.79088:23 394.84819:136 394.88326:19 396.30130:6 398…
123	413.266	20.801	C24H38O4	CCCCCCCCOC(=O)C1=CC=CC=C1C(=O)OCCCCCCCC	NA	Dioctyl phthalate (also known as the production of plastic)	[M+Na]+	Annotated via MS2 searching of PIM MDAsEVs Samples in MSDIAL	0.46	TRUE	7.435	413.266	C24H38O4	Others	MQIUGAXCHLFZKX-UHFFFAOYSA-N	CCCCCCCCOC(=O)C1=CC=CC=C1C(=O)OCCCCCCCC	430	FALSE	TRUE	TRUE	Normalized unit: Intensity; Annotation method: Msp20250805135626_NCDK_conventional_converted_dev_1	FALSE	FALSE	5238	0	0	0.99	0.747	0.88	0.892	3	0.6	1.612	15.18	MDA_sEVS_PQC_it1	413.26688:29843 414.27154:8570 415.27621:799	61.08340:206 61.11884:7 64.28371:6 75.50115:8 88.11068:162 88.12938:30 94.17722:5 99.07129:17 113.86476:26 126.92472:10 140.34173:54 140.35536:24 154.87843:103 156.68707:11 171.00444:132 189.01115:65 189.02940:31 194.99670:85 195.02000:16 268.30105:109 268.35757:5 301.14333:628 301.22969:22 301.27837:22 301.63757:39 302.04562:25 302.18024:48 376.84640:217 376.90945:6 377.99313:24 394.85126:147 41…
124	413.266	20.111	C24H38O4	CCCCCCCCOC(=O)C1=CC=CC=C1C(=O)OCCCCCCCC	NA	Dioctyl phthalate (also known as the production of plastic)	[M+Na]+	Annotated via MS2 searching of PIM MDAsEVs Samples in MSDIAL	0.62	TRUE	7.435	413.266	C24H38O4	Others	MQIUGAXCHLFZKX-UHFFFAOYSA-N	CCCCCCCCOC(=O)C1=CC=CC=C1C(=O)OCCCCCCCC	430	FALSE	TRUE	TRUE	Normalized unit: Intensity; Annotation method: Msp20250805135626_NCDK_conventional_converted_dev_1	FALSE	FALSE	5241	0	0	1	0.575	0.835	0.845	2	0.4	1.421	16.5	MDA_sEVS_PQC_it1	413.26636:29475 414.27103:7414 415.27569:1140	59.04672:184 60.07983:81 69.43387:5 74.09694:182 76.07391:199 76.10224:164 76.11868:32 89.11312:215 89.14334:18 89.16377:12 89.22659:35 90.11515:136 94.33495:18 137.32257:43 189.01568:43 189.46377:13 189.70032:26 260.44626:35 297.07512:11 297.17400:15 299.29221:115 301.14112:460 301.19268:29 301.23094:7 313.11923:53 313.63505:12 360.29174:18 376.83738:148 394.84945:14 412.86284:104 413.26666:1130…
125	413.266	17.5	C24H38O4	CCCCCCCCOC(=O)C1=CC=CC=C1C(=O)OCCCCCCCC	NA	Dioctyl phthalate (also known as the production of plastic)	[M+Na]+	Annotated via MS2 searching of PIM MDAsEVs Samples in MSDIAL	0.92	TRUE	7.435	413.266	C24H38O4	Others	MQIUGAXCHLFZKX-UHFFFAOYSA-N	CCCCCCCCOC(=O)C1=CC=CC=C1C(=O)OCCCCCCCC	430	FALSE	TRUE	TRUE	Normalized unit: Intensity; Annotation method: Msp20250805135626_NCDK_conventional_converted_dev_1	FALSE	FALSE	5252	0	0	0.98	0.662	0.835	0.88	3	0.6	1.573	30.2	MDA_sEVS_PQC_it1	413.26730:28907 414.27197:8315 415.27664:1599	58.07777:30 59.05927:149 70.06640:39 70.07591:16 76.07507:250 76.12148:11 85.10050:63 88.11211:271 88.46123:10 88.51268:16 89.11238:19 89.19123:16 89.24099:18 89.51435:23 106.27188:20 153.96848:16 173.42287:17 178.14657:37 189.01561:305 189.08159:6 301.13694:428 301.67403:55 301.71302:7 301.79096:18 312.90591:47 332.47170:14 347.85706:46 376.84861:234 394.85862:200 409.72560:21 412.86654:78 413.2…
126	413.266	32.558	C24H38O4	CCCCCCCCOC(=O)C1=CC=CC=C1C(=O)OCCCCCCCC	NA	Dioctyl phthalate (also known as the production of plastic)	[M+Na]+	Annotated via MS2 searching of PIM MDAsEVs Samples in MSDIAL	0.62	TRUE	7.435	413.266	C24H38O4	Others	MQIUGAXCHLFZKX-UHFFFAOYSA-N	CCCCCCCCOC(=O)C1=CC=CC=C1C(=O)OCCCCCCCC	430	FALSE	TRUE	TRUE	Normalized unit: Intensity; Annotation method: Msp20250805135626_NCDK_conventional_converted_dev_1	FALSE	FALSE	5255	0	0	1	0.523	0.796	0.841	3	0.6	1.528	47.06	MDA_sEVS_PQC_it3	413.26648:69116 414.27115:17260 415.27581:3008	58.06462:253 58.11197:15 59.05821:109 59.07328:20 59.08892:6 74.50503:23 76.07589:1993 76.13342:17 76.17541:16 76.21278:76 76.37782:9 76.48403:33 87.90537:9 88.11250:942 88.15456:34 88.33201:38 88.37281:33 88.41185:13 89.11292:182 89.15804:6 89.55058:11 90.11355:145 90.14745:5 90.37364:16 112.26359:18 128.95193:176 160.09920:28 160.11072:14 171.00304:178 171.07172:6 171.18738:27 172.11361:5 189.0…
127	413.267	24.47	C24H38O4	CCCCCCCCOC(=O)C1=CC=CC=C1C(=O)OCCCCCCCC	NA	Dioctyl phthalate (also known as the production of plastic)	[M+Na]+	Annotated via MS2 searching of PIM MDAsEVs Samples in MSDIAL	0.69	TRUE	7.435	413.266	C24H38O4	Others	MQIUGAXCHLFZKX-UHFFFAOYSA-N	CCCCCCCCOC(=O)C1=CC=CC=C1C(=O)OCCCCCCCC	430	FALSE	TRUE	TRUE	Normalized unit: Intensity; Annotation method: Msp20250805135626_NCDK_conventional_converted_dev_1	FALSE	FALSE	5269	0	0	1	0.765	0.957	0.843	2	0.4	1.487	35.82	MDA_sEVS_PQC_it4	413.26645:31035 414.27112:8071 415.27578:1388	83.58377:56 88.10896:43 88.58107:12 167.95601:5 171.00106:77 189.01441:101 189.12917:6 189.29557:17 191.10115:121 191.17500:13 216.10473:63 216.12415:20 223.25080:29 281.17342:9 299.20454:38 301.13946:426 301.26092:27 301.35553:10 305.56658:5 306.46210:69 356.61898:26 370.36471:22 413.26600:1100 413.36909:19 413.45556:9 413.65731:16 413.70288:28 413.73914:14 413.89649:9 414.26923:21 414.47286:12 …
128	413.267	11.643	C24H38O4	CCCCCCCCOC(=O)C1=CC=CC=C1C(=O)OCCCCCCCC	NA	Dioctyl phthalate (also known as the production of plastic)	[M+Na]+	Annotated via MS2 searching of PIM MDAsEVs Samples in MSDIAL	1	TRUE	7.435	413.266	C24H38O4	Others	MQIUGAXCHLFZKX-UHFFFAOYSA-N	CCCCCCCCOC(=O)C1=CC=CC=C1C(=O)OCCCCCCCC	430	FALSE	TRUE	TRUE	Normalized unit: Intensity; Annotation method: Msp20250805135626_NCDK_conventional_converted_dev_1	FALSE	FALSE	5270	0	0	0.97	0.602	0.747	0.891	4	0.8	1.673	407.46	MDA_sEVS_PQC_it2	413.26736:243068 414.27203:59359 415.27670:11268	50.57040:5 57.06947:46 71.04990:252 71.09945:6 74.81748:5 88.11240:472 88.14913:14 88.89793:10 102.12752:1183 102.17461:30 102.48796:14 102.52644:16 125.09474:103 153.12185:122 153.14968:11 171.00500:165 188.08162:73 189.01391:247 189.07173:8 206.13142:7 232.06585:165 236.89768:47 247.16272:86 301.14370:345 301.20032:17 301.24153:8 301.46427:24 302.68480:10 312.33253:49 312.37947:6 330.32032:18 3…
129	414.215	2.458	C20H31NO8	C/C=C(/C)\C(=O)O[C@@H]1CC[N+]2([C@@H]1C(=CC2)COC(=O)[C@@]([C@H](C)O)(C(C)(C)O)O)[O-]	NA	Echimidine N-oxide	[M+H]+	Annotated via MS2 searching of PIM MDAsEVs Samples in MSDIAL	1	TRUE	6.587	414.212	C20H31NO8	Alkaloids and derivatives	KDJGEXAPDZNXSD-KCFAIRMISA-N	C/C=C(/C)\C(=O)O[C@@H]1CC[N+]2([C@@H]1C(=CC2)COC(=O)[C@@]([C@H](C)O)(C(C)(C)O)O)[O-]	430	FALSE	TRUE	TRUE	Normalized unit: Intensity; Annotation method: MSMS-Public_all-pos-VS19_4	FALSE	FALSE	5292	0	0	0.84	1	0.866	0.866	1	1	1.835	196.65	MDA_sEVS_PQC_it1	414.21518:9417 415.21985:3059 416.22451:1003	70.06622:102 88.17457:19 88.22986:29 100.10966:138 100.14524:5 100.16254:6 102.12418:58 106.08410:102 106.11495:14 126.68696:15 163.11183:128 183.10006:9 237.90975:88 285.12578:142 287.89329:17 315.13774:173 315.19246:18 315.21283:9 322.18390:27 323.17735:204 323.24348:13 327.27915:67 356.22299:53 411.14313:22 414.21514:4719 414.30283:154 414.36454:21 414.41840:20 414.50179:56 414.55155:17 414.62…
130	415.211	20.428	null	null	NA	RIKEN P-VS1 ID-2808 from Mouse_Macrophage_WT_N_F1AA	[M+H]+	Annotated via MS2 searching of PIM MDAsEVs Samples in MSDIAL	0.31	TRUE	4.04	415.212	null	Unknown	null	null	430	FALSE	TRUE	TRUE	Normalized unit: Intensity; Annotation method: Msp20250805135626_NCDK_conventional_converted_dev_1	FALSE	FALSE	5317	0	0	0.98	0.777	0.863	0.869	2	0.5	1.384	5.87	MDA_sEVS_PQC_it4	415.21259:2003 416.21725:1212 417.22192:0	53.67611:5 69.03211:38 99.07796:151 99.11434:10 119.08485:931 119.11833:56 119.15585:7 119.30306:33 119.44462:9 119.46300:13 127.10431:60 129.05656:152 129.11583:7 131.04918:36 135.07950:288 135.12512:11 277.10345:76 303.14216:51 308.29454:95 315.07622:20 396.84251:87 396.88360:13 415.26997:81 415.32734:82 415.39642:6
131	415.211	23.025	null	null	NA	RIKEN P-VS1 ID-2808 from Mouse_Macrophage_WT_N_F1AA	[M+H]+	Annotated via MS2 searching of PIM MDAsEVs Samples in MSDIAL	0.23	TRUE	4.04	415.212	null	Unknown	null	null	430	FALSE	TRUE	TRUE	Normalized unit: Intensity; Annotation method: Msp20250805135626_NCDK_conventional_converted_dev_1	FALSE	FALSE	5318	0	0	0.99	0.732	0.751	0.817	1	0.25	1.192	7.27	MDA_sEVS_PQC_it5	415.21112:2594 416.21579:310 417.22046:0	53.19643:88 53.21100:16 66.31817:8 69.94887:5 89.05754:81 91.05231:26 97.12186:10 119.08482:585 119.36934:10 120.05402:25 135.07915:75 135.72671:18 282.31174:51 282.35360:9 303.14369:153 303.21353:7 362.10017:83 415.27789:27 415.32916:71
132	415.212	2.896	null	null	NA	RIKEN P-VS1 ID-2808 from Mouse_Macrophage_WT_N_F1AA	[M+H]+	Annotated via MS2 searching of PIM MDAsEVs Samples in MSDIAL	1	TRUE	4.04	415.212	null	Unknown	null	null	430	FALSE	TRUE	TRUE	Normalized unit: Intensity; Annotation method: Msp20250805135626_NCDK_conventional_converted_dev_1	FALSE	FALSE	5320	0	0	0.99	0.84	0.919	0.879	2	0.5	1.414	2535.82	MDA_sEVS_PQC_it1	415.21231:509614 416.21698:131184 417.22165:22621	69.03333:134 81.03231:75 91.59139:190 92.11451:17 111.04101:36 117.14729:19 117.18803:28 118.40746:41 119.06027:245 119.08502:2696 119.13857:41 119.20327:25 119.29749:51 119.64462:27 119.67148:8 120.08740:14 129.05443:214 129.09567:10 129.11582:6 133.06697:73 135.07830:361 135.13353:7 139.04612:176 147.06488:282 147.57256:8 203.10505:56 204.68415:21 212.72747:35 213.09552:74 268.12575:213 268.176…
133	420.332	8.627	null	null	NA	RIKEN P-VS1 ID-2880 from Mouse_Muscle_WT_CTX0_Ctr	[M+H]+	Annotated via MS2 searching of PIM MDAsEVs Samples in MSDIAL	1	TRUE	6.23	420.335	null	Unknown	null	null	430	FALSE	TRUE	TRUE	Normalized unit: Intensity; Annotation method: Msp20250805135626_NCDK_conventional_converted_dev_1	FALSE	FALSE	5404	0	0	0.88	0.909	0.837	0.866	1	1	1.645	358.96	MDA_sEVS_PQC_it4	420.33228:81161 421.33694:22414 422.34161:3641	57.07012:513 57.09621:27 64.19499:19 72.04506:164 72.08487:11 73.16963:26 74.09577:83 74.11582:8 74.53295:7 85.18668:6 88.11019:233 88.16314:7 89.00128:39 102.12889:57 115.88700:43 118.12063:111 141.12650:144 141.17850:5 169.96630:162 170.02828:7 171.13768:2444 171.22991:51 171.27064:35 171.35224:24 171.65543:6 171.99107:20 172.39955:41 172.79016:11 176.96643:145 202.96630:78 225.12711:147 225.15…
134	422.324	13.184	C26H40N5	N=1C=NC2=C(C1N)N(C=[N+]2C)CC=C(C)CCC=C(C)CCC3C(=C)CCCC3(C)C	NA	AgelasineE/F	[M]+	Annotated via MS2 searching of PIM MDAsEVs Samples in MSDIAL	0.92	TRUE	-1	422.328	C26H40N5	Diterpenoids	PPCBHTAMQFLZHZ-NKVRVIBCSA-N	N=1C=NC2=C(C1N)N(C=[N+]2C)CC=C(C)CCC=C(C)CCC3C(=C)CCCC3(C)C	430	FALSE	TRUE	TRUE	Normalized unit: Intensity; Annotation method: MSMS-Public_all-pos-VS19_4	FALSE	FALSE	5434	0	0	0.83	0.497	0.917	0.791	2	0.11	1.122	25.29	MDA_sEVS_PQC_it5	422.32471:3274 423.32937:671 424.33404:0	71.12795:36 71.33824:40 71.34979:6 88.11349:193 88.15253:6 129.12412:120 129.15117:12 163.03878:120 223.06003:64 243.13360:26 250.98507:51 422.32411:604 422.40231:39 422.88738:16 423.05879:29 423.11499:5 423.32724:195 423.39506:17 424.07893:26
135	422.325	9.92	C26H40N5	N=1C=NC2=C(C1N)N(C=[N+]2C)CC=C(C)CCC=C(C)CCC3C(=C)CCCC3(C)C	NA	AgelasineE/F	[M]+	Annotated via MS2 searching of PIM MDAsEVs Samples in MSDIAL	1	TRUE	-1	422.328	C26H40N5	Diterpenoids	PPCBHTAMQFLZHZ-NKVRVIBCSA-N	N=1C=NC2=C(C1N)N(C=[N+]2C)CC=C(C)CCC=C(C)CCC3C(=C)CCCC3(C)C	430	FALSE	TRUE	TRUE	Normalized unit: Intensity; Annotation method: MSMS-Public_all-pos-VS19_4	FALSE	FALSE	5435	0	0	0.82	0.486	0.93	0.682	2	0.11	1.076	48.64	MDA_sEVS_PQC_it4	422.32471:5621 423.32937:1778 424.33404:0	57.03081:40 57.06995:34 76.19070:7 81.07025:217 81.11270:8 85.09866:128 85.12078:17 100.07385:111 109.02339:104 109.05703:6 117.29947:29 127.11218:58 136.11477:164 162.81031:8 202.85455:22 294.07667:10 313.27350:183 313.32274:12 329.27783:52 338.44041:41 387.29994:78 404.35014:62 404.61630:6 422.32366:1628 422.41793:25 422.44832:10 422.58212:54 422.60308:68 422.86577:19 422.92971:18 423.02416:34 …
136	422.361	13.575	C24H49NO3	O=C(NC(CO)C(O)CCCCCCCCC)CCCCCCCCCCC	NA	low score: Cer 24:0;O2|Cer 12:0;O2/12:0	[M+Na]+	Annotated via MS2 searching of PIM MDAsEVs Samples in MSDIAL	1	TRUE	7.294	422.361	C24H49NO3	Cer_NDS	ANCMZXIAUMGSDQ-UHFFFAOYSA-N	O=C(NC(CO)C(O)CCCCCCCCC)CCCCCCCCCCC	530	FALSE	TRUE	FALSE	Normalized unit: Intensity; Annotation method: Msp20250805135626_NCDK_conventional_converted_dev_1	FALSE	FALSE	5440	0	0	1	0.881	0.808	0.857	1	0.5	1.548	72.62	MDA_sEVS_PQC_it3	422.36002:5788 423.36468:1652 424.36935:758	95.08511:85 112.16599:16 122.02093:11 138.13937:36 149.02279:164 160.11831:44 163.03937:79 163.09581:100 211.12534:97 257.12897:6 262.97520:73 339.34605:135 418.61891:31 422.31152:33 422.35944:1373 422.43452:146 422.60285:15 422.69918:35 422.83693:18 422.97270:28 423.15765:37 423.17914:16 423.35667:114 423.42851:20 423.54226:54 423.59163:21
137	423.143	5.785	C22H24O7	COC1=C(C(=CC(=C1)O)C)C(=O)OC2(C)C(O)CC\3=C(COC(=C3)\C=C\C)/C2=O	NA	NCGC00381437-01_C22H24O7_6-Hydroxy-7-methyl-8-oxo-3-[(1E)-1-propen-1-yl]-5,6,7,8-tetrahydro-1H-isochromen-7-yl 4-hydroxy-2-methoxy-6-methylbenzoate	[M+Na]+	Annotated via MS2 searching of PIM MDAsEVs Samples in MSDIAL	0.77	TRUE	-1	423.141	C22H24O7	Azaphilones	KFFKMHLZUAKCOH-AATRIKPKSA-N	COC1=C(C(=CC(=C1)O)C)C(=O)OC2(C)C(O)CC\3=C(COC(=C3)\C=C\C)/C2=O	430	FALSE	TRUE	TRUE	Normalized unit: Intensity; Annotation method: MSMS-Public_all-pos-VS19_4	FALSE	FALSE	5449	0	0	0.9	0.61	0.847	0.823	1	0.08	1.17	810.32	MDA_sEVS_PQC_it2	423.14368:3126 424.14834:862 425.15301:0	76.41443:33 85.07266:76 85.28564:5 100.11395:152 100.13842:21 116.13829:72 116.16053:9 122.92403:5 149.02075:110 167.03502:198 167.07290:13 167.10506:9 188.26807:17 235.11839:109 286.17794:140 286.21174:23 329.19811:47 329.58518:15 329.69567:31 330.23898:100 343.60640:24 343.70254:8 344.22661:61 405.33375:190 405.40619:7 415.89000:5 423.14231:1109 423.25222:29 423.35676:44 423.37915:25 423.49835:…
138	423.143	7.308	C22H24O7	COC1=C(C(=CC(=C1)O)C)C(=O)OC2(C)C(O)CC\3=C(COC(=C3)\C=C\C)/C2=O	NA	NCGC00381437-01_C22H24O7_6-Hydroxy-7-methyl-8-oxo-3-[(1E)-1-propen-1-yl]-5,6,7,8-tetrahydro-1H-isochromen-7-yl 4-hydroxy-2-methoxy-6-methylbenzoate	[M+Na]+	Annotated via MS2 searching of PIM MDAsEVs Samples in MSDIAL	1	TRUE	-1	423.141	C22H24O7	Azaphilones	KFFKMHLZUAKCOH-AATRIKPKSA-N	COC1=C(C(=CC(=C1)O)C)C(=O)OC2(C)C(O)CC\3=C(COC(=C3)\C=C\C)/C2=O	430	FALSE	TRUE	TRUE	Normalized unit: Intensity; Annotation method: MSMS-Public_all-pos-VS19_4	FALSE	FALSE	5450	0	0	0.84	0.457	0.665	0.823	1	0.08	1.067	878.11	MDA_sEVS_PQC_it2	423.14435:3673 424.14902:763 425.15368:0	90.06151:51 112.11888:163 118.67469:33 132.08015:73 150.02363:71 150.30313:19 150.31585:6 159.11607:8 174.12713:747 174.18785:15 174.63162:34 236.14451:209 236.18928:11 236.22854:6 290.78173:5 310.99597:37 328.25589:20 345.26986:46 353.58206:39 353.60805:20 378.58350:11 405.07984:42 405.84841:185 405.93563:7 408.12075:337 408.18931:11 408.30811:23 409.09799:25 422.46067:26 423.14228:988 423.24293…
139	423.309	9.768	C23H44O5	O=C(OCC(OC(=O)CCCCCCC)CO)CCCCCCCCCCC	NA	DG 20:0	[M+Na]+	Annotated via MS2 searching of PIM MDAsEVs Samples in MSDIAL	1	TRUE	7.461	423.308	C23H44O5	DG	PSEZJJPEDCDLIP-UHFFFAOYSA-N	O=C(OCC(OC(=O)CCCCCCC)CO)CCCCCCCCCCC	420	FALSE	TRUE	TRUE	Normalized unit: Intensity; Annotation method: Msp20250805135626_NCDK_conventional_converted_dev_1	FALSE	FALSE	5455	0	0	0.97	0.867	0.807	0.866	1	1	1.859	78.26	MDA_sEVS_PQC_it5	423.30927:6179 424.31393:1815 425.31860:0	75.04341:621 75.08383:31 83.08572:51 85.09874:107 86.30422:42 131.06838:135 131.10803:12 133.09734:62 142.09337:79 146.11414:51 168.10910:40 174.61330:21 191.08615:76 191.11125:17 240.23641:73 302.02588:158 302.10334:7 314.27539:71 315.31687:22 329.31600:66 405.35161:66 423.09986:18 423.25578:319 423.30858:2845 423.40672:59 423.47785:5 423.64294:64 423.69839:20 423.85304:11 423.88453:39 424.04005…
140	427.303	9.064	C20H38N6O4	CC(C)C[C@H](N=C(C)O)C(O)=N[C@@H](CC(C)C)C(O)=N[C@H](CCCNC(N)=N)C=O	NA	Leupeptin; LC-ESI-QTOF; MS2; CE	[M+H]+	Annotated via MS2 searching of PIM MDAsEVs Samples in MSDIAL	1	TRUE	-1	427.303	C20H38N6O4	Dipeptides	GDBQQVLCIARPGH-IKGGRYGDSA-N	CC(C)C[C@H](N=C(C)O)C(O)=N[C@@H](CC(C)C)C(O)=N[C@H](CCCNC(N)=N)C=O	430	FALSE	TRUE	TRUE	Normalized unit: Intensity; Annotation method: MSMS-Pos-MassBank (1)_3	FALSE	FALSE	5601	0	0	1	0.944	0.938	0.888	1	0.5	1.604	246.67	MDA_sEVS_PQC_it1	427.30316:20303 428.30783:4507 429.31250:1083	57.18503:11 57.52816:19 59.06013:136 59.08214:13 86.81270:29 88.11117:214 88.27845:42 102.12614:443 102.16257:30 102.17805:14 102.19113:11 102.32697:6 102.74036:10 119.08694:77 159.11749:119 159.16418:8 226.01909:41 227.66371:22 250.98507:156 269.00010:34 269.30970:41 295.25104:5 365.34428:109 391.81471:92 391.90703:6 409.33191:117 424.13934:9 424.22774:66 427.30311:6197 427.40271:98 427.44654:63…
141	427.304	9.35	C20H38N6O4	CC(C)C[C@H](N=C(C)O)C(O)=N[C@@H](CC(C)C)C(O)=N[C@H](CCCNC(N)=N)C=O	NA	Leupeptin; LC-ESI-QTOF; MS2; CE	[M+H]+	Annotated via MS2 searching of PIM MDAsEVs Samples in MSDIAL	1	TRUE	-1	427.303	C20H38N6O4	Dipeptides	GDBQQVLCIARPGH-IKGGRYGDSA-N	CC(C)C[C@H](N=C(C)O)C(O)=N[C@@H](CC(C)C)C(O)=N[C@H](CCCNC(N)=N)C=O	430	FALSE	TRUE	TRUE	Normalized unit: Intensity; Annotation method: MSMS-Pos-MassBank (1)_3	FALSE	FALSE	5603	0	0	0.98	0.944	0.938	0.888	1	0.5	1.597	2074.23	MDA_sEVS_PQC_it1	427.30368:154409 428.30835:37310 429.31302:6283	58.23866:50 59.04971:210 59.07856:8 59.21231:41 76.04070:161 100.11429:16 105.06838:178 105.10649:7 107.08232:121 111.46776:22 115.05850:174 115.10434:11 125.71980:24 169.11916:117 169.64453:6 223.97921:145 224.03525:6 235.20573:147 235.25275:13 250.97948:117 252.05966:19 269.97944:20 324.32483:450 324.40436:11 324.93090:21 334.24289:132 334.51219:37 335.14069:10 369.09619:67 396.27677:83 424.062…
142	431.179	13.516	null	null	NA	RIKEN P-VS1 ID-3047 from Cell_C2C12_WT_N_4h50AA	[M+H]+	Annotated via MS2 searching of PIM MDAsEVs Samples in MSDIAL	1	TRUE	7.7	431.179	null	Unknown	null	null	430	FALSE	TRUE	TRUE	Normalized unit: Intensity; Annotation method: Msp20250805135626_NCDK_conventional_converted_dev_1	FALSE	FALSE	5687	0	0	1	0.708	0.985	0.714	1	0.17	1.148	2860.84	MDA_sEVS_PQC_it1	431.17908:19681 432.18374:6142 433.18841:1509	59.30296:54 99.50619:14 101.06035:174 101.10804:6 178.57639:13 242.73476:12 266.90325:27 285.48716:6 311.28827:37 319.54261:28 368.65631:17 372.87227:97 375.28863:114 390.87486:46 390.89879:16 391.53421:8 413.32049:58 415.14203:150 415.21329:21 415.38692:19 415.74245:33 416.15345:147 416.20100:15 416.46906:37 416.49729:8 416.90397:12 418.47582:30 427.88934:6 428.00222:32 429.07023:19 431.17850:91…
143	431.392	9.48	null	null	NA	RIKEN P-VS1 ID-3060 from Mouse_Brain_WT_N_F1AA	[M+H]+	Annotated via MS2 searching of PIM MDAsEVs Samples in MSDIAL	1	TRUE	6.71	431.393	null	Unknown	null	null	430	FALSE	TRUE	TRUE	Normalized unit: Intensity; Annotation method: Msp20250805135626_NCDK_conventional_converted_dev_1	FALSE	FALSE	5704	0	0	0.98	0.738	0.79	0.82	2	0.29	1.216	174.89	MDA_sEVS_PQC_it1	431.39212:13500 432.39679:4217 433.40146:853	57.03227:32 57.06872:123 63.09838:852 63.13171:44 63.25906:13 63.45503:16 72.04425:129 72.06730:9 72.08198:11 75.02412:38 81.07045:132 81.10345:5 83.08488:94 85.02870:2509 85.09740:17 85.13253:13 85.15812:27 85.17717:16 85.19633:16 85.26310:15 85.27862:18 85.32086:17 85.36234:11 85.86480:20 85.89043:42 86.28187:12 87.94740:23 88.00298:22 89.05681:39 109.09664:87 119.08502:299 119.28595:28 123.116…
144	432.239	2.898	null	null	NA	RIKEN P-VS1 ID-3065 from Mouse_Macrophage_WT_N_F1AA	[M+H]+	Annotated via MS2 searching of PIM MDAsEVs Samples in MSDIAL	1	TRUE	4.05	432.239	null	Unknown	null	null	430	FALSE	TRUE	TRUE	Normalized unit: Intensity; Annotation method: Msp20250805135626_NCDK_conventional_converted_dev_1	FALSE	FALSE	5711	0	0	1	0.727	0.92	0.793	2	0.11	1.137	2965.82	MDA_sEVS_PQC_it1	432.23889:566997 433.24356:149843 434.24823:26660	56.72577:10 57.03353:171 57.07271:5 69.03272:502 69.07174:14 82.03403:69 89.05896:86 89.07649:25 91.03609:67 91.24463:43 103.03846:162 107.08358:158 107.12938:12 119.08531:2814 119.13294:56 119.17274:15 119.22945:41 119.27683:38 119.39097:67 119.42487:22 119.46786:13 119.48632:13 119.51767:9 119.55815:41 119.67180:31 120.46741:6 123.07974:91 123.10137:17 129.05340:119 129.08453:12 129.40298:8 133…
145	437.193	2.891	C24H30O6	CCC(C)\C=C(C)\C=C\C1=C\C/2=C/C(=O)C3(C)OC(C)(O)C(C3C2=C\O1)C(=O)OC	NA	NCGC00381156-01_C24H30O6_Methyl 3-[(1E,3E)-3,5-dimethyl-1,3-heptadien-1-yl]-8-hydroxy-6a,8-dimethyl-6-oxo-6a,8,9,9a-tetrahydro-6H-furo[2,3-h]isochromene-9-carboxylate	[M+Na]+	Annotated via MS2 searching of PIM MDAsEVs Samples in MSDIAL	0.62	TRUE	-1	437.193	C24H30O6	Cyclohexenones	VYXBNIDRQOAAHX-RQADFKIXSA-N	CCC(C)\C=C(C)\C=C\C1=C\C/2=C/C(=O)C3(C)OC(C)(O)C(C3C2=C\O1)C(=O)OC	430	FALSE	TRUE	TRUE	Normalized unit: Intensity; Annotation method: MSMS-Public_all-pos-VS19_4	FALSE	FALSE	5789	0	0	0.97	0.883	0.938	0.83	1	0.14	1.322	49.98	MDA_sEVS_PQC_it1	437.19220:8214 438.19687:1828 439.20154:0	62.56503:5 88.11080:125 116.52032:7 133.10218:106 147.02757:92 252.73441:26 261.08890:217 261.15935:10 280.88376:38 280.90792:22 357.88978:51 358.86284:78 376.87013:96 377.15924:9 377.29399:50 434.59614:30 434.83360:24 435.53886:25 437.19333:5028 437.32644:30 437.44745:22 437.49472:62 437.55552:17 437.59039:25 437.64304:35 437.67943:51 437.70778:29 437.79262:59 437.83820:13 437.88878:11 437.91666…
146	447.347	15.892	C28H46O4	CC(C)CCCCCCCOC(=O)C1=C(C=CC=C1)C(=O)OCCCCCCCC(C)C	NA	Diisodecyl phthalate (also known as the production of plastic)	[M+H]+	Annotated via MS2 searching of PIM MDAsEVs Samples in MSDIAL	0.92	TRUE	8.234	447.347	C28H46O4	Others	ZVFDTKUVRCTHQE-UHFFFAOYSA-N	CC(C)CCCCCCCOC(=O)C1=C(C=CC=C1)C(=O)OCCCCCCCC(C)C	430	FALSE	TRUE	TRUE	Normalized unit: Intensity; Annotation method: Msp20250805135626_NCDK_conventional_converted_dev_1	FALSE	FALSE	6049	0	0	0.98	0.92	0.894	0.945	3	0.75	1.765	39.06	MDA_sEVS_PQC_it2	447.34796:5665 448.35263:1036 449.35730:0	57.06873:103 71.08517:801 71.11545:38 71.12680:18 71.14287:8 71.16874:8 71.28852:23 79.80457:38 85.10092:825 141.40000:35 149.02314:2238 149.09785:36 149.17563:45 149.32733:73 149.50298:10 149.51989:36 149.60448:6 150.12255:83 150.14571:15 154.01529:12 166.98211:64 167.03150:479 207.10631:72 207.13446:12 221.15700:71 331.80981:12 418.90881:8 429.14078:131 429.20595:11 447.34776:75 447.36852:82
147	447.348	15.274	C28H46O4	CC(C)CCCCCCCOC(=O)C1=C(C=CC=C1)C(=O)OCCCCCCCC(C)C	NA	Diisodecyl phthalate (also known as the production of plastic)	[M+H]+	Annotated via MS2 searching of PIM MDAsEVs Samples in MSDIAL	0.23	TRUE	8.234	447.347	C28H46O4	Others	ZVFDTKUVRCTHQE-UHFFFAOYSA-N	CC(C)CCCCCCCOC(=O)C1=C(C=CC=C1)C(=O)OCCCCCCCC(C)C	430	FALSE	TRUE	TRUE	Normalized unit: Intensity; Annotation method: Msp20250805135626_NCDK_conventional_converted_dev_1	FALSE	FALSE	6050	0	0	0.96	0.857	0.818	0.94	3	0.75	1.724	19.22	MDA_sEVS_PQC_it3	447.34833:5280 448.35300:1800 449.35766:0	57.06927:159 57.35523:19 71.08549:740 71.13682:5 71.21705:9 71.33238:20 71.37414:36 71.42299:20 81.06972:140 81.09414:24 81.11594:5 84.77876:19 85.09987:782 85.14590:15 85.15811:29 85.40704:36 86.62924:32 111.09317:212 111.14324:6 137.13417:109 140.18934:16 149.02341:1046 149.08483:43 149.14389:17 167.06085:11 203.85496:20 255.05207:89 255.09750:11 356.28800:69 356.34289:11 359.21295:100 359.2689…
148	453.168	2.881	C22H28O10	O=C1C=C(OC=2C=C3OC(CC3=C(OC)C12)C(OC4OC(CO)C(O)C(O)C4O)(C)C)C	NA	5-O-methylvisammioside	[M+H]+	Annotated via MS2 searching of PIM MDAsEVs Samples in MSDIAL	0.54	TRUE	4.97	453.17	C22H28O10	Furanochromones	QVGFPTYGKPLXPK-OOBAEQHESA-N	O=C1C=C(OC=2C=C3OC(CC3=C(OC)C12)C(OC4OC(CO)C(O)C(O)C4O)(C)C)C	430	FALSE	TRUE	TRUE	Normalized unit: Intensity; Annotation method: MSMS-Public_all-pos-VS19_4	FALSE	FALSE	6178	0	0	0.91	0.516	0.682	0.866	1	1	1.723	1515.19	MDA_sEVS_PQC_it2	453.16779:6544 454.17245:1410 455.17712:533	52.67555:101 52.69941:8 59.06070:172 59.08356:7 59.10730:12 60.07963:104 75.04213:94 102.12712:3247 102.17842:64 102.19053:23 102.23597:29 102.33582:24 102.48791:10 102.84557:44 102.99970:22 103.23500:63 127.50507:5 194.88415:5 209.14665:114 265.00623:21 274.79002:34 317.80853:29 319.23951:13 344.13261:83 370.33243:7 376.87397:141 376.91889:37 394.85025:16 395.06323:13 395.52399:42 397.29700:9 41…
149	457.113	6.882	C21H22O10	O=C1C2=C(O)C=C(OC3OC(CO)C(O)C(O)C3O)C=C2OC(C4=CC=C(O)C=C4)C1	NA	Naringenin-7-O-beta-D-glucoside	[M+Na]+	Annotated via MS2 searching of PIM MDAsEVs Samples in MSDIAL	1	TRUE	4.09	457.11	C21H22O10	Flavonoid-7-O-glycosides	DLIKSSGEMUFQOK-SFTVRKLSSA-N	O=C1C2=C(O)C=C(OC3OC(CO)C(O)C(O)C3O)C=C2OC(C4=CC=C(O)C=C4)C1	430	FALSE	TRUE	TRUE	Normalized unit: Intensity; Annotation method: MSMS-Public_all-pos-VS19_4	FALSE	FALSE	6303	0	0	0.87	0.816	0.818	0.866	1	1	1.797	953.81	MDA_sEVS_PQC_it3	457.11267:5598 458.11734:1422 459.12201:0	59.06011:296 59.08659:17 86.09869:19 88.11253:304 88.14693:9 88.16157:7 93.12733:11 100.10998:188 100.15224:8 105.06956:180 105.10045:8 118.11952:153 119.12725:46 134.11783:890 134.16250:30 134.49535:24 135.11857:188 135.17803:6 162.71333:11 229.04091:96 229.11910:5 258.68342:33 289.15770:149 289.35912:46 290.15337:148 290.20410:10 300.02506:23 344.94795:30 375.34336:25 412.68041:18 438.47366:45 …
150	458.348	6.996	null	null	NA	RIKEN P-VS1 ID-3577 from Mouse_Aorta_WT_N_Ctr	[M+H]+	Annotated via MS2 searching of PIM MDAsEVs Samples in MSDIAL	1	TRUE	5.77	458.345	null	Unknown	null	null	430	FALSE	TRUE	TRUE	Normalized unit: Intensity; Annotation method: Msp20250805135626_NCDK_conventional_converted_dev_1	FALSE	FALSE	6328	0	0	0.87	0.68	0.803	0.823	11	0.52	1.298	292.92	MDA_sEVS_PQC_it2	458.34787:28977 459.35254:7982 460.35721:1726	57.07134:260 57.11868:12 57.20084:9 60.08072:65 61.08181:63 65.69421:5 71.08535:156 71.10746:8 72.04247:65 85.10123:397 85.15790:9 88.11177:971 88.27067:30 88.29443:24 88.57107:5 89.05958:1115 89.09872:46 89.10890:33 89.16767:14 93.06370:108 108.36770:6 121.06554:292 121.10198:26 121.39507:26 121.59329:37 123.07950:58 130.68044:10 133.08475:342 133.38656:12 134.98680:42 135.11971:199 135.18184:11…
151	463.426	15.176	null	null	NA	RIKEN P-VS1 ID-3696 from Mouse_Feces_WT_N_Ctr	[M+H]+	Annotated via MS2 searching of PIM MDAsEVs Samples in MSDIAL	0.85	TRUE	8.06	463.428	null	Unknown	null	null	430	FALSE	TRUE	TRUE	Normalized unit: Intensity; Annotation method: Msp20250805135626_NCDK_conventional_converted_dev_1	FALSE	FALSE	6412	0	0	0.96	0.55	0.721	0.776	2	0.67	1.361	39.02	MDA_sEVS_PQC_it4	463.42624:4408 464.43091:0 465.43557:0	56.04890:162 56.07632:7 59.05756:96 74.09624:2398 74.17270:20 74.20302:23 74.23624:7 74.26375:29 74.29596:13 74.41309:9 74.42890:26 74.43904:24 74.57232:13 88.11166:174 99.09229:155 99.13744:7 100.24767:19 100.39033:9 107.22939:7 112.01293:168 112.06347:11 144.13630:193 144.18196:10 226.21304:32 229.72629:163 256.26079:283 256.30794:12 257.32350:30 257.57263:24 261.10180:77 273.67368:29 281.27820…
152	466.329	10.286	C23H48NO6P	O=P(O)(OCCN)OCC(O)COC=CCCCCCCCCCCCCCCCC	NA	LPE P-18:0	[M+H]+	Annotated via MS2 searching of PIM MDAsEVs Samples in MSDIAL	0.92	TRUE	6.709	466.329	C23H48NO6P	EtherLPE	KACDZDULGKPXHT-UHFFFAOYSA-N	O=P(O)(OCCN)OCC(O)COC=CCCCCCCCCCCCCCCCC	410	FALSE	TRUE	TRUE	Normalized unit: Intensity; Annotation method: Msp20250805135626_NCDK_conventional_converted_dev_1	FALSE	FALSE	6476	0	0	0.98	0.744	0.787	0.898	3	2	2.488	239.35	MDA_sEVS_PQC_it1	466.33020:15122 467.33487:4159 468.33954:4399	59.06051:404 60.08034:58 62.06167:16 67.13154:26 69.06880:174 69.10409:10 81.72643:5 83.08376:143 89.05844:327 89.09930:12 100.07332:219 117.06540:152 117.09749:11 142.01796:178 142.07050:7 151.33962:15 151.36940:12 155.01171:73 155.35708:47 155.77673:22 206.23444:16 216.16848:90 239.15046:57 239.21885:16 239.38048:32 245.06297:7 270.31792:32 294.31527:1157 294.51528:18 294.62773:17 294.66901:27 …
153	468.309	5.863	C22H46NO7P	O=C(OCC(O)COP(=O)([O-])OCC[N+](C)(C)C)CCCCCCCCCCCCC	NA	LPC 14:0/0:0	[M+H]+	Annotated via MS2 searching of PIM MDAsEVs Samples in MSDIAL	0.77	TRUE	5.447	468.308	C22H46NO7P	LPC	VXUOFDJKYGDUJI-UHFFFAOYSA-N	O=C(OCC(O)COP(=O)([O-])OCC[N+](C)(C)C)CCCCCCCCCCCCC	410	FALSE	TRUE	TRUE	Normalized unit: Intensity; Annotation method: Msp20250805135626_NCDK_conventional_converted_dev_1	FALSE	FALSE	6503	0	0	0.88	0.511	0.651	0.943	3	2	2.377	392.53	MDA_sEVS_PQC_it5	468.31107:1214 469.31573:520 470.32040:340	72.07975:107 72.11709:11 86.09600:271 88.10896:187 88.14532:9 89.05860:80 103.13164:46 103.31544:15 104.10731:733 104.18936:7 116.10522:84 118.12295:578 118.17795:17 131.11883:129 131.15295:14 132.13977:461 132.18306:24 132.27055:16 133.07918:44 177.11577:78 184.07370:555 184.14450:6 184.19690:24 195.11932:164 195.17017:14 198.11183:73 213.18188:154 213.22695:15 274.83632:42 274.99086:13 283.1782…
154	468.441	17.783	C29H59NO4	O=C(NC(CO)C(O)CCCCCCCCC)C(O)CCCCCCCCCCCCCCC	NA	low score: Cer 29:0;O3|Cer 12:0;O2/17:0;O	[M+H-H2O]+	Annotated via MS2 searching of PIM MDAsEVs Samples in MSDIAL	0.77	TRUE	7.863	468.441	C29H59NO4	Cer_HDS	GWOYPGAFRAIZAB-UHFFFAOYSA-N	O=C(NC(CO)C(O)CCCCCCCCC)C(O)CCCCCCCCCCCCCCC	530	FALSE	TRUE	FALSE	Normalized unit: Intensity; Annotation method: Msp20250805135626_NCDK_conventional_converted_dev_1	FALSE	FALSE	6510	0	0	1	0.375	0.775	0.772	1	0.25	1.238	30.76	MDA_sEVS_PQC_it3	468.44104:2708 469.44571:1297 470.45038:465	60.07776:203 69.00041:19 75.56419:10 88.11014:107 89.06097:253 89.10090:16 89.11314:97 103.13079:90 118.12202:169 132.13905:124 133.08711:103 133.11927:5 149.10089:5 169.15686:40 183.17162:144 183.24415:5 190.91341:8 311.29473:107 328.31998:88 367.86325:17 368.35209:235 368.65046:11 448.95757:6 455.78341:12 468.44325:836 468.50792:36 468.54842:17 468.63927:86 468.75051:13 468.86283:18 469.16260:4…
155	471.131	1.76	C22H24O10	O=C1C2=C(O)C=C(OC3OC(CO)C(O)C(O)C3O)C=C2OC(C4=CC=C(OC)C=C4)C1	NA	Isosakuranin	[M+Na]+	Annotated via MS2 searching of PIM MDAsEVs Samples in MSDIAL	1	TRUE	4.72	471.13	C22H24O10	Flavonoid-7-O-glycosides	KEEWIHDTSNESJZ-ZJHVPRRPSA-N	O=C1C2=C(O)C=C(OC3OC(CO)C(O)C(O)C3O)C=C2OC(C4=CC=C(OC)C=C4)C1	430	FALSE	TRUE	TRUE	Normalized unit: Intensity; Annotation method: MSMS-Public_all-pos-VS19_4	FALSE	FALSE	6561	0	0	1	0.549	0.672	0.866	1	1	1.775	1120.08	MDA_sEVS_PQC_it3	471.13016:6056 472.13483:1121 473.13949:480	85.80504:41 86.09542:46 130.20979:5 130.25521:18 134.11713:2947 134.17051:54 134.19059:26 134.22665:19 134.29395:60 134.31523:54 134.41103:16 135.12013:124 135.16560:8 135.50676:38 161.13019:121 161.16414:6 163.31428:30 172.12710:26 172.14151:10 193.08027:96 297.16510:32 311.13504:79 326.02416:31 339.22241:122 339.28742:13 370.96482:5 392.17369:90 392.22943:6 412.85920:218 412.96837:5 413.00365:5…
156	478.293	6.87	C23H44NO7P	O=C(OCC(O)COP(=O)(O)OCCN)CCCCCCCC=CCC=CCCCCC	NA	LPE 18:2	[M+H]+	Annotated via MS2 searching of PIM MDAsEVs Samples in MSDIAL	0.38	TRUE	5.89	478.293	C23H44NO7P	LPE	DBHKHNGBVGWQJE-UHFFFAOYSA-N	O=C(OCC(O)COP(=O)(O)OCCN)CCCCCCCC=CCC=CCCCCC	410	FALSE	TRUE	TRUE	Normalized unit: Intensity; Annotation method: Msp20250805135626_NCDK_conventional_converted_dev_1	FALSE	FALSE	6713	0	0	0.96	0.819	0.817	0.86	1	2	2.486	151.7	MDA_sEVS_PQC_it4	478.29141:2957 479.29608:1023 480.30075:0	69.06783:134 88.07637:199 88.11124:704 88.16401:11 88.37136:11 88.45722:36 89.44618:16 96.01494:22 105.14094:14 214.12135:5 264.50058:21 269.32561:6 297.18514:31 317.26467:5 324.74979:33 337.27244:1894 337.36161:83 337.47304:18 337.52387:8 337.68378:16 338.78940:25 344.21509:85 374.58600:103 387.20971:46 389.94151:11 392.14580:74 392.16686:38 392.19739:6 443.31752:90 460.26300:60 478.29953:20 478…
157	479.262	4.245	C26H38O8	O=C(OC1C(OC(=O)C(C)C)C2(OC3(COC(=O)C3)CCC2(C)C4CCCC5(OC5)C14C)C)C	NA	(2R,4'aR,5'S,6'R,6'aS,10'aR,10'bR)-6'-(acetyloxy)-4'a,6'a,10'b-trimethyl-5''-oxo-decahydro-1'H-dispiro[oxirane-2,7'-naphtho[2,1-b]pyran-3',3''-oxolane]-5'-yl 2-methylpropanoate	[M+H]+	Annotated via MS2 searching of PIM MDAsEVs Samples in MSDIAL	1	TRUE	5.684	479.264	C26H38O8	Naphthopyrans	NLLJGJGLOHFJMI-FDPZVKDNSA-N	O=C(OC1C(OC(=O)C(C)C)C2(OC3(COC(=O)C3)CCC2(C)C4CCCC5(OC5)C14C)C)C	430	FALSE	TRUE	TRUE	Normalized unit: Intensity; Annotation method: MSMS-Public_all-pos-VS19_4	FALSE	FALSE	6790	0	0	0.96	0.494	0.905	0.627	1	0.03	1.072	53.98	MDA_sEVS_PQC_it2	479.26260:3185 480.26727:828 481.27194:387	55.05409:147 55.08198:9 55.14284:49 88.11219:301 88.15498:16 88.80917:19 109.10138:120 109.14665:5 121.62389:5 179.10215:28 243.20491:155 243.24714:14 243.27511:5 258.37816:5 295.54830:52 295.56682:15 311.12950:15 325.72543:5 329.80777:49 354.16009:80 401.84657:80 401.90246:9 462.21537:45 475.65428:27 476.05652:20 479.25989:1689 479.38993:16 479.53686:11 479.58767:18 479.85193:9 479.88242:27 479.…
158	480.158	8.111	null	null	NA	RIKEN P-VS1 ID-3922 from Mouse_Macrophage_WT_N_F1AA	[M+H]+	Annotated via MS2 searching of PIM MDAsEVs Samples in MSDIAL	0.85	TRUE	6.05	480.155	null	Unknown	null	null	430	FALSE	TRUE	TRUE	Normalized unit: Intensity; Annotation method: Msp20250805135626_NCDK_conventional_converted_dev_1	FALSE	FALSE	6813	0	0	0.88	0.637	0.632	0.883	4	0.8	1.444	78.89	MDA_sEVS_PQC_it4	480.15714:10048 481.16180:5464 482.16647:0	55.58093:10 59.06005:181 59.08328:13 67.05331:65 67.07185:9 69.07041:272 69.10272:10 71.08547:324 73.04675:438 73.08003:15 73.09239:20 73.13527:24 74.18202:15 74.26218:18 78.01143:125 79.05408:64 81.06925:150 81.16263:64 81.18122:10 83.08410:239 83.13075:8 83.27506:21 83.28532:6 88.11369:194 88.15487:9 95.08293:177 97.09995:389 97.13310:20 97.14917:13 102.12720:97 102.15894:8 107.08175:103 107.13…
159	480.309	8.088	C23H46NO7P	O=C(OCC(O)COP(=O)(O)OCCN)CCCCCCCC=CCCCCCCCC	NA	LPE 18:1	[M+H]+	Annotated via MS2 searching of PIM MDAsEVs Samples in MSDIAL	0.92	TRUE	6.366	480.308	C23H46NO7P	LPE	PYVRVRFVLRNJLY-UHFFFAOYSA-N	O=C(OCC(O)COP(=O)(O)OCCN)CCCCCCCC=CCCCCCCCC	410	FALSE	TRUE	TRUE	Normalized unit: Intensity; Annotation method: Msp20250805135626_NCDK_conventional_converted_dev_1	FALSE	FALSE	6816	0	0	1	0.995	0.866	0.86	1	2	2.553	319.61	MDA_sEVS_PQC_it1	480.30838:29368 481.31305:7104 482.31772:1452	57.03227:548 57.06909:148 57.09347:56 57.09882:31 62.06012:74 69.07053:623 69.09461:46 69.10713:24 70.15276:12 71.08432:333 71.39357:15 74.09442:82 75.09855:57 81.06838:102 81.10394:6 81.11907:33 83.04735:95 83.38959:39 83.44089:13 85.09861:245 85.14514:6 85.16441:17 85.35293:25 85.41661:19 85.48144:21 86.09534:236 86.13459:13 86.75461:13 88.11082:215 88.13672:15 93.06873:328 95.08327:97 97.09931…
160	480.309	8.365	C23H46NO7P	O=C(OCC(O)COP(=O)(O)OCCN)CCCCCCCC=CCCCCCCCC	NA	LPE 18:1	[M+H]+	Annotated via MS2 searching of PIM MDAsEVs Samples in MSDIAL	0.92	TRUE	6.366	480.308	C23H46NO7P	LPE	PYVRVRFVLRNJLY-UHFFFAOYSA-N	O=C(OCC(O)COP(=O)(O)OCCN)CCCCCCCC=CCCCCCCCC	410	FALSE	TRUE	TRUE	Normalized unit: Intensity; Annotation method: Msp20250805135626_NCDK_conventional_converted_dev_1	FALSE	FALSE	6817	0	0	1	0.828	0.812	0.86	1	2	2.505	313.11	MDA_sEVS_PQC_it1	480.30817:15029 481.31283:3940 482.31750:1086	59.18047:99 59.21379:27 62.05953:628 62.09547:22 62.10910:15 62.16925:33 88.11121:316 88.15215:9 90.23985:29 90.47558:18 101.11394:71 109.10080:251 109.15032:6 142.02562:13 150.13381:39 150.14909:13 150.79755:14 152.42205:12 155.00823:89 198.05212:341 198.12244:10 207.02608:21 216.06588:68 223.06019:82 223.11460:6 240.18879:80 247.24133:205 247.31478:9 265.24967:69 281.04577:8 287.16299:59 291.74…
161	482.324	6.908	C23H48NO7P	O=C(OCC(O)COP(=O)([O-])OCC[N+](C)(C)C)CCCCCCCCCCCCCC	NA	LPC 15:0/0:0	[M+H]+	Annotated via MS2 searching of PIM MDAsEVs Samples in MSDIAL	0.69	TRUE	5.778	482.324	C23H48NO7P	LPC	RJZVWDTYEWCUAR-UHFFFAOYSA-N	O=C(OCC(O)COP(=O)([O-])OCC[N+](C)(C)C)CCCCCCCCCCCCCC	410	FALSE	TRUE	TRUE	Normalized unit: Intensity; Annotation method: Msp20250805135626_NCDK_conventional_converted_dev_1	FALSE	FALSE	6852	0	0	0.86	0.691	0.752	0.89	2	2	2.404	291.92	MDA_sEVS_PQC_it5	482.32129:2168 483.32596:597 484.33062:0	59.05685:90 88.11105:275 88.14487:13 88.15487:9 88.28488:19 102.73672:11 104.10537:453 104.13568:25 104.15488:15 104.27048:18 104.45444:7 104.64061:32 132.13852:9 132.40169:8 133.32656:27 139.90672:14 183.12668:6 184.07305:1031 184.14318:25 184.28189:61 184.30532:37 184.40809:19 184.63763:29 233.10987:122 233.15380:8 233.18255:5 257.10317:38 281.13330:104 283.37526:17 310.16308:134 347.53332:53 3…
162	482.325	9.6	C23H48NO7P	O=C(OCC(O)COP(=O)(O)OCCN)CCCCCCCCCCCCCCCCC	NA	LPE 18:0	[M+H]+	Annotated via MS2 searching of PIM MDAsEVs Samples in MSDIAL	0.92	TRUE	6.828	482.324	C23H48NO7P	LPE	BBYWOYAFBUOUFP-UHFFFAOYSA-N	O=C(OCC(O)COP(=O)(O)OCCN)CCCCCCCCCCCCCCCCC	410	FALSE	TRUE	TRUE	Normalized unit: Intensity; Annotation method: Msp20250805135626_NCDK_conventional_converted_dev_1	FALSE	FALSE	6854	0	0	1	0.937	0.852	0.86	1	2	2.538	736.44	MDA_sEVS_PQC_it1	482.32410:16621 483.32876:5294 484.33343:1752	57.07002:57 59.06032:145 59.08352:15 59.09593:9 62.05990:339 62.09044:9 65.88268:29 73.06195:210 73.10725:10 89.05947:487 89.10909:20 89.31159:14 90.12559:23 99.11639:32 104.10538:36 133.08634:136 155.00676:172 155.04625:14 159.13952:121 165.27319:31 177.39828:16 177.42611:26 234.28755:7 256.14434:56 256.16687:14 257.11018:54 267.25875:99 282.31244:23 285.13475:8 296.75074:11 310.30935:147 310.36…
163	487.353	8.321	C23H39D7NO7P	[C@](COP(=O)(O)OCCN)([H])(O)COC(CCCCCCC/C=C\CCCCCC([2H])([2H])C([2H])([2H])C([2H])([2H])[2H])=O	NA	LPE 18:1(d7)	[M+H]+	Annotated via MS2 searching of PIM MDAsEVs Samples in MSDIAL	1	TRUE	6.329	487.352	C23H39[2H]7NO7P	LPE	PYVRVRFVLRNJLY-CCLUNVSZNA-N	[C@](COP(=O)(O)OCCN)([H])(O)COC(CCCCCCC/C=C\CCCCCC([2H])([2H])C([2H])([2H])C([2H])([2H])[2H])=O	430	FALSE	TRUE	TRUE	Normalized unit: Intensity; Annotation method: Msp20250805135626_NCDK_conventional_converted_dev_1	FALSE	FALSE	6963	0	0	0.98	0.649	0.892	0.825	2	0.1	1.239	124.21	MDA_sEVS_PQC_it1	487.35272:12082 488.35739:3136 489.36206:921	62.05900:411 74.09566:97 88.11199:92 88.75021:11 97.15336:110 100.11079:19 100.13146:5 120.98783:7 122.97882:94 133.09774:82 134.11518:222 134.71481:34 134.73251:12 148.08252:73 149.59600:25 171.60446:25 171.62162:11 173.02151:68 173.05864:5 191.37196:13 219.16702:77 219.20195:7 272.29399:290 299.41940:5 300.01848:48 315.32781:18 343.86410:87 345.77257:16 346.33227:1922 346.58095:43 346.68890:18 …
164	488.394	14.137	C27H50O6	O=C(OCC(OC(=O)CCCCCCC)COC(=O)CCCCCCC)CCCCCCC	NA	TG 24:0|TG 8:0_8:0_8:0	[M+NH4]+	Annotated via MS2 searching of PIM MDAsEVs Samples in MSDIAL	0.85	TRUE	7.778	488.395	C27H50O6	TG	VLPFTAMPNXLGLX-UHFFFAOYSA-N	O=C(OCC(OC(=O)CCCCCCC)COC(=O)CCCCCCC)CCCCCCC	410	FALSE	TRUE	TRUE	Normalized unit: Intensity; Annotation method: Msp20250805135626_NCDK_conventional_converted_dev_1	FALSE	FALSE	6989	0	0	0.98	0.794	0.816	0.849	1	2	2.486	28.22	MDA_sEVS_PQC_it3	488.39551:3693 489.40018:1788 490.40484:0	57.93281:20 67.05328:151 67.08622:9 74.13993:18 81.06943:113 102.12596:105 127.11258:377 127.17011:10 127.24816:32 127.47839:16 127.52078:46 127.77727:21 137.24450:20 146.87191:19 196.13655:12 213.13116:96 224.18636:17 230.07567:65 269.28184:93 278.20822:45 327.25224:1698 327.34777:30 327.45595:39 327.52160:16 327.53551:14 327.65443:41 327.81095:10 327.86720:43 328.14290:11 328.69441:17 355.34012…
165	496.344	7.848	C24H50NO7P	O=C(OCC(O)COP(=O)([O-])OCC[N+](C)(C)C)CCCCCCCCCCCCCCC	NA	LPC 16:0/0:0	[M+H]+	Annotated via MS2 searching of PIM MDAsEVs Samples in MSDIAL	1	TRUE	6.131	496.34	C24H50NO7P	LPC	ASWBNKHCZGQVJV-UHFFFAOYSA-N	O=C(OCC(O)COP(=O)([O-])OCC[N+](C)(C)C)CCCCCCCCCCCCCCC	410	FALSE	TRUE	TRUE	Normalized unit: Intensity; Annotation method: Msp20250805135626_NCDK_conventional_converted_dev_1	FALSE	FALSE	7186	0	0	1	0.794	0.887	0.955	3	2	2.553	14121.8	MDA_sEVS_PQC_it1	496.34027:44155 497.34494:11641 498.34961:2184	57.06904:90 58.06313:216 58.08806:19 59.05959:62 59.07799:8 59.86795:41 61.63566:18 83.04625:82 86.05678:88 86.09567:377 86.14519:10 89.39314:19 102.05404:179 102.09961:6 104.10612:3704 104.17012:39 104.22852:6 104.24939:21 104.26351:20 104.33080:50 104.36948:9 104.41372:86 104.43375:13 104.45784:97 104.48964:13 104.53448:20 104.67709:44 104.74284:23 105.01682:20 105.11122:258 105.16592:18 105.72…
166	504.309	7.968	C25H46NO7P	O=C(OCC(O)COP(=O)(O)OCCN)CCCCCCCCCC=CCC=CCC=CCC	NA	LPE 20:3	[M+H]+	Annotated via MS2 searching of PIM MDAsEVs Samples in MSDIAL	0.69	TRUE	6.303	504.308	C25H46NO7P	LPE	UEONHLLDVDPRRN-UHFFFAOYSA-N	O=C(OCC(O)COP(=O)(O)OCCN)CCCCCCCCCC=CCC=CCC=CCC	410	FALSE	TRUE	TRUE	Normalized unit: Intensity; Annotation method: Msp20250805135626_NCDK_conventional_converted_dev_1	FALSE	FALSE	7293	0	0	0.97	0.995	0.866	0.86	1	2	2.537	117.51	MDA_sEVS_PQC_it1	504.30981:8768 505.31448:2535 506.31915:685	57.06986:189 62.05874:156 66.09052:19 71.08420:64 74.31275:14 75.97201:25 81.06964:86 81.10021:5 93.06920:190 93.09607:15 93.11952:5 102.26748:30 105.07168:111 107.08722:177 107.13992:7 109.10006:129 109.14294:6 117.06798:101 117.12635:5 119.08668:142 121.09657:113 123.11405:58 129.05171:132 133.39464:16 143.06912:98 145.45028:9 145.48782:32 149.77804:31 163.10879:129 163.14562:41 167.42718:76 17…
167	506.34	12.774	null	null	NA	RIKEN P-VS1 ID-4316 from Mouse_Muscle_WT_CTX0_Ctr	[M+H]+	Annotated via MS2 searching of PIM MDAsEVs Samples in MSDIAL	1	TRUE	7.64	506.339	null	Unknown	null	null	430	FALSE	TRUE	TRUE	Normalized unit: Intensity; Annotation method: Msp20250805135626_NCDK_conventional_converted_dev_1	FALSE	FALSE	7335	0	0	1	0.581	0.683	0.748	3	0.43	1.23	348.1	MDA_sEVS_PQC_it1	506.33948:29598 507.34415:8373 508.34881:2237	57.34749:14 57.37840:11 60.65012:26 88.11168:611 88.17145:9 91.30700:67 195.38690:17 222.15175:120 224.95903:18 225.16103:8 235.14991:127 251.16496:100 251.19818:8 255.21193:122 255.28045:11 259.29681:14 265.06239:145 265.21233:76 286.15950:8 321.12610:709 321.20997:28 321.33790:10 330.10694:5 360.10765:5 374.26959:14 374.45059:82 377.18803:3332 377.28062:57 377.30831:37 377.35614:17 377.40731:10…
168	508.339	9.507	C25H50NO7P	O=C(OCC(O)COP(=O)(O)OCCN)CCCCCCCCCC=CCCCCCCCC	NA	LPE 20:1	[M+H]+	Annotated via MS2 searching of PIM MDAsEVs Samples in MSDIAL	0.31	TRUE	6.907	508.34	C25H50NO7P	LPE	JEAGLCKGAKACCE-UHFFFAOYSA-N	O=C(OCC(O)COP(=O)(O)OCCN)CCCCCCCCCC=CCCCCCCCC	410	FALSE	TRUE	TRUE	Normalized unit: Intensity; Annotation method: Msp20250805135626_NCDK_conventional_converted_dev_1	FALSE	FALSE	7376	0	0	0.89	0.754	0.782	0.86	1	2	2.428	42.62	MDA_sEVS_PQC_it5	508.34229:3669 509.34695:1102 510.35162:0	59.05958:220 59.09000:10 67.05540:70 71.08453:69 71.31465:28 88.11185:622 88.16638:7 88.88996:12 97.10185:80 97.41445:20 98.23141:20 102.57190:55 109.84867:28 133.41506:29 154.96441:44 183.17217:64 183.20905:6 237.13536:214 245.58809:11 258.20682:90 258.26630:76 275.27611:125 275.32386:9 282.28387:59 290.33951:7 290.57535:27 294.27557:71 295.25224:126 316.48320:8 330.65329:22 330.67845:14 346.567…
169	508.377	8.917	C26H54NO6P	O=P([O-])(OCC[N+](C)(C)C)OCC(OCCCCCCCCC=CCCCCCCCC)CO	NA	LPC O-18:1	[M+H]+	Annotated via MS2 searching of PIM MDAsEVs Samples in MSDIAL	0.85	TRUE	6.725	508.376	C26H54NO6P	EtherLPC	LGYDTKYITBAFRQ-UHFFFAOYSA-N	O=P([O-])(OCC[N+](C)(C)C)OCC(OCCCCCCCCC=CCCCCCCCC)CO	410	FALSE	TRUE	TRUE	Normalized unit: Intensity; Annotation method: Msp20250805135626_NCDK_conventional_converted_dev_1	FALSE	FALSE	7381	0	0	0.98	0.775	0.881	0.905	3	2	2.519	320.19	MDA_sEVS_PQC_it3	508.37717:5014 509.38183:904 510.38650:769	69.26777:12 74.09572:66 88.11157:83 95.08418:56 102.12598:259 104.10731:1448 104.15212:31 104.26790:20 104.33616:7 104.41887:14 104.49444:15 142.16575:5 145.66302:13 184.07566:150 191.14040:116 247.20977:88 258.24038:141 308.15874:29 331.59739:24 331.78635:32 336.22958:22 342.20399:18 351.19578:76 371.27508:40 424.27523:33 426.20783:61 452.18787:67 508.33767:196 508.37875:877 508.70948:17 508.802…
170	510.392	10.243	C31H53NO3	O=C(NC(CO)C(O)C=CCCC=CCCC)CCCCCCCCC=CCC=CCC=CCC	NA	low score: Cer 31:5;O2|Cer 12:2;O2/19:3	[M+Na]+	Annotated via MS2 searching of PIM MDAsEVs Samples in MSDIAL	0.92	TRUE	7.58	510.392	C31H53NO3	Cer_NS	KJXZEMNOFYEOFI-UHFFFAOYSA-N	O=C(NC(CO)C(O)C=CCCC=CCCC)CCCCCCCCC=CCC=CCC=CCC	530	FALSE	TRUE	FALSE	Normalized unit: Intensity; Annotation method: Msp20250805135626_NCDK_conventional_converted_dev_1	FALSE	FALSE	7407	0	0	0.99	0.661	0.778	0.859	1	0.5	1.493	1085.17	MDA_sEVS_PQC_it1	510.39249:78237 511.39715:25421 512.40182:4259	57.06784:137 57.34566:35 59.04818:105 59.41634:10 60.08036:574 60.11639:21 73.57858:18 85.10236:172 85.14921:6 86.09559:248 86.81610:41 88.11075:68 104.05580:6 104.10720:7685 104.17073:58 104.19038:18 104.22246:65 104.26027:21 104.30105:27 104.32738:11 104.35387:24 104.37344:18 104.42301:6 104.46170:40 104.47775:31 104.49700:5 104.52644:33 104.60311:13 104.72425:51 105.10918:375 105.14808:13 105.…
171	522.357	8.188	C26H52NO7P	O=C(OCC(O)COP(=O)([O-])OCC[N+](C)(C)C)CCCCCCCC=CCCCCCCCC	NA	LPC 18:1/0:0	[M+H]+	Annotated via MS2 searching of PIM MDAsEVs Samples in MSDIAL	0.92	TRUE	6.299	522.355	C26H52NO7P	LPC	YAMUFBLWGFFICM-UHFFFAOYSA-N	O=C(OCC(O)COP(=O)([O-])OCC[N+](C)(C)C)CCCCCCCC=CCCCCCCCC	410	FALSE	TRUE	TRUE	Normalized unit: Intensity; Annotation method: Msp20250805135626_NCDK_conventional_converted_dev_1	FALSE	FALSE	7562	0	0	1	0.81	0.891	0.961	3	2	2.56	6270.57	MDA_sEVS_PQC_it1	522.35590:16407 523.36056:3603 524.36523:1485	56.56416:72 56.61898:52 59.83282:9 74.09528:103 83.05829:15 85.99521:31 87.06275:75 103.66787:12 104.10674:2991 104.15268:75 104.21425:5 104.23901:30 104.29364:69 104.36258:18 104.41713:31 104.54310:25 105.37544:28 105.80187:12 106.19507:53 109.09773:159 109.14794:8 113.32284:8 113.55858:5 118.08329:47 118.10290:17 124.99889:416 125.05221:10 139.11456:11 182.91203:9 183.02045:29 184.07308:3837 18…
172	524.372	9.178	C26H54NO7P	O=C(OCC(O)COP(=O)([O-])OCC[N+](C)(C)C)CCCCCCCCCCCCCCCCC	NA	LPC 18:0	[M+H]+	Annotated via MS2 searching of PIM MDAsEVs Samples in MSDIAL	0.92	TRUE	6.748	524.371	C26H54NO7P	LPC	IHNKQIMGVNPMTC-UHFFFAOYSA-N	O=C(OCC(O)COP(=O)([O-])OCC[N+](C)(C)C)CCCCCCCCCCCCCCCCC	410	FALSE	TRUE	TRUE	Normalized unit: Intensity; Annotation method: Msp20250805135626_NCDK_conventional_converted_dev_1	FALSE	FALSE	7595	0	0	1	0.803	0.97	0.607	1	2	2.426	1135.34	MDA_sEVS_PQC_it2	524.37103:10378 525.37570:3024 526.38037:0	56.04909:237 56.07183:12 56.08408:8 57.06788:103 57.08659:5 60.08177:64 65.42041:6 68.85677:8 102.05425:594 102.08655:29 102.10665:25 102.19401:10 102.22200:26 102.36191:14 102.48091:21 117.30346:57 124.99616:66 125.24759:21 133.48750:17 180.02577:10 180.24703:27 184.07286:6399 184.17302:19 184.21373:22 184.25583:37 184.33519:35 184.36070:6 184.39439:34 184.43116:47 184.45999:18 184.50902:80 184.…
173	524.373	9.467	C26H54NO7P	O=C(OCC(O)COP(=O)([O-])OCC[N+](C)(C)C)CCCCCCCCCCCCCCCCC	NA	LPC 18:0/0:0	[M+H]+	Annotated via MS2 searching of PIM MDAsEVs Samples in MSDIAL	1	TRUE	6.748	524.371	C26H54NO7P	LPC	IHNKQIMGVNPMTC-UHFFFAOYSA-N	O=C(OCC(O)COP(=O)([O-])OCC[N+](C)(C)C)CCCCCCCCCCCCCCCCC	410	FALSE	TRUE	TRUE	Normalized unit: Intensity; Annotation method: Msp20250805135626_NCDK_conventional_converted_dev_1	FALSE	FALSE	7598	0	0	0.99	0.835	0.905	0.95	3	2	2.56	8690.63	MDA_sEVS_PQC_it1	524.37189:101362 525.37655:28248 526.38122:5854	57.06801:162 57.34357:22 60.07758:127 60.10326:8 60.27502:18 69.06739:133 86.09596:180 86.12448:13 86.14056:9 87.04416:134 89.90341:91 89.92326:18 104.10682:4649 104.15645:124 104.20364:38 104.21419:30 104.25597:66 104.29482:36 104.30953:17 104.32694:7 104.37360:15 104.44349:18 104.46497:37 104.48301:27 104.52509:5 104.61946:30 104.73026:19 104.77982:15 105.08127:25 105.10625:64 105.12311:24 105.…
174	526.293	6.549	C27H44NO7P	O=C(OCC(O)COP(=O)(O)OCCN)CCC=CCC=CCC=CCC=CCC=CCC=CCC	NA	LPE 22:6	[M+H]+	Annotated via MS2 searching of PIM MDAsEVs Samples in MSDIAL	0.92	TRUE	5.657	526.293	C27H44NO7P	LPE	XEVRBOQZSXWGQO-UHFFFAOYSA-N	O=C(OCC(O)COP(=O)(O)OCCN)CCC=CCC=CCC=CCC=CCC=CCC=CCC	410	FALSE	TRUE	TRUE	Normalized unit: Intensity; Annotation method: Msp20250805135626_NCDK_conventional_converted_dev_1	FALSE	FALSE	7624	0	0	1	0.995	0.866	0.86	1	2	2.551	206.67	MDA_sEVS_PQC_it1	526.29327:10102 527.29794:3376 528.30261:852	56.59279:13 67.05306:206 71.08405:60 79.17820:10 81.06981:71 83.08612:215 83.13343:10 85.10088:306 89.05736:160 89.07634:29 89.11375:133 89.15461:6 93.06829:164 93.10428:6 95.08716:179 102.09018:56 105.06971:137 107.08504:177 107.45158:15 117.07003:153 117.14943:10 117.28561:41 119.08627:117 119.12821:7 121.10161:322 121.13897:20 125.05750:109 127.04879:19 127.11071:87 127.13607:11 133.09830:83 1…
175	529.401	8.146	C26H45D7NO7P	C(COP(=O)([O-])OCC[N+](C)(C)C)([H])(O)COC(CCCCCCC/C=C\CCCCCC([2H])([2H])C([2H])([2H])C([2H])([2H])[2H])=O	NA	LPC 18:1(d7)	[M+H]+	Annotated via MS2 searching of PIM MDAsEVs Samples in MSDIAL	1	TRUE	6.258	529.399	C26H45[2H]7NO7P	LPC	YAMUFBLWGFFICM-HNNXNMBSNA-N	C(COP(=O)([O-])OCC[N+](C)(C)C)([H])(O)COC(CCCCCCC/C=C\CCCCCC([2H])([2H])C([2H])([2H])C([2H])([2H])[2H])=O	430	FALSE	TRUE	TRUE	Normalized unit: Intensity; Annotation method: Msp20250805135626_NCDK_conventional_converted_dev_1	FALSE	FALSE	7703	0	0	0.98	0.554	0.623	0.846	3	0.38	1.344	2474.59	MDA_sEVS_PQC_it1	529.40063:224459 530.40530:68514 531.40997:12353	60.08027:115 60.10045:17 60.11460:6 69.03487:149 83.08683:17 86.09637:535 86.13390:24 86.62899:21 98.98523:116 99.04440:22 104.10633:3172 104.15692:73 104.19231:151 104.24833:5 104.26370:55 104.34138:31 104.35283:47 104.38378:32 104.39438:18 104.41918:29 104.44062:33 104.51802:11 104.53930:16 104.55698:37 104.60293:20 105.00656:14 105.11084:177 105.13784:13 125.00075:83 125.02659:13 142.12039:58 …
176	530.478	20.548	C31H60O5	O=C(OCC(OC(=O)CCCCCCCCCCCCCCC)CO)CCCCCCCCCCC	NA	DG 28:0|DG 12:0_16:0	[M+NH4]+	Annotated via MS2 searching of PIM MDAsEVs Samples in MSDIAL	0.62	TRUE	9.333	530.478	C31H60O5	DG	PMJWTCJLKHWHHE-UHFFFAOYSA-N	O=C(OCC(OC(=O)CCCCCCCCCCCCCCC)CO)CCCCCCCCCCC	410	FALSE	TRUE	TRUE	Normalized unit: Intensity; Annotation method: Msp20250805135626_NCDK_conventional_converted_dev_1	FALSE	FALSE	7718	0	0	1	0.702	0.756	0.939	3	2	2.499	76.25	MDA_sEVS_PQC_it3	530.47748:6118 531.48215:1491 532.48681:428	57.47051:33 67.05265:177 67.08262:8 77.96373:5 91.22701:24 95.08499:142 102.12763:100 102.16955:7 109.09784:194 109.15743:8 116.10196:155 116.16024:5 158.96335:47 176.97104:1670 177.02916:25 177.05298:8 177.09146:32 177.16834:68 177.20947:20 177.32531:15 177.41512:53 177.49371:32 177.52706:19 177.97493:287 178.04938:43 178.23778:32 178.33451:53 178.54705:15 178.97712:579 179.20384:16 181.85471:29…
177	536.166	19.319	null	null	NA	RIKEN P-VS1 ID-4780 from Cell_C2C12_WT_N_4h50AA	[M+H]+	Annotated via MS2 searching of PIM MDAsEVs Samples in MSDIAL	1	TRUE	8.76	536.164	null	Unknown	null	null	430	FALSE	TRUE	TRUE	Normalized unit: Intensity; Annotation method: Msp20250805135626_NCDK_conventional_converted_dev_1	FALSE	FALSE	7804	0	0	0.98	0.684	0.871	0.797	5	0.56	1.372	5859.54	MDA_sEVS_PQC_it2	536.16547:30466 537.17013:15480 538.17480:10547	59.04729:12 74.04524:97 88.11254:156 91.37924:30 130.05503:6 134.11322:85 143.10764:31 147.06622:316 147.13193:23 147.45988:14 147.49711:21 147.70719:25 151.04919:87 151.11014:185 151.15673:10 207.62106:38 209.01470:35 209.48480:61 209.51540:9 221.08190:259 221.16228:12 223.06125:179 223.12940:5 251.93719:23 252.18528:12 281.05226:1407 281.13849:115 281.21402:7 281.31175:10 281.36453:33 281.52385…
178	536.503	19.077	C34H65NO3	O=C(NC(CO)C(O)C=CCCC=CCCCCCCCCC)CCCCCCCCCCCCCCC	NA	Cer 34:2;O2|Cer 18:2;O2/16:0	[M+H]+	Annotated via MS2 searching of PIM MDAsEVs Samples in MSDIAL	0.54	TRUE	8.942	536.504	C34H65NO3	Cer_NS	GMWIWVUTMCBDSP-UHFFFAOYSA-N	O=C(NC(CO)C(O)C=CCCC=CCCCCCCCCC)CCCCCCCCCCCCCCC	410	FALSE	TRUE	TRUE	Normalized unit: Intensity; Annotation method: Msp20250805135626_NCDK_conventional_converted_dev_1	FALSE	FALSE	7821	0	0	0.97	0.787	0.933	0.83	3	2	2.493	17.57	MDA_sEVS_PQC_it4	536.50513:2214 537.50979:773 538.51446:373	71.20526:10 79.05447:120 89.38191:45 93.05159:55 104.98349:44 117.46379:22 131.56755:21 147.06516:272 167.03374:73 185.16322:70 185.21228:5 189.07368:134 197.02959:31 203.08404:17 250.25118:52 251.08136:12 252.59557:19 253.26707:14 262.25280:1750 262.33844:53 262.52194:25 262.63108:86 262.66807:11 262.81619:8 262.94685:20 263.12321:69 263.25894:82 280.22289:10 280.26083:394 280.36765:5 280.39071:…
179	538.52	21.387	C34H67NO3	O=C(NC(CO)C(O)C=CCCCCCCCCCCCCC)CCCCCCCCCCCCCCC	NA	Cer 34:1;O2|Cer 18:1;O2/16:0	[M+H]+	Annotated via MS2 searching of PIM MDAsEVs Samples in MSDIAL	0.92	TRUE	9.677	538.519	C34H67NO3	Cer_NS	YDNKGFDKKRUKPY-UHFFFAOYSA-N	O=C(NC(CO)C(O)C=CCCCCCCCCCCCCC)CCCCCCCCCCCCCCC	410	FALSE	TRUE	TRUE	Normalized unit: Intensity; Annotation method: Msp20250805135626_NCDK_conventional_converted_dev_1	FALSE	FALSE	7875	0	0	1	0.852	0.982	0.827	3	2	2.531	5702.11	MDA_sEVS_PQC_it1	538.51984:24059 539.52450:9487 540.52917:1487	60.04429:219 71.08501:173 71.12504:8 83.27919:24 85.10107:70 88.11230:162 88.14460:17 88.34349:10 96.07900:93 97.06477:82 97.09965:137 97.16503:12 107.08492:82 123.10945:96 125.10484:134 125.13125:18 134.38308:9 211.20613:126 211.89593:5 247.23860:20 250.56676:15 250.98900:109 251.04011:12 252.26981:529 252.33923:6 252.44244:10 252.57433:7 252.89871:17 253.27379:74 253.32389:9 256.26290:166 262.6…
180	544.459	19.201	C31H58O6	O=C(OCC(OC(=O)CCCCCCCCC)COC(=O)CCCCCCCCC)CCCCCCC	NA	TG 28:0|TG 8:0_10:0_10:0	[M+NH4]+	Annotated via MS2 searching of PIM MDAsEVs Samples in MSDIAL	0.46	TRUE	8.904	544.457	C31H58O6	TG	KHOXIGZKRZJQTF-UHFFFAOYSA-N	O=C(OCC(OC(=O)CCCCCCCCC)COC(=O)CCCCCCCCC)CCCCCCC	410	FALSE	TRUE	TRUE	Normalized unit: Intensity; Annotation method: Msp20250805135626_NCDK_conventional_converted_dev_1	FALSE	FALSE	7946	0	0	1	0.857	0.884	0.909	2	2	2.548	35.26	MDA_sEVS_PQC_it4	544.45721:2869 545.46188:990 546.46655:0	57.16932:28 61.27792:10 67.05305:126 70.77841:47 85.09963:17 88.33633:11 88.36623:37 89.71727:28 127.11270:186 129.45043:34 154.12051:22 155.14357:118 155.92010:11 225.18109:103 225.21745:13 243.01535:44 270.06156:6 281.41122:44 281.67225:13 281.92805:36 355.28549:1298 355.41201:20 355.61361:29 355.71161:15 355.79264:43 355.91744:64 356.28351:285 356.35192:10 359.25687:11 383.31569:689 383.42450:…
181	545.151	6.264	C36H20N2O4	OC1=CC=C(\C=C2\C(=O)C(C3=C4C5=C(C=CC=C5)N=C4\C(=C/C4=CC=C(O)C=C4)C3=O)=C3C4=C(C=CC=C4)N=C23)C=C1	NA	Scytonemin	[M+H]+	Annotated via MS2 searching of PIM MDAsEVs Samples in MSDIAL	0.46	TRUE	-1	545.15	C36H20N2O4	Indoles and derivatives	CGZKSPLDUIRCIO-RPCRKUJJSA-N	OC1=CC=C(\C=C2\C(=O)C(C3=C4C5=C(C=CC=C5)N=C4\C(=C/C4=CC=C(O)C=C4)C3=O)=C3C4=C(C=CC=C4)N=C23)C=C1	430	FALSE	TRUE	TRUE	Normalized unit: Intensity; Annotation method: MSMS-Public_all-pos-VS19_4	FALSE	FALSE	7954	0	0	1	0.437	0.8	0.657	2	0.06	1.083	27.75	MDA_sEVS_PQC_it3	545.14941:2210 546.15408:512 547.15875:0	59.05986:87 59.07544:12 123.07776:64 130.49903:20 174.12648:94 176.97124:711 177.03471:19 243.56546:33 261.01422:5 295.51765:51 295.86958:10 296.11598:23 324.72507:6 333.44443:29 352.94023:180 352.98567:13 353.03030:8 353.09458:43 417.32312:42 418.03137:13 426.54358:6 457.17701:24 461.65098:28 500.79863:18 517.15799:131 528.90941:5 544.47692:39 545.14784:582 545.40118:86 545.83074:6 546.14597:80 …
182	545.195	9.846	C26H34O11	OCCCC1=CC(OC)=C2OC(C3=CC=C(OC)C(OC4OC(CO)C(O)C(O)C4O)=C3)C(C2=C1)CO	NA	2-(hydroxymethyl)-6-[5-[3-(hydroxymethyl)-5-(3-hydroxypropyl)-7-methoxy-2,3-dihydro-1-benzofuran-2-yl]-2-methoxyphenoxy]oxane-3,4,5-triol	[M+Na]+	Annotated via MS2 searching of PIM MDAsEVs Samples in MSDIAL	0.46	TRUE	1.893	545.199	C26H34O11	2-arylbenzofuran flavonoids	RWEVZSYWIIZZFV-UHFFFAOYSA-N	OCCCC1=CC(OC)=C2OC(C3=CC=C(OC)C(OC4OC(CO)C(O)C(O)C4O)=C3)C(C2=C1)CO	430	FALSE	TRUE	TRUE	Normalized unit: Intensity; Annotation method: MSMS-Public_all-pos-VS19_4	FALSE	FALSE	7955	0	0	0.83	0.619	0.647	0.862	1	0.5	1.378	5104	MDA_sEVS_PQC_it3	545.19604:8714 546.20071:2174 547.20538:285	52.77030:8 56.24037:37 59.06076:197 59.22466:6 82.94265:138 96.43261:8 111.11507:223 111.16137:8 113.20864:12 113.42530:32 119.12082:28 145.71743:53 173.12732:126 174.12614:98 176.96950:292 177.02982:10 196.91180:81 214.15766:393 214.23228:11 214.91760:871 215.92105:112 215.97333:8 231.13933:117 231.19254:8 296.87562:39 299.30095:92 313.26881:50 315.15594:95 352.93616:261 353.01644:8 353.22291:20…
183	548.465	6.205	C34H63NO5	O=C(NC(CO)C(O)C(O)C=CCCC=CCC)C(O)CCCCCCCCCCC=CCCCCCCCC	NA	low score: Cer 34:3;O4|Cer 12:2;O3/22:1(2OH)	[M+H-H2O]+	Annotated via MS2 searching of PIM MDAsEVs Samples in MSDIAL	0.38	TRUE	8.356	548.467	C34H63NO5	Cer_AP	XTGNYJUIQDXREY-UHFFFAOYSA-N	O=C(NC(CO)C(O)C(O)C=CCCC=CCC)C(O)CCCCCCCCCCC=CCCCCCCCC	530	FALSE	TRUE	FALSE	Normalized unit: Intensity; Annotation method: Msp20250805135626_NCDK_conventional_converted_dev_1	FALSE	FALSE	8018	0	0	0.95	0.425	0.939	0.683	1	0.14	1.154	14.19	MDA_sEVS_PQC_it4	548.46564:1649 549.47030:323 550.47497:0	52.02680:29 74.09508:172 122.50258:45 131.08657:183 131.15159:6 140.14235:367 178.97590:70 250.98812:7 295.22628:63 306.95804:43 378.21976:52 378.24770:14 409.32395:81 435.32921:78 456.26063:63 509.88333:45 548.28150:70 548.40908:52 548.46215:1189 548.56448:28 548.60257:17 548.72580:7 548.77498:24 548.84527:33 549.22875:17 549.47194:43 549.57173:81
184	550.626	25.787	null	null	NA	RIKEN P-VS1 ID-4994 from Mouse_Muscle_WT_CTX0_Ctr	[M+H]+	Annotated via MS2 searching of PIM MDAsEVs Samples in MSDIAL	0.69	TRUE	10.91	550.63	null	Unknown	null	null	430	FALSE	TRUE	TRUE	Normalized unit: Intensity; Annotation method: Msp20250805135626_NCDK_conventional_converted_dev_1	FALSE	FALSE	8069	0	0	0.7	0.963	0.866	0.848	1	0.5	1.286	429.75	MDA_sEVS_PQC_it4	550.62494:3987 551.62961:1943 552.63427:658	70.06332:115 70.09304:10 86.09643:40 88.11243:279 88.15472:8 89.54453:9 89.60166:8 102.12884:145 102.15909:15 108.05111:21 116.37658:17 116.63684:31 143.10384:61 149.13660:31 165.81448:11 240.26764:107 256.26501:143 256.36425:5 256.64946:22 256.92257:7 267.08448:83 270.09283:8 278.02824:117 278.07377:9 284.29169:110 284.36032:5 301.27751:14 317.09305:23 323.06330:21 331.89350:16 339.30627:110 339…
185	550.629	24.576	null	null	NA	RIKEN P-VS1 ID-4994 from Mouse_Muscle_WT_CTX0_Ctr	[M+H]+	Annotated via MS2 searching of PIM MDAsEVs Samples in MSDIAL	1	TRUE	10.91	550.63	null	Unknown	null	null	430	FALSE	TRUE	TRUE	Normalized unit: Intensity; Annotation method: Msp20250805135626_NCDK_conventional_converted_dev_1	FALSE	FALSE	8070	0	0	1	0.758	0.738	0.848	1	0.5	1.353	39201.4	MDA_sEVS_PQC_it5	550.63000:221650 551.63467:97755 552.63934:16955	56.03519:17 56.04254:14 57.06964:585 57.13268:9 57.25822:22 57.28525:7 65.11008:70 71.08465:363 71.11849:18 71.18935:33 81.07068:198 83.08553:193 83.41938:24 85.10120:229 85.13786:12 85.32077:10 88.11175:737 88.17157:8 88.18107:8 88.29484:31 88.62319:12 94.18045:18 94.39867:5 95.08452:228 95.12818:6 95.25349:16 95.43161:13 97.09992:170 97.13436:5 97.15357:7 99.11428:176 99.14412:17 102.12770:161 …
186	554.176	9.423	null	null	NA	RIKEN P-VS1 ID-5052 from Mouse_Macrophage_WT_N_F1AA	[M+H]+	Annotated via MS2 searching of PIM MDAsEVs Samples in MSDIAL	1	TRUE	6.61	554.172	null	Unknown	null	null	430	FALSE	TRUE	TRUE	Normalized unit: Intensity; Annotation method: Msp20250805135626_NCDK_conventional_converted_dev_1	FALSE	FALSE	8175	0	0	0.7	0.696	0.847	0.782	6	0.38	1.131	357.57	MDA_sEVS_PQC_it5	554.17639:77940 555.18106:37760 556.18573:0	55.01737:47 59.05975:81 78.94723:21 88.10950:14 89.05870:212 89.09500:14 89.10900:8 131.30208:27 131.43783:28 131.44855:7 131.56753:6 171.13595:102 174.12205:99 203.14069:23 207.02999:48 223.06248:520 223.15749:13 223.87983:14 224.16965:66 266.99878:206 267.08889:9 267.18627:14 267.32067:24 281.04986:386 297.08414:230 297.16624:8 314.30634:43 317.37605:19 341.01510:29 346.06502:60 347.24653:91 34…
187	557.247	1.423	null	null	NA	RIKEN P-VS1 ID-5112 from Cell_C2C12_WT_N_4h10DHA	[M+H]+	Annotated via MS2 searching of PIM MDAsEVs Samples in MSDIAL	0.85	TRUE	9.99	557.246	null	Unknown	null	null	430	FALSE	TRUE	TRUE	Normalized unit: Intensity; Annotation method: Msp20250805135626_NCDK_conventional_converted_dev_1	FALSE	FALSE	8207	0	0	0.98	0.948	0.846	0.866	1	1	1.699	60.9	MDA_sEVS_PQC_it5	557.24744:3386 558.25210:1498 559.25677:0	99.80331:5 128.95480:71 140.07101:66 146.97803:55 158.87488:58 159.00005:166 172.05622:8 179.06647:162 205.10280:118 205.14919:8 213.09030:131 213.14096:7 220.05977:71 228.98456:374 229.05890:6 229.50141:19 250.88977:34 269.07681:155 269.16662:10 271.85094:23 277.13471:59 286.87971:39 310.92328:35 322.85598:74 327.17796:16 330.65227:28 332.89629:206 332.93983:29 344.83100:65 344.87020:17 345.3529…
188	558.51	23.535	C33H64O5	O=C(OCC(OC(=O)CCCCCCCCCCCCCCC)CO)CCCCCCCCCCCCC	NA	DG 30:0|DG 14:0_16:0	[M+NH4]+	Annotated via MS2 searching of PIM MDAsEVs Samples in MSDIAL	1	TRUE	10.281	558.509	C33H64O5	DG	NYNQTTOUQMCOEM-UHFFFAOYSA-N	O=C(OCC(OC(=O)CCCCCCCCCCCCCCC)CO)CCCCCCCCCCCCC	410	FALSE	TRUE	TRUE	Normalized unit: Intensity; Annotation method: Msp20250805135626_NCDK_conventional_converted_dev_1	FALSE	FALSE	8227	0	0	0.99	0.728	0.759	0.824	3	2	2.454	110.7	MDA_sEVS_PQC_it3	558.50989:6163 559.51456:2758 560.51922:0	58.06501:165 58.08208:21 58.09485:7 65.66951:5 71.77399:8 83.08548:130 88.11036:451 88.14359:22 88.15696:8 89.05720:154 89.10898:10 95.08548:127 95.37832:34 96.54440:11 109.35875:21 119.38793:18 137.13202:170 137.17176:11 137.19583:10 139.39605:33 143.48839:27 157.59724:12 165.16449:203 165.21224:8 183.17051:64 186.94299:8 187.15572:60 198.95289:109 211.21136:31 239.23297:215 257.21197:648 257.98…
189	567.583	11.138	null	null	NA	RIKEN P-VS1 ID-5265 from Mouse_Feces_WT_ABX_Ctr	[M+H]+	Annotated via MS2 searching of PIM MDAsEVs Samples in MSDIAL	1	TRUE	7.08	567.58	null	Unknown	null	null	430	FALSE	TRUE	TRUE	Normalized unit: Intensity; Annotation method: Msp20250805135626_NCDK_conventional_converted_dev_1	FALSE	FALSE	8393	0	0	0.92	0.953	0.79	0.866	1	1	1.664	529.44	MDA_sEVS_PQC_it5	567.58203:6004 568.58670:1544 569.59137:234	59.53463:55 89.00822:16 97.06223:118 196.90360:114 214.91996:199 226.18608:82 226.21849:9 229.18019:129 229.21037:26 265.22431:66 265.50060:15 270.31074:78 270.35995:9 277.10464:52 281.29129:285 281.37368:13 282.17171:41 282.27774:245 282.57227:14 283.23621:59 283.86033:15 284.22338:156 284.29535:3982 284.38588:32 284.44061:85 284.55270:48 284.61617:72 284.65768:26 284.68159:26 284.73781:23 284.7…
190	577.52	24.816	null	null	NA	RIKEN P-VS1 ID-5423 from Mouse_Plasma_ApoEKO_N_F1DHA	[M+H]+	Annotated via MS2 searching of PIM MDAsEVs Samples in MSDIAL	1	TRUE	13.05	577.516	null	Unknown	null	null	430	FALSE	TRUE	TRUE	Normalized unit: Intensity; Annotation method: Msp20250805135626_NCDK_conventional_converted_dev_1	FALSE	FALSE	8573	0	0	0.7	0.801	0.893	0.869	1	0.5	1.264	919.25	MDA_sEVS_PQC_it2	577.52063:12349 578.52530:4678 579.52997:0	54.37252:11 57.06816:382 57.09873:15 67.05307:126 67.06656:22 68.14673:26 69.06840:311 69.15272:36 71.08470:147 74.09584:119 81.06972:294 81.36228:32 83.08543:169 83.46550:23 85.25028:19 95.08450:60 95.10231:5 97.10053:176 99.07885:26 109.09846:78 111.11590:312 111.18302:5 113.13309:228 121.09845:9 123.11683:105 160.98888:34 163.14723:104 163.17519:16 169.07967:54 187.03766:96 187.06735:18 193.14…
191	579.536	25.15	null	null	NA	RIKEN P-VS1 ID-5453 from Mouse_Macrophage_WT_N_F1AA	[M+H]+	Annotated via MS2 searching of PIM MDAsEVs Samples in MSDIAL	1	TRUE	12.89	579.534	null	Unknown	null	null	430	FALSE	TRUE	TRUE	Normalized unit: Intensity; Annotation method: Msp20250805135626_NCDK_conventional_converted_dev_1	FALSE	FALSE	8605	0	0	0.96	0.606	0.706	0.953	4	0.5	1.34	25371.2	MDA_sEVS_PQC_it4	579.53589:535066 580.54056:214637 581.54522:45730	57.06890:86 57.24265:18 67.05244:70 69.06961:94 69.29053:23 71.43536:58 75.02668:155 81.07050:148 83.08731:103 85.10151:288 88.22031:12 88.27902:14 88.50941:24 97.10053:181 97.12959:14 97.15369:6 99.04097:30 99.11641:92 109.10036:88 123.11685:64 151.14614:99 165.16257:60 179.18126:125 179.24633:5 211.19140:83 217.63959:10 225.18464:99 251.62183:44 251.85361:25 253.44341:22 263.42785:21 267.26600:…
192	586.541	24.723	C35H68O5	O=C(OCC(OC(=O)CCCCCCCCCCCCCCC)CO)CCCCCCCCCCCCCCC	NA	DG 32:0|DG 16:0_16:0	[M+NH4]+	Annotated via MS2 searching of PIM MDAsEVs Samples in MSDIAL	1	TRUE	11.556	586.541	C35H68O5	DG	JEJLGIQLPYYGEE-UHFFFAOYSA-N	O=C(OCC(OC(=O)CCCCCCCCCCCCCCC)CO)CCCCCCCCCCCCCCC	410	FALSE	TRUE	TRUE	Normalized unit: Intensity; Annotation method: Msp20250805135626_NCDK_conventional_converted_dev_1	FALSE	FALSE	8744	0	0	0.99	0.927	0.886	0.863	2	2	2.541	9284.56	MDA_sEVS_PQC_it3	586.54114:694407 587.54581:283772 588.55047:64436	51.25178:60 57.05241:255 57.08147:22 57.09224:14 59.05873:100 69.06698:144 69.09243:14 81.07073:166 81.11833:8 83.08418:147 83.13092:6 88.11117:95 102.12643:112 111.11424:98 115.56455:21 133.08757:91 162.11082:119 175.06123:59 189.16654:152 189.23837:5 196.87579:11 221.13238:35 221.16310:5 228.98140:44 237.06065:67 237.10726:5 244.92208:13 250.98554:188 280.27124:161 286.24759:137 286.32300:9 292…
193	600.558	24.931	C36H70O5	O=C(OCC(OC(=O)CCCCCCCCCCCCCCCC)CO)CCCCCCCCCCCCCCC	NA	DG 33:0|DG 16:0_17:0	[M+NH4]+	Annotated via MS2 searching of PIM MDAsEVs Samples in MSDIAL	1	TRUE	12.58	600.556	C36H70O5	DG	WXGMZWZWWLFHHY-UHFFFAOYSA-N	O=C(OCC(OC(=O)CCCCCCCCCCCCCCCC)CO)CCCCCCCCCCCCCCC	410	FALSE	TRUE	TRUE	Normalized unit: Intensity; Annotation method: Msp20250805135626_NCDK_conventional_converted_dev_1	FALSE	FALSE	8964	0	0	0.94	0.764	0.781	0.876	3	2	2.462	132.58	MDA_sEVS_PQC_it3	600.55829:9623 601.56296:3778 602.56762:1727	69.06856:131 71.08411:245 81.06958:333 83.08569:37 83.09613:11 85.09933:182 85.13661:6 85.15468:5 89.05737:207 89.09981:6 91.05267:91 95.08589:151 95.11205:16 95.13589:9 97.28649:23 102.12789:214 102.17618:7 111.04294:95 111.11706:181 111.14049:28 111.16828:12 133.08497:386 133.15101:9 133.43053:30 134.41994:20 151.86410:57 153.48991:53 209.20217:98 210.19921:69 219.13610:93 219.50510:12 221.1391…
194	603.535	24.879	null	null	NA	RIKEN P-VS1 ID-5863 from Mouse_Adipose_WT_N_F1AA	[M+H]+	Annotated via MS2 searching of PIM MDAsEVs Samples in MSDIAL	0.77	TRUE	14.76	603.534	null	Unknown	null	null	430	FALSE	TRUE	TRUE	Normalized unit: Intensity; Annotation method: Msp20250805135626_NCDK_conventional_converted_dev_1	FALSE	FALSE	9010	0	0	0.85	0.59	0.993	0.857	1	0.1	1.077	357.78	MDA_sEVS_PQC_it5	603.53772:3617 604.54239:0 605.54706:1384	70.84235:5 71.08484:281 85.10060:151 88.11154:172 88.14955:7 88.15995:7 88.53854:15 102.12644:98 102.37937:7 161.13341:24 161.14656:20 167.88391:33 194.19984:52 201.11591:143 201.16008:6 213.60079:6 264.25843:18 269.10262:5 292.08555:59 294.94673:38 298.27391:115 298.31720:7 311.29272:95 345.32339:64 363.12884:10 377.30808:231 377.39331:10 383.01047:53 383.03199:22 423.99011:14 427.19362:21 460.4…
195	605.549	18.62	null	null	NA	RIKEN P-VS1 ID-5903 from Cell_C2C12_WT_N_4hCtr	[M+H]+	Annotated via MS2 searching of PIM MDAsEVs Samples in MSDIAL	0.54	TRUE	13.2	605.552	null	Unknown	null	null	430	FALSE	TRUE	TRUE	Normalized unit: Intensity; Annotation method: Msp20250805135626_NCDK_conventional_converted_dev_1	FALSE	FALSE	9050	0	0	0.99	0.939	0.813	0.866	1	1	1.694	1085.47	MDA_sEVS_PQC_it3	605.55115:8284 606.55582:3410 607.56048:0	54.02103:36 59.05891:20 59.17121:33 71.08525:140 71.10679:16 83.59373:38 84.48635:13 84.92200:10 85.09793:94 88.10789:152 93.06751:118 95.08476:97 95.11915:9 109.10093:82 111.08070:75 121.20663:10 125.93685:12 232.77917:12 243.72192:19 265.25266:98 267.26529:55 267.33746:21 298.35083:107 313.53696:26 322.26933:64 322.30101:19 327.76175:12 339.30120:139 355.61366:24 355.88762:22 369.34823:92 409.3…
196	605.552	25.207	null	null	NA	RIKEN P-VS1 ID-5903 from Cell_C2C12_WT_N_4hCtr	[M+H]+	Annotated via MS2 searching of PIM MDAsEVs Samples in MSDIAL	1	TRUE	13.2	605.552	null	Unknown	null	null	430	FALSE	TRUE	TRUE	Normalized unit: Intensity; Annotation method: Msp20250805135626_NCDK_conventional_converted_dev_1	FALSE	FALSE	9053	0	0	0.98	0.863	0.785	0.866	1	1	1.671	615.9	MDA_sEVS_PQC_it2	605.55084:9547 606.55551:4344 607.56018:1902	55.05346:148 57.07061:92 59.06029:392 59.09829:8 59.28296:43 69.19009:12 69.42906:24 74.09580:21 81.06816:194 81.09089:24 85.09899:296 85.27130:18 88.11177:242 88.14130:15 88.16897:8 88.30446:6 89.11193:8 95.08519:642 95.12879:23 95.16636:5 96.65996:15 97.10068:284 111.08062:25 111.09727:7 121.09493:103 136.63746:7 137.09605:36 137.13035:117 163.51718:17 163.56035:13 177.16648:262 177.25097:8 179…
197	605.585	24.486	C36H61D7O5	OC[C@]([H])(OC(CCCCCCC/C=C\CCCCCC([2H])([2H])C([2H])([2H])C([2H])([2H])[2H])=O)COC(CCCCCCCCCCCCCC)=O	NA	DG 33:1(d7)|DG 15:0_18:1(d7)	[M+NH4]+	Annotated via MS2 searching of PIM MDAsEVs Samples in MSDIAL	1	TRUE	10.911	605.584	C36H61[2H]7O5	DG	GWAPRYUVSHVZHN-ZYYJJESQNA-N	OC[C@]([H])(OC(CCCCCCC/C=C\CCCCCC([2H])([2H])C([2H])([2H])C([2H])([2H])[2H])=O)COC(CCCCCCCCCCCCCC)=O	430	FALSE	TRUE	TRUE	Normalized unit: Intensity; Annotation method: Msp20250805135626_NCDK_conventional_converted_dev_1	FALSE	FALSE	9054	0	0	1	0.722	0.81	0.908	3	0.13	1.3	9326.97	MDA_sEVS_PQC_it4	605.58447:34572 606.58914:15201 607.59381:3269	88.11364:253 88.14426:17 88.26647:29 88.28511:33 90.96631:17 102.12737:62 111.24925:60 123.11660:84 128.03122:44 165.21462:7 225.21804:41 239.20169:8 240.32537:13 261.20678:126 261.28836:7 270.31771:67 272.83343:14 275.19770:69 279.67918:13 295.06694:14 298.31007:169 298.36930:13 299.25722:1365 299.33517:37 299.38493:15 299.40775:38 299.46264:55 299.50920:6 299.62952:16 299.80704:64 299.88637:7 3…
198	607.567	25.537	null	null	NA	RIKEN P-VS1 ID-5931 from Mouse_Macrophage_WT_N_F1AA	[M+H]+	Annotated via MS2 searching of PIM MDAsEVs Samples in MSDIAL	1	TRUE	13.2	607.562	null	Unknown	null	null	430	FALSE	TRUE	TRUE	Normalized unit: Intensity; Annotation method: Msp20250805135626_NCDK_conventional_converted_dev_1	FALSE	FALSE	9094	0	0	0.69	0.546	0.706	0.922	4	0.22	1.037	1742.42	MDA_sEVS_PQC_it5	607.56750:216786 608.57217:90733 609.57684:21448	69.06683:121 69.09050:7 85.10175:108 85.33373:31 88.10968:199 95.08587:127 102.12805:338 102.18367:10 109.10117:48 111.02597:35 197.02551:121 197.06636:6 206.46923:30 256.18254:35 267.27027:113 283.26045:28 298.15826:49 298.18994:63 298.86414:15 340.32288:124 340.41102:9 341.35005:124 348.88423:46 348.92702:6 392.17463:45 499.38095:32 529.88915:48 534.56054:53 566.60354:21 591.57874:103 607.39676…
199	608.467	15.498	C32H66NO7P	O=C(OCC(O)COP(=O)([O-])OCC[N+](C)(C)C)CCCCCCCCCCCCCCCCCCCCCCC	NA	LPC 24:0/0:0	[M+H]+	Annotated via MS2 searching of PIM MDAsEVs Samples in MSDIAL	0.77	TRUE	8.125	608.465	C32H66NO7P	LPC	SKJMUADLQLZAGH-UHFFFAOYSA-N	O=C(OCC(O)COP(=O)([O-])OCC[N+](C)(C)C)CCCCCCCCCCCCCCCCCCCCCCC	410	FALSE	TRUE	TRUE	Normalized unit: Intensity; Annotation method: Msp20250805135626_NCDK_conventional_converted_dev_1	FALSE	FALSE	9108	0	0	0.83	0.698	0.784	0.858	2	2	2.385	119.73	MDA_sEVS_PQC_it2	608.46875:7128 609.47342:2000 610.47809:669	59.23776:27 75.11761:30 86.09572:42 88.11163:35 88.85444:36 91.02423:182 91.06839:11 103.77690:20 104.10684:1422 104.14785:23 104.16112:23 104.28472:13 104.45320:47 105.37659:158 117.06941:56 125.00186:122 163.02409:115 163.05230:15 174.14758:174 174.18856:20 181.97358:6 184.07274:1970 184.13531:34 184.17047:7 184.22471:32 184.32445:14 184.55786:16 185.07757:74 185.48943:19 219.17406:35 223.09398…
200	610.541	24.366	C37H68O5	O=C(OCC(OC(=O)CCCCCCCC=CCC=CCCCCC)CO)CCCCCCCCCCCCCCC	NA	DG 34:2|DG 16:0_18:2	[M+NH4]+	Annotated via MS2 searching of PIM MDAsEVs Samples in MSDIAL	1	TRUE	10.756	610.541	C37H68O5	DG	SVXWJFFKLMLOHO-UHFFFAOYSA-N	O=C(OCC(OC(=O)CCCCCCCC=CCC=CCCCCC)CO)CCCCCCCCCCCCCCC	410	FALSE	TRUE	TRUE	Normalized unit: Intensity; Annotation method: Msp20250805135626_NCDK_conventional_converted_dev_1	FALSE	FALSE	9153	0	0	1	0.799	0.793	0.818	3	2	2.476	1973.88	MDA_sEVS_PQC_it2	610.54095:10831 611.54562:4291 612.55029:0	57.03383:146 59.06075:630 59.08987:19 59.15052:11 60.06229:135 60.08681:10 60.10341:10 63.15789:10 66.31546:8 69.06749:93 74.09652:89 88.11044:345 88.14751:17 88.34309:10 92.89578:38 95.08423:191 95.11499:21 95.13281:9 102.38989:21 102.50915:8 103.19762:38 109.10354:168 109.16134:9 109.17275:5 116.56770:33 119.08342:132 119.13126:5 121.09844:115 121.14783:8 123.08188:129 131.20708:17 137.09697:22…
201	612.164	14.118	null	null	NA	RIKEN P-VS1 ID-6016 from Mouse_Macrophage_WT_N_F1AA	[M+H]+	Annotated via MS2 searching of PIM MDAsEVs Samples in MSDIAL	0.38	TRUE	7.88	612.169	null	Unknown	null	null	430	FALSE	TRUE	TRUE	Normalized unit: Intensity; Annotation method: Msp20250805135626_NCDK_conventional_converted_dev_1	FALSE	FALSE	9186	0	0	0.73	0.651	0.746	0.86	3	0.6	1.279	1061.42	MDA_sEVS_PQC_it5	612.16376:3663 613.16843:2505 614.17309:1629	52.99414:16 66.71594:11 88.11229:114 99.07603:54 109.20450:9 139.70252:10 155.10650:39 155.12834:6 171.16688:10 201.10261:56 207.02926:88 213.15729:168 213.19743:15 216.16514:17 221.08200:107 223.06316:459 223.14662:13 223.31201:10 223.36371:46 223.40479:14 223.48456:31 223.54463:18 223.75334:25 223.81720:64 223.92733:22 233.76396:10 253.33325:18 266.17523:69 270.31483:96 281.05198:976 281.13852:…
202	612.557	24.8	C37H70O5	O=C(OCC(OC(=O)CCCCCCCC=CCCCCCCCC)CO)CCCCCCCCCCCCCCC	NA	DG 34:1|DG 16:0_18:1	[M+NH4]+	Annotated via MS2 searching of PIM MDAsEVs Samples in MSDIAL	1	TRUE	11.748	612.556	C37H70O5	DG	YEJYLHKQOBOSCP-UHFFFAOYSA-N	O=C(OCC(OC(=O)CCCCCCCC=CCCCCCCCC)CO)CCCCCCCCCCCCCCC	410	FALSE	TRUE	TRUE	Normalized unit: Intensity; Annotation method: Msp20250805135626_NCDK_conventional_converted_dev_1	FALSE	FALSE	9191	0	0	1	0.898	0.88	0.88	3	2	2.542	3248.77	MDA_sEVS_PQC_it2	612.55682:42837 613.56149:16134 614.56616:4683	71.56899:5 73.02708:263 73.06863:17 74.09602:169 74.12974:8 74.42010:6 83.08481:83 87.04386:115 88.10968:182 88.14903:5 97.10165:88 102.12480:120 102.18667:25 102.40734:8 103.13224:113 103.16059:5 116.03505:72 118.12209:177 132.13625:208 149.13182:151 163.14243:96 179.00076:27 233.17054:182 233.21795:18 237.21677:112 239.23467:55 239.34632:73 239.52520:20 240.82729:15 257.24517:205 265.24882:215 …
203	614.573	25.133	C37H72O5	O=C(OCC(OC(=O)CCCCCCCCCCCCCCCCC)CO)CCCCCCCCCCCCCCC	NA	DG 34:0|DG 16:0_18:0	[M+NH4]+	Annotated via MS2 searching of PIM MDAsEVs Samples in MSDIAL	1	TRUE	12.896	614.572	C37H72O5	DG	ONCLVQFEAFTXMN-UHFFFAOYSA-N	O=C(OCC(OC(=O)CCCCCCCCCCCCCCCCC)CO)CCCCCCCCCCCCCCC	410	FALSE	TRUE	TRUE	Normalized unit: Intensity; Annotation method: Msp20250805135626_NCDK_conventional_converted_dev_1	FALSE	FALSE	9219	0	0	0.98	0.883	0.855	0.89	3	2	2.527	16226.9	MDA_sEVS_PQC_it2	614.57318:1233076 615.57785:503180 616.58252:117283	57.06983:131 59.06052:169 69.06994:105 69.09100:11 71.08305:132 71.12514:6 83.08401:195 83.11999:14 88.11278:174 88.13593:22 88.15787:5 89.05843:169 89.08951:13 89.20053:20 102.12647:151 102.17670:9 133.08575:247 140.24726:13 153.24279:27 175.09608:28 211.70036:17 239.23478:39 265.15972:62 265.20264:5 267.26982:38 268.26130:56 286.24730:7 313.21841:10 313.27392:2785 313.35666:42 313.47052:44 313.…
204	615.289	1.523	null	null	NA	RIKEN P-VS1 ID-6108 from Cell_C2C12_WT_N_24h50AA	[M+H]+	Annotated via MS2 searching of PIM MDAsEVs Samples in MSDIAL	0.62	TRUE	6.85	615.29	null	Unknown	null	null	430	FALSE	TRUE	TRUE	Normalized unit: Intensity; Annotation method: Msp20250805135626_NCDK_conventional_converted_dev_1	FALSE	FALSE	9226	0	0	1	0.712	0.726	0.866	1	1	1.639	22.93	MDA_sEVS_PQC_it5	615.28937:3667 616.29404:1155 617.29870:0	74.09703:264 74.13719:8 88.27194:45 88.28485:20 99.09928:7 103.13185:143 103.16814:9 191.06237:141 191.10055:18 262.98417:44 302.92539:12 351.07640:77 411.33434:40 434.12857:40 487.16216:95 487.21449:10 488.19013:11 513.24119:56 558.16018:85 572.28155:45 614.76285:72 615.06731:77 615.29378:819 615.38802:247 615.49324:39 615.72328:8 615.79082:47 615.94615:38 616.00666:26 616.14578:26 616.18701:24 …
205	615.496	24.348	C37H68O5	O=C(OCC(OC(=O)CCCCCCCCCCCCCC=CCC=CCCCCCCC)CO)CCCCCCC	NA	DG 34:2	[M+Na]+	Annotated via MS2 searching of PIM MDAsEVs Samples in MSDIAL	1	TRUE	11.009	615.496	C37H68O5	DG	DPWHHRVJHABNSH-UHFFFAOYSA-N	O=C(OCC(OC(=O)CCCCCCCCCCCCCC=CCC=CCCCCCCC)CO)CCCCCCC	420	FALSE	TRUE	TRUE	Normalized unit: Intensity; Annotation method: Msp20250805135626_NCDK_conventional_converted_dev_1	FALSE	FALSE	9233	0	0	0.98	0.802	0.798	0.866	1	1	1.847	57.03	MDA_sEVS_PQC_it4	615.49469:5339 616.49936:3576 617.50403:0	59.06045:599 59.09913:16 59.10809:7 59.25405:36 59.27102:5 59.50167:159 59.71248:7 59.72273:5 59.84885:12 60.06209:61 60.08003:134 60.11132:9 67.05318:159 88.11227:694 88.15780:19 88.17335:14 90.41633:30 90.42587:12 102.12468:89 105.07065:138 105.10855:6 119.08869:154 119.11976:15 137.13249:140 137.16700:9 138.65844:55 195.79222:11 224.66771:11 225.19407:93 225.48267:24 225.70040:18 225.71121:19 …
206	616.318	23.171	C28H52NO10P	O=C(OCC(OC(=O)CCCCCCCC=CCCCCCCC)COP(=O)(O)OCC(N)C(=O)O)CCCC	NA	low score: PS 22:1	[M+Na]+	Annotated via MS2 searching of PIM MDAsEVs Samples in MSDIAL	1	TRUE	6.165	616.322	C28H52NO10P	PS	GZJISFRXOHUUBE-UHFFFAOYSA-N	O=C(OCC(OC(=O)CCCCCCCC=CCCCCCCC)COP(=O)(O)OCC(N)C(=O)O)CCCC	530	FALSE	TRUE	FALSE	Normalized unit: Intensity; Annotation method: Msp20250805135626_NCDK_conventional_converted_dev_1	FALSE	FALSE	9241	0	0	0.88	0.508	1	0.62	1	0.2	1.158	102.34	MDA_sEVS_PQC_it2	616.31897:6860 617.32364:1993 618.32831:293	71.08541:122 71.11962:8 119.72531:25 133.23109:20 133.39103:53 176.96860:96 178.01621:12 180.52121:19 225.49892:12 236.00916:145 236.06542:9 255.09847:18 364.03333:234 364.13565:12 418.28927:103 440.86159:19 451.54051:23 469.37206:9 516.43445:93 529.40895:57 580.50272:98 582.65441:34 616.31729:5194 616.49582:14 616.54793:30 616.61255:160 616.66847:35 616.72991:20 616.77979:48 616.83075:22 616.897…
207	619.528	25.142	C37H72O5	O=C(OCC(OC(=O)CCCCCCC)CO)CCCCCCCCCCCCCCCCCCCCCCCCC	NA	DG 34:0	[M+Na]+	Annotated via MS2 searching of PIM MDAsEVs Samples in MSDIAL	1	TRUE	12.929	619.527	C37H72O5	DG	SSJMMYPUZPYGQU-UHFFFAOYSA-N	O=C(OCC(OC(=O)CCCCCCC)CO)CCCCCCCCCCCCCCCCCCCCCCCCC	420	FALSE	TRUE	TRUE	Normalized unit: Intensity; Annotation method: Msp20250805135626_NCDK_conventional_converted_dev_1	FALSE	FALSE	9302	0	0	1	0.95	0.823	0.866	1	1	1.891	4069.81	MDA_sEVS_PQC_it3	619.52783:66195 620.53250:25152 621.53717:6093	59.06082:177 79.42444:10 81.06822:104 82.51097:23 83.14371:7 88.11122:262 88.12961:45 88.15350:12 88.20780:32 102.12779:314 102.16381:15 102.19750:6 108.04353:224 108.07764:10 117.28886:5 157.79290:8 186.13037:45 253.21661:98 253.28936:5 259.00131:33 259.06736:36 268.26586:134 271.31085:73 276.43277:15 308.60291:18 308.65763:10 313.84353:12 326.66126:17 335.25364:27 336.33257:67 336.35953:152 336…
208	622.615	25.246	C40H79NO3	O=C(NC(CO)C(O)C=CCCCCCCCCCCCCC)CCCCCCCCCCCCCCCCCCCCC	NA	Cer 40:1;O2|Cer 18:1;O2/22:0	[M+H]+	Annotated via MS2 searching of PIM MDAsEVs Samples in MSDIAL	0.92	TRUE	12.988	622.613	C40H79NO3	Cer_NS	KEPQASGDXIEOIL-UHFFFAOYSA-N	O=C(NC(CO)C(O)C=CCCCCCCCCCCCCC)CCCCCCCCCCCCCCCCCCCCC	410	FALSE	TRUE	TRUE	Normalized unit: Intensity; Annotation method: Msp20250805135626_NCDK_conventional_converted_dev_1	FALSE	FALSE	9356	0	0	0.86	0.678	0.81	0.713	3	2	2.34	7144.82	MDA_sEVS_PQC_it1	622.61670:24285 623.62137:13488 624.62603:0	58.73058:18 59.06013:250 59.08129:18 71.04938:12 74.52477:13 81.07072:49 85.10153:255 87.72981:52 88.11158:2433 88.17141:16 88.20398:26 88.23540:19 88.28800:25 88.35014:14 88.48021:50 88.49977:8 88.71458:36 88.72546:6 88.85588:62 89.11530:194 89.13893:10 89.24959:33 102.12603:135 102.26330:21 102.50242:33 108.08741:113 108.13751:11 109.09661:37 117.88886:40 117.90020:17 121.09917:165 123.11701:77…
209	623.646	12.699	null	null	NA	RIKEN P-VS1 ID-6268 from Mouse_Aorta_ApoEKO_N_F1DHA	[M+H]+	Annotated via MS2 searching of PIM MDAsEVs Samples in MSDIAL	1	TRUE	7.67	623.644	null	Unknown	null	null	430	FALSE	TRUE	TRUE	Normalized unit: Intensity; Annotation method: Msp20250805135626_NCDK_conventional_converted_dev_1	FALSE	FALSE	9377	0	0	0.93	1	0.866	0.866	1	1	1.69	42324.8	MDA_sEVS_PQC_it2	623.64630:268827 624.65097:126612 625.65564:26201	57.06833:97 60.08042:114 74.09775:230 74.20530:19 102.05475:110 115.05579:36 123.34226:6 179.14318:102 203.05847:35 211.15137:81 211.18170:16 245.88094:6 281.30091:25 309.35038:17 310.30303:68 310.37309:6 311.12801:21 312.28632:69 312.32654:7808 312.42309:128 312.44898:54 312.51087:34 312.58865:20 312.62534:22 312.64459:59 312.68388:49 312.74299:6 312.79795:11 312.82104:33 312.86998:5 313.06575:1…
210	624.629	26.243	null	null	NA	RIKEN P-VS1 ID-6290 from Mouse_Macrophage_WT_N_F1DHA	[M+H]+	Annotated via MS2 searching of PIM MDAsEVs Samples in MSDIAL	1	TRUE	13.48	624.627	null	Unknown	null	null	430	FALSE	TRUE	TRUE	Normalized unit: Intensity; Annotation method: Msp20250805135626_NCDK_conventional_converted_dev_1	FALSE	FALSE	9396	0	0	0.81	0.662	0.97	0.751	1	0.17	1.067	139.23	MDA_sEVS_PQC_it1	624.63055:20347 625.63522:9174 626.63989:1569	59.05973:446 59.09146:19 59.11103:9 59.35760:8 59.38440:15 60.06359:177 60.16229:17 73.08079:24 88.07494:156 88.11130:467 88.16430:5 88.18109:7 88.38255:6 88.70799:5 89.22196:22 96.00439:16 96.08739:113 96.10593:17 102.12580:556 103.13385:153 103.17588:12 109.10000:76 116.63104:18 125.13293:44 131.20860:21 132.13775:123 159.11789:123 159.15112:12 159.17957:6 237.21601:47 253.21882:80 253.25838:10…
211	628.587	25.319	C38H74O5	O=C(OCC(OC(=O)CCCCCCCCCCCCCCCCC)CO)CCCCCCCCCCCCCCCC	NA	DG 35:0|DG 17:0_18:0	[M+NH4]+	Annotated via MS2 searching of PIM MDAsEVs Samples in MSDIAL	0.77	TRUE	13.143	628.588	C38H74O5	DG	KHHQEYAUOGWLFS-UHFFFAOYSA-N	O=C(OCC(OC(=O)CCCCCCCCCCCCCCCCC)CO)CCCCCCCCCCCCCCCC	410	FALSE	TRUE	TRUE	Normalized unit: Intensity; Annotation method: Msp20250805135626_NCDK_conventional_converted_dev_1	FALSE	FALSE	9468	0	0	1	0.78	0.779	0.838	3	2	2.478	466.62	MDA_sEVS_PQC_it3	628.58795:7524 629.59262:3126 630.59729:0	51.00214:163 51.02389:12 57.06977:34 57.43759:11 57.49369:165 67.05372:167 67.08055:18 85.09936:173 85.16432:7 88.10832:192 88.12933:27 88.15338:6 89.06046:407 89.09630:27 97.10095:50 99.11536:150 102.12761:21 109.10349:117 109.15033:5 111.11457:57 111.13556:5 118.60708:35 125.13090:111 133.08579:285 133.12716:19 133.44257:25 134.11746:194 134.17877:8 185.07270:65 254.12136:27 278.22031:142 297.0…
212	629.373	20.025	C37H48N4O5	Cc1cccc(c1OCC(=O)N[C@@H](Cc2ccccc2)[C@H](C[C@H](Cc3ccccc3)NC(=O)[C@H](C(C)C)N4CCCNC4=O)O)C	NA	Lopinavir	[M+H]+	Annotated via MS2 searching of PIM MDAsEVs Samples in MSDIAL	0.62	TRUE	11.785	629.37	C37H48N4O5	Valine and derivatives	KJHKTHWMRKYKJE-SUGCFTRWSA-N	Cc1cccc(c1OCC(=O)N[C@@H](Cc2ccccc2)[C@H](C[C@H](Cc3ccccc3)NC(=O)[C@H](C(C)C)N4CCCNC4=O)O)C	430	FALSE	TRUE	TRUE	Normalized unit: Intensity; Annotation method: MSMS-Public_all-pos-VS19_4	FALSE	FALSE	9477	0	0	0.79	0.507	0.878	0.729	1	0.09	1.06	362.46	MDA_sEVS_PQC_it4	629.37415:2245 630.37881:573 631.38348:0	95.08433:188 99.22986:30 102.12794:64 149.04479:69 177.10927:137 177.16305:12 196.72777:6 239.22992:68 239.27744:6 292.19583:92 314.27230:28 339.55413:7 342.30369:108 360.79279:39 388.28766:128 416.57444:10 560.18891:78 629.37582:687 629.50522:23 629.56825:97 629.76202:17 630.37243:44 630.58057:36
213	630.568	24.263	null	null	NA	RIKEN P-VS1 ID-6410 from Mouse_Aorta_ApoEKO_N_F1EPA	[M+H]+	Annotated via MS2 searching of PIM MDAsEVs Samples in MSDIAL	0.92	TRUE	11.02	630.567	null	Unknown	null	null	430	FALSE	TRUE	TRUE	Normalized unit: Intensity; Annotation method: Msp20250805135626_NCDK_conventional_converted_dev_1	FALSE	FALSE	9511	0	0	0.99	0.993	0.93	0.93	2	1	1.754	273.98	MDA_sEVS_PQC_it4	630.56744:4214 631.57211:1916 632.57678:781	59.05908:162 59.09938:14 74.09664:99 83.08673:166 83.13405:9 88.11171:105 88.14199:8 88.28171:32 89.45613:13 102.12861:191 102.15055:20 102.17994:6 102.56834:18 111.11596:216 111.16655:12 111.18296:8 211.19668:15 239.14337:116 239.17562:25 257.24745:201 309.28128:155 309.33815:14 309.36568:10 309.40281:5 313.27066:237 313.34101:8 329.26582:189 329.36534:7 329.49088:21 331.96883:18 341.43018:31 35…
214	632.635	25.642	C42H83NO3	O=C(NC(CO)C(O)C=CCCCCCCCCCCCCC)CCCCCCCCCCCCCCCCCCCCCCC	NA	Cer 42:1;O2|Cer 18:1;O2/24:0	[M+H-H2O]+	Annotated via MS2 searching of PIM MDAsEVs Samples in MSDIAL	0.92	TRUE	13.276	632.634	C42H83NO3	Cer_NS	ZJVVOYPTFQEGPH-UHFFFAOYSA-N	O=C(NC(CO)C(O)C=CCCCCCCCCCCCCC)CCCCCCCCCCCCCCCCCCCCCCC	410	FALSE	TRUE	TRUE	Normalized unit: Intensity; Annotation method: Msp20250805135626_NCDK_conventional_converted_dev_1	FALSE	FALSE	9558	0	0	0.98	0.828	0.911	0.837	4	2	2.506	3616.22	MDA_sEVS_PQC_it2	632.63531:11806 633.63998:5850 634.64465:2431	59.06097:150 60.18985:51 60.42564:20 88.11193:256 102.12758:239 199.55141:5 210.89604:68 210.92822:9 252.26431:182 252.60828:20 252.92115:23 264.26852:2423 264.35221:21 264.37191:12 264.50691:19 264.58626:22 264.65882:38 264.69254:7 264.78820:34 265.80775:19 265.97692:19 282.28215:434 282.32865:39 282.36790:15 292.12250:28 292.29369:46 315.62907:26 315.65361:10 361.24727:30 365.60930:14 368.38290…
215	634.486	15.376	C34H68NO7P	O=C(OCC(O)COP(=O)([O-])OCC[N+](C)(C)C)CCCCCCCCCCCCCCCC=CCCCCCCCC	NA	LPC 26:1/0:0	[M+H]+	Annotated via MS2 searching of PIM MDAsEVs Samples in MSDIAL	0.77	TRUE	8.387	634.481	C34H68NO7P	LPC	DTPLCNOIMOCZMN-UHFFFAOYSA-N	O=C(OCC(O)COP(=O)([O-])OCC[N+](C)(C)C)CCCCCCCCCCCCCCCC=CCCCCCCCC	410	FALSE	TRUE	TRUE	Normalized unit: Intensity; Annotation method: Msp20250805135626_NCDK_conventional_converted_dev_1	FALSE	FALSE	9591	0	0	0.87	0.557	0.701	0.813	2	2	2.337	68.83	MDA_sEVS_PQC_it5	634.48401:3707 635.48868:1485 636.49334:471	59.42968:29 74.09641:88 74.22344:7 88.11200:364 88.16599:5 101.07960:89 103.13038:160 104.10633:640 104.16194:12 105.11182:26 105.28647:30 112.07477:92 184.07179:389 184.14475:9 193.18919:22 193.62127:39 252.23154:120 278.14285:43 291.47791:12 312.08803:64 427.93033:44 473.95338:544 474.05392:5 514.17063:29 532.90424:82 548.55666:38 616.23871:132 616.35810:9 616.45934:56 616.51265:21 634.47885:11…
216	638.573	24.874	C39H72O5	O=C(OCC(OC(=O)CCCCCCCC=CCC=CCCCCC)CO)CCCCCCCCCCCCCCCCC	NA	DG 36:2|DG 18:0_18:2	[M+NH4]+	Annotated via MS2 searching of PIM MDAsEVs Samples in MSDIAL	1	TRUE	12.143	638.572	C39H72O5	DG	AJMZUFBKADIAKC-UHFFFAOYSA-N	O=C(OCC(OC(=O)CCCCCCCC=CCC=CCCCCC)CO)CCCCCCCCCCCCCCCCC	410	FALSE	TRUE	TRUE	Normalized unit: Intensity; Annotation method: Msp20250805135626_NCDK_conventional_converted_dev_1	FALSE	FALSE	9676	0	0	0.99	0.722	0.781	0.856	3	2	2.472	6002.76	MDA_sEVS_PQC_it2	638.57245:27561 639.57712:11586 640.58178:2359	59.06075:637 59.09685:15 59.10464:14 59.20121:13 59.33370:40 59.36645:47 59.47496:33 60.05514:12 60.07991:99 60.13002:29 60.25360:23 60.65157:5 74.09678:1354 74.13880:42 74.15053:12 74.22352:22 74.32798:18 83.08631:357 83.13489:13 83.22726:8 88.10974:13 88.34121:30 95.08405:63 97.06263:112 97.10127:76 101.57637:24 102.12833:1249 102.18370:27 102.21520:7 102.30263:15 102.35701:18 102.39710:30 102.…
217	640.589	25.191	C39H74O5	O=C(OCC(OC(=O)CCCCCCCC=CCCCCCCCC)CO)CCCCCCCCCCCCCCCCC	NA	DG 36:1|DG 18:0_18:1	[M+NH4]+	Annotated via MS2 searching of PIM MDAsEVs Samples in MSDIAL	1	TRUE	12.956	640.588	C39H74O5	DG	SAEPUUXWQQNLGN-UHFFFAOYSA-N	O=C(OCC(OC(=O)CCCCCCCC=CCCCCCCCC)CO)CCCCCCCCCCCCCCCCC	410	FALSE	TRUE	TRUE	Normalized unit: Intensity; Annotation method: Msp20250805135626_NCDK_conventional_converted_dev_1	FALSE	FALSE	9724	0	0	0.99	0.73	0.871	0.923	3	2	2.521	841.19	MDA_sEVS_PQC_it4	640.58832:59437 641.59299:24476 642.59765:7041	57.06937:344 60.08009:420 60.11490:14 66.39501:14 74.09433:35 74.12794:11 75.04282:187 75.07102:14 83.08428:80 88.11093:665 88.27347:5 88.44414:33 89.11360:165 89.16437:8 94.59647:9 102.09255:25 102.10306:13 102.12776:2193 102.17953:45 102.21533:31 102.25333:5 102.34082:26 102.45384:28 102.47389:33 102.61915:16 103.12992:1003 103.16682:28 103.23138:28 104.10570:115 104.13369:186 104.16815:13 106.…
218	642.604	25.518	C39H76O5	O=C(OCC(OC(=O)CCCCCCCCCCCCCCCCC)CO)CCCCCCCCCCCCCCCCC	NA	DG 36:0|DG 18:0_18:0	[M+NH4]+	Annotated via MS2 searching of PIM MDAsEVs Samples in MSDIAL	1	TRUE	13.196	642.603	C39H76O5	DG	UHUSDOQQWJGJQS-UHFFFAOYSA-N	O=C(OCC(OC(=O)CCCCCCCCCCCCCCCCC)CO)CCCCCCCCCCCCCCCCC	410	FALSE	TRUE	TRUE	Normalized unit: Intensity; Annotation method: Msp20250805135626_NCDK_conventional_converted_dev_1	FALSE	FALSE	9769	0	0	0.98	0.963	0.918	0.894	2	2	2.562	7654.55	MDA_sEVS_PQC_it2	642.60437:690295 643.60904:291326 644.61371:69121	52.92951:14 85.10043:6 95.08511:67 147.11408:97 147.15708:7 149.04275:33 194.28226:48 194.29588:14 197.02841:100 197.06247:17 267.26911:128 267.31608:11 270.22909:7 272.96961:72 341.30513:5251 341.45581:21 341.49323:8 341.52488:9 341.64924:23 341.70037:23 341.74556:13 341.80704:10 341.88513:63 341.97444:44 342.04386:57 342.10155:11 342.30899:88 342.33195:35 342.44065:13 342.52386:30 342.67107:12 …
219	643.292	9.627	null	null	NA	RIKEN P-VS1 ID-6683 from Mouse_Muscle_WT_CTX5_Ctr	[M+H]+	Annotated via MS2 searching of PIM MDAsEVs Samples in MSDIAL	1	TRUE	7.77	643.294	null	Unknown	null	null	430	FALSE	TRUE	TRUE	Normalized unit: Intensity; Annotation method: Msp20250805135626_NCDK_conventional_converted_dev_1	FALSE	FALSE	9778	0	0	0.94	0.896	0.835	0.866	1	1	1.669	762.87	MDA_sEVS_PQC_it4	643.29126:4891 644.29593:2126 645.30060:430	59.05973:152 71.04893:97 89.06013:255 89.07949:49 89.10248:6 149.09620:29 181.02326:31 181.23611:22 207.21022:37 211.17167:5 228.20273:52 278.98247:79 280.22677:324 280.30819:6 283.24731:187 284.53651:21 294.83710:18 306.15450:53 344.32064:69 347.91918:141 356.21407:13 375.17575:63 392.89333:81 480.39405:33 481.77040:74 481.78975:33 538.42472:48 566.29300:83 583.13841:73 583.19738:6 591.38437:84 …
220	647.462	25.562	C40H64O5	O=C(OCC(OC(=O)CCCCCC=CCC=CCC=CCC=CCC=CCC=CCC=CCC)CO)CCCCCCCC	NA	DG 37:7	[M+Na]+	Annotated via MS2 searching of PIM MDAsEVs Samples in MSDIAL	1	TRUE	9.244	647.465	C40H64O5	DG	HWGDKLDOTMWARD-UHFFFAOYSA-N	O=C(OCC(OC(=O)CCCCCC=CCC=CCC=CCC=CCC=CCC=CCC=CCC)CO)CCCCCCCC	420	FALSE	TRUE	TRUE	Normalized unit: Intensity; Annotation method: Msp20250805135626_NCDK_conventional_converted_dev_1	FALSE	FALSE	9858	0	0	0.86	1	0.866	0.866	1	1	1.845	35922.5	MDA_sEVS_PQC_it3	647.46106:3432442 648.46573:1644351 649.47040:371091	74.09568:173 74.13350:11 88.11011:84 88.27790:39 88.96231:9 100.07634:101 100.10687:8 102.12599:118 102.14859:20 102.16268:6 103.54810:50 133.20580:12 139.10754:92 146.10149:137 146.13962:12 147.10699:64 246.21182:5 291.11350:72 293.23416:15 321.31448:78 321.35172:11 325.33289:13 347.17952:25 441.28948:56 441.63528:32 442.28512:58 442.36688:8 478.05372:62 478.23938:40 535.20286:114 582.69393:11 5…
221	648.63	25.246	C42H81NO3	O=C(NC(CO)C(O)C=CCCCCCCCCCCCCC)CCCCCCCCCCCCCC=CCCCCCCCC	NA	Cer 42:2;O2|Cer 18:1;O2/24:1	[M+H]+	Annotated via MS2 searching of PIM MDAsEVs Samples in MSDIAL	0.92	TRUE	12.958	648.629	C42H81NO3	Cer_NS	VJSBNBBOSZJDKB-UHFFFAOYSA-N	O=C(NC(CO)C(O)C=CCCCCCCCCCCCCC)CCCCCCCCCCCCCC=CCCCCCCCC	410	FALSE	TRUE	TRUE	Normalized unit: Intensity; Annotation method: Msp20250805135626_NCDK_conventional_converted_dev_1	FALSE	FALSE	9907	0	0	1	0.769	0.83	0.769	4	2	2.458	8145.7	MDA_sEVS_PQC_it1	648.62915:24472 649.63382:11092 650.63849:3165	57.06930:93 59.05969:86 60.19446:45 60.30955:10 60.88867:37 60.89654:18 67.05602:131 75.04373:153 87.19860:27 88.11143:559 88.15938:11 96.15992:12 96.56482:20 96.63673:21 102.12633:388 102.18012:13 102.37985:21 102.40747:35 102.67011:22 109.09899:70 111.08845:139 116.14201:195 137.13283:143 137.16023:12 137.18379:12 149.13310:45 170.63326:5 188.07955:8 204.17985:38 252.26622:231 252.39309:37 252.…
222	650.646	25.641	C42H83NO3	O=C(NC(CO)C(O)C=CCCCCCCCCCCCCC)CCCCCCCCCCCCCCCCCCCCCCC	NA	Cer 42:1;O2|Cer 18:1;O2/24:0	[M+H]+	Annotated via MS2 searching of PIM MDAsEVs Samples in MSDIAL	0.92	TRUE	13.276	650.645	C42H83NO3	Cer_NS	ZJVVOYPTFQEGPH-UHFFFAOYSA-N	O=C(NC(CO)C(O)C=CCCCCCCCCCCCCC)CCCCCCCCCCCCCCCCCCCCCCC	410	FALSE	TRUE	TRUE	Normalized unit: Intensity; Annotation method: Msp20250805135626_NCDK_conventional_converted_dev_1	FALSE	FALSE	9941	0	0	0.99	0.792	0.773	0.824	5	2	2.468	16689.9	MDA_sEVS_PQC_it1	650.64557:60375 651.65024:31872 652.65490:0	69.61968:29 88.11061:689 88.15860:19 96.08077:72 101.57131:34 102.12715:164 102.15944:15 102.17043:7 106.07394:79 107.08632:129 107.15102:5 109.10128:120 111.11496:30 135.11716:149 135.15021:17 137.62239:18 147.11718:210 156.10029:76 175.11345:60 181.54824:31 210.07225:13 211.20373:126 211.23235:22 212.20784:136 212.24887:7 252.24106:184 252.26934:906 252.34942:20 252.38782:9 253.30066:23 253.608…
223	654.333	9.017	null	null	NA	RIKEN P-VS1 ID-6897 from Cell_C2C12_WT_N_4h50AA	[M+H]+	Annotated via MS2 searching of PIM MDAsEVs Samples in MSDIAL	1	TRUE	6.51	654.331	null	Unknown	null	null	430	FALSE	TRUE	TRUE	Normalized unit: Intensity; Annotation method: Msp20250805135626_NCDK_conventional_converted_dev_1	FALSE	FALSE	10015	0	0	0.93	0.68	0.894	0.732	2	0.2	1.12	34539.6	MDA_sEVS_PQC_it3	654.33337:2387081 655.33804:867831 656.34271:183902	69.06823:72 71.55141:7 74.37255:38 74.39029:10 88.11305:96 88.38990:10 122.99891:84 134.11504:42 158.90675:9 174.12669:289 174.17954:16 222.14164:25 227.29350:6 259.16598:13 260.16778:64 271.16300:93 290.24063:116 290.28671:14 290.32207:7 291.79707:7 295.05616:80 308.26451:61 325.18279:156 325.26963:10 418.86739:118 418.97093:7 449.94024:24 465.17892:83 497.18929:56 525.17905:165 525.70210:12 526…
224	654.577	22.437	C41H77NO3	O=C(NC(CO)C(O)C=CCCC=CCCC)CCCCCCCCCCCCCCC=CCCCCCCCCCCCC	NA	low score: Cer 41:3;O2|Cer 12:2;O2/29:1	[M+Na]+	Annotated via MS2 searching of PIM MDAsEVs Samples in MSDIAL	0.38	TRUE	11.615	654.58	C41H77NO3	Cer_NS	WFCCKIPIUAZJBP-UHFFFAOYSA-N	O=C(NC(CO)C(O)C=CCCC=CCCC)CCCCCCCCCCCCCCC=CCCCCCCCCCCCC	530	FALSE	TRUE	FALSE	Normalized unit: Intensity; Annotation method: Msp20250805135626_NCDK_conventional_converted_dev_1	FALSE	FALSE	10018	0	0	0.97	0.632	0.641	0.86	1	0.5	1.449	37.19	MDA_sEVS_PQC_it3	654.57806:2877 655.58273:1630 656.58740:947	52.62472:37 60.04395:100 88.11044:108 88.37465:21 144.08864:84 144.30903:26 238.21911:178 238.29411:8 282.27754:89 282.32850:8 283.28288:116 283.33467:8 303.22420:88 303.25908:16 307.94079:24 309.32297:76 310.31084:36 327.33090:20 338.86118:19 350.32683:72 353.30869:63 362.81759:52 370.30147:60 370.92470:5 381.92831:38 382.17257:24 383.20768:7 388.31581:158 388.36245:52 388.40922:5 390.88114:48 3…
225	662.573	24.832	C41H72O5	O=C(OCC(OC(=O)CCCCCCC=CCC=CCC=CCC=CCC)CO)CCCCCCCCCCCCCCCCC	NA	low score: DG 38:4|DG 18:0_20:4	[M+NH4]+	Annotated via MS2 searching of PIM MDAsEVs Samples in MSDIAL	0.92	TRUE	12.197	662.572	C41H72O5	DG	BRKLTVAHEPCGNK-UHFFFAOYSA-N	O=C(OCC(OC(=O)CCCCCCC=CCC=CCC=CCC=CCC)CO)CCCCCCCCCCCCCCCCC	530	FALSE	TRUE	FALSE	Normalized unit: Intensity; Annotation method: Msp20250805135626_NCDK_conventional_converted_dev_1	FALSE	FALSE	10216	0	0	1	0.534	0.689	0.745	2	0.5	1.403	1063.68	MDA_sEVS_PQC_it2	662.57190:13724 663.57657:6488 664.58123:0	70.07196:162 70.10206:9 71.08457:234 71.49377:8 81.03897:116 81.05743:15 88.11210:224 88.16082:13 88.30141:23 88.50641:74 95.08455:236 95.11977:15 95.13948:5 97.06531:42 97.10211:116 97.12437:10 102.12693:760 102.18015:15 109.28217:23 111.12244:48 117.40811:21 118.12292:106 118.16302:14 119.35016:16 120.01040:36 120.55098:11 123.11731:462 123.15780:38 123.17734:15 125.58797:10 131.08533:53 132.13…
226	663.459	23.401	C40H64O6	O=C(OCC(OC(=O)CCC=CCCC)COC(=O)CCCCCCCC=CCC=CCC=CCC=CCC)CCC=CCCC	NA	low score: TG 37:6|TG 8:1_8:1_21:4	[M+Na]+	Annotated via MS2 searching of PIM MDAsEVs Samples in MSDIAL	1	TRUE	9.777	663.459	C40H64O6	TG	VLZKALGPXCMPAT-UHFFFAOYSA-N	O=C(OCC(OC(=O)CCC=CCCC)COC(=O)CCCCCCCC=CCC=CCC=CCC=CCC)CCC=CCCC	530	FALSE	TRUE	FALSE	Normalized unit: Intensity; Annotation method: Msp20250805135626_NCDK_conventional_converted_dev_1	FALSE	FALSE	10241	0	0	0.98	0.654	0.616	0.839	1	0.33	1.338	45722.4	MDA_sEVS_PQC_it5	663.45831:5664260 664.46298:3321127 665.46765:813965	102.12607:53 102.14287:13 109.52273:5 114.05283:5 122.46057:5 184.48107:14 300.43772:23 300.54337:15 327.34775:12 383.13481:190 383.17300:39 383.20609:12 408.69848:35 465.00666:19 484.81167:6 491.50555:38 551.33604:143 551.45261:8 602.99383:17 607.38913:819 607.51319:27 607.60954:19 607.81893:50 607.88831:13 608.29662:39 608.38421:86 608.54502:27 619.90128:17 620.13382:16 663.45386:1132 663.58071…
227	664.527	21.802	C36H74NO7P	O=C(OCC(O)COP(=O)([O-])OCC[N+](C)(C)C)CCCCCCCCCCCCCCCCCCCCCCCCCCC	NA	LPC 28:0/0:0	[M+H]+	Annotated via MS2 searching of PIM MDAsEVs Samples in MSDIAL	0.38	TRUE	8.66	664.528	C36H74NO7P	LPC	VPAMUPUPKCTFGJ-UHFFFAOYSA-N	O=C(OCC(O)COP(=O)([O-])OCC[N+](C)(C)C)CCCCCCCCCCCCCCCCCCCCCCCCCCC	410	FALSE	TRUE	TRUE	Normalized unit: Intensity; Annotation method: Msp20250805135626_NCDK_conventional_converted_dev_1	FALSE	FALSE	10273	0	0	0.99	0.737	0.825	0.931	3	2	2.514	13.99	MDA_sEVS_PQC_it4	664.52661:1795 665.53128:773 666.53595:0	63.81620:24 88.10986:156 88.13864:14 104.10417:198 150.34871:51 184.07579:308 184.13966:10 184.19280:9 185.07372:156 185.12835:20 185.15018:10 193.81465:6 236.00400:5 590.52561:23 608.27157:8 608.37868:17 608.67251:5 631.90097:7 646.52147:127 646.62535:10 647.42152:38 664.45088:105 664.52755:523 664.60493:6 664.65277:32 664.89482:5 665.01065:19 665.39353:37 665.52351:29 666.80211:15
228	665.532	23.986	null	null	NA	RIKEN P-VS1 ID-7141 from Mouse_Feces_WT_N_Ctr	[M+H]+	Annotated via MS2 searching of PIM MDAsEVs Samples in MSDIAL	1	TRUE	9.49	665.532	null	Unknown	null	null	430	FALSE	TRUE	TRUE	Normalized unit: Intensity; Annotation method: Msp20250805135626_NCDK_conventional_converted_dev_1	FALSE	FALSE	10305	0	0	0.98	0.757	0.672	0.861	1	0.5	1.339	342.25	MDA_sEVS_PQC_it4	665.53320:27435 666.53787:10754 667.54254:2375	60.08027:90 86.09554:9 88.11014:89 103.13289:109 105.48536:16 134.11505:336 134.16720:8 245.31589:8 272.46235:25 296.29344:199 296.35745:5 385.13387:68 394.91545:33 398.91483:44 432.29817:6 434.37129:41 440.21436:6 441.20380:91 462.01363:44 496.27190:337 496.35230:18 496.69365:11 497.00328:26 497.02685:39 497.26960:457 497.34904:12 498.28045:43 498.30586:15 498.66183:47 498.70731:8 500.90444:10 5…
229	668.625	25.566	C41H78O5	O=C(OCC(OC(=O)CCCCCCCCCC=CCCCCCCCC)CO)CCCCCCCCCCCCCCCCC	NA	DG 38:1|DG 18:0_20:1	[M+NH4]+	Annotated via MS2 searching of PIM MDAsEVs Samples in MSDIAL	0.92	TRUE	13.231	668.619	C41H78O5	DG	KMWDOOIYMHAOTF-UHFFFAOYSA-N	O=C(OCC(OC(=O)CCCCCCCCCC=CCCCCCCCC)CO)CCCCCCCCCCCCCCCCC	410	FALSE	TRUE	TRUE	Normalized unit: Intensity; Annotation method: Msp20250805135626_NCDK_conventional_converted_dev_1	FALSE	FALSE	10381	0	0	0.87	0.613	0.796	0.88	3	2	2.399	79.99	MDA_sEVS_PQC_it4	668.62231:7053 669.62698:3205 670.63165:2943	57.06819:100 57.07802:32 57.94591:15 59.05882:129 59.07551:27 60.08117:476 60.11295:11 60.55237:17 69.70596:15 70.06216:206 72.51723:6 83.08541:44 88.11273:394 95.08473:273 95.11238:25 95.12979:13 102.12799:5276 102.18067:110 102.27035:77 102.28858:43 102.32001:10 102.33408:30 102.38656:25 102.49155:18 102.50947:21 102.53707:58 102.57146:32 102.58560:27 102.67032:56 102.88425:7 103.13143:1821 103…
230	670.634	25.928	C41H80O5	O=C(OCC(OC(=O)CCCCCCCCCCCCCCCCCCC)CO)CCCCCCCCCCCCCCCCC	NA	DG 38:0|DG 18:0_20:0	[M+NH4]+	Annotated via MS2 searching of PIM MDAsEVs Samples in MSDIAL	1	TRUE	13.401	670.634	C41H80O5	DG	JPKVDETWOQEHQO-UHFFFAOYSA-N	O=C(OCC(OC(=O)CCCCCCCCCCCCCCCCCCC)CO)CCCCCCCCCCCCCCCCC	410	FALSE	TRUE	TRUE	Normalized unit: Intensity; Annotation method: Msp20250805135626_NCDK_conventional_converted_dev_1	FALSE	FALSE	10445	0	0	1	0.873	0.848	0.878	3	2	2.53	678.21	MDA_sEVS_PQC_it1	670.63391:12549 671.63858:5416 672.64325:0	57.06868:233 57.09362:18 57.10729:10 67.05261:94 71.08424:117 71.78128:51 71.81807:6 85.09916:126 85.13899:11 88.11140:223 88.16170:9 89.11646:255 89.14918:17 100.66854:13 102.12709:406 102.15606:29 102.18025:17 113.83559:44 116.14200:61 139.11478:67 181.04207:70 181.08272:9 245.21690:98 264.27648:36 267.26825:57 281.24413:115 281.74290:20 299.25837:9 301.00027:49 313.27341:526 313.35431:18 313.3…
231	672.541	15.972	C38H73NO8	O=C(NC(COC1OC(CO)C(O)C(O)C1O)C(O)CCCCCCCCCCCCC)CCCCCCCC=CCCCCCC	NA	HexCer 32:1;O2	[M+H]+	Annotated via MS2 searching of PIM MDAsEVs Samples in MSDIAL	0.85	TRUE	8.473	672.541	C38H73NO8	HexCer_NDS	MFVKFORIANQXPL-UHFFFAOYSA-N	O=C(NC(COC1OC(CO)C(O)C(O)C1O)C(O)CCCCCCCCCCCCC)CCCCCCCC=CCCCCCC	420	FALSE	TRUE	TRUE	Normalized unit: Intensity; Annotation method: Msp20250805135626_NCDK_conventional_converted_dev_1	FALSE	FALSE	10502	0	0	0.99	0.334	0.722	0.675	3	1	1.652	33.92	MDA_sEVS_PQC_it5	672.54193:2929 673.54660:968 674.55127:0	53.95766:30 58.88689:5 59.05952:30 88.11033:69 88.24924:22 88.50618:74 97.09972:84 103.82973:28 137.34566:22 175.89073:7 221.14194:260 221.19773:20 221.25486:10 236.23545:388 236.31088:9 236.33362:12 237.25109:58 246.63689:16 252.19567:172 252.26633:75 264.26991:174 264.31551:9 265.24991:47 290.24708:119 290.29552:13 294.34278:10 296.68549:26 296.89966:30 307.96217:6 308.25710:209 308.30516:22 30…
232	674.511	20.353	C37H72NO7P	O=C(OC(COC=CCCCCCCCCCCCCCC)COP(=O)(O)OCCN)CCCCCCCC=CCCCCCC	NA	PE P-32:1|PE P-16:0_16:1	[M+H]+	Annotated via MS2 searching of PIM MDAsEVs Samples in MSDIAL	0.62	TRUE	9.628	674.512	C37H72NO7P	EtherPE	QXSTVVHZCWJIBU-UHFFFAOYSA-N	O=C(OC(COC=CCCCCCCCCCCCCCC)COP(=O)(O)OCCN)CCCCCCCC=CCCCCCC	410	FALSE	TRUE	TRUE	Normalized unit: Intensity; Annotation method: Msp20250805135626_NCDK_conventional_converted_dev_1	FALSE	FALSE	10552	0	0	0.98	0.751	0.89	0.902	3	2	2.515	30.92	MDA_sEVS_PQC_it4	674.51318:4482 675.51785:1543 676.52252:485	57.07062:215 57.10407:18 59.23250:6 81.78070:31 94.23770:18 97.10227:205 97.15371:9 107.41589:37 137.12800:154 137.15998:10 151.04871:18 179.10480:66 182.10929:17 207.31348:15 219.20879:60 219.24262:10 223.74166:15 279.26518:110 279.59274:37 281.10666:19 282.97389:17 285.24185:163 285.31735:5 291.25004:83 291.31271:6 309.16856:53 310.26971:170 310.40301:31 311.25669:1384 311.34303:29 311.37915:14…
233	675.546	15.221	C37H75N2O6P	O=C(NC(COP(=O)([O-])OCC[N+](C)(C)C)C(O)C=CCCCCCCC)CCCCCCCCCCCCCCCCCCC	NA	SM 32:1;O2	[M+H]+	Annotated via MS2 searching of PIM MDAsEVs Samples in MSDIAL	0.92	TRUE	8.381	675.544	C37H75N2O6P	SM	WVZYDPLIGWKWEU-UHFFFAOYSA-N	O=C(NC(COP(=O)([O-])OCC[N+](C)(C)C)C(O)C=CCCCCCCC)CCCCCCCCCCCCCCCCCCC	420	FALSE	TRUE	TRUE	Normalized unit: Intensity; Annotation method: Msp20250805135626_NCDK_conventional_converted_dev_1	FALSE	FALSE	10574	0	0	1	0.992	0.934	0.925	2	1	1.951	11461.8	MDA_sEVS_PQC_it1	675.54388:46885 676.54855:19343 677.55322:4465	60.07996:132 69.06868:120 86.09851:14 95.24087:60 134.15876:7 149.98126:46 168.13677:119 168.91646:10 170.36859:19 184.07321:14779 184.14040:192 184.15908:74 184.18949:24 184.21821:13 184.24151:11 184.27260:32 184.29929:46 184.34185:57 184.37041:55 184.39836:53 184.43129:19 184.49946:65 184.51253:67 184.59622:11 184.63205:69 184.72253:18 184.79281:26 184.85050:12 184.88238:20 184.96317:44 185.014…
234	675.678	13.385	null	null	NA	RIKEN P-VS1 ID-7369 from Blank	[M+H]+	Annotated via MS2 searching of PIM MDAsEVs Samples in MSDIAL	1	TRUE	7.45	675.681	null	Unknown	null	null	430	FALSE	TRUE	TRUE	Normalized unit: Intensity; Annotation method: Msp20250805135626_NCDK_conventional_converted_dev_1	FALSE	FALSE	10579	0	0	0.85	0.87	0.938	0.837	1	0.33	1.247	267228	MDA_sEVS_PQC_it1	675.67725:1197944 676.68191:565737 677.68658:136826	57.06785:31 59.05869:30 69.06752:166 69.09269:12 81.07061:38 81.28421:13 85.10036:270 85.13742:13 85.15820:8 96.09108:66 97.10103:322 97.14746:5 97.18499:28 98.83517:100 98.85911:10 100.07405:111 111.07821:110 111.11538:254 111.15397:9 111.16868:6 113.57080:111 114.09160:257 114.14153:13 125.19918:20 142.12111:71 149.13212:121 156.13789:208 156.18177:14 156.20235:7 170.15053:120 170.25871:5 184.1…
235	677.56	16.184	C37H77N2O6P	O=C(NC(COP(=O)([O-])OCC[N+](C)(C)C)C(O)CCCCCCCCC)CCCCCCCCCCCCCCCCCCC	NA	SM 32:0;O2	[M+H]+	Annotated via MS2 searching of PIM MDAsEVs Samples in MSDIAL	0.62	TRUE	8.452	677.559	C37H77N2O6P	SM	MCCRWVNDSLPCEX-UHFFFAOYSA-N	O=C(NC(COP(=O)([O-])OCC[N+](C)(C)C)C(O)CCCCCCCCC)CCCCCCCCCCCCCCCCCCC	420	FALSE	TRUE	TRUE	Normalized unit: Intensity; Annotation method: Msp20250805135626_NCDK_conventional_converted_dev_1	FALSE	FALSE	10623	0	0	1	0.907	0.832	0.928	2	1	1.911	1246.88	MDA_sEVS_PQC_it4	677.55981:2453 678.56448:1543 679.56915:382	68.05556:21 83.08643:129 83.11162:5 83.14970:5 85.10091:330 85.15119:13 86.51330:45 102.23125:41 102.36549:50 102.55791:37 103.80588:37 118.12154:170 119.27066:5 168.13783:196 168.18003:19 182.77785:18 184.07377:2647 184.12857:94 184.16811:7 184.20565:17 184.23381:23 184.42130:35 184.47333:28 185.07386:86 185.98765:21 186.57025:17 202.10381:86 225.41089:25 225.72668:15 246.08694:18 312.27209:69 3…
236	678.507	15.776	C36H72NO8P	O=C(OCC(OC(=O)CCCCCCCCCCCCC)COP(=O)([O-])OCC[N+](C)(C)C)CCCCCCCCCCCCC	NA	PC 28:0	[M+H]+	Annotated via MS2 searching of PIM MDAsEVs Samples in MSDIAL	0.69	TRUE	8.382	678.507	C36H72NO8P	PC	CITHEXJVPOWHKC-UHFFFAOYSA-N	O=C(OCC(OC(=O)CCCCCCCCCCCCC)COP(=O)([O-])OCC[N+](C)(C)C)CCCCCCCCCCCCC	420	FALSE	TRUE	TRUE	Normalized unit: Intensity; Annotation method: Msp20250805135626_NCDK_conventional_converted_dev_1	FALSE	FALSE	10647	0	0	1	0.954	0.928	0.877	2	1	1.921	6025.45	MDA_sEVS_PQC_it1	678.50726:12974 679.51193:5800 680.51660:1393	59.05765:82 77.92468:14 83.08371:23 86.28513:27 88.11102:363 88.13652:25 88.29157:30 88.31184:21 88.46913:25 104.10529:61 105.53259:92 105.57079:8 118.12109:395 118.17809:12 122.32677:6 123.56918:7 166.06193:98 166.08691:24 166.09965:8 171.95793:153 172.00482:12 182.83355:16 184.07304:8266 184.13230:171 184.15661:48 184.19682:57 184.23232:26 184.30465:46 184.32456:47 184.37416:61 184.47359:27 184…
237	678.677	26.047	C44H87NO3	O=C(NC(CO)C(O)C=CCCCCCCCCCCCCC)CCCCCCCCCCCCCCCCCCCCCCCCC	NA	low score: Cer 44:1;O2|Cer 18:1;O2/26:0	[M+H]+	Annotated via MS2 searching of PIM MDAsEVs Samples in MSDIAL	0.92	TRUE	13.468	678.676	C44H87NO3	Cer_NS	CJROVRTUSFQVMR-UHFFFAOYSA-N	O=C(NC(CO)C(O)C=CCCCCCCCCCCCCC)CCCCCCCCCCCCCCCCCCCCCCCCC	530	FALSE	TRUE	FALSE	Normalized unit: Intensity; Annotation method: Msp20250805135626_NCDK_conventional_converted_dev_1	FALSE	FALSE	10653	0	0	1	0.452	0.646	0.656	3	0.43	1.292	1652.7	MDA_sEVS_PQC_it2	678.67578:5466 679.68045:1980 680.68512:0	59.06111:184 59.08130:20 81.76196:28 87.84680:10 88.11236:765 88.15847:27 88.17140:6 88.18859:11 88.40211:37 88.41837:6 88.46065:9 89.65193:22 102.12800:329 105.02892:104 105.06749:7 133.10262:49 137.13047:125 137.17993:9 150.26515:7 175.11446:151 176.05024:32 200.91263:17 208.28989:11 236.47735:49 236.55185:5 241.21942:6 250.91110:47 252.26406:49 252.30052:5 252.55692:39 264.26823:571 264.32489:…
238	679.448	16.382	C37H63N2O7P	O=C(NC(COP(=O)([O-])OCC[N+](C)(C)C)C(O)C(O)C=CCCC=CCC)CCCC=CCC=CCC=CCC=CCC=CCC	NA	SM 32:7;O3	[M+H]+	Annotated via MS2 searching of PIM MDAsEVs Samples in MSDIAL	0.77	TRUE	6.109	679.445	C37H63N2O7P	SM	XTUBPZRWNWHHSE-UHFFFAOYSA-N	O=C(NC(COP(=O)([O-])OCC[N+](C)(C)C)C(O)C(O)C=CCCC=CCC)CCCC=CCC=CCC=CCC=CCC=CCC	420	FALSE	TRUE	TRUE	Normalized unit: Intensity; Annotation method: Msp20250805135626_NCDK_conventional_converted_dev_1	FALSE	FALSE	10675	0	0	0.96	0.772	0.821	0.937	3	2	2.506	18.59	MDA_sEVS_PQC_it5	679.44666:1836 680.45132:802 681.45599:563	67.05465:116 67.11711:9 88.10970:207 88.15672:8 123.11667:97 154.12185:194 154.19042:6 155.12524:173 155.64974:8 184.07268:489 184.13302:62 185.69962:13 186.07355:89 186.10696:9 199.48294:11 201.15792:44 247.84769:51 336.36273:5 378.03334:97 417.23004:62 422.01299:9 429.83811:27 507.26116:39 549.30888:91 549.37230:20 562.88058:25 563.88912:22 572.40445:46 594.92627:50 605.37735:241 605.61359:12 6…
239	679.45	18.892	C37H63N2O7P	O=C(NC(COP(=O)([O-])OCC[N+](C)(C)C)C(O)C(O)C=CCCC=CCC)CCCC=CCC=CCC=CCC=CCC=CCC	NA	low score: SM 32:7;O3	[M+H]+	Annotated via MS2 searching of PIM MDAsEVs Samples in MSDIAL	0.46	TRUE	6.109	679.445	C37H63N2O7P	SM	XTUBPZRWNWHHSE-UHFFFAOYSA-N	O=C(NC(COP(=O)([O-])OCC[N+](C)(C)C)C(O)C(O)C=CCCC=CCC)CCCC=CCC=CCC=CCC=CCC=CCC	530	FALSE	TRUE	FALSE	Normalized unit: Intensity; Annotation method: Msp20250805135626_NCDK_conventional_converted_dev_1	FALSE	FALSE	10676	0	0	0.89	0.51	0.612	0.748	2	0.67	1.436	26.41	MDA_sEVS_PQC_it4	679.44781:2965 680.45248:1153 681.45715:0	104.59918:5 119.12342:46 127.10889:233 127.16753:9 127.18171:6 184.07115:164 184.10720:13 188.01719:8 246.18994:16 350.53444:10 359.32905:56 388.99642:48 419.22096:77 439.53259:13 482.71956:8 511.25233:82 511.31353:13 535.87395:75 535.92985:10 562.88771:82 564.50665:50 567.31346:253 567.56698:49 568.34159:7 579.54287:14 623.38227:633 623.62860:36 623.69573:49 623.78458:12 624.04136:27 624.38856:1…
240	680.484	23.403	null	null	NA	RIKEN P-VS1 ID-7491 from Mouse_Macrophage_WT_N_F1AA	[M+H]+	Annotated via MS2 searching of PIM MDAsEVs Samples in MSDIAL	1	TRUE	9.91	680.482	null	Unknown	null	null	430	FALSE	TRUE	TRUE	Normalized unit: Intensity; Annotation method: Msp20250805135626_NCDK_conventional_converted_dev_1	FALSE	FALSE	10695	0	0	0.94	0.642	0.851	0.669	3	0.38	1.187	38162.2	MDA_sEVS_PQC_it4	680.48401:4963423 681.48868:2770189 682.49334:652518	88.11137:48 144.55344:9 214.15953:68 221.04587:31 248.98707:5 290.87194:23 310.30671:95 456.43270:51 495.26499:260 495.37509:5 539.52399:65 539.58594:8 551.31438:21 564.89231:30 607.39405:562 607.96229:30 608.61523:11 610.17810:25 624.39353:88 624.73328:20 645.54227:130 654.75941:7 659.18221:40 663.45245:1772 663.59341:15 663.85434:17 663.91802:29 664.11980:50 664.29739:13 664.95721:19 665.01957:…
241	682.562	18.526	C40H77NO8	O=C(NC(COC1OC(CO)C(O)C(O)C1O)C(O)C=CCCCCCCCCCCCCC)CCCCCCCCCCCCCCC	NA	low score: HexCer 34:1;O2|HexCer 18:1;O2/16:0	[M+H-H2O]+	Annotated via MS2 searching of PIM MDAsEVs Samples in MSDIAL	0.77	TRUE	9.024	682.562	C40H77NO8	HexCer_NS	VJLLLMIZEJJZTE-UHFFFAOYSA-N	O=C(NC(COC1OC(CO)C(O)C(O)C1O)C(O)C=CCCCCCCCCCCCCC)CCCCCCCCCCCCCCC	530	FALSE	TRUE	FALSE	Normalized unit: Intensity; Annotation method: Msp20250805135626_NCDK_conventional_converted_dev_1	FALSE	FALSE	10749	0	0	1	0.765	0.895	0.865	3	0.38	1.467	1680.49	MDA_sEVS_PQC_it3	682.56195:4190 683.56662:2413 684.57129:502	74.09569:241 74.12905:15 96.39641:39 119.21556:35 159.12729:49 199.16695:41 225.21832:44 256.55328:57 261.25288:99 262.11724:56 264.27056:880 264.36590:23 264.48971:53 264.75406:44 264.86680:35 265.30019:28 267.70560:21 379.62031:8 390.60081:22 394.51375:43 407.86098:34 476.91637:6 495.08400:12 502.49709:746 502.60686:10 502.71072:13 503.49982:35 503.53022:14 505.49994:75 521.51653:62 531.48776:2…
242	683.543	9.82	null	null	NA	RIKEN P-VS1 ID-7579 from Mouse_Macrophage_WT_N_F1AA	[M+H]+	Annotated via MS2 searching of PIM MDAsEVs Samples in MSDIAL	1	TRUE	6.84	683.544	null	Unknown	null	null	430	FALSE	TRUE	TRUE	Normalized unit: Intensity; Annotation method: Msp20250805135626_NCDK_conventional_converted_dev_1	FALSE	FALSE	10765	0	0	1	0.991	0.866	0.866	1	1	1.721	4138.87	MDA_sEVS_PQC_it1	683.54358:16571 684.54825:8154 685.55291:0	57.06863:79 57.08512:11 69.39586:29 85.09976:89 89.05874:59 117.09174:190 129.83996:18 134.08781:68 169.19123:91 169.24025:9 191.97435:11 222.12789:132 239.15020:139 242.95086:41 267.19464:42 274.13179:46 275.16668:45 275.19178:9 275.57393:24 279.22268:35 279.55208:18 281.57857:29 283.10321:26 284.18699:9 302.77402:8 304.05427:85 307.10561:256 307.17639:18 319.23516:257 321.42562:6 352.93252:123 …
243	686.575	9.825	C43H72O5	O=C(OCC(OC(=O)CCCCC=CCC=CCC=CCC=CCC=CCC=CCC)CO)CCCCCCCCCCCCCCC	NA	DG 40:6|DG 16:0_24:6	[M+NH4]+	Annotated via MS2 searching of PIM MDAsEVs Samples in MSDIAL	1	TRUE	11.925	686.572	C43H72O5	DG	WNUOQGZLRIMMJM-UHFFFAOYSA-N	O=C(OCC(OC(=O)CCCCC=CCC=CCC=CCC=CCC=CCC=CCC)CO)CCCCCCCCCCCCCCC	410	FALSE	TRUE	TRUE	Normalized unit: Intensity; Annotation method: Msp20250805135626_NCDK_conventional_converted_dev_1	FALSE	FALSE	10829	0	0	0.91	0.83	0.828	0.885	3	2	2.474	973.09	MDA_sEVS_PQC_it2	686.57483:70054 687.57950:29033 688.58416:6765	59.05899:157 59.08082:18 59.13652:64 59.31464:23 83.08783:152 83.11204:22 85.06330:90 95.23009:25 97.09899:165 97.11902:35 97.13264:10 97.15364:12 108.97337:16 135.11461:112 135.15378:6 157.06531:91 175.11336:11 211.12140:20 239.22954:52 267.26495:115 278.24406:137 279.11957:357 279.17024:22 279.20890:13 279.22249:6 286.89087:24 287.87570:5 304.22284:136 304.42196:10 305.12527:10 310.27130:393 31…
244	688.521	6.769	C38H74NO7P	O=C(OCC(O)COP(=O)([O-])OCC[N+](C)(C)C)CCCCCCCCCCCCCCCCCC=CCC=CCCCCCCC	NA	low score: LPC 30:2	[M+H]+	Annotated via MS2 searching of PIM MDAsEVs Samples in MSDIAL	1	TRUE	8.699	688.528	C38H74NO7P	LPC	NSZBCKDLQAENJV-UHFFFAOYSA-N	O=C(OCC(O)COP(=O)([O-])OCC[N+](C)(C)C)CCCCCCCCCCCCCCCCCC=CCC=CCCCCCCC	530	FALSE	TRUE	FALSE	Normalized unit: Intensity; Annotation method: Msp20250805135626_NCDK_conventional_converted_dev_1	FALSE	FALSE	10871	0	0	0.61	0.253	0.665	0.68	1	0.33	1.006	221.9	MDA_sEVS_PQC_it2	688.52069:32322 689.52536:10999 690.53003:3287	88.11048:265 88.15829:8 89.05961:1155 89.10264:32 117.09020:75 117.11267:8 133.08765:762 133.23017:28 134.09228:107 134.11859:11 177.11144:752 177.61633:6 177.82465:15 202.55719:25 213.01183:30 215.10648:259 215.15541:17 215.17546:14 221.13840:301 221.20890:6 221.62030:51 223.15344:116 224.15179:134 230.13720:122 230.18977:15 239.31056:15 243.88224:31 265.16122:131 265.26382:9 267.18306:167 278.0…
245	689.561	16.456	C38H77N2O6P	O=C(NC(COP(=O)([O-])OCC[N+](C)(C)C)C(O)C=CCCCCCCC)CCCCCCCCCCCCCCCCCCCC	NA	SM 33:1;O2	[M+H]+	Annotated via MS2 searching of PIM MDAsEVs Samples in MSDIAL	0.92	TRUE	8.656	689.559	C38H77N2O6P	SM	REEYJRIAQSUMNO-UHFFFAOYSA-N	O=C(NC(COP(=O)([O-])OCC[N+](C)(C)C)C(O)C=CCCCCCCC)CCCCCCCCCCCCCCCCCCCC	420	FALSE	TRUE	TRUE	Normalized unit: Intensity; Annotation method: Msp20250805135626_NCDK_conventional_converted_dev_1	FALSE	FALSE	10895	0	0	1	0.994	0.938	0.928	2	1	1.953	9044.14	MDA_sEVS_PQC_it1	689.55975:29966 690.56442:13892 691.56909:3722	104.10444:212 104.34547:20 183.73755:5 184.07341:9789 184.21909:39 184.25684:19 184.27550:36 184.29366:22 184.33124:82 184.37490:9 184.44342:133 184.48762:14 184.51551:18 184.52519:22 184.54723:9 184.58822:61 184.62078:15 184.65125:26 184.66546:17 184.79928:22 184.92475:10 185.24087:13 185.28663:18 212.16294:106 212.22163:5 232.64275:37 383.84148:17 422.19765:9 517.04910:6 548.46821:186 671.53706…
246	690.543	20.334	C38H76NO7P	O=C(OC(COCCCCCCCC)COP(=O)([O-])OCC[N+](C)(C)C)CCCCCCCCCCCC=CCCCCCCCC	NA	PC O-30:1	[M+H]+	Annotated via MS2 searching of PIM MDAsEVs Samples in MSDIAL	0.38	TRUE	9.206	690.543	C38H76NO7P	EtherPC	CNXQXEMKYGYFSY-UHFFFAOYSA-N	O=C(OC(COCCCCCCCC)COP(=O)([O-])OCC[N+](C)(C)C)CCCCCCCCCCCC=CCCCCCCCC	420	FALSE	TRUE	TRUE	Normalized unit: Intensity; Annotation method: Msp20250805135626_NCDK_conventional_converted_dev_1	FALSE	FALSE	10922	0	0	1	0.907	0.839	0.897	2	1	1.901	21.62	MDA_sEVS_PQC_it3	690.54327:3392 691.54794:1499 692.55261:1118	59.06034:106 86.09473:75 184.07324:1643 184.13582:39 184.16164:8 184.52514:20 184.65194:8 184.71228:20 184.95318:29 184.98581:5 238.21348:35 284.29738:177 299.34174:45 310.26953:24 317.07075:70 336.50329:34 364.50707:30 375.15948:5 388.95410:12 450.29290:55 656.05148:5 656.25556:66 672.46608:93 674.29229:165 690.54347:714 690.65207:9 690.75205:9 691.22477:56 691.33149:29 691.37957:8 691.56279:107…
247	690.605	25.112	C43H76O5	O=C(OCC(OC(=O)CCCCCCCCC=CCC=CCC=CCC=CCC)CO)CCCCCCCCCCCCCCCCC	NA	DG 40:4|DG 18:0_22:4	[M+NH4]+	Annotated via MS2 searching of PIM MDAsEVs Samples in MSDIAL	0.69	TRUE	13.054	690.603	C43H76O5	DG	IOAXEIUSQSTPJN-UHFFFAOYSA-N	O=C(OCC(OC(=O)CCCCCCCCC=CCC=CCC=CCC=CCC)CO)CCCCCCCCCCCCCCCCC	410	FALSE	TRUE	TRUE	Normalized unit: Intensity; Annotation method: Msp20250805135626_NCDK_conventional_converted_dev_1	FALSE	FALSE	10924	0	0	0.98	0.589	0.644	0.833	4	2	2.398	1280.58	MDA_sEVS_PQC_it5	690.60443:5230 691.60910:1527 692.61377:0	69.14224:18 81.95597:34 85.09991:76 85.11641:22 88.11126:256 88.14225:8 88.25912:6 89.34114:21 95.08465:148 100.11131:159 102.12839:64 102.40050:15 103.12890:88 103.15858:6 111.11687:77 114.12676:8 139.02931:111 159.11776:75 169.16089:98 173.38658:17 203.17805:98 206.15437:43 213.16303:154 219.20312:216 219.24345:22 219.27829:10 219.42738:14 219.56063:5 219.80699:26 220.01735:45 220.04262:8 227.1…
248	692.56	20.689	C38H78NO7P	O=C(OC(COCCCCCCCC)COP(=O)([O-])OCC[N+](C)(C)C)CCCCCCCCCCCCCCCCCCCCC	NA	PC O-30:0	[M+H]+	Annotated via MS2 searching of PIM MDAsEVs Samples in MSDIAL	0.92	TRUE	9.271	692.559	C38H78NO7P	EtherPC	QWXGXDFYLSOKRF-UHFFFAOYSA-N	O=C(OC(COCCCCCCCC)COP(=O)([O-])OCC[N+](C)(C)C)CCCCCCCCCCCCCCCCCCCCC	420	FALSE	TRUE	TRUE	Normalized unit: Intensity; Annotation method: Msp20250805135626_NCDK_conventional_converted_dev_1	FALSE	FALSE	10985	0	0	1	0.959	0.908	0.884	2	1	1.922	254.31	MDA_sEVS_PQC_it2	692.55878:17877 693.56344:8530 694.56811:2244	102.12768:59 102.13605:27 104.10617:128 104.12308:30 109.10330:38 111.11451:74 111.14073:6 124.99570:159 182.81806:21 184.07194:2906 184.14260:50 184.19183:8 184.24816:21 184.28571:21 184.31858:7 184.34214:69 184.36788:31 184.41207:35 184.45234:32 184.63328:18 184.94356:19 185.24938:33 185.61754:43 195.53497:31 222.99721:16 311.27032:104 341.30909:49 491.54361:16 551.50333:280 577.51366:25 578.05…
249	693.565	24.762	null	null	NA	RIKEN P-VS1 ID-7805 from Mouse_Feces_WT_N_Ctr	[M+H]+	Annotated via MS2 searching of PIM MDAsEVs Samples in MSDIAL	1	TRUE	10.42	693.563	null	Unknown	null	null	430	FALSE	TRUE	TRUE	Normalized unit: Intensity; Annotation method: Msp20250805135626_NCDK_conventional_converted_dev_1	FALSE	FALSE	11004	0	0	0.98	0.91	0.817	0.849	1	0.25	1.246	2124.78	MDA_sEVS_PQC_it2	693.56409:33106 694.56875:14119 695.57342:3700	88.11063:79 88.14216:6 97.64149:49 102.12621:172 102.16623:8 102.52503:30 116.20143:6 129.10079:149 129.14341:11 147.02984:202 175.14634:26 175.51038:14 175.67865:26 184.07133:99 184.09869:18 208.08964:72 211.08723:100 221.12150:103 307.27990:10 308.02724:24 339.28039:46 382.00948:23 385.27428:67 387.06502:72 412.20991:5 417.23175:37 443.40635:87 449.29908:69 457.06326:93 457.13565:8 462.30385:6 …
250	698.556	16.401	C40H75NO8	O=C(NC(COC1OC(CO)C(O)C(O)C1O)C(O)C=CCCC=CCCCCCCCCC)CCCCCCCCCCCCCCC	NA	HexCer 34:2;O2|HexCer 18:2;O2/16:0	[M+H]+	Annotated via MS2 searching of PIM MDAsEVs Samples in MSDIAL	0.54	TRUE	8.699	698.557	C40H75NO8	HexCer_NS	VCLOTRNDBUPTQD-UHFFFAOYSA-N	O=C(NC(COC1OC(CO)C(O)C(O)C1O)C(O)C=CCCC=CCCCCCCCCC)CCCCCCCCCCCCCCC	410	FALSE	TRUE	TRUE	Normalized unit: Intensity; Annotation method: Msp20250805135626_NCDK_conventional_converted_dev_1	FALSE	FALSE	11132	0	0	1	0.502	0.667	0.734	3	2	2.35	861.18	MDA_sEVS_PQC_it5	698.55646:2066 699.56113:502 700.56579:0	88.11271:180 88.13884:22 88.16392:36 88.31139:60 116.14187:60 169.06933:53 235.89803:16 250.25075:95 262.25330:180 262.73254:6 304.34665:13 324.57606:6 351.38081:11 367.05843:250 367.13808:13 367.16250:14 385.06428:44 385.98071:11 435.40037:20 460.63217:45 488.47525:132 492.33874:88 500.47370:80 502.50033:138 504.73574:45 518.49287:450 520.85813:14 550.20491:20 596.87940:28 610.46248:73 610.55870…
251	698.665	25.426	C43H87NO5	O=C(NC(CO)C(O)C(O)CCCCCCCCCCCCCC)C(O)CCCCCCCCCCCCCCCCCCCCCCC	NA	low score: Cer 43:0;O4|Cer 18:0;O3/25:0(2OH)	[M+H]+	Annotated via MS2 searching of PIM MDAsEVs Samples in MSDIAL	0.62	TRUE	13.291	698.666	C43H87NO5	Cer_AP	YADUGDLSXPPFIP-UHFFFAOYSA-N	O=C(NC(CO)C(O)C(O)CCCCCCCCCCCCCC)C(O)CCCCCCCCCCCCCCCCCCCCCCC	530	FALSE	TRUE	FALSE	Normalized unit: Intensity; Annotation method: Msp20250805135626_NCDK_conventional_converted_dev_1	FALSE	FALSE	11144	0	0	0.86	0.43	0.751	0.843	4	0.5	1.364	431.85	MDA_sEVS_PQC_it5	698.66180:4642 699.66647:2093 700.67114:1164	53.19131:21 59.06032:164 60.04452:162 60.07939:126 81.33832:18 85.09890:97 88.11162:932 88.14213:37 88.57450:6 100.11317:269 102.12781:1176 102.15829:58 102.18359:20 102.26092:18 102.29199:8 102.33837:22 102.36196:9 102.43195:17 107.06881:161 107.11848:8 107.48518:29 108.07310:154 119.12730:34 165.12657:89 169.42017:6 175.08445:21 242.28488:78 254.19726:62 263.77041:20 264.26825:199 264.32423:10 …
252	700.529	21.115	C39H74NO7P	O=C(OC(COC=CCCCCCCCCCCCCCC)COP(=O)(O)OCCN)CCCCCCCC=CCC=CCCCCC	NA	low score: PE P-34:2|PE P-16:0_18:2	[M+H]+	Annotated via MS2 searching of PIM MDAsEVs Samples in MSDIAL	0.77	TRUE	9.829	700.528	C39H74NO7P	EtherPE	LJVXDBWIBQQKFU-UHFFFAOYSA-N	O=C(OC(COC=CCCCCCCCCCCCCCC)COP(=O)(O)OCCN)CCCCCCCC=CCC=CCCCCC	530	FALSE	TRUE	FALSE	Normalized unit: Intensity; Annotation method: Msp20250805135626_NCDK_conventional_converted_dev_1	FALSE	FALSE	11164	0	0	0.98	0.71	0.872	0.826	2	0.4	1.44	521.9	MDA_sEVS_PQC_it5	700.52899:4269 701.53366:1983 702.53833:649	56.12819:19 93.06900:142 93.09533:10 111.44570:6 114.64457:6 151.14596:96 185.96532:5 224.13452:10 309.77023:21 311.77599:5 336.28751:41 337.27241:462 338.28080:28 339.28471:151 339.33754:21 340.29480:56 362.23795:20 364.25746:155 364.31396:15 385.24649:12 504.18349:47 523.47413:33 559.50530:26 559.86527:45 559.99221:6 602.82558:41 700.33804:9 700.53243:98
253	700.573	18.526	C40H77NO8	O=C(NC(COC1OC(CO)C(O)C(O)C1O)C(O)C=CCCCCCCCCCCCCC)CCCCCCCCCCCCCCC	NA	HexCer 34:1;O2|HexCer 18:1;O2/16:0	[M+H]+	Annotated via MS2 searching of PIM MDAsEVs Samples in MSDIAL	0.92	TRUE	9.024	700.572	C40H77NO8	HexCer_NS	VJLLLMIZEJJZTE-UHFFFAOYSA-N	O=C(NC(COC1OC(CO)C(O)C(O)C1O)C(O)C=CCCCCCCCCCCCCC)CCCCCCCCCCCCCCC	410	FALSE	TRUE	TRUE	Normalized unit: Intensity; Annotation method: Msp20250805135626_NCDK_conventional_converted_dev_1	FALSE	FALSE	11168	0	0	1	0.744	0.875	0.788	4	2	2.47	940.54	MDA_sEVS_PQC_it1	700.57220:58453 701.57687:27441 702.58154:7395	83.08413:102 85.02726:109 85.05917:10 121.10075:157 121.14329:6 135.11759:47 252.26661:272 252.33257:9 256.25889:68 264.26917:3533 264.34682:63 264.40562:20 264.43228:21 264.48433:22 264.55637:5 264.57421:20 264.97535:17 265.00189:17 265.13742:53 265.18770:11 265.26686:35 265.35105:16 266.23686:18 266.28512:192 266.37011:9 282.27821:333 283.28125:123 296.27921:64 297.07769:65 328.05859:94 349.111…
254	701.563	15.681	C39H77N2O6P	O=C(NC(COP(=O)([O-])OCC[N+](C)(C)C)C(O)C=CCCCCCCC)CCCCCCCCCCCC=CCCCCCCCC	NA	SM 34:2;O2	[M+H]+	Annotated via MS2 searching of PIM MDAsEVs Samples in MSDIAL	0.92	TRUE	8.555	701.559	C39H77N2O6P	SM	VYDHYGBBAHKWKG-UHFFFAOYSA-N	O=C(NC(COP(=O)([O-])OCC[N+](C)(C)C)C(O)C=CCCCCCCC)CCCCCCCCCCCC=CCCCCCCCC	420	FALSE	TRUE	TRUE	Normalized unit: Intensity; Annotation method: Msp20250805135626_NCDK_conventional_converted_dev_1	FALSE	FALSE	11182	0	0	1	0.993	0.937	0.928	2	1	1.954	15080.9	MDA_sEVS_PQC_it1	701.55908:62406 702.56375:26116 703.56842:7171	60.08098:90 60.09594:8 60.11082:6 86.09615:222 86.14701:6 99.23720:16 124.99976:63 149.25363:36 182.86713:9 184.07296:12443 184.14298:242 184.19639:39 184.23864:16 184.26469:23 184.28974:107 184.33847:67 184.36936:67 184.40355:49 184.46797:30 184.52134:78 184.56923:45 184.59553:19 184.62845:14 184.69274:40 184.71328:37 184.73789:10 184.80123:13 184.83187:22 184.88666:28 184.91079:57 185.96068:14 …
255	702.542	23.768	C39H76NO7P	O=C(OC(COC=CCCCCCCCCCCCCCCCC)COP(=O)(O)OCCN)CCCCCCCC=CCCCCCC	NA	PE P-34:1|PE P-18:0_16:1	[M+H]+	Annotated via MS2 searching of PIM MDAsEVs Samples in MSDIAL	0.46	TRUE	10.289	702.543	C39H76NO7P	EtherPE	NHHCZYWVBRHSSB-UHFFFAOYSA-N	O=C(OC(COC=CCCCCCCCCCCCCCCCC)COP(=O)(O)OCCN)CCCCCCCC=CCCCCCC	410	FALSE	TRUE	TRUE	Normalized unit: Intensity; Annotation method: Msp20250805135626_NCDK_conventional_converted_dev_1	FALSE	FALSE	11201	0	0	0.99	0.718	0.806	0.945	4	2	2.511	28.17	MDA_sEVS_PQC_it1	702.54431:8021 703.54898:2799 704.55365:4545	69.07249:178 69.11807:9 71.08564:322 89.05909:203 89.09583:15 90.13528:33 95.08555:103 97.13668:24 101.06808:34 102.12445:53 111.08036:116 121.10200:208 121.13229:19 121.16042:11 121.50799:27 133.08545:235 133.13361:9 135.11477:124 135.13752:17 135.33499:12 138.69097:7 149.04470:176 149.10821:6 151.65037:18 163.14551:15 184.07209:238 184.13788:9 199.40489:7 203.52320:19 211.66461:14 213.54547:7 2…
256	702.544	23.24	C39H76NO7P	O=C(OC(COC=CCCCCCCCCCCCCCC)COP(=O)(O)OCCN)CCCCCCCC=CCCCCCCCC	NA	PE P-34:1|PE P-16:0_18:1	[M+H]+	Annotated via MS2 searching of PIM MDAsEVs Samples in MSDIAL	0.92	TRUE	10.15	702.543	C39H76NO7P	EtherPE	ZVVYJAAMWXATNY-UHFFFAOYSA-N	O=C(OC(COC=CCCCCCCCCCCCCCC)COP(=O)(O)OCCN)CCCCCCCC=CCCCCCCCC	410	FALSE	TRUE	TRUE	Normalized unit: Intensity; Annotation method: Msp20250805135626_NCDK_conventional_converted_dev_1	FALSE	FALSE	11203	0	0	0.99	0.912	0.989	0.905	3	2	2.576	283.2	MDA_sEVS_PQC_it1	702.54419:56135 703.54886:21800 704.55352:6756	57.03426:63 60.18036:17 67.05282:175 67.07424:16 71.08491:192 81.06891:173 81.10896:10 81.46253:60 83.08779:48 83.10371:10 94.01954:7 97.10210:163 97.13328:18 97.14947:10 102.39780:13 125.13237:92 134.08986:65 135.11575:164 135.14298:16 149.13385:109 163.14627:44 163.28301:23 179.17657:151 179.21351:14 179.23645:5 184.06894:104 184.10734:12 239.14114:113 241.28256:9 245.22080:32 247.24165:81 247.…
257	703.572	19.518	C39H79N2O6P	O=C(NC(COP(=O)([O-])OCC[N+](C)(C)C)C(O)C=CCCCCCCC)CCCCCCCCCCCCCCCCCCCCC	NA	SM 34:1;O2	[M+H]+	Annotated via MS2 searching of PIM MDAsEVs Samples in MSDIAL	0.38	TRUE	8.929	703.575	C39H79N2O6P	SM	ASWNCHFNKSPKBK-UHFFFAOYSA-N	O=C(NC(COP(=O)([O-])OCC[N+](C)(C)C)C(O)C=CCCCCCCC)CCCCCCCCCCCCCCCCCCCCC	420	FALSE	TRUE	TRUE	Normalized unit: Intensity; Annotation method: Msp20250805135626_NCDK_conventional_converted_dev_1	FALSE	FALSE	11226	0	0	1	0.746	0.734	0.927	2	1	1.857	32.75	MDA_sEVS_PQC_it3	703.57458:5434 704.57925:0 705.58392:1798	59.05957:447 59.10874:14 61.22380:5 68.52712:25 84.07872:7 88.11053:106 102.30600:32 102.35842:8 102.65235:21 118.12042:395 118.15939:21 118.17801:16 139.11089:117 139.14584:6 176.97141:483 177.06032:5 177.55493:10 184.07318:2376 184.14405:60 184.19111:14 184.21897:17 184.40950:16 184.44169:13 184.49254:38 185.02381:20 185.33468:42 186.95276:13 209.85732:9 331.76725:8 339.41063:6 352.93267:816 35…
258	704.56	24.676	C39H78NO7P	O=C(OC(COC=CCCCCCCCCCCCCCCCC)COP(=O)(O)OCCN)CCCCCCCCCCCCCCC	NA	PE P-34:0|PE P-18:0_16:0	[M+H]+	Annotated via MS2 searching of PIM MDAsEVs Samples in MSDIAL	0.92	TRUE	10.918	704.559	C39H78NO7P	EtherPE	HEASGCOZOMIKFU-UHFFFAOYSA-N	O=C(OC(COC=CCCCCCCCCCCCCCCCC)COP(=O)(O)OCCN)CCCCCCCCCCCCCCC	410	FALSE	TRUE	TRUE	Normalized unit: Intensity; Annotation method: Msp20250805135626_NCDK_conventional_converted_dev_1	FALSE	FALSE	11262	0	0	0.94	0.944	0.995	0.955	4	2	2.579	111	MDA_sEVS_PQC_it2	704.56146:9598 705.56613:4367 706.57080:1629	57.25371:32 69.06769:136 71.05064:83 71.16465:55 71.18047:9 71.57232:71 81.06973:103 85.09954:92 85.18433:30 85.50608:14 88.11195:158 98.06886:185 98.11385:12 98.16871:33 102.12534:114 121.09923:152 126.03398:17 137.13222:141 145.04303:163 145.08148:10 151.01308:72 162.70018:6 222.24938:21 225.19385:56 225.21612:129 225.27014:6 245.31208:6 258.64529:15 267.25825:92 279.26005:72 282.30917:179 282.…
259	705.586	26.98	null	null	NA	RIKEN P-VS1 ID-8120 from Mouse_Aorta_ApoEKO_N_F1DHA	[M+Na]+	Annotated via MS2 searching of PIM MDAsEVs Samples in MSDIAL	0.69	TRUE	13.98	705.581	null	Unknown	null	null	430	FALSE	TRUE	TRUE	Normalized unit: Intensity; Annotation method: Msp20250805135626_NCDK_conventional_converted_dev_1	FALSE	FALSE	11328	0	0	0.75	0.8	0.799	0.866	1	1	1.56	25.82	MDA_sEVS_PQC_it5	705.58594:2382 706.59061:896 707.59527:589	59.06065:400 59.08347:23 59.09915:6 71.51935:14 75.09871:23 83.08414:61 88.11242:303 88.16080:15 88.27473:5 88.54904:6 94.48614:19 102.12461:69 109.08893:16 142.83873:5 145.01335:110 145.05854:7 162.00926:101 162.04648:10 231.37586:5 272.96753:168 273.03744:9 278.14887:112 335.88805:18 345.63519:9 369.09156:133 406.89795:12 432.09084:88 440.64289:28 473.05895:26 554.59372:55 560.39148:58 604.7797…
260	705.592	18.871	C39H81N2O6P	O=C(NC(COP(=O)([O-])OCC[N+](C)(C)C)C(O)CCCCCCCCC)CCCCCCCCCCCCCCCCCCCCC	NA	SM 34:0;O2	[M+H]+	Annotated via MS2 searching of PIM MDAsEVs Samples in MSDIAL	0.92	TRUE	9.17	705.591	C39H81N2O6P	SM	JIOJUELCHJZSCJ-UHFFFAOYSA-N	O=C(NC(COP(=O)([O-])OCC[N+](C)(C)C)C(O)CCCCCCCCC)CCCCCCCCCCCCCCCCCCCCC	420	FALSE	TRUE	TRUE	Normalized unit: Intensity; Annotation method: Msp20250805135626_NCDK_conventional_converted_dev_1	FALSE	FALSE	11329	0	0	1	0.85	0.755	0.928	2	1	1.884	4011.75	MDA_sEVS_PQC_it1	705.59058:31402 706.59524:18682 707.59991:0	60.07904:108 60.23212:26 70.48509:76 86.09536:422 86.15343:6 86.19195:5 93.51807:17 99.10977:27 99.36816:14 143.24405:13 158.95995:127 171.62447:14 176.97048:1512 177.02314:43 177.07097:27 177.09491:17 177.17960:7 177.25063:6 177.28780:8 177.34165:19 177.35801:38 177.42584:9 177.97188:173 178.50391:60 180.01026:5 182.37073:73 184.00700:89 184.07311:11720 184.14456:159 184.21575:46 184.26855:54 18…
261	706.54	18.536	C38H76NO8P	O=C(OCC(OC(=O)CCCCCCCCCCCCCC)COP(=O)([O-])OCC[N+](C)(C)C)CCCCCCCCCCCCCC	NA	PC 30:0	[M+H]+	Annotated via MS2 searching of PIM MDAsEVs Samples in MSDIAL	0.92	TRUE	8.95	706.538	C38H76NO8P	PC	LJARBVLDSOWRJT-UHFFFAOYSA-N	O=C(OCC(OC(=O)CCCCCCCCCCCCCC)COP(=O)([O-])OCC[N+](C)(C)C)CCCCCCCCCCCCCC	420	FALSE	TRUE	TRUE	Normalized unit: Intensity; Annotation method: Msp20250805135626_NCDK_conventional_converted_dev_1	FALSE	FALSE	11349	0	0	1	0.947	0.921	0.87	2	1	1.916	1813.75	MDA_sEVS_PQC_it1	706.53839:89408 707.54306:39375 708.54773:8800	60.08184:84 86.09397:62 125.00032:278 125.05352:8 158.95700:49 166.06037:121 166.10125:9 176.96981:203 177.05322:5 178.97492:87 183.98067:19 184.07328:10488 184.19659:47 184.23518:32 184.28163:25 184.32323:102 184.36559:20 184.39648:80 184.45037:50 184.46794:31 184.48316:32 184.53018:30 184.57723:30 184.60515:29 184.64274:26 184.67158:19 184.77905:24 185.02281:5 185.07664:303 185.14690:15 185.200…
262	706.572	22.436	C39H80NO7P	O=C(OC(COCCCCCCCC)COP(=O)([O-])OCC[N+](C)(C)C)CCCCCCCCCCCCCCCCCCCCCC	NA	PC O-31:0	[M+H]+	Annotated via MS2 searching of PIM MDAsEVs Samples in MSDIAL	0.38	TRUE	9.583	706.575	C39H80NO7P	EtherPC	MARQLCZUTCPJHC-UHFFFAOYSA-N	O=C(OC(COCCCCCCCC)COP(=O)([O-])OCC[N+](C)(C)C)CCCCCCCCCCCCCCCCCCCCCC	420	FALSE	TRUE	TRUE	Normalized unit: Intensity; Annotation method: Msp20250805135626_NCDK_conventional_converted_dev_1	FALSE	FALSE	11351	0	0	0.99	0.652	0.641	0.887	2	1	1.798	29.26	MDA_sEVS_PQC_it5	706.57526:2763 707.57992:975 708.58459:0	56.35710:21 65.36108:6 70.77831:12 72.09362:5 87.47068:43 146.15249:127 176.96919:157 178.97420:160 179.03230:8 179.75044:9 184.07302:1416 184.14462:23 184.24799:30 184.31151:32 184.33416:48 185.07722:227 185.14879:8 185.19263:8 283.26258:12 352.93296:942 353.03578:16 353.14098:30 353.94147:171 353.99701:5 354.16581:21 354.18696:11 354.93720:894 355.05301:9 355.29275:13 355.48908:17 355.58104:18 …
263	711.566	20.026	C38H67D7NO8P	[C@](COP(=O)(O)OCCN)([H])(OC(CCCCCCC/C=C\CCCCCC([2H])([2H])C([2H])([2H])C([2H])([2H])[2H])=O)COC(CCCCCCCCCCCCCC)=O	NA	PE 33:1(d7)|PE 15:0_18:1(d7)	[M+H]+	Annotated via MS2 searching of PIM MDAsEVs Samples in MSDIAL	0.77	TRUE	9.382	711.566	C38H67[2H]7NO8P	PE	ADCNXGARWPJRBV-RGLIIYCRNA-N	[C@](COP(=O)(O)OCCN)([H])(OC(CCCCCCC/C=C\CCCCCC([2H])([2H])C([2H])([2H])C([2H])([2H])[2H])=O)COC(CCCCCCCCCCCCCC)=O	430	FALSE	TRUE	TRUE	Normalized unit: Intensity; Annotation method: Msp20250805135626_NCDK_conventional_converted_dev_1	FALSE	FALSE	11475	0	0	0.98	0.809	0.819	0.816	2	0.33	1.403	1849.09	MDA_sEVS_PQC_it3	711.56775:5230 712.57242:2267 713.57708:482	77.65271:5 97.09673:90 100.11128:98 100.13666:8 102.12634:464 102.17957:26 102.34099:6 103.12830:195 104.31661:12 147.07791:88 147.11916:5 252.18963:132 254.29751:18 300.45690:12 315.33715:104 315.59796:8 326.76595:5 346.33102:116 346.36876:13 398.78400:49 414.29567:108 414.32705:20 422.26243:44 440.60655:12 441.32030:67 535.89202:170 535.99432:9 570.54717:3053 570.70194:65 570.75964:55 570.80957…
264	712.645	26.13	C43H82O6	O=C(OCC(OC(=O)CCCCCCCCCCCCC)COC(=O)CCCCCCCCCCCCCCC)CCCCCCCCC	NA	TG 40:0|TG 10:0_14:0_16:0	[M+NH4]+	Annotated via MS2 searching of PIM MDAsEVs Samples in MSDIAL	0.92	TRUE	13.498	712.645	C43H82O6	TG	SMIGULGEODNQEX-UHFFFAOYSA-N	O=C(OCC(OC(=O)CCCCCCCCCCCCC)COC(=O)CCCCCCCCCCCCCCC)CCCCCCCCC	410	FALSE	TRUE	TRUE	Normalized unit: Intensity; Annotation method: Msp20250805135626_NCDK_conventional_converted_dev_1	FALSE	FALSE	11509	0	0	1	0.684	0.722	0.933	3	2	2.487	89.88	MDA_sEVS_PQC_it3	712.64502:3198 713.64969:1917 714.65436:1512	57.06844:45 88.11336:204 88.14215:9 88.25254:25 95.08853:108 102.12613:369 102.17679:7 132.13834:104 183.17483:86 183.21137:7 187.76680:7 216.20698:9 249.11783:29 304.34687:5 318.12223:10 318.47259:47 355.06236:94 396.68038:8 398.30412:23 398.34439:7 411.60642:35 434.86762:29 439.37866:870 439.47914:7 439.50487:25 439.64195:18 439.68846:26 439.88121:26 440.38868:65 440.75531:20 440.99163:7 442.63…
265	716.559	24.337	C40H78NO7P	O=C(OC(COC=CCCCCCCCCCCCCCCC)COP(=O)(O)OCCN)CCCCCCCC=CCCCCCCCC	NA	PE P-35:1|PE P-17:0_18:1	[M+H]+	Annotated via MS2 searching of PIM MDAsEVs Samples in MSDIAL	0.92	TRUE	10.505	716.559	C40H78NO7P	EtherPE	FDQGSTMMGFGRFB-UHFFFAOYSA-N	O=C(OC(COC=CCCCCCCCCCCCCCCC)COP(=O)(O)OCCN)CCCCCCCC=CCCCCCCCC	410	FALSE	TRUE	TRUE	Normalized unit: Intensity; Annotation method: Msp20250805135626_NCDK_conventional_converted_dev_1	FALSE	FALSE	11588	0	0	1	0.784	0.846	0.959	4	2	2.546	104.39	MDA_sEVS_PQC_it1	716.55884:20501 717.56351:8986 718.56817:5270	57.06864:150 57.09139:12 57.10401:12 59.05914:245 59.08344:22 71.08587:256 71.11501:18 79.05271:195 79.09463:12 85.10058:54 85.50853:10 94.77276:53 95.08232:136 95.23784:5 95.35543:26 95.41870:31 97.06303:322 97.11625:9 101.25260:21 111.24916:78 111.27490:22 111.31435:5 115.05802:159 115.11208:14 121.10184:43 121.55532:30 123.11489:24 135.11780:58 155.00889:70 155.03319:18 168.24735:6 177.16288:1…
266	717.592	19.194	C40H81N2O6P	O=C(NC(COP(=O)([O-])OCC[N+](C)(C)C)C(O)C=CCCCCCCC)CCCCCCCCCCCCCCCCCCCCCC	NA	SM 35:1;O2	[M+H]+	Annotated via MS2 searching of PIM MDAsEVs Samples in MSDIAL	0.77	TRUE	9.35	717.591	C40H81N2O6P	SM	ASVIEZNRHGUMIU-UHFFFAOYSA-N	O=C(NC(COP(=O)([O-])OCC[N+](C)(C)C)C(O)C=CCCCCCCC)CCCCCCCCCCCCCCCCCCCCCC	420	FALSE	TRUE	TRUE	Normalized unit: Intensity; Annotation method: Msp20250805135626_NCDK_conventional_converted_dev_1	FALSE	FALSE	11613	0	0	1	0.951	0.864	0.926	2	1	1.928	5330.99	MDA_sEVS_PQC_it2	717.59009:13183 718.59476:4704 719.59942:1733	59.22713:6 59.79602:45 71.05047:155 71.06670:37 74.49959:13 86.09576:111 86.12723:5 86.14115:5 121.91123:26 132.13866:297 132.25481:23 132.57780:41 179.17652:119 182.75365:11 182.97917:10 184.07291:4552 184.25751:39 184.27668:51 184.31990:50 184.34695:42 184.38157:61 184.43262:102 184.58408:52 184.63785:25 184.78414:66 186.00695:34 186.14941:22 187.19774:23 187.39884:100 187.46342:5 250.98291:41 …
267	718.541	17.981	C39H76NO8P	O=C(OCC(OC(=O)CCCCCCCCCCCCCCCC=CCCCCCCCC)COP(=O)([O-])OCC[N+](C)(C)C)CCCC	NA	PC 31:1	[M+H]+	Annotated via MS2 searching of PIM MDAsEVs Samples in MSDIAL	0.15	TRUE	9.026	718.538	C39H76NO8P	PC	HSZBCYMTLQVWGT-UHFFFAOYSA-N	O=C(OCC(OC(=O)CCCCCCCCCCCCCCCC=CCCCCCCCC)COP(=O)([O-])OCC[N+](C)(C)C)CCCC	420	FALSE	TRUE	TRUE	Normalized unit: Intensity; Annotation method: Msp20250805135626_NCDK_conventional_converted_dev_1	FALSE	FALSE	11632	0	0	0.91	0.784	0.794	0.842	2	1	1.798	11.82	MDA_sEVS_PQC_it5	718.54120:1387 719.54587:1377 720.55053:0	69.06852:130 154.13089:237 154.16978:18 184.07376:1010 184.14027:16 184.22525:69 184.26428:7 184.59758:30 185.55081:33 251.24866:27 283.09605:9 338.30167:37 408.98515:50 417.65497:11 588.21251:87 588.32540:7 660.30389:181 660.40139:9 683.30225:79 701.33947:70 713.33858:19 718.38368:57 718.53542:324 718.80783:30 719.43588:11 719.54975:51
268	718.571	21.613	C40H80NO7P	O=C(OC(COCCCCCCCC)COP(=O)([O-])OCC[N+](C)(C)C)CCCCCCCCCCCCCC=CCCCCCCCC	NA	PC O-32:1	[M+H]+	Annotated via MS2 searching of PIM MDAsEVs Samples in MSDIAL	0.62	TRUE	9.876	718.575	C40H80NO7P	EtherPC	JSCQQTZMIJRPQQ-UHFFFAOYSA-N	O=C(OC(COCCCCCCCC)COP(=O)([O-])OCC[N+](C)(C)C)CCCCCCCCCCCCCC=CCCCCCCCC	420	FALSE	TRUE	TRUE	Normalized unit: Intensity; Annotation method: Msp20250805135626_NCDK_conventional_converted_dev_1	FALSE	FALSE	11641	0	0	1	0.943	0.892	0.868	2	1	1.906	210.72	MDA_sEVS_PQC_it3	718.57379:43685 719.57846:18241 720.58313:5481	124.99825:113 125.03492:5 133.08419:112 152.10204:5 177.11177:83 184.07252:1752 184.13666:21 184.15896:5 184.19685:33 184.27203:35 184.29032:10 184.35111:10 184.47816:37 184.64284:18 184.79178:7 185.05633:10 241.41681:5 327.83628:38 405.05609:69 405.10692:5 577.52218:86 577.59649:14 577.92022:19 578.37802:17 606.57560:6 609.26356:78 611.14647:26 660.28622:54 661.48797:18 665.69834:25 718.12971:36…
269	719.574	21.457	null	null	NA	RIKEN P-VS1 ID-8479 from Mouse_Feces_WT_N_Ctr	[M+H]+	Annotated via MS2 searching of PIM MDAsEVs Samples in MSDIAL	0.54	TRUE	10.73	719.579	null	Unknown	null	null	430	FALSE	TRUE	TRUE	Normalized unit: Intensity; Annotation method: Msp20250805135626_NCDK_conventional_converted_dev_1	FALSE	FALSE	11670	0	0	0.95	0.598	0.727	0.853	1	0.5	1.3	80.66	MDA_sEVS_PQC_it2	719.57623:6275 720.58090:1788 721.58557:0	88.11355:132 88.16374:5 100.37738:7 153.38861:7 176.15238:25 184.07264:2374 184.14022:35 184.19187:33 184.29980:27 184.35695:65 184.38945:37 184.42689:40 184.46529:18 184.53883:12 184.56670:5 184.66618:27 184.96047:63 185.07591:278 185.15055:9 185.19274:6 269.51354:5 406.34369:43 441.53642:20 454.56622:23 454.77259:21 455.08292:71 574.09822:27 578.26122:45 578.51932:196 578.86079:26 582.16874:18 …
270	720.555	20.07	C39H78NO8P	O=C(OCC(OC(=O)CCCC)COP(=O)([O-])OCC[N+](C)(C)C)CCCCCCCCCCCCCCCCCCCCCCCCC	NA	PC 31:0	[M+H]+	Annotated via MS2 searching of PIM MDAsEVs Samples in MSDIAL	0.38	TRUE	9.305	720.554	C39H78NO8P	PC	UPVBZWRJIFGZJK-UHFFFAOYSA-N	O=C(OCC(OC(=O)CCCC)COP(=O)([O-])OCC[N+](C)(C)C)CCCCCCCCCCCCCCCCCCCCCCCCC	420	FALSE	TRUE	TRUE	Normalized unit: Intensity; Annotation method: Msp20250805135626_NCDK_conventional_converted_dev_1	FALSE	FALSE	11694	0	0	1	0.883	0.914	0.828	2	1	1.882	2538.63	MDA_sEVS_PQC_it3	720.55426:4598 721.55893:1448 722.56360:388	86.09570:60 88.11123:212 102.12816:42 124.99989:104 184.07420:1675 184.17762:10 184.20479:6 184.26823:51 184.29622:32 184.43689:39 184.47335:11 184.55815:45 184.70979:19 184.73655:14 185.47997:7 269.65634:107 339.28807:56 341.70515:51 460.40171:6 471.53990:51 488.51889:7 579.50353:50 606.72737:53 633.39190:40 633.43966:7 660.54085:8 660.70534:50 663.03197:8 671.30995:44 672.31102:122 672.40599:7 …
271	720.559	19.413	C39H78NO8P	O=C(OCC(OC(=O)CCCC)COP(=O)([O-])OCC[N+](C)(C)C)CCCCCCCCCCCCCCCCCCCCCCCCC	NA	PC 31:0	[M+H]+	Annotated via MS2 searching of PIM MDAsEVs Samples in MSDIAL	0.62	TRUE	9.305	720.554	C39H78NO8P	PC	UPVBZWRJIFGZJK-UHFFFAOYSA-N	O=C(OCC(OC(=O)CCCC)COP(=O)([O-])OCC[N+](C)(C)C)CCCCCCCCCCCCCCCCCCCCCCCCC	420	FALSE	TRUE	TRUE	Normalized unit: Intensity; Annotation method: Msp20250805135626_NCDK_conventional_converted_dev_1	FALSE	FALSE	11696	0	0	0.98	0.752	0.812	0.81	2	1	1.814	2501.1	MDA_sEVS_PQC_it2	720.55524:5760 721.55990:2070 722.56457:581	61.82194:9 63.55988:20 88.23632:30 134.11798:443 134.17056:49 134.36808:21 134.42180:13 134.54286:10 135.12070:226 135.17006:46 135.38927:11 182.64154:14 184.07356:1439 184.13775:25 184.17812:21 184.24346:19 184.30064:69 184.72726:8 185.07557:60 185.61673:29 202.38998:5 219.98616:7 234.54127:35 234.55722:7 285.41734:35 287.11176:89 295.00773:6 313.27366:253 368.56360:19 425.18440:6 450.29484:93 4…
272	720.591	24.095	C40H82NO7P	O=C(OC(COCCCCCCCC)COP(=O)([O-])OCC[N+](C)(C)C)CCCCCCCCCCCCCCCCCCCCCCC	NA	PC O-32:0	[M+H]+	Annotated via MS2 searching of PIM MDAsEVs Samples in MSDIAL	0.69	TRUE	10.204	720.59	C40H82NO7P	EtherPC	AXEPEEXNGOBZFB-UHFFFAOYSA-N	O=C(OC(COCCCCCCCC)COP(=O)([O-])OCC[N+](C)(C)C)CCCCCCCCCCCCCCCCCCCCCCC	420	FALSE	TRUE	TRUE	Normalized unit: Intensity; Annotation method: Msp20250805135626_NCDK_conventional_converted_dev_1	FALSE	FALSE	11699	0	0	1	0.951	0.9	0.876	2	1	1.913	1011.11	MDA_sEVS_PQC_it1	720.59088:120027 721.59555:52834 722.60022:15008	60.08094:216 60.10093:25 60.11945:9 71.22727:15 80.96993:86 86.09639:292 86.13106:15 86.14412:7 86.21446:11 155.12727:88 182.28670:14 183.84944:27 184.07365:10234 184.17513:127 184.20085:50 184.24368:23 184.26852:41 184.31475:24 184.33979:38 184.36092:33 184.38322:54 184.40351:77 184.43643:62 184.47338:20 184.51121:40 184.52639:32 184.54900:30 184.58155:33 184.72235:13 184.84960:25 184.93423:6 18…
273	722.505	6.247	C44H69NO8	O=C(NC(COC1OC(CO)C(O)C(O)C1O)C(O)C=CCCC=CCCC=CCCC)CCC=CCC=CCC=CCC=CCC=CCC=CCC	NA	low score: HexCer 38:9;O2|HexCer 16:3;O2/22:6	[M+H-H2O]+	Annotated via MS2 searching of PIM MDAsEVs Samples in MSDIAL	1	TRUE	7.983	722.499	C44H69NO8	HexCer_NS	MXJIMEDSBJYATL-UHFFFAOYSA-N	O=C(NC(COC1OC(CO)C(O)C(O)C1O)C(O)C=CCCC=CCCC=CCCC)CCC=CCC=CCC=CCC=CCC=CCC=CCC	530	FALSE	TRUE	FALSE	Normalized unit: Intensity; Annotation method: Msp20250805135626_NCDK_conventional_converted_dev_1	FALSE	FALSE	11741	0	0	0.72	0.373	0.736	0.769	1	0.13	1.008	122.44	MDA_sEVS_PQC_it1	722.50488:9923 723.50955:3813 724.51422:1466	71.08590:189 71.11618:11 87.04341:205 87.06890:17 87.08667:13 88.11078:147 89.05923:1074 89.10377:37 133.08611:822 133.15898:13 133.39054:5 134.80585:32 144.99117:28 145.00464:8 165.04328:30 165.08991:116 165.12181:13 165.14849:6 175.51287:18 175.73421:12 176.96971:199 177.04208:12 177.11086:271 177.37977:7 177.53644:32 177.55482:9 178.11230:92 178.16527:5 179.70410:12 181.64255:8 191.10959:91 19…
274	722.512	18.997	C41H72NO7P	O=C(OC(COC=CCCCCCCCCCCCCCC)COP(=O)(O)OCCN)CCCC=CCC=CCC=CCC=CCC=CCC	NA	PE P-36:5|PE P-16:0_20:5	[M+H]+	Annotated via MS2 searching of PIM MDAsEVs Samples in MSDIAL	0.62	TRUE	9.466	722.512	C41H72NO7P	EtherPE	RLLOITCRNQRGJD-UHFFFAOYSA-N	O=C(OC(COC=CCCCCCCCCCCCCCC)COP(=O)(O)OCCN)CCCC=CCC=CCC=CCC=CCC=CCC	410	FALSE	TRUE	TRUE	Normalized unit: Intensity; Annotation method: Msp20250805135626_NCDK_conventional_converted_dev_1	FALSE	FALSE	11744	0	0	1	0.706	0.797	0.96	4	2	2.519	50.98	MDA_sEVS_PQC_it2	722.51196:4350 723.51663:1611 724.52130:623	57.06772:98 79.05289:317 79.10090:11 81.06913:43 88.11007:98 95.08508:47 105.06853:136 109.09892:122 109.41408:16 116.01509:33 121.04970:57 133.10076:107 133.15114:6 147.30500:17 161.09517:85 172.45403:5 183.11517:123 183.14210:20 199.14632:21 238.69474:5 260.59023:28 265.19243:99 267.20764:96 279.26495:93 279.45369:9 279.84891:12 285.21564:127 312.31899:20 352.93756:260 353.02253:7 353.33537:18 …
275	724.528	20.745	C41H74NO7P	O=C(OC(COC=CCCCCCCCCCCCCCC)COP(=O)(O)OCCN)CCCCCCC=CCC=CCC=CCC=CCC	NA	PE P-36:4|PE P-16:0_20:4	[M+H]+	Annotated via MS2 searching of PIM MDAsEVs Samples in MSDIAL	0.92	TRUE	9.534	724.528	C41H74NO7P	EtherPE	YITZQGLIICATLN-UHFFFAOYSA-N	O=C(OC(COC=CCCCCCCCCCCCCCC)COP(=O)(O)OCCN)CCCCCCC=CCC=CCC=CCC=CCC	410	FALSE	TRUE	TRUE	Normalized unit: Intensity; Annotation method: Msp20250805135626_NCDK_conventional_converted_dev_1	FALSE	FALSE	11787	0	0	1	0.946	0.997	0.963	4	2	2.615	1183.42	MDA_sEVS_PQC_it1	724.52765:56515 725.53232:26526 726.53698:7104	56.01525:5 75.04135:106 81.06820:122 83.08463:98 83.12790:5 91.05307:157 91.08851:8 93.06967:307 93.11301:17 94.34511:35 95.08454:136 97.06391:65 98.26408:12 105.06960:63 105.08916:8 106.14722:13 109.09783:29 112.10842:123 113.90024:48 119.20818:35 133.09875:158 135.11624:82 137.09725:195 137.14203:12 150.02365:23 157.09913:81 157.12540:6 159.29955:25 161.13236:234 163.14743:177 163.45877:27 166.…
276	724.718	26.196	C46H93NO4	O=C(NC(CO)C(O)CCCCCCCCC)C(O)CCCCCCCCCCCCCCCCCCCCCCCCCCCCCCCC	NA	low score: Cer 46:0;O3|Cer 12:0;O2/34:0;O	[M+H]+	Annotated via MS2 searching of PIM MDAsEVs Samples in MSDIAL	0.54	TRUE	13.757	724.718	C46H93NO4	Cer_HDS	ZMHCSFMVVNSCAY-UHFFFAOYSA-N	O=C(NC(CO)C(O)CCCCCCCCC)C(O)CCCCCCCCCCCCCCCCCCCCCCCCCCCCCCCC	530	FALSE	TRUE	FALSE	Normalized unit: Intensity; Annotation method: Msp20250805135626_NCDK_conventional_converted_dev_1	FALSE	FALSE	11796	0	0	0.88	0.33	0.624	0.828	1	0.25	1.159	1264.1	MDA_sEVS_PQC_it3	724.71405:4063 725.71872:1693 726.72339:1240	59.06076:257 59.08702:24 59.10205:23 59.22047:29 60.04301:51 85.97372:21 88.11149:240 88.15831:5 88.25541:23 88.38248:24 97.06459:123 97.09946:72 102.12817:368 102.17060:13 102.18744:29 115.05620:40 115.11165:5 115.30647:29 146.15436:95 146.19712:5 149.75675:10 338.34591:61 356.34936:64 368.38694:47 382.39787:67 438.28711:73 438.42446:29 440.41034:191 440.47576:15 477.07428:42 492.54279:65 544.65…
277	725.558	17.754	C39H79N2O6P	O=C(NC(COP(=O)([O-])OCC[N+](C)(C)C)C(O)C=CCCCCCCC)CCCCCCCCCCCCCCCCCCCCC	NA	low score: SM 34:1;O2	[M+Na]+	Annotated via MS2 searching of PIM MDAsEVs Samples in MSDIAL	0.69	TRUE	8.929	725.557	C39H79N2O6P	SM	ASWNCHFNKSPKBK-UHFFFAOYSA-N	O=C(NC(COP(=O)([O-])OCC[N+](C)(C)C)C(O)C=CCCCCCCC)CCCCCCCCCCCCCCCCCCCCC	530	FALSE	TRUE	FALSE	Normalized unit: Intensity; Annotation method: Msp20250805135626_NCDK_conventional_converted_dev_1	FALSE	FALSE	11811	0	0	1	0.629	0.916	0.793	2	0.5	1.491	1800.79	MDA_sEVS_PQC_it3	725.55737:3361 726.56204:1347 727.56671:374	75.44336:200 75.48377:13 86.09710:262 93.50710:5 146.98284:195 147.04674:9 198.95121:313 199.00130:7 199.22414:9 241.46429:5 306.24704:33 306.26217:14 374.91700:328 375.38068:33 375.44180:27 376.80403:26 403.80551:25 496.20876:28 542.48692:42 542.75670:13 542.87765:15 584.39861:5 601.45063:18 612.46034:100 666.48672:822 667.49426:165 667.99713:26 724.32616:36 725.26684:48 725.40371:56 725.55526:1…
278	728.558	23.56	C41H78NO7P	O=C(OC(COC=CCCCCCCC=CCCCCCCCC)COP(=O)(O)OCCN)CCCCCCCC=CCCCCCCCC	NA	PE P-36:2|PE P-18:1_18:1	[M+H]+	Annotated via MS2 searching of PIM MDAsEVs Samples in MSDIAL	0.69	TRUE	10.981	728.559	C41H78NO7P	EtherPE	CFANDHZPOSNKNO-UHFFFAOYSA-N	O=C(OC(COC=CCCCCCCC=CCCCCCCCC)COP(=O)(O)OCCN)CCCCCCCC=CCCCCCCCC	410	FALSE	TRUE	TRUE	Normalized unit: Intensity; Annotation method: Msp20250805135626_NCDK_conventional_converted_dev_1	FALSE	FALSE	11910	0	0	1	0.873	0.928	0.905	3	2	2.557	119.5	MDA_sEVS_PQC_it1	728.55823:11551 729.56290:4812 730.56756:1604	81.07014:168 81.09941:8 81.11362:6 84.08004:86 88.43212:29 95.08348:231 97.10139:345 102.12772:58 109.10030:65 126.31368:8 198.94852:79 198.96799:61 199.25006:38 199.26813:7 199.32673:34 201.52789:20 262.69971:5 287.26613:45 291.19391:27 292.30000:26 305.28007:76 334.93515:110 338.27663:126 339.29044:3646 339.40791:42 339.47865:12 339.51619:49 339.79299:83 339.92647:27 340.08219:78 340.15985:18 3…
279	728.559	24.009	C41H78NO7P	O=C(OC(COC=CCCCCCCCCCCCCCCCC)COP(=O)(O)OCCN)CCCCCCCC=CCC=CCCCCC	NA	PE P-36:2|PE P-18:0_18:2	[M+H]+	Annotated via MS2 searching of PIM MDAsEVs Samples in MSDIAL	0.92	TRUE	10.95	728.559	C41H78NO7P	EtherPE	XVXISDREVDGQPX-UHFFFAOYSA-N	O=C(OC(COC=CCCCCCCCCCCCCCCCC)COP(=O)(O)OCCN)CCCCCCCC=CCC=CCCCCC	410	FALSE	TRUE	TRUE	Normalized unit: Intensity; Annotation method: Msp20250805135626_NCDK_conventional_converted_dev_1	FALSE	FALSE	11912	0	0	1	0.797	0.857	0.959	4	2	2.551	439.18	MDA_sEVS_PQC_it1	728.55872:21289 729.56338:10043 730.56805:2924	57.21648:27 57.22686:6 67.17846:17 70.45300:12 79.18383:18 81.07038:92 82.92305:5 83.08529:125 83.10907:24 88.11109:104 97.24920:13 121.10311:124 121.14019:10 123.30413:13 134.51955:18 136.11643:104 136.40327:29 137.13218:81 149.12850:48 151.28863:49 151.30137:24 151.50138:12 155.00895:105 158.47469:8 177.16223:116 177.22353:10 177.32043:38 184.07088:50 191.13838:118 191.16561:10 191.21165:5 198.…
280	728.602	21.316	C42H81NO8	O=C(NC(COC1OC(CO)C(O)C(O)C1O)C(O)C=CCCCCCCCCCCCCC)CCCCCCCCCCCCCCCCC	NA	HexCer 36:1;O2|HexCer 18:1;O2/18:0	[M+H]+	Annotated via MS2 searching of PIM MDAsEVs Samples in MSDIAL	0.85	TRUE	9.76	728.604	C42H81NO8	HexCer_NS	YMYQEDCYNANIPI-UHFFFAOYSA-N	O=C(NC(COC1OC(CO)C(O)C(O)C1O)C(O)C=CCCCCCCCCCCCCC)CCCCCCCCCCCCCCCCC	410	FALSE	TRUE	TRUE	Normalized unit: Intensity; Annotation method: Msp20250805135626_NCDK_conventional_converted_dev_1	FALSE	FALSE	11915	0	0	0.99	0.634	0.792	0.805	4	2	2.431	619.08	MDA_sEVS_PQC_it2	728.60461:7542 729.60928:2649 730.61395:958	68.10977:17 79.46426:10 88.11109:368 88.13890:30 149.02073:75 167.83522:25 178.48281:22 198.95417:320 200.95481:95 213.10760:30 218.89276:34 264.26706:1224 264.34498:19 264.45056:15 264.51242:16 264.54657:23 264.84477:19 264.93289:30 265.26241:138 284.29486:178 338.28661:35 341.93983:32 374.91636:261 374.97461:12 376.92116:372 377.03762:14 377.30369:30 397.90037:6 427.40828:9 444.33158:17 469.347…
281	729.592	18.378	C41H81N2O6P	O=C(NC(COP(=O)([O-])OCC[N+](C)(C)C)C(O)C=CCCCCCCC)CCCCCCCCCCCCCC=CCCCCCCCC	NA	SM 36:2;O2	[M+H]+	Annotated via MS2 searching of PIM MDAsEVs Samples in MSDIAL	0.77	TRUE	9.012	729.591	C41H81N2O6P	SM	KZQWICJJTVELAN-UHFFFAOYSA-N	O=C(NC(COP(=O)([O-])OCC[N+](C)(C)C)C(O)C=CCCCCCCC)CCCCCCCCCCCCCC=CCCCCCCCC	420	FALSE	TRUE	TRUE	Normalized unit: Intensity; Annotation method: Msp20250805135626_NCDK_conventional_converted_dev_1	FALSE	FALSE	11925	0	0	1	0.994	0.938	0.928	2	1	1.953	8748.67	MDA_sEVS_PQC_it2	729.58990:7162 730.59457:3736 731.59924:762	84.07778:34 86.09904:16 86.57484:28 88.10833:32 88.51926:14 97.57710:261 97.70244:16 98.98327:120 121.04617:94 121.06793:14 136.01182:9 165.88273:71 165.91068:12 180.90701:37 183.19359:12 184.07322:6231 184.15863:31 184.18592:8 184.28589:61 184.32353:11 184.34250:19 184.45958:16 184.57255:29 184.62536:8 184.69484:43 184.92625:24 185.23820:50 186.11189:18 186.34205:16 186.72100:33 187.11022:10 194…
282	730.538	18.129	C40H76NO8P	O=C(OCC(OC(=O)CCCCCCCC=CCCCCCC)COP(=O)([O-])OCC[N+](C)(C)C)CCCCCCCC=CCCCCCC	NA	PC 32:2	[M+H]+	Annotated via MS2 searching of PIM MDAsEVs Samples in MSDIAL	0.15	TRUE	8.558	730.538	C40H76NO8P	PC	GPWHCUUIQMGELX-UHFFFAOYSA-N	O=C(OCC(OC(=O)CCCCCCCC=CCCCCCC)COP(=O)([O-])OCC[N+](C)(C)C)CCCCCCCC=CCCCCCC	420	FALSE	TRUE	TRUE	Normalized unit: Intensity; Annotation method: Msp20250805135626_NCDK_conventional_converted_dev_1	FALSE	FALSE	11944	0	0	1	0.763	0.724	0.856	2	1	1.827	77.95	MDA_sEVS_PQC_it4	730.53864:3139 731.54330:795 732.54797:495	86.09402:94 111.72698:6 116.06048:63 159.46505:57 166.02081:5 167.99239:33 171.17758:119 171.22701:5 184.07250:509 184.14419:14 185.51997:26 367.33918:55 417.04460:36 554.84668:180 578.30433:14 695.78716:13 730.36203:91 730.53867:478 730.67959:5 731.28597:46 731.53901:177 731.63446:6 731.90617:39 733.08473:50
283	730.54	17.283	C40H76NO8P	O=C(OCC(OC(=O)CCCCCCCC=CCCCCCC)COP(=O)([O-])OCC[N+](C)(C)C)CCCCCCCC=CCCCCCC	NA	PC 32:2	[M+H]+	Annotated via MS2 searching of PIM MDAsEVs Samples in MSDIAL	0.31	TRUE	8.558	730.538	C40H76NO8P	PC	GPWHCUUIQMGELX-UHFFFAOYSA-N	O=C(OCC(OC(=O)CCCCCCCC=CCCCCCC)COP(=O)([O-])OCC[N+](C)(C)C)CCCCCCCC=CCCCCCC	420	FALSE	TRUE	TRUE	Normalized unit: Intensity; Annotation method: Msp20250805135626_NCDK_conventional_converted_dev_1	FALSE	FALSE	11946	0	0	1	0.805	0.795	0.865	2	1	1.856	705.14	MDA_sEVS_PQC_it4	730.53778:2895 731.54245:1190 732.54712:478	78.51531:31 88.11076:208 150.02376:24 184.07216:1077 184.16065:8 184.21505:15 184.27138:15 184.41694:13 185.07714:109 185.14560:6 185.43845:13 198.95072:40 220.02225:48 264.67058:5 340.95117:35 351.08268:36 376.91603:115 393.37394:44 438.30422:60 438.33005:27 465.20043:48 552.84389:46 554.84409:105 630.25376:136 630.32874:10 643.49694:12 696.36052:14 724.23327:14 730.33877:127 730.42598:10 730.53…
284	730.576	24.749	C41H80NO7P	O=C(OC(COC=CCCCCCCCCCCCCCCCC)COP(=O)(O)OCCN)CCCCCCCC=CCCCCCCCC	NA	PE P-36:1|PE P-18:0_18:1	[M+H]+	Annotated via MS2 searching of PIM MDAsEVs Samples in MSDIAL	0.92	TRUE	12.054	730.575	C41H80NO7P	EtherPE	XVYPOHCSLJZFED-UHFFFAOYSA-N	O=C(OC(COC=CCCCCCCCCCCCCCCCC)COP(=O)(O)OCCN)CCCCCCCC=CCCCCCCCC	410	FALSE	TRUE	TRUE	Normalized unit: Intensity; Annotation method: Msp20250805135626_NCDK_conventional_converted_dev_1	FALSE	FALSE	11951	0	0	0.97	0.887	0.97	0.939	4	2	2.573	4201.92	MDA_sEVS_PQC_it5	730.57623:526114 731.58090:233811 732.58557:67441	57.52288:6 59.06021:401 59.08877:22 59.09768:14 63.83976:5 88.11048:117 88.16088:6 102.12842:219 102.17312:14 102.40046:7 121.10198:114 145.10226:47 197.04378:27 239.05500:73 239.11710:5 269.19636:110 269.24663:12 281.24379:42 307.29883:65 312.32087:20 313.53102:12 336.76196:7 338.27495:164 338.34584:27 339.29000:3106 339.43712:13 339.53040:32 339.83785:19 339.87292:34 339.97493:24 340.00577:9 34…
285	731.608	20.664	C41H83N2O6P	O=C(NC(COP(=O)([O-])OCC[N+](C)(C)C)C(O)C=CCCCCCCC)CCCCCCCCCCCCCCCCCCCCCCC	NA	SM 36:1;O2	[M+H]+	Annotated via MS2 searching of PIM MDAsEVs Samples in MSDIAL	0.85	TRUE	9.598	731.606	C41H83N2O6P	SM	IMSJPGOHOORVQA-UHFFFAOYSA-N	O=C(NC(COP(=O)([O-])OCC[N+](C)(C)C)C(O)C=CCCCCCCC)CCCCCCCCCCCCCCCCCCCCCCC	420	FALSE	TRUE	TRUE	Normalized unit: Intensity; Annotation method: Msp20250805135626_NCDK_conventional_converted_dev_1	FALSE	FALSE	11966	0	0	1	0.994	0.938	0.928	2	1	1.954	6925.98	MDA_sEVS_PQC_it1	731.60657:32245 732.61124:15335 733.61590:4389	56.04814:135 56.06673:11 60.08179:6 109.51410:121 109.55897:9 125.11228:58 131.49919:27 157.25872:5 166.05637:16 181.01831:108 182.81419:17 183.00390:30 184.07305:12188 184.19928:53 184.22408:77 184.28174:57 184.29752:31 184.32190:34 184.34712:87 184.36621:84 184.38810:54 184.43017:51 184.47942:77 184.57056:15 184.62129:47 184.65697:36 184.71441:9 184.73628:12 184.77404:25 184.79897:17 184.91040:…
286	732.555	19.399	C40H78NO8P	O=C(OCC(OC(=O)CCCCCCCCCCCCCCC=CCCCCCCCCCC)COP(=O)([O-])OCC[N+](C)(C)C)CCCC	NA	PC 32:1	[M+H]+	Annotated via MS2 searching of PIM MDAsEVs Samples in MSDIAL	0.69	TRUE	9.089	732.554	C40H78NO8P	PC	KXKFHTLYVUKVHF-UHFFFAOYSA-N	O=C(OCC(OC(=O)CCCCCCCCCCCCCCC=CCCCCCCCCCC)COP(=O)([O-])OCC[N+](C)(C)C)CCCC	420	FALSE	TRUE	TRUE	Normalized unit: Intensity; Annotation method: Msp20250805135626_NCDK_conventional_converted_dev_1	FALSE	FALSE	11997	0	0	1	0.915	0.921	0.827	2	1	1.89	828.82	MDA_sEVS_PQC_it1	732.55402:113978 733.55868:51517 734.56335:13374	65.18814:27 86.09619:210 104.10518:236 104.13465:13 104.15533:11 104.16829:6 125.25193:44 182.88455:21 183.12319:37 183.55875:26 183.69023:12 184.07345:11384 184.14353:225 184.17255:37 184.23500:6 184.29410:67 184.33724:14 184.37573:29 184.41840:53 184.46591:49 184.51036:39 184.56269:15 184.58148:42 184.62378:39 184.63589:31 184.71107:66 184.74591:63 184.80237:9 185.07699:145 185.10857:17 185.173…
287	734.496	14.708	C38H72NO10P	O=C(OCC(OC(=O)CCCCCCCCCCCCCCC=CCCCCCCCCCC)COP(=O)(O)OCC(N)C(=O)O)CCCC	NA	PS 32:1	[M+H]+	Annotated via MS2 searching of PIM MDAsEVs Samples in MSDIAL	0.46	TRUE	8.114	734.497	C38H72NO10P	PS	IGTOJCCIZOYIHC-UHFFFAOYSA-N	O=C(OCC(OC(=O)CCCCCCCCCCCCCCC=CCCCCCCCCCC)COP(=O)(O)OCC(N)C(=O)O)CCCC	420	FALSE	TRUE	TRUE	Normalized unit: Intensity; Annotation method: Msp20250805135626_NCDK_conventional_converted_dev_1	FALSE	FALSE	12045	0	0	1	0.675	0.745	0.822	1	1	1.798	1605.05	MDA_sEVS_PQC_it3	734.49609:4485 735.50076:2134 736.50543:633	60.08083:212 60.12079:7 74.02218:246 74.05360:14 85.10040:86 102.05524:664 102.10314:12 102.41750:41 103.05775:94 111.42684:20 155.00897:168 184.07434:79 184.10252:8 184.24312:51 210.17966:52 313.27108:86 318.44267:42 324.25241:228 324.29975:27 327.36024:12 369.30118:44 382.89798:171 383.39823:86 468.23572:84 468.30116:8 477.33387:32 480.27053:16 484.42822:77 541.25026:67 549.48621:2791 549.69944…
288	734.571	21.555	C40H80NO8P	O=C(OCC(OC(=O)CCCCCCCCCCCCCCC)COP(=O)([O-])OCC[N+](C)(C)C)CCCCCCCCCCCCCCC	NA	PC 32:0	[M+H]+	Annotated via MS2 searching of PIM MDAsEVs Samples in MSDIAL	0.92	TRUE	9.788	734.569	C40H80NO8P	PC	KILNVBDSWZSGLL-UHFFFAOYSA-N	O=C(OCC(OC(=O)CCCCCCCCCCCCCCC)COP(=O)([O-])OCC[N+](C)(C)C)CCCCCCCCCCCCCCC	420	FALSE	TRUE	TRUE	Normalized unit: Intensity; Annotation method: Msp20250805135626_NCDK_conventional_converted_dev_1	FALSE	FALSE	12048	0	0	0.98	0.952	0.925	0.874	2	1	1.908	4696.95	MDA_sEVS_PQC_it1	734.57098:229233 735.57565:105197 736.58032:25543	60.07920:39 68.15591:48 73.15174:20 86.09492:57 104.10477:34 125.00067:448 125.06094:17 183.21264:13 183.93853:10 184.07288:15179 184.16866:72 184.21169:62 184.22922:31 184.28013:99 184.31437:65 184.37711:67 184.43121:43 184.51039:95 184.54375:15 184.56887:57 184.71750:13 184.85404:36 184.88727:44 184.90636:23 184.97633:19 185.07342:422 185.13156:14 185.22595:54 185.34927:30 185.74758:16 185.7673…
289	734.607	25.549	C41H84NO7P	O=C(OC(COCCCCCCCC)COP(=O)([O-])OCC[N+](C)(C)C)CCCCCCCCCCCCCCCCCCCCCCCC	NA	PC O-33:0	[M+H]+	Annotated via MS2 searching of PIM MDAsEVs Samples in MSDIAL	0.23	TRUE	10.715	734.606	C41H84NO7P	EtherPC	LXEGSWFXNDUGIV-UHFFFAOYSA-N	O=C(OC(COCCCCCCCC)COP(=O)([O-])OCC[N+](C)(C)C)CCCCCCCCCCCCCCCCCCCCCCCC	420	FALSE	TRUE	TRUE	Normalized unit: Intensity; Annotation method: Msp20250805135626_NCDK_conventional_converted_dev_1	FALSE	FALSE	12056	0	0	0.99	0.848	0.887	0.899	2	1	1.893	567.9	MDA_sEVS_PQC_it5	734.60699:3541 735.61166:1707 736.61633:977	55.66013:8 85.24730:18 88.11155:865 88.14521:33 88.26837:34 88.27841:34 88.30396:9 89.11487:111 98.98243:134 99.07911:91 100.11157:126 100.13463:17 102.12614:314 102.18002:11 102.34098:18 102.48521:17 105.51416:34 125.13329:90 127.24028:28 176.05221:13 184.07281:2646 184.25735:13 184.31470:26 184.39297:43 184.42638:24 184.98654:43 185.50816:26 186.04520:31 237.07856:8 239.21896:95 369.35546:23 45…
290	734.615	24.134	C41H80O9	O=C(OC(COCCCCCCCCCCCCCCCC)COC1OC(CO)C(O)C(O)C1O)CCCCCCCCCCCCCCC	NA	MGDG O-32:0|MGDG O-16:0_16:0	[M+NH4]+	Annotated via MS2 searching of PIM MDAsEVs Samples in MSDIAL	0.69	TRUE	10.916	734.614	C41H80O9	EtherMGDG	SJNQGVXAWCTAPW-UHFFFAOYSA-N	O=C(OC(COCCCCCCCCCCCCCCCC)COC1OC(CO)C(O)C(O)C1O)CCCCCCCCCCCCCCC	410	FALSE	TRUE	TRUE	Normalized unit: Intensity; Annotation method: Msp20250805135626_NCDK_conventional_converted_dev_1	FALSE	FALSE	12058	0	0	0.98	0.863	0.864	0.91	2	2	2.534	1727.95	MDA_sEVS_PQC_it1	734.61249:19509 735.61716:9281 736.62182:2022	59.05853:144 59.36566:12 71.08608:139 71.10973:9 71.12515:5 75.04489:196 75.09013:9 85.09922:207 85.13873:6 85.32664:15 85.36628:43 85.61873:54 99.11814:298 99.16839:17 102.12963:68 102.15586:6 113.13338:108 149.04675:41 169.19553:57 184.07329:1443 184.49172:26 184.50643:6 184.53696:14 184.81541:55 184.83982:10 221.22571:292 240.23513:56 281.28535:151 281.31903:28 281.37643:8 285.24532:51 299.294…
291	738.647	18.203	C41H72D9N2O6P	[C@](COP(=O)([O-])OCC[N+](C)(C)C)([H])(NC(CCCCCCC/C=C\CCCCC([2H])([2H])C([2H])([2H])C([2H])([2H])C([2H])([2H])[2H])=O)[C@]([H])(O)/C=C/CCCCCCCCCCCCC	NA	SM 36:2;O2(d9)|SM 18:1;O2/18:1(d9)	[M+H]+	Annotated via MS2 searching of PIM MDAsEVs Samples in MSDIAL	1	TRUE	8.926	738.647	C41H72[2H]9N2O6P	SM	NBEADXWAAWCCDG-KYPZZJCONA-N	[C@](COP(=O)([O-])OCC[N+](C)(C)C)([H])(NC(CCCCCCC/C=C\CCCCC([2H])([2H])C([2H])([2H])C([2H])([2H])C([2H])([2H])[2H])=O)[C@]([H])(O)/C=C/CCCCCCCCCCCCC	430	FALSE	TRUE	TRUE	Normalized unit: Intensity; Annotation method: Msp20250805135626_NCDK_conventional_converted_dev_1	FALSE	FALSE	12151	0	0	1	0.947	0.82	0.818	2	0.67	1.657	8594.51	MDA_sEVS_PQC_it3	738.64764:106638 739.65231:44553 740.65698:11465	59.06028:234 59.08470:9 59.16187:14 59.17478:45 59.23770:23 88.11171:279 88.14527:11 111.11443:124 126.13735:7 126.18715:48 126.34907:15 133.08339:43 143.96269:8 167.98957:43 172.49481:13 182.89380:10 183.33874:47 184.07325:4548 184.21524:47 184.31365:19 184.48271:17 184.71924:24 184.87757:14 184.89159:11 186.57211:15 261.83800:5 321.18128:15 328.21412:73 328.27102:6 331.14097:54 402.42354:8 421.…
292	738.733	26.4	C47H95NO4	O=C(NC(CO)C(O)CCCCCCCCC)C(O)CCCCCCCCCCCCCCCCCCCCCCCCCCCCCCCCC	NA	low score: Cer 47:0;O3|Cer 12:0;O2/35:0;O	[M+H]+	Annotated via MS2 searching of PIM MDAsEVs Samples in MSDIAL	0.62	TRUE	13.362	738.733	C47H95NO4	Cer_HDS	SIDJQGLBTNMAQN-UHFFFAOYSA-N	O=C(NC(CO)C(O)CCCCCCCCC)C(O)CCCCCCCCCCCCCCCCCCCCCCCCCCCCCCCCC	530	FALSE	TRUE	FALSE	Normalized unit: Intensity; Annotation method: Msp20250805135626_NCDK_conventional_converted_dev_1	FALSE	FALSE	12154	0	0	0.99	0.284	0.61	0.83	1	0.25	1.201	932.97	MDA_sEVS_PQC_it4	738.73468:1636 739.73935:695 740.74402:0	59.06121:122 71.04836:67 71.07261:5 74.09727:169 88.11246:485 88.14839:15 88.15993:14 88.25048:44 88.47982:25 89.11430:126 89.13513:16 102.12777:649 102.15894:31 123.11691:67 164.32738:28 334.35104:128 341.58518:28 360.34279:47 369.34779:44 374.35592:8 375.52257:39 441.78313:46 461.76076:17 489.02407:40 498.30774:22 521.45286:125 521.58418:5 536.95481:34 574.72088:16 622.63470:70 624.57831:61 624…
293	739.569	24.136	null	null	NA	RIKEN P-VS1 ID-9064 from Mouse_Brain_WT_N_F1DHA	[M+H]+	Annotated via MS2 searching of PIM MDAsEVs Samples in MSDIAL	0.69	TRUE	11.13	739.57	null	Unknown	null	null	430	FALSE	TRUE	TRUE	Normalized unit: Intensity; Annotation method: Msp20250805135626_NCDK_conventional_converted_dev_1	FALSE	FALSE	12162	0	0	1	0.943	0.816	0.866	1	1	1.701	2010.25	MDA_sEVS_PQC_it2	739.56982:7133 740.57449:7017 741.57916:0	59.06010:103 74.09794:155 74.11650:21 75.52071:13 87.97777:56 102.71994:24 149.09573:178 149.13135:12 167.78576:24 179.74610:7 215.92728:38 216.62913:10 236.24007:102 236.32319:5 264.26589:67 291.47557:30 323.54164:80 349.27052:399 349.31754:37 349.36754:11 349.90317:19 354.41501:21 363.28360:94 363.31650:49 392.28873:181 392.35944:14 467.32263:46 513.47842:14 513.51252:6 554.82783:6 563.41403:21…
294	740.524	19.247	C41H74NO8P	O=C(OCC(OC(=O)CCCCCCCC=CCC=CCCCCC)COP(=O)(O)OCCN)CCCCCCCC=CCC=CCCCCC	NA	PE 36:4	[M+H]+	Annotated via MS2 searching of PIM MDAsEVs Samples in MSDIAL	0.69	TRUE	8.918	740.523	C41H74NO8P	PE	SSCDRSKJTAQNNB-UHFFFAOYSA-N	O=C(OCC(OC(=O)CCCCCCCC=CCC=CCCCCC)COP(=O)(O)OCCN)CCCCCCCC=CCC=CCCCCC	420	FALSE	TRUE	TRUE	Normalized unit: Intensity; Annotation method: Msp20250805135626_NCDK_conventional_converted_dev_1	FALSE	FALSE	12179	0	0	0.96	0.907	0.862	0.832	1	1	1.857	1074.17	MDA_sEVS_PQC_it2	740.52472:4921 741.52939:1992 742.53405:644	57.07026:295 57.09488:17 57.11132:13 59.06068:257 59.09584:20 71.08469:36 85.62990:13 88.11047:111 88.13234:16 88.15186:5 89.11219:45 93.06760:125 108.57338:131 108.60863:8 109.22987:24 131.52008:14 134.11583:159 184.07056:87 184.10493:7 200.02596:80 243.10268:39 311.00095:44 313.27694:204 313.31892:17 330.27702:75 343.26100:103 367.28399:44 376.02751:63 379.32434:54 435.46747:13 451.36508:80 475…
295	740.713	25.948	C46H93NO5	O=C(NC(CO)C(O)C(O)CCCCCCCC)C(O)CCCCCCCCCCCCCCCCCCCCCCCCCCCCCCCC	NA	low score: Cer 46:0;O4|Cer 12:0;O3/34:0(2OH)	[M+H]+	Annotated via MS2 searching of PIM MDAsEVs Samples in MSDIAL	0.54	TRUE	13.347	740.713	C46H93NO5	Cer_AP	RIZCKOAMQYXROQ-UHFFFAOYSA-N	O=C(NC(CO)C(O)C(O)CCCCCCCC)C(O)CCCCCCCCCCCCCCCCCCCCCCCCCCCCCCCC	530	FALSE	TRUE	FALSE	Normalized unit: Intensity; Annotation method: Msp20250805135626_NCDK_conventional_converted_dev_1	FALSE	FALSE	12188	0	0	0.98	0.52	0.828	0.827	3	0.38	1.374	1939.19	MDA_sEVS_PQC_it3	740.71118:4193 741.71585:2230 742.72052:0	59.13287:32 59.30832:26 59.32373:73 59.33977:9 74.05767:143 74.76944:17 88.11079:204 88.13245:19 102.12558:173 102.16864:10 102.20559:14 102.22644:73 102.31599:10 102.57212:29 118.09168:16 132.56093:38 134.11620:169 171.88697:7 197.61963:17 223.09085:12 241.80380:25 247.20634:77 300.43829:23 324.32697:64 328.31985:23 328.59373:73 338.34552:69 370.74187:15 384.38199:48 456.40432:64 478.60277:32 53…
296	742.576	24.651	C42H80NO7P	O=C(OC(COC=CCCCCCCCCCCCCCCCC)COP(=O)(O)OCCN)CCCCCCCC=CCC=CCCCCCC	NA	PE P-37:2|PE P-18:0_19:2	[M+H]+	Annotated via MS2 searching of PIM MDAsEVs Samples in MSDIAL	0.38	TRUE	12.093	742.575	C42H80NO7P	EtherPE	AUKJCWPPZDHXFS-UHFFFAOYSA-N	O=C(OC(COC=CCCCCCCCCCCCCCCCC)COP(=O)(O)OCCN)CCCCCCCC=CCC=CCCCCCC	410	FALSE	TRUE	TRUE	Normalized unit: Intensity; Annotation method: Msp20250805135626_NCDK_conventional_converted_dev_1	FALSE	FALSE	12221	0	0	0.97	0.739	0.852	0.931	4	2	2.51	39.5	MDA_sEVS_PQC_it5	742.57642:3652 743.58108:1699 744.58575:2188	55.05446:191 55.07616:18 67.05217:28 67.27338:48 67.46910:23 81.06708:261 81.08354:60 85.10169:120 85.14190:6 88.11175:413 88.13869:37 88.15503:18 88.18949:5 102.12817:126 131.06549:65 151.14862:81 177.15937:79 193.19562:210 193.22782:19 193.25558:8 204.08685:152 236.18011:70 259.23708:138 259.31829:11 259.50986:45 265.25504:22 267.26307:170 268.29513:98 307.29278:127 307.35227:8 320.30167:132 32…
297	742.638	11.526	C47H80O5	O=C(OCC(OC(=O)CCCCCCC=CCC=CCC=CCC=CCC=CCC=CCC)CO)CCCCCCCCCCCCCCCCC	NA	DG 44:6|DG 18:0_26:6	[M+NH4]+	Annotated via MS2 searching of PIM MDAsEVs Samples in MSDIAL	1	TRUE	13.067	742.634	C47H80O5	DG	RQQBCTJJHDIFEN-UHFFFAOYSA-N	O=C(OCC(OC(=O)CCCCCCC=CCC=CCC=CCC=CCC=CCC=CCC)CO)CCCCCCCCCCCCCCCCC	410	FALSE	TRUE	TRUE	Normalized unit: Intensity; Annotation method: Msp20250805135626_NCDK_conventional_converted_dev_1	FALSE	FALSE	12225	0	0	0.9	0.837	0.829	0.886	3	2	2.471	21634.5	MDA_sEVS_PQC_it4	742.63782:68033 743.64249:27367 744.64715:7772	57.07002:201 57.10378:8 59.05879:139 67.05423:149 83.08344:104 83.13111:7 85.09918:158 85.13883:7 91.18002:11 101.03929:591 101.09116:24 109.10060:148 109.21648:84 109.25147:7 111.11599:28 137.42687:21 157.06733:496 157.13156:9 158.07095:46 158.10493:5 214.92750:127 215.00325:5 249.22063:85 267.26444:206 267.51298:11 282.24405:159 282.31404:11 282.71221:13 303.39420:45 310.42797:7 341.30536:1178 …
298	744.59	23.923	C42H82NO7P	O=C(OC(COCCCCCCCC)COP(=O)([O-])OCC[N+](C)(C)C)CCCCCCCCCCCCCC=CCC=CCCCCCCC	NA	PC O-34:2	[M+H]+	Annotated via MS2 searching of PIM MDAsEVs Samples in MSDIAL	0.38	TRUE	9.905	744.59	C42H82NO7P	EtherPC	WBAZRZTVRJLENP-UHFFFAOYSA-N	O=C(OC(COCCCCCCCC)COP(=O)([O-])OCC[N+](C)(C)C)CCCCCCCCCCCCCC=CCC=CCCCCCCC	420	FALSE	TRUE	TRUE	Normalized unit: Intensity; Annotation method: Msp20250805135626_NCDK_conventional_converted_dev_1	FALSE	FALSE	12284	0	0	0.98	0.905	0.885	0.871	2	1	1.889	85.13	MDA_sEVS_PQC_it2	744.59180:6670 745.59646:3993 746.60113:2357	57.07066:319 57.11723:11 57.16952:18 60.08022:112 82.40721:92 97.57016:15 102.08945:148 102.12719:684 102.17345:16 102.41127:45 117.08816:110 117.12325:8 138.12937:6 167.32476:5 184.07270:4261 184.13820:75 184.15863:23 184.23358:17 184.32088:9 184.39841:11 184.41764:29 184.53477:28 184.60460:17 184.94634:19 185.58737:23 280.23086:117 280.33336:25 284.25699:124 284.31371:10 313.27145:102 397.33110…
299	746.571	20.442	C41H80NO8P	O=C(OCC(OC(=O)CCCCCCCCCCCCCCCCCC=CCCCCCCCC)COP(=O)([O-])OCC[N+](C)(C)C)CCCC	NA	PC 33:1	[M+H]+	Annotated via MS2 searching of PIM MDAsEVs Samples in MSDIAL	0.85	TRUE	9.177	746.569	C41H80NO8P	PC	PFPFBBPLRKUCAB-UHFFFAOYSA-N	O=C(OCC(OC(=O)CCCCCCCCCCCCCCCCCC=CCCCCCCCC)COP(=O)([O-])OCC[N+](C)(C)C)CCCC	420	FALSE	TRUE	TRUE	Normalized unit: Intensity; Annotation method: Msp20250805135626_NCDK_conventional_converted_dev_1	FALSE	FALSE	12351	0	0	1	0.838	0.838	0.809	2	1	1.849	823.38	MDA_sEVS_PQC_it1	746.56921:15514 747.57388:7923 748.57855:2212	51.49939:36 71.07434:71 72.08845:33 72.37875:8 75.41986:44 86.09662:259 86.13079:15 104.10836:57 104.12964:10 145.04963:104 145.08081:20 145.09596:6 183.94770:54 184.07302:5180 184.16727:7 184.19636:41 184.22071:17 184.24799:38 184.26904:32 184.29977:9 184.31841:31 184.39729:29 184.42155:30 184.47195:79 184.50770:23 184.54025:20 184.57881:53 184.65192:10 184.77624:40 184.79170:14 185.13717:36 185…
300	746.604	24.368	C42H84NO7P	O=C(OC(COCCCCCCCC)COP(=O)([O-])OCC[N+](C)(C)C)CCCCCCCCCCCCCCCC=CCCCCCCCC	NA	PC O-34:1	[M+H]+	Annotated via MS2 searching of PIM MDAsEVs Samples in MSDIAL	0.69	TRUE	10.376	746.606	C42H84NO7P	EtherPC	DJYYQHGJOYRXDR-UHFFFAOYSA-N	O=C(OC(COCCCCCCCC)COP(=O)([O-])OCC[N+](C)(C)C)CCCCCCCCCCCCCCCC=CCCCCCCCC	420	FALSE	TRUE	TRUE	Normalized unit: Intensity; Annotation method: Msp20250805135626_NCDK_conventional_converted_dev_1	FALSE	FALSE	12355	0	0	1	0.877	0.824	0.836	2	1	1.866	1183.47	MDA_sEVS_PQC_it3	746.60565:145895 747.61032:65468 748.61499:15927	57.25836:10 57.27967:31 63.79387:46 73.00799:186 73.05418:5 81.07023:91 86.09614:102 88.11344:55 89.25270:16 89.49591:27 102.12583:175 102.87354:20 134.11651:148 184.07360:2255 184.14552:63 184.21999:11 184.24844:21 184.27690:13 184.35587:66 184.49715:13 311.25122:22 410.02925:33 410.05690:13 433.07589:26 446.02602:30 512.76512:28 547.34280:75 547.45736:16 571.73504:29 582.82284:32 589.35793:47 6…
301	747.593	11.502	C47H80O5	O=C(OCC(OC(=O)CCCCCCCCCCCCCCCCC=CCC=CCC=CCC=CCC=CCC=CCC)CO)CCCCCCC	NA	DG 44:6	[M+Na]+	Annotated via MS2 searching of PIM MDAsEVs Samples in MSDIAL	0.92	TRUE	12.805	747.59	C47H80O5	DG	POFTTXYZYWTJEQ-UHFFFAOYSA-N	O=C(OCC(OC(=O)CCCCCCCCCCCCCCCCC=CCC=CCC=CCC=CCC=CCC=CCC)CO)CCCCCCC	420	FALSE	TRUE	TRUE	Normalized unit: Intensity; Annotation method: Msp20250805135626_NCDK_conventional_converted_dev_1	FALSE	FALSE	12394	0	0	0.96	0.952	0.824	0.866	1	1	1.873	239.35	MDA_sEVS_PQC_it1	747.59198:13620 748.59665:8104 749.60132:2240	57.06841:111 57.08757:10 59.06064:628 59.09637:26 59.10742:11 73.02696:122 73.06009:11 74.09669:451 74.12815:18 74.18191:41 175.12552:61 242.45528:7 256.02336:20 266.78711:23 266.97574:15 269.22892:55 274.83688:21 366.29973:55 367.25199:30 396.90086:37 417.53320:28 417.81649:5 418.00442:21 418.14290:35 434.03502:106 441.29703:66 546.15397:31 546.19838:8 589.97966:24 658.28340:122 658.33876:20 659…
302	748.534	20.171	C43H74NO7P	O=C(OC(COC=CCCCCCCCCCCCCCC)COP(=O)(O)OCCN)CCC=CCC=CCC=CCC=CCC=CCC=CCC	NA	low score: PE P-38:6|PE P-16:0_22:6	[M+H]+	Annotated via MS2 searching of PIM MDAsEVs Samples in MSDIAL	0.92	TRUE	9.402	748.528	C43H74NO7P	EtherPE	WVGALBKSWOUIEZ-UHFFFAOYSA-N	O=C(OC(COC=CCCCCCCCCCCCCCC)COP(=O)(O)OCCN)CCC=CCC=CCC=CCC=CCC=CCC=CCC	530	FALSE	TRUE	FALSE	Normalized unit: Intensity; Annotation method: Msp20250805135626_NCDK_conventional_converted_dev_1	FALSE	FALSE	12425	0	0	0.99	0.758	0.825	0.886	3	0.6	1.602	549.26	MDA_sEVS_PQC_it1	748.52686:18925 749.53152:9445 750.53619:2074	53.72924:13 71.04914:172 105.06794:341 105.11636:10 109.10186:256 115.88521:48 119.08740:140 119.13480:14 119.17641:45 119.36895:18 121.09947:114 133.09706:124 135.11250:130 143.08497:23 147.11356:120 147.12409:54 149.12903:201 149.19125:7 150.91007:8 157.16101:104 157.19740:10 157.26753:11 170.26291:9 171.12135:5 173.13067:80 173.19277:6 178.12794:204 178.18214:13 183.11847:47 183.17043:40 183.3…
303	748.584	23.151	C41H82NO8P	O=C(OCC(OC(=O)CCCC)COP(=O)([O-])OCC[N+](C)(C)C)CCCCCCCCCCCCCCCCCCCCCCCCCCC	NA	PC 33:0	[M+H]+	Annotated via MS2 searching of PIM MDAsEVs Samples in MSDIAL	0.54	TRUE	9.837	748.585	C41H82NO8P	PC	ZZHHCGNROKFQKC-UHFFFAOYSA-N	O=C(OCC(OC(=O)CCCC)COP(=O)([O-])OCC[N+](C)(C)C)CCCCCCCCCCCCCCCCCCCCCCCCCCC	420	FALSE	TRUE	TRUE	Normalized unit: Intensity; Annotation method: Msp20250805135626_NCDK_conventional_converted_dev_1	FALSE	FALSE	12431	0	0	1	0.728	0.727	0.833	2	1	1.81	1767.74	MDA_sEVS_PQC_it4	748.58563:4954 749.59030:0 750.59497:0	53.19834:22 53.21077:8 53.33418:31 81.06735:172 88.11023:178 88.16266:5 168.16613:85 168.19795:9 184.07513:2101 184.14928:32 184.36079:15 184.38423:24 184.45932:37 184.47807:10 184.58437:27 184.60491:16 185.81867:12 198.95224:68 202.92373:75 202.96261:7 202.98063:5 221.26836:9 221.47511:25 221.80811:26 239.38448:30 328.38606:5 374.90465:38 374.94274:13 394.20427:17 396.89933:1966 397.00454:28 397…
304	748.586	22.558	C41H82NO8P	O=C(OCC(OC(=O)CCCC)COP(=O)([O-])OCC[N+](C)(C)C)CCCCCCCCCCCCCCCCCCCCCCCCCCC	NA	PC 33:0	[M+H]+	Annotated via MS2 searching of PIM MDAsEVs Samples in MSDIAL	0.38	TRUE	9.837	748.585	C41H82NO8P	PC	ZZHHCGNROKFQKC-UHFFFAOYSA-N	O=C(OCC(OC(=O)CCCC)COP(=O)([O-])OCC[N+](C)(C)C)CCCCCCCCCCCCCCCCCCCCCCCCCCC	420	FALSE	TRUE	TRUE	Normalized unit: Intensity; Annotation method: Msp20250805135626_NCDK_conventional_converted_dev_1	FALSE	FALSE	12433	0	0	0.98	0.592	0.616	0.821	2	1	1.746	3684.66	MDA_sEVS_PQC_it3	748.58643:6574 749.59109:3544 750.59576:0	50.22174:9 55.24715:24 59.06135:67 59.07527:19 88.11173:781 88.15174:27 99.78559:5 100.10908:129 100.13545:9 102.12656:44 184.07264:2903 184.15631:16 184.19159:20 184.21505:19 184.25730:13 184.39346:25 184.42628:31 184.50900:37 184.68974:11 184.92002:41 185.07539:55 185.26814:36 185.31974:9 186.06994:69 198.95584:187 199.01344:37 199.27294:12 199.35090:20 202.92649:115 220.93253:448 220.98727:16 …
305	748.622	27.316	C42H86NO7P	O=C(OC(COCCCCCCCC)COP(=O)([O-])OCC[N+](C)(C)C)CCCCCCCCCCCCCCCCCCCCCCCCC	NA	PC O-34:0	[M+H]+	Annotated via MS2 searching of PIM MDAsEVs Samples in MSDIAL	0.23	TRUE	11.393	748.622	C42H86NO7P	EtherPC	BNIFFRNYMGLGIV-UHFFFAOYSA-N	O=C(OC(COCCCCCCCC)COP(=O)([O-])OCC[N+](C)(C)C)CCCCCCCCCCCCCCCCCCCCCCCCC	420	FALSE	TRUE	TRUE	Normalized unit: Intensity; Annotation method: Msp20250805135626_NCDK_conventional_converted_dev_1	FALSE	FALSE	12440	0	0	1	0.93	0.881	0.857	2	1	1.898	192.62	MDA_sEVS_PQC_it1	748.62146:56153 749.62613:25658 750.63080:6756	71.07311:69 86.09639:462 86.12307:42 86.13744:21 86.47934:71 88.11119:185 102.12677:222 102.16972:10 102.24313:33 102.29719:6 102.41556:50 103.13203:13 104.23547:40 104.29900:18 166.36871:42 183.10623:27 184.07307:8606 184.14216:193 184.15825:74 184.18245:23 184.21999:12 184.27630:72 184.30182:52 184.32384:28 184.36562:76 184.42628:21 184.45741:27 184.48419:68 184.53932:46 184.58978:7 184.65208:3…
306	750.543	21.907	C43H76NO7P	O=C(OC(COC=CCCCCCCCCCCCCCCCC)COP(=O)(O)OCCN)CCCC=CCC=CCC=CCC=CCC=CCC	NA	PE P-38:5|PE P-18:0_20:5	[M+H]+	Annotated via MS2 searching of PIM MDAsEVs Samples in MSDIAL	0.85	TRUE	10.032	750.543	C43H76NO7P	EtherPE	KCNBSSYOJRUKOM-UHFFFAOYSA-N	O=C(OC(COC=CCCCCCCCCCCCCCCCC)COP(=O)(O)OCCN)CCCC=CCC=CCC=CCC=CCC=CCC	410	FALSE	TRUE	TRUE	Normalized unit: Intensity; Annotation method: Msp20250805135626_NCDK_conventional_converted_dev_1	FALSE	FALSE	12493	0	0	1	0.845	0.901	0.956	4	2	2.567	219.78	MDA_sEVS_PQC_it1	750.54395:10671 751.54861:5548 752.55328:1807	69.06986:107 69.08366:36 81.03204:57 88.11207:238 88.53196:13 92.05184:83 93.07130:51 97.06282:230 97.10212:161 97.12998:14 98.05919:36 98.07181:19 102.12566:181 102.15501:11 105.06921:66 108.16274:26 117.06792:141 121.65840:33 121.91519:9 122.44162:34 123.11723:65 123.13908:11 129.05371:157 129.06947:228 129.12402:13 131.38141:6 133.10006:96 133.16326:6 135.31894:29 135.46804:13 138.23110:52 138…
307	750.544	20.996	C43H76NO7P	O=C(OC(COC=CCCCCCCCCCCCCCC)COP(=O)(O)OCCN)CCCCCC=CCC=CCC=CCC=CCC=CCC	NA	PE P-38:5|PE P-16:0_22:5	[M+H]+	Annotated via MS2 searching of PIM MDAsEVs Samples in MSDIAL	0.62	TRUE	10.085	750.543	C43H76NO7P	EtherPE	GZEZURLIXRQSDE-UHFFFAOYSA-N	O=C(OC(COC=CCCCCCCCCCCCCCC)COP(=O)(O)OCCN)CCCCCC=CCC=CCC=CCC=CCC=CCC	410	FALSE	TRUE	TRUE	Normalized unit: Intensity; Annotation method: Msp20250805135626_NCDK_conventional_converted_dev_1	FALSE	FALSE	12495	0	0	1	0.768	0.849	0.955	4	2	2.541	342.42	MDA_sEVS_PQC_it1	750.54327:23052 751.54794:11800 752.55261:3487	53.31949:7 59.05972:95 63.60066:6 69.07031:346 69.09262:36 79.05239:162 79.07940:14 84.76600:5 88.11056:350 89.07932:89 90.25927:54 91.15450:19 93.07036:123 95.08291:120 97.10169:120 97.14736:7 116.94820:12 120.18661:25 123.11813:155 133.06416:56 133.10045:217 133.14323:15 139.10989:101 142.02836:73 147.11563:156 147.15468:25 149.13195:96 149.17340:8 161.72676:6 164.06181:9 171.10680:149 171.1803…
308	750.627	27.506	C45H85NO8	O=C(NC(COC1OC(CO)C(O)C(O)C1O)C(O)C=CCCC=CCCCCCCC)CCCCCCCCCCCCCCCCCCCCCC	NA	low score: HexCer 39:2;O2|HexCer 16:2;O2/23:0	[M+H-H2O]+	Annotated via MS2 searching of PIM MDAsEVs Samples in MSDIAL	0.31	TRUE	10.862	750.624	C45H85NO8	HexCer_NS	HGDXHVCPZACNCK-UHFFFAOYSA-N	O=C(NC(COC1OC(CO)C(O)C(O)C1O)C(O)C=CCCC=CCCCCCCC)CCCCCCCCCCCCCCCCCCCCCC	530	FALSE	TRUE	FALSE	Normalized unit: Intensity; Annotation method: Msp20250805135626_NCDK_conventional_converted_dev_1	FALSE	FALSE	12508	0	0	0.93	0.261	0.771	0.771	1	0.13	1.099	54.16	MDA_sEVS_PQC_it2	750.62695:8119 751.63162:1362 752.63629:0	59.05845:145 60.94798:10 67.11863:19 84.39704:27 87.26420:99 88.11153:4200 88.16098:98 88.18110:6 88.22982:6 88.25256:30 88.28424:27 88.32628:20 88.35242:16 88.38256:14 88.62007:14 88.73730:23 89.26478:24 102.12534:73 111.48967:30 111.55899:9 115.07499:80 115.11168:6 123.11718:63 124.99189:22 161.13059:85 183.02798:134 183.11219:5 184.07300:1171 184.13422:17 184.17334:35 184.29974:14 184.34297:19…
309	752.56	22.896	C43H78NO7P	O=C(OC(COC=CCCCCCCCCCCCCCC)COP(=O)(O)OCCN)CCCCCCCCC=CCC=CCC=CCC=CCC	NA	PE P-38:4|PE P-16:0_22:4	[M+H]+	Annotated via MS2 searching of PIM MDAsEVs Samples in MSDIAL	0.46	TRUE	10.676	752.559	C43H78NO7P	EtherPE	IABMLWQTSKBCJV-UHFFFAOYSA-N	O=C(OC(COC=CCCCCCCCCCCCCCC)COP(=O)(O)OCCN)CCCCCCCCC=CCC=CCC=CCC=CCC	410	FALSE	TRUE	TRUE	Normalized unit: Intensity; Annotation method: Msp20250805135626_NCDK_conventional_converted_dev_1	FALSE	FALSE	12542	0	0	0.99	0.942	0.99	0.958	4	2	2.607	93.94	MDA_sEVS_PQC_it1	752.55969:11043 753.56436:4433 754.56903:1191	69.06798:81 70.02709:147 70.06443:8 71.04821:120 81.06771:104 89.11578:89 91.05248:185 91.07845:24 91.09724:10 93.07003:90 105.06998:264 105.10566:27 105.12343:9 105.14470:9 121.09817:63 121.11282:26 121.14569:8 123.11614:90 135.11342:96 135.14942:9 135.16189:8 147.11556:54 147.63136:6 151.14551:77 163.14815:138 184.07359:273 184.12363:14 184.14073:9 190.92630:9 198.95087:52 223.15039:45 229.1573…
310	752.749	26.619	C48H97NO4	O=C(NC(CO)C(O)CCCCCCCCC)C(O)CCCCCCCCCCCCCCCCCCCCCCCCCCCCCCCCCC	NA	low score: Cer 48:0;O3|Cer 12:0;O2/36:0;O	[M+H]+	Annotated via MS2 searching of PIM MDAsEVs Samples in MSDIAL	0.85	TRUE	13.619	752.749	C48H97NO4	Cer_HDS	KJURGIIASJNONO-UHFFFAOYSA-N	O=C(NC(CO)C(O)CCCCCCCCC)C(O)CCCCCCCCCCCCCCCCCCCCCCCCCCCCCCCCCC	530	FALSE	TRUE	FALSE	Normalized unit: Intensity; Annotation method: Msp20250805135626_NCDK_conventional_converted_dev_1	FALSE	FALSE	12554	0	0	0.94	0.344	0.641	0.833	1	0.25	1.198	1022.3	MDA_sEVS_PQC_it3	752.74634:3242 753.75101:1984 754.75567:766	59.05931:151 59.26068:33 60.04400:128 85.42953:14 88.11190:38 88.23660:58 88.25649:6 88.29112:58 89.11681:113 102.12571:468 102.64923:19 102.66856:6 102.87701:11 118.12269:148 118.16679:9 118.19311:7 139.14485:96 139.17254:8 152.37584:16 282.95634:34 286.92036:20 288.20464:17 294.94943:54 328.29330:46 360.34859:37 366.24366:80 366.28384:12 379.36566:11 396.42154:31 419.49480:6 465.39482:42 465.43…
311	753.614	20.352	C41H73D7NO8P	[C@](COP(=O)([O-])OCC[N+](C)(C)C)([H])(OC(CCCCCCC/C=C\CCCCCC([2H])([2H])C([2H])([2H])C([2H])([2H])[2H])=O)COC(CCCCCCCCCCCCCC)=O	NA	PC 33:1(d7)|PC 15:0_18:1(d7)	[M+H]+	Annotated via MS2 searching of PIM MDAsEVs Samples in MSDIAL	1	TRUE	9.251	753.614	C41H73[2H]7NO8P	PC	ZEWLMKXMNQOCOQ-GCHPQBSENA-N	[C@](COP(=O)([O-])OCC[N+](C)(C)C)([H])(OC(CCCCCCC/C=C\CCCCCC([2H])([2H])C([2H])([2H])C([2H])([2H])[2H])=O)COC(CCCCCCCCCCCCCC)=O	430	FALSE	TRUE	TRUE	Normalized unit: Intensity; Annotation method: Msp20250805135626_NCDK_conventional_converted_dev_1	FALSE	FALSE	12568	0	0	1	0.9	0.852	0.896	2	0.5	1.581	3660.99	MDA_sEVS_PQC_it1	753.61426:413326 754.61893:195974 755.62359:46818	59.06088:146 60.07959:256 60.10058:29 74.10729:24 86.09421:158 86.11801:23 86.13630:7 102.12684:100 124.99805:78 137.69056:12 149.04049:43 182.83995:52 184.07283:5989 184.14194:86 184.19893:44 184.23664:34 184.26256:18 184.41824:29 184.46409:38 184.48710:16 184.52986:38 184.55323:33 184.58624:30 184.86825:14 184.92972:14 185.01405:16 185.07234:33 185.34273:19 185.43322:7 185.50425:14 185.78634:25…
312	754.575	24.396	C43H80NO7P	O=C(OC(COC=CCCCCCCCCCCCCCCCC)COP(=O)(O)OCCN)CCCCCCCCCC=CCC=CCC=CCC	NA	PE P-38:3|PE P-18:0_20:3	[M+H]+	Annotated via MS2 searching of PIM MDAsEVs Samples in MSDIAL	0.69	TRUE	12.089	754.575	C43H80NO7P	EtherPE	ADYILQKXUHGAJF-UHFFFAOYSA-N	O=C(OC(COC=CCCCCCCCCCCCCCCCC)COP(=O)(O)OCCN)CCCCCCCCCC=CCC=CCC=CCC	410	FALSE	TRUE	TRUE	Normalized unit: Intensity; Annotation method: Msp20250805135626_NCDK_conventional_converted_dev_1	FALSE	FALSE	12587	0	0	1	0.942	0.989	0.953	4	2	2.607	5951.84	MDA_sEVS_PQC_it1	754.57422:73032 755.57889:33218 756.58355:8660	59.05771:137 65.38775:33 81.17972:10 83.08583:102 83.11521:14 88.11058:57 90.32430:29 93.06973:103 93.10551:8 95.08415:206 95.12926:14 95.39571:32 95.41623:20 95.91007:34 96.64021:75 97.10319:59 109.09753:80 109.11828:14 121.09915:57 121.25047:26 123.86147:19 135.11717:96 163.12693:35 165.16642:32 171.11319:122 173.13473:67 189.16007:50 205.15645:70 220.17015:22 220.21218:64 247.24377:36 259.2345…
313	754.576	24.619	C43H80NO7P	O=C(OC(COC=CCCCCCCCCCCCCCCCC)COP(=O)(O)OCCN)CCCCCCCCCC=CCC=CCC=CCC	NA	PE P-38:3|PE P-18:0_20:3	[M+H]+	Annotated via MS2 searching of PIM MDAsEVs Samples in MSDIAL	0.92	TRUE	12.089	754.575	C43H80NO7P	EtherPE	ADYILQKXUHGAJF-UHFFFAOYSA-N	O=C(OC(COC=CCCCCCCCCCCCCCCCC)COP(=O)(O)OCCN)CCCCCCCCCC=CCC=CCC=CCC	410	FALSE	TRUE	TRUE	Normalized unit: Intensity; Annotation method: Msp20250805135626_NCDK_conventional_converted_dev_1	FALSE	FALSE	12588	0	0	0.99	0.938	0.983	0.947	4	2	2.601	16019.8	MDA_sEVS_PQC_it1	754.57532:132749 755.57999:66345 756.58465:16706	55.05400:125 55.32990:19 57.03160:220 57.07270:11 67.05335:136 67.07788:14 67.41612:13 71.08355:90 71.10968:8 79.05275:136 79.08310:11 88.07543:70 93.07024:187 95.08481:120 97.10043:266 97.13557:9 99.43706:17 100.33585:18 103.20372:30 107.08390:59 107.10908:5 109.10023:122 109.26981:12 109.47855:51 112.12213:112 121.09798:112 121.22589:18 121.24294:11 123.07822:141 123.11667:54 129.04947:53 131.4…
314	755.556	15.316	C39H67D7NO10P	C(O)(=O)[C@@]([H])(N)COP(OC[C@]([H])(OC(CCCCCCC/C=C\CCCCCC([2H])([2H])C([2H])([2H])C([2H])([2H])[2H])=O)COC(CCCCCCCCCCCCCC)=O)(=O)O	NA	PS 33:1(d7)|PS 15:0_18:1(d7)	[M+H]+	Annotated via MS2 searching of PIM MDAsEVs Samples in MSDIAL	0.85	TRUE	8.484	755.556	C39H67[2H]7NO10P	PS	KVBAVKWITJZQEG-UDKXCJCZNA-N	C(O)(=O)[C@@]([H])(N)COP(OC[C@]([H])(OC(CCCCCCC/C=C\CCCCCC([2H])([2H])C([2H])([2H])C([2H])([2H])[2H])=O)COC(CCCCCCCCCCCCCC)=O)(=O)O	430	FALSE	TRUE	TRUE	Normalized unit: Intensity; Annotation method: Msp20250805135626_NCDK_conventional_converted_dev_1	FALSE	FALSE	12608	0	0	1	0.622	0.937	0.825	1	0.07	1.228	1678.69	MDA_sEVS_PQC_it2	755.55536:7716 756.56003:3272 757.56469:1293	101.76299:36 126.53147:18 140.40216:12 144.71310:7 149.13105:166 149.16226:17 172.20816:93 225.22396:145 236.63693:8 270.28113:172 270.34389:6 299.24906:223 346.34054:62 359.32632:117 359.49174:16 360.20422:42 401.05963:32 426.30945:38 442.06678:37 525.69626:20 531.34025:107 531.43197:10 566.50453:18 566.54676:14 566.84229:28 570.54774:6072 570.71877:12 570.76806:22 570.88349:38 570.98299:15 571.…
315	756.591	24.928	C43H82NO7P	O=C(OC(COC=CCCCCCCCCCCCCCCCC)COP(=O)(O)OCCN)CCCCCCCCCC=CCC=CCCCCC	NA	PE P-38:2|PE P-18:0_20:2	[M+H]+	Annotated via MS2 searching of PIM MDAsEVs Samples in MSDIAL	0.92	TRUE	12.687	756.59	C43H82NO7P	EtherPE	HLSDKIUXCZPFLL-UHFFFAOYSA-N	O=C(OC(COC=CCCCCCCCCCCCCCCCC)COP(=O)(O)OCCN)CCCCCCCCCC=CCC=CCCCCC	410	FALSE	TRUE	TRUE	Normalized unit: Intensity; Annotation method: Msp20250805135626_NCDK_conventional_converted_dev_1	FALSE	FALSE	12638	0	0	1	0.885	0.948	0.944	4	2	2.583	6171.12	MDA_sEVS_PQC_it1	756.58997:29712 757.59463:14130 758.59930:4907	55.05196:74 59.05946:184 59.07816:20 67.05475:146 67.07771:21 71.08467:47 81.07066:65 81.09717:7 83.08526:32 83.33291:17 87.31444:6 88.11241:121 88.39570:64 88.41556:5 95.27077:57 97.09959:70 97.11840:16 97.14683:7 102.12735:540 109.10114:396 109.14170:15 109.15757:9 109.19375:16 109.38071:16 121.10125:258 125.13159:87 133.09600:156 133.15514:10 135.28662:11 137.13164:83 155.01035:100 158.78043:4…
316	758.57	19.749	C42H80NO8P	O=C(OCC(OC(=O)CCCCCCCC=CCCCCCCC)COP(=O)([O-])OCC[N+](C)(C)C)CCCCCCCC=CCCCCCCC	NA	PC 34:2	[M+H]+	Annotated via MS2 searching of PIM MDAsEVs Samples in MSDIAL	0.62	TRUE	9.15	758.569	C42H80NO8P	PC	RXPVDHQFHIMZPN-UHFFFAOYSA-N	O=C(OCC(OC(=O)CCCCCCCC=CCCCCCCC)COP(=O)([O-])OCC[N+](C)(C)C)CCCCCCCC=CCCCCCCC	420	FALSE	TRUE	TRUE	Normalized unit: Intensity; Annotation method: Msp20250805135626_NCDK_conventional_converted_dev_1	FALSE	FALSE	12679	0	0	1	0.912	0.87	0.863	2	1	1.894	214.56	MDA_sEVS_PQC_it1	758.56940:32203 759.57406:15278 760.57873:4903	86.09291:37 86.14039:49 98.98394:125 99.00006:33 124.99818:187 149.51138:6 184.07338:6998 184.18213:15 184.22453:6 184.28086:19 184.30218:40 184.32540:54 184.34424:22 184.37126:46 184.41393:16 184.45003:6 184.48037:20 184.51566:6 184.62548:15 184.70832:36 184.92471:9 184.99056:6 185.07665:168 185.12217:38 185.20745:56 185.44699:14 185.90412:25 186.22068:14 188.13528:57 212.03281:48 299.18595:161 …
317	758.57	20.367	C42H80NO8P	O=C(OCC(OC(=O)CCCCCCCC=CCCCCCCC)COP(=O)([O-])OCC[N+](C)(C)C)CCCCCCCC=CCCCCCCC	NA	PC 34:2	[M+H]+	Annotated via MS2 searching of PIM MDAsEVs Samples in MSDIAL	0.62	TRUE	9.15	758.569	C42H80NO8P	PC	RXPVDHQFHIMZPN-UHFFFAOYSA-N	O=C(OCC(OC(=O)CCCCCCCC=CCCCCCCC)COP(=O)([O-])OCC[N+](C)(C)C)CCCCCCCC=CCCCCCCC	420	FALSE	TRUE	TRUE	Normalized unit: Intensity; Annotation method: Msp20250805135626_NCDK_conventional_converted_dev_1	FALSE	FALSE	12680	0	0	1	0.932	0.908	0.858	2	1	1.905	92.7	MDA_sEVS_PQC_it1	758.56940:16944 759.57406:8774 760.57873:2566	51.91378:87 87.78532:22 98.97396:262 99.00260:26 124.99589:84 125.01931:17 182.79454:39 184.07336:6403 184.14256:181 184.18711:5 184.26687:22 184.30106:8 184.48758:11 184.51204:69 184.55421:27 184.58038:19 184.60367:45 184.74872:23 184.96871:16 184.98935:7 185.08295:90 185.12470:6 221.95007:9 316.40956:12 394.26632:125 394.53440:19 395.25913:14 474.45154:12 492.87062:8 496.33080:28 520.34042:137 …
318	758.606	25.417	C43H84NO7P	O=C(OC(COC=CCCCCCCCCCCCCCCCC)COP(=O)(O)OCCN)CCCCCCCCCC=CCCCCCCCC	NA	PE P-38:1|PE P-18:0_20:1	[M+H]+	Annotated via MS2 searching of PIM MDAsEVs Samples in MSDIAL	0.92	TRUE	13.042	758.606	C43H84NO7P	EtherPE	HXUHHWPZGOIBGO-UHFFFAOYSA-N	O=C(OC(COC=CCCCCCCCCCCCCCCCC)COP(=O)(O)OCCN)CCCCCCCCCC=CCCCCCCCC	410	FALSE	TRUE	TRUE	Normalized unit: Intensity; Annotation method: Msp20250805135626_NCDK_conventional_converted_dev_1	FALSE	FALSE	12695	0	0	1	0.878	0.928	0.948	4	2	2.579	6017.8	MDA_sEVS_PQC_it1	758.60602:58265 759.61069:24653 760.61535:9451	55.11989:38 57.56149:69 59.05873:92 81.06920:96 81.10973:8 83.08447:51 83.14053:19 83.17853:46 84.15900:6 88.11035:161 88.14224:10 95.24076:23 97.06358:211 97.10104:14 97.12991:7 102.13103:15 111.11690:169 111.17158:5 113.81363:47 113.83800:7 122.43398:8 135.11546:395 135.15070:26 135.17820:7 137.13088:35 137.33790:14 138.25973:11 155.00796:146 163.22674:15 177.16426:119 177.19133:23 181.15767:75…
319	759.587	15.662	C39H68D7O10P	[H][C@](O)(CO)COP(OC[C@]([H])(OC(CCCCCCC/C=C\CCCCCC([2H])([2H])C([2H])([2H])C([2H])([2H])[2H])=O)COC(CCCCCCCCCCCCCC)=O)(=O)O	NA	PG 33:1(d7)|PG 15:0_18:1(d7)	[M+NH4]+	Annotated via MS2 searching of PIM MDAsEVs Samples in MSDIAL	1	TRUE	8.39	759.588	C39H68[2H]7O10P	PG	CAKDJPLPYOYWLK-AHOXJELVNA-N	[H][C@](O)(CO)COP(OC[C@]([H])(OC(CCCCCCC/C=C\CCCCCC([2H])([2H])C([2H])([2H])C([2H])([2H])[2H])=O)COC(CCCCCCCCCCCCCC)=O)(=O)O	430	FALSE	TRUE	TRUE	Normalized unit: Intensity; Annotation method: Msp20250805135626_NCDK_conventional_converted_dev_1	FALSE	FALSE	12719	0	0	1	0.921	0.866	0.852	1	0.2	1.376	2164.9	MDA_sEVS_PQC_it3	759.58795:31249 760.59262:12316 761.59729:3855	62.57060:21 80.45690:28 81.06679:61 81.08449:19 86.60985:30 162.62515:28 197.11763:145 197.15940:19 197.17397:8 211.04266:103 218.39888:8 225.21967:141 238.25231:30 238.26707:25 270.43965:18 294.27667:55 299.25277:95 299.40159:14 299.58713:10 314.30401:68 345.32620:88 346.33636:123 346.38829:7 411.06188:96 423.40655:37 429.06304:327 429.13578:18 432.32136:51 432.36281:11 435.24842:46 453.25312:12…
320	760.586	21.982	C42H82NO8P	O=C(OCC(OC(=O)CCCCCCCCCCCCCCC=CCCCCCCCCCCCC)COP(=O)([O-])OCC[N+](C)(C)C)CCCC	NA	PC 34:1	[M+H]+	Annotated via MS2 searching of PIM MDAsEVs Samples in MSDIAL	0.69	TRUE	9.776	760.585	C42H82NO8P	PC	LUVCJAYPIYFSQI-UHFFFAOYSA-N	O=C(OCC(OC(=O)CCCCCCCCCCCCCCC=CCCCCCCCCCCCC)COP(=O)([O-])OCC[N+](C)(C)C)CCCC	420	FALSE	TRUE	TRUE	Normalized unit: Intensity; Annotation method: Msp20250805135626_NCDK_conventional_converted_dev_1	FALSE	FALSE	12764	0	0	0.99	0.892	0.902	0.809	2	1	1.872	1838.54	MDA_sEVS_PQC_it1	760.58588:354262 761.59054:169211 762.59521:45414	75.85187:160 75.87833:14 124.99547:48 140.84986:75 177.88510:21 182.81028:63 182.90804:20 182.93142:17 184.07343:11171 184.14419:257 184.19651:30 184.21760:62 184.26345:207 184.30121:29 184.34766:18 184.38195:34 184.40778:33 184.45532:68 184.47192:50 184.49779:45 184.53166:43 184.55368:39 184.57258:51 184.63327:7 184.66146:18 184.71081:34 184.73196:35 184.76016:31 184.81188:10 184.95122:12 184.96…
321	762.528	16.553	C40H76NO10P	O=C(OCC(OC(=O)CCCCCCCCCCCCCCC=CCCCCCCCCCCCC)COP(=O)(O)OCC(N)C(=O)O)CCCC	NA	PS 34:1	[M+H]+	Annotated via MS2 searching of PIM MDAsEVs Samples in MSDIAL	0.69	TRUE	8.571	762.528	C40H76NO10P	PS	GPTBWMUCDWVXNW-UHFFFAOYSA-N	O=C(OCC(OC(=O)CCCCCCCCCCCCCCC=CCCCCCCCCCCCC)COP(=O)(O)OCC(N)C(=O)O)CCCC	420	FALSE	TRUE	TRUE	Normalized unit: Intensity; Annotation method: Msp20250805135626_NCDK_conventional_converted_dev_1	FALSE	FALSE	12837	0	0	1	0.898	0.938	0.823	1	1	1.888	5961.1	MDA_sEVS_PQC_it1	762.52844:29535 763.53311:14221 764.53778:4143	59.05979:102 88.11203:647 88.16165:41 95.37913:25 109.10129:87 109.12512:12 139.38657:5 187.14167:39 237.21791:15 239.36391:10 267.26298:149 267.32851:5 311.25779:104 312.26467:79 312.31469:7 324.24746:134 324.30144:9 338.08828:179 338.17916:9 339.28421:172 359.31517:40 421.27467:48 480.27160:68 480.33307:8 498.29060:20 503.48360:56 532.27825:8 573.19157:7 573.25779:7 573.29260:48 573.62219:11 57…
322	762.529	17.003	C40H76NO10P	O=C(OCC(OC(=O)CCCCCCCCCCCCCCC=CCCCCCCCCCCCC)COP(=O)(O)OCC(N)C(=O)O)CCCC	NA	PS 34:1	[M+H]+	Annotated via MS2 searching of PIM MDAsEVs Samples in MSDIAL	0.85	TRUE	8.571	762.528	C40H76NO10P	PS	GPTBWMUCDWVXNW-UHFFFAOYSA-N	O=C(OCC(OC(=O)CCCCCCCCCCCCCCC=CCCCCCCCCCCCC)COP(=O)(O)OCC(N)C(=O)O)CCCC	420	FALSE	TRUE	TRUE	Normalized unit: Intensity; Annotation method: Msp20250805135626_NCDK_conventional_converted_dev_1	FALSE	FALSE	12838	0	0	1	0.898	0.938	0.823	1	1	1.888	3625.21	MDA_sEVS_PQC_it1	762.52838:23003 763.53305:11391 764.53772:2976	57.06973:177 57.09887:6 57.10671:5 59.05888:170 59.08942:7 95.08221:42 97.94488:16 109.10095:110 109.12211:14 109.13966:5 121.09817:147 123.11939:77 156.21128:5 164.85118:5 184.06528:124 211.85590:5 237.22261:233 237.26991:18 237.29357:9 237.67552:5 238.34252:26 293.24233:68 311.25857:124 311.96558:53 315.53683:14 324.25496:117 339.28621:100 339.33780:14 339.39514:10 341.30299:72 341.60889:31 341…
323	762.602	24.587	C42H84NO8P	O=C(OCC(OC(=O)CCCCCCCCCCCCCCCC)COP(=O)([O-])OCC[N+](C)(C)C)CCCCCCCCCCCCCCCC	NA	PC 34:0	[M+H]+	Annotated via MS2 searching of PIM MDAsEVs Samples in MSDIAL	0.62	TRUE	10.438	762.601	C42H84NO8P	PC	RTWAYAIMWLNAJW-UHFFFAOYSA-N	O=C(OCC(OC(=O)CCCCCCCCCCCCCCCC)COP(=O)([O-])OCC[N+](C)(C)C)CCCCCCCCCCCCCCCC	420	FALSE	TRUE	TRUE	Normalized unit: Intensity; Annotation method: Msp20250805135626_NCDK_conventional_converted_dev_1	FALSE	FALSE	12846	0	0	0.96	0.918	0.898	0.848	2	1	1.876	1416.79	MDA_sEVS_PQC_it1	762.60284:291293 763.60751:138286 764.61218:0	52.47768:63 53.62221:111 53.64315:14 54.36954:74 54.37951:16 59.41060:104 86.09658:251 86.42649:33 100.11183:221 100.14336:8 104.10666:208 124.99618:91 125.26643:10 125.30547:26 151.87604:86 182.91736:7 184.07352:13101 184.14346:307 184.18430:63 184.24095:38 184.28680:69 184.31798:77 184.35470:35 184.39866:72 184.41768:70 184.44655:28 184.47308:83 184.51667:41 184.52984:47 184.55954:66 184.58145:…
324	766.533	6.143	C41H78NO8P	O=C(OCC(OC(=O)CCCCCCCCCCCCCCCC=CCC=CCCCCCCC)COP(=O)([O-])OCC[N+](C)(C)C)CCCC	NA	low score: PC 33:2	[M+Na]+	Annotated via MS2 searching of PIM MDAsEVs Samples in MSDIAL	1	TRUE	8.871	766.536	C41H78NO8P	PC	CPIDWQSKVHOULA-UHFFFAOYSA-N	O=C(OCC(OC(=O)CCCCCCCCCCCCCCCC=CCC=CCCCCCCC)COP(=O)([O-])OCC[N+](C)(C)C)CCCC	530	FALSE	TRUE	FALSE	Normalized unit: Intensity; Annotation method: Msp20250805135626_NCDK_conventional_converted_dev_1	FALSE	FALSE	12932	0	0	0.89	0.5	0.916	0.659	1	0.17	1.136	101.81	MDA_sEVS_PQC_it2	766.53192:7166 767.53659:3408 768.54126:1056	57.25824:21 59.04965:156 71.08402:271 71.12283:8 85.10087:227 87.04405:518 89.05838:258 96.83682:13 98.44300:9 99.69826:18 131.06823:109 133.08262:292 133.13110:19 133.30638:22 133.79530:8 147.07813:116 167.31997:11 177.03227:109 177.10815:41 177.20979:27 177.30611:42 217.11778:24 217.57673:22 220.69308:21 239.10456:126 247.20482:79 249.17822:42 252.16306:69 252.21030:6 255.15443:71 266.16494:112…
325	766.655	24.779	C46H89NO8	O=C(NC(COC1OC(CO)C(O)C(O)C1O)C(O)C=CCCCCCCCCCCCCC)CCCCCCCCCCCCCCCCCCCCC	NA	low score: HexCer 40:1;O2|HexCer 18:1;O2/22:0	[M+H-H2O]+	Annotated via MS2 searching of PIM MDAsEVs Samples in MSDIAL	0.92	TRUE	12.465	766.656	C46H89NO8	HexCer_NS	YIGARKIIFOHVPF-UHFFFAOYSA-N	O=C(NC(COC1OC(CO)C(O)C(O)C1O)C(O)C=CCCCCCCCCCCCCC)CCCCCCCCCCCCCCCCCCCCC	530	FALSE	TRUE	FALSE	Normalized unit: Intensity; Annotation method: Msp20250805135626_NCDK_conventional_converted_dev_1	FALSE	FALSE	12946	0	0	1	0.662	0.932	0.888	3	0.38	1.462	2810.17	MDA_sEVS_PQC_it2	766.65509:9772 767.65976:4458 768.66443:2236	50.29277:93 50.30535:19 57.06816:241 57.09345:18 60.05538:177 60.08725:10 85.02982:227 85.10229:38 88.11187:248 88.14061:12 88.46195:22 90.39440:15 97.93588:58 102.12820:2828 102.17268:79 102.21513:8 102.25187:44 102.30389:71 102.32264:22 102.37253:12 102.41802:18 102.43874:9 102.52642:32 102.81263:48 103.10502:25 103.13131:1316 103.18465:39 103.30954:47 103.31965:24 103.65367:55 103.93554:14 104…
326	766.693	26.599	C47H88O6	O=C(OCC(OC(=O)CCCCCCCCCCCCCCC)COC(=O)CCCCCCCCCCCCC)CCCCCCCC=CCCCC	NA	TG 44:1|TG 14:0_16:0_14:1	[M+NH4]+	Annotated via MS2 searching of PIM MDAsEVs Samples in MSDIAL	0.85	TRUE	13.865	766.692	C47H88O6	TG	LKQZQPJLOPLSMV-UHFFFAOYSA-N	O=C(OCC(OC(=O)CCCCCCCCCCCCCCC)COC(=O)CCCCCCCCCCCCC)CCCCCCCC=CCCCC	410	FALSE	TRUE	TRUE	Normalized unit: Intensity; Annotation method: Msp20250805135626_NCDK_conventional_converted_dev_1	FALSE	FALSE	12951	0	0	1	0.511	0.633	0.924	4	2	2.426	1993.85	MDA_sEVS_PQC_it1	766.69226:4208 767.69693:2357 768.70160:1673	53.77500:6 59.06067:369 59.08633:21 60.07966:94 71.08544:105 71.11639:7 88.11136:546 88.15975:23 88.20062:7 97.33813:41 102.12743:1032 102.16409:44 102.18370:30 102.20195:6 103.13068:160 200.50097:87 200.51515:35 203.05146:107 211.59424:8 235.13915:16 257.20122:43 257.84550:8 261.97629:27 285.24599:49 294.94677:40 313.27273:37 322.18135:34 375.97743:5 384.88684:27 467.41144:274 467.51566:7 467.80…
327	768.591	21.523	C44H82NO7P	O=C(OC(COCCCCCCCC)COP(=O)([O-])OCC[N+](C)(C)C)CCCCCCCCCCCCCCC=CCC=CCC=CCC=CCC	NA	PC O-36:4	[M+H]+	Annotated via MS2 searching of PIM MDAsEVs Samples in MSDIAL	0.62	TRUE	9.912	768.59	C44H82NO7P	EtherPC	AMIRMXUBGHUMRM-UHFFFAOYSA-N	O=C(OC(COCCCCCCCC)COP(=O)([O-])OCC[N+](C)(C)C)CCCCCCCCCCCCCCC=CCC=CCC=CCC=CCC	420	FALSE	TRUE	TRUE	Normalized unit: Intensity; Annotation method: Msp20250805135626_NCDK_conventional_converted_dev_1	FALSE	FALSE	12986	0	0	0.98	0.819	0.733	0.875	2	1	1.842	5339.14	MDA_sEVS_PQC_it4	768.58881:10870 769.59347:4097 770.59814:1017	105.44118:14 184.07399:1358 184.13263:21 184.25766:17 239.23481:22 339.50583:21 377.26434:123 377.30825:16 377.36096:5 403.51444:15 418.26141:117 427.17574:28 433.65085:41 456.29297:27 473.95384:20 483.35872:53 501.25483:35 525.42178:144 525.49393:7 531.45595:13 627.53823:637 627.67640:8 627.79389:8 627.96925:8 628.10131:27 628.15981:9 628.27765:18 628.54624:47 628.84471:15 629.21896:29 724.17411…
328	768.709	26.989	C47H90O6	O=C(OCC(OC(=O)CCCCCCCCCCCCC)COC(=O)CCCCCCCCCCCCCCC)CCCCCCCCCCCCC	NA	TG 44:0|TG 14:0_14:0_16:0	[M+NH4]+	Annotated via MS2 searching of PIM MDAsEVs Samples in MSDIAL	1	TRUE	14.024	768.708	C47H90O6	TG	AMXRERGJDVUTMF-UHFFFAOYSA-N	O=C(OCC(OC(=O)CCCCCCCCCCCCC)COC(=O)CCCCCCCCCCCCCCC)CCCCCCCCCCCCC	410	FALSE	TRUE	TRUE	Normalized unit: Intensity; Annotation method: Msp20250805135626_NCDK_conventional_converted_dev_1	FALSE	FALSE	12990	0	0	1	0.551	0.62	0.917	2	2	2.428	2175.79	MDA_sEVS_PQC_it1	768.70691:6527 769.71158:3756 770.71624:4051	73.70909:14 83.08483:141 83.12139:7 84.54995:24 87.55876:15 88.11253:274 102.12667:1015 102.17677:27 102.20822:10 102.69130:22 116.79874:6 132.13251:45 132.14372:18 137.13230:339 137.20419:8 148.16567:5 155.14246:162 165.05923:136 189.16123:99 295.00202:8 313.73227:23 367.81466:10 413.61472:20 439.37484:15 467.40921:185 468.40070:13 469.03011:24 475.27582:28 481.42328:217 481.49624:12 481.54891:7…
329	770.602	27.518	C42H86NO7P	O=C(OCC(O)COP(=O)([O-])OCC[N+](C)(C)C)CCCCCCCCCCCCCCCCCCCCCCCCCCCCCCCCC	NA	low score: LPC 34:0	[M+Na]+	Annotated via MS2 searching of PIM MDAsEVs Samples in MSDIAL	0.23	TRUE	12.241	770.603	C42H86NO7P	LPC	QWAOLRWHVUTPHO-UHFFFAOYSA-N	O=C(OCC(O)COP(=O)([O-])OCC[N+](C)(C)C)CCCCCCCCCCCCCCCCCCCCCCCCCCCCCCCCC	530	FALSE	TRUE	FALSE	Normalized unit: Intensity; Annotation method: Msp20250805135626_NCDK_conventional_converted_dev_1	FALSE	FALSE	13041	0	0	1	0.524	0.672	0.684	2	0.4	1.305	17.83	MDA_sEVS_PQC_it2	770.60272:5778 771.60739:3511 772.61206:2713	59.05872:167 59.08876:12 71.08520:136 71.11706:7 86.00263:13 86.83505:27 86.85044:27 88.11093:407 88.14295:15 88.17130:8 88.27525:6 88.38564:73 88.40516:15 89.11517:131 89.14503:12 98.28923:52 102.12797:710 102.17363:17 102.19410:9 118.11997:36 118.13476:7 127.27941:31 134.11544:142 147.64799:26 148.58996:15 170.48878:23 178.12231:7 239.15546:37 239.43815:18 241.47059:28 283.51141:32 283.77030:22…
330	770.607	24.377	C44H84NO7P	O=C(OC(COCCCCCCCC)COP(=O)([O-])OCC[N+](C)(C)C)CCCCCCCCCCCCC=CCC=CCC=CCCCCCCC	NA	PC O-36:3	[M+H]+	Annotated via MS2 searching of PIM MDAsEVs Samples in MSDIAL	0.46	TRUE	10.485	770.606	C44H84NO7P	EtherPC	GDJAIASCRXEGBE-UHFFFAOYSA-N	O=C(OC(COCCCCCCCC)COP(=O)([O-])OCC[N+](C)(C)C)CCCCCCCCCCCCC=CCC=CCC=CCCCCCCC	420	FALSE	TRUE	TRUE	Normalized unit: Intensity; Annotation method: Msp20250805135626_NCDK_conventional_converted_dev_1	FALSE	FALSE	13046	0	0	0.94	0.694	0.712	0.755	2	1	1.74	536.59	MDA_sEVS_PQC_it5	770.60315:2201 771.60782:1230 772.61248:12649	60.69458:28 70.07098:50 88.36619:29 139.74342:31 151.14835:67 183.45090:21 184.01987:19 184.07277:415 184.13766:6 184.23980:47 184.29103:13 184.40933:30 184.45016:29 184.56297:48 185.07632:137 185.12679:10 185.58366:6 204.08309:127 213.11209:129 219.09948:32 247.16910:64 247.21138:5 285.29924:66 285.31929:16 290.38079:5 333.13012:43 371.19114:5 396.88192:15 442.32363:58 470.36001:74 502.40518:20 …
331	772.584	21.079	C43H82NO8P	O=C(OCC(OC(=O)CCCCCCCCCCCCCCCCCC=CCC=CCCCCCCC)COP(=O)([O-])OCC[N+](C)(C)C)CCCC	NA	PC 35:2	[M+H]+	Annotated via MS2 searching of PIM MDAsEVs Samples in MSDIAL	0.08	TRUE	9.456	772.585	C43H82NO8P	PC	HJLYXMFZEJDPNP-UHFFFAOYSA-N	O=C(OCC(OC(=O)CCCCCCCCCCCCCCCCCC=CCC=CCCCCCCC)COP(=O)([O-])OCC[N+](C)(C)C)CCCC	420	FALSE	TRUE	TRUE	Normalized unit: Intensity; Annotation method: Msp20250805135626_NCDK_conventional_converted_dev_1	FALSE	FALSE	13101	0	0	0.99	0.769	0.719	0.82	2	1	1.809	1910.44	MDA_sEVS_PQC_it5	772.58405:2982 773.58871:1302 774.59338:0	53.23104:11 85.69861:18 93.38275:41 111.19719:12 173.23165:13 184.07312:1242 184.15003:32 184.23225:12 184.29020:28 184.31310:65 184.34660:36 184.38827:22 184.52032:19 184.70361:19 226.24934:75 268.29677:93 268.47611:50 268.80966:18 279.61550:19 287.23649:28 294.27148:42 302.06809:21 354.59706:6 405.22561:37 405.99436:183 418.87308:39 419.87767:55 460.11572:28 502.32607:35 521.44228:22 522.01909:…
332	772.626	24.764	C44H86NO7P	O=C(OC(COCCCCCCCC)COP(=O)([O-])OCC[N+](C)(C)C)CCCCCCCCCCCCCCCC=CCC=CCCCCCCC	NA	PC O-36:2	[M+H]+	Annotated via MS2 searching of PIM MDAsEVs Samples in MSDIAL	0.62	TRUE	11.247	772.622	C44H86NO7P	EtherPC	MFLNWJCWDLDCLH-UHFFFAOYSA-N	O=C(OC(COCCCCCCCC)COP(=O)([O-])OCC[N+](C)(C)C)CCCCCCCCCCCCCCCC=CCC=CCCCCCCC	420	FALSE	TRUE	TRUE	Normalized unit: Intensity; Annotation method: Msp20250805135626_NCDK_conventional_converted_dev_1	FALSE	FALSE	13115	0	0	0.91	0.921	0.873	0.876	2	1	1.86	351.62	MDA_sEVS_PQC_it2	772.62482:9923 773.62948:0 774.63415:4546	60.04189:53 60.64849:13 69.12701:52 69.29052:19 74.09707:326 74.12818:25 74.14307:11 83.08372:96 83.09369:24 85.10094:96 86.09590:184 87.13234:32 87.72061:30 100.07493:99 102.12692:530 102.40808:9 102.56172:19 111.11607:223 111.15069:15 111.16843:12 147.23054:48 184.07287:5420 184.15903:21 184.21535:20 184.26427:24 184.28619:47 184.32333:39 184.34891:28 184.37467:24 184.41294:53 184.45482:40 184.…
333	774.601	23.745	C43H84NO8P	O=C(OCC(OC(=O)CCCCCCCCCCCCCCCCCCCC=CCCCCCCCC)COP(=O)([O-])OCC[N+](C)(C)C)CCCC	NA	PC 35:1	[M+H]+	Annotated via MS2 searching of PIM MDAsEVs Samples in MSDIAL	0.38	TRUE	10.173	774.601	C43H84NO8P	PC	UDFVSWVZXSXCNP-UHFFFAOYSA-N	O=C(OCC(OC(=O)CCCCCCCCCCCCCCCCCCCC=CCCCCCCCC)COP(=O)([O-])OCC[N+](C)(C)C)CCCC	420	FALSE	TRUE	TRUE	Normalized unit: Intensity; Annotation method: Msp20250805135626_NCDK_conventional_converted_dev_1	FALSE	FALSE	13165	0	0	1	0.779	0.744	0.813	2	1	1.816	9596.01	MDA_sEVS_PQC_it1	774.60004:12533 775.60470:6455 776.60937:0	57.93153:10 57.94140:7 69.06800:102 108.08685:173 108.11594:22 108.13032:22 110.77326:32 112.05136:49 166.06120:102 184.07342:5854 184.13650:146 184.21809:39 184.23483:63 184.25615:67 184.30451:12 184.34013:23 184.36348:11 184.39373:24 184.42323:96 184.51585:30 184.71320:8 184.80715:25 185.11868:31 185.45612:22 185.53664:27 185.68561:14 186.62136:7 187.66321:44 224.19720:148 224.23954:15 295.2480…
334	774.61	22.634	C43H80O10	O=C(OCC(OC(=O)CCCCCCCC=CCCCCCCCC)COC1OC(CO)C(O)C(O)C1O)CCCCCCCCCCCCCCC	NA	MGDG 34:1|MGDG 16:0_18:1	[M+NH4]+	Annotated via MS2 searching of PIM MDAsEVs Samples in MSDIAL	0.23	TRUE	10.466	774.609	C43H80O10	MGDG	GJPFUHJUTMNEJR-UHFFFAOYSA-N	O=C(OCC(OC(=O)CCCCCCCC=CCCCCCCCC)COC1OC(CO)C(O)C(O)C1O)CCCCCCCCCCCCCCC	410	FALSE	TRUE	TRUE	Normalized unit: Intensity; Annotation method: Msp20250805135626_NCDK_conventional_converted_dev_1	FALSE	FALSE	13169	0	0	0.99	0.591	0.62	0.95	4	2	2.447	795.88	MDA_sEVS_PQC_it4	774.61011:2718 775.61478:928 776.61944:0	71.24422:9 71.35851:38 97.10164:56 97.12630:7 100.47082:7 182.92024:24 184.07315:887 184.13117:27 184.15703:15 184.20103:5 184.27614:15 184.42943:22 184.44655:8 184.49219:32 186.27222:14 239.09964:42 265.25659:174 265.28900:32 265.31169:15 273.16766:118 273.23931:6 283.32319:62 283.46920:22 307.26535:87 307.33813:5 311.25756:41 313.27537:355 313.43911:12 313.61667:17 313.70928:23 313.87394:24 314…
335	774.637	27.647	C44H88NO7P	O=C(OC(COCCCCCCCC)COP(=O)([O-])OCC[N+](C)(C)C)CCCCCCCCCCCCCCCCCC=CCCCCCCCC	NA	PC O-36:1	[M+H]+	Annotated via MS2 searching of PIM MDAsEVs Samples in MSDIAL	0.38	TRUE	12.267	774.637	C44H88NO7P	EtherPC	NNHLCCQIVVAXQH-UHFFFAOYSA-N	O=C(OC(COCCCCCCCC)COP(=O)([O-])OCC[N+](C)(C)C)CCCCCCCCCCCCCCCCCC=CCCCCCCCC	420	FALSE	TRUE	TRUE	Normalized unit: Intensity; Annotation method: Msp20250805135626_NCDK_conventional_converted_dev_1	FALSE	FALSE	13175	0	0	0.98	0.922	0.875	0.852	2	1	1.884	141.36	MDA_sEVS_PQC_it1	774.63855:29196 775.64322:12713 776.64789:4200	86.09569:170 88.11367:165 88.15530:7 98.98179:51 102.12719:537 102.15944:26 102.17345:17 102.28236:33 102.29958:5 102.42871:14 102.47096:7 148.92661:29 166.43580:11 182.79636:77 184.02788:24 184.07386:6149 184.12976:162 184.19311:28 184.30005:41 184.32345:18 184.40849:131 184.44698:22 184.48782:11 184.59004:8 184.61097:44 184.70866:7 184.75844:19 185.07395:442 185.13631:10 185.73613:10 241.08359:…
336	776.233	13.69	null	null	NA	RIKEN P-VS1 ID-10288 from Mouse_Macrophage_WT_N_F1	[M+H]+	Annotated via MS2 searching of PIM MDAsEVs Samples in MSDIAL	1	TRUE	7.87	776.227	null	Unknown	null	null	430	FALSE	TRUE	TRUE	Normalized unit: Intensity; Annotation method: Msp20250805135626_NCDK_conventional_converted_dev_1	FALSE	FALSE	13218	0	0	0.78	0.674	0.813	0.812	9	0.39	1.176	8445.17	MDA_sEVS_PQC_it5	776.23297:72726 777.23764:50398 778.24231:0	73.05170:33 88.11173:234 88.14200:16 88.15477:7 100.11414:46 102.09296:91 102.12883:362 102.18345:15 126.44260:26 126.81957:48 149.03976:93 150.48548:18 167.24833:8 184.07110:179 221.07702:160 221.14112:11 223.05660:132 223.08599:25 223.11557:10 239.23360:484 239.27733:39 270.06557:37 271.21259:7 281.04981:282 281.09632:19 281.16174:48 281.37217:10 281.62764:22 282.04812:120 282.23993:307 282.489…
337	776.559	24.61	C45H78NO7P	O=C(OC(COCCCCCCCCC)COP(=O)([O-])OCC[N+](C)(C)C)CCCCCC=CCC=CCC=CCC=CCC=CCC=CCC=CCC	NA	low score: PC O-37:7|PC O-9:0_28:7	[M+Na]+	Annotated via MS2 searching of PIM MDAsEVs Samples in MSDIAL	0.69	TRUE	9.575	776.559	C45H78NO7P	EtherPC	JNVLVKHBDFWUGW-UHFFFAOYSA-N	O=C(OC(COCCCCCCCCC)COP(=O)([O-])OCC[N+](C)(C)C)CCCCCC=CCC=CCC=CCC=CCC=CCC=CCC=CCC	530	FALSE	TRUE	FALSE	Normalized unit: Intensity; Annotation method: Msp20250805135626_NCDK_conventional_converted_dev_1	FALSE	FALSE	13233	0	0	1	0.358	0.838	0.617	1	0.25	1.182	84.51	MDA_sEVS_PQC_it3	776.55902:6714 777.56369:3279 778.56836:2234	74.09350:21 83.96221:7 88.11077:161 88.13821:15 133.08117:151 145.99292:34 164.00783:223 164.07099:7 184.06970:106 184.11182:7 184.68438:46 186.28992:176 186.31654:38 186.35134:8 203.17459:102 212.20028:67 241.00307:6 247.24119:120 247.28560:7 281.29003:124 307.30067:163 307.34629:27 307.38267:13 313.26972:117 341.30348:176 341.39185:6 351.06386:16 376.80231:29 376.82245:10 386.48237:5 387.29976:…
338	776.561	23.063	C45H78NO7P	O=C(OC(COC=CCCCCCCCCCCCCCCCC)COP(=O)(O)OCCN)CCC=CCC=CCC=CCC=CCC=CCC=CCC	NA	PE P-40:6|PE P-18:0_22:6	[M+H]+	Annotated via MS2 searching of PIM MDAsEVs Samples in MSDIAL	0.92	TRUE	10.224	776.559	C45H78NO7P	EtherPE	FIJFPUAJUDAZEY-UHFFFAOYSA-N	O=C(OC(COC=CCCCCCCCCCCCCCCCC)COP(=O)(O)OCCN)CCC=CCC=CCC=CCC=CCC=CCC=CCC	410	FALSE	TRUE	TRUE	Normalized unit: Intensity; Annotation method: Msp20250805135626_NCDK_conventional_converted_dev_1	FALSE	FALSE	13234	0	0	0.99	0.761	0.763	0.956	4	2	2.517	661.19	MDA_sEVS_PQC_it1	776.56000:40183 777.56467:22136 778.56933:6047	62.02218:95 69.06924:35 71.30869:13 81.38993:11 88.11149:144 91.05145:172 91.09831:9 93.06952:82 95.08486:273 97.35802:9 109.10220:159 109.14105:6 110.10363:223 111.04277:66 117.06881:188 118.33597:56 119.08341:105 121.04584:113 121.07890:12 121.09906:98 132.09122:143 132.14129:9 133.10093:252 137.20376:20 141.07261:170 142.02540:58 145.23828:55 155.01030:69 173.37849:12 184.06986:82 199.30242:32…
339	776.624	24.438	C43H82O10	O=C(OCC(OC(=O)CCCCCCCCCCCCCCCCC)COC1OC(CO)C(O)C(O)C1O)CCCCCCCCCCCCCCC	NA	MGDG 34:0|MGDG 16:0_18:0	[M+NH4]+	Annotated via MS2 searching of PIM MDAsEVs Samples in MSDIAL	0.85	TRUE	11.535	776.625	C43H82O10	MGDG	URJFQMXJOCICOW-UHFFFAOYSA-N	O=C(OCC(OC(=O)CCCCCCCCCCCCCCCCC)COC1OC(CO)C(O)C(O)C1O)CCCCCCCCCCCCCCC	410	FALSE	TRUE	TRUE	Normalized unit: Intensity; Annotation method: Msp20250805135626_NCDK_conventional_converted_dev_1	FALSE	FALSE	13247	0	0	0.98	0.855	0.812	0.924	3	2	2.529	1276.84	MDA_sEVS_PQC_it1	776.62299:20362 777.62765:10405 778.63232:0	51.34833:6 55.05368:174 55.07196:23 57.07005:186 59.05834:71 81.06929:42 82.61486:81 83.08194:69 83.09968:12 83.32682:25 83.59538:58 88.10954:180 127.23624:23 127.27966:25 127.29137:5 162.07458:15 164.00870:9 164.21693:5 173.15429:61 184.06997:24 184.44615:24 184.45957:18 280.67569:29 313.27383:3407 313.36638:63 313.48747:9 313.53234:23 313.56584:5 313.62916:18 313.73975:10 313.81864:11 313.90176…
340	780.587	25.411	C52H79NO5	O=C(OCCC=CCC=CCC=CCC=CCCCCC(=O)NC(CO)C(O)C=CCCC=CCCC)CCC=CCC=CCC=CCC=CCC=CCC=CCC	NA	low score: Cer 52:13;O4|Cer 12:2;O2/40:11;O2	[M+H-H2O]+	Annotated via MS2 searching of PIM MDAsEVs Samples in MSDIAL	0.62	TRUE	10.96	780.593	C52H79NO5	Cer_EOS	KPVDSULBGKWBGK-UHFFFAOYSA-N	O=C(OCCC=CCC=CCC=CCC=CCCCCC(=O)NC(CO)C(O)C=CCCC=CCCC)CCC=CCC=CCC=CCC=CCC=CCC=CCC	530	FALSE	TRUE	FALSE	Normalized unit: Intensity; Annotation method: Msp20250805135626_NCDK_conventional_converted_dev_1	FALSE	FALSE	13341	0	0	0.79	0.462	0.845	0.764	1	0.2	1.131	1407.17	MDA_sEVS_PQC_it3	780.58716:6577 781.59183:2695 782.59649:2065	59.06011:219 59.09684:6 69.18981:15 86.90950:25 88.11122:222 88.13735:16 88.18177:65 88.27065:14 88.29485:10 99.42030:21 100.11219:91 100.58200:15 102.12807:344 102.17364:13 102.68073:22 103.63261:9 107.08310:56 108.33542:6 117.86635:18 118.12118:206 118.21175:15 118.32114:47 118.34595:11 118.73897:29 125.09408:129 132.13540:114 145.99811:195 146.03078:18 164.00908:550 164.06173:14 185.07114:184 …
341	780.591	24.647	C45H82NO7P	O=C(OC(COC=CCCCCCCCCCCCCCCCC)COP(=O)(O)OCCN)CCCCCCCCC=CCC=CCC=CCC=CCC	NA	PE P-40:4|PE P-18:0_22:4	[M+H]+	Annotated via MS2 searching of PIM MDAsEVs Samples in MSDIAL	0.92	TRUE	12.2	780.59	C45H82NO7P	EtherPE	YARMYJKPPFMPIW-UHFFFAOYSA-N	O=C(OC(COC=CCCCCCCCCCCCCCCCC)COP(=O)(O)OCCN)CCCCCCCCC=CCC=CCC=CCC=CCC	410	FALSE	TRUE	TRUE	Normalized unit: Intensity; Annotation method: Msp20250805135626_NCDK_conventional_converted_dev_1	FALSE	FALSE	13345	0	0	1	0.944	0.993	0.958	4	2	2.611	9223.78	MDA_sEVS_PQC_it1	780.59064:82307 781.59530:40710 782.59997:11465	68.12135:19 69.27915:22 71.22055:53 73.63766:5 79.05229:180 81.07037:66 91.05374:167 91.08141:14 93.06798:74 95.18638:19 97.06017:92 102.12541:64 103.33571:58 107.08502:228 109.06423:203 109.09890:100 109.14136:6 116.55517:22 118.12217:1029 118.16096:36 118.29695:44 118.84069:12 119.08546:105 119.10270:35 119.19722:8 121.10332:87 121.32669:9 135.11750:161 135.17408:9 137.13123:25 147.11776:185 15…
342	781.582	24.395	C50H78O5	O=C(OCC(OC(=O)CCCCCCC=CCC=CCC=CCC=CCC=CCC=CCC=CCC=CCC=CCC=CCC)CO)CCCCCCCC	NA	DG 47:10	[M+Na]+	Annotated via MS2 searching of PIM MDAsEVs Samples in MSDIAL	0.69	TRUE	11.947	781.574	C50H78O5	DG	GPQKHIJZOQBYHF-UHFFFAOYSA-N	O=C(OCC(OC(=O)CCCCCCC=CCC=CCC=CCC=CCC=CCC=CCC=CCC=CCC=CCC=CCC)CO)CCCCCCCC	420	FALSE	TRUE	TRUE	Normalized unit: Intensity; Annotation method: Msp20250805135626_NCDK_conventional_converted_dev_1	FALSE	FALSE	13357	0	0	0.74	0.882	0.801	0.866	1	1	1.747	1691.29	MDA_sEVS_PQC_it1	781.58014:12054 782.58481:4651 783.58947:1211	57.79887:17 60.24527:10 88.11312:157 88.14298:8 88.16246:6 89.11305:134 103.51662:7 118.12139:538 118.15791:32 119.29382:20 149.09692:184 150.91067:34 260.52303:17 262.24619:125 262.75434:8 262.99045:11 341.29915:192 341.35821:15 342.63506:21 342.81855:13 342.86337:8 358.30229:89 358.34851:10 363.29006:93 364.28556:99 364.63766:9 387.28945:177 387.88954:49 388.28426:94 389.28450:91 390.28715:62 3…
343	782.569	21.974	C42H82NO8P	O=C(OCC(OC(=O)CCCCCCCCCCCCCCC=CCCCCCCCCCCCC)COP(=O)([O-])OCC[N+](C)(C)C)CCCC	NA	PC 34:1	[M+Na]+	Annotated via MS2 searching of PIM MDAsEVs Samples in MSDIAL	0.38	TRUE	9.776	782.567	C42H82NO8P	PC	LUVCJAYPIYFSQI-UHFFFAOYSA-N	O=C(OCC(OC(=O)CCCCCCCCCCCCCCC=CCCCCCCCCCCCC)COP(=O)([O-])OCC[N+](C)(C)C)CCCC	420	FALSE	TRUE	TRUE	Normalized unit: Intensity; Annotation method: Msp20250805135626_NCDK_conventional_converted_dev_1	FALSE	FALSE	13375	0	0	1	0.731	0.899	0.87	3	1	1.865	248.1	MDA_sEVS_PQC_it3	782.56665:4564 783.57132:1541 784.57599:1437	59.05932:107 59.08027:6 67.14577:11 68.91710:28 69.07055:134 69.09563:14 70.81317:30 88.11038:93 102.83799:27 146.98229:147 147.02212:9 184.07278:122 358.88706:48 358.96044:18 358.98664:6 377.41787:48 430.83463:167 430.93211:12 487.12871:38 586.18842:5 599.49263:176 606.79657:207 642.54432:30 695.57729:42 723.48756:324 723.59024:8 724.75429:49 764.59369:89 777.41505:22 782.41496:13 782.56290:1624…
344	782.577	19.332	C44H80NO8P	O=C(OCC(OC(=O)CCCCCCCC=CCC=CCCCCC)COP(=O)([O-])OCC[N+](C)(C)C)CCCCCCCC=CCC=CCCCCC	NA	PC 36:4	[M+H]+	Annotated via MS2 searching of PIM MDAsEVs Samples in MSDIAL	0.92	TRUE	8.778	782.569	C44H80NO8P	PC	FVXDQWZBHIXIEJ-UHFFFAOYSA-N	O=C(OCC(OC(=O)CCCCCCCC=CCC=CCCCCC)COP(=O)([O-])OCC[N+](C)(C)C)CCCCCCCC=CCC=CCCCCC	420	FALSE	TRUE	TRUE	Normalized unit: Intensity; Annotation method: Msp20250805135626_NCDK_conventional_converted_dev_1	FALSE	FALSE	13380	0	0	1	0.908	0.865	0.862	2	1	1.89	7140.62	MDA_sEVS_PQC_it2	782.57007:10953 783.57474:5401 784.57940:1583	86.09650:149 86.12727:5 123.11528:81 183.95291:30 184.04662:153 184.07289:2878 184.18252:58 184.23477:15 184.34328:25 184.38491:18 184.40551:59 184.44541:35 184.47501:32 184.57694:18 184.94837:5 185.17896:33 185.44716:21 185.95304:22 187.50147:36 314.29271:97 346.56643:9 431.21397:42 451.11736:134 451.17462:12 469.13746:147 469.19695:16 469.23747:11 487.15124:38 487.93895:19 488.15673:56 496.7093…
345	782.604	24.728	C45H84NO7P	O=C(OC(COCCCCCCCCCCCC)COP(=O)(O)OCCN)CCCCCCCCCCCCCCC=CCC=CCC=CCC=CCC	NA	PE O-40:4	[M+H]+	Annotated via MS2 searching of PIM MDAsEVs Samples in MSDIAL	0.92	TRUE	11.579	782.606	C45H84NO7P	EtherPE	QVVDEAMHNLHCLN-UHFFFAOYSA-N	O=C(OC(COCCCCCCCCCCCC)COP(=O)(O)OCCN)CCCCCCCCCCCCCCC=CCC=CCC=CCC=CCC	420	FALSE	TRUE	TRUE	Normalized unit: Intensity; Annotation method: Msp20250805135626_NCDK_conventional_converted_dev_1	FALSE	FALSE	13386	0	0	0.98	0.847	0.759	0.866	1	1	1.85	4394.83	MDA_sEVS_PQC_it3	782.60437:8960 783.60904:2424 784.61371:0	57.06967:683 57.10407:27 57.72816:51 59.05931:86 60.06198:92 60.08241:8 69.06861:59 71.08555:449 71.13074:10 73.06333:174 73.09553:13 85.10129:423 85.14199:16 88.11090:193 88.16645:28 88.26117:10 88.33079:28 88.36299:5 91.05209:17 91.33680:13 95.08495:57 100.07545:150 100.12551:7 102.12683:359 102.15563:27 102.18010:10 102.81381:6 103.13266:92 118.11956:205 118.15921:8 119.12710:190 123.28478:23 …
346	782.605	25.092	C45H84NO7P	O=C(OC(COC=CCCCCCCCCCCCCCCCC)COP(=O)(O)OCCN)CCCCCCCCC=CCC=CCC=CCCCCC	NA	PE P-40:3|PE P-18:0_22:3	[M+H]+	Annotated via MS2 searching of PIM MDAsEVs Samples in MSDIAL	0.92	TRUE	12.735	782.606	C45H84NO7P	EtherPE	LUTFCONSQMQIBO-UHFFFAOYSA-N	O=C(OC(COC=CCCCCCCCCCCCCCCCC)COP(=O)(O)OCCN)CCCCCCCCC=CCC=CCC=CCCCCC	410	FALSE	TRUE	TRUE	Normalized unit: Intensity; Annotation method: Msp20250805135626_NCDK_conventional_converted_dev_1	FALSE	FALSE	13387	0	0	1	0.873	0.954	0.958	4	2	2.588	5592.85	MDA_sEVS_PQC_it1	782.60571:19053 783.61038:9519 784.61505:3629	57.06974:112 59.06065:57 60.08051:147 81.06612:22 85.70194:24 88.11203:1133 88.15701:22 88.20064:6 93.06822:245 93.09735:19 93.16978:40 95.07193:180 95.09932:13 102.12577:186 102.16799:7 102.45003:29 105.07062:33 121.10204:156 121.39354:33 143.08361:113 168.13720:127 168.17135:14 168.19752:7 181.11862:110 203.82104:26 213.18454:34 219.04854:47 237.16285:81 237.20148:8 237.24387:6 277.06020:31 277…
347	782.724	27.177	C48H92O6	O=C(OCC(OC(=O)CCCCCCCCCCCCCC)COC(=O)CCCCCCCCCCCCCCC)CCCCCCCCCCCCC	NA	TG 45:0|TG 14:0_15:0_16:0	[M+NH4]+	Annotated via MS2 searching of PIM MDAsEVs Samples in MSDIAL	0.62	TRUE	14.042	782.723	C48H92O6	TG	RIBSYLFDZQICKH-UHFFFAOYSA-N	O=C(OCC(OC(=O)CCCCCCCCCCCCCC)COC(=O)CCCCCCCCCCCCCCC)CCCCCCCCCCCCC	410	FALSE	TRUE	TRUE	Normalized unit: Intensity; Annotation method: Msp20250805135626_NCDK_conventional_converted_dev_1	FALSE	FALSE	13398	0	0	0.97	0.625	0.766	0.947	4	2	2.472	2159.9	MDA_sEVS_PQC_it2	782.72113:4524 783.72580:2553 784.73047:2171	50.19983:14 74.09591:110 81.06980:212 81.09457:20 81.11269:9 88.11216:533 88.14702:7 88.16411:6 88.40208:6 97.09769:159 102.12763:742 102.17923:22 102.20116:6 102.74447:12 111.11695:41 117.10213:151 118.12211:231 122.10886:5 132.32639:42 132.46177:23 239.10759:140 286.59393:38 294.95431:41 393.01082:16 407.28816:6 482.42675:48 495.43610:155 495.51539:14 509.45663:997 509.57836:9 509.79497:34 509.…
348	784.591	20.561	C44H82NO8P	O=C(OCC(OC(=O)CCCCCCCCCCCCCCC=CCC=CCC=CCCCCCCC)COP(=O)([O-])OCC[N+](C)(C)C)CCCCC	NA	PC 36:3	[M+H]+	Annotated via MS2 searching of PIM MDAsEVs Samples in MSDIAL	0.69	TRUE	9.689	784.585	C44H82NO8P	PC	WSXZDAPARWPHLV-UHFFFAOYSA-N	O=C(OCC(OC(=O)CCCCCCCCCCCCCCC=CCC=CCC=CCCCCCCC)COP(=O)([O-])OCC[N+](C)(C)C)CCCCC	420	FALSE	TRUE	TRUE	Normalized unit: Intensity; Annotation method: Msp20250805135626_NCDK_conventional_converted_dev_1	FALSE	FALSE	13433	0	0	0.98	0.916	0.922	0.827	2	1	1.882	10766.2	MDA_sEVS_PQC_it4	784.58356:8172 785.58822:4034 786.59289:1440	86.09551:82 88.11255:18 106.25044:44 184.07288:1401 184.14947:16 184.24086:22 184.28384:31 184.38067:9 193.14206:114 193.18351:8 221.13820:39 259.05613:15 264.27011:122 393.29481:79 393.35868:9 395.10562:54 432.82485:40 471.28449:15 489.16510:27 522.34208:45 604.60262:63 605.08912:20 605.17980:35 608.80353:23 623.59144:9 766.64390:29 766.96108:29 768.27087:26 784.58238:912 784.73031:92 784.80383:…
349	784.62	25.513	C45H86NO7P	O=C(OC(COC=CCCCCCCCCCCCCCCCC)COP(=O)(O)OCCN)CCCCCCCCCCCC=CCC=CCCCCC	NA	PE P-40:2|PE P-18:0_22:2	[M+H]+	Annotated via MS2 searching of PIM MDAsEVs Samples in MSDIAL	0.92	TRUE	13.082	784.622	C45H86NO7P	EtherPE	WOSDZWBQBJHAMR-UHFFFAOYSA-N	O=C(OC(COC=CCCCCCCCCCCCCCCCC)COP(=O)(O)OCCN)CCCCCCCCCCCC=CCC=CCCCCC	410	FALSE	TRUE	TRUE	Normalized unit: Intensity; Annotation method: Msp20250805135626_NCDK_conventional_converted_dev_1	FALSE	FALSE	13436	0	0	0.96	0.606	0.668	0.894	3	2	2.424	694.33	MDA_sEVS_PQC_it3	784.61938:7418 785.62405:3952 786.62872:2523	59.05974:444 71.07410:84 71.10234:8 74.09645:190 83.13138:41 85.10061:37 86.24291:9 88.07476:189 88.09426:30 88.11646:8 88.39555:17 102.12682:645 102.17909:18 102.84171:10 124.87579:23 134.11566:72 134.14660:11 160.08368:132 160.12134:7 161.08993:6 162.08313:66 163.42845:18 175.26545:6 184.07459:214 184.45569:30 225.61523:43 246.22803:58 246.25529:13 247.23685:37 297.15266:115 305.28378:29 319.29…
350	784.667	24.775	C46H89NO8	O=C(NC(COC1OC(CO)C(O)C(O)C1O)C(O)C=CCCCCCCCCCCCCC)CCCCCCCCCCCCCCCCCCCCC	NA	HexCer 40:1;O2|HexCer 18:1;O2/22:0	[M+H]+	Annotated via MS2 searching of PIM MDAsEVs Samples in MSDIAL	1	TRUE	12.465	784.666	C46H89NO8	HexCer_NS	YIGARKIIFOHVPF-UHFFFAOYSA-N	O=C(NC(COC1OC(CO)C(O)C(O)C1O)C(O)C=CCCCCCCCCCCCCC)CCCCCCCCCCCCCCCCCCCCC	410	FALSE	TRUE	TRUE	Normalized unit: Intensity; Annotation method: Msp20250805135626_NCDK_conventional_converted_dev_1	FALSE	FALSE	13439	0	0	1	0.701	0.851	0.789	4	2	2.455	33518.8	MDA_sEVS_PQC_it1	784.66669:149349 785.67135:80357 786.67602:22196	57.90653:5 184.07151:157 184.50308:9 185.21686:20 227.12279:171 227.19463:7 236.23514:64 248.84053:35 252.55249:21 264.26820:2811 264.38875:14 264.42394:8 264.46037:60 264.60237:14 264.76002:16 264.78941:6 264.95138:17 265.00297:56 265.27253:410 265.37373:16 266.68634:26 282.27663:117 282.73568:7 340.35438:133 340.42276:8 483.96695:22 484.84994:13 489.25842:29 511.85438:24 574.59475:205 574.76640…
351	785.654	23.937	C45H89N2O6P	O=C(NC(COP(=O)([O-])OCC[N+](C)(C)C)C(O)C=CCCCCCCC)CCCCCCCCCCCCCCCCCC=CCCCCCCCC	NA	SM 40:2;O2	[M+H]+	Annotated via MS2 searching of PIM MDAsEVs Samples in MSDIAL	0.92	TRUE	10.853	785.653	C45H89N2O6P	SM	ZHZLSBZCLWXQLV-UHFFFAOYSA-N	O=C(NC(COP(=O)([O-])OCC[N+](C)(C)C)C(O)C=CCCCCCCC)CCCCCCCCCCCCCCCCCC=CCCCCCCCC	420	FALSE	TRUE	TRUE	Normalized unit: Intensity; Annotation method: Msp20250805135626_NCDK_conventional_converted_dev_1	FALSE	FALSE	13460	0	0	1	0.987	0.928	0.918	2	1	1.945	4429.38	MDA_sEVS_PQC_it1	785.65247:10674 786.65713:6080 787.66180:2425	60.08053:186 60.11407:15 63.49316:9 86.09471:329 86.12526:28 86.14391:7 161.57289:6 166.06318:56 184.07335:7913 184.23346:69 184.24645:49 184.26610:24 184.30517:62 184.35143:27 184.36551:34 184.39391:89 184.41859:21 184.45005:8 184.50738:55 184.57397:15 184.60114:52 185.07986:48 185.15994:9 185.32468:37 185.86741:18 198.26862:10 308.25292:55 395.35192:8 500.94182:18 610.80996:169 610.92725:9 610.…
352	785.655	24.316	C45H89N2O6P	O=C(NC(COP(=O)([O-])OCC[N+](C)(C)C)C(O)C=CCCCCCCC)CCCCCCCCCCCCCCCCCC=CCCCCCCCC	NA	SM 40:2;O2	[M+H]+	Annotated via MS2 searching of PIM MDAsEVs Samples in MSDIAL	0.85	TRUE	10.853	785.653	C45H89N2O6P	SM	ZHZLSBZCLWXQLV-UHFFFAOYSA-N	O=C(NC(COP(=O)([O-])OCC[N+](C)(C)C)C(O)C=CCCCCCCC)CCCCCCCCCCCCCCCCCC=CCCCCCCCC	420	FALSE	TRUE	TRUE	Normalized unit: Intensity; Annotation method: Msp20250805135626_NCDK_conventional_converted_dev_1	FALSE	FALSE	13461	0	0	1	0.992	0.935	0.925	2	1	1.951	10461.3	MDA_sEVS_PQC_it1	785.65369:27180 786.65835:16742 787.66302:4428	60.08015:259 60.10111:25 60.11802:11 86.09790:132 86.11522:19 100.11345:180 100.14879:17 102.12775:113 102.90855:11 104.10571:160 104.15779:8 104.21422:17 104.51567:46 109.55177:19 144.87600:11 181.01865:61 183.03426:29 183.39064:34 183.66174:27 184.07314:12026 184.16509:61 184.18871:67 184.25762:10 184.28130:11 184.32331:9 184.34681:49 184.36615:55 184.39783:28 184.41250:32 184.46458:57 184.5075…
353	786.601	22.379	C44H84NO8P	O=C(OCC(OC(=O)CCCCCCCC=CCCCCCCCC)COP(=O)([O-])OCC[N+](C)(C)C)CCCCCCCC=CCCCCCCCC	NA	PC 36:2	[M+H]+	Annotated via MS2 searching of PIM MDAsEVs Samples in MSDIAL	0.62	TRUE	9.829	786.601	C44H84NO8P	PC	SNKAWJBJQDLSFF-UHFFFAOYSA-N	O=C(OCC(OC(=O)CCCCCCCC=CCCCCCCCC)COP(=O)([O-])OCC[N+](C)(C)C)CCCCCCCC=CCCCCCCCC	420	FALSE	TRUE	TRUE	Normalized unit: Intensity; Annotation method: Msp20250805135626_NCDK_conventional_converted_dev_1	FALSE	FALSE	13484	0	0	1	0.932	0.909	0.858	2	1	1.905	360.64	MDA_sEVS_PQC_it1	786.60101:62241 787.60568:28943 788.61035:8096	60.08066:192 60.09570:38 60.11799:11 86.91676:18 96.10995:6 103.67615:64 103.70290:5 124.99610:48 125.00718:28 125.50060:78 125.52716:12 158.04913:5 161.94467:36 161.97597:5 166.06049:115 184.07327:9003 184.13497:177 184.16382:49 184.18431:22 184.21927:79 184.26422:77 184.32785:46 184.37913:18 184.42229:40 184.46522:45 184.54859:21 184.63070:26 184.69333:19 184.75469:15 185.07045:31 185.49882:5 1…
354	786.602	22.983	C44H84NO8P	O=C(OCC(OC(=O)CCCCCCCC=CCCCCCCCC)COP(=O)([O-])OCC[N+](C)(C)C)CCCCCCCC=CCCCCCCCC	NA	PC 36:2	[M+H]+	Annotated via MS2 searching of PIM MDAsEVs Samples in MSDIAL	0.69	TRUE	9.829	786.601	C44H84NO8P	PC	SNKAWJBJQDLSFF-UHFFFAOYSA-N	O=C(OCC(OC(=O)CCCCCCCC=CCCCCCCCC)COP(=O)([O-])OCC[N+](C)(C)C)CCCCCCCC=CCCCCCCCC	420	FALSE	TRUE	TRUE	Normalized unit: Intensity; Annotation method: Msp20250805135626_NCDK_conventional_converted_dev_1	FALSE	FALSE	13489	0	0	1	0.909	0.878	0.865	2	1	1.896	169.04	MDA_sEVS_PQC_it1	786.60114:40624 787.60580:19629 788.61047:5137	83.08430:48 86.09530:72 127.18581:5 161.62209:40 184.07350:8838 184.13835:204 184.15903:73 184.18556:29 184.24803:30 184.30652:7 184.33692:52 184.35198:57 184.37485:42 184.39881:85 184.50635:31 184.53454:6 184.56301:22 184.61018:33 184.70370:40 184.71820:44 184.80192:51 185.24667:24 185.61670:34 185.70647:51 281.29199:320 282.27335:153 282.35181:5 282.70017:12 361.13349:46 361.15485:14 415.97184:…
355	787.669	25.758	C45H91N2O6P	O=C(NC(COP(=O)([O-])OCC[N+](C)(C)C)C(O)C=CCCCCCCC)CCCCCCCCCCCCCCCCCCCCCCCCCCC	NA	SM 40:1;O2	[M+H]+	Annotated via MS2 searching of PIM MDAsEVs Samples in MSDIAL	0.62	TRUE	12.194	787.669	C45H91N2O6P	SM	QHMKUNDEIJYLPC-UHFFFAOYSA-N	O=C(NC(COP(=O)([O-])OCC[N+](C)(C)C)C(O)C=CCCCCCCC)CCCCCCCCCCCCCCCCCCCCCCCCCCC	420	FALSE	TRUE	TRUE	Normalized unit: Intensity; Annotation method: Msp20250805135626_NCDK_conventional_converted_dev_1	FALSE	FALSE	13531	0	0	1	0.984	0.925	0.915	2	1	1.943	739.4	MDA_sEVS_PQC_it1	787.66943:87449 788.67410:52709 789.67877:0	65.18332:92 86.09562:191 86.45224:10 88.11115:185 88.15176:6 89.11419:228 89.14870:10 104.10672:310 104.16203:13 124.99967:222 125.04163:9 176.02616:9 179.90863:25 180.95104:6 183.90531:81 184.05006:60 184.07316:14804 184.14389:266 184.19807:13 184.24689:67 184.30811:133 184.33892:41 184.35546:77 184.38900:40 184.42196:62 184.45362:91 184.49705:81 184.56377:24 184.58559:25 184.61917:42 184.63744:…
356	788.298	20.364	C35H46O19	O=C(OC1C(OC(OCCC2=CC=C(O)C(O)=C2)C(OC3OC(C)C(O)C(O)C3O)C1OC4OC(C)C(O)C(O)C4O)CO)C=CC5=CC=C(O)C(O)=C5	NA	[(2R,3R,4S,5R,6R)-6-[2-(3,4-dihydroxyphenyl)ethoxy]-2-(hydroxymethyl)-5-[(2S,3R,4R,5R,6S)-3,4,5-trihydroxy-6-methyloxan-2-yl]oxy-4-[(3R,4R,5R,6S)-3,4,5-trihydroxy-6-methyloxan-2-yl]oxyoxan-3-yl] (E)-3-(3,4-dihydroxyphenyl)prop-2-enoate	[M+NH4]+	Annotated via MS2 searching of PIM MDAsEVs Samples in MSDIAL	0.77	TRUE	2.501	788.297	C35H46O19	Oligosaccharides	IGQSSJMCEJLHAO-VSMQRMHTSA-N	O=C(OC1C(OC(OCCC2=CC=C(O)C(O)=C2)C(OC3OC(C)C(O)C(O)C3O)C1OC4OC(C)C(O)C(O)C4O)CO)C=CC5=CC=C(O)C(O)=C5	430	FALSE	TRUE	TRUE	Normalized unit: Intensity; Annotation method: MSMS-Public_all-pos-VS19_4	FALSE	FALSE	13544	0	0	0.99	0.259	0.893	0.641	1	0.03	1.037	798.29	MDA_sEVS_PQC_it5	788.29816:213491 789.30282:65959 790.30749:12680	57.06880:262 57.09599:23 57.12132:5 61.44799:45 62.02411:359 62.05454:13 67.05376:130 102.05378:36 129.91904:44 147.03021:153 147.09396:12 151.14594:43 151.16820:14 172.82331:125 173.85557:8 184.07335:87 184.17286:30 184.41491:47 249.41134:17 267.26582:88 310.27337:76 353.32183:52 409.28634:11 436.16724:29 437.05400:88 437.11448:14 522.03232:26 538.86674:40 561.03180:62 580.83792:85 580.89442:10 …
357	788.298	17.791	C35H46O19	O=C(OC1C(OC(OCCC2=CC=C(O)C(O)=C2)C(OC3OC(C)C(O)C(O)C3O)C1OC4OC(C)C(O)C(O)C4O)CO)C=CC5=CC=C(O)C(O)=C5	NA	[(2R,3R,4S,5R,6R)-6-[2-(3,4-dihydroxyphenyl)ethoxy]-2-(hydroxymethyl)-5-[(2S,3R,4R,5R,6S)-3,4,5-trihydroxy-6-methyloxan-2-yl]oxy-4-[(3R,4R,5R,6S)-3,4,5-trihydroxy-6-methyloxan-2-yl]oxyoxan-3-yl] (E)-3-(3,4-dihydroxyphenyl)prop-2-enoate	[M+NH4]+	Annotated via MS2 searching of PIM MDAsEVs Samples in MSDIAL	1	TRUE	2.501	788.297	C35H46O19	Oligosaccharides	IGQSSJMCEJLHAO-VSMQRMHTSA-N	O=C(OC1C(OC(OCCC2=CC=C(O)C(O)=C2)C(OC3OC(C)C(O)C(O)C3O)C1OC4OC(C)C(O)C(O)C4O)CO)C=CC5=CC=C(O)C(O)=C5	430	FALSE	TRUE	TRUE	Normalized unit: Intensity; Annotation method: MSMS-Public_all-pos-VS19_4	FALSE	FALSE	13548	0	0	1	0.3	0.743	0.641	1	0.03	1.016	304.72	MDA_sEVS_PQC_it1	788.29761:67862 789.30228:22461 790.30694:76810	57.31074:15 62.02274:204 62.04382:20 62.05880:9 69.06713:22 71.08377:105 71.10152:15 81.06924:223 81.11918:9 95.08350:208 95.26318:15 95.77815:22 97.10063:309 97.13706:15 97.26289:21 99.11481:160 109.10260:137 109.14040:6 123.11458:198 123.14545:14 123.39155:6 128.14162:51 137.13182:176 137.16123:20 166.12244:79 166.51603:27 180.13899:93 184.12805:81 200.88250:17 207.20776:172 207.24610:14 222.17…
358	788.543	16.853	C42H78NO10P	O=C(OCC(OC(=O)CCCCCCCC=CCCCCCCCC)COP(=O)(O)OCC(N)C(=O)O)CCCCCCCC=CCCCCCCCC	NA	PS 36:2	[M+H]+	Annotated via MS2 searching of PIM MDAsEVs Samples in MSDIAL	0.69	TRUE	8.486	788.544	C42H78NO10P	PS	WTBFLCSPLLEDEM-UHFFFAOYSA-N	O=C(OCC(OC(=O)CCCCCCCC=CCCCCCCCC)COP(=O)(O)OCC(N)C(=O)O)CCCCCCCC=CCCCCCCCC	420	FALSE	TRUE	TRUE	Normalized unit: Intensity; Annotation method: Msp20250805135626_NCDK_conventional_converted_dev_1	FALSE	FALSE	13554	0	0	1	0.693	0.782	0.83	1	1	1.813	4309.03	MDA_sEVS_PQC_it1	788.54413:14410 789.54880:6677 790.55346:1708	66.82892:12 95.08479:253 95.13624:8 109.39560:22 114.05748:122 123.11380:89 181.01901:118 181.06077:5 192.02889:124 195.17139:84 208.03058:22 266.25371:62 266.28506:84 267.26781:2008 267.34385:25 267.39992:34 267.63206:44 267.69425:18 267.71122:6 267.85704:43 267.92938:16 268.16491:121 268.27316:242 268.77647:25 271.30991:9 271.73808:34 306.71008:10 310.27370:2458 310.37457:21 310.40140:176 310.4…
359	788.543	17.232	C42H78NO10P	O=C(OCC(OC(=O)CCCCCCCC=CCCCCCCCC)COP(=O)(O)OCC(N)C(=O)O)CCCCCCCC=CCCCCCCCC	NA	PS 36:2	[M+H]+	Annotated via MS2 searching of PIM MDAsEVs Samples in MSDIAL	0.69	TRUE	8.486	788.544	C42H78NO10P	PS	WTBFLCSPLLEDEM-UHFFFAOYSA-N	O=C(OCC(OC(=O)CCCCCCCC=CCCCCCCCC)COP(=O)(O)OCC(N)C(=O)O)CCCCCCCC=CCCCCCCCC	420	FALSE	TRUE	TRUE	Normalized unit: Intensity; Annotation method: Msp20250805135626_NCDK_conventional_converted_dev_1	FALSE	FALSE	13555	0	0	1	0.905	0.938	0.83	1	1	1.892	5451.66	MDA_sEVS_PQC_it1	788.54303:16115 789.54770:7877 790.55237:2115	57.07054:282 57.11189:13 61.32437:41 69.07131:177 69.11543:7 71.05060:5 71.08417:103 88.11360:67 95.08340:163 95.13150:6 99.27469:51 99.29239:8 106.04749:40 109.10170:50 109.12868:8 113.07420:102 123.26806:15 123.92328:49 123.94173:10 137.26535:23 137.60955:24 137.64148:28 149.13246:94 149.17737:7 151.14504:30 184.07350:108 213.11120:54 221.47217:41 230.96878:22 230.98414:14 265.25024:77 265.2667…
360	790.561	19.006	C42H80NO10P	O=C(OCC(OC(=O)CCCCCCCCCCCCCCCCCCC=CCCCCCCCCCC)COP(=O)(O)OCC(N)C(=O)O)CCCC	NA	PS 36:1	[M+H]+	Annotated via MS2 searching of PIM MDAsEVs Samples in MSDIAL	0.92	TRUE	8.874	790.559	C42H80NO10P	PS	LQAACNXADXLQGE-UHFFFAOYSA-N	O=C(OCC(OC(=O)CCCCCCCCCCCCCCCCCCC=CCCCCCCCCCC)COP(=O)(O)OCC(N)C(=O)O)CCCC	420	FALSE	TRUE	TRUE	Normalized unit: Intensity; Annotation method: Msp20250805135626_NCDK_conventional_converted_dev_1	FALSE	FALSE	13634	0	0	0.98	0.898	0.938	0.824	1	1	1.879	40532.9	MDA_sEVS_PQC_it1	790.56097:263552 791.56564:127567 792.57031:33557	55.05233:145 55.08817:12 57.06977:127 57.10139:15 67.05358:137 67.08028:9 67.10003:5 81.17910:20 81.26804:35 83.08634:273 83.12880:14 85.10143:133 85.13888:11 95.08534:212 95.13938:8 97.09935:255 97.16046:8 106.04918:99 109.10172:116 109.13987:13 111.44692:10 111.60643:22 131.08152:174 155.00826:106 161.19058:23 179.56610:12 242.04203:28 265.25350:28 265.50145:8 268.31033:22 268.34506:6 269.02555…
361	790.588	7.387	C46H81NO10	O=C(OCC1OC(OCC(NC(=O)C(O)CCCCCCCCCC)C(O)C=CCCC=CCCC)C(O)C(O)C1O)CCCCCCCC=CCC=CCCC	NA	low score: AHexCer 40:4;O3|AHexCer (O-16:2)12:2;O2/12:0;O	[M+H-H2O]+	Annotated via MS2 searching of PIM MDAsEVs Samples in MSDIAL	1	TRUE	10.621	790.583	C46H81NO10	AHexCer	LCLAWAJBIVSBAS-UHFFFAOYSA-N	O=C(OCC1OC(OCC(NC(=O)C(O)CCCCCCCCCC)C(O)C=CCCC=CCCC)C(O)C(O)C1O)CCCCCCCC=CCC=CCCC	530	FALSE	TRUE	FALSE	Normalized unit: Intensity; Annotation method: Msp20250805135626_NCDK_conventional_converted_dev_1	FALSE	FALSE	13639	0	0	0.82	0.439	0.82	0.831	1	0.11	1.107	222.5	MDA_sEVS_PQC_it5	790.58783:22707 791.59250:8135 792.59717:2476	88.11291:359 88.16790:11 88.73649:22 89.05951:68 89.11258:94 89.19051:13 102.12858:112 114.24619:26 133.08706:232 133.12803:9 265.16050:28 282.27452:86 294.55029:26 397.09307:5 397.24217:180 397.31159:10 400.31085:53 479.72886:65 504.29659:43 576.18899:18 588.22159:138 591.36467:179 591.44115:14 591.66041:32 591.73632:39 614.80299:66 723.30657:77 729.53966:54 752.47542:25 773.55740:52 774.30632:6…
362	790.633	27.878	C44H88NO8P	O=C(OCC(OC(=O)CCCCCCCCCCCCCCCCC)COP(=O)([O-])OCC[N+](C)(C)C)CCCCCCCCCCCCCCCCC	NA	PC 36:0	[M+H]+	Annotated via MS2 searching of PIM MDAsEVs Samples in MSDIAL	0.23	TRUE	11.805	790.632	C44H88NO8P	PC	NRJAVPSFFCBXDT-UHFFFAOYSA-N	O=C(OCC(OC(=O)CCCCCCCCCCCCCCCCC)COP(=O)([O-])OCC[N+](C)(C)C)CCCCCCCCCCCCCCCCC	420	FALSE	TRUE	TRUE	Normalized unit: Intensity; Annotation method: Msp20250805135626_NCDK_conventional_converted_dev_1	FALSE	FALSE	13645	0	0	1	0.857	0.888	0.85	2	1	1.881	56.42	MDA_sEVS_PQC_it1	790.63214:6617 791.63681:2971 792.64148:940	59.06008:37 59.15615:14 80.04492:6 88.11155:320 88.16034:5 88.62676:21 102.12798:533 102.17626:14 102.30088:16 102.54411:11 124.23135:5 132.50351:89 132.53402:9 159.99869:8 182.86151:9 184.07276:2663 184.18728:8 185.07584:101 185.56065:33 186.07604:189 292.87498:52 375.11522:97 387.91984:35 403.01173:14 422.43919:41 446.19889:12 449.78631:28 567.34508:24 683.67252:22 683.81720:26 687.09711:61 687…
363	792.591	20.839	C46H82NO7P	O=C(OC(COCCCCCCCCCC)COP(=O)([O-])OCC[N+](C)(C)C)CCCCCCCCC=CCC=CCC=CCC=CCC=CCC=CCC	NA	PC O-38:6	[M+H]+	Annotated via MS2 searching of PIM MDAsEVs Samples in MSDIAL	0.62	TRUE	10.05	792.59	C46H82NO7P	EtherPC	LYVCXQZOQYYLAM-UHFFFAOYSA-N	O=C(OC(COCCCCCCCCCC)COP(=O)([O-])OCC[N+](C)(C)C)CCCCCCCCC=CCC=CCC=CCC=CCC=CCC=CCC	420	FALSE	TRUE	TRUE	Normalized unit: Intensity; Annotation method: Msp20250805135626_NCDK_conventional_converted_dev_1	FALSE	FALSE	13682	0	0	0.95	0.737	0.721	0.82	2	1	1.782	657.5	MDA_sEVS_PQC_it3	792.59271:2558 793.59738:1085 794.60205:881	86.06995:15 87.41951:16 123.33894:49 184.07415:531 184.11920:30 184.14117:16 184.27163:27 185.65890:11 194.91335:7 209.88706:8 261.82503:18 294.27871:121 295.39364:5 341.30835:23 341.76275:24 440.18310:174 459.08180:11 481.95913:8 493.67662:9 550.51030:5 593.58787:46 607.81933:8 616.81808:135 617.81892:17 630.05902:24 630.33090:129 649.93384:18 651.53179:84 658.27768:54 669.71848:7 725.89974:67 7…
364	794.607	24.113	C46H84NO7P	O=C(OC(COCCCCCCCCCC)COP(=O)([O-])OCC[N+](C)(C)C)CCCCCCCCCCCC=CCC=CCC=CCC=CCC=CCC	NA	PC O-38:5	[M+H]+	Annotated via MS2 searching of PIM MDAsEVs Samples in MSDIAL	0.62	TRUE	10.33	794.606	C46H84NO7P	EtherPC	XDRAHGUDUSFGRJ-UHFFFAOYSA-N	O=C(OC(COCCCCCCCCCC)COP(=O)([O-])OCC[N+](C)(C)C)CCCCCCCCCCCC=CCC=CCC=CCC=CCC=CCC	420	FALSE	TRUE	TRUE	Normalized unit: Intensity; Annotation method: Msp20250805135626_NCDK_conventional_converted_dev_1	FALSE	FALSE	13724	0	0	1	0.627	0.687	0.809	2	1	1.769	762.39	MDA_sEVS_PQC_it4	794.60504:3193 795.60971:1621 796.61438:0	59.05779:30 86.09288:22 88.45814:16 90.09099:137 90.12789:8 93.05163:69 102.21496:14 102.43185:15 124.99996:174 131.39698:30 132.13746:1318 132.19894:33 132.32979:8 132.35610:27 164.00777:66 184.07250:885 184.29048:24 184.31826:12 184.50723:20 184.59070:13 246.13535:46 280.71338:6 319.00862:55 334.67106:22 397.41411:15 417.15348:43 442.17870:74 544.48586:42 565.08738:32 567.20305:132 567.33582:5 …
365	794.686	25.131	C48H93NO8	O=C(NC(COC1OC(CO)C(O)C(O)C1O)C(O)C=CCCCCCCCCCCCCC)CCCCCCCCCCCCCCCCCCCCCCC	NA	low score: HexCer 42:1;O2|HexCer 18:1;O2/24:0	[M+H-H2O]+	Annotated via MS2 searching of PIM MDAsEVs Samples in MSDIAL	0.92	TRUE	13.022	794.687	C48H93NO8	HexCer_NS	POQRWMRXUOPCLD-UHFFFAOYSA-N	O=C(NC(COC1OC(CO)C(O)C(O)C1O)C(O)C=CCCCCCCCCCCCCC)CCCCCCCCCCCCCCCCCCCCCCC	530	FALSE	TRUE	FALSE	Normalized unit: Intensity; Annotation method: Msp20250805135626_NCDK_conventional_converted_dev_1	FALSE	FALSE	13727	0	0	1	0.817	0.94	0.891	3	0.38	1.498	10211	MDA_sEVS_PQC_it1	794.68750:39210 795.69217:19816 796.69684:7642	57.03379:105 57.05177:14 57.06979:110 60.04414:258 60.08410:9 81.07012:114 81.09726:9 88.24746:9 102.12426:13 132.13778:531 132.69429:11 135.80814:10 145.10110:107 156.10293:121 156.13616:21 156.16368:8 184.06876:161 184.10650:18 216.14798:69 216.17650:14 252.10334:33 252.26580:90 252.60827:32 252.83829:25 259.66401:5 260.02078:10 263.56272:23 264.26846:2851 264.32560:129 264.35150:58 264.37168:2…
366	794.725	27.053	C49H92O6	O=C(OCC(OC(=O)CCCCCCCCCCCCCCC)COC(=O)CCCCCCCCCCCCC)CCCCCCCC=CCCCCCC	NA	TG 46:1|TG 14:0_16:0_16:1	[M+NH4]+	Annotated via MS2 searching of PIM MDAsEVs Samples in MSDIAL	1	TRUE	14.056	794.723	C49H92O6	TG	JYICXCHHKWVGEI-UHFFFAOYSA-N	O=C(OCC(OC(=O)CCCCCCCCCCCCCCC)COC(=O)CCCCCCCCCCCCC)CCCCCCCC=CCCCCCC	410	FALSE	TRUE	TRUE	Normalized unit: Intensity; Annotation method: Msp20250805135626_NCDK_conventional_converted_dev_1	FALSE	FALSE	13729	0	0	1	0.716	0.772	0.951	4	2	2.511	2190.17	MDA_sEVS_PQC_it1	794.72266:8706 795.72732:5458 796.73199:2429	59.06042:161 79.05538:60 79.07351:8 79.30815:10 79.47037:19 79.66765:36 79.89101:15 81.06975:115 81.09744:11 88.11230:868 88.16223:18 88.18435:7 88.30671:22 96.33444:55 97.06463:124 97.08488:16 102.12690:301 102.15571:24 102.50908:56 116.14046:64 118.11727:144 146.97831:235 147.03253:11 184.07013:14 184.59099:12 189.91474:5 190.09589:5 211.20141:131 219.20722:40 237.21697:102 285.24334:148 285.30…
367	796.588	24.04	C45H82NO8P	O=C(OCC(OC(=O)CCCCCCCCCC=CCC=CCCCCC)COP(=O)(O)OCCN)CCCCCCCCCC=CCC=CCCCCC	NA	PE 40:4	[M+H]+	Annotated via MS2 searching of PIM MDAsEVs Samples in MSDIAL	0.69	TRUE	10.597	796.585	C45H82NO8P	PE	KSAJIJQUJUOZKJ-UHFFFAOYSA-N	O=C(OCC(OC(=O)CCCCCCCCCC=CCC=CCCCCC)COP(=O)(O)OCCN)CCCCCCCCCC=CCC=CCCCCC	420	FALSE	TRUE	TRUE	Normalized unit: Intensity; Annotation method: Msp20250805135626_NCDK_conventional_converted_dev_1	FALSE	FALSE	13758	0	0	0.92	0.705	0.709	0.832	1	1	1.764	220.23	MDA_sEVS_PQC_it2	796.58826:15369 797.59292:8034 798.59759:1941	68.29518:25 86.09617:120 132.13969:70 132.71674:27 134.09859:126 134.11758:2029 134.27162:35 134.48878:24 134.69315:35 135.61280:24 147.44685:17 165.12386:68 181.35863:32 184.07394:743 184.14579:8 184.34679:8 184.59850:18 185.79578:22 186.08484:69 195.13690:136 195.20784:10 195.47152:34 215.46547:61 242.56273:9 299.66674:19 359.62288:31 428.79191:18 451.42668:17 452.45228:20 452.76775:18 551.5011…
368	796.623	24.511	C46H86NO7P	O=C(OC(COCCCCCCCCCC)COP(=O)([O-])OCC[N+](C)(C)C)CCCCCCCCCCCCCCC=CCC=CCC=CCC=CCC	NA	PC O-38:4	[M+H]+	Annotated via MS2 searching of PIM MDAsEVs Samples in MSDIAL	0.85	TRUE	10.425	796.622	C46H86NO7P	EtherPC	JZNRQLVUHAJDFY-UHFFFAOYSA-N	O=C(OC(COCCCCCCCCCC)COP(=O)([O-])OCC[N+](C)(C)C)CCCCCCCCCCCCCCC=CCC=CCC=CCC=CCC	420	FALSE	TRUE	TRUE	Normalized unit: Intensity; Annotation method: Msp20250805135626_NCDK_conventional_converted_dev_1	FALSE	FALSE	13767	0	0	0.95	0.852	0.824	0.859	2	1	1.846	1876.66	MDA_sEVS_PQC_it1	796.62402:21084 797.62869:9829 798.63336:0	51.65340:8 59.06065:468 59.09928:11 78.67699:7 86.09618:97 86.11859:9 88.11265:211 102.12673:230 102.17868:5 118.12051:209 118.17807:8 132.13720:375 132.19807:13 134.11696:1174 134.17231:12 134.58767:27 135.01421:45 137.47256:15 157.64191:24 164.00891:55 184.07286:5599 184.13547:144 184.18021:74 184.21562:35 184.26227:25 184.30009:30 184.33733:8 184.36576:20 184.41281:11 184.48344:45 184.51565:52…
369	798.639	26.271	C46H88NO7P	O=C(OC(COCCCCCCCCCC)COP(=O)([O-])OCC[N+](C)(C)C)CCCCCCCCCCCCC=CCC=CCC=CCCCCCCC	NA	PC O-38:3	[M+H]+	Annotated via MS2 searching of PIM MDAsEVs Samples in MSDIAL	0.08	TRUE	11.064	798.637	C46H88NO7P	EtherPC	JQEOVXRIBKQIGX-UHFFFAOYSA-N	O=C(OC(COCCCCCCCCCC)COP(=O)([O-])OCC[N+](C)(C)C)CCCCCCCCCCCCC=CCC=CCC=CCCCCCCC	420	FALSE	TRUE	TRUE	Normalized unit: Intensity; Annotation method: Msp20250805135626_NCDK_conventional_converted_dev_1	FALSE	FALSE	13805	0	0	0.98	0.657	0.742	0.776	2	1	1.763	27.54	MDA_sEVS_PQC_it3	798.63885:3864 799.64352:1999 800.64819:0	77.00365:7 88.19560:28 102.12740:622 102.17302:20 116.14168:93 116.17544:7 174.52168:41 184.07230:398 184.13735:9 184.15907:25 184.19660:5 184.26293:42 184.69450:28 194.95678:7 256.32598:28 280.16715:70 298.01902:36 389.82324:88 393.43592:5 527.39886:72 549.25870:20 591.18169:14 594.54828:71 698.87475:54 711.25347:42 711.64241:63 740.99119:120 746.10870:8 780.58511:34 787.41745:44 792.57042:64 79…
370	798.684	24.958	C47H91NO8	O=C(NC(COC1OC(CO)C(O)C(O)C1O)C(O)C=CCCCCCCCCCCCCC)CCCCCCCCCCCCCCCCCCCCCC	NA	HexCer 41:1;O2|HexCer 18:1;O2/23:0	[M+H]+	Annotated via MS2 searching of PIM MDAsEVs Samples in MSDIAL	0.92	TRUE	12.92	798.682	C47H91NO8	HexCer_NS	SJGWLQDELUWRDA-UHFFFAOYSA-N	O=C(NC(COC1OC(CO)C(O)C(O)C1O)C(O)C=CCCCCCCCCCCCCC)CCCCCCCCCCCCCCCCCCCCCC	410	FALSE	TRUE	TRUE	Normalized unit: Intensity; Annotation method: Msp20250805135626_NCDK_conventional_converted_dev_1	FALSE	FALSE	13810	0	0	1	0.685	0.874	0.77	4	2	2.449	10091.7	MDA_sEVS_PQC_it1	798.68152:36664 799.68619:25362 800.69085:0	60.04494:199 60.06905:11 79.05410:150 79.10093:8 82.06508:169 88.11160:525 88.14655:11 88.41041:19 88.64288:9 93.22636:36 95.08583:126 102.12855:315 102.16000:12 134.11589:91 136.17686:81 153.11889:5 167.02952:39 184.07366:754 184.14018:16 184.20119:16 184.23682:21 184.30967:36 184.50920:37 185.07523:196 185.11169:18 185.12731:6 227.12779:106 227.15631:21 238.36906:12 250.24910:165 250.59430:6 25…
371	798.7	13.568	C51H88O5	O=C(OCC(OC(=O)CCCCCCCCC=CCC=CCC=CCC=CCC=CCC=CCC)CO)CCCCCCCCCCCCCCCCCCC	NA	DG 48:6|DG 20:0_28:6	[M+NH4]+	Annotated via MS2 searching of PIM MDAsEVs Samples in MSDIAL	1	TRUE	13.366	798.697	C51H88O5	DG	BQTYWVSZUPHEEU-UHFFFAOYSA-N	O=C(OCC(OC(=O)CCCCCCCCC=CCC=CCC=CCC=CCC=CCC=CCC)CO)CCCCCCCCCCCCCCCCCCC	410	FALSE	TRUE	TRUE	Normalized unit: Intensity; Annotation method: Msp20250805135626_NCDK_conventional_converted_dev_1	FALSE	FALSE	13812	0	0	0.97	0.761	0.77	0.918	3	2	2.49	303.72	MDA_sEVS_PQC_it5	798.69916:3306 799.70383:1322 800.70849:325	60.05361:229 75.63637:6 149.26202:18 157.05940:29 167.03314:51 167.57959:11 184.04671:59 217.03632:11 278.28370:160 278.36065:6 278.37895:7 279.16398:57 282.60160:8 313.31416:90 321.90328:7 355.18366:126 355.23550:15 355.28113:5 369.33640:397 369.41418:14 369.66274:65 370.33793:22 374.32917:11 391.28558:54 392.28697:66 392.32636:13 412.86188:49 413.25628:41 434.50801:5 454.31508:11 468.36437:171 …
372	799.67	24.74	C46H91N2O6P	O=C(NC(COP(=O)([O-])OCC[N+](C)(C)C)C(O)C=CCCCCCCC)CCCCCCCCCCCCCCC=CCCCCCCCCCCCC	NA	SM 41:2;O2	[M+H]+	Annotated via MS2 searching of PIM MDAsEVs Samples in MSDIAL	0.85	TRUE	11.389	799.669	C46H91N2O6P	SM	MUJUIOOFUNCSJZ-UHFFFAOYSA-N	O=C(NC(COP(=O)([O-])OCC[N+](C)(C)C)C(O)C=CCCCCCCC)CCCCCCCCCCCCCCC=CCCCCCCCCCCCC	420	FALSE	TRUE	TRUE	Normalized unit: Intensity; Annotation method: Msp20250805135626_NCDK_conventional_converted_dev_1	FALSE	FALSE	13829	0	0	1	0.846	0.777	0.906	2	1	1.879	5527.2	MDA_sEVS_PQC_it2	799.66852:14058 800.67319:7039 801.67785:2285	59.06009:1272 59.09665:32 59.13405:5 59.18992:16 85.44909:35 86.09625:107 86.15992:17 86.25304:25 86.41491:31 86.56165:49 88.11242:157 88.14867:9 93.32836:20 102.12953:29 102.37257:14 104.18793:7 104.27072:36 104.53594:41 129.08447:6 137.39113:14 149.02209:22 182.90805:30 184.07338:7413 184.14350:114 184.18714:7 184.21991:50 184.24861:16 184.27621:52 184.30029:20 184.32797:13 184.37381:71 184.487…
373	801.553	13.849	null	null	NA	RIKEN P-VS1 ID-11326 from Mouse_Aorta_ApoEKO_N_F1EPA	[M+H]+	Annotated via MS2 searching of PIM MDAsEVs Samples in MSDIAL	1	TRUE	8.1	801.547	null	Unknown	null	null	430	FALSE	TRUE	TRUE	Normalized unit: Intensity; Annotation method: Msp20250805135626_NCDK_conventional_converted_dev_1	FALSE	FALSE	13868	0	0	0.73	1	0.866	0.866	1	1	1.602	12216.2	MDA_sEVS_PQC_it1	801.55292:93510 802.55759:52707 803.56225:13325	85.65673:19 135.66036:18 156.44057:40 163.11182:40 163.44218:13 197.96395:44 203.56818:14 210.19801:16 217.71562:29 219.13037:153 219.17458:22101 219.33440:90 219.38579:89 219.40601:93 219.46654:86 219.47938:81 219.51970:17 219.54553:56 219.58421:23 219.61199:23 219.62730:34 219.64820:45 219.66831:24 219.69405:68 219.72324:112 219.77857:37 219.91314:17 219.93058:14 219.99135:15 220.02302:25 220.1…
374	801.684	26.787	C46H93N2O6P	O=C(NC(COP(=O)([O-])OCC[N+](C)(C)C)C(O)C=CCCCCCCC)CCCCCCCCCCCCCCCCCCCCCCCCCCCC	NA	SM 41:1;O2	[M+H]+	Annotated via MS2 searching of PIM MDAsEVs Samples in MSDIAL	0.38	TRUE	12.823	801.684	C46H93N2O6P	SM	BLDDOFPGXMISDI-UHFFFAOYSA-N	O=C(NC(COP(=O)([O-])OCC[N+](C)(C)C)C(O)C=CCCCCCCC)CCCCCCCCCCCCCCCCCCCCCCCCCCCC	420	FALSE	TRUE	TRUE	Normalized unit: Intensity; Annotation method: Msp20250805135626_NCDK_conventional_converted_dev_1	FALSE	FALSE	13878	0	0	1	0.892	0.908	0.923	2	1	1.924	184.44	MDA_sEVS_PQC_it5	801.68402:13934 802.68869:7561 803.69336:2661	50.02599:12 59.05959:276 59.10473:9 71.29744:35 102.12775:259 102.16219:17 181.29173:44 184.07362:1773 184.14470:33 184.20576:16 184.38090:10 184.44897:34 184.82114:6 231.14834:81 239.10182:51 332.04558:60 332.08279:7 418.51053:7 517.91779:11 530.52342:10 551.69337:67 586.77025:130 586.86295:6 593.83254:69 612.70567:50 700.64451:106 713.59144:18 714.63250:33 766.12516:31 783.67470:28 784.70679:32…
375	802.633	25.716	C45H88NO8P	O=C(OCC(OC(=O)CCCCCCCCCCCCCCCCCCCCCCC=CCCCCCCCCCC)COP(=O)(O)OCCN)CCCC	NA	PE 40:1	[M+H]+	Annotated via MS2 searching of PIM MDAsEVs Samples in MSDIAL	0.38	TRUE	12.83	802.632	C45H88NO8P	PE	VXJOZTNPGFMVSK-UHFFFAOYSA-N	O=C(OCC(OC(=O)CCCCCCCCCCCCCCCCCCCCCCC=CCCCCCCCCCC)COP(=O)(O)OCCN)CCCC	420	FALSE	TRUE	TRUE	Normalized unit: Intensity; Annotation method: Msp20250805135626_NCDK_conventional_converted_dev_1	FALSE	FALSE	13910	0	0	0.99	0.834	0.794	0.83	2	1	1.842	6152.78	MDA_sEVS_PQC_it2	802.63318:7531 803.63785:4115 804.64251:1136	57.06817:153 83.08520:217 83.10859:24 83.13449:14 88.11174:309 88.16065:9 102.12828:658 102.18232:16 102.20688:9 104.10517:61 109.10075:121 109.15396:7 109.83066:6 123.11592:35 123.12722:18 165.25755:6 184.07300:263 184.20157:64 185.07425:95 185.11260:14 185.41038:12 221.22397:54 239.10246:83 280.26659:35 281.29085:110 281.35881:8 295.25743:31 296.59569:22 297.27035:102 297.30730:14 300.14125:79 …
376	803.544	11.682	null	null	NA	RIKEN P-VS1 ID-11405 from Cell_C2C12_WT_N_4h10DHA	[M+H]+	Annotated via MS2 searching of PIM MDAsEVs Samples in MSDIAL	1	TRUE	7.37	803.537	null	Unknown	null	null	430	FALSE	TRUE	TRUE	Normalized unit: Intensity; Annotation method: Msp20250805135626_NCDK_conventional_converted_dev_1	FALSE	FALSE	13927	0	0	0.7	0.967	0.866	0.853	1	0.5	1.285	566.26	MDA_sEVS_PQC_it1	803.54364:113710 804.54831:59731 805.55298:15729	144.03404:102 144.06592:9 210.14316:29 224.77248:28 278.17215:20 301.14210:188 301.22979:5 301.78700:6 306.23445:105 306.97158:45 307.24071:176 307.33668:23 308.96863:5 310.26381:32 405.84546:17 410.05036:23 410.26116:20 410.41842:19 411.37493:12 411.65729:17 412.12851:19 413.26651:12746 413.45928:15 413.49276:55 413.54427:36 413.58334:82 413.63661:45 413.67885:29 413.69986:34 413.75553:98 413.84…
377	803.546	17.882	C24H38O4	C[C@@H]([C@H]1CC[C@]2([H])[C@]1(C)[C@@H](O)C[C@@]3([H])[C@@]2([H])CC[C@@]4([H])[C@]3(C)CC[C@@H](O)C4)/C=C/C(O)=O	NA	(R)-4-((3R,5R,8R,9S,10S,12S,13R,14S,17R)-3,12-dihydroxy-10,13-dimethylhexadecahydro-1H-cyclopenta[a]phenanthren-17-yl)pent-2-enoic acid	[2M+Na]+	Annotated via MS2 searching of PIM MDAsEVs Samples in MSDIAL	0.15	TRUE	-1	803.543	C24H38O4	12-hydroxysteroids	RFZOTNNDUHYGNN-RQBLKUNCSA-N	C[C@@H]([C@H]1CC[C@]2([H])[C@]1(C)[C@@H](O)C[C@@]3([H])[C@@]2([H])CC[C@@]4([H])[C@]3(C)CC[C@@H](O)C4)/C=C/C(O)=O	430	FALSE	TRUE	TRUE	Normalized unit: Intensity; Annotation method: MSMS-Public_all-pos-VS19_4	FALSE	FALSE	13929	0	0	0.95	0.689	0.882	0.788	1	0.11	1.221	4.62	MDA_sEVS_PQC_it5	803.54578:1856 804.55044:905 805.55511:324	59.06016:166 59.09119:7 219.16946:113 219.23260:6 226.38218:28 239.07239:57 260.05008:238 260.11536:11 260.15440:7 296.21141:200 296.30376:17 325.11702:64 361.34327:45 413.26605:1525 413.37232:11 413.50249:48 413.51655:32 413.54809:10 413.62722:7 413.64517:8 413.91360:62 414.17435:42 414.26233:46 414.40312:6 414.55802:13 417.52860:27 422.35662:74 451.34113:29 496.95559:7 523.42605:44 523.47167:6 …
378	804.594	24.387	C47H82NO7P	O=C(OC(COC=CCCCCCCCCCCCCCCCC)COP(=O)(O)OCCN)CCCCC=CCC=CCC=CCC=CCC=CCC=CCC	NA	PE P-42:6|PE P-18:0_24:6	[M+H]+	Annotated via MS2 searching of PIM MDAsEVs Samples in MSDIAL	0.69	TRUE	11.89	804.59	C47H82NO7P	EtherPE	MTZQQCRLXCQZBJ-UHFFFAOYSA-N	O=C(OC(COC=CCCCCCCCCCCCCCCCC)COP(=O)(O)OCCN)CCCCC=CCC=CCC=CCC=CCC=CCC=CCC	410	FALSE	TRUE	TRUE	Normalized unit: Intensity; Annotation method: Msp20250805135626_NCDK_conventional_converted_dev_1	FALSE	FALSE	13958	0	0	0.91	0.649	0.693	0.952	4	2	2.438	81.25	MDA_sEVS_PQC_it2	804.59363:8068 805.59830:4170 806.60296:1457	55.05348:195 59.06069:469 59.10752:11 67.05291:199 88.10963:202 105.54959:15 107.08409:115 111.08155:302 111.12040:24 111.15051:6 117.06776:56 119.08288:51 123.11696:137 123.16215:8 129.06541:94 131.16374:36 133.09877:59 141.07186:260 141.13496:13 167.08422:62 168.70092:17 169.10025:41 172.12327:191 174.66001:9 175.14636:191 177.10971:58 184.07161:419 184.10359:30 184.55817:8 184.61356:26 201.166…
379	804.603	8.137	C47H83NO10	O=C(OCC1OC(OCC(NC(=O)C(O)CCCCCCCCCC)C(O)C=CCCC=CCCC)C(O)C(O)C1O)CCCCCCCC=CCC=CCCCC	NA	low score: AHexCer 41:4;O3|AHexCer (O-17:2)12:2;O2/12:0;O	[M+H-H2O]+	Annotated via MS2 searching of PIM MDAsEVs Samples in MSDIAL	1	TRUE	9.974	804.598	C47H83NO10	AHexCer	AWQXPBKKXXDNPY-UHFFFAOYSA-N	O=C(OCC1OC(OCC(NC(=O)C(O)CCCCCCCCCC)C(O)C=CCCC=CCCC)C(O)C(O)C1O)CCCCCCCC=CCC=CCCCC	530	FALSE	TRUE	FALSE	Normalized unit: Intensity; Annotation method: Msp20250805135626_NCDK_conventional_converted_dev_1	FALSE	FALSE	13959	0	0	0.8	0.458	0.817	0.832	1	0.11	1.1	117.18	MDA_sEVS_PQC_it1	804.60382:10343 805.60849:4344 806.61316:1722	73.06391:244 73.10173:11 87.04589:57 88.11183:914 89.05914:926 89.11130:13 89.12475:10 89.22635:5 100.41568:16 104.03702:32 117.09007:45 131.06855:203 131.10023:11 131.20274:22 133.08554:721 133.14152:14 133.40246:14 133.48149:17 133.72065:16 156.11112:98 156.13547:15 168.41316:28 175.09366:175 175.18489:7 175.98030:25 177.11135:493 177.17582:8 219.12074:178 219.17204:104 221.13691:132 221.20835:…
380	806.573	18.762	C46H80NO8P	O=C(OCC(OC(=O)CCCCCCCCC=CCC=CCC=CCC)COP(=O)([O-])OCC[N+](C)(C)C)CCCCCCCCC=CCC=CCC=CCC	NA	PC 38:6	[M+H]+	Annotated via MS2 searching of PIM MDAsEVs Samples in MSDIAL	0.62	TRUE	8.873	806.569	C46H80NO8P	PC	ZZCKHSDYCDDKIG-UHFFFAOYSA-N	O=C(OCC(OC(=O)CCCCCCCCC=CCC=CCC=CCC)COP(=O)([O-])OCC[N+](C)(C)C)CCCCCCCCC=CCC=CCC=CCC	420	FALSE	TRUE	TRUE	Normalized unit: Intensity; Annotation method: Msp20250805135626_NCDK_conventional_converted_dev_1	FALSE	FALSE	14013	0	0	1	0.749	0.766	0.854	2	1	1.832	12235.4	MDA_sEVS_PQC_it5	806.56879:3445 807.57345:1113 808.57812:740	55.81513:9 67.05383:108 67.07497:5 104.03275:209 104.05736:21 155.96041:57 184.07319:859 184.36545:32 184.49226:29 184.59625:7 184.74130:15 184.82544:8 268.67778:64 270.03656:8 292.25721:200 292.29945:17 292.32958:5 294.26619:96 297.07873:57 321.75306:12 414.27631:45 454.80579:144 484.70569:8 578.52783:62 581.76881:89 591.51136:78 605.55467:99 605.63919:5 606.55256:68 607.55263:33 653.53289:110 6…
381	806.644	24.774	null	null	NA	RIKEN P-VS1 ID-11555 from Mouse_Brain_WT_N_F1AA	[M+H]+	Annotated via MS2 searching of PIM MDAsEVs Samples in MSDIAL	0.92	TRUE	12.58	806.644	null	Unknown	null	null	430	FALSE	TRUE	TRUE	Normalized unit: Intensity; Annotation method: Msp20250805135626_NCDK_conventional_converted_dev_1	FALSE	FALSE	14018	0	0	0.83	0.885	0.791	0.821	3	0.75	1.448	2038.35	MDA_sEVS_PQC_it3	806.64899:8094 807.65365:5036 808.65832:0	59.05915:183 60.15150:59 60.26425:43 67.05793:24 75.04377:103 75.05620:28 81.06712:69 81.07787:41 102.12617:42 102.40763:46 105.15581:10 121.25554:15 180.00314:61 184.07454:31 184.30434:9 197.40252:82 197.42120:30 207.13561:39 224.20232:170 224.25809:13 253.21229:69 255.54530:25 256.31436:6 284.29052:55 309.20920:120 309.31996:35 311.23190:90 314.31523:5 356.06439:42 359.30210:52 364.25525:47 372…
382	806.724	26.887	C50H92O6	O=C(OCC(OC(=O)CCCCCCCC=CCCCCCC)COC(=O)CCCCCCCCCCCCCC)CCCCCCCC=CCCCCCC	NA	TG 47:2|TG 15:0_16:1_16:1	[M+NH4]+	Annotated via MS2 searching of PIM MDAsEVs Samples in MSDIAL	0.85	TRUE	13.965	806.723	C50H92O6	TG	QCXWVNLJUPSHQY-UHFFFAOYSA-N	O=C(OCC(OC(=O)CCCCCCCC=CCCCCCC)COC(=O)CCCCCCCCCCCCCC)CCCCCCCC=CCCCCCC	410	FALSE	TRUE	TRUE	Normalized unit: Intensity; Annotation method: Msp20250805135626_NCDK_conventional_converted_dev_1	FALSE	FALSE	14022	0	0	0.99	0.54	0.662	0.873	3	2	2.412	1426.56	MDA_sEVS_PQC_it2	806.72437:4708 807.72903:2156 808.73370:1199	59.06024:148 88.11132:401 88.15605:11 102.12917:391 102.19147:6 102.30265:17 104.15665:22 121.09857:105 139.11387:160 139.15112:20 163.15273:149 196.13554:14 211.20336:64 215.97751:8 219.21221:116 219.25387:12 223.80773:10 227.11638:5 239.23776:152 239.28139:19 239.32049:5 239.36864:17 257.71167:19 264.98227:10 265.21683:5 284.02106:42 284.28814:107 284.37194:5 299.25744:77 329.60631:12 330.06150…
383	808.661	24.34	C48H89NO8	O=C(NC(COC1OC(CO)C(O)C(O)C1O)C(O)C=CCCC=CCCCCCCCCC)CCCCCCCCCCCCCC=CCCCCCCCC	NA	HexCer 42:3;O2|HexCer 18:2;O2/24:1	[M+H]+	Annotated via MS2 searching of PIM MDAsEVs Samples in MSDIAL	0.92	TRUE	11.279	808.666	C48H89NO8	HexCer_NS	JQBPIYGQWYFXMK-UHFFFAOYSA-N	O=C(NC(COC1OC(CO)C(O)C(O)C1O)C(O)C=CCCC=CCCCCCCCCC)CCCCCCCCCCCCCC=CCCCCCCCC	410	FALSE	TRUE	TRUE	Normalized unit: Intensity; Annotation method: Msp20250805135626_NCDK_conventional_converted_dev_1	FALSE	FALSE	14060	0	0	1	0.572	0.73	0.787	4	2	2.402	1682.8	MDA_sEVS_PQC_it4	808.66608:3829 809.67074:2865 810.67541:993	59.05936:170 59.09925:9 59.18437:47 59.34358:22 97.02861:167 97.05587:15 125.87796:34 127.03961:189 127.06244:29 127.08681:10 159.10000:128 251.28536:18 262.25159:525 262.31891:15 262.99555:8 264.27063:155 264.90446:5 264.96222:16 280.25621:67 315.73299:7 331.92513:70 417.31510:59 435.27977:28 455.80536:20 511.35160:31 517.91090:43 524.32858:44 524.42356:11 571.50206:16 610.58856:406 610.79678:14…
384	808.663	24.617	C48H91NO9	O=C(NC(COC1OC(CO)C(O)C(O)C1O)C(O)C=CCCCCCCCCCCCCC)C(O)CCCCCCCCCCC=CCCCCCCCCCC	NA	HexCer 42:2;O3|HexCer 18:1;O2/24:1;O	[M+H-H2O]+	Annotated via MS2 searching of PIM MDAsEVs Samples in MSDIAL	0.46	TRUE	11.841	808.666	C48H91NO9	HexCer_HS	CXNUVUMLRJUUKW-UHFFFAOYSA-N	O=C(NC(COC1OC(CO)C(O)C(O)C1O)C(O)C=CCCCCCCCCCCCCC)C(O)CCCCCCCCCCC=CCCCCCCCCCC	410	FALSE	TRUE	TRUE	Normalized unit: Intensity; Annotation method: Msp20250805135626_NCDK_conventional_converted_dev_1	FALSE	FALSE	14061	0	0	0.92	0.678	0.795	0.884	5	2	2.443	1210.61	MDA_sEVS_PQC_it5	808.66290:3842 809.66757:1156 810.67224:939	57.52797:114 57.55092:12 69.06832:73 69.09222:8 69.25069:17 101.07855:166 102.12753:29 111.11534:88 115.62221:12 131.07071:51 184.07551:115 230.32735:7 243.16825:171 247.20541:134 247.24196:13 264.26754:294 282.27883:115 282.32325:10 297.17667:102 300.01426:30 309.02791:10 314.73787:7 321.02742:7 329.92033:16 340.80416:44 364.25974:76 364.35555:58 366.26151:87 370.43416:5 382.36775:33 423.12885:1…
385	809.649	25.804	C45H91N2O6P	O=C(NC(COP(=O)([O-])OCC[N+](C)(C)C)C(O)C=CCCCCCCC)CCCCCCCCCCCCCCCCCCCCCCCCCCC	NA	low score: SM 40:1;O2	[M+Na]+	Annotated via MS2 searching of PIM MDAsEVs Samples in MSDIAL	0.46	TRUE	12.194	809.651	C45H91N2O6P	SM	QHMKUNDEIJYLPC-UHFFFAOYSA-N	O=C(NC(COP(=O)([O-])OCC[N+](C)(C)C)C(O)C=CCCCCCCC)CCCCCCCCCCCCCCCCCCCCCCCCCCC	530	FALSE	TRUE	FALSE	Normalized unit: Intensity; Annotation method: Msp20250805135626_NCDK_conventional_converted_dev_1	FALSE	FALSE	14080	0	0	1	0.68	0.744	0.882	3	0.75	1.665	3977.86	MDA_sEVS_PQC_it4	809.65088:6105 810.65555:0 811.66021:0	59.06697:7 86.09780:145 88.31137:15 102.12580:485 102.17345:28 102.18707:7 102.30741:20 102.37262:58 147.26018:17 278.97596:76 347.90826:50 413.25613:101 478.13003:60 478.18264:6 517.88746:20 526.10706:133 526.18397:10 538.44716:19 553.53185:138 564.50617:165 564.60127:7 603.02883:47 624.94889:10 626.58761:225 626.66091:16 672.02218:36 676.47075:19 677.32045:9 750.57236:298 750.80164:24 751.42625…
386	810.6	22.498	C46H84NO8P	O=C(OCC(OC(=O)CCCCCCCC=CCC=CCCCCCC)COP(=O)([O-])OCC[N+](C)(C)C)CCCCCCCC=CCC=CCCCCCC	NA	PC 38:4	[M+H]+	Annotated via MS2 searching of PIM MDAsEVs Samples in MSDIAL	0.69	TRUE	9.564	810.601	C46H84NO8P	PC	TWXNOZDNXVHOLP-UHFFFAOYSA-N	O=C(OCC(OC(=O)CCCCCCCC=CCC=CCCCCCC)COP(=O)([O-])OCC[N+](C)(C)C)CCCCCCCC=CCC=CCCCCCC	420	FALSE	TRUE	TRUE	Normalized unit: Intensity; Annotation method: Msp20250805135626_NCDK_conventional_converted_dev_1	FALSE	FALSE	14104	0	0	1	0.898	0.865	0.851	2	1	1.885	86.51	MDA_sEVS_PQC_it1	810.60114:12510 811.60580:6991 812.61047:2065	60.08049:136 60.09530:22 76.26330:5 88.93079:199 88.97269:7 124.78312:7 127.46513:35 141.42876:11 182.80521:39 184.07331:5813 184.14355:93 184.24532:21 184.26343:28 184.29981:20 184.33164:30 184.35619:32 184.37526:14 184.53932:21 184.56762:31 184.80250:17 185.03180:22 187.04853:45 188.38330:8 215.40925:6 272.15452:23 309.20244:77 314.29095:13 388.69508:25 443.63957:27 524.36369:74 524.39026:42 52…
387	810.603	21.699	C46H84NO8P	O=C(OCC(OC(=O)CCCCCCCC=CCC=CCCCCCC)COP(=O)([O-])OCC[N+](C)(C)C)CCCCCCCC=CCC=CCCCCCC	NA	PC 38:4	[M+H]+	Annotated via MS2 searching of PIM MDAsEVs Samples in MSDIAL	0.23	TRUE	9.564	810.601	C46H84NO8P	PC	TWXNOZDNXVHOLP-UHFFFAOYSA-N	O=C(OCC(OC(=O)CCCCCCCC=CCC=CCCCCCC)COP(=O)([O-])OCC[N+](C)(C)C)CCCCCCCC=CCC=CCCCCCC	420	FALSE	TRUE	TRUE	Normalized unit: Intensity; Annotation method: Msp20250805135626_NCDK_conventional_converted_dev_1	FALSE	FALSE	14112	0	0	1	0.909	0.869	0.86	2	1	1.89	15.19	MDA_sEVS_PQC_it3	810.59998:2819 811.60464:1644 812.60931:845	74.09536:85 74.11344:13 91.44975:45 153.40090:35 166.70770:40 184.07404:1288 184.13711:27 184.21062:24 184.26683:16 184.40386:38 184.65626:12 185.52313:65 185.56959:18 276.98591:10 309.47312:11 325.65429:41 326.34739:16 407.93539:90 515.17023:44 529.34146:9 549.27156:34 635.26999:17 793.58431:97 810.28844:139 810.51135:5 810.60018:1101 810.75100:12 810.87902:34 811.02273:38 811.10956:34 811.19533…
388	810.683	24.776	C48H91NO8	O=C(NC(COC1OC(CO)C(O)C(O)C1O)C(O)C=CCCCCCCCCCCCCC)CCCCCCCCCCCCCC=CCCCCCCCC	NA	HexCer 42:2;O2|HexCer 18:1;O2/24:1	[M+H]+	Annotated via MS2 searching of PIM MDAsEVs Samples in MSDIAL	0.92	TRUE	12.228	810.682	C48H91NO8	HexCer_NS	WBOZIXHPUPAOIA-UHFFFAOYSA-N	O=C(NC(COC1OC(CO)C(O)C(O)C1O)C(O)C=CCCCCCCCCCCCCC)CCCCCCCCCCCCCC=CCCCCCCCC	410	FALSE	TRUE	TRUE	Normalized unit: Intensity; Annotation method: Msp20250805135626_NCDK_conventional_converted_dev_1	FALSE	FALSE	14120	0	0	1	0.698	0.856	0.78	4	2	2.452	3263.97	MDA_sEVS_PQC_it1	810.68213:112695 811.68680:61968 812.69146:19349	86.09614:98 86.12456:9 88.11197:398 88.43468:30 107.08405:34 127.03958:66 127.06116:9 127.07675:10 135.20385:15 149.04509:179 149.10503:9 159.11174:61 167.14153:62 184.07232:461 184.13311:17 184.16299:5 184.41753:31 184.62397:22 202.03116:36 211.83102:28 252.26813:260 252.51955:7 262.46357:31 263.20260:27 264.26829:3185 264.35473:55 264.40003:7 264.42253:15 264.48454:9 264.52999:16 264.56015:37 2…
389	810.684	33.315	C48H93NO9	O=C(OCC1OC(OCC(NC(=O)CCCCCCCCCCC)C(O)CCCCCCCCC)C(O)C(O)C1O)CCCCCCCCCCCCCCCCC	NA	low score: AHexCer 42:0;O2|AHexCer (O-18:0)12:0;O2/12:0	[M+H-H2O]+	Annotated via MS2 searching of PIM MDAsEVs Samples in MSDIAL	0.62	TRUE	13.281	810.682	C48H93NO9	AHexCer	VXJXPZCCESOYHL-UHFFFAOYSA-N	O=C(OCC1OC(OCC(NC(=O)CCCCCCCCCCC)C(O)CCCCCCCCC)C(O)C(O)C1O)CCCCCCCCCCCCCCCCC	530	FALSE	TRUE	FALSE	Normalized unit: Intensity; Annotation method: Msp20250805135626_NCDK_conventional_converted_dev_1	FALSE	FALSE	14121	0	0	0.97	0.42	1	0.673	1	0.17	1.186	51.52	MDA_sEVS_PQC_it4	810.68365:4022 811.68832:453 812.69299:0	111.40899:12 174.06065:6 254.55406:47 271.00832:19 278.16572:5 337.27111:110 634.71467:83 635.71424:21 696.90751:40 736.65422:10 792.66955:49 793.15208:12 810.27808:41 810.68494:1434 810.81960:25 810.93189:20 811.18349:34 811.22332:25 811.34160:12 811.38593:11 811.49429:18 811.67675:33 811.98178:16
390	810.754	27.702	C50H96O6	O=C(OCC(OC(=O)CCCCCCCCCCCCCCC)COC(=O)CCCCCCCCCCCCCCC)CCCCCCCCCCCCCC	NA	TG 47:0|TG 15:0_16:0_16:0	[M+NH4]+	Annotated via MS2 searching of PIM MDAsEVs Samples in MSDIAL	0.69	TRUE	14.502	810.755	C50H96O6	TG	BLIGKERFCBUUQF-UHFFFAOYSA-N	O=C(OCC(OC(=O)CCCCCCCCCCCCCCC)COC(=O)CCCCCCCCCCCCCCC)CCCCCCCCCCCCCC	410	FALSE	TRUE	TRUE	Normalized unit: Intensity; Annotation method: Msp20250805135626_NCDK_conventional_converted_dev_1	FALSE	FALSE	14125	0	0	1	0.61	0.654	0.919	2	2	2.45	1604.27	MDA_sEVS_PQC_it2	810.75446:5542 811.75912:3840 812.76379:2262	57.07080:132 59.05766:27 70.95601:6 71.08519:109 71.12507:5 86.09585:72 88.11226:205 88.38839:7 88.41316:82 102.12704:267 102.19412:5 103.12465:164 103.15604:8 109.10199:188 109.14041:13 184.07641:92 256.27611:30 285.82122:80 289.16223:23 311.92526:43 314.37132:34 314.38899:16 317.00659:10 385.67510:8 408.11256:37 451.22654:8 464.34341:31 518.76393:115 518.88695:11 523.47591:339 523.59268:6 524.4…
391	811.673	24.265	C47H91N2O6P	O=C(NC(COP(=O)([O-])OCC[N+](C)(C)C)C(O)C=CCCCCCCC)CCCCCCCCCCCCCCCCCC=CCC=CCCCCCCC	NA	SM 42:3;O2	[M+H]+	Annotated via MS2 searching of PIM MDAsEVs Samples in MSDIAL	0.92	TRUE	10.722	811.669	C47H91N2O6P	SM	OSQDHYJRSISFIL-UHFFFAOYSA-N	O=C(NC(COP(=O)([O-])OCC[N+](C)(C)C)C(O)C=CCCCCCCC)CCCCCCCCCCCCCCCCCC=CCC=CCCCCCCC	420	FALSE	TRUE	TRUE	Normalized unit: Intensity; Annotation method: Msp20250805135626_NCDK_conventional_converted_dev_1	FALSE	FALSE	14143	0	0	1	0.986	0.927	0.916	2	1	1.945	10620.4	MDA_sEVS_PQC_it1	811.66840:43996 812.67306:24910 813.67773:0	57.61984:24 58.06527:128 58.08317:13 58.56351:38 59.06130:27 59.22169:35 60.06447:138 60.08427:11 62.96455:49 85.93005:255 85.96144:23 86.09801:404 86.13790:16 86.14726:18 86.25964:25 94.59252:69 104.10561:249 104.14393:19 160.49801:71 182.59862:19 182.77746:17 184.07360:8852 184.15799:60 184.18260:23 184.20610:5 184.25270:72 184.27146:54 184.30506:45 184.33751:13 184.35629:28 184.37977:13 184.41…
392	812.544	17.081	C44H78NO10P	O=C(OCC(OC(=O)CCCCCCCC=CCC=CCCCCCC)COP(=O)(O)OCC(N)C(=O)O)CCCCCCCC=CCC=CCCCCCC	NA	PS 38:4	[M+H]+	Annotated via MS2 searching of PIM MDAsEVs Samples in MSDIAL	0.92	TRUE	8.813	812.544	C44H78NO10P	PS	XUVXVEINFBQTGC-UHFFFAOYSA-N	O=C(OCC(OC(=O)CCCCCCCC=CCC=CCCCCCC)COP(=O)(O)OCC(N)C(=O)O)CCCCCCCC=CCC=CCCCCCC	420	FALSE	TRUE	TRUE	Normalized unit: Intensity; Annotation method: Msp20250805135626_NCDK_conventional_converted_dev_1	FALSE	FALSE	14148	0	0	1	0.855	0.909	0.83	1	1	1.875	3262.88	MDA_sEVS_PQC_it1	812.54297:12079 813.54764:4520 814.55230:1932	67.18833:33 67.30208:31 85.09930:150 85.12910:7 88.03694:73 88.04694:39 88.11172:271 88.16160:10 95.08207:81 95.10285:20 95.29806:12 98.98399:124 109.10160:65 113.13201:113 113.18666:9 118.95001:5 133.10003:68 139.11338:162 139.15055:10 139.17574:11 145.10079:98 145.13291:12 145.16124:5 145.21688:15 145.27822:45 187.14788:127 203.17877:252 203.25338:6 213.18270:159 213.25383:9 243.22730:83 269.22…
393	812.616	23.933	C46H86NO8P	O=C(OCC(OC(=O)CCCCCCCCCCCCCCCCC=CCC=CCC=CCCCCCCC)COP(=O)([O-])OCC[N+](C)(C)C)CCCCC	NA	PC 38:3	[M+H]+	Annotated via MS2 searching of PIM MDAsEVs Samples in MSDIAL	0.31	TRUE	10.314	812.616	C46H86NO8P	PC	RSFPKBHSGZGCAF-UHFFFAOYSA-N	O=C(OCC(OC(=O)CCCCCCCCCCCCCCCCC=CCC=CCC=CCCCCCCC)COP(=O)([O-])OCC[N+](C)(C)C)CCCCC	420	FALSE	TRUE	TRUE	Normalized unit: Intensity; Annotation method: Msp20250805135626_NCDK_conventional_converted_dev_1	FALSE	FALSE	14152	0	0	1	0.883	0.897	0.803	2	1	1.868	79.88	MDA_sEVS_PQC_it2	812.61615:9215 813.62082:4158 814.62549:1382	59.22994:8 86.09526:84 179.78327:45 182.75913:53 184.07267:3117 184.13542:54 184.16849:10 184.20094:69 184.24626:24 184.34690:43 184.36458:26 184.45275:34 184.54105:15 184.62868:33 184.64748:63 184.74054:11 186.26711:12 294.94642:40 341.20045:26 361.22492:51 374.30440:28 445.37420:5 517.05754:64 517.07821:34 525.46174:11 527.41370:14 617.28602:5 624.86492:58 636.34253:12 636.77818:41 636.83976:5 …
394	812.698	25.13	C48H93NO8	O=C(NC(COC1OC(CO)C(O)C(O)C1O)C(O)C=CCCCCCCCCCCCCC)CCCCCCCCCCCCCCCCCCCCCCC	NA	HexCer 42:1;O2|HexCer 18:1;O2/24:0	[M+H]+	Annotated via MS2 searching of PIM MDAsEVs Samples in MSDIAL	1	TRUE	13.022	812.697	C48H93NO8	HexCer_NS	POQRWMRXUOPCLD-UHFFFAOYSA-N	O=C(NC(COC1OC(CO)C(O)C(O)C1O)C(O)C=CCCCCCCCCCCCCC)CCCCCCCCCCCCCCCCCCCCCCC	410	FALSE	TRUE	TRUE	Normalized unit: Intensity; Annotation method: Msp20250805135626_NCDK_conventional_converted_dev_1	FALSE	FALSE	14160	0	0	0.99	0.691	0.857	0.773	4	2	2.443	112333	MDA_sEVS_PQC_it1	812.69861:579872 813.70328:303532 814.70794:83275	60.04272:261 60.08046:10 71.06999:89 88.24928:26 88.26277:5 96.08751:189 96.14388:6 102.12573:270 102.33357:8 107.08097:100 107.11850:5 109.09935:110 112.84406:32 123.67711:79 184.07253:664 184.21517:20 184.25759:42 184.41768:34 185.07298:49 186.58372:6 227.34309:15 247.37454:16 247.80981:8 252.26780:554 252.34887:8 252.98181:189 254.96417:94 254.99715:6 263.83208:5 264.26850:3781 264.46713:13 26…
395	813.687	25.672	C47H93N2O6P	O=C(NC(COP(=O)([O-])OCC[N+](C)(C)C)C(O)C=CCCCCCCC)CCCCCCCCCCCCCCCCCCCC=CCCCCCCCC	NA	SM 42:2;O2	[M+H]+	Annotated via MS2 searching of PIM MDAsEVs Samples in MSDIAL	0.92	TRUE	12.174	813.684	C47H93N2O6P	SM	OQOXDFBSXXNVGR-UHFFFAOYSA-N	O=C(NC(COP(=O)([O-])OCC[N+](C)(C)C)C(O)C=CCCCCCCC)CCCCCCCCCCCCCCCCCCCC=CCCCCCCCC	420	FALSE	TRUE	TRUE	Normalized unit: Intensity; Annotation method: Msp20250805135626_NCDK_conventional_converted_dev_1	FALSE	FALSE	14181	0	0	1	0.975	0.915	0.905	2	1	1.934	5677.8	MDA_sEVS_PQC_it1	813.68500:146513 814.68967:79572 815.69433:24621	60.07965:72 74.09609:153 84.54962:13 86.09635:486 86.12070:36 86.14706:15 87.07074:28 124.99935:117 168.57390:216 168.64692:8 168.66493:10 168.68290:6 178.81646:20 182.88940:10 184.03194:93 184.07301:12111 184.14197:263 184.17724:76 184.21712:46 184.23539:116 184.27183:51 184.29829:33 184.32844:57 184.36086:31 184.37401:124 184.42520:80 184.46659:50 184.52995:52 184.57965:30 184.59345:25 184.6272…
396	814.56	17.983	C44H80NO10P	O=C(OCC(OC(=O)CCCCCCCCCCCCCCCCC=CCC=CCC=CCCCCCCC)COP(=O)(O)OCC(N)C(=O)O)CCCCC	NA	PS 38:3	[M+H]+	Annotated via MS2 searching of PIM MDAsEVs Samples in MSDIAL	0.92	TRUE	8.692	814.559	C44H80NO10P	PS	QCMRYTSZRHTPHW-UHFFFAOYSA-N	O=C(OCC(OC(=O)CCCCCCCCCCCCCCCCC=CCC=CCC=CCCCCCCC)COP(=O)(O)OCC(N)C(=O)O)CCCCC	420	FALSE	TRUE	TRUE	Normalized unit: Intensity; Annotation method: Msp20250805135626_NCDK_conventional_converted_dev_1	FALSE	FALSE	14187	0	0	0.99	0.898	0.938	0.825	1	1	1.883	3012.09	MDA_sEVS_PQC_it2	814.55792:14310 815.56259:7468 816.56726:2083	106.58952:6 125.87076:6 184.07139:158 270.31701:34 298.87465:12 314.29470:77 345.27743:162 376.28305:39 383.05936:8 436.70257:10 462.81572:24 487.03524:52 487.07026:7 545.54796:9 548.28180:55 604.47378:5 621.78127:13 625.08525:11 629.55289:2093 629.67992:73 629.79048:41 629.82513:36 629.92021:24 629.96485:43 630.04220:35 630.10289:27 630.15932:14 630.31995:9 630.55132:184 630.62601:28 630.74544:1…
397	814.56	18.751	C44H80NO10P	O=C(OCC(OC(=O)CCCCCCCCCCCCCCCCC=CCC=CCC=CCCCCCCC)COP(=O)(O)OCC(N)C(=O)O)CCCCC	NA	PS 38:3	[M+H]+	Annotated via MS2 searching of PIM MDAsEVs Samples in MSDIAL	0.54	TRUE	8.692	814.559	C44H80NO10P	PS	QCMRYTSZRHTPHW-UHFFFAOYSA-N	O=C(OCC(OC(=O)CCCCCCCCCCCCCCCCC=CCC=CCC=CCCCCCCC)COP(=O)(O)OCC(N)C(=O)O)CCCCC	420	FALSE	TRUE	TRUE	Normalized unit: Intensity; Annotation method: Msp20250805135626_NCDK_conventional_converted_dev_1	FALSE	FALSE	14189	0	0	1	0.779	0.841	0.825	1	1	1.841	1212.93	MDA_sEVS_PQC_it4	814.56006:3970 815.56473:1386 816.56939:440	57.17996:13 59.94510:6 82.20910:15 106.05068:31 109.09923:99 109.12562:9 127.10749:75 127.13499:12 184.07078:201 250.46821:14 271.24940:26 341.30185:195 458.40117:78 462.37823:9 482.06677:18 501.03417:94 548.29077:66 550.48338:100 575.05823:58 629.55176:1914 629.65071:37 629.68704:12 629.77352:36 629.83427:30 629.91311:34 629.99853:33 630.09033:32 630.20854:14 630.35513:19 630.44191:7 630.55475:1…
398	815.567	26.819	C47H79N2O7P	O=C(NC(COP(=O)([O-])OCC[N+](C)(C)C)C(O)C(O)C=CCCC=CCCC=CCC)CCCCCCC=CCC=CCC=CCC=CCC=CCC=CCC	NA	SM 42:9;O3	[M+H]+	Annotated via MS2 searching of PIM MDAsEVs Samples in MSDIAL	1	TRUE	8.123	815.57	C47H79N2O7P	SM	SSLSPHCMIZNMJK-UHFFFAOYSA-N	O=C(NC(COP(=O)([O-])OCC[N+](C)(C)C)C(O)C(O)C=CCCC=CCCC=CCC)CCCCCCC=CCC=CCC=CCC=CCC=CCC=CCC	420	FALSE	TRUE	TRUE	Normalized unit: Intensity; Annotation method: Msp20250805135626_NCDK_conventional_converted_dev_1	FALSE	FALSE	14220	0	0	1	0.708	0.725	0.782	2	2	2.427	690.21	MDA_sEVS_PQC_it5	815.56934:5764 816.57400:1941 817.57867:0	50.45563:77 52.07629:80 59.05847:177 86.44027:9 88.11179:98 88.22023:24 136.06132:152 155.08674:125 155.12355:10 182.94279:9 184.07196:3524 184.13306:47 184.19499:19 184.24431:6 184.28579:19 184.35048:38 184.40779:21 184.45939:11 184.79457:10 184.86507:19 185.07669:396 185.11674:31 185.14578:8 185.32934:26 186.07796:205 274.32077:15 307.29739:82 307.33568:14 336.01967:83 361.06785:62 364.05340:11…
399	815.701	27.674	C47H95N2O6P	O=C(NC(COP(=O)([O-])OCC[N+](C)(C)C)C(O)C=CCCCCCCC)CCCCCCCCCCCCCCCCCCCCCCCCCCCCC	NA	SM 42:1;O2	[M+H]+	Annotated via MS2 searching of PIM MDAsEVs Samples in MSDIAL	0.62	TRUE	13.07	815.7	C47H95N2O6P	SM	SJKQWVPGRUTFNL-UHFFFAOYSA-N	O=C(NC(COP(=O)([O-])OCC[N+](C)(C)C)C(O)C=CCCCCCCC)CCCCCCCCCCCCCCCCCCCCCCCCCCCCC	420	FALSE	TRUE	TRUE	Normalized unit: Intensity; Annotation method: Msp20250805135626_NCDK_conventional_converted_dev_1	FALSE	FALSE	14237	0	0	0.99	0.973	0.913	0.903	2	1	1.93	1531.15	MDA_sEVS_PQC_it1	815.70105:144079 816.70572:79364 817.71039:23478	60.07866:207 60.10940:8 60.12204:6 80.97384:114 86.09624:516 86.14058:12 86.15984:12 88.11026:107 98.98219:126 99.00995:12 99.24562:35 124.99607:62 131.91911:10 138.17870:64 182.72118:56 184.07379:13815 184.16210:135 184.21605:42 184.24500:67 184.29167:91 184.35311:129 184.42185:99 184.43406:83 184.48648:89 184.52648:69 184.66707:53 184.68994:79 184.71810:21 184.79064:17 184.82590:22 184.87362:37…
400	816.573	19.745	C44H82NO10P	O=C(OCC(OC(=O)CCCCCCCC=CCCCCCCCCC)COP(=O)(O)OCC(N)C(=O)O)CCCCCCCC=CCCCCCCCCC	NA	PS 38:2	[M+H]+	Annotated via MS2 searching of PIM MDAsEVs Samples in MSDIAL	0.62	TRUE	9.199	816.575	C44H82NO10P	PS	KGVGBZDHMRHXJU-UHFFFAOYSA-N	O=C(OCC(OC(=O)CCCCCCCC=CCCCCCCCCC)COP(=O)(O)OCC(N)C(=O)O)CCCCCCCC=CCCCCCCCCC	420	FALSE	TRUE	TRUE	Normalized unit: Intensity; Annotation method: Msp20250805135626_NCDK_conventional_converted_dev_1	FALSE	FALSE	14246	0	0	0.96	0.905	0.938	0.831	1	1	1.873	825.35	MDA_sEVS_PQC_it2	816.57727:7185 817.58194:2772 818.58661:1275	99.11334:103 137.62180:49 144.18098:6 179.00053:132 182.70682:12 184.07171:314 184.13059:5 186.07570:186 196.03639:30 256.26401:176 256.34455:8 314.29402:33 339.28703:8 342.00003:9 347.29079:97 348.03085:8 348.89412:15 367.38391:49 378.29666:102 445.26459:8 564.03806:31 566.84191:46 626.74745:18 626.83609:6 631.29235:22 631.56652:5025 631.68308:59 631.76885:22 631.87405:60 631.94912:14 632.01375:…
401	818.591	21.658	C44H84NO10P	O=C(OCC(OC(=O)CCCCCCCCCCCCCCCCCCCCC=CCCCCCCCCCC)COP(=O)(O)OCC(N)C(=O)O)CCCC	NA	PS 38:1	[M+H]+	Annotated via MS2 searching of PIM MDAsEVs Samples in MSDIAL	0.69	TRUE	9.739	818.591	C44H84NO10P	PS	PZXSTCXRCXYVOE-UHFFFAOYSA-N	O=C(OCC(OC(=O)CCCCCCCCCCCCCCCCCCCCC=CCCCCCCCCCC)COP(=O)(O)OCC(N)C(=O)O)CCCC	420	FALSE	TRUE	TRUE	Normalized unit: Intensity; Annotation method: Msp20250805135626_NCDK_conventional_converted_dev_1	FALSE	FALSE	14303	0	0	1	0.898	0.938	0.825	1	1	1.89	148.15	MDA_sEVS_PQC_it1	818.59088:11778 819.59555:6847 820.60022:2303	88.31092:13 90.70581:5 97.25606:12 97.50841:25 106.04897:40 121.09898:140 155.82900:7 161.27436:22 184.07512:188 184.23866:27 185.61680:23 221.14935:79 265.25427:83 313.52504:28 314.49320:8 328.27580:95 328.31809:10 339.28756:347 342.52799:26 354.36355:57 369.44764:18 413.36934:25 419.41352:42 459.22253:90 468.24181:6 485.30683:5 506.28719:65 506.75764:46 524.30146:31 524.76195:15 536.33485:10 55…
402	820.742	27.131	C51H94O6	O=C(OCC(OC(=O)CCCCCCCC=CCCCCCC)COC(=O)CCCCCCCCCCCCC)CCCCCCCC=CCCCCCCCC	NA	TG 48:2|TG 14:0_16:1_18:1	[M+NH4]+	Annotated via MS2 searching of PIM MDAsEVs Samples in MSDIAL	0.92	TRUE	14.009	820.739	C51H94O6	TG	QABWZGMVIDDGGI-UHFFFAOYSA-N	O=C(OCC(OC(=O)CCCCCCCC=CCCCCCC)COC(=O)CCCCCCCCCCCCC)CCCCCCCC=CCCCCCCCC	410	FALSE	TRUE	TRUE	Normalized unit: Intensity; Annotation method: Msp20250805135626_NCDK_conventional_converted_dev_1	FALSE	FALSE	14378	0	0	1	0.727	0.736	0.876	4	2	2.472	6063.18	MDA_sEVS_PQC_it1	820.73969:8324 821.74435:3737 822.74902:2142	59.05982:84 81.20649:13 87.26443:25 88.11135:55 88.29183:32 88.33181:18 88.44773:59 88.72884:22 94.19187:10 95.08450:179 95.10589:23 95.12256:11 102.12577:220 102.16615:13 102.34450:15 122.79389:43 124.72326:68 132.13365:167 132.17927:9 225.53500:54 237.22264:519 237.29744:10 237.38770:9 237.74498:6 238.89746:162 238.98193:10 265.24468:112 265.27733:21 279.85873:5 285.24182:86 311.61241:17 313.27…
403	822.656	24.516	null	null	NA	RIKEN P-VS1 ID-12296 from Mouse_Brain_WT_N_F1DHA	[M+H]+	Annotated via MS2 searching of PIM MDAsEVs Samples in MSDIAL	0.46	TRUE	12.17	822.651	null	Unknown	null	null	430	FALSE	TRUE	TRUE	Normalized unit: Intensity; Annotation method: Msp20250805135626_NCDK_conventional_converted_dev_1	FALSE	FALSE	14401	0	0	0.84	0.629	0.71	0.857	1	0.33	1.16	4858.31	MDA_sEVS_PQC_it2	822.65564:7375 823.66031:3329 824.66498:1505	59.06004:398 71.08423:138 88.63977:7 93.54726:33 93.59745:32 93.61763:6 124.99690:103 184.07298:2911 184.18239:31 184.19669:25 184.23404:5 184.25780:32 184.41328:17 184.60241:29 184.76845:14 185.02818:26 185.17404:11 186.03158:13 239.12118:116 239.17783:10 239.21877:5 259.20622:48 263.69219:41 283.19599:214 342.30967:39 392.62000:18 395.08270:20 395.12513:5 397.15950:84 397.31108:7 397.60592:22 4…
404	822.755	27.521	C51H96O6	O=C(OCC(OC(=O)CCCCCCCCCCCCCCC)COC(=O)CCCCCCCCCCCCCCC)CCCCCCCC=CCCCCCC	NA	TG 48:1|TG 16:0_16:0_16:1	[M+NH4]+	Annotated via MS2 searching of PIM MDAsEVs Samples in MSDIAL	0.92	TRUE	14.374	822.755	C51H96O6	TG	FEKLSEFRUGWUOS-UHFFFAOYSA-N	O=C(OCC(OC(=O)CCCCCCCCCCCCCCC)COC(=O)CCCCCCCCCCCCCCC)CCCCCCCC=CCCCCCC	410	FALSE	TRUE	TRUE	Normalized unit: Intensity; Annotation method: Msp20250805135626_NCDK_conventional_converted_dev_1	FALSE	FALSE	14405	0	0	1	0.553	0.649	0.895	3	2	2.427	7378.91	MDA_sEVS_PQC_it3	822.75433:13715 823.75900:7875 824.76367:3620	88.11381:207 88.15253:13 88.17212:8 88.38430:102 89.06034:90 90.76871:28 95.08389:95 102.12802:534 102.19062:7 104.99234:65 111.93183:7 123.11497:102 123.16253:7 165.59912:70 165.65570:5 184.07544:293 184.14406:11 184.65928:39 237.21721:22 239.23779:262 239.29335:22 239.45953:13 283.86874:11 371.86494:21 523.47221:361 523.55311:13 523.63225:31 524.47529:38 537.47644:44 549.29443:30 549.48976:718 …
405	823.667	26.854	null	null	NA	RIKEN P-VS1 ID-12336 from Mouse_Brain_WT_N_F1AA	[M+H]+	Annotated via MS2 searching of PIM MDAsEVs Samples in MSDIAL	0.31	TRUE	13.33	823.659	null	Unknown	null	null	430	FALSE	TRUE	TRUE	Normalized unit: Intensity; Annotation method: Msp20250805135626_NCDK_conventional_converted_dev_1	FALSE	FALSE	14422	0	0	0.68	0.739	0.72	0.858	1	0.5	1.207	1392.8	MDA_sEVS_PQC_it3	823.66614:2393 824.67081:2253 825.67547:0	53.93225:7 59.13398:11 88.11108:124 88.15555:5 89.28209:16 102.12585:232 102.16261:18 102.17307:15 221.69732:19 236.35473:15 295.53782:6 319.83960:27 330.16474:21 338.71364:8 369.03702:43 441.72898:7 552.12688:18 569.09453:36 627.52888:58 640.59572:65 660.92542:15 690.45276:5 736.64265:9 752.33757:26 764.60269:107 765.55148:43 765.60282:41 780.08203:19 780.84455:33 807.60671:121 807.71323:5 822.8…
406	824.773	27.996	C51H98O6	O=C(OCC(OC(=O)CCCCCCCCCCCCCCC)COC(=O)CCCCCCCCCCCCCCC)CCCCCCCCCCCCCCC	NA	TG 48:0|TG 16:0_16:0_16:0	[M+NH4]+	Annotated via MS2 searching of PIM MDAsEVs Samples in MSDIAL	1	TRUE	14.64	824.77	C51H98O6	TG	PVNIQBQSYATKKL-UHFFFAOYSA-N	O=C(OCC(OC(=O)CCCCCCCCCCCCCCC)COC(=O)CCCCCCCCCCCCCCC)CCCCCCCCCCCCCCC	410	FALSE	TRUE	TRUE	Normalized unit: Intensity; Annotation method: Msp20250805135626_NCDK_conventional_converted_dev_1	FALSE	FALSE	14448	0	0	1	0.932	0.938	0.848	1	2	2.55	10925.3	MDA_sEVS_PQC_it1	824.77057:51209 825.77524:28637 826.77990:9165	53.05212:9 59.24219:23 71.08352:251 71.13037:8 75.15894:7 76.05306:12 88.10877:146 102.12732:309 102.16348:15 125.12948:210 125.18668:10 127.14811:101 127.17392:16 137.12894:61 137.14994:12 184.07032:57 184.08383:17 189.62884:11 192.28350:15 233.47745:16 239.23650:76 255.61729:6 290.69348:17 473.33133:48 473.37213:6 523.47191:349 523.58462:5 547.35883:10 547.53685:14 547.90114:30 551.44465:29 551…
407	827.702	26.609	C48H95N2O6P	O=C(NC(COP(=O)([O-])OCC[N+](C)(C)C)C(O)C=CCCCCCCC)CCCCCCCCCCCCCCCCCCC=CCCCCCCCCCC	NA	SM 43:2;O2	[M+H]+	Annotated via MS2 searching of PIM MDAsEVs Samples in MSDIAL	0.38	TRUE	12.985	827.7	C48H95N2O6P	SM	VKNUJKMHSZNGMX-UHFFFAOYSA-N	O=C(NC(COP(=O)([O-])OCC[N+](C)(C)C)C(O)C=CCCCCCCC)CCCCCCCCCCCCCCCCCCC=CCCCCCCCCCC	420	FALSE	TRUE	TRUE	Normalized unit: Intensity; Annotation method: Msp20250805135626_NCDK_conventional_converted_dev_1	FALSE	FALSE	14496	0	0	1	0.986	0.928	0.917	2	1	1.944	2563.77	MDA_sEVS_PQC_it3	827.70081:3912 828.70547:1874 829.71014:663	60.08018:168 60.11202:7 65.28292:10 88.11153:159 88.13095:36 132.13650:116 168.03798:9 184.07253:2827 184.15826:14 184.46885:14 184.67100:50 306.12449:91 367.29833:46 385.94062:22 612.63364:54 629.65879:65 629.69555:15 645.84425:43 645.87876:13 734.41349:24 740.44279:52 740.53688:5 740.71968:26 743.57124:21 766.56136:81 827.54112:50 827.69790:1030 827.83409:70 828.03892:16 828.11892:25 828.25482:…
408	827.708	27.507	C51H96O6	O=C(OCC(OC(=O)CCCC)COC(=O)CCCCCCCCCCCCCCCCCCCCCCCCCC=CCCCCCCCCCC)CCCC	NA	low score: TG 48:1|TG 5:0_5:0_38:1	[M+Na]+	Annotated via MS2 searching of PIM MDAsEVs Samples in MSDIAL	0.54	TRUE	14.414	827.71	C51H96O6	TG	FXWIKYVRSATRKG-UHFFFAOYSA-N	O=C(OCC(OC(=O)CCCC)COC(=O)CCCCCCCCCCCCCCCCCCCCCCCCCC=CCCCCCCCCCC)CCCC	530	FALSE	TRUE	FALSE	Normalized unit: Intensity; Annotation method: Msp20250805135626_NCDK_conventional_converted_dev_1	FALSE	FALSE	14497	0	0	0.94	0.54	0.728	0.841	1	0.33	1.317	718.64	MDA_sEVS_PQC_it3	827.71277:2301 828.71744:0 829.72210:0	88.11238:489 88.16160:20 102.12941:59 165.92803:31 184.07329:1665 184.12697:38 184.17733:18 184.21812:58 184.40599:14 185.25323:5 246.90175:9 337.10566:19 485.84003:5 495.15594:63 501.25943:35 518.65163:15 518.68148:7 523.46399:53 523.50575:12 527.51086:94 527.55754:8 538.52711:9 568.30053:5 612.37271:14 657.73567:13 713.63348:19 723.64678:9 740.57452:139 741.10216:10 741.60264:48 768.58758:47 77…
409	828.693	25.007	C48H93NO9	O=C(NC(COC1OC(CO)C(O)C(O)C1O)C(O)C=CCCCCCCCCCCCCC)C(O)CCCCCCCCCCCCCCCCCCCCCC	NA	HexCer 42:1;O3	[M+H]+	Annotated via MS2 searching of PIM MDAsEVs Samples in MSDIAL	0.92	TRUE	13.006	828.692	C48H93NO9	HexCer_HS	ZXWQZGROTQMXME-UHFFFAOYSA-N	O=C(NC(COC1OC(CO)C(O)C(O)C1O)C(O)C=CCCCCCCCCCCCCC)C(O)CCCCCCCCCCCCCCCCCCCCCC	420	FALSE	TRUE	TRUE	Normalized unit: Intensity; Annotation method: Msp20250805135626_NCDK_conventional_converted_dev_1	FALSE	FALSE	14516	0	0	1	0.84	0.982	0.885	4	1	1.912	4607.58	MDA_sEVS_PQC_it1	828.69196:47919 829.69662:25157 830.70129:12665	88.11003:50 102.12679:22 126.08056:8 146.94355:9 151.14880:78 184.07308:293 184.14033:8 195.65768:24 196.10745:114 196.14152:14 252.27161:77 264.26940:964 264.35806:6 264.45088:14 264.84999:6 265.55960:10 266.27741:34 282.27821:67 314.30850:56 314.89403:10 315.30930:71 315.34634:14 366.37185:56 391.39483:45 391.66125:33 396.37862:25 428.49372:5 462.41130:82 508.86813:32 577.52214:41 591.45926:14 …
410	829.8	27.472	C51H89D7O6	C(OC(=O)CCCCCCCCCCCCCC)[C@](OC(CCCCCCC/C=C\CCCCCC([2H])([2H])C([2H])([2H])C([2H])([2H])[2H])=O)COC(CCCCCCCCCCCCCC)=O	NA	TG 48:1(d7)|TG 15:0_18:1(d7)_15:0	[M+NH4]+	Annotated via MS2 searching of PIM MDAsEVs Samples in MSDIAL	1	TRUE	14.216	829.799	C51H89[2H]7O6	TG	YUNYDLOKHYJQAT-OTEPLKBXSA-N	C(OC(=O)CCCCCCCCCCCCCC)[C@](OC(CCCCCCC/C=C\CCCCCC([2H])([2H])C([2H])([2H])C([2H])([2H])[2H])=O)COC(CCCCCCCCCCCCCC)=O	430	FALSE	TRUE	TRUE	Normalized unit: Intensity; Annotation method: Msp20250805135626_NCDK_conventional_converted_dev_1	FALSE	FALSE	14538	0	0	1	0.924	0.928	0.91	3	0.38	1.527	76341.7	MDA_sEVS_PQC_it2	829.79913:287952 830.80380:157874 831.80847:46128	63.05028:7 67.05306:158 67.07505:16 71.08453:179 71.10795:17 72.06948:8 83.08558:122 83.11946:10 86.09745:252 86.14742:8 88.11047:144 88.42487:27 95.08644:159 102.12428:52 102.40056:18 102.83849:10 109.10078:129 110.10716:155 110.42599:30 118.26835:12 121.26959:9 123.11344:53 134.11354:134 151.57668:30 184.07608:417 184.14019:8 184.26192:22 184.36702:22 184.98604:143 185.02785:12 186.18723:10 225…
411	830.664	26.371	C47H92NO8P	O=C(OCC(OC(=O)CCCCCCCCCCCCCCCCCCCCCCCCC=CCCCCCCCCCC)COP(=O)(O)OCCN)CCCC	NA	PE 42:1	[M+H]+	Annotated via MS2 searching of PIM MDAsEVs Samples in MSDIAL	0.62	TRUE	13.031	830.663	C47H92NO8P	PE	OGIUJFOASVPKBW-UHFFFAOYSA-N	O=C(OCC(OC(=O)CCCCCCCCCCCCCCCCCCCCCCCCC=CCCCCCCCCCC)COP(=O)(O)OCCN)CCCC	420	FALSE	TRUE	TRUE	Normalized unit: Intensity; Annotation method: Msp20250805135626_NCDK_conventional_converted_dev_1	FALSE	FALSE	14555	0	0	1	0.949	0.859	0.842	2	1	1.889	3981.32	MDA_sEVS_PQC_it1	830.66254:9171 831.66720:5358 832.67187:1845	57.06950:171 57.10220:10 59.05936:131 74.09320:80 74.12211:9 74.84439:6 88.11132:175 88.14852:12 88.15825:8 97.10250:22 97.30027:5 102.12739:193 102.16844:14 102.18361:6 117.11389:141 117.16141:13 124.62341:10 137.16759:5 139.29408:7 168.31055:19 184.07202:41 184.10265:9 184.35183:33 184.45005:7 184.55413:5 247.94613:6 265.24822:67 266.25893:26 274.53285:15 308.86382:6 321.57362:9 336.32649:18 33…
412	832.856	29.057	C55H111NO4	O=C(NC(CO)C(O)CCCCCCCCCCCCCC)C(O)CCCCCCCCCCCCCCCCCCCCCCCCCCCCCCCCCCCC	NA	low score: Cer 55:0;O3|Cer 17:0;O2/38:0;O	[M+H-H2O]+	Annotated via MS2 searching of PIM MDAsEVs Samples in MSDIAL	0.77	TRUE	13.813	832.848	C55H111NO4	Cer_HDS	HZSSTKWKHZDKHG-UHFFFAOYSA-N	O=C(NC(CO)C(O)CCCCCCCCCCCCCC)C(O)CCCCCCCCCCCCCCCCCCCCCCCCCCCCCCCCCCCC	530	FALSE	TRUE	FALSE	Normalized unit: Intensity; Annotation method: Msp20250805135626_NCDK_conventional_converted_dev_1	FALSE	FALSE	14607	0	0	0.86	0.32	0.702	0.808	1	0.25	1.157	923.93	MDA_sEVS_PQC_it3	832.85254:2122 833.85721:0 834.86187:0	57.06813:157 57.08577:21 59.05998:133 88.11247:518 88.15180:18 102.12776:672 116.34551:13 184.07378:418 189.37181:15 206.88783:64 206.91321:17 270.31583:108 290.11626:26 295.20655:62 361.26019:13 371.14276:40 442.43075:30 442.80098:22 461.90399:153 461.97842:7 565.62522:20 574.55198:52 574.61654:5 629.06496:32 686.95027:10 695.88213:15 698.19069:74 698.27112:9 728.49232:7 729.18224:54 729.30463:5…
413	834.601	21.829	C48H84NO8P	O=C(OCC(OC(=O)CCCCCCCCCC=CCC=CCC=CCC)COP(=O)([O-])OCC[N+](C)(C)C)CCCCCCCCCC=CCC=CCC=CCC	NA	PC 40:6	[M+H]+	Annotated via MS2 searching of PIM MDAsEVs Samples in MSDIAL	0.38	TRUE	9.287	834.601	C48H84NO8P	PC	SUSAZHLUBGMSDJ-UHFFFAOYSA-N	O=C(OCC(OC(=O)CCCCCCCCCC=CCC=CCC=CCC)COP(=O)([O-])OCC[N+](C)(C)C)CCCCCCCCCC=CCC=CCC=CCC	420	FALSE	TRUE	TRUE	Normalized unit: Intensity; Annotation method: Msp20250805135626_NCDK_conventional_converted_dev_1	FALSE	FALSE	14635	0	0	0.99	0.872	0.837	0.866	2	1	1.875	32.9	MDA_sEVS_PQC_it3	834.60193:2562 835.60660:1690 836.61126:874	67.68273:14 98.98297:144 124.40468:10 125.37560:20 182.88498:16 184.07253:1268 184.14476:31 184.22664:6 184.76711:19 264.31612:32 264.33673:13 299.40714:6 371.09266:70 408.84010:8 427.44360:16 438.38152:47 438.40326:17 513.22287:90 539.17799:28 539.20162:19 548.35466:38 689.65327:5 759.00167:8 764.47954:20 816.47930:22 817.57987:32 834.60268:942 834.81754:17 834.84630:14 834.95631:53 835.03616:5 …
414	834.68	25.129	C50H93NO9	O=C(OCC1OC(OCC(NC(=O)CCCCCCCCCCCCC)C(O)C=CCCC=CCCC)C(O)C(O)C1O)CCCCCCCCCCCCCCCCC	NA	low score: AHexCer 44:2;O2|AHexCer (O-18:0)12:2;O2/14:0	[M+H-H2O]+	Annotated via MS2 searching of PIM MDAsEVs Samples in MSDIAL	0.92	TRUE	12.975	834.682	C50H93NO9	AHexCer	YQVTXBPBAWOXQL-UHFFFAOYSA-N	O=C(OCC1OC(OCC(NC(=O)CCCCCCCCCCCCC)C(O)C=CCCC=CCCC)C(O)C(O)C1O)CCCCCCCCCCCCCCCCC	530	FALSE	TRUE	FALSE	Normalized unit: Intensity; Annotation method: Msp20250805135626_NCDK_conventional_converted_dev_1	FALSE	FALSE	14646	0	0	0.98	0.42	1	0.678	1	0.17	1.19	10370.9	MDA_sEVS_PQC_it1	834.67987:38590 835.68454:20560 836.68921:6787	59.60019:30 65.63261:38 65.64102:5 102.12593:53 103.85064:11 165.07490:256 165.14492:11 216.21189:48 221.08302:49 281.50277:14 283.04552:162 324.28934:50 341.02140:139 341.09136:7 344.04253:7 356.06431:102 356.48192:11 357.37741:42 431.09027:82 431.13219:10 472.85510:7 503.08905:73 526.01692:5 579.12697:34 594.60317:121 595.61006:91 596.48619:72 649.30426:72 654.62038:47 747.47911:52 747.62470:34…
415	834.76	27.432	C52H96O6	O=C(OCC(OC(=O)CCCCCCCC=CCCCCCC)COC(=O)CCCCCCCCCCCCCCC)CCCCCCCC=CCCCCCCC	NA	TG 49:2|TG 16:0_16:1_17:1	[M+NH4]+	Annotated via MS2 searching of PIM MDAsEVs Samples in MSDIAL	1	TRUE	14.246	834.755	C52H96O6	TG	UNLQNCABWOVYJJ-UHFFFAOYSA-N	O=C(OCC(OC(=O)CCCCCCCC=CCCCCCC)COC(=O)CCCCCCCCCCCCCCC)CCCCCCCC=CCCCCCCC	410	FALSE	TRUE	TRUE	Normalized unit: Intensity; Annotation method: Msp20250805135626_NCDK_conventional_converted_dev_1	FALSE	FALSE	14650	0	0	1	0.652	0.667	0.724	4	2	2.377	8562.05	MDA_sEVS_PQC_it1	834.75397:36834 835.75864:21951 836.76330:7434	77.97613:6 81.06905:86 83.93254:8 88.11082:489 88.16054:7 88.33747:16 88.40533:9 102.12752:265 102.15562:49 102.17888:18 102.40066:9 132.07596:5 240.23460:38 256.25371:83 256.46624:25 271.27076:13 285.23582:16 299.25542:147 299.33557:7 313.27367:73 313.82522:21 319.85163:33 339.29524:24 340.50958:18 366.16636:126 366.24096:8 374.45011:39 378.76546:5 395.88178:6 503.53072:7 509.45408:31 520.74073:…
416	835.667	25.776	C47H93N2O6P	O=C(NC(COP(=O)([O-])OCC[N+](C)(C)C)C(O)C=CCCCCCCC)CCCCCCCCCCCCCCCCCCCC=CCCCCCCCC	NA	low score: SM 42:2;O2	[M+Na]+	Annotated via MS2 searching of PIM MDAsEVs Samples in MSDIAL	0.46	TRUE	12.174	835.666	C47H93N2O6P	SM	OQOXDFBSXXNVGR-UHFFFAOYSA-N	O=C(NC(COP(=O)([O-])OCC[N+](C)(C)C)C(O)C=CCCCCCCC)CCCCCCCCCCCCCCCCCCCC=CCCCCCCCC	530	FALSE	TRUE	FALSE	Normalized unit: Intensity; Annotation method: Msp20250805135626_NCDK_conventional_converted_dev_1	FALSE	FALSE	14667	0	0	0.99	0.825	0.846	0.871	3	0.75	1.711	4980.96	MDA_sEVS_PQC_it2	835.66724:11247 836.67190:5901 837.67657:1817	86.09400:348 86.13944:16 88.11262:237 98.13449:7 104.54288:22 113.05854:62 119.12607:128 119.15574:15 119.18402:7 133.87250:66 145.04732:135 145.10437:5 146.98248:161 147.05220:6 243.56554:18 281.90456:5 298.38516:10 371.34277:48 425.41989:20 444.96286:110 445.03049:7 447.71991:18 549.48392:82 553.50872:59 562.47150:41 568.98206:33 587.58791:31 595.12310:44 605.59517:22 612.60556:69 622.59884:52 …
417	836.542	16.617	C46H78NO10P	O=C(OCC(OC(=O)CCCCCCCCCC=CCC=CCC=CCC)COP(=O)(O)OCC(N)C(=O)O)CCCCCCCCCC=CCC=CCC=CCC	NA	PS 40:6	[M+H]+	Annotated via MS2 searching of PIM MDAsEVs Samples in MSDIAL	0.92	TRUE	8.614	836.544	C46H78NO10P	PS	XOBVZXPSSBHSRZ-UHFFFAOYSA-N	O=C(OCC(OC(=O)CCCCCCCCCC=CCC=CCC=CCC)COP(=O)(O)OCC(N)C(=O)O)CCCCCCCCCC=CCC=CCC=CCC	420	FALSE	TRUE	TRUE	Normalized unit: Intensity; Annotation method: Msp20250805135626_NCDK_conventional_converted_dev_1	FALSE	FALSE	14673	0	0	1	0.844	0.874	0.831	1	1	1.867	3450.24	MDA_sEVS_PQC_it1	836.54315:11573 837.54782:5675 838.55249:2312	68.71341:39 79.05451:47 82.58947:5 86.09381:99 88.03769:112 88.06657:15 97.06067:100 97.08887:10 105.06740:67 105.08867:9 141.12772:31 152.10892:145 154.11919:136 155.01074:138 168.54057:12 171.24791:17 182.72880:82 184.12173:95 186.81062:26 201.12749:229 201.19300:12 224.78740:6 239.18214:80 253.18529:73 254.17451:163 254.25885:10 308.34067:34 310.27136:25 311.22950:85 342.31281:17 343.97201:19 …
418	837.682	27.688	C47H95N2O6P	O=C(NC(COP(=O)([O-])OCC[N+](C)(C)C)C(O)C=CCCCCCCC)CCCCCCCCCCCCCCCCCCCCCCCCCCCCC	NA	low score: SM 42:1;O2	[M+Na]+	Annotated via MS2 searching of PIM MDAsEVs Samples in MSDIAL	0.46	TRUE	13.07	837.682	C47H95N2O6P	SM	SJKQWVPGRUTFNL-UHFFFAOYSA-N	O=C(NC(COP(=O)([O-])OCC[N+](C)(C)C)C(O)C=CCCCCCCC)CCCCCCCCCCCCCCCCCCCCCCCCCCCCC	530	FALSE	TRUE	FALSE	Normalized unit: Intensity; Annotation method: Msp20250805135626_NCDK_conventional_converted_dev_1	FALSE	FALSE	14701	0	0	1	0.825	0.846	0.88	3	0.75	1.715	5810.61	MDA_sEVS_PQC_it2	837.68280:17530 838.68747:9536 839.69214:3167	59.05986:77 59.20332:14 74.09548:14 88.11170:124 88.14885:9 102.18733:34 102.48209:79 109.10026:99 109.13227:13 146.98306:97 147.01307:13 249.96065:93 250.03083:6 361.14023:40 437.87453:5 460.21578:114 538.38678:93 538.42445:24 564.50895:101 564.57310:6 564.61223:5 592.56925:26 592.59560:5 618.51238:70 654.61614:242 655.22875:48 655.51205:29 655.54088:7 657.43483:19 731.76432:41 731.82919:6 750.6…
419	838.559	17.267	C46H80NO10P	O=C(OCC(OC(=O)CCCCCCCCCCCCCCCCCC=CCC=CCC=CCC=CCC=CCC)COP(=O)(O)OCC(N)C(=O)O)CCCCC	NA	PS 40:5	[M+H]+	Annotated via MS2 searching of PIM MDAsEVs Samples in MSDIAL	0.77	TRUE	8.58	838.559	C46H80NO10P	PS	KIWFNIJPKKFRNU-UHFFFAOYSA-N	O=C(OCC(OC(=O)CCCCCCCCCCCCCCCCCC=CCC=CCC=CCC=CCC=CCC)COP(=O)(O)OCC(N)C(=O)O)CCCCC	420	FALSE	TRUE	TRUE	Normalized unit: Intensity; Annotation method: Msp20250805135626_NCDK_conventional_converted_dev_1	FALSE	FALSE	14710	0	0	0.99	0.898	0.938	0.826	1	1	1.888	1080.76	MDA_sEVS_PQC_it2	838.56018:7178 839.56485:3008 840.56952:652	114.09050:88 154.12355:33 157.10234:86 157.15058:12 179.17934:199 179.22226:17 215.17249:78 249.16325:42 280.08743:28 342.80592:8 400.27889:92 400.84548:46 401.37792:30 485.84942:16 486.05876:43 502.46036:22 526.31141:109 526.38999:11 543.18327:85 572.72839:6 588.83005:42 598.51151:29 635.82833:27 640.29345:66 640.37985:5 648.52741:15 653.55114:4165 653.67745:37 653.75547:12 653.81838:53 653.8720…
420	840.574	18.801	C46H82NO10P	O=C(OCC(OC(=O)CCCCCCCCCC=CCC=CCCCCC)COP(=O)(O)OCC(N)C(=O)O)CCCCCCCCCC=CCC=CCCCCC	NA	PS 40:4	[M+H]+	Annotated via MS2 searching of PIM MDAsEVs Samples in MSDIAL	0.69	TRUE	8.469	840.575	C46H82NO10P	PS	HOKYPGBUIVXWNM-UHFFFAOYSA-N	O=C(OCC(OC(=O)CCCCCCCCCC=CCC=CCCCCC)COP(=O)(O)OCC(N)C(=O)O)CCCCCCCCCC=CCC=CCCCCC	420	FALSE	TRUE	TRUE	Normalized unit: Intensity; Annotation method: Msp20250805135626_NCDK_conventional_converted_dev_1	FALSE	FALSE	14750	0	0	1	0.857	0.888	0.831	1	1	1.873	8187.82	MDA_sEVS_PQC_it1	840.57501:17284 841.57968:9337 842.58435:3014	57.35295:39 59.06060:216 59.10739:8 71.08421:131 81.35585:15 81.40109:12 82.36518:22 88.04146:70 88.05786:13 89.07266:80 89.92099:27 91.05604:65 106.04777:102 106.07591:6 107.08280:97 110.17875:38 110.18978:8 121.33352:47 128.01998:6 133.09932:16 138.77616:5 145.09296:95 149.13299:101 193.11846:109 221.14925:162 221.22395:8 261.14296:31 286.17181:73 288.74556:26 294.14191:135 315.26920:146 341.30…
421	840.73	25.473	C50H97NO8	O=C(NC(COC1OC(CO)C(O)C(O)C1O)C(O)C=CCCCCCCCCCCCCC)CCCCCCCCCCCCCCCCCCCCCCCCC	NA	HexCer 44:1;O2|HexCer 18:1;O2/26:0	[M+H]+	Annotated via MS2 searching of PIM MDAsEVs Samples in MSDIAL	0.92	TRUE	13.311	840.729	C50H97NO8	HexCer_NS	DOIOUJPHIXRQFM-UHFFFAOYSA-N	O=C(NC(COC1OC(CO)C(O)C(O)C1O)C(O)C=CCCCCCCCCCCCCC)CCCCCCCCCCCCCCCCCCCCCCCCC	410	FALSE	TRUE	TRUE	Normalized unit: Intensity; Annotation method: Msp20250805135626_NCDK_conventional_converted_dev_1	FALSE	FALSE	14758	0	0	1	0.731	0.9	0.787	4	2	2.471	5243.22	MDA_sEVS_PQC_it1	840.72809:34633 841.73276:19096 842.73742:7200	51.69073:5 59.05966:166 59.11284:29 59.20094:14 59.23609:59 59.33369:31 59.65646:21 88.94551:70 101.52424:14 102.12645:138 107.08439:197 107.13296:9 118.11906:84 134.11484:57 134.53160:23 177.74431:29 184.07416:199 184.12185:7 252.26391:71 252.30988:5 264.26802:1746 264.34499:17 264.40125:13 264.51331:37 264.54066:21 264.65316:22 264.67043:7 282.27103:90 282.81168:31 292.29851:241 292.34690:15 29…
422	841.719	27.746	C49H97N2O6P	O=C(NC(COP(=O)([O-])OCC[N+](C)(C)C)C(O)C=CCCCCCCC)CCCCCCCCCCCCCCCCCCCCCC=CCCCCCCCC	NA	SM 44:2;O2	[M+H]+	Annotated via MS2 searching of PIM MDAsEVs Samples in MSDIAL	0.69	TRUE	13.125	841.716	C49H97N2O6P	SM	AYMUPVSQMAFDTE-UHFFFAOYSA-N	O=C(NC(COP(=O)([O-])OCC[N+](C)(C)C)C(O)C=CCCCCCCC)CCCCCCCCCCCCCCCCCCCCCC=CCCCCCCCC	420	FALSE	TRUE	TRUE	Normalized unit: Intensity; Annotation method: Msp20250805135626_NCDK_conventional_converted_dev_1	FALSE	FALSE	14766	0	0	0.93	0.978	0.918	0.907	2	1	1.905	62.18	MDA_sEVS_PQC_it2	841.71881:4277 842.72348:0 843.72815:0	59.06003:42 59.06757:22 87.09644:75 102.12714:67 102.33484:26 102.38370:12 103.12890:83 103.15782:7 125.00300:125 132.63295:17 135.18413:13 184.07295:2660 184.12143:100 184.15977:10 184.21245:36 184.34654:30 184.44746:34 184.47589:17 184.56750:6 184.59569:22 184.82588:17 185.07102:42 185.41416:7 185.70184:38 389.33287:48 428.83946:5 492.38724:9 495.20786:53 495.26929:22 513.30366:18 569.36074:29 …
423	842.592	20.565	C46H84NO10P	O=C(OCC(OC(=O)CCCCCCCCCCCCCCCCCCC=CCC=CCC=CCCCCCCC)COP(=O)(O)OCC(N)C(=O)O)CCCCC	NA	PS 40:3	[M+H]+	Annotated via MS2 searching of PIM MDAsEVs Samples in MSDIAL	0.62	TRUE	9.3	842.591	C46H84NO10P	PS	BCHQZCVPNLZSSC-UHFFFAOYSA-N	O=C(OCC(OC(=O)CCCCCCCCCCCCCCCCCCC=CCC=CCC=CCCCCCCC)COP(=O)(O)OCC(N)C(=O)O)CCCCC	420	FALSE	TRUE	TRUE	Normalized unit: Intensity; Annotation method: Msp20250805135626_NCDK_conventional_converted_dev_1	FALSE	FALSE	14780	0	0	0.99	0.939	0.903	0.922	2	1	1.927	1299.17	MDA_sEVS_PQC_it3	842.59186:3037 843.59653:1243 844.60119:506	57.14182:12 59.05959:42 65.72234:7 71.08508:145 71.13089:6 88.04699:121 88.07070:8 95.08434:93 165.16204:54 173.12386:79 173.53241:23 184.06977:61 184.08850:20 245.59640:9 336.28723:141 336.33743:10 372.33959:65 526.31744:118 526.38192:13 529.04001:8 529.07583:211 576.01028:21 657.57794:2108 658.21509:56 658.28593:20 658.39684:36 658.48141:12 658.57714:84 658.70302:10 658.74554:28 658.79019:15 65…
424	846.442	2.894	null	null	NA	RIKEN P-VS1 ID-13211 from Mouse_Macrophage_WT_N_F1	[M+H]+	Annotated via MS2 searching of PIM MDAsEVs Samples in MSDIAL	0.92	TRUE	4.03	846.438	null	Unknown	null	null	430	FALSE	TRUE	TRUE	Normalized unit: Intensity; Annotation method: Msp20250805135626_NCDK_conventional_converted_dev_1	FALSE	FALSE	14872	0	0	0.82	0.932	0.981	0.955	3	0.75	1.539	2748.92	MDA_sEVS_PQC_it1	846.44385:6868 847.44852:4223 848.45318:1190	66.03942:6 119.08569:963 119.14233:22 119.40688:24 119.66373:14 121.04475:27 121.49801:5 121.97497:7 135.08017:366 135.13773:13 161.09387:135 161.12221:20 182.59001:18 277.10863:99 281.14044:445 281.21983:8 282.75120:29 282.76514:13 283.09876:6 295.11459:39 297.03144:19 359.47860:21 397.20189:163 397.48476:22 415.21116:4354 415.30903:59 415.34029:23 415.41788:22 415.45829:23 415.48128:20 415.6189…
425	846.623	24.182	C46H88NO10P	O=C(OCC(OC(=O)CCCCCCCCCCCCCCCCCCCCCCC=CCCCCCCCCCC)COP(=O)(O)OCC(N)C(=O)O)CCCC	NA	PS 40:1	[M+H]+	Annotated via MS2 searching of PIM MDAsEVs Samples in MSDIAL	0.69	TRUE	10.673	846.622	C46H88NO10P	PS	INQXXVJXLUYXLZ-UHFFFAOYSA-N	O=C(OCC(OC(=O)CCCCCCCCCCCCCCCCCCCCCCC=CCCCCCCCCCC)COP(=O)(O)OCC(N)C(=O)O)CCCC	420	FALSE	TRUE	TRUE	Normalized unit: Intensity; Annotation method: Msp20250805135626_NCDK_conventional_converted_dev_1	FALSE	FALSE	14875	0	0	1	0.842	0.88	0.826	1	1	1.866	7329.94	MDA_sEVS_PQC_it1	846.62207:43165 847.62674:19404 848.63141:6675	57.07014:421 57.09164:30 57.10930:24 67.05289:52 71.08323:86 89.66259:8 95.08508:94 102.16099:26 102.51026:10 111.11502:29 135.11480:73 135.36628:26 139.41267:40 146.00566:5 184.06940:71 205.19368:117 205.23222:9 219.43765:5 247.31479:6 307.00945:61 307.02946:20 313.83737:49 313.86286:10 323.32800:60 323.35487:16 339.28531:228 339.35040:15 341.71799:5 342.97771:13 352.28137:277 352.34145:13 354.2…
426	846.675	24.948	null	null	NA	RIKEN P-VS1 ID-13238 from Mouse_Macrophage_WT_N_F1AA	[M+H]+	Annotated via MS2 searching of PIM MDAsEVs Samples in MSDIAL	0.38	TRUE	10.68	846.672	null	Unknown	null	null	430	FALSE	TRUE	TRUE	Normalized unit: Intensity; Annotation method: Msp20250805135626_NCDK_conventional_converted_dev_1	FALSE	FALSE	14883	0	0	0.96	0.873	0.817	0.911	2	1	1.688	3217.77	MDA_sEVS_PQC_it3	846.67480:9437 847.67947:4617 848.68414:1986	61.41458:118 88.11230:279 90.52434:18 125.14249:9 163.45079:12 163.53401:72 163.56081:10 184.07290:1293 184.57336:62 185.07311:160 185.13703:5 186.43729:18 265.17842:32 265.20913:5 300.28625:74 300.34052:8 310.32014:107 312.32263:106 313.08261:63 313.12691:5 313.57379:16 338.33166:39 341.30494:74 370.10590:11 464.88557:14 487.22058:18 494.78677:9 509.34227:40 534.34188:10 595.14453:27 595.52712:1…
427	846.758	27.176	C53H96O6	O=C(OCC(OC(=O)CCCCCCCC=CCCCCCCCC)COC(=O)CCCCCCCC=CCCCCCCCC)CCCCCCCC=CCCCC	NA	TG 50:3|TG 14:1_18:1_18:1	[M+NH4]+	Annotated via MS2 searching of PIM MDAsEVs Samples in MSDIAL	0.69	TRUE	14.188	846.755	C53H96O6	TG	LSIWIEMBUWTAAQ-UHFFFAOYSA-N	O=C(OCC(OC(=O)CCCCCCCC=CCCCCCCCC)COC(=O)CCCCCCCC=CCCCCCCCC)CCCCCCCC=CCCCC	410	FALSE	TRUE	TRUE	Normalized unit: Intensity; Annotation method: Msp20250805135626_NCDK_conventional_converted_dev_1	FALSE	FALSE	14886	0	0	0.98	0.505	0.602	0.883	3	2	2.39	12596.4	MDA_sEVS_PQC_it5	846.75269:3462 847.75735:1979 848.76202:1332	54.39566:20 56.04966:120 85.10254:135 88.11315:135 88.14538:10 102.12861:255 102.16619:18 181.65201:7 184.14316:13 313.28306:262 325.27363:38 351.68882:7 426.10946:40 426.14351:16 445.47710:40 460.31600:186 475.60214:24 524.56852:83 547.47589:291 547.59344:7 549.48874:37 573.96137:14 575.49764:70 576.25319:18 581.82635:31 603.53428:139 603.86184:12 735.66643:38 746.57083:23 759.61343:67 759.66112…
428	847.604	15.063	C42H72D7O13P	[C@]([H])(OC(CCCCCCC/C=C\CCCCCC([2H])([2H])C([2H])([2H])C([2H])([2H])[2H])=O)(COP(=O)(O)O[C@@H]1C(O)[C@H](O)C(O)C(O)C1O)COC(CCCCCCCCCCCCCC)=O	NA	PI 33:1(d7)|PI 15:0_18:1(d7)	[M+NH4]+	Annotated via MS2 searching of PIM MDAsEVs Samples in MSDIAL	1	TRUE	8.324	847.604	C42H72[2H]7O13P	PI	XCKYASHMOHAUQB-OAFUKSMZNA-N	[C@]([H])(OC(CCCCCCC/C=C\CCCCCC([2H])([2H])C([2H])([2H])C([2H])([2H])[2H])=O)(COP(=O)(O)O[C@@H]1C(O)[C@H](O)C(O)C(O)C1O)COC(CCCCCCCCCCCCCC)=O	430	FALSE	TRUE	TRUE	Normalized unit: Intensity; Annotation method: Msp20250805135626_NCDK_conventional_converted_dev_1	FALSE	FALSE	14895	0	0	0.98	0.888	0.86	0.859	1	0.5	1.555	1658.65	MDA_sEVS_PQC_it3	847.60242:6625 848.60708:3678 849.61175:1536	56.07641:46 59.06034:961 59.09966:43 59.14284:32 59.34694:13 59.81409:23 60.06389:129 60.08051:348 60.10329:29 95.08515:160 102.25706:31 109.10197:119 185.07626:44 185.09367:14 252.23013:81 267.26627:61 275.52491:5 291.00597:42 346.32786:57 347.41197:7 406.77916:8 443.07157:13 541.27312:53 541.30834:12 558.00109:10 566.37661:30 566.82382:13 569.53040:27 570.16709:12 570.54600:6984 570.67252:87 57…
429	848.775	27.577	C53H98O6	O=C(OCC(OC(=O)CCCCCCCC=CCCCCCC)COC(=O)CCCCCCCCCCCCCCC)CCCCCCCC=CCCCCCCCC	NA	TG 50:2|TG 16:0_16:1_18:1	[M+NH4]+	Annotated via MS2 searching of PIM MDAsEVs Samples in MSDIAL	1	TRUE	14.446	848.77	C53H98O6	TG	TWJCMQZMAPGUSG-UHFFFAOYSA-N	O=C(OCC(OC(=O)CCCCCCCC=CCCCCCC)COC(=O)CCCCCCCCCCCCCCC)CCCCCCCC=CCCCCCCCC	410	FALSE	TRUE	TRUE	Normalized unit: Intensity; Annotation method: Msp20250805135626_NCDK_conventional_converted_dev_1	FALSE	FALSE	14917	0	0	1	0.703	0.738	0.94	4	2	2.496	17830.7	MDA_sEVS_PQC_it1	848.76953:20785 849.77420:11737 850.77887:5225	73.02805:203 73.06950:8 88.11057:122 97.38708:13 102.12747:381 102.80825:35 109.43275:50 111.11546:84 121.10177:71 121.13205:10 151.14431:48 151.47622:20 184.06809:78 213.74276:6 222.98183:5 237.22017:160 237.26442:10 308.06864:8 313.27196:116 314.43826:24 314.47671:38 314.64067:27 320.16105:6 327.29184:70 339.29487:14 388.93556:40 389.30725:6 394.04677:15 465.38001:25 472.74254:5 481.45956:7 519…
430	850.668	25.004	null	null	NA	RIKEN P-VS1 ID-13402 from Mouse_Brain_WT_N_F1	[M+H]+	Annotated via MS2 searching of PIM MDAsEVs Samples in MSDIAL	0.92	TRUE	8.78	850.674	null	Unknown	null	null	430	FALSE	TRUE	TRUE	Normalized unit: Intensity; Annotation method: Msp20250805135626_NCDK_conventional_converted_dev_1	FALSE	FALSE	14938	0	0	0.99	0.842	0.773	0.866	1	1	1.671	1204.35	MDA_sEVS_PQC_it5	850.67346:6368 851.67813:2321 852.68280:1517	59.05911:460 59.08606:27 59.09925:13 59.33088:15 102.19286:33 102.20880:8 102.32752:33 102.40934:29 102.43947:11 109.45395:6 135.75081:23 139.14751:173 139.18401:16 186.08304:47 189.10189:174 197.20838:9 257.04559:11 283.26470:19 303.03232:137 303.12893:6 311.19598:11 323.44232:7 356.06372:52 361.08656:40 361.27058:24 376.35481:33 383.25310:116 385.27504:99 421.89979:29 429.08920:97 429.13142:13 …
431	850.792	28.019	C53H100O6	O=C(OCC(OC(=O)CCCCCCCCCCCCCCC)COC(=O)CCCCCCCCCCCCCCC)CCCCCCCC=CCCCCCCCC	NA	TG 50:1|TG 16:0_16:0_18:1	[M+NH4]+	Annotated via MS2 searching of PIM MDAsEVs Samples in MSDIAL	1	TRUE	14.656	850.786	C53H100O6	TG	YHMDGPZOSGBQRH-UHFFFAOYSA-N	O=C(OCC(OC(=O)CCCCCCCCCCCCCCC)COC(=O)CCCCCCCCCCCCCCC)CCCCCCCC=CCCCCCCCC	410	FALSE	TRUE	TRUE	Normalized unit: Intensity; Annotation method: Msp20250805135626_NCDK_conventional_converted_dev_1	FALSE	FALSE	14948	0	0	1	0.911	0.907	0.916	3	2	2.566	23165.9	MDA_sEVS_PQC_it2	850.78656:62827 851.79123:40728 852.79590:12172	71.08509:93 71.10477:11 71.12810:5 81.06713:131 83.08455:179 83.12162:14 88.11059:245 102.12706:212 102.16629:9 103.13092:82 109.09682:54 109.11128:18 139.14694:80 167.05709:94 184.45983:12 206.55806:10 219.12164:164 219.20727:14 265.38616:13 292.99404:35 309.26548:51 331.01861:45 355.07300:14 356.95885:44 372.10578:95 372.17339:9 414.16925:33 462.37815:16 462.69797:27 467.28422:7 474.08094:8 519…
[truncated: 65 more rows]
