# Supplementary material for: Integrated Multiomics Enabled by Sequential Extraction for Comprehensive Molecular Profiling of Small Extracellular Vesicles
Source: Anal Chem. 2026 Jun 22;98(26):19603–14. doi: 10.1021/acs.analchem.6c01280 (PMC13347708; doi:10.1021/acs.analchem.6c01280)
Supplement: Supplementary file 34 [file ac6c01280_si_034.xlsx]

## Sheet: Sheet1
Table S7. MDA Cell Derived sEVs Lipidomics Negative Ion Mode Local Database.
	mz	rt	formula	smiles	inchi	name	adduct	comment	Fill %	MS/MS assigned	Reference RT	Reference m/z	Formula	Ontology	INCHIKEY	SMILES	Annotation tag (VS1.0)	RT matched	m/z matched	MS/MS matched	Comment	Manually modified for quantification	Manually modified for annotation	Isotope tracking parent ID	Isotope tracking weight number	RT similarity	m/z similarity	Simple dot product	Weighted dot product	Reverse dot product	Matched peaks count	Matched peaks percentage	Total score	S/N average	Spectrum reference file name	MS1 isotopic spectrum	MS/MS spectrum
1	59.014	1.212	C2H4O2	O=C(O)C	NA	FA 2:0	[M-H]-	Annotated via MS2 searching of NIM MDAsEVs Samples in MSDIAL	1	TRUE	1.093	59.0139	C2H4O2	FA	QTBSBXVTEAMEQO-UHFFFAOYSA-N	O=C(O)C	410	FALSE	TRUE	TRUE	Normalized unit: Intensity; Annotation method: Msp20250805135626_NCDK_conventional_converted_dev_1	FALSE	FALSE	46	0	0	1	1	0.866	0.866	1	2	2.556	86.54	MDA_sEVS_PQC_it5	59.01411:1883735 60.01878:40633 61.02345:8598	50.22715:36 50.69350:49 50.76000:21 50.81367:8 50.83887:30 51.06338:61 51.07585:36 51.14625:19 51.21649:78 51.34061:48 51.41745:12 51.75966:78 51.89264:22 51.89962:24 52.50233:42 52.79001:29 52.91092:16 52.94866:10 54.58723:21 55.20087:35 55.51063:66 55.58056:27 55.69595:24 55.86386:51 56.13346:12 56.22693:42 56.61712:22 56.99086:158 57.01778:15 57.27390:50 57.28908:9 57.48568:77 57.55304:13 57.7…
2	96.9687	9.824	H3O4P	O=P(O)(O)O	NA	Phosphoric acid	[M-H]-	Annotated via MS2 searching of NIM MDAsEVs Samples in MSDIAL	1	TRUE	-1	96.9696	H3O4P	Non-metal phosphates	NBIIXXVUZAFLBC-UHFFFAOYSA-N	O=P(O)(O)O	430	FALSE	TRUE	TRUE	Normalized unit: Intensity; Annotation method: MSMS-Neg-FiehnHILIC (1)_2	FALSE	FALSE	331	0	0	0.96	0.992	0.935	0.93	2	0.67	1.718	43.06	MDA_sEVS_PQC_it3	96.96813:74851 97.97280:0 98.97747:0	50.29375:49 50.38064:33 50.95757:28 51.08292:28 51.46887:99 51.57875:18 51.67917:23 52.15652:16 52.35258:80 52.36900:45 52.68005:89 52.79342:24 53.20297:21 53.24217:40 53.45321:30 54.54876:106 54.61420:47 55.03977:17 55.39822:27 55.54539:16 55.56198:44 55.91030:7 55.92937:63 56.01377:31 56.53960:18 57.24214:15 57.28647:14 57.54142:45 58.01111:6 58.19064:34 58.23520:24 58.89412:39 58.91005:8 59.06…
3	96.9698	1.028	H3O4P	O=P(O)(O)O	NA	Phosphoric acid	[M-H]-	Annotated via MS2 searching of NIM MDAsEVs Samples in MSDIAL	1	TRUE	-1	96.9696	H3O4P	Non-metal phosphates	NBIIXXVUZAFLBC-UHFFFAOYSA-N	O=P(O)(O)O	430	FALSE	TRUE	TRUE	Normalized unit: Intensity; Annotation method: MSMS-Neg-FiehnHILIC (1)_2	FALSE	FALSE	333	0	0	1	0.987	0.931	0.926	2	0.67	1.736	1154.06	MDA_sEVS_PQC_it1	96.96989:3637756 97.97455:9819 98.97922:31005	50.06033:31 50.07502:35 50.14641:62 50.29303:49 50.41126:28 50.53130:27 50.60980:27 50.70806:30 50.77045:12 50.88739:23 51.01907:38 51.18223:5 51.71585:68 51.76104:86 51.78587:154 51.90714:26 52.01125:196 52.03191:14 52.04665:14 52.70641:221 52.73921:8 52.81796:13 52.95344:110 53.14518:18 53.24819:41 53.45066:26 53.66571:8 53.68781:8 54.09237:86 54.32365:21 54.35284:20 54.40735:27 54.49475:49 54.…
4	121.03	1.368	C7H6O2	O=CC=1C=CC=CC1O	NA	2-Hydroxybenzaldehyde	[M-H]-	Annotated via MS2 searching of NIM MDAsEVs Samples in MSDIAL	1	TRUE	-1	121.029	C7H6O2	Hydroxybenzaldehydes	SMQUZDBALVYZAC-UHFFFAOYSA-N	O=CC=1C=CC=CC1O	430	FALSE	TRUE	TRUE	Normalized unit: Intensity; Annotation method: MSMS-Neg-FiehnHILIC (1)_2	FALSE	FALSE	588	0	0	1	0.823	0.739	0.783	3	1	1.813	27.93	MDA_sEVS_PQC_it2	121.02961:13699 122.03428:1368 123.03895:646	51.13357:66 51.32973:12 51.59520:63 51.70237:73 51.80506:23 52.30654:39 52.70667:51 53.35947:29 53.83032:74 53.84576:9 53.88833:41 54.26059:136 55.03983:6 55.86607:141 55.88928:13 56.28591:21 56.93341:13 56.94418:8 56.96220:32 57.90066:30 57.90901:11 57.97168:25 58.07324:159 58.10030:10 58.16955:76 58.61142:248 58.64765:10 58.66353:5 58.73757:30 58.98924:56 59.14118:20 59.93921:92 60.09227:13 60.…
5	132.923	11.707	null	null	NA	RIKEN N-VS1 ID-45 from Mouse_Muscle_WT_CTX0_Ctr	[M-H]-	Annotated via MS2 searching of NIM MDAsEVs Samples in MSDIAL	0.67	TRUE	14.65	132.924	null	Unknown	null	null	430	FALSE	TRUE	TRUE	Normalized unit: Intensity; Annotation method: Msp20250805135626_NCDK_conventional_converted_dev_1	FALSE	FALSE	682	0	0	0.98	0.795	0.849	0.795	3	0.75	1.498	9.65	MDA_sEVS_PQC_it1	132.92336:39296 133.92802:4481 134.93269:0	50.23460:34 50.85678:8 51.13086:32 51.68084:44 52.66485:24 52.83563:9 53.10471:8 53.80329:84 53.92234:44 54.31923:41 54.41572:36 54.96280:24 54.97947:54 55.87424:16 56.10194:10 56.16003:24 56.41318:15 56.80275:26 56.90108:10 56.95209:15 57.00691:34 57.41918:122 57.43438:25 57.44433:6 57.45686:8 57.83756:14 58.76961:20 59.66451:29 60.02904:44 60.30700:11 60.57531:51 61.48501:15 61.57769:22 61.7444…
6	158.975	24.639	null	null	NA	RIKEN N-VS1 ID-104 from Mouse_Macrophage_WT_N_F1	[M-H]-	Annotated via MS2 searching of NIM MDAsEVs Samples in MSDIAL	0.42	TRUE	13.05	158.975	null	Unknown	null	null	430	FALSE	TRUE	TRUE	Normalized unit: Intensity; Annotation method: Msp20250805135626_NCDK_conventional_converted_dev_1	FALSE	FALSE	943	0	0	1	0.87	0.917	0.867	3	0.75	1.563	9.2	MDA_sEVS_PQC_it1	158.97527:62388 159.97993:8287 160.98460:2361	50.54340:17 52.10656:12 52.52411:97 52.59522:21 52.71734:49 53.12227:13 53.36522:42 53.52202:200 53.55678:13 53.70877:26 54.49466:26 54.60192:17 55.49765:17 56.31614:19 57.24721:20 57.31523:17 57.41315:45 58.53110:11 58.91002:13 59.91683:39 60.05662:97 60.67205:17 62.67341:63 62.71266:12 62.89561:21 63.19752:20 64.09120:40 64.44361:95 64.66272:35 67.80130:32 69.35011:42 69.80597:43 70.65608:52 71…
7	158.976	32.673	null	null	NA	RIKEN N-VS1 ID-104 from Mouse_Macrophage_WT_N_F1	[M-H]-	Annotated via MS2 searching of NIM MDAsEVs Samples in MSDIAL	1	TRUE	13.05	158.975	null	Unknown	null	null	430	FALSE	TRUE	TRUE	Normalized unit: Intensity; Annotation method: Msp20250805135626_NCDK_conventional_converted_dev_1	FALSE	FALSE	960	0	0	1	0.586	0.64	0.811	3	0.75	1.432	61.13	MDA_sEVS_PQC_it2	158.97537:136953 159.98004:17290 160.98471:4872	50.80684:32 50.85616:17 50.86844:5 51.30469:67 51.70894:57 52.38720:30 52.46036:102 52.48021:10 52.58652:100 52.74769:14 53.36999:80 53.39028:80 53.40510:17 54.13310:108 54.15827:6 54.17863:6 54.41059:16 54.90577:33 55.06831:14 55.40211:31 57.37136:42 57.79535:30 58.02963:46 58.24384:95 59.01313:120 59.09163:98 59.11723:5 59.41603:39 59.42987:159 59.47074:28 59.49560:36 59.51352:6 59.57569:47 59.…
8	213.056	1.411	C13H10O3	OC(=O)C1=CC(OC2=CC=CC=C2)=CC=C1	NA	3-Phenoxybenzoic acid; LC-ESI-ITFT; MS2; CE	[M-H]-	Annotated via MS2 searching of NIM MDAsEVs Samples in MSDIAL	1	TRUE	-1	213.056	C13H10O3	Diphenylethers	NXTDJHZGHOFSQG-UHFFFAOYSA-N	OC(=O)C1=CC(OC2=CC=CC=C2)=CC=C1	430	FALSE	TRUE	TRUE	Normalized unit: Intensity; Annotation method: MSMS-Neg-MassBank (1)_3	FALSE	FALSE	1424	0	0	0.98	0.759	0.811	0.925	3	1	1.864	19.05	MDA_sEVS_PQC_it5	213.05682:7443 214.06149:1675 215.06616:0	50.09354:21 50.37637:84 50.39115:16 50.56066:28 50.61971:42 50.68888:67 50.86106:27 51.05350:10 51.16742:37 51.18219:15 51.40155:93 51.53657:9 51.76894:7 52.20640:16 52.41842:165 52.46245:30 52.95372:39 53.33943:18 53.55443:51 53.57199:78 53.59228:7 54.00053:83 54.12530:42 54.23520:88 54.45011:78 54.57445:184 54.81746:18 54.96285:35 54.98084:22 55.06803:22 55.36772:98 56.18021:30 56.58461:39 56.7…
9	227.202	8.254	C14H28O2	O=C(O)CCCCCCCCCCCCC	NA	FA 14:0	[M-H]-	Annotated via MS2 searching of NIM MDAsEVs Samples in MSDIAL	1	TRUE	5.689	227.202	C14H28O2	FA	TUNFSRHWOTWDNC-UHFFFAOYSA-N	O=C(O)CCCCCCCCCCCCC	410	FALSE	TRUE	TRUE	Normalized unit: Intensity; Annotation method: Msp20250805135626_NCDK_conventional_converted_dev_1	FALSE	FALSE	1572	0	0	0.99	0.599	0.616	0.866	1	2	2.415	641	MDA_sEVS_PQC_it1	227.20221:481927 228.20688:76675 229.21154:6847	50.31264:15 50.80640:29 51.02158:54 52.89082:66 52.90649:6 52.92122:16 53.02790:46 53.99587:10 54.16379:85 54.18883:7 54.80440:72 54.81620:29 54.90760:95 54.94323:91 55.61971:175 55.64984:9 56.35832:35 56.40020:50 56.62337:57 56.77467:23 57.23418:80 57.24290:20 57.30493:32 59.25829:10 59.38109:42 60.82894:24 61.11013:16 61.24178:14 61.93650:8 62.42459:40 62.57905:8 63.40469:123 63.42068:14 63.498…
10	233.155	4.815	C15H22O2	O=C(O)CC=CCC=CCC=CCC=CCC	NA	FA 15:4	[M-H]-	Annotated via MS2 searching of NIM MDAsEVs Samples in MSDIAL	1	TRUE	4.172	233.155	C15H22O2	FA	VYNPFWKAZJBFBM-UHFFFAOYSA-N	O=C(O)CC=CCC=CCC=CCC=CCC	410	FALSE	TRUE	TRUE	Normalized unit: Intensity; Annotation method: Msp20250805135626_NCDK_conventional_converted_dev_1	FALSE	FALSE	1600	0	0	1	1	0.866	0.866	1	2	2.556	57.91	MDA_sEVS_PQC_it1	233.15503:23038 234.15970:2998 235.16436:391	50.01995:160 50.03968:19 50.05565:10 50.11169:41 50.13964:111 50.38194:13 50.44716:38 50.74715:12 50.83245:18 50.87375:9 50.90327:26 51.05226:146 51.24463:50 51.28860:17 51.49684:13 51.53667:24 51.62845:48 51.95471:30 52.24930:43 52.36594:26 52.47416:10 52.56440:9 52.65159:14 52.76054:47 52.95552:17 52.97134:15 53.01412:19 53.02912:20 53.10480:20 53.28926:36 53.52394:38 53.77876:53 53.89502:75 53…
11	239.06	9.425	null	null	NA	RIKEN N-VS1 ID-248 from Mouse_Liver_WT_N_F1AA	[M-H]-	Annotated via MS2 searching of NIM MDAsEVs Samples in MSDIAL	0.83	TRUE	9.67	239.061	null	Unknown	null	null	430	FALSE	TRUE	TRUE	Normalized unit: Intensity; Annotation method: Msp20250805135626_NCDK_conventional_converted_dev_1	FALSE	FALSE	1708	0	0	0.97	0.715	0.904	0.86	3	0.75	1.516	85.99	MDA_sEVS_PQC_it2	239.05975:105166 240.06442:21064 241.06909:0	50.24277:35 50.80209:16 50.86502:125 50.89801:8 51.07106:63 51.08049:31 51.14254:59 51.66908:128 51.68341:11 51.69300:8 52.04665:53 52.05348:22 52.31119:19 52.80791:14 53.00020:110 53.02890:8 53.17027:9 53.29895:16 53.33711:164 53.38139:5 53.87098:104 54.18832:5 54.22653:61 54.62379:27 55.29648:32 56.00595:6 56.44164:21 56.79576:102 57.10349:28 57.16180:123 57.45576:25 57.50184:199 57.60701:83 57…
12	239.06	8.127	null	null	NA	RIKEN N-VS1 ID-248 from Mouse_Liver_WT_N_F1AA	[M-H]-	Annotated via MS2 searching of NIM MDAsEVs Samples in MSDIAL	0.92	TRUE	9.67	239.061	null	Unknown	null	null	430	FALSE	TRUE	TRUE	Normalized unit: Intensity; Annotation method: Msp20250805135626_NCDK_conventional_converted_dev_1	FALSE	FALSE	1712	0	0	0.98	0.893	0.934	0.958	4	1	1.743	53.49	MDA_sEVS_PQC_it2	239.05997:119436 240.06463:23480 241.06930:0	50.15822:19 50.38118:20 50.87632:30 50.93248:26 50.98438:17 51.73141:56 52.06971:55 52.14647:13 52.50933:68 53.15010:43 53.25384:79 53.43608:26 53.47048:54 53.93615:65 54.41894:24 55.14148:76 55.15977:11 55.40517:18 55.87444:40 56.14875:37 56.51683:91 56.60120:91 56.90937:8 57.13541:23 57.14265:43 57.35275:109 57.91028:31 58.05056:39 59.01416:696 59.04826:47 59.07465:8 59.17303:18 59.22333:52 59.…
13	239.06	24.829	null	null	NA	RIKEN N-VS1 ID-248 from Mouse_Liver_WT_N_F1AA	[M-H]-	Annotated via MS2 searching of NIM MDAsEVs Samples in MSDIAL	0.83	TRUE	9.67	239.061	null	Unknown	null	null	430	FALSE	TRUE	TRUE	Normalized unit: Intensity; Annotation method: Msp20250805135626_NCDK_conventional_converted_dev_1	FALSE	FALSE	1718	0	0	0.97	0.619	0.856	0.867	3	0.75	1.488	24.85	MDA_sEVS_PQC_it5	239.05960:49116 240.06427:9999 241.06894:0	50.18547:69 50.52160:43 50.77782:68 51.00171:31 51.22174:17 51.30592:23 51.42239:13 51.44157:6 52.30934:34 52.34896:15 52.48725:24 52.50171:6 52.80429:76 52.83947:20 53.12024:15 53.40785:45 54.43240:74 54.44439:121 54.95513:6 55.01806:78 55.12188:20 55.17767:38 55.19635:6 55.45693:19 55.73976:13 56.52529:130 56.77785:44 56.83425:29 56.85807:18 57.05471:136 57.06864:27 57.51777:54 57.54097:65 57.5…
14	247.17	4.882	C16H24O2	O=C(O)CCC=CCC=CCC=CCC=CCC	NA	FA 16:4	[M-H]-	Annotated via MS2 searching of NIM MDAsEVs Samples in MSDIAL	0.83	TRUE	4.597	247.17	C16H24O2	FA	IVTCJQZAGWTMBZ-UHFFFAOYSA-N	O=C(O)CCC=CCC=CCC=CCC=CCC	410	FALSE	TRUE	TRUE	Normalized unit: Intensity; Annotation method: Msp20250805135626_NCDK_conventional_converted_dev_1	FALSE	FALSE	1802	0	0	1	0.594	0.606	0.866	1	2	2.414	17.18	MDA_sEVS_PQC_it2	247.17052:5344 248.17518:1087 249.17985:0	50.06498:50 50.13920:19 50.22215:47 50.88372:61 51.03762:54 51.25141:41 51.32810:25 51.41246:120 51.43229:8 51.49512:62 51.57126:23 51.62735:18 51.64827:41 51.76289:41 51.77633:8 52.18686:91 52.21173:56 52.36396:26 52.73496:29 52.84587:24 52.94405:33 53.24527:15 53.25874:19 53.30314:43 53.82693:26 53.94350:61 54.15566:31 54.23431:16 54.46146:22 54.73168:158 54.77033:9 55.06458:12 55.13723:10 55.4…
15	255.233	20.026	C16H32O2	O=C(O)CCCCCCCCCCCCCCC	NA	FA 16:0	[M-H]-	Annotated via MS2 searching of NIM MDAsEVs Samples in MSDIAL	0.33	TRUE	6.529	255.233	C16H32O2	FA	IPCSVZSSVZVIGE-UHFFFAOYSA-N	O=C(O)CCCCCCCCCCCCCCC	410	FALSE	TRUE	TRUE	Normalized unit: Intensity; Annotation method: Msp20250805135626_NCDK_conventional_converted_dev_1	FALSE	FALSE	1933	0	0	1	0.712	0.645	0.866	1	2	2.447	7.18	MDA_sEVS_PQC_it1	255.23312:65374 256.23779:11554 257.24246:1739	51.06158:22 51.22301:191 51.23465:36 51.25639:16 51.46950:20 51.87222:22 52.25213:45 53.16563:10 53.45711:8 53.48604:35 53.49567:12 54.25749:58 54.47996:40 55.05363:87 55.23233:20 55.28245:9 55.51052:33 55.96776:64 56.71992:20 56.93497:26 57.67681:20 57.76379:13 57.97423:14 58.29421:29 58.97641:14 59.05605:25 60.00990:31 61.17409:14 62.78022:22 62.91181:21 63.71285:149 63.74335:6 63.78979:11 64.3…
16	255.233	9.819	C16H32O2	O=C(O)CCCCCCCCCCCCCCC	NA	FA 16:0	[M-H]-	Annotated via MS2 searching of NIM MDAsEVs Samples in MSDIAL	1	TRUE	6.529	255.233	C16H32O2	FA	IPCSVZSSVZVIGE-UHFFFAOYSA-N	O=C(O)CCCCCCCCCCCCCCC	410	FALSE	TRUE	TRUE	Normalized unit: Intensity; Annotation method: Msp20250805135626_NCDK_conventional_converted_dev_1	FALSE	FALSE	1952	0	0	1	1	0.866	0.866	1	2	2.556	721.68	MDA_sEVS_PQC_it2	255.23335:2714311 256.23802:441679 257.24269:50819	50.37515:77 50.55080:14 51.81419:113 51.86225:5 53.11244:9 53.49662:19 53.74171:24 54.54320:17 55.88965:33 58.28312:21 60.53210:29 62.20622:67 62.34811:28 63.49290:15 64.19124:79 64.52353:38 66.20678:15 67.37419:98 68.84131:171 68.86657:10 69.12746:43 69.41586:57 69.65529:30 69.91223:24 71.78980:15 71.93904:24 73.99185:38 74.04001:27 75.72156:56 75.79396:31 76.87192:11 77.03091:99 81.13461:43 83.…
17	265.148	3.586	null	null	NA	RIKEN N-VS1 ID-431 from Mouse_AdrenalGlands_fads2KO_N_Ctr	[M-H]-	Annotated via MS2 searching of NIM MDAsEVs Samples in MSDIAL	1	TRUE	4.55	265.148	null	Unknown	null	null	430	FALSE	TRUE	TRUE	Normalized unit: Intensity; Annotation method: Msp20250805135626_NCDK_conventional_converted_dev_1	FALSE	FALSE	2116	0	0	1	0.79	0.806	0.833	2	0.5	1.367	380.7	MDA_sEVS_PQC_it1	265.14798:67680 266.15265:8767 267.15732:3002	50.39491:60 51.37764:7 51.74097:21 52.04743:24 52.40659:19 52.57223:48 52.71680:36 53.14698:32 53.15440:9 53.38842:36 53.89025:238 53.91934:15 53.92975:8 54.76567:21 55.15531:31 55.55412:55 55.83803:19 55.94177:98 56.06558:8 56.10183:9 56.60275:18 56.79030:39 57.10098:22 57.43054:9 57.60950:125 59.57633:69 59.59774:5 59.75852:87 60.22703:6 61.14094:23 62.29378:8 62.47653:35 62.73173:9 63.06811:7 …
18	269.249	9.581	C17H34O2	O=C(O)CCCCCCCCCCCCCCCC	NA	FA 17:0	[M-H]-	Annotated via MS2 searching of NIM MDAsEVs Samples in MSDIAL	1	TRUE	6.768	269.249	C17H34O2	FA	KEMQGTRYUADPNZ-UHFFFAOYSA-N	O=C(O)CCCCCCCCCCCCCCCC	410	FALSE	TRUE	TRUE	Normalized unit: Intensity; Annotation method: Msp20250805135626_NCDK_conventional_converted_dev_1	FALSE	FALSE	2194	0	0	1	0.834	0.777	0.866	1	2	2.5	342.85	MDA_sEVS_PQC_it4	269.24905:206503 270.25372:37548 271.25839:4222	50.37897:26 50.61233:7 50.68862:20 51.80139:52 51.82674:66 51.83988:12 51.93701:10 51.96777:26 51.98688:15 52.07843:26 52.16827:9 52.36535:217 52.39176:13 52.80796:6 53.07235:36 53.40512:20 53.42293:16 53.45668:22 53.76844:58 53.78233:7 54.00159:44 54.10232:59 54.29848:28 54.32678:16 54.42325:10 54.45899:33 54.50494:22 54.54216:107 54.75571:34 55.10974:94 56.50374:37 56.51470:12 56.72787:42 56.85…
19	271.228	2.191	C16H32O3	OCCCCCCCCCCCCCCCC(O)=O	NA	Juniperic acid	[M-H]-	Annotated via MS2 searching of NIM MDAsEVs Samples in MSDIAL	0.75	TRUE	3.84	271.228	C16H32O3	Others	UGAGPNKCDRTDHP-UHFFFAOYSA-N	OCCCCCCCCCCCCCCCC(O)=O	430	FALSE	TRUE	TRUE	Normalized unit: Intensity; Annotation method: Msp20250805135626_NCDK_conventional_converted_dev_1	FALSE	FALSE	2208	0	0	1	0.449	0.601	0.778	1	0.14	1.149	29.45	MDA_sEVS_PQC_it1	271.22766:25627 272.23233:5221 273.23700:1190	50.34693:16 50.84136:64 50.93261:32 51.39548:15 51.75065:38 52.02458:111 52.18532:71 53.47117:55 53.50033:14 53.55729:41 53.65097:18 53.69354:33 53.83056:27 54.41341:155 54.44095:14 54.45380:5 54.98846:44 55.04411:51 55.08462:116 55.13632:62 55.70484:65 55.88476:23 56.23669:10 57.23895:20 57.47172:32 57.73234:39 59.08246:63 60.20146:38 61.32293:16 61.34742:96 61.57610:19 61.77102:20 62.41702:47 6…
20	281.248	29.833	C18H34O2	O=C(O)CCCCCCCC=CCCCCCCCC	NA	FA 18:1	[M-H]-	Annotated via MS2 searching of NIM MDAsEVs Samples in MSDIAL	0.08	TRUE	6.833	281.249	C18H34O2	FA	ZQPPMHVWECSIRJ-UHFFFAOYSA-N	O=C(O)CCCCCCCC=CCCCCCCCC	410	FALSE	TRUE	TRUE	Normalized unit: Intensity; Annotation method: Msp20250805135626_NCDK_conventional_converted_dev_1	FALSE	FALSE	2410	0	0	1	0.81	0.721	0.866	1	2	2.483	3.51	MDA_sEVS_PQC_it1	281.24820:23135 282.25287:4525 283.25753:199367	50.16279:23 50.38147:77 50.52369:60 50.74555:52 50.76492:57 50.81907:22 50.98436:5 52.80524:20 53.14756:8 53.52187:96 53.92475:34 53.97510:15 54.08690:40 54.90127:33 55.07304:15 55.08883:56 55.12921:25 55.44577:42 55.62668:11 55.76557:29 55.78101:21 56.26258:12 56.28317:26 56.36396:14 56.91407:58 57.29243:89 57.67133:36 57.71305:34 57.97584:265 58.48353:29 58.49144:23 58.79325:20 59.01156:124 59.…
21	281.248	10.294	C18H34O2	O=C(O)CCCCCCCC=CCCCCCCCC	NA	FA 18:1	[M-H]-	Annotated via MS2 searching of NIM MDAsEVs Samples in MSDIAL	1	TRUE	6.833	281.249	C18H34O2	FA	ZQPPMHVWECSIRJ-UHFFFAOYSA-N	O=C(O)CCCCCCCC=CCCCCCCCC	410	FALSE	TRUE	TRUE	Normalized unit: Intensity; Annotation method: Msp20250805135626_NCDK_conventional_converted_dev_1	FALSE	FALSE	2415	0	0	1	0.911	0.804	0.866	1	2	2.524	128.56	MDA_sEVS_PQC_it1	281.24875:114892 282.25342:24656 283.25808:843649	50.00407:56 50.24015:17 50.78408:58 51.50432:19 51.88948:21 52.33479:55 53.44047:24 53.47546:15 53.49863:29 53.51887:19 53.93455:8 55.06546:8 55.34549:28 55.57023:55 56.07857:22 56.14760:32 56.30475:17 57.01556:133 57.18470:72 57.42090:34 57.79351:74 57.81113:12 57.94003:32 58.56779:80 59.53246:43 59.57011:28 59.58595:7 60.06599:57 62.06046:69 62.07540:11 62.47102:12 62.56125:6 62.58437:119 62.60…
22	291.196	6.373	C18H28O3	O=C(O)CCCC(O)C=CCC=CCC=CCC=CCC	NA	low score: FA 18:4;O	[M-H]-	Annotated via MS2 searching of NIM MDAsEVs Samples in MSDIAL	1	TRUE	5.193	291.197	C18H28O3	OxFA	JZPSRJYCHQSSRG-UHFFFAOYSA-N	O=C(O)CCCC(O)C=CCC=CCC=CCC=CCC	530	FALSE	TRUE	FALSE	Normalized unit: Intensity; Annotation method: Msp20250805135626_NCDK_conventional_converted_dev_1	FALSE	FALSE	2611	0	0	1	0.66	0.752	0.866	1	1	1.816	92.6	MDA_sEVS_PQC_it1	291.19684:29301 292.20151:6451 293.20617:0	50.14782:34 50.29062:25 50.51262:28 50.79710:22 51.27837:27 51.53918:45 51.91963:58 52.35723:131 52.51753:41 52.96232:232 52.99418:13 53.17798:17 54.60971:26 54.72491:10 55.28157:151 55.29664:23 56.00125:41 56.27539:9 56.28723:9 56.33026:24 58.02035:28 58.50995:106 58.85085:23 58.98475:21 59.20512:28 59.94476:25 60.07496:117 60.81502:40 61.10073:58 61.29508:10 61.76126:105 61.77118:74 62.17901:46…
23	291.233	7.929	C19H32O2	O=C(O)CCCCCCCCC=CCC=CCC=CCC	NA	FA 19:3	[M-H]-	Annotated via MS2 searching of NIM MDAsEVs Samples in MSDIAL	1	TRUE	6.114	291.233	C19H32O2	FA	CNIDZCYLBMSLGW-UHFFFAOYSA-N	O=C(O)CCCCCCCCC=CCC=CCC=CCC	410	FALSE	TRUE	TRUE	Normalized unit: Intensity; Annotation method: Msp20250805135626_NCDK_conventional_converted_dev_1	FALSE	FALSE	2615	0	0	0.99	1	0.866	0.866	1	2	2.551	45.35	MDA_sEVS_PQC_it1	291.23373:9798 292.23840:1973 293.24307:0	50.14111:16 50.40099:13 50.43969:21 50.55840:14 50.59868:59 50.98269:83 50.99692:12 51.03374:67 51.05859:5 51.25900:69 51.37088:74 51.43264:127 51.46215:9 51.71349:29 52.05526:86 52.20158:31 52.32972:15 52.64050:10 53.10251:61 53.15235:20 53.18552:27 53.39584:29 53.60338:5 53.66828:14 53.89141:27 53.96966:123 54.30983:45 54.43349:11 54.56740:99 54.80652:42 55.31459:6 55.91294:24 56.16371:46 56.21…
24	293.176	20.005	null	null	NA	RIKEN N-VS1 ID-763 from Mouse_Macrophage_WT_N_F1AA	[M-H]-	Annotated via MS2 searching of NIM MDAsEVs Samples in MSDIAL	0.42	TRUE	1.63	293.174	null	Unknown	null	null	430	FALSE	TRUE	TRUE	Normalized unit: Intensity; Annotation method: Msp20250805135626_NCDK_conventional_converted_dev_1	FALSE	FALSE	2632	0	0	0.9	0.532	0.626	0.779	8	0.38	1.149	23.75	MDA_sEVS_PQC_it1	293.17599:24037 294.18066:4634 295.18533:779	50.25861:55 50.78980:14 51.19960:26 51.28360:33 51.74887:26 51.79408:14 51.96497:15 52.04230:96 52.67151:113 52.69009:13 53.13830:30 53.38086:166 53.43483:30 53.60705:47 53.65550:19 54.15562:32 54.65948:227 54.67419:54 54.68629:17 55.37183:55 55.57423:14 56.88137:12 57.13524:30 57.39640:13 57.76976:8 58.10349:20 58.77474:37 58.79072:75 59.52581:130 59.54869:55 59.73033:25 59.76810:141 59.79847:7 …
25	293.176	17.549	null	null	NA	RIKEN N-VS1 ID-763 from Mouse_Macrophage_WT_N_F1AA	[M-H]-	Annotated via MS2 searching of NIM MDAsEVs Samples in MSDIAL	1	TRUE	1.63	293.174	null	Unknown	null	null	430	FALSE	TRUE	TRUE	Normalized unit: Intensity; Annotation method: Msp20250805135626_NCDK_conventional_converted_dev_1	FALSE	FALSE	2633	0	0	0.91	0.55	0.695	0.676	6	0.29	1.073	35.14	MDA_sEVS_PQC_it1	293.17593:46133 294.18060:9675 295.18527:0	50.66887:22 51.05143:10 51.68684:60 51.85527:63 51.87718:8 52.35161:21 53.03888:154 53.09476:41 53.44621:24 53.56945:20 54.85570:36 55.10648:33 55.27083:37 55.31966:12 55.92202:45 56.32713:101 56.34331:15 56.36109:5 56.81893:11 56.99072:54 57.09703:22 57.15673:49 57.74014:27 57.91369:15 57.97174:42 58.33089:7 58.53673:56 59.47538:10 59.86404:19 60.23191:9 60.74800:22 60.92013:18 61.84125:12 62.18…
26	293.176	1.644	null	null	NA	RIKEN N-VS1 ID-763 from Mouse_Macrophage_WT_N_F1AA	[M-H]-	Annotated via MS2 searching of NIM MDAsEVs Samples in MSDIAL	1	TRUE	1.63	293.174	null	Unknown	null	null	430	FALSE	TRUE	TRUE	Normalized unit: Intensity; Annotation method: Msp20250805135626_NCDK_conventional_converted_dev_1	FALSE	FALSE	2637	0	0	0.91	0.487	0.641	0.764	5	0.24	1.058	44.54	MDA_sEVS_PQC_it2	293.17593:43947 294.18060:8400 295.18527:1662	50.17918:42 50.37647:14 51.10774:54 51.12288:6 51.37571:9 51.46465:10 51.60118:27 51.64691:8 52.28029:110 52.75517:39 52.86597:59 52.88056:12 52.97391:30 52.99745:39 53.11476:37 53.52899:84 53.95378:6 54.25725:46 54.43862:6 54.84504:6 55.57282:91 56.62889:6 57.17799:5 59.01494:254 59.05088:10 59.49004:58 59.62299:60 59.63693:14 59.69096:150 59.73580:33 59.75448:23 59.80374:26 59.81608:29 59.93520…
27	297.153	3.888	null	null	NA	RIKEN N-VS1 ID-787 from Mouse_Macrophage_WT_N_F1AA	[M-H]-	Annotated via MS2 searching of NIM MDAsEVs Samples in MSDIAL	1	TRUE	4.61	297.154	null	Unknown	null	null	430	FALSE	TRUE	TRUE	Normalized unit: Intensity; Annotation method: Msp20250805135626_NCDK_conventional_converted_dev_1	FALSE	FALSE	2728	0	0	0.97	0.644	0.695	0.743	2	0.67	1.367	154.55	MDA_sEVS_PQC_it2	297.15317:78416 298.15784:12190 299.16250:0	50.00895:93 50.31141:17 50.36992:11 50.45729:44 50.76742:8 51.25396:17 51.42352:147 51.52432:22 51.67341:75 51.72064:57 51.84991:23 51.88337:89 52.01963:14 52.04714:18 52.13329:20 52.21638:29 52.23400:35 52.42411:34 52.43623:87 52.59650:28 52.60968:17 52.77675:51 52.82799:38 52.83577:8 53.13514:59 53.34753:13 53.62046:44 53.71934:5 53.83868:150 53.87105:5 53.96140:30 54.45899:13 54.58662:28 54.62…
28	297.28	11.322	C19H38O2	O=C(O)CCCCCCCCCCCCCCCCCC	NA	FA 19:0	[M-H]-	Annotated via MS2 searching of NIM MDAsEVs Samples in MSDIAL	1	TRUE	7.338	297.28	C19H38O2	FA	ISYWECDDZWTKFF-UHFFFAOYSA-N	O=C(O)CCCCCCCCCCCCCCCCCC	410	FALSE	TRUE	TRUE	Normalized unit: Intensity; Annotation method: Msp20250805135626_NCDK_conventional_converted_dev_1	FALSE	FALSE	2743	0	0	1	1	0.866	0.866	1	2	2.556	22.22	MDA_sEVS_PQC_it1	297.27966:21887 298.28433:3776 299.28900:0	50.23173:49 50.76513:52 51.38432:172 51.46222:6 51.62761:11 51.82992:20 51.86939:23 51.98699:30 52.55398:10 52.59702:37 52.60414:19 52.64718:7 52.79029:28 53.01652:74 53.16784:25 53.46278:17 53.48612:20 53.49845:26 54.22961:15 54.53442:7 54.56594:74 55.61384:55 55.65447:136 55.67001:42 55.87949:19 56.53832:23 56.89428:77 57.33887:36 57.45414:33 57.47773:47 57.62570:70 57.96686:30 58.84637:29 59.2…
29	303.233	9.831	C20H32O2	O=C(O)CCCCCCC=CCC=CCC=CCC=CCC	NA	FA 20:4	[M-H]-	Annotated via MS2 searching of NIM MDAsEVs Samples in MSDIAL	1	TRUE	6.108	303.233	C20H32O2	FA	HQPCSDADVLFHHO-UHFFFAOYSA-N	O=C(O)CCCCCCC=CCC=CCC=CCC=CCC	410	FALSE	TRUE	TRUE	Normalized unit: Intensity; Annotation method: Msp20250805135626_NCDK_conventional_converted_dev_1	FALSE	FALSE	2854	0	0	1	0.846	0.801	0.866	1	2	2.51	62.44	MDA_sEVS_PQC_it2	303.23294:19934 304.23761:4645 305.24228:0	50.04076:9 50.77537:137 50.88331:13 51.14478:15 51.33125:89 52.12926:15 52.34029:8 52.38190:29 52.95142:69 53.12069:18 53.23273:59 53.36541:45 53.84035:108 54.40808:25 54.72601:27 54.88857:16 56.44948:18 56.46765:5 56.59505:30 56.90504:16 57.38374:10 57.50097:63 58.20379:66 58.94196:21 59.01313:196 59.49702:22 60.32786:21 60.77454:32 60.85855:17 61.67587:23 61.82481:66 62.63517:15 62.81450:106 62…
30	309.28	10.645	C20H38O2	O=C(O)CCCCCCCCCC=CCCCCCCCC	NA	FA 20:1	[M-H]-	Annotated via MS2 searching of NIM MDAsEVs Samples in MSDIAL	1	TRUE	7.439	309.28	C20H38O2	FA	BITHHVVYSMSWAG-UHFFFAOYSA-N	O=C(O)CCCCCCCCCC=CCCCCCCCC	410	FALSE	TRUE	TRUE	Normalized unit: Intensity; Annotation method: Msp20250805135626_NCDK_conventional_converted_dev_1	FALSE	FALSE	2944	0	0	0.99	1	0.866	0.866	1	2	2.551	106.41	MDA_sEVS_PQC_it3	309.27917:11627 310.28384:3207 311.28851:669	50.42309:22 50.59605:19 50.71024:70 51.06619:102 51.08303:8 51.17913:46 51.21274:15 51.29647:45 51.32574:15 52.20079:85 52.35394:9 52.40664:31 52.64068:43 52.67812:65 53.29893:8 53.56163:166 53.59217:6 53.66836:48 53.90947:11 54.12836:23 54.71820:185 54.74458:13 54.75794:9 54.79761:22 55.34570:30 55.84327:27 55.92581:10 56.76556:189 56.82421:28 57.16410:26 57.25770:21 57.42508:45 57.45046:38 57.5…
31	311.296	13.545	C20H40O2	O=C(O)CCCCCCCCCCCCCCCCCCC	NA	FA 20:0	[M-H]-	Annotated via MS2 searching of NIM MDAsEVs Samples in MSDIAL	1	TRUE	7.923	311.296	C20H40O2	FA	VKOBVWXKNCXXDE-UHFFFAOYSA-N	O=C(O)CCCCCCCCCCCCCCCCCCC	410	FALSE	TRUE	TRUE	Normalized unit: Intensity; Annotation method: Msp20250805135626_NCDK_conventional_converted_dev_1	FALSE	FALSE	2996	0	0	1	0.89	0.793	0.866	1	2	2.517	96.16	MDA_sEVS_PQC_it5	311.29547:77882 312.30014:17738 313.30481:2208	50.03142:106 50.04789:19 50.11899:39 50.33541:40 50.41112:11 50.44260:12 50.59963:76 50.66295:87 51.38519:25 51.56878:16 51.58244:27 51.68573:19 51.78816:82 51.80994:7 51.84987:23 52.05664:14 52.09657:46 52.33865:27 52.57002:32 52.64767:20 52.98714:10 53.13107:48 53.44711:66 53.46983:149 53.54160:18 53.64724:139 53.77039:152 53.88214:31 53.90250:87 54.93220:65 54.96793:22 55.27683:33 55.34731:142…
32	311.296	12.381	C20H40O2	O=C(O)CCCCCCCCCCCCCCCCCCC	NA	FA 20:0	[M-H]-	Annotated via MS2 searching of NIM MDAsEVs Samples in MSDIAL	1	TRUE	7.923	311.296	C20H40O2	FA	VKOBVWXKNCXXDE-UHFFFAOYSA-N	O=C(O)CCCCCCCCCCCCCCCCCCC	410	FALSE	TRUE	TRUE	Normalized unit: Intensity; Annotation method: Msp20250805135626_NCDK_conventional_converted_dev_1	FALSE	FALSE	2997	0	0	1	1	0.866	0.866	1	2	2.557	238.29	MDA_sEVS_PQC_it2	311.29562:160701 312.30029:34083 313.30496:4859	50.01401:67 50.35937:24 51.17361:194 51.20359:9 51.30744:30 51.37202:25 51.65954:15 51.70095:52 51.85318:28 51.87724:15 51.97050:60 52.34824:37 52.44413:16 52.67670:138 52.69990:15 53.17696:16 53.20104:199 53.23218:10 53.27885:30 53.45416:45 53.64665:256 54.09470:18 54.55348:7 54.97314:17 55.16572:31 55.54894:29 55.60327:27 55.75274:25 55.94829:18 56.41933:20 56.92678:89 57.11836:26 57.36058:75 5…
33	315.254	8.719	null	null	NA	RIKEN N-VS1 ID-938 from Mouse_Macrophage_WT_N_F1AA	[M+CH3COO]-	Annotated via MS2 searching of NIM MDAsEVs Samples in MSDIAL	1	TRUE	6.3	315.256	null	Unknown	null	null	430	FALSE	TRUE	TRUE	Normalized unit: Intensity; Annotation method: Msp20250805135626_NCDK_conventional_converted_dev_1	FALSE	FALSE	3093	0	0	0.9	0.972	0.866	0.842	1	0.33	1.276	59.94	MDA_sEVS_PQC_it1	315.25397:16443 316.25864:4195 317.26330:2408	58.77850:112 59.01365:33388 59.11857:142 59.14262:111 59.18462:187 59.33799:110 60.01747:233 68.42207:154 70.53206:159 70.80132:249 74.27537:114 74.73764:104 76.76400:154 77.16072:170 77.37809:127 83.19394:184 84.72866:178 86.45631:175 93.80475:193 94.55696:111 98.01432:246 99.59204:122 101.35813:297 109.21123:266 110.16940:131 110.45331:206 112.87051:156 115.45717:142 115.59756:159 116.20662:127…
34	325.185	5.982	C18H30O3S	CCCCCCCCCCCCC1=CC=C(C=C1)S(O)(=O)=O	NA	Dodecylbenzenesulfonic acid	[M-H]-	Annotated via MS2 searching of NIM MDAsEVs Samples in MSDIAL	1	TRUE	5.363	325.184	C18H30O3S	Others	KWXICGTUELOLSQ-UHFFFAOYSA-N	CCCCCCCCCCCCC1=CC=C(C=C1)S(O)(=O)=O	430	FALSE	TRUE	TRUE	Normalized unit: Intensity; Annotation method: Msp20250805135626_NCDK_conventional_converted_dev_1	FALSE	FALSE	3209	0	0	0.99	0.749	0.806	0.745	2	0.15	1.248	742.67	MDA_sEVS_PQC_it1	325.18484:272823 326.18951:55489 327.19418:0	50.25872:19 50.86333:199 50.88826:11 51.00079:21 51.17984:24 51.23867:212 51.27141:18 51.29096:6 51.82192:76 51.98088:23 52.31500:53 52.43218:84 52.60206:7 52.98165:43 53.00117:20 53.16787:34 53.50124:44 53.80006:8 53.99045:49 54.02353:13 54.13797:18 54.15591:48 54.52128:261 54.56190:8 54.58166:43 54.59409:8 54.77607:21 55.58053:30 55.67016:9 55.84575:23 56.09002:224 56.12500:19 56.13059:17 56.16…
35	337.205	6.527	null	null	NA	RIKEN N-VS1 ID-1027 from Mouse_AdrenalGlands_fads2KO_N_Ctr	[M-H]-	Annotated via MS2 searching of NIM MDAsEVs Samples in MSDIAL	1	TRUE	5.53	337.206	null	Unknown	null	null	430	FALSE	TRUE	TRUE	Normalized unit: Intensity; Annotation method: Msp20250805135626_NCDK_conventional_converted_dev_1	FALSE	FALSE	3334	0	0	0.99	0.571	0.955	0.749	1	0.17	1.125	43.96	MDA_sEVS_PQC_it2	337.20541:14186 338.21008:3228 339.21475:0	50.43246:107 50.87111:28 50.99429:7 51.36686:59 51.41878:163 51.45962:8 51.76172:55 51.87986:65 51.89219:29 51.98544:54 52.25475:22 52.35696:18 52.54966:114 52.70270:80 52.84804:5 52.96565:14 53.20056:24 53.28225:70 53.42457:8 53.45056:7 53.92944:12 54.65323:12 54.98550:14 55.00109:21 55.56385:12 55.69606:59 55.92838:19 56.22905:18 56.49684:152 56.62879:41 57.05897:31 57.17965:17 58.01570:27 58.2…
36	337.311	12.528	C22H42O2	O=C(O)CCCCCCCCCCCC=CCCCCCCCC	NA	FA 22:1	[M-H]-	Annotated via MS2 searching of NIM MDAsEVs Samples in MSDIAL	1	TRUE	8.255	337.311	C22H42O2	FA	DPUOLQHDNGRHBS-UHFFFAOYSA-N	O=C(O)CCCCCCCCCCCC=CCCCCCCCC	410	FALSE	TRUE	TRUE	Normalized unit: Intensity; Annotation method: Msp20250805135626_NCDK_conventional_converted_dev_1	FALSE	FALSE	3349	0	0	1	0.95	0.834	0.866	1	2	2.537	32.42	MDA_sEVS_PQC_it2	337.31070:11514 338.31537:1943 339.32003:627	50.26834:72 50.38625:31 50.49477:12 50.61762:34 50.71125:23 51.14510:45 51.15499:19 51.17213:202 51.28165:29 51.76771:27 51.78340:113 51.79081:105 51.80256:46 52.05441:18 52.10217:80 52.56504:8 52.69268:45 53.04185:21 53.11761:21 53.20082:54 53.38465:87 53.51917:35 53.59609:12 53.83126:39 54.13540:12 54.85525:13 54.87022:66 54.92018:25 55.05242:15 55.49456:117 55.50459:49 55.62325:51 55.66037:96 …
37	339.327	14.909	C22H44O2	O=C(O)CCCCCCCCCCCCCCCCCCCCC	NA	FA 22:0	[M-H]-	Annotated via MS2 searching of NIM MDAsEVs Samples in MSDIAL	1	TRUE	8.49	339.327	C22H44O2	FA	UKMSUNONTOPOIO-UHFFFAOYSA-N	O=C(O)CCCCCCCCCCCCCCCCCCCCC	410	FALSE	TRUE	TRUE	Normalized unit: Intensity; Annotation method: Msp20250805135626_NCDK_conventional_converted_dev_1	FALSE	FALSE	3385	0	0	0.99	1	0.866	0.866	1	2	2.552	146.98	MDA_sEVS_PQC_it2	339.32620:16033 340.33087:4168 341.33554:823	50.20545:171 50.23417:5 50.83396:38 50.84952:56 50.89182:289 50.91682:15 51.53876:18 51.87273:36 52.03871:96 52.14406:27 52.80787:6 53.06796:48 53.40005:160 53.43805:6 53.48094:9 53.61348:113 53.63989:130 53.66253:7 53.73300:96 53.81524:21 54.04711:70 54.06926:66 54.09213:6 54.16082:12 54.17100:6 54.53254:44 54.96025:43 55.23132:19 55.52569:15 55.72418:13 55.85132:100 55.86664:17 56.21237:34 56.3…
38	353.2	4.893	null	null	NA	RIKEN N-VS1 ID-1096 from Mouse_AdrenalGlands_fads2KO_N_Ctr	[M-H]-	Annotated via MS2 searching of NIM MDAsEVs Samples in MSDIAL	1	TRUE	4.98	353.201	null	Unknown	null	null	430	FALSE	TRUE	TRUE	Normalized unit: Intensity; Annotation method: Msp20250805135626_NCDK_conventional_converted_dev_1	FALSE	FALSE	3624	0	0	0.99	0.62	0.753	0.934	2	0.67	1.456	33.54	MDA_sEVS_PQC_it2	353.20068:12367 354.20535:3357 355.21002:0	50.19739:14 50.22684:9 50.25139:5 50.50353:48 50.55469:56 50.58036:14 50.72556:20 50.87353:23 50.93063:9 51.11049:21 51.27784:9 51.55365:27 51.78264:7 51.80782:82 52.08418:22 52.36420:51 52.38320:5 52.52441:67 52.61950:23 52.64804:12 52.66151:111 52.70107:7 53.46074:31 53.47338:9 53.54421:36 53.64296:40 54.27163:141 54.29136:24 54.47605:239 54.57597:167 54.90159:18 54.98634:36 55.13997:25 55.2092…
39	365.266	32.293	null	null	NA	RIKEN N-VS1 ID-1159 from Cell_C2C12_WT_N_12h50AA	[M-H]-	Annotated via MS2 searching of NIM MDAsEVs Samples in MSDIAL	0.08	TRUE	6.97	365.268	null	Unknown	null	null	430	FALSE	TRUE	TRUE	Normalized unit: Intensity; Annotation method: Msp20250805135626_NCDK_conventional_converted_dev_1	FALSE	FALSE	3787	0	0	0.9	1	0.866	0.866	1	1	1.678	16.21	MDA_sEVS_PQC_it1	365.26590:13066 366.27057:2446 367.27524:0	50.66417:77 50.67878:9 50.89430:9 50.92265:62 50.93722:12 51.00658:23 51.28853:20 51.35682:37 51.49924:14 51.64330:32 51.79755:28 51.80867:10 52.16646:43 52.68222:13 53.00129:20 53.12994:17 53.33681:10 53.36157:61 53.50109:41 53.51627:12 53.66860:17 54.13529:47 54.21785:31 54.26518:17 54.71950:59 54.73499:34 54.92932:19 55.15214:46 55.50948:47 55.52827:14 55.69074:51 55.91683:35 56.32502:112 56.3…
40	367.358	17.915	C24H48O2	O=C(O)CCCCCCCCCCCCCCCCCCCCCCC	NA	FA 24:0	[M-H]-	Annotated via MS2 searching of NIM MDAsEVs Samples in MSDIAL	1	TRUE	8.816	367.358	C24H48O2	FA	QZZGJDVWLFXDLK-UHFFFAOYSA-N	O=C(O)CCCCCCCCCCCCCCCCCCCCCCC	410	FALSE	TRUE	TRUE	Normalized unit: Intensity; Annotation method: Msp20250805135626_NCDK_conventional_converted_dev_1	FALSE	FALSE	3814	0	0	1	1	0.866	0.866	1	2	2.557	174.78	MDA_sEVS_PQC_it1	367.35834:40930 368.36301:7511 369.36767:1169	50.61747:10 51.02685:12 51.99159:25 52.63189:14 52.80301:39 53.63566:25 53.98022:23 54.04493:154 54.05925:24 54.08443:5 54.52515:16 54.79934:25 54.87288:20 55.45375:190 55.47382:17 56.47794:23 56.72353:20 57.02252:20 57.12165:6 58.34077:20 58.38566:21 59.02684:30 59.69115:64 59.94162:27 60.49977:42 60.94429:40 60.95383:10 61.08760:81 61.64867:93 62.52017:12 62.72815:54 62.77782:14 63.31463:172 63…
41	369.337	11.452	null	null	NA	RIKEN N-VS1 ID-1182 from Mouse_Feces_WT_ABX_Ctr	[M-H]-	Annotated via MS2 searching of NIM MDAsEVs Samples in MSDIAL	0.58	TRUE	7.46	369.337	null	Unknown	null	null	430	FALSE	TRUE	TRUE	Normalized unit: Intensity; Annotation method: Msp20250805135626_NCDK_conventional_converted_dev_1	FALSE	FALSE	3824	0	0	0.99	0.886	0.855	0.834	2	0.5	1.392	35.83	MDA_sEVS_PQC_it2	369.33655:8344 370.34122:2322 371.34588:0	50.01387:22 50.29772:64 50.52110:8 50.53366:22 50.67636:13 50.83432:27 51.31881:15 51.36794:20 51.37529:12 51.73091:65 51.75595:16 51.93544:10 51.95202:69 52.43917:7 52.71399:17 52.73256:14 53.03429:48 53.28886:46 53.65308:20 53.75191:24 53.82984:12 53.96603:86 54.12998:124 54.15412:5 54.18759:10 54.69693:14 54.73241:17 54.93727:19 55.24569:26 55.44431:78 55.85091:26 55.92386:43 55.93623:9 56.011…
42	381.373	19.575	C25H50O2	O=C(O)CCCCCCCCCCCCCCCCCCCCCCCC	NA	FA 25:0	[M-H]-	Annotated via MS2 searching of NIM MDAsEVs Samples in MSDIAL	0.83	TRUE	9.119	381.374	C25H50O2	FA	MWMPEAHGUXCSMY-UHFFFAOYSA-N	O=C(O)CCCCCCCCCCCCCCCCCCCCCCCC	410	FALSE	TRUE	TRUE	Normalized unit: Intensity; Annotation method: Msp20250805135626_NCDK_conventional_converted_dev_1	FALSE	FALSE	4008	0	0	0.98	1	0.866	0.866	1	2	2.547	32.82	MDA_sEVS_PQC_it4	381.37283:6280 382.37750:1244 383.38217:334	50.12330:82 50.39565:46 50.42987:185 50.46484:13 50.51276:5 50.60993:25 50.99685:63 51.03883:13 51.10862:132 51.12806:12 51.14020:5 51.17603:13 51.22454:12 51.47953:23 51.95217:23 52.09666:17 52.68445:11 52.97640:17 53.04236:56 53.10428:8 53.15289:31 53.17547:193 53.19545:29 53.21165:13 53.48351:41 53.57786:63 53.77247:26 53.94018:166 54.23602:204 54.27543:6 54.41309:24 54.52027:28 54.61803:24 54…
43	383.353	12.376	null	null	NA	RIKEN N-VS1 ID-1274 from Mouse_Feces_WT_ABX_Ctr	[M-H]-	Annotated via MS2 searching of NIM MDAsEVs Samples in MSDIAL	0.75	TRUE	7.68	383.355	null	Unknown	null	null	430	FALSE	TRUE	TRUE	Normalized unit: Intensity; Annotation method: Msp20250805135626_NCDK_conventional_converted_dev_1	FALSE	FALSE	4045	0	0	0.97	0.799	0.838	0.807	2	0.29	1.229	50.96	MDA_sEVS_PQC_it1	383.35342:18621 384.35809:5151 385.36276:0	50.32057:44 50.37265:35 50.46737:71 50.48217:57 50.55343:6 50.89926:45 51.11856:21 51.42497:31 51.69410:51 51.71033:26 52.02244:169 52.04192:12 52.05701:6 52.18658:18 52.26655:44 52.67565:189 52.70915:11 52.80039:46 52.96913:42 53.59233:50 53.84324:10 53.97226:12 54.08456:9 54.10527:65 54.14092:101 54.25524:7 54.81433:18 55.10657:26 55.23610:198 55.50260:18 55.86962:26 56.21072:9 56.92591:37 56.9…
44	395.389	21.279	C26H52O2	O=C(O)CCCCCCCCCCCCCCCCCCCCCCCCC	NA	FA 26:0	[M-H]-	Annotated via MS2 searching of NIM MDAsEVs Samples in MSDIAL	1	TRUE	9.442	395.389	C26H52O2	FA	XMHIUKTWLZUKEX-UHFFFAOYSA-N	O=C(O)CCCCCCCCCCCCCCCCCCCCCCCCC	410	FALSE	TRUE	TRUE	Normalized unit: Intensity; Annotation method: Msp20250805135626_NCDK_conventional_converted_dev_1	FALSE	FALSE	4262	0	0	1	0.782	0.767	0.866	1	2	2.487	55.94	MDA_sEVS_PQC_it2	395.38995:17003 396.39462:4900 397.39929:534	50.33429:15 50.52127:13 50.53848:15 50.68499:31 51.24781:30 51.30238:22 51.78018:57 51.83449:32 51.84230:14 52.24777:12 52.36998:57 52.54240:13 52.60423:38 53.21376:61 53.22350:33 53.26749:88 53.50103:9 53.57886:58 53.72538:238 53.75055:22 53.76076:10 53.77210:9 54.64025:36 54.79138:50 54.90139:20 54.93332:10 56.06405:76 56.86541:48 56.91035:12 56.95409:134 57.53230:25 58.02090:119 58.06461:127 5…
45	411.384	14.546	null	null	NA	RIKEN N-VS1 ID-1536 from Mouse_Feces_WT_ABX_Ctr	[M-H]-	Annotated via MS2 searching of NIM MDAsEVs Samples in MSDIAL	0.75	TRUE	7.2	411.385	null	Unknown	null	null	430	FALSE	TRUE	TRUE	Normalized unit: Intensity; Annotation method: Msp20250805135626_NCDK_conventional_converted_dev_1	FALSE	FALSE	4492	0	0	0.95	0.816	0.855	0.86	1	0.5	1.371	27.91	MDA_sEVS_PQC_it3	411.38382:7889 412.38849:1708 413.39316:453	50.06264:6 50.07758:23 50.09157:26 50.09974:14 50.24377:15 50.29801:32 50.51268:7 50.80566:10 50.99430:35 51.34319:16 51.41495:13 51.43479:23 51.46705:19 51.47979:129 51.50177:20 51.76673:14 52.06412:40 52.11483:16 52.29714:39 52.46434:131 52.48640:9 52.58063:92 52.60173:13 52.66469:15 52.84325:71 52.85935:34 53.05836:65 53.20398:118 53.34705:19 53.42832:87 53.51168:20 53.52071:6 53.74068:240 53.…
46	412.966	1.792	C8HF15O2	OC(=O)C(F)(F)C(F)(F)C(F)(F)C(F)(F)C(F)(F)C(F)(F)C(F)(F)F	NA	Perfluorooctanoic acid; LC-ESI-ITFT; MS2; CE	[M-H]-	Annotated via MS2 searching of NIM MDAsEVs Samples in MSDIAL	1	TRUE	-1	412.966	C8HF15O2	Perfluoroalkyl carboxylic acid and derivatives	SNGREZUHAYWORS-UHFFFAOYSA-N	OC(=O)C(F)(F)C(F)(F)C(F)(F)C(F)(F)C(F)(F)C(F)(F)C(F)(F)F	430	FALSE	TRUE	TRUE	Normalized unit: Intensity; Annotation method: MSMS-Neg-MassBank (1)_3	FALSE	FALSE	4507	0	0	1	0.952	0.893	0.937	2	1	1.94	78.75	MDA_sEVS_PQC_it1	412.96637:21601 413.97104:2236 414.97571:0	50.19997:17 50.22434:41 50.39361:28 50.56231:146 50.88562:15 51.26653:69 51.84571:26 52.11930:19 52.32141:69 52.52964:67 52.71127:65 52.73002:40 52.87862:122 52.94367:16 53.04921:18 53.45359:17 53.54673:29 53.62773:17 53.79173:40 54.22221:22 54.46723:43 54.89983:40 54.94751:8 55.80179:41 56.09158:36 56.21586:28 56.38535:79 56.57422:18 57.03315:132 57.32521:19 57.39128:16 57.57160:16 57.61717:54 5…
47	421.226	5.455	null	null	NA	RIKEN N-VS1 ID-1637 from Mouse_AdrenalGlands_WT_N_Ctr	[M-H]-	Annotated via MS2 searching of NIM MDAsEVs Samples in MSDIAL	1	TRUE	5.13	421.223	null	Unknown	null	null	430	FALSE	TRUE	TRUE	Normalized unit: Intensity; Annotation method: Msp20250805135626_NCDK_conventional_converted_dev_1	FALSE	FALSE	4678	0	0	0.68	0.956	0.929	0.88	2	0.67	1.395	33.24	MDA_sEVS_PQC_it2	421.22696:8611 422.23163:1742 423.23629:0	50.07746:13 50.12685:46 50.36907:25 50.49941:14 50.88183:197 50.90979:8 51.31092:27 51.66450:11 52.10947:20 52.20941:123 52.26525:22 52.29650:12 52.54899:13 52.74413:9 53.01666:25 53.16581:13 53.24083:27 53.34508:22 53.36060:17 53.43964:85 53.63099:9 53.65080:10 53.66480:84 53.69223:96 53.98856:47 54.00317:9 54.37304:66 54.38056:22 54.42383:12 54.44113:10 54.47666:18 54.52397:72 54.56741:54 54.82…
48	421.299	10.414	null	null	NA	RIKEN N-VS1 ID-1643 from Mouse_Macrophage_WT_N_F1AA	[M-H]-	Annotated via MS2 searching of NIM MDAsEVs Samples in MSDIAL	1	TRUE	6.93	421.296	null	Unknown	null	null	430	FALSE	TRUE	TRUE	Normalized unit: Intensity; Annotation method: Msp20250805135626_NCDK_conventional_converted_dev_1	FALSE	FALSE	4682	0	0	0.78	1	0.866	0.866	1	1	1.622	30.9	MDA_sEVS_PQC_it4	421.29944:12188 422.30411:2218 423.30877:0	50.75019:31 50.79701:5 50.83219:22 50.89301:17 51.36308:47 51.51261:24 51.67849:23 51.76277:81 51.94887:23 52.39659:16 52.73665:102 52.78726:13 52.83303:40 52.84374:20 53.03502:88 53.43552:20 53.44802:6 53.56733:39 54.06734:48 54.30854:17 54.46764:57 54.47936:61 54.49984:7 54.93318:106 54.95524:5 54.98507:25 55.38936:12 55.53099:52 56.01583:33 56.25879:29 56.33019:33 56.78252:28 57.01089:50 57.17…
49	423.42	24.391	C28H56O2	O=C(O)CCCCCCCCCCCCCCCCCCCCCCCCCCC	NA	FA 28:0	[M-H]-	Annotated via MS2 searching of NIM MDAsEVs Samples in MSDIAL	1	TRUE	11.684	423.421	C28H56O2	FA	UTOPWMOLSKOLTQ-UHFFFAOYSA-N	O=C(O)CCCCCCCCCCCCCCCCCCCCCCCCCCC	410	FALSE	TRUE	TRUE	Normalized unit: Intensity; Annotation method: Msp20250805135626_NCDK_conventional_converted_dev_1	FALSE	FALSE	4723	0	0	1	1	0.866	0.866	1	2	2.556	96.49	MDA_sEVS_PQC_it2	423.42050:24163 424.42517:7210 425.42984:2510	50.05134:142 50.08476:28 50.15234:34 50.73045:22 51.08745:10 51.17917:47 51.43854:18 51.64449:137 51.66323:17 52.01678:48 52.02925:6 52.25634:10 52.46416:37 53.46702:13 53.72234:101 53.80554:52 54.15871:17 55.05348:5 56.52740:10 56.61403:209 57.25520:26 57.80189:157 57.82427:12 57.89529:5 58.88883:26 59.01308:388 59.24511:15 59.26898:25 59.30086:35 59.96528:110 59.98126:13 61.03658:18 61.29060:48…
50	435.315	8.725	null	null	NA	RIKEN N-VS1 ID-1722 from Mouse_Muscle_WT_CTX0_Ctr	[M-H]-	Annotated via MS2 searching of NIM MDAsEVs Samples in MSDIAL	1	TRUE	6.28	435.313	null	Unknown	null	null	430	FALSE	TRUE	TRUE	Normalized unit: Intensity; Annotation method: Msp20250805135626_NCDK_conventional_converted_dev_1	FALSE	FALSE	4885	0	0	0.96	1	0.866	0.866	1	1	1.703	46.34	MDA_sEVS_PQC_it1	435.31479:15480 436.31946:5233 437.32412:0	50.47459:16 50.71318:23 50.73781:18 50.75998:29 50.90243:6 51.20253:65 51.43941:47 52.17648:18 52.24089:71 52.32830:57 52.38907:21 52.61636:60 52.83899:39 52.85825:47 52.88897:9 53.09218:47 53.10045:9 53.12276:7 53.15769:28 54.12896:187 54.15059:16 54.16531:6 54.64140:32 54.93694:19 55.03770:18 55.28178:100 55.31717:5 55.44454:7 55.72418:9 55.95604:56 57.06194:50 57.21959:12 57.35600:74 57.43564:…
51	451.451	25.173	C30H60O2	O=C(O)CCCCCCCCCCCCCCCCCCCCCCCCCCCCC	NA	FA 30:0	[M-H]-	Annotated via MS2 searching of NIM MDAsEVs Samples in MSDIAL	1	TRUE	11.757	451.452	C30H60O2	FA	VHOCUJPBKOZGJD-UHFFFAOYSA-N	O=C(O)CCCCCCCCCCCCCCCCCCCCCCCCCCCCC	410	FALSE	TRUE	TRUE	Normalized unit: Intensity; Annotation method: Msp20250805135626_NCDK_conventional_converted_dev_1	FALSE	FALSE	5174	0	0	0.99	1	0.866	0.866	1	2	2.551	76.94	MDA_sEVS_PQC_it5	451.45285:12109 452.45752:3645 453.46219:620	51.00650:6 51.07089:5 51.22233:39 51.49553:121 51.51264:18 51.65804:33 52.10350:117 52.24146:17 52.44661:17 52.48427:77 52.50419:10 53.35959:17 53.77684:64 53.78458:35 53.92048:7 54.26313:50 54.88380:67 55.00907:32 55.32497:48 55.61591:13 55.90264:27 56.06294:25 56.09920:16 56.11934:142 56.14663:10 56.37408:51 56.55337:61 56.72608:72 56.87107:25 57.33631:210 57.35715:28 57.37375:13 57.45271:102 5…
52	462.963	2.143	C9HF17O2	OC(=O)C(F)(F)C(F)(F)C(F)(F)C(F)(F)C(F)(F)C(F)(F)C(F)(F)C(F)(F)F	NA	Perfluorononanoic acid; LC-ESI-ITFT; MS2; CE	[M-H]-	Annotated via MS2 searching of NIM MDAsEVs Samples in MSDIAL	1	TRUE	-1	462.963	C9HF17O2	Perfluorooctanoic acid and derivatives	UZUFPBIDKMEQEQ-UHFFFAOYSA-N	OC(=O)C(F)(F)C(F)(F)C(F)(F)C(F)(F)C(F)(F)C(F)(F)C(F)(F)C(F)(F)F	430	FALSE	TRUE	TRUE	Normalized unit: Intensity; Annotation method: MSMS-Neg-MassBank (1)_3	FALSE	FALSE	5322	0	0	1	0.619	0.657	0.908	4	1	1.805	64.06	MDA_sEVS_PQC_it1	462.96344:26189 463.96811:2934 464.97278:775	50.60396:86 50.80052:194 50.94424:16 51.62674:178 51.66069:6 52.30142:6 52.32407:65 52.52219:45 52.53927:9 53.63926:21 53.75941:22 53.79872:29 53.84566:47 53.90531:22 53.95446:37 54.02693:25 54.04530:44 54.95510:9 56.25826:144 56.28675:14 56.48737:14 56.50940:12 56.80716:14 57.32585:27 58.37507:18 58.66877:5 58.71642:6 58.85428:12 58.97676:53 59.15552:258 59.18120:20 59.28882:11 59.51299:32 59.69…
53	478.294	8.38	C23H46NO7P	O=C(OCC(O)COP(=O)(O)OCCN)CCCCCCCC=CCCCCCCCC	NA	LPE 18:1	[M-H]-	Annotated via MS2 searching of NIM MDAsEVs Samples in MSDIAL	0.92	TRUE	6.366	478.294	C23H46NO7P	LPE	PYVRVRFVLRNJLY-UHFFFAOYSA-N	O=C(OCC(O)COP(=O)(O)OCCN)CCCCCCCC=CCCCCCCCC	410	FALSE	TRUE	TRUE	Normalized unit: Intensity; Annotation method: Msp20250805135626_NCDK_conventional_converted_dev_1	FALSE	FALSE	5617	0	0	1	0.946	0.98	0.951	3	2	2.604	75.26	MDA_sEVS_PQC_it1	478.29352:18621 479.29819:4941 480.30285:984	50.16845:32 50.31383:126 50.33479:65 50.34979:21 50.35925:74 50.37313:33 50.42565:80 50.49423:22 50.54631:95 50.68163:71 50.72018:43 50.80749:20 50.82731:101 51.54340:53 51.61346:9 52.00336:62 52.35143:22 52.52170:33 52.68472:36 52.79099:71 52.80994:7 52.82789:22 52.95955:8 53.32258:79 53.39105:26 54.04047:8 54.32739:32 54.48928:282 54.52271:23 54.61675:49 54.63490:16 55.19427:35 55.61449:108 55.…
54	480.309	9.613	C23H48NO7P	O=C(OCC(O)COP(=O)(O)OCCN)CCCCCCCCCCCCCCCCC	NA	LPE 18:0	[M-H]-	Annotated via MS2 searching of NIM MDAsEVs Samples in MSDIAL	0.92	TRUE	6.828	480.31	C23H48NO7P	LPE	BBYWOYAFBUOUFP-UHFFFAOYSA-N	O=C(OCC(O)COP(=O)(O)OCCN)CCCCCCCCCCCCCCCCC	410	FALSE	TRUE	TRUE	Normalized unit: Intensity; Annotation method: Msp20250805135626_NCDK_conventional_converted_dev_1	FALSE	FALSE	5631	0	0	1	0.873	0.975	0.901	2	2	2.568	229.12	MDA_sEVS_PQC_it3	480.30948:13428 481.31415:5253 482.31881:0	50.01873:35 50.35674:24 50.40096:40 50.44262:134 50.47982:10 50.84346:13 50.90569:35 51.55247:27 51.77065:206 51.80992:8 52.00178:24 53.09001:26 53.27878:28 53.30467:89 53.33991:25 53.56258:37 54.61998:56 54.74000:22 55.08136:74 55.25599:134 55.33163:43 55.67526:36 55.75604:18 55.80948:29 55.97565:26 56.50580:22 56.83449:23 56.90069:14 57.19781:52 57.46746:13 57.57828:14 58.02162:36 58.32496:12 5…
55	502.293	8.206	C25H46NO7P	O=C(OCC(O)COP(=O)(O)OCCN)CCCCCCCCCC=CCC=CCC=CCC	NA	LPE 20:3	[M-H]-	Annotated via MS2 searching of NIM MDAsEVs Samples in MSDIAL	0.92	TRUE	6.303	502.294	C25H46NO7P	LPE	UEONHLLDVDPRRN-UHFFFAOYSA-N	O=C(OCC(O)COP(=O)(O)OCCN)CCCCCCCCCC=CCC=CCC=CCC	410	FALSE	TRUE	TRUE	Normalized unit: Intensity; Annotation method: Msp20250805135626_NCDK_conventional_converted_dev_1	FALSE	FALSE	5926	0	0	0.97	0.913	0.981	0.935	3	2	2.578	16.12	MDA_sEVS_PQC_it4	502.29514:5614 503.29980:1108 504.30447:0	50.25388:10 50.40809:9 51.06850:76 51.24986:86 51.31654:50 51.79566:159 51.87235:56 51.94703:84 51.96440:12 52.03412:100 52.05663:5 52.09661:25 52.44691:14 52.74215:228 52.78022:8 53.05936:38 53.81781:18 53.83258:15 53.95994:39 53.96785:17 54.07177:14 54.38498:7 54.39518:10 54.63556:70 54.71444:33 54.99082:11 55.05007:55 55.11933:5 55.29661:26 55.34805:36 55.36588:50 55.57982:29 55.60269:36 55.70…
56	506.325	9.797	C25H50NO7P	O=C(OCC(O)COP(=O)(O)OCCN)CCCCCCCCCC=CCCCCCCCC	NA	LPE 20:1	[M-H]-	Annotated via MS2 searching of NIM MDAsEVs Samples in MSDIAL	0.92	TRUE	6.907	506.325	C25H50NO7P	LPE	JEAGLCKGAKACCE-UHFFFAOYSA-N	O=C(OCC(O)COP(=O)(O)OCCN)CCCCCCCCCC=CCCCCCCCC	410	FALSE	TRUE	TRUE	Normalized unit: Intensity; Annotation method: Msp20250805135626_NCDK_conventional_converted_dev_1	FALSE	FALSE	5978	0	0	0.99	0.869	0.969	0.901	2	2	2.562	56.73	MDA_sEVS_PQC_it2	506.32578:17415 507.33044:5898 508.33511:1726	50.01978:71 50.19148:21 50.29781:47 50.48444:13 51.17539:104 51.39299:32 52.44884:10 52.78903:31 52.93615:26 53.32821:29 53.73907:32 53.78968:111 53.81874:5 53.94982:30 54.69656:15 55.41984:58 55.48450:19 55.85811:15 56.36309:14 56.63925:10 57.71673:91 57.88478:18 58.31441:37 59.01309:197 59.05445:5 59.66892:28 60.42261:35 60.44067:5 60.53298:65 60.62365:15 60.65963:160 60.68601:11 60.92826:8 61.…
57	523.448	9.15	C36H60O2	O=C(O)CCCCCCCCCCCCCCCCC=CCC=CCC=CCC=CCC=CCC=CCC	NA	FA 36:6	[M-H]-	Annotated via MS2 searching of NIM MDAsEVs Samples in MSDIAL	1	TRUE	10.515	523.452	C36H60O2	FA	XTVQYBHOOSVJTF-UHFFFAOYSA-N	O=C(O)CCCCCCCCCCCCCCCCC=CCC=CCC=CCC=CCC=CCC=CCC	410	FALSE	TRUE	TRUE	Normalized unit: Intensity; Annotation method: Msp20250805135626_NCDK_conventional_converted_dev_1	FALSE	FALSE	6218	0	0	0.72	1	0.866	0.866	1	2	2.418	27.94	MDA_sEVS_PQC_it3	523.44788:11087 524.45254:3929 525.45721:665	50.07019:22 50.24845:20 50.30241:25 50.82445:10 50.86145:36 50.94697:17 51.02151:17 51.22544:31 51.76742:31 51.89855:106 51.91453:19 52.11043:76 53.22324:71 53.50878:22 53.76186:17 53.93717:54 54.65052:28 55.09129:30 55.39428:20 55.40849:13 55.48869:154 55.51923:13 55.63717:90 55.65716:8 55.69329:18 55.90510:44 56.15180:9 56.33392:58 56.43119:40 56.84648:22 56.92599:17 57.21187:11 57.26319:79 57.…
58	527.447	24.999	null	null	NA	RIKEN N-VS1 ID-2436 from Mouse_Muscle_WT_CTX0_Ctr	[M-H]-	Annotated via MS2 searching of NIM MDAsEVs Samples in MSDIAL	1	TRUE	11.95	527.443	null	Unknown	null	null	430	FALSE	TRUE	TRUE	Normalized unit: Intensity; Annotation method: Msp20250805135626_NCDK_conventional_converted_dev_1	FALSE	FALSE	6311	0	0	0.78	0.907	0.823	0.846	1	0.5	1.299	4829.81	MDA_sEVS_PQC_it3	527.44690:32562 528.45157:11487 529.45623:27755	50.34049:14 50.53110:31 50.70124:19 51.55884:28 51.63859:12 51.90087:87 52.38158:40 52.65311:126 52.67596:11 52.89879:119 52.97311:22 53.28381:29 53.29234:11 54.03359:22 54.11241:35 54.55367:65 54.62022:10 55.74582:48 56.08363:7 56.29885:57 57.90590:43 57.94165:52 59.49596:23 59.55935:50 59.74368:36 59.96538:61 59.99785:21 60.28630:77 60.55081:114 60.75031:20 60.86577:9 61.12810:32 61.44047:168 6…
59	529.463	24.801	null	null	NA	RIKEN N-VS1 ID-2457 from Cell_HeLa_WT_N_Ctr	[M-H]-	Annotated via MS2 searching of NIM MDAsEVs Samples in MSDIAL	1	TRUE	11.62	529.462	null	Unknown	null	null	430	FALSE	TRUE	TRUE	Normalized unit: Intensity; Annotation method: Msp20250805135626_NCDK_conventional_converted_dev_1	FALSE	FALSE	6351	0	0	0.99	0.971	0.866	0.853	1	0.5	1.417	2498	MDA_sEVS_PQC_it5	529.46301:689408 530.46768:263931 531.47235:52179	50.76831:43 50.78463:10 51.31252:226 51.34185:7 51.46962:26 52.12452:11 52.15132:22 52.15901:11 52.33470:167 52.35401:16 52.37640:16 52.63774:44 52.97680:15 53.02443:122 53.61244:50 53.79536:75 54.38827:43 54.53382:112 54.57384:7 54.81352:131 54.83973:10 54.90712:136 54.97564:16 54.99103:15 55.10391:35 55.55968:28 55.83741:80 56.03900:26 56.12542:17 57.11594:134 57.13015:87 57.15957:5 57.26290:10…
60	535.521	22.84	null	null	NA	RIKEN N-VS1 ID-2517 from Mouse_Feces_WT_N_Ctr	[M-H]-	Annotated via MS2 searching of NIM MDAsEVs Samples in MSDIAL	1	TRUE	9.01	535.518	null	Unknown	null	null	430	FALSE	TRUE	TRUE	Normalized unit: Intensity; Annotation method: Msp20250805135626_NCDK_conventional_converted_dev_1	FALSE	FALSE	6428	0	0	0.85	0.872	0.907	0.901	1	0.2	1.189	192.97	MDA_sEVS_PQC_it1	535.52106:21840 536.52572:9287 537.53039:2383	50.03095:25 50.18271:21 50.34194:21 51.09069:30 51.80253:22 52.20685:46 52.34902:22 53.04683:50 53.26876:25 53.35772:46 53.79229:25 53.96344:86 53.98282:7 54.22025:25 54.79379:20 54.82707:13 55.01495:37 55.24522:38 55.38410:16 55.54451:148 55.86416:68 56.20298:18 56.25724:20 56.28068:17 56.29335:65 56.38450:40 56.74601:43 57.38970:23 57.45412:34 57.51705:16 57.88263:119 57.90320:13 58.82335:135 5…
61	551.479	9.983	C38H64O2	O=C(O)CCCCCCCCCCCCCCCCCCC=CCC=CCC=CCC=CCC=CCC=CCC	NA	FA 38:6	[M-H]-	Annotated via MS2 searching of NIM MDAsEVs Samples in MSDIAL	1	TRUE	12.443	551.483	C38H64O2	FA	FOBIQODNODEPKT-UHFFFAOYSA-N	O=C(O)CCCCCCCCCCCCCCCCCCC=CCC=CCC=CCC=CCC=CCC=CCC	410	FALSE	TRUE	TRUE	Normalized unit: Intensity; Annotation method: Msp20250805135626_NCDK_conventional_converted_dev_1	FALSE	FALSE	6659	0	0	0.73	0.944	0.818	0.866	1	2	2.398	125.96	MDA_sEVS_PQC_it1	551.47900:29077 552.48367:10451 553.48834:2456	50.17632:118 50.34017:13 50.49107:33 50.77642:77 51.03732:6 51.05889:99 51.60070:23 52.54565:16 52.97895:36 53.14393:13 53.91430:21 54.58691:132 54.70437:11 54.89431:53 55.36305:45 55.37457:8 55.50271:40 56.04303:9 56.73295:55 56.93249:54 57.50136:6 57.69563:37 58.48934:23 58.55647:186 59.17982:15 59.38228:48 59.47847:15 59.75825:47 59.96851:24 60.03554:34 60.09554:8 60.12393:16 60.33907:55 60.76…
62	551.48	10.438	C38H64O2	O=C(O)CCCCCCCCCCCCCCCCCCC=CCC=CCC=CCC=CCC=CCC=CCC	NA	FA 38:6	[M-H]-	Annotated via MS2 searching of NIM MDAsEVs Samples in MSDIAL	1	TRUE	12.443	551.483	C38H64O2	FA	FOBIQODNODEPKT-UHFFFAOYSA-N	O=C(O)CCCCCCCCCCCCCCCCCCC=CCC=CCC=CCC=CCC=CCC=CCC	410	FALSE	TRUE	TRUE	Normalized unit: Intensity; Annotation method: Msp20250805135626_NCDK_conventional_converted_dev_1	FALSE	FALSE	6660	0	0	0.73	0.889	0.784	0.866	1	2	2.381	54.79	MDA_sEVS_PQC_it4	551.47906:10231 552.48373:3060 553.48840:0	50.13618:22 50.27980:58 50.29048:18 50.41325:28 50.69111:5 50.74771:44 50.83080:107 50.91536:22 50.94609:81 51.03463:57 51.59651:9 51.87742:23 52.01430:8 52.12909:12 52.31401:12 53.05652:18 53.55052:21 53.57454:65 53.63785:33 53.68886:111 53.70471:17 54.08709:8 54.12027:15 54.31873:32 54.39011:21 54.57643:21 54.63486:89 55.14251:37 55.17841:32 55.31578:67 55.38666:68 55.45341:61 55.46692:5 55.605…
63	554.347	7.878	C24H50NO7P	O=C(OCC(O)COP(=O)([O-])OCC[N+](C)(C)C)CCCCCCCCCCCCCCC	NA	LPC 16:0	[M+CH3COO]-	Annotated via MS2 searching of NIM MDAsEVs Samples in MSDIAL	0.92	TRUE	6.131	554.346	C24H50NO7P	LPC	ASWBNKHCZGQVJV-UHFFFAOYSA-N	O=C(OCC(O)COP(=O)([O-])OCC[N+](C)(C)C)CCCCCCCCCCCCCCC	410	FALSE	TRUE	TRUE	Normalized unit: Intensity; Annotation method: Msp20250805135626_NCDK_conventional_converted_dev_1	FALSE	FALSE	6691	0	0	0.97	0.624	0.714	0.882	2	2	2.436	1632.87	MDA_sEVS_PQC_it4	554.34766:3321 555.35232:560 556.35699:0	50.04307:31 50.89591:28 50.96504:48 50.97237:20 51.09315:88 51.23169:15 51.43480:23 51.55640:44 51.73492:123 51.77015:6 52.36302:65 52.50042:188 52.53631:11 52.87068:7 53.04934:5 53.18040:17 53.18810:31 53.24094:36 53.27627:27 53.30412:167 53.56644:23 53.60237:37 53.61498:26 53.72472:21 53.97727:213 54.00948:8 54.02345:9 54.18879:19 54.48074:107 54.49563:50 54.84122:132 54.87568:5 54.89971:31 55.…
64	567.536	10.407	null	null	NA	RIKEN N-VS1 ID-2804 from Mouse_Macrophage_WT_N_F1AA	[M-H]-	Annotated via MS2 searching of NIM MDAsEVs Samples in MSDIAL	1	TRUE	6.95	567.536	null	Unknown	null	null	430	FALSE	TRUE	TRUE	Normalized unit: Intensity; Annotation method: Msp20250805135626_NCDK_conventional_converted_dev_1	FALSE	FALSE	6859	0	0	1	0.996	0.866	0.866	1	1	1.721	4717.96	MDA_sEVS_PQC_it2	567.53644:638815 568.54111:264782 569.54577:52017	50.24179:47 50.41323:20 50.51850:14 50.78348:207 50.80507:15 51.06914:54 51.25889:27 51.31129:11 51.32673:35 51.33794:11 51.55844:46 51.57380:27 51.59617:27 52.07416:16 52.49761:63 52.51125:6 52.52680:26 52.56947:87 52.62950:20 52.84305:31 53.06202:14 53.20082:25 53.60745:10 53.74177:24 54.44466:224 54.70678:27 54.75464:175 54.78237:10 54.91708:69 54.93268:79 55.10233:50 55.29814:38 55.41870:20 5…
65	568.397	10.275	C26H56NO6P	O=P([O-])(OCC[N+](C)(C)C)OCC(OCCCCCCCCCCCCCCCCCC)CO	NA	low score: LPC O-18:0	[M+CH3COO]-	Annotated via MS2 searching of NIM MDAsEVs Samples in MSDIAL	0.92	TRUE	7.297	568.398	C26H56NO6P	EtherLPC	GGVRMOJUHVWYBR-UHFFFAOYSA-N	O=P([O-])(OCC[N+](C)(C)C)OCC(OCCCCCCCCCCCCCCCCCC)CO	530	FALSE	TRUE	FALSE	Normalized unit: Intensity; Annotation method: Msp20250805135626_NCDK_conventional_converted_dev_1	FALSE	FALSE	6868	0	0	0.98	0.724	0.892	0.907	1	0.25	1.384	38.77	MDA_sEVS_PQC_it5	568.39960:7873 569.40426:1823 570.40893:706	50.09711:40 50.13940:94 50.53778:30 50.92583:175 50.94160:28 50.94985:34 50.96270:8 51.03381:39 51.21506:42 51.72694:32 51.76721:5 51.85349:5 51.90075:69 51.96540:71 51.98679:8 52.09656:71 52.19578:7 52.56344:5 52.80823:37 52.84652:104 52.86122:37 52.88070:8 53.23587:83 53.33345:21 53.52177:88 53.59918:19 53.75260:68 53.82029:86 53.82900:56 54.09968:16 54.16766:8 54.22634:19 54.49468:40 54.57727:…
66	574.277	9.693	C27H46NO10P	O=C(OCC(O)COP(=O)(O)OCC(NC(=O)CC)C(=O)O)CCCCCCCC=CCC=CCC=CCC	NA	low score: LPS-N 21:3|LPS-N (FA 3:0)18:3	[M-H]-	Annotated via MS2 searching of NIM MDAsEVs Samples in MSDIAL	1	TRUE	5.615	574.279	C27H46NO10P	LNAPS	SEIZRKGNJSBLLI-UHFFFAOYSA-N	O=C(OCC(O)COP(=O)(O)OCC(NC(=O)CC)C(=O)O)CCCCCCCC=CCC=CCC=CCC	530	FALSE	TRUE	FALSE	Normalized unit: Intensity; Annotation method: Msp20250805135626_NCDK_conventional_converted_dev_1	FALSE	FALSE	6972	0	0	0.96	0.51	0.931	0.634	1	0.33	1.275	51.96	MDA_sEVS_PQC_it3	574.27704:10201 575.28171:2740 576.28637:0	50.28556:61 50.41056:146 50.41767:105 50.53108:39 50.58527:23 50.67871:19 50.92525:63 50.97739:59 51.05845:22 51.10788:52 51.22947:20 51.78055:135 51.79944:11 51.81774:5 52.03728:64 52.10371:16 52.60945:33 52.68721:23 52.93222:7 53.01653:19 53.02671:30 53.16418:9 53.26357:24 53.29134:46 53.76474:39 53.82121:45 54.23435:55 54.34222:16 54.40026:12 54.47098:7 54.63848:166 54.66576:12 54.68920:10 54.…
67	579.511	11.368	C40H68O2	O=C(O)CCCCCCCCCCCCCCCCCCCCC=CCC=CCC=CCC=CCC=CCC=CCC	NA	FA 40:6	[M-H]-	Annotated via MS2 searching of NIM MDAsEVs Samples in MSDIAL	1	TRUE	13.076	579.515	C40H68O2	FA	MTFKNULUZHJPFJ-UHFFFAOYSA-N	O=C(O)CCCCCCCCCCCCCCCCCCCCC=CCC=CCC=CCC=CCC=CCC=CCC	410	FALSE	TRUE	TRUE	Normalized unit: Intensity; Annotation method: Msp20250805135626_NCDK_conventional_converted_dev_1	FALSE	FALSE	7080	0	0	0.71	0.949	0.861	0.866	1	2	2.399	59.25	MDA_sEVS_PQC_it2	579.50989:7536 580.51456:2837 581.51922:0	50.25667:26 50.28376:61 50.32237:19 50.81910:11 50.87828:43 51.25402:20 51.41265:42 51.45321:30 51.58125:17 51.64080:14 51.81485:52 51.85469:44 52.66341:16 52.67221:42 52.69314:87 52.76384:10 52.85584:79 52.87309:16 53.22324:30 53.55944:80 54.10241:46 54.24977:26 54.44481:80 54.54402:10 54.80455:35 54.82709:15 54.94228:9 55.08010:21 55.14643:23 55.26046:126 55.29399:7 55.47928:9 55.73792:43 55.80…
68	589.448	15.766	C36H62O6	O=C(O)CCC(C)C1CCC2C3CCC4CC(OC(=O)CCCCCC(O)CCCCC)CCC4(C)C3CC(O)C12C	NA	low score: SE 24:1;O4/12:0;O	[M-H]-	Annotated via MS2 searching of NIM MDAsEVs Samples in MSDIAL	1	TRUE	8.037	589.447	C36H62O6	DCAE	OSTUNWHQWSKBPN-UHFFFAOYSA-N	O=C(O)CCC(C)C1CCC2C3CCC4CC(OC(=O)CCCCCC(O)CCCCC)CCC4(C)C3CC(O)C12C	530	FALSE	TRUE	FALSE	Normalized unit: Intensity; Annotation method: Msp20250805135626_NCDK_conventional_converted_dev_1	FALSE	FALSE	7242	0	0	1	0.485	0.62	0.895	1	0.25	1.281	25.1	MDA_sEVS_PQC_it5	589.44745:4578 590.45212:890 591.45678:413	50.00667:16 50.67615:79 50.76991:38 51.23425:33 51.79005:32 51.88341:10 51.89469:16 52.23315:19 52.33488:39 52.39755:45 52.46539:19 52.59760:112 52.87330:34 53.00151:12 53.26996:45 53.73433:21 53.75437:14 53.95233:26 54.15540:56 54.31901:141 54.52944:17 54.93224:50 54.99615:23 55.05566:36 55.32232:26 55.53126:11 55.73702:70 55.74914:28 55.85027:82 55.88702:9 55.99816:101 56.10728:27 56.12270:119 …
69	596.526	21.352	C34H67NO3	O=C(NC(CO)C(O)CCCCCCCCCCCCCCCCCC)CCCCCCCC=CCCC	NA	low score: Cer 34:1;O2|Cer 21:0;O2/13:1	[M+CH3COO]-	Annotated via MS2 searching of NIM MDAsEVs Samples in MSDIAL	0.92	TRUE	8.221	596.526	C34H67NO3	Cer_NDS	GBGLYXKIDLOVRZ-UHFFFAOYSA-N	O=C(NC(CO)C(O)CCCCCCCCCCCCCCCCCC)CCCCCCCC=CCCC	530	FALSE	TRUE	FALSE	Normalized unit: Intensity; Annotation method: Msp20250805135626_NCDK_conventional_converted_dev_1	FALSE	FALSE	7387	0	0	1	0.498	0.924	0.691	1	0.1	1.165	329.65	MDA_sEVS_PQC_it1	596.52570:17278 597.53036:6417 598.53503:1522	50.16110:8 50.55994:7 50.88720:74 50.99225:90 50.99965:36 51.06142:48 51.10298:10 51.12704:37 52.03915:12 52.59268:52 52.67218:12 52.74864:6 53.08822:31 53.10166:6 53.42019:12 53.55451:34 53.99365:79 54.01323:12 54.02590:5 54.47881:38 54.63673:73 54.81233:26 56.21598:39 56.41038:44 56.45767:61 56.52390:28 56.88173:24 56.99933:27 57.47265:29 57.48030:22 58.03333:18 58.46772:31 58.51258:23 58.74740…
70	613.388	11.154	C35H54N2O7	O=C(OC(CCC)CCCC(=O)NCC(=O)NC(C(=O)O)CO)CCC=CCC=CCC=CCC=CCC=CCC=CCC	NA	low score: NAGlySer 30:7;O2|NAGlySer 8:0;O(FA 22:6)	[M-H]-	Annotated via MS2 searching of NIM MDAsEVs Samples in MSDIAL	1	TRUE	6.449	613.386	C35H54N2O7	NAGlySer	VXSJXEWZGAZHAC-UHFFFAOYSA-N	O=C(OC(CCC)CCCC(=O)NCC(=O)NC(C(=O)O)CO)CCC=CCC=CCC=CCC=CCC=CCC=CCC	530	FALSE	TRUE	FALSE	Normalized unit: Intensity; Annotation method: Msp20250805135626_NCDK_conventional_converted_dev_1	FALSE	FALSE	7672	0	0	0.94	0.416	0.922	0.649	1	0.2	1.165	47.27	MDA_sEVS_PQC_it3	613.38788:6968 614.39255:2591 615.39721:649	50.05242:224 50.08232:42 50.11323:191 50.16551:38 50.28618:175 50.30458:57 50.36165:14 50.47390:38 50.49179:6 50.80782:51 51.06593:28 51.11042:11 51.16235:31 51.33314:37 51.38280:51 51.42487:13 51.68806:6 51.69893:15 52.12427:25 52.53831:31 52.55403:22 52.56228:5 52.70571:49 52.82022:7 53.16294:41 53.19590:67 53.52524:14 53.61796:20 54.41230:15 54.43934:11 54.50720:15 54.66360:7 54.69140:43 54.92…
71	613.54	11.23	null	null	NA	RIKEN N-VS1 ID-3250 from Mouse_Macrophage_WT_N_F1AA	[M-H]-	Annotated via MS2 searching of NIM MDAsEVs Samples in MSDIAL	0.58	TRUE	7.38	613.537	null	Unknown	null	null	430	FALSE	TRUE	TRUE	Normalized unit: Intensity; Annotation method: Msp20250805135626_NCDK_conventional_converted_dev_1	FALSE	FALSE	7680	0	0	0.76	1	0.866	0.866	1	1	1.614	81.11	MDA_sEVS_PQC_it5	613.54150:8594 614.54617:3696 615.55084:0	50.07368:152 50.09963:7 50.21094:210 50.22953:13 50.27150:20 50.36169:5 50.48006:6 50.71842:21 50.79464:47 50.99527:7 51.07084:6 51.10058:22 51.19009:79 51.20496:6 51.22774:129 51.34560:33 51.42487:36 51.58622:12 51.64102:39 51.92704:17 52.37154:7 52.47669:8 52.51178:38 52.65296:31 52.68984:36 52.98398:34 52.99322:10 53.50902:54 53.68597:23 53.73554:27 53.83802:75 54.74027:15 54.76363:45 54.87316…
72	613.541	10.392	null	null	NA	RIKEN N-VS1 ID-3253 from Mouse_Macrophage_WT_N_F1AA	[M-H]-	Annotated via MS2 searching of NIM MDAsEVs Samples in MSDIAL	1	TRUE	6.91	613.54	null	Unknown	null	null	430	FALSE	TRUE	TRUE	Normalized unit: Intensity; Annotation method: Msp20250805135626_NCDK_conventional_converted_dev_1	FALSE	FALSE	7684	0	0	0.98	0.982	0.866	0.85	1	0.5	1.416	771.92	MDA_sEVS_PQC_it4	613.54132:149340 614.54599:62893 615.55066:13605	50.02398:38 50.04328:9 50.06784:23 50.73549:33 50.78968:132 50.80985:5 50.92750:10 51.12293:55 51.16603:112 51.19818:109 51.21187:105 51.23509:33 51.24632:22 51.30410:13 51.35313:7 51.67147:25 51.74053:50 51.80910:34 52.08101:26 52.13667:34 52.32486:10 52.38944:66 52.42687:51 52.55546:6 52.71343:27 52.92489:6 53.02134:58 53.06214:43 53.14516:15 53.21201:29 53.71461:159 53.73863:12 54.08917:98 54.…
73	613.542	11.427	null	null	NA	RIKEN N-VS1 ID-3250 from Mouse_Macrophage_WT_N_F1AA	[M-H]-	Annotated via MS2 searching of NIM MDAsEVs Samples in MSDIAL	0.92	TRUE	7.38	613.537	null	Unknown	null	null	430	FALSE	TRUE	TRUE	Normalized unit: Intensity; Annotation method: Msp20250805135626_NCDK_conventional_converted_dev_1	FALSE	FALSE	7685	0	0	0.87	1	0.866	0.866	1	1	1.664	80.03	MDA_sEVS_PQC_it1	613.54016:11251 614.54483:2462 615.54950:0	50.01635:60 50.13117:40 50.26114:88 50.32484:11 50.47459:8 50.69483:34 51.30092:55 51.31428:16 51.57635:77 51.60853:32 51.83235:14 52.03420:36 52.06127:271 52.09658:10 52.15150:9 52.28254:13 52.41404:16 52.50825:210 52.54681:5 53.03928:14 53.51630:23 53.82342:45 54.33910:65 54.35218:76 54.36005:25 54.55733:152 54.86799:13 54.92836:32 54.98847:20 55.03382:171 55.06637:63 55.09065:35 55.21176:10 55…
74	639.557	10.38	null	null	NA	RIKEN N-VS1 ID-3573 from Cell_HeLa_WT_N_Ctr	[M-H]-	Annotated via MS2 searching of NIM MDAsEVs Samples in MSDIAL	1	TRUE	6.97	639.555	null	Unknown	null	null	430	FALSE	TRUE	TRUE	Normalized unit: Intensity; Annotation method: Msp20250805135626_NCDK_conventional_converted_dev_1	FALSE	FALSE	8159	0	0	0.95	0.994	0.866	0.861	1	0.5	1.409	2074.04	MDA_sEVS_PQC_it5	639.55731:426424 640.56198:187343 641.56665:43101	50.16060:17 50.52151:23 50.91600:9 51.63832:34 51.80307:15 51.85966:17 51.97643:25 52.21788:160 52.23940:40 52.29907:22 52.37086:40 52.65713:47 52.76992:83 53.40488:10 54.26101:16 54.29572:10 54.42867:36 54.52018:46 54.53548:8 54.61521:61 55.15035:12 55.43813:14 55.51541:51 56.56112:29 56.75662:12 56.85019:26 57.02773:34 57.07461:15 57.29988:14 58.45966:21 58.69390:94 59.01196:194 59.04275:20 59.…
75	641.572	11.446	null	null	NA	RIKEN N-VS1 ID-3604 from Mouse_Macrophage_WT_N_F1AA	[M-H]-	Annotated via MS2 searching of NIM MDAsEVs Samples in MSDIAL	1	TRUE	7.37	641.573	null	Unknown	null	null	430	FALSE	TRUE	TRUE	Normalized unit: Intensity; Annotation method: Msp20250805135626_NCDK_conventional_converted_dev_1	FALSE	FALSE	8216	0	0	1	1	0.866	0.866	1	1	1.722	199.63	MDA_sEVS_PQC_it3	641.57245:32135 642.57712:13097 643.58178:2912	50.08068:73 50.09574:6 50.14224:46 50.20961:19 50.31164:16 50.45930:19 50.60242:54 50.76657:39 50.84994:12 50.94386:28 51.05086:116 51.14524:11 51.19204:16 51.38034:29 51.80248:22 51.87962:14 51.93458:18 52.04827:13 52.15650:15 52.17648:45 52.29830:99 52.31145:37 52.66472:31 53.42576:113 53.92580:127 53.95737:5 53.99644:71 54.12515:8 54.48553:39 54.55563:21 54.73657:27 54.82446:43 54.93209:59 55.…
76	667.534	9.824	C43H72O5	O=C(O)CCC(C)C1CCC2C3CCC4CC(OC(=O)CCCCCCCC=CCC=CCCCCCC)CCC4(C)C3CC(O)C12C	NA	low score: SE 24:1;O4/19:2	[M-H]-	Annotated via MS2 searching of NIM MDAsEVs Samples in MSDIAL	1	TRUE	8.829	667.531	C43H72O5	DCAE	WLBPGENTLPVERV-UHFFFAOYSA-N	O=C(O)CCC(C)C1CCC2C3CCC4CC(OC(=O)CCCCCCCC=CCC=CCCCCCC)CCC4(C)C3CC(O)C12C	530	FALSE	TRUE	FALSE	Normalized unit: Intensity; Annotation method: Msp20250805135626_NCDK_conventional_converted_dev_1	FALSE	FALSE	8776	0	0	0.94	0.564	0.6	0.845	1	0.33	1.296	952.58	MDA_sEVS_PQC_it2	667.53302:162172 668.53769:64865 669.54236:13102	50.55080:14 50.56412:23 50.66496:21 50.87586:36 51.12329:20 51.15001:8 51.65864:18 51.95444:13 52.24147:35 52.86501:7 53.25157:172 53.27167:17 53.46873:91 53.85114:59 54.29066:24 54.39065:18 55.12961:27 55.21064:74 55.23713:45 55.30714:13 55.66740:111 55.71580:87 56.01636:23 56.70300:13 56.96598:33 57.13189:144 57.15830:8 57.17169:37 57.24691:26 57.32925:36 57.51411:54 57.53005:45 57.64035:59 57.…
77	672.496	20.395	C37H72NO7P	O=C(OC(COCCCCCCCCC=CCCCCCC)COP(=O)(O)OCCN)CCCCCCCC=CCCCCCC	NA	low score: PE O-32:2|PE O-16:1_16:1	[M-H]-	Annotated via MS2 searching of NIM MDAsEVs Samples in MSDIAL	0.92	TRUE	9.609	672.497	C37H72NO7P	EtherPE	LXPNPYVUDOMVDN-UHFFFAOYSA-N	O=C(OC(COCCCCCCCCC=CCCCCCC)COP(=O)(O)OCCN)CCCCCCCC=CCCCCCC	530	FALSE	TRUE	FALSE	Normalized unit: Intensity; Annotation method: Msp20250805135626_NCDK_conventional_converted_dev_1	FALSE	FALSE	8927	0	0	0.99	0.703	0.8	0.864	2	0.67	1.617	46.24	MDA_sEVS_PQC_it3	672.49652:10766 673.50119:6274 674.50586:2863	50.04792:16 50.15806:26 50.25374:31 50.40584:14 50.68981:41 51.19703:19 51.39373:80 51.47617:72 51.48709:39 51.49689:16 51.55628:51 51.56594:14 51.69055:21 52.13600:68 52.48167:18 52.67223:47 52.99147:32 53.10480:48 53.34570:16 53.43634:11 54.08489:100 54.49931:10 54.73259:143 54.76559:5 54.79375:28 54.91415:41 55.30592:76 55.39435:9 55.43039:9 55.80898:11 55.82757:18 55.96229:16 56.22527:23 56.3…
78	700.528	23.243	C39H76NO7P	O=C(OC(COCCCCCCCCC=CCCCCCC)COP(=O)(O)OCCN)CCCCCCCC=CCCCCCCCC	NA	low score: PE O-34:2|PE O-16:1_18:1	[M-H]-	Annotated via MS2 searching of NIM MDAsEVs Samples in MSDIAL	0.92	TRUE	10.24	700.529	C39H76NO7P	EtherPE	RFPQMVKZNQOUGY-UHFFFAOYSA-N	O=C(OC(COCCCCCCCCC=CCCCCCC)COP(=O)(O)OCCN)CCCCCCCC=CCCCCCCCC	530	FALSE	TRUE	FALSE	Normalized unit: Intensity; Annotation method: Msp20250805135626_NCDK_conventional_converted_dev_1	FALSE	FALSE	9667	0	0	0.99	0.629	0.831	0.872	2	0.67	1.612	198.92	MDA_sEVS_PQC_it1	700.52783:42084 701.53250:23555 702.53717:0	51.33076:29 51.76173:29 51.87809:32 52.89331:41 53.07033:35 53.21763:19 54.62715:109 54.64831:8 54.75819:59 55.47357:78 55.75302:15 56.42094:53 56.43638:5 57.27871:14 57.29601:72 58.75885:10 58.78357:78 59.00128:201 59.01394:7934 59.06142:115 59.09061:5 59.11724:17 59.14914:45 59.16059:39 59.17748:41 59.20103:14 59.22271:31 59.23923:18 59.27578:21 59.29076:8 59.34162:82 59.39160:39 59.48298:13 59…
79	706.636	25.233	C42H81NO3	O=C(NC(CO)C(O)CCCCCCCCCCCCCCCCCCCCCCCC)CCCCCCC=CCC=CCCC	NA	low score: Cer 42:2;O2|Cer 27:0;O2/15:2	[M+CH3COO]-	Annotated via MS2 searching of NIM MDAsEVs Samples in MSDIAL	0.92	TRUE	12.759	706.635	C42H81NO3	Cer_NDS	WBARRLNINOTIFV-UHFFFAOYSA-N	O=C(NC(CO)C(O)CCCCCCCCCCCCCCCCCCCCCCCC)CCCCCCC=CCC=CCCC	530	FALSE	TRUE	FALSE	Normalized unit: Intensity; Annotation method: Msp20250805135626_NCDK_conventional_converted_dev_1	FALSE	FALSE	9839	0	0	1	0.504	0.932	0.693	1	0.1	1.169	7356.81	MDA_sEVS_PQC_it1	706.63519:62920 707.63986:35807 708.64453:0	50.00712:128 50.23964:63 50.69363:39 52.29228:75 53.26234:137 53.47152:67 53.49281:106 53.53022:6 53.76167:25 54.29938:40 54.79888:23 56.81168:14 56.93140:19 57.52737:22 57.76865:145 57.78262:32 58.01374:13 58.53903:12 58.84941:5 59.01365:2184 59.04865:54 59.06636:20 59.07528:33 59.15977:19 59.36899:5 59.42146:17 59.60275:12 61.98571:40 62.06850:29 63.87817:112 64.42936:14 65.38772:14 65.45484:14…
80	708.653	25.619	C42H83NO3	O=C(NC(CO)C(O)CCCCCCCCCCCCCCCCCCCCCCCCCC)CCCCCCCC=CCCC	NA	low score: Cer 42:1;O2|Cer 29:0;O2/13:1	[M+CH3COO]-	Annotated via MS2 searching of NIM MDAsEVs Samples in MSDIAL	1	TRUE	13.109	708.651	C42H83NO3	Cer_NDS	ZZWRAZRPEDTTBB-UHFFFAOYSA-N	O=C(NC(CO)C(O)CCCCCCCCCCCCCCCCCCCCCCCCCC)CCCCCCCC=CCCC	530	FALSE	TRUE	FALSE	Normalized unit: Intensity; Annotation method: Msp20250805135626_NCDK_conventional_converted_dev_1	FALSE	FALSE	9872	0	0	1	0.548	0.993	0.698	1	0.1	1.193	15403	MDA_sEVS_PQC_it1	708.65106:199720 709.65573:100880 710.66040:27842	50.79828:43 50.99374:65 51.87989:18 55.31236:98 55.73475:78 58.70638:30 58.93929:75 58.94989:24 59.01407:2430 59.04993:64 59.06144:25 59.08273:43 59.09297:15 59.10820:17 59.19229:13 59.22094:50 59.23170:66 59.26093:6 59.33548:18 59.52131:46 62.21254:51 63.11223:26 63.91641:7 64.24198:45 64.25276:15 66.44472:112 66.61113:79 68.04000:11 68.45685:38 70.47686:8 72.02718:36 72.12986:38 72.34477:36 72.…
81	709.551	20.01	C38H67D7NO8P	[C@](COP(=O)(O)OCCN)([H])(OC(CCCCCCC/C=C\CCCCCC([2H])([2H])C([2H])([2H])C([2H])([2H])[2H])=O)COC(CCCCCCCCCCCCCC)=O	NA	PE 33:1(d7)|PE 15:0_18:1(d7)	[M-H]-	Annotated via MS2 searching of NIM MDAsEVs Samples in MSDIAL	1	TRUE	9.389	709.553	C38H67[2H]7NO8P	PE	ADCNXGARWPJRBV-RGLIIYCRNA-N	[C@](COP(=O)(O)OCCN)([H])(OC(CCCCCCC/C=C\CCCCCC([2H])([2H])C([2H])([2H])C([2H])([2H])[2H])=O)COC(CCCCCCCCCCCCCC)=O	430	FALSE	TRUE	TRUE	Normalized unit: Intensity; Annotation method: Msp20250805135626_NCDK_conventional_converted_dev_1	FALSE	FALSE	9884	0	0	0.97	0.81	0.81	0.781	3	0.38	1.408	84.92	MDA_sEVS_PQC_it2	709.55109:15985 710.55575:7193 711.56042:1645	50.23371:9 50.27366:40 50.65341:11 50.71934:58 50.73302:10 51.04871:25 51.38866:23 52.08674:24 52.16206:54 52.35160:13 52.54035:15 52.89072:73 52.98400:13 53.86826:82 53.98572:22 54.07950:187 54.10551:11 54.16554:18 54.19689:18 54.41058:41 54.47950:13 54.59193:59 55.08084:9 55.10177:60 55.24447:77 55.50784:103 55.53094:7 55.64958:33 55.66764:10 55.93431:126 55.96657:10 56.08378:8 56.48067:41 56.9…
82	711.447	9.711	C35H69O12P	O=C(OC(COCCCCCCCC)COP(=O)(O)OC1C(O)C(O)C(O)C(O)C1O)CCCCCCCCCCCCCCCCC	NA	low score: PI O-26:0|PI O-8:0_18:0	[M-H]-	Annotated via MS2 searching of NIM MDAsEVs Samples in MSDIAL	0.83	TRUE	7.961	711.445	C35H69O12P	EtherPI	GJJAVNPBSDBXKL-UHFFFAOYSA-N	O=C(OC(COCCCCCCCC)COP(=O)(O)OC1C(O)C(O)C(O)C(O)C1O)CCCCCCCCCCCCCCCCC	530	FALSE	TRUE	FALSE	Normalized unit: Intensity; Annotation method: Msp20250805135626_NCDK_conventional_converted_dev_1	FALSE	FALSE	9918	0	0	0.97	0.584	0.858	0.869	1	0.17	1.274	64.23	MDA_sEVS_PQC_it3	711.44708:17032 712.45175:5828 713.45642:2267	50.31392:74 50.51180:31 50.80427:12 50.98458:17 51.43415:32 51.44535:9 51.53455:22 51.60718:20 52.00172:26 52.09651:30 52.22409:66 53.64332:55 53.82753:13 54.61000:89 54.95636:227 55.06074:77 55.24838:35 55.30463:90 55.41065:39 55.65764:108 56.00174:92 56.02388:10 56.33505:37 56.80320:38 57.25290:47 57.52726:45 57.58004:15 57.97663:40 58.08797:80 58.10259:130 58.27812:37 58.57627:36 58.59235:38 5…
83	714.543	24.343	C40H78NO7P	O=C(OC(COCCCCCCCCC=CCCCCCCC)COP(=O)(O)OCCN)CCCCCCCC=CCCCCCCCC	NA	low score: PE O-35:2|PE O-17:1_18:1	[M-H]-	Annotated via MS2 searching of NIM MDAsEVs Samples in MSDIAL	0.92	TRUE	10.771	714.544	C40H78NO7P	EtherPE	TYZLFYSZNFANNO-UHFFFAOYSA-N	O=C(OC(COCCCCCCCCC=CCCCCCCC)COP(=O)(O)OCCN)CCCCCCCC=CCCCCCCCC	530	FALSE	TRUE	FALSE	Normalized unit: Intensity; Annotation method: Msp20250805135626_NCDK_conventional_converted_dev_1	FALSE	FALSE	10021	0	0	0.99	0.788	0.853	0.852	2	0.67	1.639	123.95	MDA_sEVS_PQC_it2	714.54315:31942 715.54782:16066 716.55249:4238	50.17286:7 51.27083:5 51.41991:22 51.97866:50 51.98681:35 52.22377:21 52.84301:40 52.96625:16 53.17282:13 53.97812:128 54.00864:5 54.97049:31 55.02948:14 55.42523:28 55.81093:55 56.06694:30 56.27284:13 57.04070:20 57.20010:25 57.66426:13 57.77686:150 57.79511:25 57.95842:25 58.22683:8 58.59460:33 58.63220:35 58.85206:38 59.01323:242 59.05077:11 59.05634:27 59.81067:49 60.11828:7 61.17678:8 61.433…
84	726.544	24.053	C41H78NO7P	O=C(OC(COCCCCCCCCC=CCCCCCCCC)COP(=O)(O)OCCN)CCCCCCCC=CCC=CCCCCC	NA	low score: PE O-36:3|PE O-18:1_18:2	[M-H]-	Annotated via MS2 searching of NIM MDAsEVs Samples in MSDIAL	0.92	TRUE	10.701	726.544	C41H78NO7P	EtherPE	ZFMJJVQJMOVKIB-UHFFFAOYSA-N	O=C(OC(COCCCCCCCCC=CCCCCCCCC)COP(=O)(O)OCCN)CCCCCCCC=CCC=CCCCCC	530	FALSE	TRUE	FALSE	Normalized unit: Intensity; Annotation method: Msp20250805135626_NCDK_conventional_converted_dev_1	FALSE	FALSE	10344	0	0	1	0.826	0.878	0.855	2	0.67	1.658	502.4	MDA_sEVS_PQC_it2	726.54364:20305 727.54831:8330 728.55298:2691	50.17785:52 50.24887:22 50.29764:145 50.56698:41 50.80600:86 50.82163:19 51.57124:27 52.11659:23 52.55689:7 52.61204:33 53.18112:34 53.59986:13 54.71000:115 54.75795:18 55.53852:12 55.62410:16 55.64723:258 55.68589:18 56.57119:24 56.74232:182 56.76273:22 56.78643:6 57.64995:123 57.66925:9 57.69352:58 57.82103:127 57.84488:5 57.85584:6 58.08826:93 58.22998:24 58.25865:17 58.40242:142 58.42085:16 5…
85	728.561	24.767	C41H80NO7P	O=C(OC(COCCCCCCCCC=CCCCCCCCC)COP(=O)(O)OCCN)CCCCCCCC=CCCCCCCCC	NA	low score: PE O-36:2|PE O-18:1_18:1	[M-H]-	Annotated via MS2 searching of NIM MDAsEVs Samples in MSDIAL	0.92	TRUE	11.613	728.56	C41H80NO7P	EtherPE	GHNXVMPBTBKJRP-UHFFFAOYSA-N	O=C(OC(COCCCCCCCCC=CCCCCCCCC)COP(=O)(O)OCCN)CCCCCCCC=CCCCCCCCC	530	FALSE	TRUE	FALSE	Normalized unit: Intensity; Annotation method: Msp20250805135626_NCDK_conventional_converted_dev_1	FALSE	FALSE	10427	0	0	0.99	0.855	0.916	0.86	2	0.67	1.673	4538.39	MDA_sEVS_PQC_it1	728.56091:974930 729.56558:0 730.57025:0	50.78714:17 51.21893:5 52.15559:122 52.17458:15 55.64949:24 55.97297:15 56.77467:19 57.89532:17 58.62115:21 59.01424:1033 59.04141:73 59.05194:23 59.16508:9 59.23171:11 59.27207:60 60.60161:38 60.89321:34 61.43864:22 62.48023:46 66.54924:42 69.08201:9 75.37862:12 78.21055:74 78.74479:29 79.68255:6 81.87765:18 83.12224:89 83.14373:12 83.68038:9 86.72587:10 86.79619:21 87.94371:60 90.63796:20 90.77…
86	736.682	26.014	C44H87NO3	O=C(NC(CO)C(O)CCCCCCCCCCCCCCCCCCCCCCCCCCC)CCCCCCCC=CCCCC	NA	low score: Cer 44:1;O2|Cer 30:0;O2/14:1	[M+CH3COO]-	Annotated via MS2 searching of NIM MDAsEVs Samples in MSDIAL	0.92	TRUE	13.329	736.682	C44H87NO3	Cer_NDS	MAWOROQURBRKHN-UHFFFAOYSA-N	O=C(NC(CO)C(O)CCCCCCCCCCCCCCCCCCCCCCCCCCC)CCCCCCCC=CCCCC	530	FALSE	TRUE	FALSE	Normalized unit: Intensity; Annotation method: Msp20250805135626_NCDK_conventional_converted_dev_1	FALSE	FALSE	10630	0	0	0.99	0.515	0.931	0.697	1	0.1	1.17	416.05	MDA_sEVS_PQC_it4	736.68158:12303 737.68625:6598 738.69092:1953	50.08466:21 50.09768:121 50.11163:20 50.50647:33 50.86422:71 50.95177:243 50.97445:22 50.98864:103 51.11321:76 51.21754:7 51.41469:54 51.68053:9 52.19889:26 52.44166:79 52.66926:14 52.72838:209 52.75513:11 53.06630:34 53.09210:31 53.16026:72 53.17515:23 53.96832:146 54.28165:19 54.42279:59 54.50148:10 54.58767:126 54.62742:6 54.66696:18 55.11919:46 55.43753:90 55.46379:39 55.47409:8 55.65968:25 5…
87	740.546	15.514	C39H68D7O10P	[H][C@](O)(CO)COP(OC[C@]([H])(OC(CCCCCCC/C=C\CCCCCC([2H])([2H])C([2H])([2H])C([2H])([2H])[2H])=O)COC(CCCCCCCCCCCCCC)=O)(=O)O	NA	PG 33:1(d7)|PG 15:0_18:1(d7)	[M-H]-	Annotated via MS2 searching of NIM MDAsEVs Samples in MSDIAL	1	TRUE	8.397	740.548	C39H68[2H]7O10P	PG	CAKDJPLPYOYWLK-AHOXJELVNA-N	[H][C@](O)(CO)COP(OC[C@]([H])(OC(CCCCCCC/C=C\CCCCCC([2H])([2H])C([2H])([2H])C([2H])([2H])[2H])=O)COC(CCCCCCCCCCCCCC)=O)(=O)O	430	FALSE	TRUE	TRUE	Normalized unit: Intensity; Annotation method: Msp20250805135626_NCDK_conventional_converted_dev_1	FALSE	FALSE	10700	0	0	0.98	0.667	0.822	0.787	2	0.18	1.262	264.49	MDA_sEVS_PQC_it1	740.54596:40614 741.55063:19513 742.55529:5214	50.19033:34 51.33527:28 51.38154:7 51.43230:23 51.61605:40 52.08568:16 52.31531:15 54.00066:16 55.24783:16 55.38001:43 55.62516:239 56.34611:65 56.70463:18 57.32315:19 57.33100:31 57.39647:48 57.51443:22 57.65380:32 57.88216:20 57.94276:34 58.08305:108 59.16825:10 59.29559:21 59.30621:5 59.39394:14 59.44210:20 59.77509:16 59.92589:25 60.09976:30 60.17080:117 60.18618:19 61.54931:17 61.91478:18 62…
88	742.538	21.915	C41H78NO8P	O=C(OCC(OC(=O)CCCCCCCC=CCCCCCCCC)COP(=O)(O)OCCN)CCCCCCCC=CCCCCCCCC	NA	PE 36:2|PE 18:1_18:1	[M-H]-	Annotated via MS2 searching of NIM MDAsEVs Samples in MSDIAL	0.92	TRUE	10.094	742.539	C41H78NO8P	PE	MWRBNPKJOOWZPW-UHFFFAOYSA-N	O=C(OCC(OC(=O)CCCCCCCC=CCCCCCCCC)COP(=O)(O)OCCN)CCCCCCCC=CCCCCCCCC	410	FALSE	TRUE	TRUE	Normalized unit: Intensity; Annotation method: Msp20250805135626_NCDK_conventional_converted_dev_1	FALSE	FALSE	10731	0	0	1	0.896	0.914	0.916	2	2	2.566	182.61	MDA_sEVS_PQC_it1	742.53912:30397 743.54379:12694 744.54846:3822	50.11663:47 50.17357:39 50.25842:10 50.26698:5 50.30500:105 50.45499:77 50.64103:32 50.93549:7 50.96722:51 51.02872:23 51.34312:25 51.84497:33 52.04177:36 52.05430:5 52.09169:14 52.17719:36 52.28430:82 52.31238:71 52.32405:44 52.41023:72 53.01449:38 53.02439:10 53.60234:29 54.68238:64 55.01161:7 55.67854:49 56.11986:60 56.51331:38 56.69916:43 56.72871:167 56.75107:7 57.28055:131 57.33716:5 57.614…
89	744.555	24.223	C41H80NO8P	O=C(OCC(OC(=O)CCCCCCCC=CCCCCCCCC)COP(=O)(O)OCCN)CCCCCCCCCCCCCCCCC	NA	PE 36:1|PE 18:0_18:1	[M-H]-	Annotated via MS2 searching of NIM MDAsEVs Samples in MSDIAL	0.92	TRUE	11.091	744.555	C41H80NO8P	PE	JQKOHRZNEOQNJE-UHFFFAOYSA-N	O=C(OCC(OC(=O)CCCCCCCC=CCCCCCCCC)COP(=O)(O)OCCN)CCCCCCCCCCCCCCCCC	410	FALSE	TRUE	TRUE	Normalized unit: Intensity; Annotation method: Msp20250805135626_NCDK_conventional_converted_dev_1	FALSE	FALSE	10785	0	0	1	0.847	0.88	0.873	3	2	2.53	1740.09	MDA_sEVS_PQC_it1	744.55493:286102 745.55960:133910 746.56427:33294	50.81916:10 51.44241:30 51.49800:18 52.61242:51 52.63107:19 53.24144:121 53.32931:30 54.56207:15 54.64723:133 54.67098:5 55.60471:46 56.92550:68 57.22445:72 57.24461:15 57.56197:24 58.23701:38 58.24727:85 58.97859:110 59.40209:37 61.09782:12 61.75997:25 61.79776:20 62.00602:86 62.02632:11 62.96945:24 63.26890:21 63.87974:86 64.49404:17 65.06047:82 65.17329:35 65.25889:18 65.91837:256 65.94057:21 …
90	746.513	20.095	C43H74NO7P	O=C(OC(COCCCCCCCCC=CCCCCCC)COP(=O)(O)OCCN)CCC=CCC=CCC=CCC=CCC=CCC=CCC	NA	PE O-38:7|PE O-16:1_22:6	[M-H]-	Annotated via MS2 searching of NIM MDAsEVs Samples in MSDIAL	0.92	TRUE	9.719	746.513	C43H74NO7P	EtherPE	KGCPGAKRLOCUEV-UHFFFAOYSA-N	O=C(OC(COCCCCCCCCC=CCCCCCC)COP(=O)(O)OCCN)CCC=CCC=CCC=CCC=CCC=CCC=CCC	410	FALSE	TRUE	TRUE	Normalized unit: Intensity; Annotation method: Msp20250805135626_NCDK_conventional_converted_dev_1	FALSE	FALSE	10838	0	0	1	0.648	0.664	0.929	3	2	2.465	407.44	MDA_sEVS_PQC_it3	746.51300:19432 747.51767:10364 748.52234:3025	50.15200:22 50.34970:11 51.00478:159 51.09306:39 51.28386:14 51.35093:23 51.40750:21 51.44956:14 51.53428:33 52.33140:10 52.36142:39 52.45220:67 52.78480:59 53.74257:10 54.38933:266 54.41446:13 54.42342:13 54.94307:35 55.55903:30 56.01369:10 56.67829:52 57.24066:115 58.09266:99 58.82612:27 59.00301:110 60.19351:33 61.09681:72 61.15842:40 61.21007:67 61.72169:16 61.94200:62 61.99171:20 62.30202:16…
91	750.543	22.88	C43H78NO7P	O=C(OC(COCCCCCCCCC=CCCCCCC)COP(=O)(O)OCCN)CCCCCCCCC=CCC=CCC=CCC=CCC	NA	low score: PE O-38:5|PE O-16:1_22:4	[M-H]-	Annotated via MS2 searching of NIM MDAsEVs Samples in MSDIAL	0.92	TRUE	10.604	750.544	C43H78NO7P	EtherPE	OZSVECGNTALICE-UHFFFAOYSA-N	O=C(OC(COCCCCCCCCC=CCCCCCC)COP(=O)(O)OCCN)CCCCCCCCC=CCC=CCC=CCC=CCC	530	FALSE	TRUE	FALSE	Normalized unit: Intensity; Annotation method: Msp20250805135626_NCDK_conventional_converted_dev_1	FALSE	FALSE	10973	0	0	1	0.845	0.882	0.863	2	0.67	1.668	141.53	MDA_sEVS_PQC_it1	750.54425:15497 751.54892:6526 752.55359:1881	50.14169:34 50.45003:32 50.50214:53 50.62950:40 51.14009:22 51.29847:12 51.60357:29 51.88369:104 52.06663:5 52.08692:19 52.34647:33 52.35384:23 52.63960:14 52.81889:48 53.01171:47 53.44297:12 53.52905:53 53.54541:5 53.63235:51 53.83455:64 54.03615:36 54.11676:35 54.40281:11 54.57917:52 54.63366:85 54.94814:17 54.98140:21 55.19892:26 55.21177:18 55.56118:6 55.62158:81 55.79658:19 56.16914:6 56.327…
92	750.545	23.718	C43H78NO7P	O=C(OC(COCCCCCCCCC=CCCCCCCCC)COP(=O)(O)OCCN)CCCCCCC=CCC=CCC=CCC=CCC	NA	low score: PE O-38:5|PE O-18:1_20:4	[M-H]-	Annotated via MS2 searching of NIM MDAsEVs Samples in MSDIAL	0.92	TRUE	10.622	750.544	C43H78NO7P	EtherPE	VLIJZYIABFUKFN-UHFFFAOYSA-N	O=C(OC(COCCCCCCCCC=CCCCCCCCC)COP(=O)(O)OCCN)CCCCCCC=CCC=CCC=CCC=CCC	530	FALSE	TRUE	FALSE	Normalized unit: Intensity; Annotation method: Msp20250805135626_NCDK_conventional_converted_dev_1	FALSE	FALSE	10974	0	0	1	0.874	0.924	0.854	2	0.67	1.679	1198	MDA_sEVS_PQC_it1	750.54388:113823 751.54855:53606 752.55322:14588	50.84911:21 51.85480:14 54.39180:10 55.63493:120 55.64970:14 56.78323:19 57.24486:17 61.45293:69 61.47071:43 62.49030:13 63.17806:49 64.72685:29 65.30622:25 66.34571:192 66.36747:24 66.39506:7 67.08192:12 70.51881:50 72.55336:15 72.96040:14 73.01920:103 73.03694:14 73.93172:9 74.41308:194 74.45964:12 76.13709:19 76.72346:19 77.12987:21 77.66835:29 79.12177:26 79.14751:40 80.64020:40 81.67415:74 8…
93	752.56	24.621	C43H80NO7P	O=C(OC(COCCCCCCCCC=CCCCCCCCC)COP(=O)(O)OCCN)CCCCCCCCCC=CCC=CCC=CCC	NA	PE O-38:4|PE O-18:1_20:3	[M-H]-	Annotated via MS2 searching of NIM MDAsEVs Samples in MSDIAL	0.92	TRUE	11.715	752.56	C43H80NO7P	EtherPE	HQFUXXUGGNZWBH-UHFFFAOYSA-N	O=C(OC(COCCCCCCCCC=CCCCCCCCC)COP(=O)(O)OCCN)CCCCCCCCCC=CCC=CCC=CCC	410	FALSE	TRUE	TRUE	Normalized unit: Intensity; Annotation method: Msp20250805135626_NCDK_conventional_converted_dev_1	FALSE	FALSE	11011	0	0	1	0.93	0.893	0.929	3	2	2.574	1139.55	MDA_sEVS_PQC_it2	752.56024:318084 753.56491:147118 754.56958:45656	50.46960:28 50.64225:12 51.47440:49 51.83974:13 52.59835:20 53.21201:26 53.64232:33 53.70582:31 53.85574:13 54.12505:47 54.35133:88 55.36049:36 55.84392:49 56.33963:20 56.59769:47 57.68488:30 58.67421:67 58.76906:38 59.01369:42 60.10297:30 60.19355:71 60.50779:16 60.86876:17 60.99064:14 61.97518:119 61.98610:149 62.07531:16 62.14745:5 62.16292:129 62.19244:7 62.26882:8 62.42718:9 62.82892:130 63.…
94	753.54	15.19	C39H67D7NO10P	C(O)(=O)[C@@]([H])(N)COP(OC[C@]([H])(OC(CCCCCCC/C=C\CCCCCC([2H])([2H])C([2H])([2H])C([2H])([2H])[2H])=O)COC(CCCCCCCCCCCCCC)=O)(=O)O	NA	PS 33:1(d7)|PS 15:0_18:1(d7)	[M-H]-	Annotated via MS2 searching of NIM MDAsEVs Samples in MSDIAL	1	TRUE	8.508	753.54	C39H67[2H]7NO10P	PS	KVBAVKWITJZQEG-UDKXCJCZNA-N	C(O)(=O)[C@@]([H])(N)COP(OC[C@]([H])(OC(CCCCCCC/C=C\CCCCCC([2H])([2H])C([2H])([2H])C([2H])([2H])[2H])=O)COC(CCCCCCCCCCCCCC)=O)(=O)O	430	FALSE	TRUE	TRUE	Normalized unit: Intensity; Annotation method: Msp20250805135626_NCDK_conventional_converted_dev_1	FALSE	FALSE	11030	0	0	0.99	0.455	0.667	0.701	6	0.35	1.264	32.43	MDA_sEVS_PQC_it5	753.54053:7028 754.54520:2133 755.54986:890	50.15301:10 50.39603:19 50.65416:17 51.27621:48 51.40018:23 51.50551:11 51.71046:28 51.93259:107 51.97064:7 52.15828:12 52.55115:23 52.65400:16 52.67199:203 52.68830:44 52.69783:16 52.70757:11 52.78272:6 52.87901:64 52.90952:32 53.14630:50 53.24514:32 53.34013:35 53.41769:13 53.69864:29 53.85462:24 54.00983:238 54.03129:23 55.18142:137 55.20557:8 55.48963:10 55.58241:19 55.74623:19 55.85601:8 55.…
95	754.575	24.964	C43H82NO7P	O=C(OC(COCCCCCCCCC=CCCCCCCCC)COP(=O)(O)OCCN)CCCCCCCCCC=CCC=CCCCCC	NA	low score: PE O-38:3|PE O-18:1_20:2	[M-H]-	Annotated via MS2 searching of NIM MDAsEVs Samples in MSDIAL	1	TRUE	11.999	754.576	C43H82NO7P	EtherPE	UTDRVMBOFKUKTQ-UHFFFAOYSA-N	O=C(OC(COCCCCCCCCC=CCCCCCCCC)COP(=O)(O)OCCN)CCCCCCCCCC=CCC=CCCCCC	530	FALSE	TRUE	FALSE	Normalized unit: Intensity; Annotation method: Msp20250805135626_NCDK_conventional_converted_dev_1	FALSE	FALSE	11061	0	0	0.99	0.797	0.828	0.86	2	0.67	1.642	381.29	MDA_sEVS_PQC_it1	754.57465:59624 755.57931:28443 756.58398:10086	50.35672:57 51.41044:239 51.44330:6 51.93694:22 54.15161:8 54.97304:61 54.98839:8 55.19504:24 58.01151:5 58.09801:17 58.67440:42 58.68284:18 58.99956:18 59.01435:160 59.23093:16 60.47557:17 60.99773:13 62.62502:70 64.56560:51 65.48147:115 66.07317:20 66.62601:68 66.78766:20 67.30591:122 67.33136:6 68.11223:95 68.13339:10 69.03738:34 69.78544:11 72.72262:113 73.03421:5 73.80816:93 73.83586:7 75.02…
96	756.553	20.404	C42H80NO8P	O=C(OCC(OC(=O)CCCCCCCC=CCCCCCCCC)COP(=O)(O)OCCNC)CCCCCCCC=CCCCCCCCC	NA	MMPE 36:2|MMPE 18:1_18:1	[M-H]-	Annotated via MS2 searching of NIM MDAsEVs Samples in MSDIAL	0.5	TRUE	9.99	756.555	C42H80NO8P	MMPE	LPXFOQGBESUDAX-UHFFFAOYSA-N	O=C(OCC(OC(=O)CCCCCCCC=CCCCCCCCC)COP(=O)(O)OCCNC)CCCCCCCC=CCCCCCCCC	410	FALSE	TRUE	TRUE	Normalized unit: Intensity; Annotation method: Msp20250805135626_NCDK_conventional_converted_dev_1	FALSE	FALSE	11097	0	0	1	0.696	0.687	0.722	2	2	2.391	33.11	MDA_sEVS_PQC_it4	756.55450:7412 757.55917:3874 758.56384:0	50.07505:10 50.25820:26 50.39837:82 50.41808:10 50.47702:32 50.48441:22 50.66674:96 50.69418:14 50.89802:79 50.90781:40 50.94494:53 51.16192:25 51.35552:6 51.41483:27 51.59362:32 51.70396:108 51.72783:6 51.79575:74 51.91953:56 51.92851:34 52.08497:44 52.36862:15 52.41153:15 52.46602:33 52.64243:24 52.99645:28 53.45097:42 53.52216:41 53.59007:45 53.62069:101 53.78021:46 53.96588:13 54.05133:20 54.…
97	756.591	25.467	C43H84NO7P	O=C(OC(COCCCCCCCCC=CCCCCCCCC)COP(=O)(O)OCCN)CCCCCCCCCC=CCCCCCCCC	NA	low score: PE O-38:2|PE O-18:1_20:1	[M-H]-	Annotated via MS2 searching of NIM MDAsEVs Samples in MSDIAL	0.92	TRUE	12.915	756.591	C43H84NO7P	EtherPE	QEVTZYOGQJVUDJ-UHFFFAOYSA-N	O=C(OC(COCCCCCCCCC=CCCCCCCCC)COP(=O)(O)OCCN)CCCCCCCCCC=CCCCCCCCC	530	FALSE	TRUE	FALSE	Normalized unit: Intensity; Annotation method: Msp20250805135626_NCDK_conventional_converted_dev_1	FALSE	FALSE	11098	0	0	1	0.845	0.903	0.835	2	0.67	1.661	805.5	MDA_sEVS_PQC_it1	756.59106:135538 757.59573:61452 758.60040:18906	51.00419:27 51.01323:74 51.86727:41 51.91253:17 52.02887:68 52.57452:18 52.81814:60 53.78495:21 53.86357:56 54.45896:33 55.11572:18 55.43555:11 55.77146:16 55.95167:32 56.98859:28 57.04365:15 57.16525:43 57.86366:14 57.97951:45 58.68152:38 59.01451:613 59.05606:23 59.09332:35 59.16549:36 59.31808:18 59.47936:39 59.49540:51 59.68864:43 61.58861:26 61.59672:13 61.89278:46 61.98812:199 61.99440:254 …
98	758.578	18.482	C40H77NO8	O=C(NC(COC1OC(CO)C(O)C(O)C1O)C(O)CCCCCCCCCCCCCCCCCC)CCCCCCCC=CCCC	NA	HexCer 34:1;O2	[M+CH3COO]-	Annotated via MS2 searching of NIM MDAsEVs Samples in MSDIAL	0.92	TRUE	8.969	758.579	C40H77NO8	HexCer_NDS	CPFZDTRBINYEEH-UHFFFAOYSA-N	O=C(NC(COC1OC(CO)C(O)C(O)C1O)C(O)CCCCCCCCCCCCCCCCCC)CCCCCCCC=CCCC	420	FALSE	TRUE	TRUE	Normalized unit: Intensity; Annotation method: Msp20250805135626_NCDK_conventional_converted_dev_1	FALSE	FALSE	11138	0	0	0.97	0.77	0.963	0.882	2	1	1.879	171.98	MDA_sEVS_PQC_it2	758.57709:13550 759.58176:6340 760.58642:1785	50.15374:14 50.21038:48 50.29301:25 50.53882:21 50.79787:255 50.83395:17 50.86646:5 50.94002:40 50.94729:16 51.16740:10 51.20575:15 51.39800:50 51.64217:147 51.90347:39 51.96737:70 51.98242:18 52.08055:52 52.35408:10 52.76578:133 52.78281:15 53.17923:8 53.45418:48 53.95204:50 54.16597:22 54.49989:10 55.12454:96 55.13704:84 55.26075:27 55.35585:18 55.72588:22 55.88857:28 56.06226:35 56.09222:115 5…
99	760.513	16.836	C40H76NO10P	O=C(OCC(OC(=O)CCCCCCCC=CCCCCCC)COP(=O)(O)OCC(N)C(=O)O)CCCCCCCCCCCCCCCCC	NA	PS 34:1	[M-H]-	Annotated via MS2 searching of NIM MDAsEVs Samples in MSDIAL	0.92	TRUE	8.489	760.513	C40H76NO10P	PS	BWQAJZLCZFRDSD-UHFFFAOYSA-N	O=C(OCC(OC(=O)CCCCCCCC=CCCCCCC)COP(=O)(O)OCC(N)C(=O)O)CCCCCCCCCCCCCCCCC	420	FALSE	TRUE	TRUE	Normalized unit: Intensity; Annotation method: Msp20250805135626_NCDK_conventional_converted_dev_1	FALSE	FALSE	11170	0	0	1	0.62	0.849	0.788	4	1	1.795	133.41	MDA_sEVS_PQC_it1	760.51306:26696 761.51773:12140 762.52240:4941	50.43744:13 50.55353:19 51.12667:108 51.52409:5 51.64059:16 51.65666:32 51.70310:27 51.90206:27 52.01173:35 52.58249:143 52.61396:8 52.66692:145 52.70032:6 53.34901:40 53.41767:32 53.64335:104 54.32887:34 54.39914:23 54.59201:197 54.62527:108 55.58085:43 55.62619:25 55.63323:16 55.83483:7 56.08805:35 56.11729:30 56.35327:24 56.93379:40 56.96495:28 56.99144:31 57.05372:11 57.07300:172 57.11381:9 5…
100	760.513	16.411	C40H76NO10P	O=C(OCC(OC(=O)CCCCCCCC=CCCCCCCCC)COP(=O)(O)OCC(N)C(=O)O)CCCCCCCCCCCCCCC	NA	PS 34:1	[M-H]-	Annotated via MS2 searching of NIM MDAsEVs Samples in MSDIAL	0.83	TRUE	8.451	760.513	C40H76NO10P	PS	OIWCYIUQAVBPGV-UHFFFAOYSA-N	O=C(OCC(OC(=O)CCCCCCCC=CCCCCCCCC)COP(=O)(O)OCC(N)C(=O)O)CCCCCCCCCCCCCCC	420	FALSE	TRUE	TRUE	Normalized unit: Intensity; Annotation method: Msp20250805135626_NCDK_conventional_converted_dev_1	FALSE	FALSE	11171	0	0	0.99	0.491	0.747	0.768	4	1	1.735	98.8	MDA_sEVS_PQC_it2	760.51416:22454 761.51883:7700 762.52350:2345	50.10437:22 50.12106:22 50.33981:151 50.86106:8 50.92232:10 51.14789:13 51.50186:69 51.79849:137 52.22921:36 52.37155:10 52.83302:8 53.00432:55 53.18297:14 53.34201:47 53.68880:175 54.00350:34 54.11144:89 54.54700:171 54.58199:10 54.69658:5 54.95547:59 54.96680:49 55.09197:96 55.11373:45 55.18356:23 55.28628:6 55.47680:12 55.48967:35 55.54636:27 55.73705:47 55.96548:155 55.98276:20 56.48875:155 5…
101	761.583	17.717	C39H79N2O6P	O=C(NC(COP(=O)([O-])OCC[N+](C)(C)C)C(O)C=CCCCCCCC)CCCCCCCCCCCCCCCCCCCCC	NA	low score: SM 34:1;O2|SM 12:1;O2/22:0	[M+CH3COO]-	Annotated via MS2 searching of NIM MDAsEVs Samples in MSDIAL	1	TRUE	8.929	761.581	C39H79N2O6P	SM	ASWNCHFNKSPKBK-UHFFFAOYSA-N	O=C(NC(COP(=O)([O-])OCC[N+](C)(C)C)C(O)C=CCCCCCCC)CCCCCCCCCCCCCCCCCCCCC	530	FALSE	TRUE	FALSE	Normalized unit: Intensity; Annotation method: Msp20250805135626_NCDK_conventional_converted_dev_1	FALSE	FALSE	11192	0	0	1	0.857	0.97	0.896	1	0.2	1.403	10090.8	MDA_sEVS_PQC_it1	761.58087:158128 762.58554:77426 763.59021:19019	51.22673:38 51.24281:5 51.33566:17 52.52502:94 52.80785:27 53.25863:15 53.33942:38 54.47684:12 54.60708:7 54.87824:35 55.57727:34 56.32961:42 58.22019:129 59.01260:152 59.06944:26 62.82884:66 63.04906:11 64.37685:65 64.57462:35 65.91171:14 66.75944:20 68.89510:6 69.06950:11 69.24881:30 69.83425:23 70.52686:14 73.86341:29 73.96804:42 76.11186:75 76.49953:40 78.14771:85 79.25806:9 80.01422:17 80.07…
102	764.524	20.362	C43H76NO8P	O=C(OCC(O)COP(=O)(O)OCCNC(=O)CCCCCCCCCCCCCCCCC)CCCC=CCC=CCC=CCC=CCC=CCC	NA	low score: LPE-N 38:5|LPE-N (FA 18:0)20:5	[M-H]-	Annotated via MS2 searching of NIM MDAsEVs Samples in MSDIAL	0.92	TRUE	9.658	764.524	C43H76NO8P	LNAPE	XXIGEBBDPNMCNG-UHFFFAOYSA-N	O=C(OCC(O)COP(=O)(O)OCCNC(=O)CCCCCCCCCCCCCCCCC)CCCC=CCC=CCC=CCC=CCC=CCC	530	FALSE	TRUE	FALSE	Normalized unit: Intensity; Annotation method: Msp20250805135626_NCDK_conventional_converted_dev_1	FALSE	FALSE	11250	0	0	0.99	0.824	0.879	0.892	2	0.4	1.5	177.64	MDA_sEVS_PQC_it4	764.52466:8243 765.52933:3562 766.53399:0	50.05309:27 50.07241:15 50.08628:16 50.60425:20 50.79949:156 50.96712:16 51.03634:12 51.05916:44 51.08082:43 51.53650:17 51.84525:52 51.87536:64 52.07411:17 52.16398:10 52.21079:56 52.25319:114 52.50642:13 52.75256:81 52.75937:32 53.26625:28 53.92181:14 54.17188:191 54.32070:34 54.35562:26 54.59420:25 55.50507:10 55.53010:17 55.62207:97 55.80297:95 55.82090:10 55.96199:11 55.99045:45 56.07206:253…
103	764.545	18.574	C38H76NO8P	O=C(OCC(OC(=O)CCCCCCCCCCCCCCC)COP(=O)([O-])OCC[N+](C)(C)C)CCCCCCCCCCCCC	NA	PC 30:0|PC 14:0_16:0	[M+CH3COO]-	Annotated via MS2 searching of NIM MDAsEVs Samples in MSDIAL	0.92	TRUE	8.95	764.545	C38H76NO8P	PC	RFVFQQWKPSOBED-UHFFFAOYSA-N	O=C(OCC(OC(=O)CCCCCCCCCCCCCCC)COP(=O)([O-])OCC[N+](C)(C)C)CCCCCCCCCCCCC	410	FALSE	TRUE	TRUE	Normalized unit: Intensity; Annotation method: Msp20250805135626_NCDK_conventional_converted_dev_1	FALSE	FALSE	11252	0	0	1	0.868	0.977	0.866	3	2	2.552	158.21	MDA_sEVS_PQC_it4	764.54462:10309 765.54928:4346 766.55395:0	50.02851:10 50.35924:15 50.43816:80 50.46501:122 50.49922:6 50.51308:25 50.52871:35 50.53783:9 50.57048:52 50.71815:20 50.90956:54 50.91697:23 50.93757:12 51.02405:32 51.03174:29 51.16982:18 51.18340:5 51.27296:10 51.60610:9 51.64577:15 51.77712:48 51.95278:7 52.09164:12 52.52932:29 52.72729:50 52.75794:107 52.84307:28 53.04445:147 53.07710:13 53.17792:21 53.22599:81 53.24103:14 53.42529:63 53.43…
104	766.539	22.086	C43H78NO8P	O=C(OCC(OC(=O)CCCCCCC=CCC=CCC=CCC=CCC)COP(=O)(O)OCCN)CCCCCCCCCCCCCCCCC	NA	PE 38:4|PE 18:0_20:4	[M-H]-	Annotated via MS2 searching of NIM MDAsEVs Samples in MSDIAL	0.92	TRUE	10.325	766.539	C43H78NO8P	PE	YEHAZLUVAZKVRO-UHFFFAOYSA-N	O=C(OCC(OC(=O)CCCCCCC=CCC=CCC=CCC=CCC)COP(=O)(O)OCCN)CCCCCCCCCCCCCCCCC	410	FALSE	TRUE	TRUE	Normalized unit: Intensity; Annotation method: Msp20250805135626_NCDK_conventional_converted_dev_1	FALSE	FALSE	11295	0	0	1	0.884	0.927	0.883	3	2	2.551	581.59	MDA_sEVS_PQC_it1	766.53876:18461 767.54343:11137 768.54809:3625	50.25415:37 50.66739:238 50.69986:8 51.29759:46 51.48677:13 51.49433:6 51.64226:57 51.91767:31 52.26402:9 52.75022:20 53.01653:100 53.13785:45 53.28808:50 53.60563:193 53.63384:6 54.21551:20 54.27181:17 54.64628:67 54.78607:22 54.93271:169 54.95272:41 55.22325:174 55.24325:16 56.87888:7 57.71663:80 57.72958:52 58.31701:9 58.50198:219 58.54134:16 58.96827:31 58.97906:8 59.10095:45 59.17339:88 59.1…
105	768.555	24.025	C43H80NO8P	O=C(OCC(O)COP(=O)(O)OCCNC(=O)CCCCCCCCCCCCCCCCC)CCCCCCCCCC=CCC=CCC=CCC	NA	low score: LPE-N 38:3|LPE-N (FA 18:0)20:3	[M-H]-	Annotated via MS2 searching of NIM MDAsEVs Samples in MSDIAL	0.92	TRUE	9.513	768.555	C43H80NO8P	LNAPE	DFKIFYUETORPIB-UHFFFAOYSA-N	O=C(OCC(O)COP(=O)(O)OCCNC(=O)CCCCCCCCCCCCCCCCC)CCCCCCCCCC=CCC=CCC=CCC	530	FALSE	TRUE	FALSE	Normalized unit: Intensity; Annotation method: Msp20250805135626_NCDK_conventional_converted_dev_1	FALSE	FALSE	11334	0	0	1	0.739	0.799	0.888	2	0.4	1.465	82.43	MDA_sEVS_PQC_it3	768.55420:13545 769.55887:7505 770.56353:2238	50.07917:24 50.23860:16 50.99358:19 51.35048:26 51.40625:14 51.46058:45 51.90061:23 51.91468:22 52.30698:31 52.82284:28 53.49021:19 53.99681:109 54.01527:16 54.03866:5 54.28018:87 54.31355:35 54.80139:11 55.19417:55 55.27584:27 55.53184:47 56.25032:75 56.35901:117 56.52476:31 56.64178:21 56.76442:29 56.92562:7 57.25652:42 57.34890:74 57.53632:21 57.71784:53 58.75633:49 58.76762:13 58.97105:12 59.…
106	768.672	25.171	C44H87NO5	O=C(NC(CO)C(O)C(O)CCCCCCCCCCCCCCCCCCCCCCCCCC)C(O)CCCCCCC=CCCCC	NA	low score: Cer 44:1;O4|Cer 30:0;O3/14:1(2OH)	[M+CH3COO]-	Annotated via MS2 searching of NIM MDAsEVs Samples in MSDIAL	0.92	TRUE	13.004	768.672	C44H87NO5	Cer_AP	SBCWEBUZPPLPGE-UHFFFAOYSA-N	O=C(NC(CO)C(O)C(O)CCCCCCCCCCCCCCCCCCCCCCCCCC)C(O)CCCCCCC=CCCCC	530	FALSE	TRUE	FALSE	Normalized unit: Intensity; Annotation method: Msp20250805135626_NCDK_conventional_converted_dev_1	FALSE	FALSE	11337	0	0	1	0.646	0.889	0.859	1	0.17	1.302	87.65	MDA_sEVS_PQC_it5	768.67169:9555 769.67636:4881 770.68103:0	50.21211:11 50.64289:11 51.24653:27 51.25899:49 51.63346:70 52.18402:17 52.40658:56 52.48030:50 53.10415:83 53.12245:16 53.42079:45 53.74493:55 53.91044:24 54.58669:15 54.73961:5 54.89378:35 54.94194:5 55.21140:19 55.37895:32 55.44073:26 55.45900:12 55.47947:24 55.84065:118 55.85669:34 55.93657:76 56.09948:13 56.11819:129 56.25987:29 56.53877:48 56.63154:20 56.72531:33 56.76944:23 57.32876:54 57.…
107	770.57	24.431	C43H82NO8P	O=C(OCC(OC(=O)CCCCCCCCCC=CCC=CCCCCC)COP(=O)(O)OCCN)CCCCCCCCCCCCCCCCC	NA	PE 38:2|PE 18:0_20:2	[M-H]-	Annotated via MS2 searching of NIM MDAsEVs Samples in MSDIAL	0.83	TRUE	11.154	770.571	C43H82NO8P	PE	WYDGEVICLIVPEG-UHFFFAOYSA-N	O=C(OCC(OC(=O)CCCCCCCCCC=CCC=CCCCCC)COP(=O)(O)OCCN)CCCCCCCCCCCCCCCCC	410	FALSE	TRUE	TRUE	Normalized unit: Intensity; Annotation method: Msp20250805135626_NCDK_conventional_converted_dev_1	FALSE	FALSE	11377	0	0	1	0.794	0.834	0.845	3	2	2.496	130.59	MDA_sEVS_PQC_it2	770.57013:31459 771.57480:14098 772.57946:4566	50.75015:20 50.98365:46 52.08577:24 52.26721:78 52.27662:38 52.58094:58 53.21814:10 53.64042:41 54.08450:27 54.37504:17 54.48717:46 54.72730:15 54.76138:112 55.53079:9 55.60048:27 55.83794:7 55.95236:31 56.26283:79 56.53196:62 57.31997:142 57.33389:28 57.35456:6 57.71959:33 57.96913:35 58.69529:14 59.54077:25 60.28487:12 61.08863:56 61.11987:125 61.14169:7 61.16602:17 61.20205:22 61.82502:24 62.0…
108	772.529	20.389	C45H76NO7P	O=C(OC(COCCCCCCCCC=CCC=CCCCCC)COP(=O)(O)OCCN)CCC=CCC=CCC=CCC=CCC=CCC=CCC	NA	low score: PE O-40:8|PE O-18:2_22:6	[M-H]-	Annotated via MS2 searching of NIM MDAsEVs Samples in MSDIAL	0.67	TRUE	9.816	772.529	C45H76NO7P	EtherPE	VVEHXBSUSFPSAC-UHFFFAOYSA-N	O=C(OC(COCCCCCCCCC=CCC=CCCCCC)COP(=O)(O)OCCN)CCC=CCC=CCC=CCC=CCC=CCC=CCC	530	FALSE	TRUE	FALSE	Normalized unit: Intensity; Annotation method: Msp20250805135626_NCDK_conventional_converted_dev_1	FALSE	FALSE	11424	0	0	1	0.874	0.923	0.857	2	0.67	1.68	63.47	MDA_sEVS_PQC_it3	772.52826:12391 773.53293:6702 774.53759:0	50.23631:53 50.38252:14 50.75875:6 50.94525:112 50.96143:11 51.42505:148 51.43869:52 51.75179:33 51.91455:10 52.42745:22 52.56187:31 52.59196:31 52.81286:28 52.91091:24 53.11046:31 53.14762:18 53.42364:86 53.60100:90 54.11566:23 54.33230:86 54.67141:29 54.89305:83 54.96538:29 55.00897:14 55.17067:40 55.47988:27 55.62979:6 56.14080:7 56.30679:38 57.03327:85 57.05217:216 57.08848:9 57.97846:9 58.40…
109	772.586	25.01	C50H79NO5	O=C(O)CNC(=O)CCC(C)C1CCC2C3CCC4CC(OC(=O)CCCCCCCC=CCC=CCC=CCC=CCC=CCC)CCC4(C)C3CCC12C	NA	low score: BA 24:1;O3;G/24:5	[M-H]-	Annotated via MS2 searching of NIM MDAsEVs Samples in MSDIAL	0.92	TRUE	10.257	772.588	C50H79NO5	GLCAE	OZTBBNBSDQHSCN-UHFFFAOYSA-N	O=C(O)CNC(=O)CCC(C)C1CCC2C3CCC4CC(OC(=O)CCCCCCCC=CCC=CCC=CCC=CCC=CCC)CCC4(C)C3CCC12C	530	FALSE	TRUE	FALSE	Normalized unit: Intensity; Annotation method: Msp20250805135626_NCDK_conventional_converted_dev_1	FALSE	FALSE	11428	0	0	0.91	0.712	0.689	0.845	1	0.33	1.332	175.93	MDA_sEVS_PQC_it2	772.58514:35773 773.58981:17513 774.59448:6584	50.56348:96 50.63928:21 50.99539:17 51.17777:135 51.19941:11 51.27158:16 51.30462:34 51.75312:53 52.14174:18 52.49796:23 53.03322:14 54.81488:17 54.92751:33 55.53842:56 55.55011:11 55.68292:25 56.14058:8 56.38050:20 56.49356:58 57.53256:8 58.06275:14 59.63584:11 59.96837:24 60.29421:77 60.30614:48 60.37788:21 60.39864:14 60.67470:19 60.71561:12 60.81330:132 60.84856:8 61.19681:94 61.22813:8 61.23…
110	774.53	17.588	C41H78NO10P	O=C(OCC(OC(=O)CCCCCCCC=CCCCCCCCC)COP(=O)(O)OCC(N)C(=O)O)CCCCCCCCCCCCCCCC	NA	PS 35:1	[M-H]-	Annotated via MS2 searching of NIM MDAsEVs Samples in MSDIAL	0.67	TRUE	8.676	774.529	C41H78NO10P	PS	UNBDIKFARPKNLC-UHFFFAOYSA-N	O=C(OCC(OC(=O)CCCCCCCC=CCCCCCCCC)COP(=O)(O)OCC(N)C(=O)O)CCCCCCCCCCCCCCCC	420	FALSE	TRUE	TRUE	Normalized unit: Intensity; Annotation method: Msp20250805135626_NCDK_conventional_converted_dev_1	FALSE	FALSE	11469	0	0	1	0.537	0.93	0.709	3	1	1.761	315.39	MDA_sEVS_PQC_it1	774.52881:58162 775.53348:25256 776.53814:8074	50.76622:37 50.81915:22 50.95857:10 50.97773:63 51.22665:36 51.74545:42 51.84725:21 52.28656:29 52.87028:20 52.93906:92 53.23342:42 53.47572:133 53.54220:58 53.59777:65 53.61746:5 53.82787:14 54.65145:93 54.67090:15 54.76909:109 55.19127:28 56.52422:190 56.56091:16 57.30910:20 57.49901:44 57.50800:13 57.59885:88 57.71354:55 58.06708:34 58.72169:7 58.91002:102 58.93387:10 59.30112:151 59.32210:15 …
111	774.544	23.04	C45H78NO7P	O=C(OC(COCCCCCCCCC=CCCCCCCCC)COP(=O)(O)OCCN)CCC=CCC=CCC=CCC=CCC=CCC=CCC	NA	low score: PE O-40:7|PE O-18:1_22:6	[M-H]-	Annotated via MS2 searching of NIM MDAsEVs Samples in MSDIAL	0.92	TRUE	10.699	774.544	C45H78NO7P	EtherPE	IVBLZGVNSKPGOR-UHFFFAOYSA-N	O=C(OC(COCCCCCCCCC=CCCCCCCCC)COP(=O)(O)OCCN)CCC=CCC=CCC=CCC=CCC=CCC=CCC	530	FALSE	TRUE	FALSE	Normalized unit: Intensity; Annotation method: Msp20250805135626_NCDK_conventional_converted_dev_1	FALSE	FALSE	11472	0	0	1	0.83	0.874	0.846	2	0.67	1.656	395.63	MDA_sEVS_PQC_it1	774.54388:28124 775.54855:13525 776.55322:3662	50.26111:25 50.40842:18 50.45251:20 50.49676:38 50.77971:29 51.10550:15 51.51695:31 51.67098:14 52.25402:26 52.26551:78 52.98646:122 53.35203:28 53.80000:37 54.47631:169 54.76838:80 54.86924:74 54.89180:9 55.15886:38 55.45722:108 55.47833:9 55.64946:31 55.86118:36 56.14844:23 56.68877:6 57.20055:21 57.90319:38 58.20637:43 58.37250:14 58.58132:161 58.63797:26 58.78008:10 59.89749:57 60.09974:30 60…
112	774.564	20.429	C42H82NO9P	O=C(OC(COCCCCCCCCCCCCCCCCCC)COP(=O)(O)OCC(N)C(=O)O)CCCCCCCC=CCCCCCCCC	NA	low score: PS O-36:1|PS O-18:0_18:1	[M-H]-	Annotated via MS2 searching of NIM MDAsEVs Samples in MSDIAL	0.67	TRUE	9.291	774.565	C42H82NO9P	EtherPS	VUBVKHWJULWALI-UHFFFAOYSA-N	O=C(OC(COCCCCCCCCCCCCCCCCCC)COP(=O)(O)OCC(N)C(=O)O)CCCCCCCC=CCCCCCCCC	530	FALSE	TRUE	FALSE	Normalized unit: Intensity; Annotation method: Msp20250805135626_NCDK_conventional_converted_dev_1	FALSE	FALSE	11477	0	0	0.99	0.577	0.846	0.633	3	0.6	1.455	234.75	MDA_sEVS_PQC_it1	774.56415:35575 775.56882:16859 776.57348:4653	50.11724:142 50.13616:12 50.15531:10 50.22690:58 50.56869:43 50.72720:88 50.85934:92 51.01931:96 51.04079:9 51.60359:18 51.68736:9 51.94891:146 51.99466:34 52.13654:40 52.31129:46 54.56236:53 54.65066:139 54.72430:33 55.46180:48 55.83300:24 56.09662:15 56.18736:36 56.20997:111 56.24175:6 56.44825:50 56.59351:162 56.62169:7 56.88975:43 57.62477:55 58.56829:38 59.01363:259 59.05071:12 59.89699:21 6…
113	775.596	24.118	C41H80O9	O=C(OC(COCCCCCCCCCCCCCCCC)COC1OC(CO)C(O)C(O)C1O)CCCCCCCCCCCCCCC	NA	MGDG O-32:0|MGDG O-16:0_16:0	[M+CH3COO]-	Annotated via MS2 searching of NIM MDAsEVs Samples in MSDIAL	0.5	TRUE	10.916	775.594	C41H80O9	EtherMGDG	SJNQGVXAWCTAPW-UHFFFAOYSA-N	O=C(OC(COCCCCCCCCCCCCCCCC)COC1OC(CO)C(O)C(O)C1O)CCCCCCCCCCCCCCC	410	FALSE	TRUE	TRUE	Normalized unit: Intensity; Annotation method: Msp20250805135626_NCDK_conventional_converted_dev_1	FALSE	FALSE	11494	0	0	0.9	0.82	0.785	0.848	3	2	2.445	85.96	MDA_sEVS_PQC_it2	775.59760:21114 776.60226:0 777.60693:0	50.41006:54 50.41950:10 50.46710:26 50.68125:20 50.85591:112 50.86630:21 51.07555:27 51.18467:30 51.57632:58 52.00646:33 53.11229:21 53.70041:29 53.73281:92 53.76582:13 53.86359:58 53.87693:26 54.57644:46 54.82673:22 55.19489:104 55.22440:22 55.23027:9 55.87162:6 55.89223:22 56.06346:35 56.25986:21 56.45562:43 56.51229:50 57.15588:59 57.53041:25 58.36725:21 58.93530:8 58.94725:40 59.01354:1617 59…
114	776.561	24.39	C45H80NO7P	O=C(OC(COCCCCCCCCC=CCCCCCCCC)COP(=O)(O)OCCN)CCCCCC=CCC=CCC=CCC=CCC=CCC	NA	low score: PE O-40:6|PE O-18:1_22:5	[M-H]-	Annotated via MS2 searching of NIM MDAsEVs Samples in MSDIAL	0.92	TRUE	11.034	776.56	C45H80NO7P	EtherPE	NKXPONDLZHZZND-UHFFFAOYSA-N	O=C(OC(COCCCCCCCCC=CCCCCCCCC)COP(=O)(O)OCCN)CCCCCC=CCC=CCC=CCC=CCC=CCC	530	FALSE	TRUE	FALSE	Normalized unit: Intensity; Annotation method: Msp20250805135626_NCDK_conventional_converted_dev_1	FALSE	FALSE	11529	0	0	0.98	0.691	0.764	0.842	2	0.67	1.589	209.06	MDA_sEVS_PQC_it1	776.56177:53433 777.56644:26866 778.57110:0	50.45865:216 50.48386:12 50.49669:7 50.95945:12 50.99678:21 51.14642:86 51.35792:11 52.66987:23 52.77103:65 52.86038:334 52.88190:34 52.89974:16 54.48699:50 55.12235:25 56.26505:17 57.06048:22 57.69282:28 58.55758:53 59.01419:992 59.07945:34 59.15975:28 59.24696:28 59.25618:13 59.54604:18 60.10507:47 60.12649:5 60.61549:37 61.71459:20 61.93963:48 62.04968:53 62.24464:14 62.40834:20 62.48737:23 62…
115	776.562	23.927	C45H80NO7P	O=C(OC(COCCCCCCCCC=CCCCCCCCC)COP(=O)(O)OCCN)CCCCCC=CCC=CCC=CCC=CCC=CCC	NA	low score: PE O-40:6|PE O-18:1_22:5	[M-H]-	Annotated via MS2 searching of NIM MDAsEVs Samples in MSDIAL	0.92	TRUE	11.034	776.56	C45H80NO7P	EtherPE	NKXPONDLZHZZND-UHFFFAOYSA-N	O=C(OC(COCCCCCCCCC=CCCCCCCCC)COP(=O)(O)OCCN)CCCCCC=CCC=CCC=CCC=CCC=CCC	530	FALSE	TRUE	FALSE	Normalized unit: Intensity; Annotation method: Msp20250805135626_NCDK_conventional_converted_dev_1	FALSE	FALSE	11530	0	0	1	0.822	0.864	0.847	2	0.67	1.651	143.79	MDA_sEVS_PQC_it1	776.56073:35871 777.56540:18016 778.57007:0	50.17307:15 50.28815:13 50.38111:41 50.66645:124 50.68374:34 51.79515:106 52.06025:24 52.48776:23 52.95399:181 52.99024:12 54.81383:37 54.82914:9 56.19511:34 56.63125:18 56.68315:44 56.69652:16 56.72000:22 56.73323:35 56.82933:25 56.95638:19 57.48034:21 59.01916:27 59.26771:68 59.95935:19 60.08635:18 60.37351:42 60.48115:19 60.86094:49 61.29833:54 62.82915:23 62.92287:48 63.18176:29 63.29918:32 6…
116	778.596	24.299	C40H82NO7P	O=C(OC(COCCCCCCCCCCCCCCCC)COP(=O)([O-])OCC[N+](C)(C)C)CCCCCCCCCCCCCCC	NA	low score: PC O-32:0|PC O-16:0_16:0	[M+CH3COO]-	Annotated via MS2 searching of NIM MDAsEVs Samples in MSDIAL	0.5	TRUE	10.144	778.597	C40H82NO7P	EtherPC	WOTHHEHCEYHCFE-UHFFFAOYSA-N	O=C(OC(COCCCCCCCCCCCCCCCC)COP(=O)([O-])OCC[N+](C)(C)C)CCCCCCCCCCCCCCC	530	FALSE	TRUE	FALSE	Normalized unit: Intensity; Annotation method: Msp20250805135626_NCDK_conventional_converted_dev_1	FALSE	FALSE	11568	0	0	0.99	0.776	0.887	0.864	3	0.5	1.543	323.13	MDA_sEVS_PQC_it1	778.59552:68229 779.60019:34473 780.60486:0	50.38890:57 51.05362:36 51.44779:92 52.59019:161 52.62083:8 53.67334:37 54.46904:59 54.49214:7 57.11684:9 58.10341:256 58.14428:8 58.40142:6 58.78261:13 59.17058:42 59.18127:24 59.72650:27 59.87347:47 61.98952:220 62.02904:7 62.07203:79 62.13531:19 62.16257:27 62.47477:30 62.78308:12 62.85744:16 62.90942:14 63.32943:24 63.97191:110 63.99436:6 64.11089:132 64.76330:10 65.31505:28 65.32067:8 65.429…
117	782.606	25.574	C45H86NO7P	O=C(OC(COCCCCCCCCC=CCCCCCCCC)COP(=O)(O)OCCN)CCCCCCCCCCCC=CCC=CCCCCC	NA	low score: PE O-40:3|PE O-18:1_22:2	[M-H]-	Annotated via MS2 searching of NIM MDAsEVs Samples in MSDIAL	0.92	TRUE	13.044	782.607	C45H86NO7P	EtherPE	OZPXBYKABZTJOY-UHFFFAOYSA-N	O=C(OC(COCCCCCCCCC=CCCCCCCCC)COP(=O)(O)OCCN)CCCCCCCCCCCC=CCC=CCCCCC	530	FALSE	TRUE	FALSE	Normalized unit: Intensity; Annotation method: Msp20250805135626_NCDK_conventional_converted_dev_1	FALSE	FALSE	11655	0	0	0.98	0.714	0.774	0.821	2	0.67	1.592	100.63	MDA_sEVS_PQC_it3	782.60547:22187 783.61014:10524 784.61480:3509	50.43098:9 50.62446:23 50.64919:261 50.66880:39 50.68395:14 50.83507:28 52.07846:167 52.10191:12 52.11395:39 52.12643:8 52.16317:17 52.40924:50 52.53150:22 53.28624:6 53.52516:6 53.54257:123 53.56431:5 53.84562:40 54.18158:25 54.32694:131 54.34454:18 54.62226:38 54.74970:26 55.16916:153 55.19122:13 55.32111:23 55.33505:15 55.35623:28 55.87306:65 55.88689:17 56.34512:225 56.36476:59 56.37404:38 56…
118	784.622	26.191	C45H88NO7P	O=C(OC(COCCCCCCCCC=CCCCCCCCC)COP(=O)(O)OCCN)CCCCCCCCCCCC=CCCCCCCCC	NA	low score: PE O-40:2|PE O-18:1_22:1	[M-H]-	Annotated via MS2 searching of NIM MDAsEVs Samples in MSDIAL	0.92	TRUE	13.053	784.623	C45H88NO7P	EtherPE	HEDSFDSIUIEEHL-UHFFFAOYSA-N	O=C(OC(COCCCCCCCCC=CCCCCCCCC)COP(=O)(O)OCCN)CCCCCCCCCCCC=CCCCCCCCC	530	FALSE	TRUE	FALSE	Normalized unit: Intensity; Annotation method: Msp20250805135626_NCDK_conventional_converted_dev_1	FALSE	FALSE	11703	0	0	0.99	0.83	0.869	0.855	2	0.67	1.656	103.87	MDA_sEVS_PQC_it1	784.62170:23058 785.62637:10786 786.63104:3853	50.98966:36 51.00174:9 51.42986:48 51.89528:87 51.90959:52 52.10911:42 52.17707:18 52.28399:17 52.38746:157 52.79746:61 53.34194:26 53.37504:24 53.77485:30 53.79497:8 53.87616:15 53.93204:98 54.03618:38 54.08705:31 54.46430:59 54.58152:31 56.08532:55 56.22356:28 56.23425:6 56.75677:68 56.85648:11 56.97414:14 57.80337:10 57.84281:256 58.66629:44 58.91846:38 59.28329:33 59.32483:42 59.33436:16 60.0…
119	786.565	20.815	C50H77NO6	O=C(O)CNC(=O)CCC(C)C1CCC2C3CCC4CC(OC(=O)CCCCC=CCC=CCC=CCC=CCC=CCC=CCC)CCC4(C)C3CC(O)C12C	NA	low score: BA 24:1;O4;G/24:6	[M-H]-	Annotated via MS2 searching of NIM MDAsEVs Samples in MSDIAL	0.58	TRUE	8.286	786.568	C50H77NO6	GDCAE	XSBYWDSLWLPISY-UHFFFAOYSA-N	O=C(O)CNC(=O)CCC(C)C1CCC2C3CCC4CC(OC(=O)CCCCC=CCC=CCC=CCC=CCC=CCC=CCC)CCC4(C)C3CC(O)C12C	530	FALSE	TRUE	FALSE	Normalized unit: Intensity; Annotation method: Msp20250805135626_NCDK_conventional_converted_dev_1	FALSE	FALSE	11748	0	0	0.91	0.704	0.734	0.845	1	0.33	1.342	45.06	MDA_sEVS_PQC_it5	786.56445:8540 787.56912:3880 788.57379:1292	50.34093:85 50.35933:7 50.45579:165 51.00933:17 51.06062:80 51.22681:9 51.35128:40 51.36030:17 51.41508:12 51.67361:46 51.73171:110 51.74092:53 52.28604:144 52.58164:22 52.63533:76 52.65530:6 53.43299:33 53.45067:30 53.46695:29 53.93316:52 54.02788:46 54.08314:21 54.28567:13 54.52262:25 54.88867:62 55.32758:16 55.41506:24 55.49413:43 55.65482:23 56.08871:8 56.22080:24 56.22889:20 56.24445:6 56.30…
120	788.545	18.85	C42H80NO10P	O=C(OCC(OC(=O)CCCCCCCC=CCCCCCCCC)COP(=O)(O)OCC(N)C(=O)O)CCCCCCCCCCCCCCCCC	NA	PS 36:1	[M-H]-	Annotated via MS2 searching of NIM MDAsEVs Samples in MSDIAL	0.92	TRUE	9.017	788.545	C42H80NO10P	PS	AJFWREUFUPEYII-UHFFFAOYSA-N	O=C(OCC(OC(=O)CCCCCCCC=CCCCCCCCC)COP(=O)(O)OCC(N)C(=O)O)CCCCCCCCCCCCCCCCC	420	FALSE	TRUE	TRUE	Normalized unit: Intensity; Annotation method: Msp20250805135626_NCDK_conventional_converted_dev_1	FALSE	FALSE	11782	0	0	1	0.603	0.864	0.727	3	1	1.769	1212.04	MDA_sEVS_PQC_it1	788.54462:206358 789.54928:99051 790.55395:27144	51.67339:34 52.04392:139 52.07674:6 52.08364:5 55.80513:23 59.01436:79 60.71880:13 62.67156:10 63.65248:130 65.36110:56 67.95652:22 68.23093:33 68.42183:83 72.89239:20 75.33039:18 76.35494:14 78.48120:49 78.95664:190 78.99256:13 78.99987:8 85.99415:17 90.18670:89 92.50881:34 92.51879:10 93.36250:171 93.38225:32 93.39870:11 103.44040:18 103.74654:22 108.95441:180 108.97447:26 110.20514:13 117.7075…
121	789.613	20.657	C41H83N2O6P	O=C(NC(COP(=O)([O-])OCC[N+](C)(C)C)C(O)C=CCCCCCCC)CCCCCCCCCCCCCCCCCCCCCCC	NA	low score: SM 36:1;O2|SM 12:1;O2/24:0	[M+CH3COO]-	Annotated via MS2 searching of NIM MDAsEVs Samples in MSDIAL	0.92	TRUE	9.598	789.613	C41H83N2O6P	SM	IMSJPGOHOORVQA-UHFFFAOYSA-N	O=C(NC(COP(=O)([O-])OCC[N+](C)(C)C)C(O)C=CCCCCCCC)CCCCCCCCCCCCCCCCCCCCCCC	530	FALSE	TRUE	FALSE	Normalized unit: Intensity; Annotation method: Msp20250805135626_NCDK_conventional_converted_dev_1	FALSE	FALSE	11801	0	0	0.98	0.851	0.917	0.941	2	0.4	1.532	2778.94	MDA_sEVS_PQC_it5	789.61127:5772 790.61593:2138 791.62060:455	50.58268:47 50.74764:127 50.76497:21 50.77756:33 50.86352:12 50.92151:15 50.93285:79 50.99168:28 51.26412:161 51.27817:135 51.30615:22 51.41002:44 51.46458:10 51.68063:28 51.93686:140 51.95717:8 52.20160:67 52.45414:23 52.50652:19 52.56690:6 52.72731:42 52.73999:38 52.76679:63 53.01915:11 53.05020:11 53.12024:81 53.14386:6 53.16029:127 53.18042:10 53.33183:36 53.49254:19 53.65422:165 53.67582:16 …
122	790.559	19.468	C40H78NO8P	O=C(OCC(OC(=O)CCCCCCCC=CCCCCCC)COP(=O)([O-])OCC[N+](C)(C)C)CCCCCCCCCCCCCCC	NA	PC 32:1|PC 16:0_16:1	[M+CH3COO]-	Annotated via MS2 searching of NIM MDAsEVs Samples in MSDIAL	0.67	TRUE	9.138	790.56	C40H78NO8P	PC	QIBZFHLFHCIUOT-UHFFFAOYSA-N	O=C(OCC(OC(=O)CCCCCCCC=CCCCCCC)COP(=O)([O-])OCC[N+](C)(C)C)CCCCCCCCCCCCCCC	410	FALSE	TRUE	TRUE	Normalized unit: Intensity; Annotation method: Msp20250805135626_NCDK_conventional_converted_dev_1	FALSE	FALSE	11825	0	0	0.97	0.722	0.814	0.935	4	2	2.498	49.14	MDA_sEVS_PQC_it4	790.55835:13733 791.56302:6151 792.56769:1417	50.08965:8 50.26793:25 50.41820:86 50.45528:128 50.47954:14 50.52869:13 50.61757:29 50.98222:169 51.01009:6 51.27154:25 51.30346:50 51.41421:9 51.42944:31 51.63145:13 51.69520:15 52.06955:50 52.08694:23 52.85056:50 52.86031:9 52.90339:40 52.90894:28 53.43816:91 53.46576:26 53.81991:5 53.87572:182 53.90410:10 54.13029:27 54.19735:27 54.36714:9 54.81705:8 55.12913:26 55.42085:42 55.48626:79 55.5077…
123	790.56	20.315	C40H78NO8P	O=C(OCC(OC(=O)CCCCCCCC=CCCCCCC)COP(=O)([O-])OCC[N+](C)(C)C)CCCCCCCCCCCCCCC	NA	PC 32:1	[M+CH3COO]-	Annotated via MS2 searching of NIM MDAsEVs Samples in MSDIAL	0.58	TRUE	9.138	790.56	C40H78NO8P	PC	QIBZFHLFHCIUOT-UHFFFAOYSA-N	O=C(OCC(OC(=O)CCCCCCCC=CCCCCCC)COP(=O)([O-])OCC[N+](C)(C)C)CCCCCCCCCCCCCCC	420	FALSE	TRUE	TRUE	Normalized unit: Intensity; Annotation method: Msp20250805135626_NCDK_conventional_converted_dev_1	FALSE	FALSE	11826	0	0	0.99	0.433	0.663	0.803	3	1	1.717	58.46	MDA_sEVS_PQC_it4	790.55939:11689 791.56405:5061 792.56872:1698	50.06123:101 50.48270:27 50.58274:9 50.65192:14 50.75066:90 50.77263:7 51.39432:77 51.40456:21 52.17293:114 52.53677:33 52.78946:260 52.81569:16 52.90593:36 52.92209:42 53.19797:137 53.30648:6 53.62873:131 53.76724:20 53.81514:60 54.25514:6 54.58452:30 54.66633:86 54.71698:17 55.01943:33 55.20606:31 55.32973:24 56.01418:33 56.02539:6 56.09141:14 56.28871:172 56.31695:9 56.34291:18 56.45977:10 56.…
124	792.574	21.686	C40H80NO8P	O=C(OCC(OC(=O)CCCCCCCCCCCCCCC)COP(=O)([O-])OCC[N+](C)(C)C)CCCCCCCCCCCCCCC	NA	PC 32:0|PC 16:0_16:0	[M+CH3COO]-	Annotated via MS2 searching of NIM MDAsEVs Samples in MSDIAL	0.67	TRUE	9.788	792.576	C40H80NO8P	PC	KILNVBDSWZSGLL-UHFFFAOYSA-N	O=C(OCC(OC(=O)CCCCCCCCCCCCCCC)COP(=O)([O-])OCC[N+](C)(C)C)CCCCCCCCCCCCCCC	410	FALSE	TRUE	TRUE	Normalized unit: Intensity; Annotation method: Msp20250805135626_NCDK_conventional_converted_dev_1	FALSE	FALSE	11865	0	0	1	0.854	0.936	0.874	2	2	2.543	185.16	MDA_sEVS_PQC_it1	792.57544:29921 793.58011:15111 794.58477:4859	50.87757:21 50.95080:154 50.98521:9 51.25770:19 51.39238:9 51.45239:7 52.08419:15 52.88202:66 53.16199:11 53.97779:20 53.98702:59 55.34602:24 55.85634:78 55.91578:52 56.77873:188 56.81899:5 57.29739:39 57.47832:19 58.58655:71 58.76954:12 59.01188:94 59.03360:6 59.27322:59 59.39749:70 60.76141:29 61.03439:113 61.42597:41 62.25538:26 62.45746:40 63.88863:10 64.32284:24 64.34068:5 64.43339:90 64.493…
125	793.599	24.958	C50H82O7	O=C(O)CCC(C)C1CCC2C3C(=O)CC4CC(OC(=O)CCCCCCCC(O)CCCCC=CCC=CCC=CCCCCC)CCC4(C)C3CC(O)C12C	NA	low score: SE 24:2;O5/26:3;O	[M-H]-	Annotated via MS2 searching of NIM MDAsEVs Samples in MSDIAL	1	TRUE	9.465	793.599	C50H82O7	KDCAE	BUNCILSZVKVTFU-UHFFFAOYSA-N	O=C(O)CCC(C)C1CCC2C3C(=O)CC4CC(OC(=O)CCCCCCCC(O)CCCCC=CCC=CCC=CCCCCC)CCC4(C)C3CC(O)C12C	530	FALSE	TRUE	FALSE	Normalized unit: Intensity; Annotation method: Msp20250805135626_NCDK_conventional_converted_dev_1	FALSE	FALSE	11885	0	0	1	0.802	0.887	0.895	1	0.25	1.406	118.67	MDA_sEVS_PQC_it2	793.59912:29557 794.60379:14125 795.60846:12739	50.56553:25 51.68059:20 51.84738:36 51.90784:19 52.91859:59 52.92761:22 53.14767:9 53.41070:22 53.50108:10 53.58582:7 53.66824:52 54.31467:29 54.32726:49 54.36712:35 54.37730:5 54.96921:19 55.53693:89 55.69329:14 56.19787:55 56.47016:36 56.48056:10 56.49745:29 57.35451:44 58.01108:30 59.01344:614 59.03859:40 59.05608:18 59.42351:10 59.68248:128 59.94958:27 59.96812:120 60.44700:20 62.47371:15 62.…
126	794.574	24.056	C45H82NO8P	O=C(OCC(O)COP(=O)(O)OCCNC(=O)CCCCCCCCCCCCCCCCC)CCCCCCCCC=CCC=CCC=CCC=CCC	NA	low score: LPE-N 40:4|LPE-N (FA 18:0)22:4	[M-H]-	Annotated via MS2 searching of NIM MDAsEVs Samples in MSDIAL	0.92	TRUE	10.767	794.571	C45H82NO8P	LNAPE	GLKUUMYBCJYMSI-UHFFFAOYSA-N	O=C(OCC(O)COP(=O)(O)OCCNC(=O)CCCCCCCCCCCCCCCCC)CCCCCCCCC=CCC=CCC=CCC=CCC	530	FALSE	TRUE	FALSE	Normalized unit: Intensity; Annotation method: Msp20250805135626_NCDK_conventional_converted_dev_1	FALSE	FALSE	11915	0	0	1	0.699	0.799	0.876	2	0.4	1.453	120.18	MDA_sEVS_PQC_it3	794.57013:20612 795.57480:10018 796.57946:2851	50.16102:28 50.67702:149 50.71433:49 51.21175:17 52.79279:10 52.81280:21 53.07948:12 53.15831:141 53.32294:49 53.69345:11 53.89552:11 55.19891:59 56.66795:53 56.69369:12 56.75669:43 57.26539:13 57.81090:29 57.82979:108 57.86097:9 58.02485:7 58.06369:13 58.20870:29 58.38025:42 58.73694:47 59.01317:878 59.04292:49 59.05334:27 59.09020:7 59.67190:15 60.11034:43 60.30893:26 60.62920:58 61.28342:33 61…
127	798.595	25.073	C45H86NO8P	O=C(OCC(OC(=O)CCCCCCCCCCCC=CCCCCCCCC)COP(=O)(O)OCCN)CCCCCCCC=CCCCCCCCC	NA	PE 40:2|PE 18:1_22:1	[M-H]-	Annotated via MS2 searching of NIM MDAsEVs Samples in MSDIAL	0.83	TRUE	12.58	798.602	C45H86NO8P	PE	HIGXQDJTUMSNNI-UHFFFAOYSA-N	O=C(OCC(OC(=O)CCCCCCCCCCCC=CCCCCCCCC)COP(=O)(O)OCCN)CCCCCCCC=CCCCCCCCC	410	FALSE	TRUE	TRUE	Normalized unit: Intensity; Annotation method: Msp20250805135626_NCDK_conventional_converted_dev_1	FALSE	FALSE	12001	0	0	0.68	0.76	0.792	0.866	3	2	2.33	136.29	MDA_sEVS_PQC_it4	798.59479:21289 799.59946:10325 800.60412:3593	50.18533:143 50.19914:16 51.24151:11 52.21904:28 52.24392:6 52.65825:67 52.90837:18 53.27371:29 53.35108:36 53.37257:52 55.32466:15 55.75798:49 55.80775:12 55.86372:27 56.10707:26 56.12675:49 56.24055:43 56.26125:49 57.57733:49 57.75314:25 57.81083:19 58.53597:143 58.60404:26 59.01254:177 59.03337:13 59.04810:41 59.26087:16 59.39703:13 59.66153:161 59.99789:20 61.01623:84 61.23442:46 61.31489:47 …
128	800.545	17.48	C47H79NO7S	O=C(OC1CCC2(C)C(CCC3C4CCC(C(C)CCC(O)=NCCS(=O)(=O)O)C4(C)C(O)CC32)C1)CCCCCCCC=CCC=CCC=CCCCCC	NA	low score: BA 24:1;O4;T/21:3	[M-H]-	Annotated via MS2 searching of NIM MDAsEVs Samples in MSDIAL	0.92	TRUE	8.442	800.55	C47H79NO7S	TDCAE	MORCSKQFYRYQNC-UHFFFAOYSA-N	O=C(OC1CCC2(C)C(CCC3C4CCC(C(C)CCC(O)=NCCS(=O)(=O)O)C4(C)C(O)CC32)C1)CCCCCCCC=CCC=CCC=CCCCCC	530	FALSE	TRUE	FALSE	Normalized unit: Intensity; Annotation method: Msp20250805135626_NCDK_conventional_converted_dev_1	FALSE	FALSE	12049	0	0	0.7	0.78	0.771	0.845	1	0.33	1.258	89.24	MDA_sEVS_PQC_it3	800.54364:17197 801.54831:9443 802.55298:2676	50.19847:234 50.88023:21 51.07828:32 51.24654:15 51.55896:23 51.81012:22 51.82503:44 52.72651:35 53.11990:14 53.38996:37 53.53308:55 53.70119:18 53.86932:140 53.88966:9 54.55094:23 55.32501:38 55.38596:46 55.56474:36 56.19527:22 56.23920:11 56.51187:93 56.72804:48 56.75018:18 57.05176:31 57.98390:34 58.24118:15 58.25371:23 58.45715:37 58.89131:18 59.01323:345 59.07181:80 59.10161:12 59.18928:7 59…
129	800.616	25.754	C45H88NO8P	O=C(OCC(O)COP(=O)(O)OCCNC(=O)CCCCCCCCCCCCCCCCCCCCCCC)CCCCCCCC=CCCCCCC	NA	low score: LPE-N 40:1|LPE-N (FA 24:0)16:1	[M-H]-	Annotated via MS2 searching of NIM MDAsEVs Samples in MSDIAL	0.67	TRUE	13.56	800.617	C45H88NO8P	LNAPE	CLDZTLJOLQXERU-UHFFFAOYSA-N	O=C(OCC(O)COP(=O)(O)OCCNC(=O)CCCCCCCCCCCCCCCCCCCCCCC)CCCCCCCC=CCCCCCC	530	FALSE	TRUE	FALSE	Normalized unit: Intensity; Annotation method: Msp20250805135626_NCDK_conventional_converted_dev_1	FALSE	FALSE	12056	0	0	1	0.784	0.901	0.864	2	0.4	1.489	89.93	MDA_sEVS_PQC_it2	800.61755:18254 801.62222:8623 802.62689:2753	50.11055:41 50.23940:70 50.40832:38 50.46507:57 50.93543:159 50.97457:10 51.90776:16 51.93082:6 52.02431:56 52.34080:226 52.35793:36 52.82042:10 52.88830:11 53.13677:123 53.17159:10 53.24351:30 53.50880:28 53.65611:74 53.67665:60 53.69102:17 54.68841:25 54.96860:70 55.41601:114 55.79401:24 56.30481:154 56.32736:14 56.40949:84 56.51698:32 56.80427:13 57.16353:30 57.51285:21 58.35524:70 58.39366:32…
130	802.579	24.391	C47H82NO7P	O=C(OC(COCCCCCCCCC=CCCCCCCCC)COP(=O)(O)OCCN)CCCCC=CCC=CCC=CCC=CCC=CCC=CCC	NA	PE O-42:7|PE O-18:1_24:6	[M-H]-	Annotated via MS2 searching of NIM MDAsEVs Samples in MSDIAL	0.75	TRUE	11.263	802.576	C47H82NO7P	EtherPE	FSYGCCKDIBGZBK-UHFFFAOYSA-N	O=C(OC(COCCCCCCCCC=CCCCCCCCC)COP(=O)(O)OCCN)CCCCC=CCC=CCC=CCC=CCC=CCC=CCC	410	FALSE	TRUE	TRUE	Normalized unit: Intensity; Annotation method: Msp20250805135626_NCDK_conventional_converted_dev_1	FALSE	FALSE	12111	0	0	0.67	0.877	0.831	0.937	3	2	2.389	63.84	MDA_sEVS_PQC_it3	802.58282:15713 803.58749:8314 804.59216:0	50.16445:31 50.43928:98 50.51964:147 50.63263:50 50.64066:50 50.67871:18 50.89901:219 50.91542:36 50.93754:9 51.09598:36 51.12576:32 51.33208:31 51.53163:21 52.26690:59 52.34422:36 52.51425:16 52.86818:14 52.97575:33 53.42116:16 53.48851:6 53.57891:16 53.69799:37 53.70876:13 53.85556:22 54.18705:20 54.40538:14 54.69419:46 55.30153:176 55.44328:34 55.91806:39 57.52996:7 57.65677:9 58.24839:22 58.4…
131	804.611	24.512	C42H84NO7P	O=C(OC(COCCCCCCCCCCCCCCCC)COP(=O)([O-])OCC[N+](C)(C)C)CCCCCCCC=CCCCCCCCC	NA	low score: PC O-34:1|PC O-16:0_18:1	[M+CH3COO]-	Annotated via MS2 searching of NIM MDAsEVs Samples in MSDIAL	0.67	TRUE	10.288	804.612	C42H84NO7P	EtherPC	SIEDNCDNGMIKST-UHFFFAOYSA-N	O=C(OC(COCCCCCCCCCCCCCCCC)COP(=O)([O-])OCC[N+](C)(C)C)CCCCCCCC=CCCCCCCCC	530	FALSE	TRUE	FALSE	Normalized unit: Intensity; Annotation method: Msp20250805135626_NCDK_conventional_converted_dev_1	FALSE	FALSE	12162	0	0	0.99	0.704	0.88	0.854	3	0.5	1.519	376.69	MDA_sEVS_PQC_it1	804.61102:76025 805.61569:35070 806.62036:13108	50.20716:20 51.93447:13 51.94467:79 53.92944:9 54.35180:12 54.76225:40 55.45870:25 55.49218:26 55.78042:22 57.61743:45 57.62756:9 58.75367:34 58.76723:5 59.01331:1594 59.05037:45 59.07203:6 59.10958:10 59.13089:15 59.13854:47 59.19435:43 59.21277:19 59.22495:6 59.29474:77 59.31774:5 59.44570:15 62.52304:27 64.49903:20 64.51821:30 64.76509:63 65.50540:45 65.94340:31 66.73961:14 67.68286:16 67.8799…
132	808.549	18.808	C45H80NO9P	O=C(OCC(OC(=O)CCCCCCCC(O)C=CCC=CCC=CCCCCC)COP(=O)(O)OCCN)CCCCCCCC=CCC=CCCCCC	NA	low score: PE 40:5;O|PE 18:2_22:3;O	[M-H]-	Annotated via MS2 searching of NIM MDAsEVs Samples in MSDIAL	0.92	TRUE	8.95	808.55	C45H80NO9P	OxPE	HDIPEUDGCZQTKO-UHFFFAOYSA-N	O=C(OCC(OC(=O)CCCCCCCC(O)C=CCC=CCC=CCCCCC)COP(=O)(O)OCCN)CCCCCCCC=CCC=CCCCCC	530	FALSE	TRUE	FALSE	Normalized unit: Intensity; Annotation method: Msp20250805135626_NCDK_conventional_converted_dev_1	FALSE	FALSE	12242	0	0	1	0.425	0.753	0.779	1	0.2	1.214	118.82	MDA_sEVS_PQC_it5	808.55023:8243 809.55490:4453 810.55957:0	50.23531:8 50.47211:13 50.51908:39 51.06592:53 51.18751:47 51.29794:28 51.34527:44 51.35295:17 51.45763:106 51.49123:41 51.50901:7 51.52407:32 51.54873:18 51.67063:6 51.72035:41 51.83237:28 51.89831:26 52.23564:80 52.25389:5 52.26948:133 52.55681:14 52.67074:37 52.72906:12 53.12174:133 53.23589:16 53.52135:30 54.51761:7 54.58657:15 54.62234:18 54.81871:58 55.05151:44 55.61010:19 55.62810:65 55.77…
133	810.562	24.768	null	null	NA	RIKEN N-VS1 ID-6213 from Mouse_Brain_WT_N_Ctr	[M-H]-	Annotated via MS2 searching of NIM MDAsEVs Samples in MSDIAL	0.67	TRUE	11.54	810.563	null	Unknown	null	null	430	FALSE	TRUE	TRUE	Normalized unit: Intensity; Annotation method: Msp20250805135626_NCDK_conventional_converted_dev_1	FALSE	FALSE	12282	0	0	0.99	0.852	0.929	0.921	3	0.6	1.491	238.73	MDA_sEVS_PQC_it5	810.56219:47011 811.56686:23365 812.57153:8446	50.98674:7 51.02433:88 51.04866:7 51.20385:14 51.58386:40 51.65079:21 51.92208:21 52.43629:35 52.73034:51 53.31500:44 54.65590:43 54.77363:86 54.78065:57 54.79845:5 57.65877:24 58.57742:27 59.01284:423 59.04179:32 59.05345:12 59.56208:31 59.69482:46 60.94178:14 61.08488:37 61.20109:20 61.74614:123 61.76513:19 62.22255:55 62.26073:10 62.69803:78 62.85697:6 62.91731:12 63.25233:22 63.40056:37 63.95…
134	811.62	20.387	C41H73D7NO8P	[C@](COP(=O)([O-])OCC[N+](C)(C)C)([H])(OC(CCCCCCC/C=C\CCCCCC([2H])([2H])C([2H])([2H])C([2H])([2H])[2H])=O)COC(CCCCCCCCCCCCCC)=O	NA	PC 33:1(d7)|PC 15:0_18:1(d7)	[M+CH3COO]-	Annotated via MS2 searching of NIM MDAsEVs Samples in MSDIAL	1	TRUE	9.259	811.621	C41H73[2H]7NO8P	PC	ZEWLMKXMNQOCOQ-GCHPQBSENA-N	[C@](COP(=O)([O-])OCC[N+](C)(C)C)([H])(OC(CCCCCCC/C=C\CCCCCC([2H])([2H])C([2H])([2H])C([2H])([2H])[2H])=O)COC(CCCCCCCCCCCCCC)=O	430	FALSE	TRUE	TRUE	Normalized unit: Intensity; Annotation method: Msp20250805135626_NCDK_conventional_converted_dev_1	FALSE	FALSE	12299	0	0	0.99	0.757	0.891	0.826	3	0.38	1.443	1226.71	MDA_sEVS_PQC_it1	811.61969:232019 812.62436:106079 813.62903:26596	50.36164:43 50.49485:95 50.88187:16 50.91830:20 51.17718:13 51.47002:26 51.63099:100 51.65574:13 52.10903:10 52.17515:92 52.19146:10 52.95391:13 53.41817:18 53.62574:37 53.94390:40 54.23692:24 54.55083:13 55.02179:60 55.34802:22 55.37787:22 55.44840:25 56.48178:201 57.00248:27 58.02393:17 58.94187:7 59.08045:15 59.11456:17 59.29283:14 59.30614:40 59.74917:28 60.22441:33 60.43061:129 60.44601:23 6…
135	812.544	17.776	C44H80NO10P	O=C(OCC(OC(=O)CCCCCCCCCC=CCC=CCC=CCC)COP(=O)(O)OCC(N)C(=O)O)CCCCCCCCCCCCCCCCC	NA	PS 38:3	[M-H]-	Annotated via MS2 searching of NIM MDAsEVs Samples in MSDIAL	0.92	TRUE	8.819	812.545	C44H80NO10P	PS	WHUMBFDYURAXQS-UHFFFAOYSA-N	O=C(OCC(OC(=O)CCCCCCCCCC=CCC=CCC=CCC)COP(=O)(O)OCC(N)C(=O)O)CCCCCCCCCCCCCCCCC	420	FALSE	TRUE	TRUE	Normalized unit: Intensity; Annotation method: Msp20250805135626_NCDK_conventional_converted_dev_1	FALSE	FALSE	12321	0	0	1	0.525	0.82	0.76	4	1	1.756	277.9	MDA_sEVS_PQC_it3	812.54510:31246 813.54977:13892 814.55444:4546	50.28679:19 50.80684:32 51.02633:54 51.53900:26 51.61350:8 51.66846:36 51.76139:6 51.85496:34 52.19097:22 52.51147:16 52.60521:28 53.71364:29 54.07063:30 54.10304:10 54.52786:71 54.53995:22 54.59389:13 54.72205:24 55.32211:27 55.36519:20 55.84578:22 56.50652:10 56.61383:105 56.64697:6 57.38752:87 57.42259:5 57.43782:52 57.72787:48 59.01341:973 59.05340:34 59.51995:43 59.58606:5 59.61642:127 60.22…
136	816.576	21.477	C44H84NO10P	O=C(OCC(OC(=O)CCCCCCCCCCCCCCCCCCCCC=CCCCCCCCCCC)COP(=O)(O)OCC(N)C(=O)O)CCCC	NA	PS 38:1	[M-H]-	Annotated via MS2 searching of NIM MDAsEVs Samples in MSDIAL	0.67	TRUE	9.739	816.576	C44H84NO10P	PS	PZXSTCXRCXYVOE-UHFFFAOYSA-N	O=C(OCC(OC(=O)CCCCCCCCCCCCCCCCCCCCC=CCCCCCCCCCC)COP(=O)(O)OCC(N)C(=O)O)CCCC	420	FALSE	TRUE	TRUE	Normalized unit: Intensity; Annotation method: Msp20250805135626_NCDK_conventional_converted_dev_1	FALSE	FALSE	12417	0	0	0.97	0.428	0.864	0.657	2	1	1.688	73.54	MDA_sEVS_PQC_it2	816.57410:13553 817.57876:6085 818.58343:1761	50.41253:70 50.41987:20 50.76752:11 50.96340:12 51.47954:32 51.50684:5 51.65346:135 51.67325:7 51.79900:23 52.00034:33 52.66627:20 52.79558:88 53.02438:110 53.13511:42 53.64299:38 53.67657:134 53.69870:11 53.84205:41 54.04398:123 54.26791:57 54.82310:38 55.37129:5 56.25730:21 56.66071:71 56.90550:21 57.49350:27 57.65388:33 57.84014:18 58.22744:26 58.51798:16 58.63731:66 58.64659:21 59.01340:404 5…
137	816.577	20.358	C42H80NO8P	O=C(OCC(OC(=O)CCCCCCCC=CCCCCCCCC)COP(=O)([O-])OCC[N+](C)(C)C)CCCCCCCC=CCCCCCC	NA	PC 34:2	[M+CH3COO]-	Annotated via MS2 searching of NIM MDAsEVs Samples in MSDIAL	1	TRUE	9.205	816.576	C42H80NO8P	PC	ZRCWDIULNHKQRD-UHFFFAOYSA-N	O=C(OCC(OC(=O)CCCCCCCC=CCCCCCCCC)COP(=O)([O-])OCC[N+](C)(C)C)CCCCCCCC=CCCCCCC	420	FALSE	TRUE	TRUE	Normalized unit: Intensity; Annotation method: Msp20250805135626_NCDK_conventional_converted_dev_1	FALSE	FALSE	12418	0	0	0.98	0.52	0.854	0.875	3	1	1.805	901.57	MDA_sEVS_PQC_it5	816.57739:11031 817.58206:5341 818.58673:1557	50.13291:28 50.16058:10 50.36014:20 50.59747:11 50.90443:104 51.02188:27 51.07832:22 51.11574:115 51.25387:28 51.31826:42 51.62346:30 51.76071:65 52.13241:28 52.16667:58 52.20429:31 52.56432:8 52.69037:72 52.76382:12 52.83166:38 52.83989:20 53.04693:55 53.08151:6 53.11739:39 53.27902:59 53.37722:18 53.42275:11 53.47154:170 53.50615:6 53.96732:100 54.12766:10 54.16443:121 54.18446:11 54.22437:25 5…
138	817.605	24.394	C43H82O10	O=C(OCC(OC(=O)CCCCCCCCCCCCCCCCC)COC1OC(CO)C(O)C(O)C1O)CCCCCCCCCCCCCCC	NA	MGDG 34:0|MGDG 16:0_18:0	[M+CH3COO]-	Annotated via MS2 searching of NIM MDAsEVs Samples in MSDIAL	0.67	TRUE	11.535	817.605	C43H82O10	MGDG	URJFQMXJOCICOW-UHFFFAOYSA-N	O=C(OCC(OC(=O)CCCCCCCCCCCCCCCCC)COC1OC(CO)C(O)C(O)C1O)CCCCCCCCCCCCCCC	410	FALSE	TRUE	TRUE	Normalized unit: Intensity; Annotation method: Msp20250805135626_NCDK_conventional_converted_dev_1	FALSE	FALSE	12443	0	0	1	0.79	0.914	0.777	4	2	2.483	150.66	MDA_sEVS_PQC_it1	817.60413:29757 818.60879:18351 819.61346:9177	50.44744:22 50.55813:8 50.80435:27 51.47838:227 51.50599:13 51.72801:58 51.73718:14 51.94415:32 52.68540:40 52.72146:17 52.76196:28 53.35451:11 56.69609:42 56.94445:76 56.96513:6 57.54736:20 57.95050:12 58.06112:38 58.68288:49 58.78290:115 58.82753:53 58.85754:62 58.86493:16 58.94141:50 58.95424:25 59.01353:825 59.03758:49 59.21828:13 59.23632:25 60.04347:47 60.06215:6 60.39348:8 60.66567:39 60.6…
139	818.591	22.093	C42H82NO8P	O=C(OCC(OC(=O)CCCCCCCC=CCCCCCCCC)COP(=O)([O-])OCC[N+](C)(C)C)CCCCCCCCCCCCCCC	NA	PC 34:1|PC 16:0_18:1	[M+CH3COO]-	Annotated via MS2 searching of NIM MDAsEVs Samples in MSDIAL	0.67	TRUE	9.682	818.592	C42H82NO8P	PC	WTJKGGKOPKCXLL-UHFFFAOYSA-N	O=C(OCC(OC(=O)CCCCCCCC=CCCCCCCCC)COP(=O)([O-])OCC[N+](C)(C)C)CCCCCCCCCCCCCCC	410	FALSE	TRUE	TRUE	Normalized unit: Intensity; Annotation method: Msp20250805135626_NCDK_conventional_converted_dev_1	FALSE	FALSE	12475	0	0	0.99	0.862	0.927	0.928	4	2	2.563	280.14	MDA_sEVS_PQC_it1	818.59058:45578 819.59524:22178 820.59991:6924	50.05015:20 50.71578:14 50.84152:100 50.93309:21 52.09631:14 52.20162:24 52.56492:91 53.25107:14 54.63587:16 55.52834:34 55.61852:29 55.83621:39 56.95848:96 57.15309:6 57.62188:37 59.01505:479 59.05082:15 59.06366:5 59.12737:35 59.18706:54 60.06634:9 60.26905:53 60.35120:18 60.65498:13 60.72179:51 61.05789:16 62.51751:43 62.73918:17 63.85342:26 64.99960:12 65.34347:58 66.02515:110 67.13845:14 67.…
140	818.628	24.773	C52H85NO6	O=C(O)CNC(=O)CCC(C)C1CCC2C3CCC4CC(OC(=O)CCCCCCCCCCCCC=CCC=CCC=CCC=CCC)CCC4(C)C3CC(O)C12C	NA	low score: BA 24:1;O4;G/26:4	[M-H]-	Annotated via MS2 searching of NIM MDAsEVs Samples in MSDIAL	0.92	TRUE	12.591	818.63	C52H85NO6	GDCAE	CUTRNEUNCJETJG-UHFFFAOYSA-N	O=C(O)CNC(=O)CCC(C)C1CCC2C3CCC4CC(OC(=O)CCCCCCCCCCCCC=CCC=CCC=CCC=CCC)CCC4(C)C3CC(O)C12C	530	FALSE	TRUE	FALSE	Normalized unit: Intensity; Annotation method: Msp20250805135626_NCDK_conventional_converted_dev_1	FALSE	FALSE	12480	0	0	0.92	0.884	0.803	0.845	1	0.33	1.398	346.1	MDA_sEVS_PQC_it1	818.62701:57293 819.63168:30121 820.63635:0	51.25147:19 51.77264:12 52.19146:27 53.00416:14 53.09472:6 54.11992:46 54.32368:47 54.66892:6 55.50638:109 55.52132:15 57.62714:15 58.06715:156 58.78641:9 58.81809:84 59.01387:463 59.04550:10 59.05613:11 59.59427:10 59.77848:10 61.98846:314 62.00975:33 62.02811:9 62.32898:11 62.40845:22 62.98394:49 63.05830:115 64.52103:6 66.85236:18 66.86723:142 66.92413:29 67.47617:28 72.95264:108 73.19413:12 7…
141	820.607	24.704	C42H84NO8P	O=C(OCC(OC(=O)CCCCCCCCCCCCCCCCC)COP(=O)([O-])OCC[N+](C)(C)C)CCCCCCCCCCCCCCC	NA	PC 34:0	[M+CH3COO]-	Annotated via MS2 searching of NIM MDAsEVs Samples in MSDIAL	0.67	TRUE	10.434	820.607	C42H84NO8P	PC	PZNPLUBHRSSFHT-UHFFFAOYSA-N	O=C(OCC(OC(=O)CCCCCCCCCCCCCCCCC)COP(=O)([O-])OCC[N+](C)(C)C)CCCCCCCCCCCCCCC	420	FALSE	TRUE	TRUE	Normalized unit: Intensity; Annotation method: Msp20250805135626_NCDK_conventional_converted_dev_1	FALSE	FALSE	12516	0	0	1	0.76	0.941	0.871	3	1	1.88	1349.8	MDA_sEVS_PQC_it1	820.60779:205820 821.61246:101517 822.61712:33631	50.85628:31 50.93609:238 51.12390:68 52.49008:43 53.13803:72 55.41770:11 56.20278:98 58.69815:91 58.73274:24 58.93396:13 59.01368:380 59.16774:24 59.25490:85 60.12107:17 61.52072:73 61.98791:533 62.42747:9 62.48749:14 64.75532:8 65.34158:11 65.95162:29 66.74607:8 67.32293:69 68.74093:113 68.76367:9 70.97730:29 74.53690:71 74.55509:13 76.16466:45 76.24557:19 76.45406:28 77.43802:176 77.46388:18 78…
142	824.545	17.593	C45H80NO10P	O=C(OCC(O)COP(=O)(O)OCC(NC(=O)CCCCCCCCC=CCC=CCC=CCCCCC)C(=O)O)CCCCCCCC=CCCCCCCC	NA	low score: LPS-N 39:4|LPS-N (FA 22:3)17:1	[M-H]-	Annotated via MS2 searching of NIM MDAsEVs Samples in MSDIAL	0.92	TRUE	8.972	824.545	C45H80NO10P	LNAPS	SCUMGMVLHOGDCM-UHFFFAOYSA-N	O=C(OCC(O)COP(=O)(O)OCC(NC(=O)CCCCCCCCC=CCC=CCC=CCCCCC)C(=O)O)CCCCCCCC=CCCCCCCC	530	FALSE	TRUE	FALSE	Normalized unit: Intensity; Annotation method: Msp20250805135626_NCDK_conventional_converted_dev_1	FALSE	FALSE	12598	0	0	0.99	0.443	0.907	0.701	1	0.33	1.301	264.72	MDA_sEVS_PQC_it4	824.54382:16053 825.54849:9435 826.55316:3539	50.03752:77 50.05282:16 50.25640:42 50.61257:130 50.62656:57 50.85889:151 50.86874:63 51.28874:7 51.51168:21 51.53402:14 51.56368:36 51.82852:150 51.85520:5 51.86968:16 51.91118:33 52.31640:85 52.43557:58 52.98135:33 52.99141:13 53.51132:24 53.54656:15 53.67341:67 53.79746:33 53.83136:102 53.85852:6 54.09706:24 54.93048:19 55.16124:21 55.30950:28 55.38661:37 56.02688:22 56.41359:59 56.42139:24 56…
143	826.557	24.225	null	null	NA	RIKEN N-VS1 ID-6463 from Mouse_Muscle_WT_CTX7_Ctr	[M-H]-	Annotated via MS2 searching of NIM MDAsEVs Samples in MSDIAL	0.75	TRUE	10.9	826.56	null	Unknown	null	null	430	FALSE	TRUE	TRUE	Normalized unit: Intensity; Annotation method: Msp20250805135626_NCDK_conventional_converted_dev_1	FALSE	FALSE	12624	0	0	0.96	0.742	0.885	0.821	3	0.3	1.234	109.91	MDA_sEVS_PQC_it2	826.55804:21129 827.56271:10214 828.56738:0	50.06882:124 50.93901:77 50.97708:8 51.23284:31 52.49342:20 52.71914:39 52.92153:102 52.94114:16 53.01153:18 53.05207:35 53.18655:45 53.31182:40 53.40888:224 53.93864:45 53.98717:31 54.18627:18 54.24228:39 54.62125:38 54.98723:184 55.19319:34 55.23496:22 55.50738:40 55.54892:52 55.74752:57 55.76357:6 55.88317:19 56.29849:38 56.38000:34 56.90503:56 56.91596:13 57.36242:49 57.65349:8 57.80155:10 57…
144	826.63	25.71	C54H85NO5	O=C(O)CNC(=O)CCC(C)C1CCC2C3CCC4CC(OC(=O)CCCCCCCCC=CCC=CCC=CCC=CCC=CCC=CCC)CCC4(C)C3CCC12C	NA	low score: BA 24:1;O3;G/28:6	[M-H]-	Annotated via MS2 searching of NIM MDAsEVs Samples in MSDIAL	0.67	TRUE	11.998	826.635	C54H85NO5	GLCAE	IWMPUFTVPNLCHC-UHFFFAOYSA-N	O=C(O)CNC(=O)CCC(C)C1CCC2C3CCC4CC(OC(=O)CCCCCCCCC=CCC=CCC=CCC=CCC=CCC=CCC)CCC4(C)C3CCC12C	530	FALSE	TRUE	FALSE	Normalized unit: Intensity; Annotation method: Msp20250805135626_NCDK_conventional_converted_dev_1	FALSE	FALSE	12631	0	0	0.97	0.74	0.721	0.845	1	0.33	1.377	50.36	MDA_sEVS_PQC_it5	826.63361:5660 827.63827:3681 828.64294:0	50.06270:15 50.24133:198 50.26044:21 50.50911:21 50.79938:22 51.23384:42 51.38767:42 51.40920:100 51.53004:54 51.66179:130 51.68549:37 51.73536:37 51.94499:50 52.36646:17 52.68474:23 52.73801:144 52.75346:21 52.77008:5 52.84323:8 52.98660:80 53.05691:45 53.35204:27 53.43310:26 53.64791:18 53.71231:52 53.72130:27 53.90481:40 54.16344:68 54.19129:18 54.34008:52 54.64899:26 54.68626:24 54.92939:197 …
145	828.562	14.937	C48H79NO10	O=C(OCCC=CCC=CCC=CCC=CCC(=O)NC(COC1OC(CO)C(O)C(O)C1O)C(O)C=CCCC=CCCC)CCCCCCCC=CCCCCC	NA	low score: HexCer 42:7;O3|HexCer 27:6;O3(FA 15:1)	[M-H]-	Annotated via MS2 searching of NIM MDAsEVs Samples in MSDIAL	1	TRUE	9.401	828.563	C48H79NO10	HexCer_EOS	FPYGWXZZOOQXRD-UHFFFAOYSA-N	O=C(OCCC=CCC=CCC=CCC=CCC(=O)NC(COC1OC(CO)C(O)C(O)C1O)C(O)C=CCCC=CCCC)CCCCCCCC=CCCCCC	530	FALSE	TRUE	FALSE	Normalized unit: Intensity; Annotation method: Msp20250805135626_NCDK_conventional_converted_dev_1	FALSE	FALSE	12667	0	0	0.99	0.62	0.903	0.789	1	0.17	1.268	96.37	MDA_sEVS_PQC_it2	828.56207:17275 829.56674:8070 830.57141:1840	50.44288:71 51.23696:224 51.26876:22 51.28359:6 51.66050:8 51.69067:113 51.70812:13 52.33901:13 52.73754:14 52.83566:45 52.95143:112 52.97256:10 53.09556:43 53.40258:6 53.80234:65 54.02925:70 54.33140:34 54.34826:5 54.42071:11 55.18370:46 55.20425:106 55.46639:9 55.50986:21 55.70067:18 55.70882:8 56.21325:6 57.19222:89 57.35198:34 57.69288:30 57.89598:197 57.92425:12 58.20246:13 58.25456:34 58.26…
146	828.646	26.476	C47H92NO8P	O=C(OCC(O)COP(=O)(O)OCCNC(=O)CCCCCCCCCCCCCCCCCCCCCCC)CCCCCCCC=CCCCCCCCC	NA	low score: LPE-N 42:1|LPE-N (FA 24:0)18:1	[M-H]-	Annotated via MS2 searching of NIM MDAsEVs Samples in MSDIAL	0.75	TRUE	13.15	828.649	C47H92NO8P	LNAPE	DGYYRGOHYMUEBS-UHFFFAOYSA-N	O=C(OCC(O)COP(=O)(O)OCCNC(=O)CCCCCCCCCCCCCCCCCCCCCCC)CCCCCCCC=CCCCCCCCC	530	FALSE	TRUE	FALSE	Normalized unit: Intensity; Annotation method: Msp20250805135626_NCDK_conventional_converted_dev_1	FALSE	FALSE	12676	0	0	0.99	0.828	0.891	0.88	2	0.4	1.495	78.88	MDA_sEVS_PQC_it2	828.64740:15617 829.65207:8101 830.65674:0	50.19756:12 50.55397:140 50.67071:24 50.78076:140 50.80772:9 51.02286:40 51.04866:14 51.11179:12 51.18444:18 51.26879:29 51.55868:20 51.60401:28 51.63605:219 51.65683:19 51.67994:172 51.70122:18 51.77642:79 51.86225:13 51.99950:16 52.04420:25 52.39206:26 52.44413:15 52.45163:22 52.54892:21 52.61825:19 52.77336:61 53.15535:41 53.43373:16 53.44648:15 53.45384:59 53.46901:8 53.60594:21 53.76906:23 5…
147	832.643	28.221	C44H88NO7P	O=C(OC(COCCCCCCCCCCCCCCCCCC)COP(=O)([O-])OCC[N+](C)(C)C)CCCCCCCC=CCCCCCCCC	NA	low score: PC O-36:1|PC O-18:0_18:1	[M+CH3COO]-	Annotated via MS2 searching of NIM MDAsEVs Samples in MSDIAL	0.42	TRUE	11.606	832.644	C44H88NO7P	EtherPC	JDBBQTCNJFZWPL-UHFFFAOYSA-N	O=C(OC(COCCCCCCCCCCCCCCCCCC)COP(=O)([O-])OCC[N+](C)(C)C)CCCCCCCC=CCCCCCCCC	530	FALSE	TRUE	FALSE	Normalized unit: Intensity; Annotation method: Msp20250805135626_NCDK_conventional_converted_dev_1	FALSE	FALSE	12795	0	0	0.99	0.538	0.853	0.775	2	0.33	1.339	92.49	MDA_sEVS_PQC_it5	832.64240:19061 833.64706:11618 834.65173:4385	50.09190:12 50.15802:74 50.23735:41 50.26059:5 50.47462:32 50.63185:40 50.74668:13 50.76513:19 50.90623:94 50.92262:22 51.19336:96 51.20914:13 51.31659:154 51.35537:8 51.49176:58 51.52153:25 51.57697:117 51.60841:8 51.66901:15 51.69045:107 51.70381:15 52.13922:66 52.36180:109 52.40143:5 52.77256:39 52.83035:16 53.07628:23 53.27364:18 53.45316:123 53.47623:6 53.71667:31 53.86588:10 54.01582:57 54.…
148	834.527	16.47	C46H78NO10P	O=C(OCC(OC(=O)CCCCCCCCCC=CCC=CCC=CCC)COP(=O)(O)OCC(N)C(=O)O)CCCCCCCCCC=CCC=CCC=CCC	NA	PS 40:6	[M-H]-	Annotated via MS2 searching of NIM MDAsEVs Samples in MSDIAL	0.92	TRUE	8.614	834.529	C46H78NO10P	PS	XOBVZXPSSBHSRZ-UHFFFAOYSA-N	O=C(OCC(OC(=O)CCCCCCCCCC=CCC=CCC=CCC)COP(=O)(O)OCC(N)C(=O)O)CCCCCCCCCC=CCC=CCC=CCC	420	FALSE	TRUE	TRUE	Normalized unit: Intensity; Annotation method: Msp20250805135626_NCDK_conventional_converted_dev_1	FALSE	FALSE	12826	0	0	0.99	0.46	0.816	0.764	2	1	1.737	35.63	MDA_sEVS_PQC_it3	834.52771:8802 835.53238:5257 836.53705:2277	50.09669:107 50.11684:9 50.12879:5 50.30986:6 50.95782:50 51.09576:17 51.16234:76 51.25228:21 51.57133:24 51.57981:23 51.60317:25 51.63101:37 51.82761:72 52.00930:23 52.12696:108 52.16401:43 52.45743:51 52.78258:64 52.81701:10 52.86618:103 52.87849:64 52.92099:38 52.93860:35 53.01426:24 53.14511:31 53.43288:12 53.57457:35 53.60497:16 53.64542:17 53.75691:23 53.78003:69 53.96756:34 54.07942:38 54.…
149	837.55	18.008	C43H83O13P	O=C(OCC(OC(=O)CCCCCCCCCCCCCCCC)COP(=O)(O)OC1C(O)C(O)C(O)C(O)C1O)CCCCCCCCCCCCCCCC	NA	low score: PI 34:0|PI 17:0_17:0	[M-H]-	Annotated via MS2 searching of NIM MDAsEVs Samples in MSDIAL	0.92	TRUE	8.831	837.55	C43H83O13P	PI	GRYRXZZDRGDRHB-UHFFFAOYSA-N	O=C(OCC(OC(=O)CCCCCCCCCCCCCCCC)COP(=O)(O)OC1C(O)C(O)C(O)C(O)C1O)CCCCCCCCCCCCCCCC	530	FALSE	TRUE	FALSE	Normalized unit: Intensity; Annotation method: Msp20250805135626_NCDK_conventional_converted_dev_1	FALSE	FALSE	12894	0	0	1	0.679	0.91	0.867	1	0.17	1.317	128.1	MDA_sEVS_PQC_it4	837.54907:8346 838.55374:2999 839.55841:1736	50.01990:125 50.03362:16 50.16551:36 50.17560:188 50.19578:12 50.40276:51 50.67033:119 50.69099:17 50.92203:10 51.06113:73 51.19044:14 51.20439:28 51.23419:23 51.26653:26 51.32075:13 51.57460:104 51.59609:12 51.63903:173 51.65292:93 51.66384:128 51.73778:11 51.74648:16 51.89702:65 51.95676:51 52.03419:16 52.05476:108 52.33214:17 52.41134:37 52.53445:16 52.63329:200 52.64946:44 52.67218:5 52.84035…
150	838.559	18.639	C46H82NO10P	O=C(OCC(OC(=O)CCCCCCCCCC=CCC=CCCCCC)COP(=O)(O)OCC(N)C(=O)O)CCCCCCCCCC=CCC=CCCCCC	NA	PS 40:4	[M-H]-	Annotated via MS2 searching of NIM MDAsEVs Samples in MSDIAL	0.75	TRUE	8.469	838.56	C46H82NO10P	PS	HOKYPGBUIVXWNM-UHFFFAOYSA-N	O=C(OCC(OC(=O)CCCCCCCCCC=CCC=CCCCCC)COP(=O)(O)OCC(N)C(=O)O)CCCCCCCCCC=CCC=CCCCCC	420	FALSE	TRUE	TRUE	Normalized unit: Intensity; Annotation method: Msp20250805135626_NCDK_conventional_converted_dev_1	FALSE	FALSE	12910	0	0	1	0.618	0.93	0.79	2	1	1.812	79.71	MDA_sEVS_PQC_it2	838.56006:13148 839.56473:6517 840.56939:1349	50.02335:59 50.19733:14 50.33953:22 50.90048:9 51.18723:30 51.45709:52 51.58366:11 51.64088:33 51.69297:176 52.23731:180 52.45157:28 52.57250:7 52.78016:51 53.26302:20 53.27468:44 53.37822:33 53.57252:10 53.68184:38 53.73981:41 53.78983:14 53.80259:65 53.86814:38 53.97877:157 54.00816:7 54.29482:116 54.79724:41 55.30469:64 55.32782:5 55.43177:35 55.62619:13 56.39798:175 56.41298:27 56.43380:5 56.…
151	840.576	20.404	C46H84NO10P	O=C(OCC(OC(=O)CCCCCCCCCCCCCCCCCCC=CCC=CCC=CCCCCCCC)COP(=O)(O)OCC(N)C(=O)O)CCCCC	NA	PS 40:3	[M-H]-	Annotated via MS2 searching of NIM MDAsEVs Samples in MSDIAL	0.92	TRUE	9.3	840.576	C46H84NO10P	PS	BCHQZCVPNLZSSC-UHFFFAOYSA-N	O=C(OCC(OC(=O)CCCCCCCCCCCCCCCCCCC=CCC=CCC=CCCCCCCC)COP(=O)(O)OCC(N)C(=O)O)CCCCC	420	FALSE	TRUE	TRUE	Normalized unit: Intensity; Annotation method: Msp20250805135626_NCDK_conventional_converted_dev_1	FALSE	FALSE	12957	0	0	1	0.45	0.889	0.646	2	1	1.707	165.93	MDA_sEVS_PQC_it1	840.57574:19841 841.58041:9320 842.58508:7190	50.42996:218 50.44782:24 50.45970:12 51.04306:34 51.27124:11 51.76372:194 51.80131:6 51.82805:138 51.88794:12 51.94571:35 51.96563:67 52.18667:21 52.20043:84 52.33954:75 52.36665:31 52.43547:48 53.00398:23 53.13245:10 53.18035:18 54.41345:117 54.77395:88 54.78738:24 54.99168:24 55.21939:221 55.25799:7 55.57198:84 55.74747:15 56.33490:18 56.46102:60 56.49649:100 57.48853:127 57.80732:23 58.09817:6…
152	842.673	24.773	C46H89NO8	O=C(NC(COC1OC(CO)C(O)C(O)C1O)C(O)CCCCCCCCCCCCCCCCCCC)CCCCCCCC=CCCCCCCCC	NA	low score: HexCer 40:1;O2|HexCer 22:0;O2/18:1	[M+CH3COO]-	Annotated via MS2 searching of NIM MDAsEVs Samples in MSDIAL	0.92	TRUE	12.128	842.673	C46H89NO8	HexCer_NDS	MCUJFNXLBGRVNQ-UHFFFAOYSA-N	O=C(NC(COC1OC(CO)C(O)C(O)C1O)C(O)CCCCCCCCCCCCCCCCCCC)CCCCCCCC=CCCCCCCCC	530	FALSE	TRUE	FALSE	Normalized unit: Intensity; Annotation method: Msp20250805135626_NCDK_conventional_converted_dev_1	FALSE	FALSE	13008	0	0	1	0.613	0.932	0.773	1	0.14	1.254	2352.83	MDA_sEVS_PQC_it1	842.67236:163633 843.67703:90579 844.68170:0	50.52232:34 51.39258:15 51.59858:34 54.11413:28 54.91910:30 57.03447:140 57.07179:12 57.35184:24 57.63720:10 57.84852:101 57.86977:11 58.24989:152 58.27999:5 58.31793:50 58.32759:48 58.34043:6 58.79590:12 58.92542:41 59.01267:550 59.04806:16 60.46209:18 60.73468:30 60.95939:36 61.68355:8 61.97508:25 63.43307:108 63.45322:11 63.68773:98 63.76070:12 63.83508:84 63.86431:35 64.58018:110 64.59636:14 …
153	844.607	24.099	C46H88NO10P	O=C(OCC(OC(=O)CCCCCCCCCCCCCCCCCCCCCCC=CCCCCCCCCCC)COP(=O)(O)OCC(N)C(=O)O)CCCC	NA	PS 40:1	[M-H]-	Annotated via MS2 searching of NIM MDAsEVs Samples in MSDIAL	0.67	TRUE	10.673	844.607	C46H88NO10P	PS	INQXXVJXLUYXLZ-UHFFFAOYSA-N	O=C(OCC(OC(=O)CCCCCCCCCCCCCCCCCCCCCCC=CCCCCCCCCCC)COP(=O)(O)OCC(N)C(=O)O)CCCC	420	FALSE	TRUE	TRUE	Normalized unit: Intensity; Annotation method: Msp20250805135626_NCDK_conventional_converted_dev_1	FALSE	FALSE	13051	0	0	1	0.494	0.929	0.666	2	1	1.731	445.23	MDA_sEVS_PQC_it1	844.60657:67269 845.61124:37112 846.61590:12291	50.51635:39 50.64102:50 50.65904:9 50.96227:55 52.06915:7 52.79521:40 52.84393:83 53.29130:32 53.41774:45 53.79945:63 55.70268:27 55.92847:16 56.74141:53 56.77238:27 57.47041:72 57.57507:53 57.72742:5 57.93212:25 58.64516:19 58.94725:23 59.01316:179 59.05344:12 60.73414:75 61.06327:9 61.21257:12 62.87100:203 62.91985:6 63.80361:15 63.86360:71 64.33508:71 64.44774:15 65.51606:76 65.89381:14 66.004…
154	844.608	22.876	C44H84NO8P	O=C(OCC(OC(=O)CCCCCCCC=CCCCCCCCC)COP(=O)([O-])OCC[N+](C)(C)C)CCCCCCCC=CCCCCCCCC	NA	PC 36:2|PC 18:1_18:1	[M+CH3COO]-	Annotated via MS2 searching of NIM MDAsEVs Samples in MSDIAL	0.83	TRUE	9.829	844.607	C44H84NO8P	PC	SNKAWJBJQDLSFF-UHFFFAOYSA-N	O=C(OCC(OC(=O)CCCCCCCC=CCCCCCCCC)COP(=O)([O-])OCC[N+](C)(C)C)CCCCCCCC=CCCCCCCCC	410	FALSE	TRUE	TRUE	Normalized unit: Intensity; Annotation method: Msp20250805135626_NCDK_conventional_converted_dev_1	FALSE	FALSE	13055	0	0	0.98	0.861	0.896	0.952	3	2	2.559	3937.22	MDA_sEVS_PQC_it2	844.60547:9528 845.61014:5461 846.61480:1767	50.24904:44 50.30041:262 50.33702:27 50.66391:18 50.79957:16 50.82195:60 50.83736:5 50.89829:29 50.90541:26 51.05646:34 51.28114:8 51.31843:80 51.49696:12 51.81241:10 51.98010:80 52.00175:13 52.07356:24 53.00950:153 53.04428:5 53.46861:99 53.48620:16 53.52167:77 54.31295:111 54.43617:96 54.74506:28 55.01157:16 55.04485:24 55.10106:28 55.55326:17 55.73715:21 55.82779:55 56.11682:18 56.56656:126 56…
155	845.674	25.971	C45H91N2O6P	O=C(NC(COP(=O)([O-])OCC[N+](C)(C)C)C(O)C=CCCCCCCC)CCCCCCCCCCCCCCCCCCCCCCCCCCC	NA	low score: SM 40:1;O2|SM 12:1;O2/28:0	[M+CH3COO]-	Annotated via MS2 searching of NIM MDAsEVs Samples in MSDIAL	0.67	TRUE	12.194	845.675	C45H91N2O6P	SM	QHMKUNDEIJYLPC-UHFFFAOYSA-N	O=C(NC(COP(=O)([O-])OCC[N+](C)(C)C)C(O)C=CCCCCCCC)CCCCCCCCCCCCCCCCCCCCCCCCCCC	530	FALSE	TRUE	FALSE	Normalized unit: Intensity; Annotation method: Msp20250805135626_NCDK_conventional_converted_dev_1	FALSE	FALSE	13086	0	0	1	0.801	0.864	0.946	2	0.4	1.518	507.54	MDA_sEVS_PQC_it1	845.67468:68708 846.67935:0 847.68402:0	50.08718:6 50.30369:31 51.57487:61 52.08951:158 52.25145:12 52.44257:52 52.73067:24 53.75074:25 53.93489:26 54.60449:22 56.20803:8 56.60798:27 56.86847:36 57.62918:20 57.88230:42 57.99266:7 59.01318:148 59.05609:7 59.87206:6 60.28227:34 61.21741:23 61.68942:50 62.08077:33 62.10244:213 62.14020:6 62.15981:11 62.62316:185 62.65195:35 62.76351:70 63.29559:24 64.16622:80 64.32394:5 64.62673:27 64.673…
156	846.629	25.288	C44H86NO8P	O=C(OCC(OC(=O)CCCCCCCC=CCCCCCCCC)COP(=O)([O-])OCC[N+](C)(C)C)CCCCCCCCCCCCCCCCC	NA	PC 36:1	[M+CH3COO]-	Annotated via MS2 searching of NIM MDAsEVs Samples in MSDIAL	0.67	TRUE	10.735	846.623	C44H86NO8P	PC	ATHVAWFAEPLPPQ-UHFFFAOYSA-N	O=C(OCC(OC(=O)CCCCCCCC=CCCCCCCCC)COP(=O)([O-])OCC[N+](C)(C)C)CCCCCCCCCCCCCCCCC	420	FALSE	TRUE	TRUE	Normalized unit: Intensity; Annotation method: Msp20250805135626_NCDK_conventional_converted_dev_1	FALSE	FALSE	13142	0	0	0.98	0.666	0.861	0.807	2	1	1.804	774.83	MDA_sEVS_PQC_it1	846.62488:145099 847.62955:74858 848.63421:26501	51.01402:31 52.60122:17 54.33012:12 56.33527:27 57.08809:116 58.51594:53 58.52523:16 59.01469:421 59.04291:17 59.05540:6 59.09907:12 59.13049:20 62.13250:31 64.05536:6 65.58199:255 65.66233:66 67.05890:145 68.21243:55 68.22735:7 68.85276:72 69.94111:42 70.26009:69 73.82759:58 73.84891:7 79.10385:180 79.15948:5 80.94153:29 81.33712:26 81.65489:46 83.02446:105 86.35880:19 86.58920:7 87.72067:91 87.…
157	846.657	25.131	C47H94NO9P	O=C(OCC(OC(=O)CCCCCCCC(O)CCCCCCCCC)COP(=O)(O)OCCN)CCCCCCCCCCCCCCCCCCCCCCC	NA	low score: PE 42:0;O|PE 24:0_18:0;O	[M-H]-	Annotated via MS2 searching of NIM MDAsEVs Samples in MSDIAL	0.67	TRUE	13.321	846.659	C47H94NO9P	OxPE	TWGRJFBVNPWNFY-UHFFFAOYSA-N	O=C(OCC(OC(=O)CCCCCCCC(O)CCCCCCCCC)COP(=O)(O)OCCN)CCCCCCCCCCCCCCCCCCCCCCC	530	FALSE	TRUE	FALSE	Normalized unit: Intensity; Annotation method: Msp20250805135626_NCDK_conventional_converted_dev_1	FALSE	FALSE	13143	0	0	0.91	0.504	0.796	0.773	2	0.4	1.323	1560.41	MDA_sEVS_PQC_it1	846.65564:417701 847.66031:221469 848.66498:174613	50.65412:25 55.87660:57 59.01324:501 59.13990:106 59.16760:7 61.05773:21 67.65732:31 69.29104:28 70.30321:51 77.82711:23 77.94790:21 79.31655:13 85.29365:14 85.84552:15 87.00978:54 87.44168:27 88.23570:12 91.04468:34 93.21879:24 107.05948:34 108.33014:16 110.30806:12 110.36147:87 110.38311:30 115.69610:47 117.18041:21 122.00551:49 122.08426:17 132.25770:22 134.58234:24 139.84364:38 145.90032:41 1…
158	854.626	24.657	C46H86NO7P	O=C(OC(COCCCCCCCCCCCCCCCCCC)COP(=O)([O-])OCC[N+](C)(C)C)CCCCCCC=CCC=CCC=CCC=CCC	NA	low score: PC O-38:4|PC O-18:0_20:4	[M+CH3COO]-	Annotated via MS2 searching of NIM MDAsEVs Samples in MSDIAL	0.67	TRUE	10.804	854.628	C46H86NO7P	EtherPC	PTKWWHCMNOQBSL-UHFFFAOYSA-N	O=C(OC(COCCCCCCCCCCCCCCCCCC)COP(=O)([O-])OCC[N+](C)(C)C)CCCCCCC=CCC=CCC=CCC=CCC	530	FALSE	TRUE	FALSE	Normalized unit: Intensity; Annotation method: Msp20250805135626_NCDK_conventional_converted_dev_1	FALSE	FALSE	13303	0	0	0.98	0.665	0.769	0.873	3	0.5	1.496	117.96	MDA_sEVS_PQC_it4	854.62653:16751 855.63119:8884 856.63586:0	50.37156:17 50.42311:35 50.63943:8 50.68127:44 51.14502:58 51.30639:30 51.40255:31 51.42427:80 51.81710:5 51.83475:18 52.48168:45 52.57699:16 52.62464:17 53.40793:53 53.50633:15 53.68383:68 53.89425:27 54.04693:96 54.31294:61 54.68383:30 55.01706:29 55.22471:36 55.26585:66 55.33528:24 56.91840:188 57.26561:12 57.84801:20 58.10077:35 58.55195:30 58.95693:14 58.97653:82 59.01338:331 59.10404:14 59.…
159	856.689	24.951	C47H91NO8	O=C(NC(COC1OC(CO)C(O)C(O)C1O)C(O)CCCCCCCCCCCCCCCCCCC)CCCCCCCC=CCCCCCCCCC	NA	low score: HexCer 41:1;O2|HexCer 22:0;O2/19:1	[M+CH3COO]-	Annotated via MS2 searching of NIM MDAsEVs Samples in MSDIAL	0.92	TRUE	12.95	856.688	C47H91NO8	HexCer_NDS	QCUCSXIPIVWMHN-UHFFFAOYSA-N	O=C(NC(COC1OC(CO)C(O)C(O)C1O)C(O)CCCCCCCCCCCCCCCCCCC)CCCCCCCC=CCCCCCCCCC	530	FALSE	TRUE	FALSE	Normalized unit: Intensity; Annotation method: Msp20250805135626_NCDK_conventional_converted_dev_1	FALSE	FALSE	13340	0	0	1	0.582	0.925	0.772	1	0.14	1.243	1071.63	MDA_sEVS_PQC_it1	856.68750:53849 857.69217:35805 858.69684:14090	50.36425:6 51.71800:45 51.82016:47 53.69319:269 53.71030:60 53.90075:83 55.81987:6 56.03444:29 56.45892:40 57.62989:85 57.87462:20 58.23468:17 59.01394:529 59.05089:17 59.22399:50 59.68488:17 60.04608:24 60.54013:15 61.98828:189 62.13005:8 62.23275:21 62.29075:43 62.37013:30 62.79968:51 63.47727:44 65.10826:19 66.30044:20 66.60161:41 67.10182:58 69.22248:26 69.50795:46 69.68121:84 69.71807:5 69.8…
160	859.69	27.121	C46H93N2O6P	O=C(NC(COP(=O)([O-])OCC[N+](C)(C)C)C(O)C=CCCCCCCC)CCCCCCCCCCCCCCCCCCCCCCCCCCCC	NA	low score: SM 41:1;O2|SM 12:1;O2/29:0	[M+CH3COO]-	Annotated via MS2 searching of NIM MDAsEVs Samples in MSDIAL	0.33	TRUE	12.823	859.691	C46H93N2O6P	SM	BLDDOFPGXMISDI-UHFFFAOYSA-N	O=C(NC(COP(=O)([O-])OCC[N+](C)(C)C)C(O)C=CCCCCCCC)CCCCCCCCCCCCCCCCCCCCCCCCCCCC	530	FALSE	TRUE	FALSE	Normalized unit: Intensity; Annotation method: Msp20250805135626_NCDK_conventional_converted_dev_1	FALSE	FALSE	13398	0	0	0.99	0.778	0.899	0.94	2	0.4	1.517	86.25	MDA_sEVS_PQC_it3	859.69000:11577 860.69467:6704 861.69934:0	50.07739:34 50.09207:32 50.09942:9 50.19154:26 50.36197:92 50.40351:64 50.56799:15 50.66841:50 50.90297:7 50.95472:12 51.10348:109 51.12756:6 51.33166:110 51.42499:48 51.44273:92 51.50571:57 51.56145:26 51.68862:57 51.72252:13 51.84804:10 51.89203:42 52.02731:73 52.20396:17 52.24139:14 52.28895:28 52.34016:37 52.40463:54 52.61483:43 53.00653:17 53.17289:26 53.19742:62 53.21379:64 53.32459:18 53.5…
161	862.653	25.002	C51H93NO7S	O=C(OC1CCC2(C)C(CCC3C4CCC(C(C)CCC(O)=NCCS(=O)(=O)O)C4(C)C(O)CC32)C1)CCCCCCCCCCCCCCCCCCCCCCCC	NA	low score: BA 24:1;O4;T/25:0	[M-H]-	Annotated via MS2 searching of NIM MDAsEVs Samples in MSDIAL	0.92	TRUE	14.321	862.66	C51H93NO7S	TDCAE	XKAJIFOKDFFXSI-UHFFFAOYSA-N	O=C(OC1CCC2(C)C(CCC3C4CCC(C(C)CCC(O)=NCCS(=O)(=O)O)C4(C)C(O)CC32)C1)CCCCCCCCCCCCCCCCCCCCCCCC	530	FALSE	TRUE	FALSE	Normalized unit: Intensity; Annotation method: Msp20250805135626_NCDK_conventional_converted_dev_1	FALSE	FALSE	13460	0	0	0.74	0.734	0.735	0.845	1	0.33	1.26	144.01	MDA_sEVS_PQC_it3	862.65326:29780 863.65793:16547 864.66259:16297	50.13122:41 50.23416:79 50.25280:44 50.29090:21 50.45843:157 50.49293:6 50.78949:20 51.38272:19 51.53172:27 53.46096:63 53.79023:100 53.88993:14 54.63350:29 54.67474:181 54.88078:22 54.90297:34 55.01664:15 55.29655:43 55.38364:124 55.84046:22 56.29630:21 56.75374:23 57.27597:58 57.80379:14 58.42797:61 59.01248:335 59.05344:34 59.14810:14 59.15467:22 59.23813:8 59.26191:32 59.78644:9 59.88290:30 5…
162	865.582	20.439	C45H87O13P	O=C(OCC(OC(=O)CCCCCCCCCCCCCCCCC)COP(=O)(O)OC1C(O)C(O)C(O)C(O)C1O)CCCCCCCCCCCCCCCCC	NA	low score: PI 36:0|PI 18:0_18:0	[M-H]-	Annotated via MS2 searching of NIM MDAsEVs Samples in MSDIAL	0.67	TRUE	9.138	865.581	C45H87O13P	PI	FQZQXPXKJFOAGE-UHFFFAOYSA-N	O=C(OCC(OC(=O)CCCCCCCCCCCCCCCCC)COP(=O)(O)OC1C(O)C(O)C(O)C(O)C1O)CCCCCCCCCCCCCCCCC	530	FALSE	TRUE	FALSE	Normalized unit: Intensity; Annotation method: Msp20250805135626_NCDK_conventional_converted_dev_1	FALSE	FALSE	13521	0	0	1	0.562	0.882	0.868	1	0.17	1.286	39.97	MDA_sEVS_PQC_it5	865.58038:7168 866.58505:5761 867.58972:1618	50.01672:8 50.25608:7 50.45238:15 50.53350:11 50.78944:20 51.02382:31 51.03954:12 51.08807:57 51.20182:17 51.22609:45 51.49918:33 51.53889:25 51.79615:25 51.96706:20 52.05904:38 52.15142:8 52.50081:28 52.53122:89 52.74165:26 52.94888:15 52.98371:50 53.05049:16 53.42893:67 53.45970:5 53.50103:26 53.56682:19 53.77243:134 54.07737:27 54.43330:21 54.81667:33 55.34171:34 55.35740:62 55.42321:34 55.556…
163	868.688	24.766	C48H91NO8	O=C(NC(COC1OC(CO)C(O)C(O)C1O)C(O)CCCCCCCCCCCCCCCCCCC)CCCCCCCCCC=CCC=CCCCCC	NA	low score: HexCer 42:2;O2|HexCer 22:0;O2/20:2	[M+CH3COO]-	Annotated via MS2 searching of NIM MDAsEVs Samples in MSDIAL	0.92	TRUE	11.538	868.688	C48H91NO8	HexCer_NDS	AAPLYUDFFFLURL-UHFFFAOYSA-N	O=C(NC(COC1OC(CO)C(O)C(O)C1O)C(O)CCCCCCCCCCCCCCCCCCC)CCCCCCCCCC=CCC=CCCCCC	530	FALSE	TRUE	FALSE	Normalized unit: Intensity; Annotation method: Msp20250805135626_NCDK_conventional_converted_dev_1	FALSE	FALSE	13582	0	0	0.99	0.622	0.945	0.771	1	0.14	1.255	1874.92	MDA_sEVS_PQC_it1	868.68726:105644 869.69192:64839 870.69659:20631	52.63837:118 52.80179:14 53.59968:51 53.70108:9 54.20708:6 54.36799:14 54.79111:22 55.37533:82 55.68550:11 56.57696:13 56.63393:33 56.64310:6 56.79656:214 56.83448:12 57.19767:56 58.32300:50 58.50224:32 58.99869:168 59.01303:321 59.02851:57 59.99938:52 60.09971:22 60.53826:33 61.53375:16 63.90731:29 64.25452:21 64.89088:29 65.37553:5 66.04123:74 67.68727:193 67.70981:15 69.76943:19 69.91500:19 71…
164	869.676	24.32	C47H91N2O6P	O=C(NC(COP(=O)([O-])OCC[N+](C)(C)C)C(O)C=CCCC=CCCC)CCCCCCCCCCCCCCCCCCCC=CCCCCCCCC	NA	low score: SM 42:3;O2|SM 12:2;O2/30:1	[M+CH3COO]-	Annotated via MS2 searching of NIM MDAsEVs Samples in MSDIAL	0.92	TRUE	10.789	869.675	C47H91N2O6P	SM	LKVAHLCFHPAYLU-UHFFFAOYSA-N	O=C(NC(COP(=O)([O-])OCC[N+](C)(C)C)C(O)C=CCCC=CCCC)CCCCCCCCCCCCCCCCCCCC=CCCCCCCCC	530	FALSE	TRUE	FALSE	Normalized unit: Intensity; Annotation method: Msp20250805135626_NCDK_conventional_converted_dev_1	FALSE	FALSE	13594	0	0	0.98	0.898	0.968	0.946	2	0.4	1.55	3170.05	MDA_sEVS_PQC_it2	869.67334:27585 870.67801:0 871.68268:0	50.29823:81 50.44511:24 50.65924:64 50.97194:128 50.99799:9 51.32860:107 51.37862:99 51.64130:78 51.65638:13 51.70620:109 51.72228:16 51.99055:6 52.44408:16 53.05689:11 53.40793:50 53.41830:18 54.23958:17 54.75030:6 54.85549:58 55.06673:7 55.61559:26 56.40262:23 56.53514:37 56.79826:34 56.92408:191 56.94923:14 56.95447:14 57.14113:12 57.33356:17 57.44513:19 57.69719:12 58.02181:80 58.34353:16 59.…
165	870.622	24.092	C48H90NO10P	O=C(OCC(OC(=O)CCCCCCCCCC=CCCCCCCCCC)COP(=O)(O)OCC(N)C(=O)O)CCCCCCCCCC=CCCCCCCCCC	NA	PS 42:2	[M-H]-	Annotated via MS2 searching of NIM MDAsEVs Samples in MSDIAL	0.67	TRUE	10.677	870.623	C48H90NO10P	PS	JMJMOORGUNPDOA-UHFFFAOYSA-N	O=C(OCC(OC(=O)CCCCCCCCCC=CCCCCCCCCC)COP(=O)(O)OCC(N)C(=O)O)CCCCCCCCCC=CCCCCCCCCC	420	FALSE	TRUE	TRUE	Normalized unit: Intensity; Annotation method: Msp20250805135626_NCDK_conventional_converted_dev_1	FALSE	FALSE	13605	0	0	0.99	0.514	0.825	0.756	2	1	1.747	139.66	MDA_sEVS_PQC_it2	870.62158:18700 871.62625:10904 872.63092:2885	50.06659:27 50.94541:120 51.24155:75 51.88598:64 51.90696:6 52.02162:6 52.08906:9 52.10155:46 52.24955:43 52.47841:65 52.54953:29 52.58041:54 52.59837:24 52.65266:6 52.82287:14 52.84598:57 53.16787:99 53.18835:11 53.39492:13 53.51153:15 53.64058:8 53.69857:13 53.71427:29 53.82778:54 54.05105:25 54.21429:27 54.37479:45 54.92549:5 54.96623:23 55.29743:78 55.50286:50 55.51798:57 55.53338:8 55.55990:…
166	870.704	25.125	C48H93NO8	O=C(NC(COC1OC(CO)C(O)C(O)C1O)C(O)CCCCCCCCCCCCCCCCCCC)CCCCCCCCCC=CCCCCCCCC	NA	low score: HexCer 42:1;O2|HexCer 22:0;O2/20:1	[M+CH3COO]-	Annotated via MS2 searching of NIM MDAsEVs Samples in MSDIAL	0.92	TRUE	12.668	870.704	C48H93NO8	HexCer_NDS	LCQFYPGRPFIUNQ-UHFFFAOYSA-N	O=C(NC(COC1OC(CO)C(O)C(O)C1O)C(O)CCCCCCCCCCCCCCCCCCC)CCCCCCCCCC=CCCCCCCCC	530	FALSE	TRUE	FALSE	Normalized unit: Intensity; Annotation method: Msp20250805135626_NCDK_conventional_converted_dev_1	FALSE	FALSE	13609	0	0	1	0.614	0.933	0.771	1	0.14	1.254	5901.14	MDA_sEVS_PQC_it1	870.70416:1111843 871.70883:602960 872.71350:210518	59.01335:424 59.05524:11 59.12271:13 59.15504:6 59.50874:9 65.67392:14 71.01258:79 71.02343:17 71.27027:65 80.46012:9 82.20139:15 87.00828:103 87.03795:5 88.63245:10 89.02394:743 89.47406:27 89.65617:15 89.88367:24 90.03191:12 93.19236:31 101.02292:536 101.21922:18 101.36909:7 103.64882:169 113.02417:101 115.70570:48 118.41135:11 119.03443:304 119.06330:23 134.45820:134 134.50204:5 138.70663:36 1…
167	871.691	25.845	C47H93N2O6P	O=C(NC(COP(=O)([O-])OCC[N+](C)(C)C)C(O)C=CCCC=CCCC)CCCCCCCCCCCCCCCCCCCCCCCCCCCCC	NA	low score: SM 42:2;O2|SM 12:2;O2/30:0	[M+CH3COO]-	Annotated via MS2 searching of NIM MDAsEVs Samples in MSDIAL	0.92	TRUE	12.092	871.691	C47H93N2O6P	SM	MAHFDADUHLSQTD-UHFFFAOYSA-N	O=C(NC(COP(=O)([O-])OCC[N+](C)(C)C)C(O)C=CCCC=CCCC)CCCCCCCCCCCCCCCCCCCCCCCCCCCCC	530	FALSE	TRUE	FALSE	Normalized unit: Intensity; Annotation method: Msp20250805135626_NCDK_conventional_converted_dev_1	FALSE	FALSE	13630	0	0	1	0.899	0.969	0.948	2	0.4	1.563	2829.63	MDA_sEVS_PQC_it4	871.69061:128245 872.69528:76211 873.69995:24736	50.24660:21 50.25857:31 50.33180:24 50.56559:78 50.61263:61 50.67589:21 50.68604:25 50.73521:45 50.74875:61 50.83156:68 50.86706:154 50.90538:5 50.92046:51 51.22166:12 52.25638:27 52.34690:18 52.39896:31 52.49417:19 53.19546:28 53.38713:14 53.50782:10 53.73166:15 53.93248:81 53.94593:76 53.96151:10 54.30587:14 54.37549:17 54.43000:37 54.46419:89 54.47223:78 54.56729:38 54.65159:41 54.71436:13 55.…
168	872.695	25.851	null	null	NA	RIKEN N-VS1 ID-7227 from Mouse_Brain_fat1TG_N_w6rich	[M-H]-	Annotated via MS2 searching of NIM MDAsEVs Samples in MSDIAL	0.75	TRUE	11.83	872.692	null	Unknown	null	null	430	FALSE	TRUE	TRUE	Normalized unit: Intensity; Annotation method: Msp20250805135626_NCDK_conventional_converted_dev_1	FALSE	FALSE	13651	0	0	0.99	0.756	0.845	0.831	2	0.25	1.218	1275.53	MDA_sEVS_PQC_it4	872.69293:74232 873.69760:24919 874.70227:0	50.93000:65 51.30837:39 51.74556:57 51.90705:10 52.13745:80 52.16720:37 52.52920:11 52.76579:72 52.98134:28 52.99132:41 53.08316:28 53.12441:11 53.28693:185 53.33170:21 53.37473:33 53.38399:10 53.53697:121 53.69858:11 53.79489:24 53.80252:14 53.83688:17 54.01325:8 54.81775:49 55.17064:19 55.61182:54 55.76334:243 55.79121:25 55.81719:15 55.91267:24 56.49309:92 56.77184:25 56.90485:6 58.48347:15 59…
169	873.515	10.644	C45H79O14P	O=C(OCC(OC(=O)CCCCCCC(O)C=CCCCC)COP(=O)(O)OC1C(O)C(O)C(O)C(O)C1O)CCCCCCCCC=CCC=CCC=CCCCCC	NA	low score: PI 36:4;O|PI 22:3_14:1;O	[M-H]-	Annotated via MS2 searching of NIM MDAsEVs Samples in MSDIAL	1	TRUE	8.075	873.513	C45H79O14P	OxPI	VYDPBWISFZOVQL-UHFFFAOYSA-N	O=C(OCC(OC(=O)CCCCCCC(O)C=CCCCC)COP(=O)(O)OC1C(O)C(O)C(O)C(O)C1O)CCCCCCCCC=CCC=CCC=CCCCCC	530	FALSE	TRUE	FALSE	Normalized unit: Intensity; Annotation method: Msp20250805135626_NCDK_conventional_converted_dev_1	FALSE	FALSE	13659	0	0	0.99	0.332	0.624	0.888	1	0.17	1.189	18.39	MDA_sEVS_PQC_it5	873.51453:4877 874.51919:2499 875.52386:819	50.00670:5 50.03582:25 50.09213:11 50.24150:32 50.39861:32 50.55675:24 50.69601:5 51.09884:86 51.33801:37 51.34706:16 51.86475:15 51.92952:11 51.95195:27 52.25397:13 52.44689:19 52.46356:23 52.47760:57 52.49760:13 52.52429:56 52.53158:26 52.75596:37 53.13503:20 53.23338:25 53.28552:41 53.65275:46 53.71148:66 53.72905:5 54.31615:22 54.36678:262 54.39291:16 54.40791:8 54.41641:10 54.48463:17 54.533…
170	873.707	28.085	C47H95N2O6P	O=C(NC(COP(=O)([O-])OCC[N+](C)(C)C)C(O)C=CCCCCCCC)CCCCCCCCCCCCCCCCCCCCCCCCCCCCC	NA	low score: SM 42:1;O2|SM 12:1;O2/30:0	[M+CH3COO]-	Annotated via MS2 searching of NIM MDAsEVs Samples in MSDIAL	0.67	TRUE	13.07	873.707	C47H95N2O6P	SM	SJKQWVPGRUTFNL-UHFFFAOYSA-N	O=C(NC(COP(=O)([O-])OCC[N+](C)(C)C)C(O)C=CCCCCCCC)CCCCCCCCCCCCCCCCCCCCCCCCCCCCC	530	FALSE	TRUE	FALSE	Normalized unit: Intensity; Annotation method: Msp20250805135626_NCDK_conventional_converted_dev_1	FALSE	FALSE	13674	0	0	0.99	0.898	0.968	0.946	2	0.4	1.558	488.01	MDA_sEVS_PQC_it2	873.70538:112386 874.71005:58841 875.71472:19004	50.00156:15 51.00417:33 51.61116:179 51.90205:22 52.02807:72 52.05127:7 52.19439:12 52.44194:57 52.82176:60 52.92093:33 55.24681:44 55.61917:54 56.17103:77 56.17953:18 56.36894:26 57.62980:42 57.83670:144 57.96324:5 59.01192:287 59.14293:29 59.15493:6 59.73533:95 59.79677:148 59.88042:20 60.67471:32 60.94706:7 61.06058:12 61.38245:30 61.45824:48 61.81952:40 62.33775:13 62.98263:11 63.07921:31 63.…
171	874.689	25.455	C53H97NO6S	O=C(OC1CCC2(C)C(CCC3C4CCC(C(C)CCC(O)=NCCS(=O)(=O)O)C4(C)CCC32)C1)CCCCCCCCCCCCCCCCCCCCCCCCCC	NA	low score: BA 24:1;O3;T/27:0	[M-H]-	Annotated via MS2 searching of NIM MDAsEVs Samples in MSDIAL	0.5	TRUE	13.869	874.696	C53H97NO6S	TLCAE	QKNKKQIXXYTHSV-UHFFFAOYSA-N	O=C(OC1CCC2(C)C(CCC3C4CCC(C(C)CCC(O)=NCCS(=O)(=O)O)C4(C)CCC32)C1)CCCCCCCCCCCCCCCCCCCCCCCCCC	530	FALSE	TRUE	FALSE	Normalized unit: Intensity; Annotation method: Msp20250805135626_NCDK_conventional_converted_dev_1	FALSE	FALSE	13698	0	0	0.71	0.898	0.816	0.845	1	0.33	1.297	171.5	MDA_sEVS_PQC_it2	874.68915:34230 875.69382:19423 876.69848:0	50.29209:119 50.31254:9 50.61715:20 50.81249:11 51.02466:40 51.07578:11 51.08567:8 51.68987:37 51.95421:56 53.74418:7 54.32566:21 55.34958:115 55.56688:6 55.85595:25 55.89649:29 56.41298:8 56.77041:91 57.28436:16 57.41925:24 57.92732:50 57.94214:5 58.03220:28 59.01354:129 59.92287:46 59.94428:5 60.15217:28 60.47574:12 60.55688:30 60.66394:32 60.92272:25 61.31224:19 61.55575:17 61.87932:14 61.9877…
172	884.684	24.616	C48H91NO9	O=C(NC(COC1OC(CO)C(O)C(O)C1O)C(O)CCCCCCCCCCCCCCCCCCC)C(O)CCCCCCCCC=CCC=CCCCCC	NA	low score: HexCer 42:2;O3|HexCer 22:0;O2/20:2;O	[M+CH3COO]-	Annotated via MS2 searching of NIM MDAsEVs Samples in MSDIAL	0.92	TRUE	11.155	884.683	C48H91NO9	HexCer_HDS	KEGLEFOQDVOGOZ-UHFFFAOYSA-N	O=C(NC(COC1OC(CO)C(O)C(O)C1O)C(O)CCCCCCCCCCCCCCCCCCC)C(O)CCCCCCCCC=CCC=CCCCCC	530	FALSE	TRUE	FALSE	Normalized unit: Intensity; Annotation method: Msp20250805135626_NCDK_conventional_converted_dev_1	FALSE	FALSE	13885	0	0	0.97	0.712	0.976	0.842	1	0.17	1.317	281.49	MDA_sEVS_PQC_it2	884.68121:22549 885.68588:14448 886.69055:4989	50.16252:63 50.33277:14 50.69349:39 50.94703:40 51.24193:96 51.36835:29 51.51414:11 52.97910:31 53.73636:12 53.92431:76 56.82462:66 57.73253:96 57.96713:130 58.06378:20 58.19561:46 58.68973:38 59.01324:393 59.03968:24 59.18106:19 59.24461:243 59.26068:37 59.28447:51 59.29311:15 59.48571:90 59.50872:6 59.63079:113 59.65277:12 60.72596:18 61.09530:53 61.12608:48 61.52148:164 61.54535:10 61.78405:18…
173	885.55	16.629	null	null	NA	RIKEN N-VS1 ID-7420 from Mouse_Feces_WT_ABX_Ctr	[M-H]-	Annotated via MS2 searching of NIM MDAsEVs Samples in MSDIAL	0.92	TRUE	12.49	885.552	null	Unknown	null	null	430	FALSE	TRUE	TRUE	Normalized unit: Intensity; Annotation method: Msp20250805135626_NCDK_conventional_converted_dev_1	FALSE	FALSE	13895	0	0	0.87	0.924	0.8	0.866	1	1	1.639	1776.95	MDA_sEVS_PQC_it1	885.54724:19568 886.55191:10177 887.55658:3453	50.86900:19 51.16729:12 51.39670:201 51.52931:48 51.54156:10 51.73799:96 51.79015:62 51.88406:23 51.95279:44 52.23213:33 53.19812:16 53.54446:65 54.40452:13 54.76603:65 55.95378:30 56.03246:55 56.40790:36 56.55002:58 56.57520:14 56.74017:15 56.96774:14 57.29700:15 57.63858:19 57.64801:8 57.83675:15 58.52589:30 58.58976:15 58.61588:24 58.62565:10 58.74037:42 59.03735:27 59.73852:26 59.84899:23 60.…
174	886.699	25.002	C48H93NO9	O=C(NC(COC1OC(CO)C(O)C(O)C1O)C(O)CCCCCCCCCCCCCCCCCCC)C(O)CCCCCCCCC=CCCCCCCCC	NA	low score: HexCer 42:1;O3|HexCer 22:0;O2/20:1;O	[M+CH3COO]-	Annotated via MS2 searching of NIM MDAsEVs Samples in MSDIAL	0.92	TRUE	11.887	886.699	C48H93NO9	HexCer_HDS	USWREHCYFADCCQ-UHFFFAOYSA-N	O=C(NC(COC1OC(CO)C(O)C(O)C1O)C(O)CCCCCCCCCCCCCCCCCCC)C(O)CCCCCCCCC=CCCCCCCCC	530	FALSE	TRUE	FALSE	Normalized unit: Intensity; Annotation method: Msp20250805135626_NCDK_conventional_converted_dev_1	FALSE	FALSE	13928	0	0	0.99	0.752	0.992	0.842	1	0.17	1.339	459	MDA_sEVS_PQC_it1	886.69800:61526 887.70267:39210 888.70733:16803	50.09033:79 50.68607:9 52.18420:29 52.25698:6 52.41404:10 52.48756:59 53.24093:80 53.25429:17 53.77216:12 54.76834:45 55.29656:25 56.66000:21 56.67308:75 58.19819:12 58.29007:8 58.36526:9 58.65053:20 59.01350:265 59.05075:13 59.06138:7 59.55666:65 60.01818:254 60.04931:17 60.06751:8 60.33156:263 60.36621:11 62.95704:6 63.16806:54 63.19537:17 65.16591:33 65.49120:35 66.55550:35 66.71135:6 67.95095…
175	887.565	18.233	C47H85O13P	O=C(OCC(OC(=O)CCCCCCCCCCCCCCCCC=CCC=CCC=CCCCCCCC)COP(=O)(O)OC1C(O)C(O)C(O)C(O)C1O)CCCCC	NA	low score: PI 38:3|PI 6:0_32:3	[M-H]-	Annotated via MS2 searching of NIM MDAsEVs Samples in MSDIAL	0.92	TRUE	8.76	887.565	C47H85O13P	PI	NPWRWGXDFKJOGR-UHFFFAOYSA-N	O=C(OCC(OC(=O)CCCCCCCCCCCCCCCCC=CCC=CCC=CCCCCCCC)COP(=O)(O)OC1C(O)C(O)C(O)C(O)C1O)CCCCC	530	FALSE	TRUE	FALSE	Normalized unit: Intensity; Annotation method: Msp20250805135626_NCDK_conventional_converted_dev_1	FALSE	FALSE	13939	0	0	0.99	0.52	0.929	0.81	1	0.11	1.226	133.97	MDA_sEVS_PQC_it2	887.56451:14024 888.56918:8298 889.57385:1691	50.40339:26 50.61460:20 50.80347:13 51.55616:17 52.32970:8 52.51976:76 52.76260:92 52.78937:13 53.02692:14 53.29899:15 53.41519:11 53.45591:40 53.52658:25 54.20202:46 54.22037:122 54.23716:16 54.62279:152 54.66201:5 54.67150:186 54.79016:19 54.84752:10 54.90128:93 55.31979:23 55.96978:15 56.06643:49 56.07728:80 56.22670:29 57.09569:13 57.39203:205 57.41368:12 57.42771:15 57.57728:12 57.67988:10 5…
176	887.567	17.49	C47H85O13P	O=C(OCC(OC(=O)CCCCCCCCCCCCCCCCC=CCC=CCC=CCCCCCCC)COP(=O)(O)OC1C(O)C(O)C(O)C(O)C1O)CCCCC	NA	low score: PI 38:3|PI 6:0_32:3	[M-H]-	Annotated via MS2 searching of NIM MDAsEVs Samples in MSDIAL	0.92	TRUE	8.76	887.565	C47H85O13P	PI	NPWRWGXDFKJOGR-UHFFFAOYSA-N	O=C(OCC(OC(=O)CCCCCCCCCCCCCCCCC=CCC=CCC=CCCCCCCC)COP(=O)(O)OC1C(O)C(O)C(O)C(O)C1O)CCCCC	530	FALSE	TRUE	FALSE	Normalized unit: Intensity; Annotation method: Msp20250805135626_NCDK_conventional_converted_dev_1	FALSE	FALSE	13940	0	0	1	0.674	1	0.81	1	0.11	1.276	1259.76	MDA_sEVS_PQC_it1	887.56500:63194 888.56967:33340 889.57434:9578	52.39889:55 52.50987:94 52.52928:8 53.28561:35 53.65421:120 54.64438:91 54.76048:40 55.53679:228 55.57696:10 56.49357:41 57.08513:23 57.63246:5 57.73227:28 57.91484:67 58.25694:13 58.78404:5 58.92446:49 59.01359:411 59.05345:6 59.12256:29 59.18905:16 59.68217:20 59.84799:40 62.29780:170 62.31810:44 62.33442:9 62.91538:10 63.70374:26 63.86666:27 66.96595:27 67.28745:55 67.30106:6 67.54718:13 69.14…
177	889.582	18.961	C47H87O13P	O=C(OCC(OC(=O)CCCCCCCC=CCCCCCCCCC)COP(=O)(O)OC1C(O)C(O)C(O)C(O)C1O)CCCCCCCC=CCCCCCCCCC	NA	low score: PI 38:2|PI 19:1_19:1	[M-H]-	Annotated via MS2 searching of NIM MDAsEVs Samples in MSDIAL	0.83	TRUE	9.078	889.581	C47H87O13P	PI	YYTBTIYYOOGFDQ-UHFFFAOYSA-N	O=C(OCC(OC(=O)CCCCCCCC=CCCCCCCCCC)COP(=O)(O)OC1C(O)C(O)C(O)C(O)C1O)CCCCCCCC=CCCCCCCCCC	530	FALSE	TRUE	FALSE	Normalized unit: Intensity; Annotation method: Msp20250805135626_NCDK_conventional_converted_dev_1	FALSE	FALSE	13976	0	0	1	0.508	0.789	0.869	1	0.17	1.256	52.98	MDA_sEVS_PQC_it5	889.58038:3225 890.58505:2113 891.58972:896	50.03304:8 50.06494:177 50.09978:63 50.13210:39 50.17532:28 50.64198:31 50.69594:15 50.94746:52 51.01301:80 51.04133:41 51.13597:57 51.16234:14 51.48252:181 52.29697:29 52.48155:156 52.50923:8 52.67107:105 52.77026:41 52.78569:69 53.09654:31 53.46536:24 53.64792:13 53.86334:62 53.88588:28 54.15479:72 54.39897:18 54.61873:43 54.77376:48 55.09435:10 55.26315:16 55.38731:44 55.43037:14 55.86632:20 5…
178	891.594	20.627	C47H89O13P	O=C(OCC(OC(=O)CCCCCCCCCCCCCCCCCCCCC=CCCCCCCCCCC)COP(=O)(O)OC1C(O)C(O)C(O)C(O)C1O)CCCC	NA	low score: PI 38:1|PI 5:0_33:1	[M-H]-	Annotated via MS2 searching of NIM MDAsEVs Samples in MSDIAL	0.67	TRUE	9.558	891.597	C47H89O13P	PI	HSLDDZFWQDFIPM-UHFFFAOYSA-N	O=C(OCC(OC(=O)CCCCCCCCCCCCCCCCCCCCC=CCCCCCCCCCC)COP(=O)(O)OC1C(O)C(O)C(O)C(O)C1O)CCCC	530	FALSE	TRUE	FALSE	Normalized unit: Intensity; Annotation method: Msp20250805135626_NCDK_conventional_converted_dev_1	FALSE	FALSE	14024	0	0	0.99	0.674	1	0.81	1	0.11	1.27	56.61	MDA_sEVS_PQC_it4	891.59534:7141 892.60000:4248 893.60467:2335	50.00647:8 50.07993:96 50.21703:9 50.45009:17 50.54347:38 50.55822:10 50.67289:245 50.69226:28 50.70513:13 50.73722:7 50.82023:141 50.86328:38 50.91038:31 50.98172:58 51.01540:9 51.22209:11 51.28280:24 51.34462:63 51.43868:216 51.46709:16 51.47702:7 51.54265:121 51.56144:8 51.62781:23 51.71604:15 51.86502:13 52.71375:116 52.73270:14 52.75764:6 52.92608:22 53.05860:52 53.07959:5 53.19054:9 53.2334…
179	896.718	25.111	C50H95NO8	O=C(NC(COC1OC(CO)C(O)C(O)C1O)C(O)CCCCCCCCCCCCCCCCCCC)CCCCCCCCCCCC=CCC=CCCCCC	NA	HexCer 44:2;O2	[M+CH3COO]-	Annotated via MS2 searching of NIM MDAsEVs Samples in MSDIAL	0.67	TRUE	13.162	896.72	C50H95NO8	HexCer_NDS	NUUXJUNBSVAGFC-UHFFFAOYSA-N	O=C(NC(COC1OC(CO)C(O)C(O)C1O)C(O)CCCCCCCCCCCCCCCCCCC)CCCCCCCCCCCC=CCC=CCCCCC	420	FALSE	TRUE	TRUE	Normalized unit: Intensity; Annotation method: Msp20250805135626_NCDK_conventional_converted_dev_1	FALSE	FALSE	14148	0	0	1	0.633	0.888	0.891	2	1	1.848	102.24	MDA_sEVS_PQC_it4	896.71875:17197 897.72342:9191 898.72809:4360	50.28552:14 50.54220:207 50.58220:8 50.80425:13 51.03868:5 51.13318:69 51.14021:52 51.35284:112 51.39206:11 51.42514:54 51.46956:13 51.53182:24 52.00170:17 52.22697:6 52.42913:75 52.44159:12 52.90548:34 53.99080:17 54.06403:19 54.19684:11 54.27837:41 55.04664:52 55.05506:16 55.06532:5 55.09100:17 55.48013:20 55.91537:30 55.93864:28 57.13203:25 57.53790:30 57.84035:32 57.99521:21 58.14277:49 58.17…
180	898.734	25.458	C50H97NO8	O=C(NC(COC1OC(CO)C(O)C(O)C1O)C(O)CCCCCCCCCCCCCCCCCCC)CCCCCCCCCCCC=CCCCCCCCC	NA	low score: HexCer 44:1;O2|HexCer 22:0;O2/22:1	[M+CH3COO]-	Annotated via MS2 searching of NIM MDAsEVs Samples in MSDIAL	0.92	TRUE	13.208	898.735	C50H97NO8	HexCer_NDS	CXPLAYCYSGIUJH-UHFFFAOYSA-N	O=C(NC(COC1OC(CO)C(O)C(O)C1O)C(O)CCCCCCCCCCCCCCCCCCC)CCCCCCCCCCCC=CCCCCCCCC	530	FALSE	TRUE	FALSE	Normalized unit: Intensity; Annotation method: Msp20250805135626_NCDK_conventional_converted_dev_1	FALSE	FALSE	14170	0	0	0.99	0.612	0.93	0.769	1	0.14	1.249	221.93	MDA_sEVS_PQC_it1	898.73431:53192 899.73898:32125 900.74365:10874	50.14548:44 50.15821:17 50.41672:63 51.70810:15 52.19647:20 52.85812:28 53.44808:35 53.46323:5 54.50629:30 55.98868:64 56.04999:12 56.22617:9 56.26392:12 57.43097:21 57.55372:40 58.31701:35 59.00439:221 59.01251:330 59.05344:10 59.15979:31 59.87473:12 60.73921:30 61.80483:25 62.15437:36 62.33714:12 62.44612:39 62.71791:25 63.03286:38 63.86162:31 64.42377:104 65.78827:62 66.21751:17 68.42258:8 68.…
181	911.565	17.605	C49H85O13P	O=C(OCC(OC(=O)CCCCCCCCCCCCCCCCCC=CCC=CCC=CCC=CCC=CCC)COP(=O)(O)OC1C(O)C(O)C(O)C(O)C1O)CCCCC	NA	low score: PI 40:5|PI 6:0_34:5	[M-H]-	Annotated via MS2 searching of NIM MDAsEVs Samples in MSDIAL	0.83	TRUE	8.567	911.565	C49H85O13P	PI	MSMGYEYRJYPVBO-UHFFFAOYSA-N	O=C(OCC(OC(=O)CCCCCCCCCCCCCCCCCC=CCC=CCC=CCC=CCC=CCC)COP(=O)(O)OC1C(O)C(O)C(O)C(O)C1O)CCCCC	530	FALSE	TRUE	FALSE	Normalized unit: Intensity; Annotation method: Msp20250805135626_NCDK_conventional_converted_dev_1	FALSE	FALSE	14410	0	0	0.98	0.535	0.871	0.811	1	0.11	1.211	76.72	MDA_sEVS_PQC_it5	911.56372:11545 912.56839:6931 913.57306:2585	50.07011:27 50.19241:13 50.31881:27 50.74554:43 51.01687:50 51.23129:64 51.27524:63 51.64326:9 51.85702:16 52.34391:14 52.37894:18 52.40647:14 52.41649:35 52.47408:9 52.65912:44 52.70479:6 52.75679:47 52.84098:68 52.98925:11 53.20136:7 53.36750:83 53.63014:23 53.67320:51 53.79565:11 53.85347:149 54.03804:41 54.24095:47 54.39380:253 54.42784:8 54.43891:11 54.59190:63 54.63762:13 54.70391:31 54.796…
182	913.582	12.588	C49H87O13P	O=C(OCC(OC(=O)CCCCCCCCCC=CCC=CCCCCC)COP(=O)(O)OC1C(O)C(O)C(O)C(O)C1O)CCCCCCCCCC=CCC=CCCCCC	NA	low score: PI 40:4|PI 20:2_20:2	[M-H]-	Annotated via MS2 searching of NIM MDAsEVs Samples in MSDIAL	1	TRUE	8.842	913.581	C49H87O13P	PI	FBAQYCRLNDMSDI-UHFFFAOYSA-N	O=C(OCC(OC(=O)CCCCCCCCCC=CCC=CCCCCC)COP(=O)(O)OC1C(O)C(O)C(O)C(O)C1O)CCCCCCCCCC=CCC=CCCCCC	530	FALSE	TRUE	FALSE	Normalized unit: Intensity; Annotation method: Msp20250805135626_NCDK_conventional_converted_dev_1	FALSE	FALSE	14447	0	0	1	0.671	0.926	0.87	1	0.17	1.322	31.01	MDA_sEVS_PQC_it5	913.58087:4377 914.58554:2698 915.59021:935	50.22430:15 50.25201:118 50.40657:90 50.45664:19 50.67332:214 50.71794:11 50.77578:59 50.94019:16 50.98442:28 51.17719:15 51.37528:18 51.70644:138 51.72061:21 51.86729:76 51.87468:43 52.25119:31 52.52425:9 52.55212:21 52.72479:26 52.90845:38 52.93563:48 52.96788:12 53.06217:13 53.09539:108 53.11736:22 53.25425:80 53.67495:8 53.78258:22 53.80987:186 53.97781:70 54.02567:54 54.05720:150 54.08600:45…
183	915.599	12.864	C49H89O13P	O=C(OCC(OC(=O)CCCCC=CCC=CCC=CCC)COP(=O)(O)OC1C(O)C(O)C(O)C(O)C1O)CCCCCCCCCCCCCCCCCCCCCCCC	NA	low score: PI 40:3|PI 25:0_15:3	[M-H]-	Annotated via MS2 searching of NIM MDAsEVs Samples in MSDIAL	1	TRUE	9.367	915.597	C49H89O13P	PI	BPQUWYGDJQMWDB-UHFFFAOYSA-N	O=C(OCC(OC(=O)CCCCC=CCC=CCC=CCC)COP(=O)(O)OC1C(O)C(O)C(O)C(O)C1O)CCCCCCCCCCCCCCCCCCCCCCCC	530	FALSE	TRUE	FALSE	Normalized unit: Intensity; Annotation method: Msp20250805135626_NCDK_conventional_converted_dev_1	FALSE	FALSE	14500	0	0	0.98	0.333	0.646	0.841	2	0.22	1.205	417.16	MDA_sEVS_PQC_it2	915.59845:96593 916.60312:60053 917.60779:17464	50.21968:59 50.23416:60 50.27582:26 50.41819:16 50.79392:43 50.87275:25 50.93754:26 51.07857:47 51.10824:24 51.24747:191 51.26879:17 51.27869:10 51.54896:20 51.64443:100 51.68560:5 51.77307:5 51.78632:88 52.07415:40 52.12656:13 52.16902:13 52.21648:16 52.29144:18 52.31955:43 52.64303:84 53.24602:23 53.28638:20 53.30160:25 53.31198:23 53.37518:18 53.73392:32 53.79312:214 53.81778:35 54.09978:21 54…
184	915.599	17.27	C49H89O13P	O=C(OCC(OC(=O)CCCCCCCCCCCCCCCCCCC=CCC=CCC=CCCCCCCC)COP(=O)(O)OC1C(O)C(O)C(O)C(O)C1O)CCCCC	NA	low score: PI 40:3|PI 6:0_34:3	[M-H]-	Annotated via MS2 searching of NIM MDAsEVs Samples in MSDIAL	1	TRUE	9.324	915.597	C49H89O13P	PI	REHLFJHXVUOPTA-UHFFFAOYSA-N	O=C(OCC(OC(=O)CCCCCCCCCCCCCCCCCCC=CCC=CCC=CCCCCCCC)COP(=O)(O)OC1C(O)C(O)C(O)C(O)C1O)CCCCC	530	FALSE	TRUE	FALSE	Normalized unit: Intensity; Annotation method: Msp20250805135626_NCDK_conventional_converted_dev_1	FALSE	FALSE	14501	0	0	0.98	0.57	0.896	0.811	1	0.11	1.225	186.64	MDA_sEVS_PQC_it4	915.59845:35899 916.60312:22736 917.60779:8242	50.13194:31 50.16778:10 50.32242:6 50.40681:23 50.66912:10 50.72000:46 50.84125:16 51.00659:16 51.21828:179 51.23233:18 51.26353:55 51.49675:14 51.71784:30 52.37666:57 52.39462:139 52.56689:39 53.21066:31 53.22523:188 53.26353:11 53.48732:96 53.89129:15 53.94467:34 54.01067:13 54.22174:12 54.52377:120 54.54319:12 54.93523:23 55.15582:8 55.18090:26 55.19559:23 55.61068:33 55.70356:6 55.73904:7 55.…
185	953.693	25.813	null	null	NA	RIKEN N-VS1 ID-8113 from Mouse_Plasma_ApoEKO_N_F1DHA	[M-H]-	Annotated via MS2 searching of NIM MDAsEVs Samples in MSDIAL	0.33	TRUE	12.16	953.692	null	Unknown	null	null	430	FALSE	TRUE	TRUE	Normalized unit: Intensity; Annotation method: Msp20250805135626_NCDK_conventional_converted_dev_1	FALSE	FALSE	15217	0	0	1	0.697	0.851	0.687	2	0.33	1.206	52.01	MDA_sEVS_PQC_it4	953.69177:9558 954.69644:6199 955.70111:0	50.02842:40 50.09945:24 50.42263:7 50.47209:25 50.56446:239 50.70904:48 50.78165:242 50.81883:8 50.92470:41 51.02653:23 51.12026:21 51.15630:25 51.63333:13 51.66563:17 51.77259:41 51.78377:34 51.93787:27 51.97479:83 52.02217:12 52.13484:35 52.19949:50 52.46149:24 52.57436:33 52.88582:30 53.05345:94 53.11795:17 53.30910:55 54.27276:19 54.30085:56 54.33264:44 54.34057:16 54.69135:16 55.08331:66 55.…
186	968.678	27.335	C55H91NO9	O=C(NC(COC1OC(CO)C(O)C(O)C1O)C(O)C=CCCC=CCCC=CCCCCCCCC)C(O)CCCCCCCC=CCC=CCC=CCC=CCC=CCC=CCC	NA	low score: HexCer 49:9;O3|HexCer 21:3;O2/28:6;O	[M+CH3COO]-	Annotated via MS2 searching of NIM MDAsEVs Samples in MSDIAL	0.25	TRUE	11.369	968.683	C55H91NO9	HexCer_HS	AQSBGHNDEAADDC-UHFFFAOYSA-N	O=C(NC(COC1OC(CO)C(O)C(O)C1O)C(O)C=CCCC=CCCC=CCCCCCCCC)C(O)CCCCCCCC=CCC=CCC=CCC=CCC=CCC=CCC	530	FALSE	TRUE	FALSE	Normalized unit: Intensity; Annotation method: Msp20250805135626_NCDK_conventional_converted_dev_1	FALSE	FALSE	15494	0	0	0.86	0.705	0.936	0.839	1	0.17	1.249	19.58	MDA_sEVS_PQC_it5	968.67792:6007 969.68259:3346 970.68725:0	50.24902:19 50.37441:40 50.45493:51 50.51810:98 50.58540:27 50.76500:23 51.09729:11 51.36285:28 51.82311:19 51.89975:27 51.99675:18 52.05661:23 52.43403:35 52.46442:9 52.86560:24 53.27872:43 53.55042:16 53.66994:34 53.72208:36 53.75429:13 53.98043:48 54.20909:29 54.87331:70 54.93703:39 54.99054:5 55.07911:204 55.09359:39 55.10859:16 55.11910:6 55.14805:84 55.49662:19 55.89213:10 56.36389:85 56.41…
187	969.607	17.269	C52H91O14P	O=C(OCC(OC(=O)CCC(O)C=CC(O)C=CC=CC=CC(O)CC=CCC=CC(O)C)COP(=O)(O)OCC(O)CO)CCCCCCCCCCCCCCCCCCCCCCC	NA	low score: PG 46:6;O4|PG 24:0_22:6;O4	[M-H]-	Annotated via MS2 searching of NIM MDAsEVs Samples in MSDIAL	1	TRUE	8.625	969.607	C52H91O14P	OxPG	MAYFYNVVIQGDKV-UHFFFAOYSA-N	O=C(OCC(OC(=O)CCC(O)C=CC(O)C=CC=CC=CC(O)CC=CCC=CC(O)C)COP(=O)(O)OCC(O)CO)CCCCCCCCCCCCCCCCCCCCCCC	530	FALSE	TRUE	FALSE	Normalized unit: Intensity; Annotation method: Msp20250805135626_NCDK_conventional_converted_dev_1	FALSE	FALSE	15504	0	0	1	0.481	0.913	0.709	1	0.2	1.23	68.56	MDA_sEVS_PQC_it3	969.60675:11976 970.61142:7373 971.61609:2868	50.02870:40 50.20059:21 50.48693:123 50.86105:37 50.92863:31 51.18215:43 51.19452:15 51.28916:78 51.34587:29 51.52648:30 51.59981:113 52.20150:17 52.35888:60 52.46424:38 53.18796:43 53.20814:12 53.27037:21 53.31423:52 53.39503:47 53.56987:65 53.89309:98 53.90254:137 53.91680:22 54.09330:136 54.13915:18 54.23199:27 54.24112:11 54.40948:81 54.43213:19 54.53270:47 54.76910:69 54.79446:44 54.83436:10…
188	971.623	14.703	C52H93O14P	O=C(OCC(OC(=O)CCC(O)C=CCC=CCC(O)C=CC=CC=CC(O)C(O)C)COP(=O)(O)OCC(O)CO)CCCCCCCCCCCCCCCCCCCCCCCCC	NA	low score: PG 46:5;O4|PG 26:0_20:5;O4	[M-H]-	Annotated via MS2 searching of NIM MDAsEVs Samples in MSDIAL	1	TRUE	8.967	971.623	C52H93O14P	OxPG	WVUWORDDFNFYLA-UHFFFAOYSA-N	O=C(OCC(OC(=O)CCC(O)C=CCC=CCC(O)C=CC=CC=CC(O)C(O)C)COP(=O)(O)OCC(O)CO)CCCCCCCCCCCCCCCCCCCCCCCCC	530	FALSE	TRUE	FALSE	Normalized unit: Intensity; Annotation method: Msp20250805135626_NCDK_conventional_converted_dev_1	FALSE	FALSE	15539	0	0	1	0.488	0.925	0.702	1	0.2	1.23	121.6	MDA_sEVS_PQC_it1	971.62390:21916 972.62857:13805 973.63324:5123	50.01627:18 50.44755:16 50.48273:34 51.10296:19 51.49181:12 51.51414:23 51.64585:161 51.67294:11 51.80607:22 51.88819:16 52.64207:6 52.75861:82 52.80524:8 53.44060:154 53.45668:20 53.87571:43 54.49130:51 54.50522:14 54.65793:18 54.85392:92 55.09360:10 55.31198:34 55.33767:25 55.47757:24 56.61568:171 56.74313:38 57.86948:141 58.06024:30 58.15353:48 58.20206:109 58.22705:14 58.32516:58 58.34280:8 5…
189	987.619	12.203	C56H92O12S	O=C(OC(COCCCCCCCCC=CCC=CCCCCCC)COC1OC(CO)C(O)C(OS(=O)(=O)O)C1O)CCCCCC=CCC=CCC=CCC=CCC=CCC=CCC=CCC	NA	low score: SMGDG O-47:9|SMGDG O-19:2_28:7	[M-H]-	Annotated via MS2 searching of NIM MDAsEVs Samples in MSDIAL	1	TRUE	10.619	987.624	C56H92O12S	EtherSMGDG	CSHALBFQHGLRJE-UHFFFAOYSA-N	O=C(OC(COCCCCCCCCC=CCC=CCCCCCC)COC1OC(CO)C(O)C(OS(=O)(=O)O)C1O)CCCCCC=CCC=CCC=CCC=CCC=CCC=CCC=CCC	530	FALSE	TRUE	FALSE	Normalized unit: Intensity; Annotation method: Msp20250805135626_NCDK_conventional_converted_dev_1	FALSE	FALSE	15762	0	0	0.9	0.772	0.676	0.866	1	1	1.772	74.75	MDA_sEVS_PQC_it1	987.61908:13650 988.62375:8532 989.62842:3534	50.16064:11 50.87833:16 50.90053:40 50.98410:28 51.62865:44 52.07165:10 52.14420:146 52.18150:7 52.22903:14 52.29357:29 52.33899:5 52.44909:51 52.90194:168 52.93694:10 53.16276:33 53.56744:12 53.73292:111 54.01894:95 54.19494:111 54.61615:19 55.29759:48 55.96205:18 56.44886:77 56.45711:42 56.54490:21 56.66877:13 56.79809:9 57.25769:42 57.37025:32 57.87139:22 58.04845:60 58.07430:5 58.13323:45 58.…
190	1008.71	24.899	C57H103NO11S	O=C(NC(COC1OC(CO)C(O)C(OS(=O)(=O)O)C1O)C(O)C=CCCCCCCCCCCCCCCCCCC)CCCCCCCCCCCCCCC=CCC=CCC=CCC=CCC	NA	low score: SHexCer 51:5;O2	[M-H]-	Annotated via MS2 searching of NIM MDAsEVs Samples in MSDIAL	0.67	TRUE	12.537	1008.72	C57H103NO11S	SHexCer	HLLIHIMBJMBQPW-UHFFFAOYSA-N	O=C(NC(COC1OC(CO)C(O)C(OS(=O)(=O)O)C1O)C(O)C=CCCCCCCCCCCCCCCCCCC)CCCCCCCCCCCCCCC=CCC=CCC=CCC=CCC	530	FALSE	TRUE	FALSE	Normalized unit: Intensity; Annotation method: Msp20250805135626_NCDK_conventional_converted_dev_1	FALSE	FALSE	15997	0	0	0.73	0.744	0.71	0.866	1	0.5	1.369	47.56	MDA_sEVS_PQC_it5	1008.70990:17312 1009.71457:8951 1010.71924:7986	50.18749:29 50.57704:85 50.59113:52 50.60256:15 50.63083:15 50.94342:26 51.48404:14 51.56606:14 51.76511:28 52.56931:10 52.58508:12 53.04978:54 53.28202:50 53.62603:82 53.68360:32 54.25674:30 54.81124:54 54.95355:23 55.23481:38 55.63903:8 55.76668:7 56.07791:8 56.22039:7 56.27723:40 57.16681:27 57.37270:20 57.46408:151 57.48332:64 58.13024:50 58.92557:15 59.01358:206 59.03516:86 59.04543:42 59.05…
191	1030.74	24.519	C54H101NO13	O=C(NC(COC1OC(CO)C(OC2OC(CO)C(O)C(O)C2O)C(O)C1O)C(O)C=CCCCCCCCCCCC)CCCCCCCCCCCCCCCC=CCCCCCCCC	NA	low score: Hex2Cer 42:2;O2	[M+CH3COO]-	Annotated via MS2 searching of NIM MDAsEVs Samples in MSDIAL	0.92	TRUE	12.092	1030.74	C54H101NO13	Hex2Cer	HMASACBCOPKUDY-UHFFFAOYSA-N	O=C(NC(COC1OC(CO)C(OC2OC(CO)C(O)C(O)C2O)C(O)C1O)C(O)C=CCCCCCCCCCCC)CCCCCCCCCCCCCCCC=CCCCCCCCC	530	FALSE	TRUE	FALSE	Normalized unit: Intensity; Annotation method: Msp20250805135626_NCDK_conventional_converted_dev_1	FALSE	FALSE	16238	0	0	0.97	0.788	0.912	0.897	1	0.17	1.34	321.72	MDA_sEVS_PQC_it5	1030.73840:10811 1031.74307:7706 1032.74774:2393	50.31020:14 50.55924:94 50.87334:5 51.11836:20 51.17345:40 51.22118:6 51.34304:19 51.50673:45 51.69613:7 51.81940:58 51.90467:32 51.95088:8 52.29360:60 52.30860:11 52.39659:47 52.43916:15 52.46187:43 52.57550:40 52.64987:22 52.74758:73 53.29970:33 53.33192:72 53.47032:123 53.48518:29 53.65550:6 53.83829:97 53.85613:9 54.16074:46 54.95724:68 54.97187:57 55.50332:9 55.58522:76 55.63896:34 55.67269:…
192	1032.76	24.895	C54H103NO13	O=C(NC(COC1OC(CO)C(OC2OC(CO)C(O)C(O)C2O)C(O)C1O)C(O)C=CCCCCCCCCCCC)CCCCCCCCCCCCCCCCCCCCCCCCC	NA	low score: Hex2Cer 42:1;O2	[M+CH3COO]-	Annotated via MS2 searching of NIM MDAsEVs Samples in MSDIAL	0.92	TRUE	13.015	1032.76	C54H103NO13	Hex2Cer	IXNRDFJONBIEKE-UHFFFAOYSA-N	O=C(NC(COC1OC(CO)C(OC2OC(CO)C(O)C(O)C2O)C(O)C1O)C(O)C=CCCCCCCCCCCC)CCCCCCCCCCCCCCCCCCCCCCCCC	530	FALSE	TRUE	FALSE	Normalized unit: Intensity; Annotation method: Msp20250805135626_NCDK_conventional_converted_dev_1	FALSE	FALSE	16255	0	0	0.99	0.79	0.915	0.897	1	0.17	1.352	225.75	MDA_sEVS_PQC_it1	1032.75537:52829 1033.76004:32819 1034.76471:12513	50.18517:76 50.20229:6 51.00924:54 52.15734:57 52.34719:191 52.37948:6 52.81078:5 53.45688:65 53.53657:47 54.17356:20 54.24742:43 55.38161:66 55.52356:72 56.13291:18 56.21735:45 57.13476:30 57.16394:78 57.17154:28 57.43312:28 57.68554:141 57.70337:14 58.19566:42 58.59199:22 58.69528:17 59.01416:175 59.04128:9 59.32215:7 61.29620:53 61.98795:168 62.02679:6 62.49561:16 62.50655:7 62.84106:60 63.190…
193	1135.71	15.512	C69H101O11P	O=C(OCC(OC(=O)CCC=CCC=CCC=CCC=CCC=CCC=CCC)COP(=O)(O)OCC(OC(=O)CCC=CCC=CCC=CCC=CCC=CCC)CO)CCC=CCC=CCC=CCC=CCC=CCC=CCC	NA	low score: HBMP 63:17|HBMP 22:6_19:5_22:6	[M-H]-	Annotated via MS2 searching of NIM MDAsEVs Samples in MSDIAL	1	TRUE	10.934	1135.7	C69H101O11P	HBMP	KOZAWNYNGPBOEM-UHFFFAOYSA-N	O=C(OCC(OC(=O)CCC=CCC=CCC=CCC=CCC=CCC=CCC)COP(=O)(O)OCC(OC(=O)CCC=CCC=CCC=CCC=CCC=CCC)CO)CCC=CCC=CCC=CCC=CCC=CCC=CCC	530	FALSE	TRUE	FALSE	Normalized unit: Intensity; Annotation method: Msp20250805135626_NCDK_conventional_converted_dev_1	FALSE	FALSE	17180	0	0	0.75	0.525	0.733	0.878	1	0.2	1.149	28.4	MDA_sEVS_PQC_it5	1135.70959:6265 1136.71426:4243 1137.71893:1642	50.04278:14 50.08681:34 50.32813:83 50.33958:48 50.35798:6 50.37451:17 50.42566:66 50.43331:16 50.52150:102 50.54948:86 50.55845:20 51.10057:48 51.10783:36 51.14751:27 51.75522:29 51.96067:117 51.99307:18 52.57928:25 53.07706:21 53.17410:7 53.20789:25 53.24113:63 53.65414:66 53.78482:5 53.89139:13 53.90153:28 53.94595:65 53.96291:5 54.21151:41 54.27282:22 54.68375:12 54.69149:40 54.70702:82 54.76…
194	1173.76	19.993	null	null	NA	RIKEN N-VS1 ID-8768 from Mouse_Macrophage_WT_N_F1	[M-H]-	Annotated via MS2 searching of NIM MDAsEVs Samples in MSDIAL	1	TRUE	9.12	1173.77	null	Unknown	null	null	430	FALSE	TRUE	TRUE	Normalized unit: Intensity; Annotation method: Msp20250805135626_NCDK_conventional_converted_dev_1	FALSE	FALSE	17480	0	0	0.89	0.886	0.767	0.866	1	1	1.631	45.13	MDA_sEVS_PQC_it4	1173.75964:10600 1174.76431:8261 1175.76898:429835	50.27714:30 50.28578:11 50.29778:48 50.45491:22 50.58082:24 50.96304:36 51.03625:23 51.37557:102 51.54904:16 51.67893:92 52.13150:33 52.50273:109 52.56958:17 52.62554:21 52.65466:38 52.99895:20 53.45661:8 53.68590:6 53.70717:19 53.78224:54 53.90464:14 54.14548:10 54.56364:43 54.62138:15 55.57539:10 56.51184:24 56.52472:21 56.71177:102 57.11123:16 57.24018:23 57.47187:51 57.66917:20 57.77426:18 57…
195	1173.76	19.444	null	null	NA	RIKEN N-VS1 ID-8768 from Mouse_Macrophage_WT_N_F1	[M-H]-	Annotated via MS2 searching of NIM MDAsEVs Samples in MSDIAL	1	TRUE	9.12	1173.77	null	Unknown	null	null	430	FALSE	TRUE	TRUE	Normalized unit: Intensity; Annotation method: Msp20250805135626_NCDK_conventional_converted_dev_1	FALSE	FALSE	17481	0	0	0.88	0.912	0.789	0.866	1	1	1.638	422.38	MDA_sEVS_PQC_it2	1173.75952:16872 1174.76419:15035 1175.76886:6088	50.16922:43 50.21905:28 50.53647:207 50.57051:17 50.90055:9 51.05363:14 51.79511:33 52.02926:21 52.10949:156 52.13184:19 52.52054:19 52.53934:15 52.61707:36 52.69658:22 53.50624:41 53.72869:42 54.29861:27 54.49501:32 54.63881:75 54.70168:10 54.89117:43 54.90388:8 55.35065:34 55.57621:44 55.77282:87 56.16041:74 56.37930:20 56.38620:12 57.65875:18 57.74335:6 57.97427:6 58.20780:28 58.21938:21 58.46…
196	1175.78	19.941	C73H108O12	CC(C)(C)C1=CC(CCC(=O)OCC(COC(=O)CCC2=CC(=C(O)C(=C2)C(C)(C)C)C(C)(C)C)(COC(=O)CCC2=CC(=C(O)C(=C2)C(C)(C)C)C(C)(C)C)COC(=O)CCC2=CC(=C(O)C(=C2)C(C)(C)C)C(C)(C)C)=CC(=C1O)C(C)(C)C	NA	Pentaerythritol tetrakis(3,5-di-tert-butyl-4-hydroxyhydrocinnamate)	[M-H]-	Annotated via MS2 searching of NIM MDAsEVs Samples in MSDIAL	1	TRUE	9.259	1175.78	C73H108O12	Others	BGYHLZZASRKEJE-UHFFFAOYSA-N	CC(C)(C)C1=CC(CCC(=O)OCC(COC(=O)CCC2=CC(=C(O)C(=C2)C(C)(C)C)C(C)(C)C)(COC(=O)CCC2=CC(=C(O)C(=C2)C(C)(C)C)C(C)(C)C)COC(=O)CCC2=CC(=C(O)C(=C2)C(C)(C)C)C(C)(C)C)=CC(=C1O)C(C)(C)C	430	FALSE	TRUE	TRUE	Normalized unit: Intensity; Annotation method: Msp20250805135626_NCDK_conventional_converted_dev_1	FALSE	FALSE	17495	0	0	1	0.846	0.938	0.834	1	0.14	1.331	1542.4	MDA_sEVS_PQC_it1	1175.77734:436821 1176.78201:379902 1177.78668:159082	53.39316:78 53.42000:21 58.39448:76 59.57235:37 61.05063:82 61.09293:9 61.14700:21 62.31800:37 65.39940:16 65.57654:48 65.70966:24 68.18234:50 72.34556:28 76.23917:9 77.66505:109 77.69853:7 78.65572:50 82.22206:28 82.67427:13 85.43222:37 86.79946:44 91.71304:20 96.71295:20 98.93261:21 100.93834:23 104.51341:10 107.95441:52 109.08779:69 110.33497:20 111.97365:87 113.28101:44 114.09046:60 117.70894…
197	1194.81	24.765	null	null	NA	RIKEN N-VS1 ID-8799 from Mouse_Kidney_fads2KO_N_Ctr	[M+CH3COO]-	Annotated via MS2 searching of NIM MDAsEVs Samples in MSDIAL	0.92	TRUE	12.85	1194.81	null	Unknown	null	null	430	FALSE	TRUE	TRUE	Normalized unit: Intensity; Annotation method: Msp20250805135626_NCDK_conventional_converted_dev_1	FALSE	FALSE	17630	0	0	0.91	0.764	0.86	0.81	1	0.09	1.088	166.13	MDA_sEVS_PQC_it1	1194.80737:61408 1195.81204:42590 1196.81671:15727	50.65723:133 51.96205:15 53.39163:65 55.44586:10 56.30376:25 56.34595:27 56.36071:110 57.64533:17 58.10854:32 58.83747:10 59.27100:14 60.53778:8 62.62903:27 63.08496:16 63.12854:98 63.38644:25 64.52549:36 65.21858:133 65.24882:8 65.30704:23 66.67250:135 66.89795:10 69.47135:14 70.87543:12 71.87502:18 72.06817:40 72.94888:77 73.15564:35 73.92053:21 75.00528:44 75.47680:20 76.44020:19 76.61501:24 7…
198	1211.75	19.876	C65H114O16P2	O=C(OCC(O)COP(=O)(O)OCC(O)COP(=O)(O)OCC(OC(=O)CCCCCCCC=CCC=CCC=CCCCCC)COC(=O)CCCCCCCC=CCC=CCC=CCCCCC)CCCCCCCC=CCCCC	NA	low score: MLCL 56:7|MLCL 21:3_14:1_21:3	[M-H]-	Annotated via MS2 searching of NIM MDAsEVs Samples in MSDIAL	1	TRUE	11.626	1211.75	C65H114O16P2	MLCL	ATXTXMLYJJVVSW-UHFFFAOYSA-N	O=C(OCC(O)COP(=O)(O)OCC(O)COP(=O)(O)OCC(OC(=O)CCCCCCCC=CCC=CCC=CCCCCC)COC(=O)CCCCCCCC=CCC=CCC=CCCCCC)CCCCCCCC=CCCCC	530	FALSE	TRUE	FALSE	Normalized unit: Intensity; Annotation method: Msp20250805135626_NCDK_conventional_converted_dev_1	FALSE	FALSE	17717	0	0	0.98	0.401	0.647	0.855	1	0.17	1.186	37.88	MDA_sEVS_PQC_it3	1211.75354:9391 1212.75821:6470 1213.76288:0	50.03350:52 50.10874:39 50.12880:15 50.16105:28 50.37638:20 50.58859:73 50.64503:9 50.73292:40 50.84469:77 50.93593:24 51.14562:14 51.57486:31 51.98205:69 52.01413:30 52.73754:58 52.95068:67 53.02921:15 53.15859:13 53.62917:24 54.11754:46 54.19708:170 54.21641:16 54.23461:5 54.32870:144 54.46485:177 54.50069:5 54.51491:24 54.88594:20 54.99865:20 55.31589:8 55.55607:124 55.58037:8 55.68025:39 55.7…
199	1263.83	22.151	C65H120N2O21	O=C(O)C1(OC2C(O)C(OC(CO)C2O)OC3C(O)C(O)C(OCC(NC(=O)CCCCCCCCCCCCCCCCCCCCCCCCC)C(O)C=CCCCCCCCCCCC)OC3CO)OC(C(O)C(O)CO)C(N=C(O)C)C(O)C1	NA	low score: GM3 42:1;O2	[M-H]-	Annotated via MS2 searching of NIM MDAsEVs Samples in MSDIAL	0.5	TRUE	10	1263.83	C65H120N2O21	GM3	ARTKZHWMIARTLV-UHFFFAOYSA-N	O=C(O)C1(OC2C(O)C(OC(CO)C2O)OC3C(O)C(O)C(OCC(NC(=O)CCCCCCCCCCCCCCCCCCCCCCCCC)C(O)C=CCCCCCCCCCCC)OC3CO)OC(C(O)C(O)CO)C(N=C(O)C)C(O)C1	530	FALSE	TRUE	FALSE	Normalized unit: Intensity; Annotation method: Msp20250805135626_NCDK_conventional_converted_dev_1	FALSE	FALSE	18050	0	0	0.97	0.868	0.862	0.924	1	0.25	1.411	32.66	MDA_sEVS_PQC_it2	1263.82776:12377 1264.83243:8728 1265.83709:3480	50.02639:34 50.43824:60 50.46211:9 51.01275:50 51.09572:34 51.16332:36 51.31590:15 51.36100:22 51.54016:91 51.65846:29 51.82639:17 51.84325:15 52.14777:37 52.23986:195 52.25491:30 52.32189:20 52.82542:27 52.88573:49 52.90634:77 52.92397:8 53.20576:17 53.79610:73 54.06157:35 54.14800:25 54.30594:20 54.51278:17 54.56102:24 54.65305:27 54.69141:10 54.72549:31 54.75535:17 54.80422:21 54.95804:70 55.1…
