# Supplementary material for: Integrated Multiomics Enabled by Sequential Extraction for Comprehensive Molecular Profiling of Small Extracellular Vesicles
Source: Anal Chem. 2026 Jun 22;98(26):19603–14. doi: 10.1021/acs.analchem.6c01280 (PMC13347708; doi:10.1021/acs.analchem.6c01280)
Supplement: Supplementary file 35 [file ac6c01280_si_035.zip › Table S8. MDA Cell Derived sEVs Lipidomics MZMine Positive Ion Mode Search Results..csv]

Table S8. MDA Cell Derived sEVs Lipidomics MZMine Positive Ion Mode Search Results.
id	area	rt	mz_range:min	mz_range:max	charge	rt_range:min	rt_range:max	mz	intensity_range:min	intensity_range:max	height	alignment_scores:rate	alignment_scores:aligned_features_n	alignment_scores:align_extra_features	alignment_scores:weighted_distance_score	alignment_scores:mz_diff_ppm	alignment_scores:mz_diff	alignment_scores:rt_absolute_error	alignment_scores:ion_mobility_absolute_error	compound_db_identity:compound_db_identity	compound_db_identity:compound_name	compound_db_identity:compound_annotation_score	compound_db_identity:mol_formula	compound_db_identity:adduct	compound_db_identity:smiles	compound_db_identity:precursor_mz	compound_db_identity:mz_diff_ppm	compound_db_identity:mz_diff	compound_db_identity:neutral_mass	compound_db_identity:rt	compound_db_identity:isotope_pattern_score	compound_db_identity:comment	compound_db_identity:database_name	compound_db_identity:rt_absolute_error	compound_db_identity:rt_relative_error	datafile:MDA_sEVs_1.d:area	datafile:MDA_sEVs_1.d:rt	datafile:MDA_sEVs_1.d:mz_range:min	datafile:MDA_sEVs_1.d:mz_range:max	datafile:MDA_sEVs_1.d:fwhm	datafile:MDA_sEVs_1.d:rt_range:min	datafile:MDA_sEVs_1.d:rt_range:max	datafile:MDA_sEVs_1.d:feature_state	datafile:MDA_sEVs_1.d:mz	datafile:MDA_sEVs_1.d:intensity_range:min	datafile:MDA_sEVs_1.d:intensity_range:max	datafile:MDA_sEVs_1.d:asymmetry_factor	datafile:MDA_sEVs_1.d:tailing_factor	datafile:MDA_sEVs_1.d:height
1	1.62E-01	0.0464	1080.73782	1080.74875		0.0353	0.1242	1080.74261	1.76E+03	3.07E+03	2.44E+00	0.125	1	0	1	0	0	0	0																								UNKNOWN
2	1.40E+00	0.0464	1109.69378	1109.7071		0.0353	0.9912	1109.70191	1.25E+03	2.82E+03	2.23E+00	0.125	1	0	1	0	0	0	0																								UNKNOWN
3	2.50E-02	0.052	124.0864	124.08772		0.0353	0.0686	124.08711	1.09E+03	1.95E+03	1.21E+00	0.125	1	6	1	0	0	0	0																								UNKNOWN
4	3.89E-02	0.0674	88.07481	88.07648		0.034	0.0785	88.07553	1.06E+03	2.61E+03	1.62E+00	0.125	1	5	1	0	0	0	0																								UNKNOWN
5	1.54E+00	0.0864	1233.74881	1233.76236	1	0.0364	1.0035	1233.75642	1.26E+03	3.50E+03	2.28E+00	0.125	1	1	1	0	0	0	0																								UNKNOWN
6	3.83E-02	0.0927	339.09393	339.09567	1	0.0705	0.1261	339.09496	1.02E+03	2.14E+03	1.02E+00	0.125	1	3	1	0	0	0	0																								UNKNOWN
7	4.03E-01	0.1071	114.08987	114.09281	1	0.0486	0.3098	114.09119	1.03E+03	5.78E+03	3.33E+00	0.375	3	0	0.955	0.69	0.00008	0.0164	0																	3.95E-01	0.0986	114.09024	114.09214	0.1058	0.0486	0.3098	DETECTED	114.09117	1.08E+03	5.25E+03	4.2226	2.6113	3.33E+00
8	9.16E-02	0.1086	201.09996	201.10527	1	0.0708	0.1798	201.10189	1.07E+03	2.94E+03	1.80E+00	0.25	2	0	0.939	0.71	0.00014	0.0312	0																	5.57E-02	0.0931	201.1002	201.10351	0.0393	0.0708	0.1153	DETECTED	201.10182	1.23E+03	2.94E+03	1	1	1.80E+00
9	2.82E-02	0.1298	1320.72943	1320.73895		0.1075	0.1409	1320.73529	1.07E+03	1.92E+03	1.47E+00	0.125	1	3	1	0	0	0	0																								UNKNOWN
10	1.92E-01	0.1331	200.09304	200.09672		0.0353	0.2632	200.09453	1.08E+03	2.81E+03	1.38E+00	0.25	2	3	0.903	1.06	0.00021	0.0733	0																								UNKNOWN
11	4.92E+00	0.1358	194.11611	194.11818	1	0.034	1.0434	194.11737	3.05E+03	1.10E+04	6.77E+00	0.25	2	1	0.939	0.43	0.00008	0.1146	0																	4.92E+00	0.1931	194.11611	194.11814	0.908	0.0375	1.0434	DETECTED	194.11733	3.05E+03	1.10E+04	5.4643	3.2321	6.77E+00
13	4.75E-01	0.1589	1516.18827	1516.20799		0.0353	0.4432	1516.2011	1.03E+03	2.63E+03	1.83E+00	0.375	3	2	0.923	0.74	0.00113	0.1578	0																	4.74E-01	0.2542	1516.19315	1516.20796	0.1946	0.0375	0.4432	DETECTED	1516.20066	1.09E+03	2.45E+03	0.8718	0.9359	1.81E+00
14	7.85E-02	0.1708	757.77429	757.78054		0.1486	0.2153	757.7768	1.13E+03	2.09E+03	1.81E+00	0.125	1	0	1	0	0	0	0																	7.85E-02	0.1708	757.77429	757.78054	0.0462	0.1486	0.2153	DETECTED	757.7768	1.13E+03	2.09E+03	2.0015	1.5008	1.81E+00
15	1.15E+00	0.1717	881.60176	881.61433		0.039	0.7393	881.60704	1.00E+03	2.76E+03	2.34E+00	0.375	3	0	0.827	2.81	0.00248	0.1451	0																								UNKNOWN
16	1.33E+00	0.1762	80.97266	80.97401		0.0353	0.6303	80.97342	1.68E+03	5.67E+03	3.57E+00	0.375	3	0	0.902	0.94	0.00008	0.272	0																								UNKNOWN
17	1.32E+00	0.1801	706.86306	706.86974	1	0.0356	0.4302	706.86657	2.40E+03	4.51E+03	4.45E+00	0.125	1	3	1	0	0	0	0																								UNKNOWN
18	3.18E-02	0.1854	1320.72496	1320.73443		0.1631	0.202	1320.72981	1.07E+03	1.79E+03	1.37E+00	0.125	1	3	1	0	0	0	0																								UNKNOWN
19	7.20E-01	0.1928	195.1208	195.12583	1	0.0371	0.5318	195.12222	1.64E+03	4.06E+03	2.25E+00	0.125	1	0	1	0	0	0	0																								UNKNOWN
20	3.09E-02	0.1929	160.96406	160.96613	1	0.165	0.2209	160.96505	1.01E+03	2.26E+03	1.41E+00	0.25	2	0	0.986	0.08	0.00001	0.0337	0																	3.09E-02	0.2098	160.96472	160.96556	0.0158	0.1764	0.2209	DETECTED	160.96506	1.02E+03	2.26E+03	0.3333	0.6667	1.41E+00
21	1.01E-01	0.1952	151.09479	151.09839		0.0356	0.3929	151.09653	1.00E+03	2.88E+03	1.76E+00	0.5	4	1	0.759	3.57	0.00054	0.3205	0																								UNKNOWN
22	6.59E-01	0.1971	1428.20877	1428.22973	1	0.0353	0.6411	1428.21938	1.01E+03	2.56E+03	1.90E+00	0.625	5	1	0.861	1.42	0.00202	0.4909	0																	6.59E-01	0.5488	1428.2107	1428.22973	0.1331	0.0375	0.5932	DETECTED	1428.21922	1.01E+03	2.56E+03	0.087	0.5435	1.90E+00
23	3.02E-02	0.2013	312.18589	312.19122	1	0.0653	0.3373	312.18904	1.04E+03	2.08E+03	1.16E+00	0.25	2	0	0.87	0.94	0.00029	0.2387	0																	3.02E-02	0.0819	312.18639	312.19122	0.0371	0.0653	0.1097	DETECTED	312.18919	1.09E+03	2.08E+03	1.667	1.3335	1.16E+00
24	1.32E-01	0.2069	225.12896	225.13712	1	0.034	0.4132	225.13265	1.22E+03	3.28E+03	1.94E+00	0.25	2	6	0.836	1.18	0.00027	0.3014	0																								UNKNOWN
25	1.41E-01	0.2076	412.18251	412.18644	1	0.0353	0.2243	412.18429	1.21E+03	2.80E+03	1.04E+00	0.125	1	1	1	0	0	0	0																								UNKNOWN
26	6.61E-02	0.2077	124.08544	124.08817		0.0631	0.428	124.08666	1.04E+03	2.39E+03	1.55E+00	0.625	5	3	0.881	2.01	0.00025	0.3093	0																								UNKNOWN
27	2.59E-02	0.2113	124.08426	124.08685		0.2002	0.2335	124.08604	1.01E+03	2.05E+03	1.33E+00	0.125	1	2	1	0	0	0	0																								UNKNOWN
28	1.78E-02	0.2142	239.14742	239.15006		0.2031	0.2365	239.14869	1.06E+03	1.74E+03	9.26E-01	0.125	1	1	1	0	0	0	0																								UNKNOWN
29	9.71E-01	0.2215	369.95931	369.96396		0.0371	0.9986	369.96159	1.18E+03	3.50E+03	1.58E+00	0.25	2	2	0.945	0.17	0.00006	0.1686	0																								UNKNOWN
30	1.89E-01	0.2246	1604.17016	1604.19063		0.1134	0.2913	1604.18155	1.01E+03	2.22E+03	1.55E+00	0.125	1	3	1	0	0	0	0																								UNKNOWN
31	2.81E+00	0.2254	1584.6723	1584.68554		0.0356	0.9986	1584.67854	2.10E+03	5.53E+03	3.83E+00	0.25	2	1	0.938	0.39	0.00061	0.1319	0																								UNKNOWN
32	5.85E-02	0.2324	1417.72321	1417.73853		0.0538	0.4076	1417.73232	1.00E+03	1.89E+03	1.33E+00	0.375	3	0	0.864	1.52	0.00216	0.326	0																								UNKNOWN
33	2.40E+00	0.2383	122.05281	122.05428	1	0.0353	0.5358	122.05364	5.41E+03	1.11E+04	6.89E+00	0.25	2	0	0.94	0.15	0.00002	0.1942	0																								UNKNOWN
34	6.31E-01	0.2409	581.807	581.81832		0.0356	0.5414	581.81224	1.01E+03	2.42E+03	1.83E+00	0.625	5	4	0.879	1.65	0.00096	0.2909	0																								UNKNOWN
35	8.08E-02	0.2461	215.06883	215.07323		0.1746	0.2928	215.07051	1.05E+03	2.69E+03	1.63E+00	0.375	3	0	0.947	0.67	0.00014	0.046	0																	7.51E-02	0.232	215.06928	215.07256	0.0735	0.1875	0.2653	DETECTED	215.07046	1.10E+03	2.69E+03	0.7496	0.8748	1.63E+00
36	2.40E-01	0.2483	272.95863	272.96344		0.0371	0.365	272.96158	1.02E+03	2.42E+03	1.27E+00	0.125	1	0	1	0	0	0	0																								UNKNOWN
37	5.33E-02	0.2513	103.95432	103.95594		0.0764	0.4373	103.95537	1.02E+03	2.31E+03	1.47E+00	0.25	2	1	0.884	0.49	0.00005	0.3165	0																	5.33E-02	0.0931	103.95432	103.95594	0.0122	0.0764	0.1375	DETECTED	103.95534	1.17E+03	2.31E+03	2.668	1.834	1.47E+00
38	1.28E-01	0.2567	1410.70911	1410.72753	1	0.1223	0.4008	1410.71838	1.00E+03	1.94E+03	1.46E+00	0.375	3	3	0.869	1.62	0.00229	0.219	0																								UNKNOWN
39	1.50E-01	0.2817	247.16443	247.16721		0.1557	0.4354	247.16623	2.45E+03	5.90E+03	3.15E+00	0.375	3	1	0.909	0.81	0.0002	0.2464	0																								UNKNOWN
40	1.29E-01	0.2825	94.03865	94.04075		0.1142	0.4521	94.0397	1.01E+03	3.88E+03	2.41E+00	0.5	4	12	0.902	1.12	0.00011	0.299	0																								UNKNOWN
41	2.13E+00	0.2967	1058.78817	1058.79906	1	0.0353	1.0023	1058.79364	1.14E+03	3.99E+03	3.14E+00	0.25	2	2	0.911	0.33	0.00035	0.256	0																								UNKNOWN
42	1.69E+00	0.2967	1593.18508	1593.20167		0.0356	0.9916	1593.19183	1.42E+03	3.85E+03	2.90E+00	0.25	2	0	0.844	1.01	0.00161	0.322	0																								UNKNOWN
43	4.46E-01	0.2982	97.00363	97.00639		0.0353	0.6503	97.00474	1.02E+03	4.00E+03	2.48E+00	0.75	6	6	0.869	1.3	0.00013	0.4933	0																								UNKNOWN
44	9.27E-02	0.305	88.07459	88.07829		0.1063	0.5781	88.0758	1.00E+03	2.68E+03	1.76E+00	0.625	5	9	0.744	4.51	0.0004	0.4218	0																								UNKNOWN
45	1.48E+00	0.3141	1234.75046	1234.76376	1	0.0353	0.9986	1234.75704	1.23E+03	3.12E+03	2.23E+00	0.25	2	3	0.886	0.04	0.00005	0.4428	0																								UNKNOWN
46	2.31E+00	0.319	1057.78601	1057.79886	1	0.034	1.0122	1057.79302	1.36E+03	4.29E+03	3.41E+00	0.375	3	0	0.876	0.2	0.00021	0.6036	0																	2.27E+00	0.0542	1057.78849	1057.79727	0.9043	0.0375	0.999	DETECTED	1057.79311	1.58E+03	4.24E+03	56.6324	28.8162	3.24E+00
47	8.60E-01	0.3221	1270.69395	1270.70767		0.034	0.5522	1270.70035	1.20E+03	3.88E+03	2.75E+00	0.375	3	0	0.925	0.39	0.00049	0.2625	0																								UNKNOWN
49	8.69E-02	0.3295	535.26081	535.26602		0.0371	0.5136	535.26399	1.02E+03	2.07E+03	1.14E+00	0.375	3	1	0.88	0.56	0.0003	0.4264	0																	8.69E-02	0.4432	535.2614	535.26602	0.0911	0.3765	0.4932	DETECTED	535.26385	1.02E+03	1.89E+03	0.7501	0.875	1.03E+00
50	1.67E+00	0.3382	1249.77178	1249.78612		0.034	0.9934	1249.77919	1.33E+03	3.41E+03	2.55E+00	0.375	3	3	0.907	0.44	0.00055	0.3703	0																	1.67E+00	0.5043	1249.77178	1249.78612	0.3617	0.0375	0.9934	DETECTED	1249.77927	1.33E+03	3.41E+03	1.0476	1.0238	2.55E+00
51	1.31E+00	0.3431	1039.55412	1039.56819		0.0375	0.9879	1039.56017	1.01E+03	2.72E+03	2.09E+00	0.125	1	0	1	0	0	0	0																	1.31E+00	0.3431	1039.55412	1039.56819	0.4779	0.0375	0.9879	DETECTED	1039.56017	1.01E+03	2.72E+03	2.109	1.5545	2.09E+00
52	5.20E-02	0.3469	1419.6979	1419.70926		0.3358	0.4024	1419.70544	1.03E+03	1.70E+03	1.20E+00	0.125	1	0	1	0	0	0	0																								UNKNOWN
53	1.68E-01	0.3609	324.0742	324.07953		0.1965	0.67	324.07624	1.02E+03	2.56E+03	1.41E+00	0.5	4	4	0.885	1.12	0.00036	0.3025	0																	4.46E-02	0.4265	324.0742	324.07847	0.0374	0.4154	0.4599	DETECTED	324.07605	1.24E+03	2.56E+03	3	2	1.41E+00
54	2.98E-01	0.4112	148.09478	148.09799		0.039	0.8471	148.09657	1.07E+03	3.68E+03	2.31E+00	0.625	5	7	0.847	2.03	0.0003	0.3227	0																	7.16E-02	0.5488	148.09616	148.09744	0.0252	0.521	0.5766	DETECTED	148.09673	1.21E+03	3.68E+03	1	1	2.31E+00
55	2.08E-01	0.3709	933.7345	933.74532		0.2431	0.4376	933.73952	1.07E+03	2.11E+03	1.67E+00	0.125	1	0	1	0	0	0	0																	2.08E-01	0.3709	933.7345	933.74532	0.0641	0.2431	0.4376	DETECTED	933.73952	1.07E+03	2.11E+03	0.5218	0.7609	1.67E+00
56	5.09E-02	0.3949	196.96399	196.96675		0.0575	0.8343	196.96537	1.00E+03	2.38E+03	1.42E+00	0.375	3	0	0.742	2.39	0.00047	0.7046	0																								UNKNOWN
57	2.21E+00	0.4018	222.10878	222.1144		0.0353	1.032	222.11243	1.05E+03	7.57E+03	4.12E+00	0.875	7	2	0.889	0.58	0.00013	0.498	0																	8.86E-01	0.2209	222.11116	222.11393	0.0807	0.0375	0.4265	DETECTED	222.11239	2.71E+03	5.95E+03	1.1211	1.0606	3.61E+00
58	1.98E-02	0.4058	371.02895	371.03284		0.3836	0.4169	371.03064	1.02E+03	2.15E+03	1.09E+00	0.125	1	1	1	0	0	0	0																								UNKNOWN
61	2.18E-01	0.4354	924.00951	924.01862	1	0.3743	0.5132	924.01398	1.37E+03	2.71E+03	2.37E+00	0.125	1	0	1	0	0	0	0																								UNKNOWN
64	4.09E-02	0.4537	239.14452	239.14976		0.2576	0.6287	239.14724	1.01E+03	2.34E+03	1.19E+00	0.375	3	1	0.781	3.14	0.00075	0.3155	0																								UNKNOWN
65	1.15E-01	0.4561	1153.27802	1153.29295		0.2246	0.7448	1153.28512	1.01E+03	2.24E+03	1.69E+00	0.375	3	2	0.75	2.51	0.0029	0.4758	0																	1.15E-01	0.4209	1153.27802	1153.29295	0.0819	0.3654	0.4821	DETECTED	1153.28322	1.01E+03	2.24E+03	1.1005	1.0502	1.69E+00
66	2.69E+00	0.457	119.08812	119.09043	1	0.034	1.0566	119.08947	1.66E+03	6.47E+03	3.98E+00	0.25	2	5	0.952	0.3	0.00004	0.1013	0																								UNKNOWN
67	1.58E+00	0.4577	1094.7329	1094.74068		0.4132	0.9245	1094.73646	2.84E+03	4.87E+03	3.86E+00	0.125	1	0	1	0	0	0	0																								UNKNOWN
68	6.58E-02	0.4596	339.09264	339.09737	1	0.2428	0.6748	339.09496	1.02E+03	2.45E+03	1.25E+00	0.5	4	2	0.874	1.6	0.00054	0.3542	0																								UNKNOWN
70	1.08E+00	0.4904	1604.16842	1604.19809		0.0353	0.9868	1604.18324	1.04E+03	2.55E+03	1.87E+00	0.625	5	1	0.853	0.93	0.0015	0.6148	0																	3.36E-01	0.7822	1604.17552	1604.19516	0.1725	0.6877	0.9823	DETECTED	1604.18302	1.04E+03	2.55E+03	2.1175	1.5587	1.87E+00
71	1.58E-01	0.4937	1340.22836	1340.24889		0.3521	0.6366	1340.23779	1.02E+03	2.54E+03	1.80E+00	0.625	5	2	0.939	1	0.00133	0.2068	0																	1.25E-01	0.4821	1340.22965	1340.24398	0.0697	0.4265	0.5432	DETECTED	1340.23777	1.08E+03	2.23E+03	1.0999	1.0499	1.65E+00
72	2.44E-01	0.509	1410.7113	1410.72761	1	0.2335	0.6859	1410.71986	1.02E+03	1.96E+03	1.48E+00	0.375	3	3	0.903	0.82	0.00116	0.2523	0																								UNKNOWN
73	1.36E+00	0.5141	1446.65278	1446.67156		0.0371	0.9986	1446.66331	1.02E+03	2.90E+03	2.03E+00	0.5	4	0	0.879	1.19	0.00172	0.4287	0																	1.04E+00	0.571	1446.65278	1446.67094	0.2562	0.0375	0.81	DETECTED	1446.66358	1.28E+03	2.61E+03	0.4479	0.724	1.93E+00
74	1.74E-01	0.5396	1426.73666	1426.75489	1	0.3836	0.743	1426.74689	1.00E+03	1.93E+03	1.46E+00	0.375	3	0	0.85	1.39	0.00198	0.3149	0																								UNKNOWN
75	4.96E-02	0.6433	1320.72407	1320.74391		0.3476	0.8745	1320.73418	1.00E+03	2.11E+03	1.25E+00	0.125	1	5	1	0	0	0	0																								UNKNOWN
76	3.31E-01	0.5448	1603.69815	1603.71544	1	0.2057	0.5559	1603.70721	1.00E+03	2.01E+03	1.51E+00	0.125	1	0	1	0	0	0	0																								UNKNOWN
77	3.48E+00	0.5605	1329.24174	1329.25415		0.034	1.0177	1329.24822	1.06E+03	6.94E+03	5.27E+00	0.375	3	0	0.88	0.54	0.00072	0.4374	0																								UNKNOWN
78	5.21E-02	0.5611	88.07497	88.07809		0.3577	0.7478	88.07603	1.04E+03	2.62E+03	1.32E+00	0.25	2	14	0.881	0.6	0.00005	0.2957	0																								UNKNOWN
79	1.82E+00	0.5613	1233.74784	1233.76426	1	0.034	1.0066	1233.75634	1.01E+03	3.68E+03	2.65E+00	0.5	4	1	0.874	0.48	0.00059	0.5908	0																	9.05E-01	0.5988	1233.75161	1233.76114	0.3705	0.521	0.999	DETECTED	1233.75662	1.15E+03	3.52E+03	5.1435	3.0718	2.64E+00
81	5.05E-01	0.564	1428.21061	1428.22774		0.3024	1.0035	1428.2196	1.01E+03	2.36E+03	1.66E+00	0.25	2	6	0.879	0.06	0.00009	0.4676	0																								UNKNOWN
83	2.43E-01	0.5864	255.94317	255.94773		0.4818	0.6522	255.94493	1.21E+03	3.81E+03	2.02E+00	0.25	2	0	0.876	1.41	0.00036	0.0759	0																								UNKNOWN
84	5.58E-02	0.4271	159.96316	159.96513	1	0.1242	0.6726	159.96432	1.01E+03	2.39E+03	1.35E+00	0.25	2	4	0.763	2.4	0.00038	0.2279	0																								UNKNOWN
85	4.31E-02	0.5887	1337.75452	1337.77485		0.5544	0.6287	1337.76139	1.00E+03	1.95E+03	1.45E+00	0.25	2	0	0.847	1.92	0.00256	0.0354	0																	4.31E-02	0.571	1337.75452	1337.77485	0.0301	0.5544	0.6044	DETECTED	1337.76268	1.00E+03	1.95E+03	2.001	1.5005	1.45E+00
86	7.07E-02	0.6044	535.26243	535.26646		0.571	0.6655	535.26474	1.11E+03	2.04E+03	1.11E+00	0.125	1	6	1	0	0	0	0																	7.07E-02	0.6044	535.26243	535.26646	0.0557	0.571	0.6655	DETECTED	535.26474	1.11E+03	2.04E+03	1.8331	1.4165	1.11E+00
87	1.17E-01	0.6065	352.10712	352.10966		0.562	0.6342	352.10793	2.13E+03	4.85E+03	2.40E+00	0.125	1	1	1	0	0	0	0																								UNKNOWN
88	3.14E-02	0.6099	593.30291	593.30821		0.5932	0.6266	593.30694	1.02E+03	1.79E+03	1.53E+00	0.125	1	0	1	0	0	0	0																	3.14E-02	0.6099	593.30291	593.30821	0.0312	0.5932	0.6266	DETECTED	593.30694	1.02E+03	1.79E+03	1.001	1.0005	1.53E+00
89	1.88E+00	0.6151	566.84449	566.84766		0.604	0.9931	566.84604	4.27E+03	9.00E+03	6.02E+00	0.125	1	0	1	0	0	0	0																								UNKNOWN
90	2.60E+00	0.5731	881.82369	881.83521	1	0.0364	1.0177	881.82973	1.08E+03	4.68E+03	3.97E+00	0.875	7	1	0.894	0.36	0.00032	0.541	0																	2.60E+00	0.3265	881.82566	881.83344	0.7869	0.0375	0.9934	DETECTED	881.82982	1.12E+03	4.20E+03	2.3077	1.6539	3.53E+00
91	1.08E-01	0.6281	928.04108	928.04667		0.5892	0.6392	928.04341	2.24E+03	3.57E+03	2.88E+00	0.125	1	7	1	0	0	0	0																								UNKNOWN
92	2.62E+00	0.629	140.94896	140.95092		0.034	0.9968	140.94993	1.55E+03	6.95E+03	4.44E+00	0.625	5	1	0.912	0.56	0.00008	0.3687	0																	2.62E+00	0.5099	140.949	140.95081	0.7725	0.0375	0.9934	DETECTED	140.94989	1.55E+03	6.95E+03	1.0235	1.0117	4.37E+00
93	6.15E-01	0.6314	1516.1902	1516.21293		0.2132	0.9968	1516.20129	1.02E+03	2.70E+03	1.88E+00	0.5	4	1	0.908	0.27	0.00041	0.5224	0																								UNKNOWN
94	1.31E+00	0.636	1602.69637	1602.7189	1	0.0371	1.0005	1602.70872	1.01E+03	3.00E+03	2.25E+00	0.625	5	0	0.916	0.57	0.00091	0.3909	0																	1.31E+00	0.5488	1602.69637	1602.7189	0.7559	0.0375	0.9879	DETECTED	1602.70885	1.24E+03	2.85E+03	0.8587	0.9293	2.09E+00
95	2.23E+00	0.6383	882.82536	882.83526	1	0.0356	1.0005	882.83051	1.16E+03	3.79E+03	3.27E+00	0.625	5	0	0.934	0.35	0.00031	0.356	0																	9.20E-01	0.8044	882.82608	882.8342	0.2822	0.6044	0.999	DETECTED	882.83068	1.19E+03	3.65E+03	0.9723	0.9862	3.07E+00
96	1.37E+00	0.6396	200.09133	200.09845	1	0.0356	1.0638	200.09449	1.01E+03	3.63E+03	2.18E+00	0.625	5	3	0.824	2.18	0.00044	0.5496	0																								UNKNOWN
98	1.05E-01	0.6596	124.08541	124.08809		0.3058	0.9301	124.08685	1.04E+03	2.78E+03	1.59E+00	0.375	3	6	0.832	1.12	0.00014	0.5688	0																								UNKNOWN
99	2.69E+00	0.6616	1505.20246	1505.21942		0.0353	1.0024	1505.21116	1.47E+03	5.46E+03	3.77E+00	0.375	3	0	0.958	0.09	0.00013	0.1887	0																								UNKNOWN
101	2.68E+00	0.6678	367.09193	367.09496	1	0.0356	0.9971	367.09346	2.42E+03	1.05E+04	5.04E+00	0.375	3	0	0.934	0.21	0.00008	0.2708	0																								UNKNOWN
102	3.12E-01	0.6031	94.0385	94.04084		0.2674	0.9879	94.03963	1.06E+03	3.84E+03	2.47E+00	0.75	6	9	0.862	2.4	0.00023	0.3264	0																	1.73E-01	0.9156	94.03884	94.0404	0.1051	0.86	0.9879	DETECTED	94.03952	1.34E+03	3.84E+03	1.2998	1.1499	2.45E+00
103	3.28E-02	0.6732	904.77889	904.78198		0.6565	0.6898	904.78053	1.07E+03	1.81E+03	1.62E+00	0.125	1	0	1	0	0	0	0																								UNKNOWN
104	2.54E+00	0.6777	1241.25938	1241.27392	1	0.0356	1.0035	1241.26657	1.50E+03	4.85E+03	3.69E+00	0.5	4	0	0.951	0.21	0.00026	0.2019	0																	1.23E+00	0.7767	1241.26053	1241.27156	0.3451	0.5043	0.9934	DETECTED	1241.26669	1.90E+03	4.44E+03	0.7959	0.8979	3.32E+00
106	1.90E-02	0.6819	355.9357	355.93926	1	0.6541	0.693	355.93784	1.02E+03	1.64E+03	7.48E-01	0.125	1	0	1	0	0	0	0																								UNKNOWN
107	1.40E+00	0.8449	581.80727	581.81868		0.0371	0.9986	581.81242	1.01E+03	3.23E+03	2.52E+00	0.5	4	11	0.81	1.38	0.0008	0.5063	0																	1.37E+00	0.8044	581.80731	581.81724	0.3113	0.0375	0.9934	DETECTED	581.81247	1.18E+03	3.23E+03	0.2464	0.6232	2.52E+00
109	4.13E+00	0.6997	177.97414	177.97553	1	0.404	1.0066	177.97485	4.27E+03	1.60E+04	8.91E+00	0.25	2	0	0.932	0.34	0.00006	0.1692	0																								UNKNOWN
110	1.98E-02	0.7065	368.09782	368.10085	1	0.6843	0.7232	368.09914	1.09E+03	1.74E+03	8.21E-01	0.125	1	0	1	0	0	0	0																								UNKNOWN
111	1.67E+00	0.7074	1689.67728	1689.6969		0.039	1.0035	1689.68681	1.01E+03	3.36E+03	2.51E+00	0.25	2	0	0.98	0.19	0.00032	0.0252	0																								UNKNOWN
112	3.13E-02	0.71	103.95516	103.95601		0.6822	0.7266	103.95566	1.01E+03	1.98E+03	1.26E+00	0.125	1	3	1	0	0	0	0																	3.13E-02	0.71	103.95516	103.95601	0.0403	0.6822	0.7266	DETECTED	103.95566	1.01E+03	1.98E+03	0.5995	0.7998	1.26E+00
113	2.41E+00	0.7131	706.86203	706.87118	1	0.0353	1.0066	706.86688	1.20E+03	4.96E+03	5.15E+00	0.75	6	0	0.908	0.59	0.00042	0.4978	0																	1.48E+00	0.6544	706.86461	706.87039	0.3361	0.5766	0.999	DETECTED	706.86714	1.69E+03	4.81E+03	4.4281	2.7141	4.89E+00
114	2.17E+00	0.7192	382.12685	382.13587		0.034	1.0177	382.1296	1.23E+03	6.69E+03	2.98E+00	0.25	2	0	0.972	0.13	0.00005	0.0747	0																								UNKNOWN
115	1.45E+00	0.7231	530.90141	530.90576	1	0.4858	1.0023	530.90331	2.01E+03	7.45E+03	4.04E+00	0.375	3	0	0.934	0.27	0.00014	0.2998	0																								UNKNOWN
116	1.88E+00	0.7239	705.86174	705.87075	1	0.4755	1.0066	705.86632	1.28E+03	5.25E+03	5.40E+00	0.5	4	0	0.913	0.73	0.00052	0.2884	0																								UNKNOWN
117	4.50E+00	0.7246	194.11621	194.11847	1	0.0371	1.0455	194.11743	1.70E+03	1.06E+04	5.86E+00	0.375	3	0	0.923	0.79	0.00015	0.1599	0																								UNKNOWN
118	5.94E-02	0.7289	1331.71395	1331.72982		0.5522	0.8968	1331.72319	1.00E+03	1.81E+03	1.39E+00	0.375	3	0	0.847	1.69	0.00225	0.3001	0																	3.86E-02	0.7489	1331.71886	1331.72797	0.0422	0.7155	0.7655	DETECTED	1331.72279	1.02E+03	1.74E+03	0.4997	0.7499	1.29E+00
119	1.49E-01	0.7311	412.18226	412.18647	1	0.5911	0.8134	412.18419	1.40E+03	3.65E+03	1.40E+00	0.25	2	0	0.945	0.32	0.00013	0.1244	0																	6.69E-02	0.7933	412.1827	412.1857	0.066	0.7322	0.8044	DETECTED	412.18426	1.77E+03	3.65E+03	0.1815	0.5908	1.40E+00
120	8.13E-01	0.7791	1409.70714	1409.72983	1	0.0371	0.9923	1409.71931	1.03E+03	2.66E+03	1.73E+00	0.5	4	1	0.883	0.43	0.00061	0.4161	0																								UNKNOWN
121	3.33E+00	0.733	1417.22335	1417.23552	1	0.0353	1.0079	1417.22975	1.09E+03	6.48E+03	4.92E+00	0.25	2	0	0.956	0.16	0.00022	0.1275	0																								UNKNOWN
122	2.99E-02	0.9566	442.14872	442.15424		0.9399	0.9955	442.15188	1.05E+03	2.59E+03	9.64E-01	0.125	1	1	1	0	0	0	0																								UNKNOWN
124	1.23E+00	0.7515	1681.16444	1681.18336		0.0353	0.9968	1681.17346	1.04E+03	2.87E+03	2.11E+00	0.375	3	0	0.932	0.45	0.00076	0.2067	0																	1.23E+00	0.8823	1681.16459	1681.18076	0.7495	0.0375	0.9934	DETECTED	1681.17387	1.04E+03	2.87E+03	0.1316	0.5658	2.11E+00
125	1.51E+00	0.7539	1234.74877	1234.76488	1	0.0375	1.0122	1234.75684	1.01E+03	3.02E+03	2.34E+00	0.5	4	1	0.944	0.23	0.00028	0.218	0																	1.51E+00	0.81	1234.75165	1234.7618	0.9273	0.0375	0.999	DETECTED	1234.75678	1.23E+03	2.91E+03	0.2446	0.6223	2.18E+00
126	3.09E+00	0.7546	354.93836	354.94068	1	0.4699	0.9979	354.93944	4.94E+03	1.56E+04	7.74E+00	0.375	3	0	0.985	0.19	0.00007	0.0174	0																								UNKNOWN
127	5.79E-02	0.7615	274.27322	274.27437		0.7448	0.7782	274.27391	1.80E+03	4.61E+03	2.77E+00	0.125	1	0	1	0	0	0	0																								UNKNOWN
128	6.92E-02	0.6779	88.07481	88.07723	1	0.3169	0.9034	88.0758	1.03E+03	3.14E+03	1.77E+00	0.375	3	20	0.707	3.89	0.00034	0.3398	0																	3.95E-02	0.6155	88.07496	88.07632	0.0424	0.5988	0.6488	DETECTED	88.07579	1.07E+03	2.10E+03	1.998	1.499	1.34E+00
130	2.43E+00	0.7659	119.08796	119.09064	1	0.0364	1.0424	119.08941	1.35E+03	7.37E+03	4.67E+00	0.625	5	2	0.907	1.04	0.00012	0.3564	0																								UNKNOWN
131	3.88E-01	0.7716	97.00325	97.00616		0.5188	1.0122	97.00473	1.01E+03	3.54E+03	2.06E+00	0.875	7	5	0.875	2.24	0.00022	0.3464	0																	1.11E-01	0.9378	97.00413	97.00542	0.0335	0.8934	0.999	DETECTED	97.00468	1.09E+03	3.07E+03	1.3748	1.1874	1.95E+00
132	1.53E-01	0.6016	225.12885	225.13822	1	0.4265	1.0005	225.13316	1.13E+03	3.14E+03	1.90E+00	0.125	1	9	1	0	0	0	0																	9.44E-02	0.4932	225.13153	225.13822	0.0429	0.4265	0.5099	DETECTED	225.13374	1.32E+03	3.14E+03	0.2502	0.6251	1.90E+00
133	1.25E-01	0.7732	339.09201	339.09722	1	0.6676	0.8343	339.09499	1.10E+03	2.69E+03	1.37E+00	0.125	1	4	1	0	0	0	0																								UNKNOWN
134	1.36E+00	0.7806	1513.71166	1513.73344		0.0353	1.0023	1513.72432	1.01E+03	3.33E+03	2.33E+00	0.875	7	0	0.922	0.55	0.00084	0.3724	0																	1.36E+00	0.6822	1513.71242	1513.73344	0.8955	0.0375	0.9879	DETECTED	1513.72443	1.09E+03	2.95E+03	0.4741	0.7371	2.17E+00
135	1.42E-01	0.7885	247.16568	247.16721		0.717	0.8711	247.16662	2.03E+03	5.63E+03	3.36E+00	0.25	2	1	0.979	0.02	0	0.0763	0																	1.42E-01	0.8267	247.16568	247.16721	0.0485	0.81	0.8711	DETECTED	247.16662	2.92E+03	5.63E+03	2.668	1.834	3.36E+00
136	2.35E-01	0.7943	1692.1495	1692.18029		0.478	0.9712	1692.16441	1.00E+03	2.08E+03	1.56E+00	0.5	4	0	0.928	0.4	0.00067	0.332	0																	4.19E-02	0.9545	1692.15836	1692.1781	0.0513	0.9212	0.9712	DETECTED	1692.16464	1.00E+03	1.67E+03	0.4997	0.7499	1.23E+00
137	3.43E-02	0.8006	371.02787	371.03212		0.6581	0.9375	371.03054	1.06E+03	2.32E+03	1.01E+00	0.25	2	1	0.92	0.3	0.00011	0.2294	0																								UNKNOWN
138	4.99E-02	0.8071	103.95429	103.95579		0.7152	0.86	103.95533	1.00E+03	2.40E+03	1.53E+00	0.25	2	2	0.884	1.27	0.00013	0.0837	0																	3.12E-02	0.8489	103.95429	103.95563	0.0117	0.8211	0.86	DETECTED	103.95527	1.11E+03	2.40E+03	0.4001	0.7001	1.53E+00
139	5.64E-01	0.8101	324.07346	324.07903		0.3675	1.0122	324.07648	1.01E+03	2.90E+03	1.52E+00	0.5	4	2	0.855	2.14	0.00069	0.3046	0																								UNKNOWN
140	1.29E+00	0.8112	1058.78734	1058.79913	1	0.4175	1.0177	1058.79368	1.11E+03	3.84E+03	3.06E+00	0.375	3	1	0.962	0.2	0.00021	0.1239	0																								UNKNOWN
141	8.43E-02	0.8118	1153.27746	1153.29213		0.7454	0.8504	1153.28534	1.04E+03	1.99E+03	1.53E+00	0.25	2	2	0.927	0.79	0.00091	0.055	0																								UNKNOWN
142	1.00E+00	0.8251	369.9585	369.96519		0.0353	1.0023	369.96153	1.01E+03	3.48E+03	1.71E+00	0.75	6	0	0.927	0.45	0.00017	0.307	0																								UNKNOWN
144	1.92E-02	0.8319	241.17132	241.1737		0.8208	0.8541	241.17288	1.01E+03	1.88E+03	1.01E+00	0.125	1	0	1	0	0	0	0																								UNKNOWN
145	1.03E+00	0.8321	1249.7722	1249.78586		0.4021	1.0066	1249.77925	1.05E+03	3.41E+03	2.43E+00	0.625	5	2	0.963	0.32	0.0004	0.113	0																								UNKNOWN
147	1.38E+00	0.835	222.10742	222.11443		0.4008	1.0455	222.11247	1.00E+03	6.06E+03	3.59E+00	0.625	5	3	0.899	0.62	0.00014	0.3676	0																	1.38E+00	0.7155	222.11103	222.11377	0.3553	0.4265	1.0379	DETECTED	222.11238	1.43E+03	5.44E+03	1.1154	1.0577	3.29E+00
148	1.94E+00	0.8449	1593.1825	1593.20123		0.039	1.0005	1593.19288	1.25E+03	3.82E+03	2.87E+00	0.125	1	1	1	0	0	0	0																								UNKNOWN
149	3.37E+00	0.8557	122.05266	122.05446	1	0.2341	1.0288	122.05365	3.76E+03	1.06E+04	6.58E+00	0.375	3	0	0.956	0.17	0.00002	0.1573	0																								UNKNOWN
151	3.70E-01	0.8673	1428.20883	1428.22755		0.5932	0.9912	1428.21907	1.00E+03	2.45E+03	1.81E+00	0.25	2	2	0.904	1.26	0.0018	0.0077	0																	3.70E-01	0.8711	1428.21062	1428.22755	0.0224	0.5932	0.9045	DETECTED	1428.21997	1.00E+03	2.45E+03	0.12	0.56	1.81E+00
152	2.78E+00	0.8704	705.6363	705.64932	1	0.0353	1.0122	705.64341	1.03E+03	4.99E+03	5.03E+00	0.5	4	0	0.935	0.38	0.00027	0.2533	0																								UNKNOWN
154	7.02E-01	1.0863	148.09541	148.09779	1	0.8967	1.1257	148.0967	1.03E+03	1.56E+04	8.63E+00	0.125	1	15	1	0	0	0	0																	4.25E-01	1.0388	148.09541	148.09722	0.0236	0.9656	1.1212	DETECTED	148.09654	1.40E+03	6.99E+03	1.1539	1.0769	4.38E+00
155	1.92E+00	0.883	397.14751	397.15406	1	0.0353	1.0027	397.15015	1.18E+03	7.81E+03	2.86E+00	0.25	2	0	0.783	2.36	0.00094	0.1615	0																								UNKNOWN
156	3.81E+00	0.8856	224.12724	224.12874	1	0.4021	1.0524	224.128	3.22E+03	1.50E+04	7.27E+00	0.125	1	0	1	0	0	0	0																								UNKNOWN
157	9.87E-02	0.8912	485.21577	485.2202		0.8578	0.9245	485.21855	1.24E+03	2.14E+03	2.41E+00	0.125	1	0	1	0	0	0	0																								UNKNOWN
158	3.14E+00	0.8915	529.90011	529.90437	1	0.0356	0.9971	529.90263	3.03E+03	9.44E+03	4.81E+00	0.125	1	0	1	0	0	0	0																								UNKNOWN
159	9.64E-02	0.8924	552.84728	552.85827		0.8267	0.9971	552.85283	1.02E+03	1.96E+03	1.26E+00	0.25	2	0	0.658	4.34	0.0024	0.0649	0																	3.58E-02	0.86	552.85191	552.85827	0.5871	0.8267	0.8711	DETECTED	552.85403	1.28E+03	1.96E+03	0.3333	0.6667	1.26E+00
160	3.23E+00	0.8949	178.97468	178.97603	1	0.5058	0.9949	178.97533	5.43E+03	1.30E+04	8.28E+00	0.125	1	0	1	0	0	0	0																								UNKNOWN
161	1.02E+00	0.9042	80.97276	80.97405		0.5744	0.9968	80.97342	1.26E+03	5.58E+03	3.67E+00	0.25	2	0	0.933	0.81	0.00007	0.0259	0																								UNKNOWN
162	1.06E-01	0.9233	994.56597	994.57844		0.9066	0.9899	994.57239	1.00E+03	2.14E+03	1.75E+00	0.125	1	0	1	0	0	0	0																								UNKNOWN
163	1.60E-01	0.9272	1039.55256	1039.56407		0.8171	0.9899	1039.55974	1.02E+03	2.55E+03	2.04E+00	0.375	3	0	0.919	1.36	0.00142	0.0506	0																								UNKNOWN
164	2.10E+00	0.9279	881.59814	881.61305		0.0375	0.9955	881.60686	1.08E+03	3.58E+03	3.22E+00	0.625	5	0	0.95	1.06	0.00093	0.0254	0																	2.10E+00	0.9378	881.60256	881.61262	0.4351	0.0375	0.9879	DETECTED	881.60712	1.24E+03	3.58E+03	0.0556	0.5278	3.01E+00
165	3.56E-02	0.8569	124.08607	124.08712		0.8338	0.8727	124.08665	1.03E+03	2.27E+03	1.48E+00	0.125	1	4	1	0	0	0	0																								UNKNOWN
166	1.15E-01	0.9319	1391.48073	1391.49026		0.8541	0.9764	1391.4855	1.12E+03	2.15E+03	1.51E+00	0.125	1	0	1	0	0	0	0																								UNKNOWN
167	4.73E-01	0.9331	1215.51644	1215.52777		0.5874	0.9844	1215.52242	1.05E+03	2.63E+03	1.88E+00	0.25	2	0	0.837	2.12	0.00258	0.0135	0																								UNKNOWN
168	7.56E-01	0.9387	933.73178	933.74601		0.365	0.9899	933.739	1.02E+03	2.22E+03	1.80E+00	0.25	2	0	0.967	0.43	0.0004	0.0024	0																								UNKNOWN
169	7.27E-02	0.9399	757.76905	757.78042		0.8954	0.9899	757.77502	1.00E+03	1.80E+03	1.15E+00	0.125	1	0	1	0	0	0	0																								UNKNOWN
170	1.09E-01	0.9399	1270.69944	1270.70572		0.9288	1.0122	1270.70147	1.20E+03	2.60E+03	1.99E+00	0.125	1	0	1	0	0	0	0																								UNKNOWN
171	2.58E-01	0.9412	1109.6955	1109.70878		0.6967	1.001	1109.70184	1.05E+03	2.65E+03	2.08E+00	0.375	3	0	0.976	0.25	0.00028	0.04	0																								UNKNOWN
172	6.85E-01	1.1074	151.09253	151.09962	1	0.7711	1.1313	151.09633	1.03E+03	1.55E+04	9.01E+00	0.75	6	5	0.855	1.49	0.00022	0.4353	0																	6.85E-01	1.1058	151.09511	151.09797	0.0861	0.7711	1.1268	DETECTED	151.09633	1.07E+03	1.18E+04	0.0654	0.5291	7.40E+00
173	5.10E-02	0.9484	535.25841	535.26654	1	0.8059	1.0344	535.2637	1.01E+03	2.93E+03	1.67E+00	0.5	4	2	0.786	3.88	0.00207	0.1619	0																	4.26E-02	0.999	535.26194	535.26654	0.0476	0.9601	1.0156	DETECTED	535.26417	1.02E+03	2.40E+03	0.4284	0.7142	1.30E+00
175	3.08E-01	0.9912	426.1992	426.20093	1	0.9245	1.0023	426.19997	5.01E+03	2.07E+04	6.25E+00	0.125	1	0	1	0	0	0	0																								UNKNOWN
176	1.28E+00	0.9912	439.21227	439.21356	1	0.9245	1.0023	439.21279	2.21E+04	7.88E+04	2.81E+01	0.125	1	0	1	0	0	0	0																								UNKNOWN
177	7.54E-02	0.9955	352.10737	352.11005		0.9677	1.0066	352.10848	2.31E+03	6.36E+03	3.14E+00	0.125	1	1	1	0	0	0	0																								UNKNOWN
178	5.57E+00	0.9955	411.17893	411.18193	1	0.034	1.0122	411.18082	5.33E+03	2.31E+04	8.43E+00	0.125	1	0	1	0	0	0	0																								UNKNOWN
179	1.53E-01	0.9955	453.22705	453.22932	1	0.9733	1.0122	453.22824	4.39E+03	1.28E+04	5.94E+00	0.125	1	0	1	0	0	0	0																								UNKNOWN
180	1.48E-01	0.9955	1080.73766	1080.75143		0.9177	1.0122	1080.74335	1.67E+03	2.80E+03	2.22E+00	0.125	1	0	1	0	0	0	0																								UNKNOWN
181	6.19E-02	0.9956	610.33134	610.33589		0.9601	1.0156	610.33348	1.04E+03	2.03E+03	1.74E+00	0.25	2	0	0.94	0.79	0.00048	0.0045	0																	6.19E-02	0.9934	610.33134	610.33589	0.0319	0.9601	1.0156	DETECTED	610.33372	1.04E+03	1.84E+03	0.667	0.8335	1.74E+00
182	2.59E-01	0.998	293.09654	293.10141	1	0.9312	1.0233	293.09799	1.15E+03	1.64E+04	7.60E+00	0.75	6	0	0.937	1.85	0.00054	0.0151	0	Ethylenediaminetetraacetic acid EDTA: [M+H]+: 0.977	Ethylenediaminetetraacetic acid EDTA	0.977	C10H16N2O8	[M+H]+	C(CN(CC(=O)O)CC(=O)O)N(CC(=O)O)CC(=O)O	293.09794	0.17	0.00005	292.09067	0.995	0.667	Annotated via MS2 searching of PIM MDAsEVs Samples in MSDIAL	MDAsEVs_PIM_MS2_Matched_d.csv	0.003	0.0031								UNKNOWN
183	6.84E-02	0.999	192.08542	192.08726		0.9823	1.0379	192.08661	1.28E+03	3.67E+03	2.26E+00	0.125	1	0	1	0	0	0	0																	6.84E-02	0.999	192.08542	192.08726	0.0426	0.9823	1.0379	DETECTED	192.08661	1.28E+03	3.67E+03	2.3317	1.6658	2.26E+00
184	5.32E-02	0.999	258.10767	258.11384		0.9879	1.0434	258.10929	1.09E+03	3.05E+03	1.81E+00	0.125	1	1	1	0	0	0	0																	5.32E-02	0.999	258.10767	258.11384	0.0263	0.9879	1.0434	DETECTED	258.10929	1.09E+03	3.05E+03	3.9985	2.4992	1.81E+00
185	3.83E-02	0.999	313.11849	313.12576		0.9712	1.0212	313.12154	1.01E+03	2.02E+03	1.13E+00	0.125	1	0	1	0	0	0	0																	3.83E-02	0.999	313.11849	313.12576	0.0404	0.9712	1.0212	DETECTED	313.12154	1.01E+03	2.02E+03	0.7998	0.8999	1.13E+00
186	4.74E-02	1.0005	245.07612	245.07812		0.9783	1.0227	245.07731	1.16E+03	3.35E+03	2.06E+00	0.125	1	0	1	0	0	0	0																								UNKNOWN
187	3.79E-01	1.0006	211.19193	211.19769	1	0.9693	1.1035	211.19349	1.01E+03	2.06E+04	1.23E+01	1	8	0	0.948	1.29	0.00027	0	0																	3.68E-01	1.0006	211.19272	211.19494	0.0228	0.9767	1.0823	DETECTED	211.19338	1.06E+03	1.87E+04	3.6534	2.1489	1.14E+01
188	3.95E-01	1.001	134.04417	134.04593	1	0.9671	1.0616	134.04479	1.05E+03	2.04E+04	1.32E+01	0.25	2	0	0.952	0.63	0.00008	0.004	0																	1.98E-01	0.999	134.04417	134.04593	0.0294	0.9712	1.0545	DETECTED	134.04483	1.05E+03	9.95E+03	2.2591	1.4994	6.27E+00
189	4.46E-02	1.001	83.08496	83.08555		0.9899	1.0288	83.08523	1.62E+03	2.87E+03	1.79E+00	0.125	1	8	1	0	0	0	0																								UNKNOWN
190	1.60E-01	1.0016	102.05408	102.05668	1	0.9708	1.0622	102.0549	1.02E+03	8.41E+03	5.20E+00	0.625	5	0	0.796	3.65	0.00037	0.0134	0																	9.13E-02	0.9934	102.05431	102.05527	0.0421	0.9767	1.0267	DETECTED	102.05475	2.20E+03	4.25E+03	2.001	1.5005	2.70E+00
191	4.53E-02	1.0021	659.26679	659.27403	1	0.9638	1.0288	659.27089	1.00E+03	2.20E+03	1.83E+00	0.375	3	0	0.84	2.88	0.0019	0.0096	0																								UNKNOWN
192	2.76E-02	1.0023	581.19967	581.20773		0.9801	1.0135	581.20312	1.08E+03	1.83E+03	1.45E+00	0.125	1	0	1	0	0	0	0																								UNKNOWN
193	5.74E-02	1.0023	536.1809	536.20002	1	0.982	1.0468	536.19281	1.06E+03	3.49E+03	2.02E+00	0.25	2	0	0.908	1.2	0.00064	0.0074	0																								UNKNOWN
194	3.80E-01	1.0026	148.05914	148.06258	1	0.9656	1.0656	148.06047	1.04E+03	2.24E+04	1.41E+01	0.5	4	0	0.855	2.45	0.00036	0.0111	0	Glutamic acid: [M+H]+: 0.972	Glutamic acid	0.972	C5H9NO4	[M+H]+	O=C(O)CCC(N)C(=O)O	148.06043	0.27	0.00004	147.05316	1.003	0.641	Annotated via MS2 searching of PIM MDAsEVs Samples in MSDIAL	MDAsEVs_PIM_MS2_Matched_d.csv	-0.0004	0.0004	3.80E-01	0.999	148.05914	148.06166	0.018	0.9656	1.0656	DETECTED	148.06035	1.48E+03	2.24E+04	1.7226	1.517	1.41E+01
195	3.32E+01	1.0028	250.98684	250.98761	1	0.034	1.0288	250.98728	2.28E+04	1.19E+05	6.80E+01	0.5	4	0	0.982	0.39	0.0001	0.0081	0																								UNKNOWN
196	3.61E-02	1.003	116.03333	116.03477		0.9949	1.0338	116.034	1.02E+03	3.23E+03	2.10E+00	0.125	1	0	1	0	0	0	0																								UNKNOWN
197	5.81E-02	1.003	235.09262	235.09678		0.9727	1.0283	235.09425	1.08E+03	3.60E+03	2.23E+00	0.125	1	0	1	0	0	0	0																								UNKNOWN
198	2.46E+00	1.0032	251.98238	251.98484	1	0.6342	1.0288	251.98339	4.11E+03	2.31E+04	1.39E+01	0.625	5	0	0.929	1.36	0.00034	0.01	0																								UNKNOWN
199	5.33E-02	1.0033	86.05888	86.06058		0.9823	1.0379	86.05986	1.02E+03	2.60E+03	1.67E+00	0.25	2	0	0.868	1.74	0.00015	0.0056	0																	5.33E-02	1.0061	86.05955	86.06058	0.0213	0.9823	1.0379	DETECTED	86.05993	1.02E+03	2.60E+03	1.5	1.25	1.66E+00
200	1.27E-01	1.0033	213.18929	213.19226	1	0.9764	1.049	213.19051	1.00E+03	8.52E+03	4.79E+00	1	8	0	0.844	3.4	0.00072	0.008	0																	1.27E-01	0.999	213.1898	213.19203	0.02	0.9823	1.049	DETECTED	213.19075	1.00E+03	7.87E+03	3.7454	1.999	4.79E+00
201	5.37E-01	1.0033	225.20449	225.21045	1	0.9746	1.1154	225.20879	1.11E+03	2.39E+04	1.41E+01	1	8	0	0.922	2.21	0.0005	0	0																	5.35E-01	1.0033	225.20523	225.20924	0.0297	0.9767	1.0934	DETECTED	225.20867	1.97E+03	2.12E+04	4.5486	2.3472	1.28E+01
202	4.59E-02	1.0035	199.03572	199.03896		0.9923	1.0424	199.03637	1.03E+03	2.87E+03	1.56E+00	0.125	1	0	1	0	0	0	0																								UNKNOWN
203	1.05E-01	1.0038	152.06861	152.0715		0.9764	1.0455	152.07042	1.02E+03	5.93E+03	3.60E+00	0.375	3	0	0.824	2.82	0.00043	0.0081	0																								UNKNOWN
204	9.14E-02	1.0038	345.12733	345.13341	1	0.9801	1.0375	345.13028	1.04E+03	7.51E+03	3.78E+00	0.375	3	0	0.841	2.95	0.00102	0.0081	0																								UNKNOWN
205	6.72E-02	1.0038	241.22057	241.22435	1	0.9857	1.0566	241.22207	1.07E+03	3.93E+03	1.89E+00	0.625	5	0	0.893	2.42	0.00058	0.0119	0																								UNKNOWN
206	7.18E-02	1.0045	201.09792	201.10502	1	0.9486	1.0344	201.10171	1.03E+03	4.28E+03	2.63E+00	0.75	6	2	0.859	3.71	0.00075	0.0412	0																	5.47E-02	1.011	201.09849	201.10342	0.0206	0.9879	1.0212	DETECTED	201.10122	1.49E+03	4.28E+03	0.5	0.75	2.63E+00
207	1.25E-01	1.0045	88.03886	88.0406	1	0.9767	1.0505	88.03946	1.12E+03	7.77E+03	5.10E+00	0.25	2	0	0.966	0.44	0.00004	0.0031	0																	8.95E-02	1.0061	88.03886	88.04016	0.024	0.9767	1.0379	DETECTED	88.03944	1.12E+03	4.67E+03	1.2004	1.1002	2.98E+00
208	7.24E-02	1.0045	178.06986	178.0728		0.9767	1.0323	178.07095	1.12E+03	3.86E+03	2.39E+00	0.25	2	0	0.76	3.19	0.00057	0.0031	0																	7.24E-02	1.0061	178.07041	178.0728	0.0246	0.9767	1.0323	DETECTED	178.07123	1.25E+03	3.86E+03	1.0006	1.0003	2.39E+00
209	1.12E-01	1.0045	103.03817	103.04092		0.9899	1.0622	103.03929	1.17E+03	6.07E+03	3.76E+00	0.25	2	0	0.849	2	0.00021	0.0044	0																								UNKNOWN
210	8.77E-02	1.0045	314.17829	314.18527	1	0.9844	1.0622	314.18105	1.01E+03	4.21E+03	2.24E+00	0.25	2	0	0.741	3.44	0.00108	0.0044	0																								UNKNOWN
211	5.61E-02	1.0048	196.96468	196.9663		0.9733	1.0288	196.96536	1.18E+03	2.93E+03	1.85E+00	0.25	2	1	0.972	0.37	0.00007	0.0036	0																								UNKNOWN
212	1.55E-01	1.0048	342.13815	342.14118	1	0.9801	1.0455	342.13952	1.29E+03	1.62E+04	8.19E+00	0.375	3	0	0.917	1.3	0.00044	0.0111	0																								UNKNOWN
213	2.78E-01	1.005	209.10021	209.1077	1	0.9838	1.0955	209.10278	1.20E+03	1.21E+04	7.16E+00	0.375	3	0	0.806	3.37	0.00071	0.0074	0																								UNKNOWN
214	1.70E-01	1.0053	227.20418	227.20835	1	0.9749	1.0857	227.20626	1.00E+03	8.35E+03	4.81E+00	1	8	0	0.865	2.96	0.00067	0.0067	0																	1.70E-01	1.0061	227.20456	227.20655	0.0487	0.9767	1.0768	DETECTED	227.20601	1.07E+03	6.69E+03	2.2128	1.8002	4.04E+00
215	3.21E+00	1.0054	223.9758	223.97705		0.6065	1.0288	223.97644	5.55E+03	2.81E+04	1.64E+01	0.375	3	0	0.982	0.33	0.00007	0.0047	0																								UNKNOWN
216	3.56E+00	1.0054	311.18357	311.18792	1	0.034	1.0913	311.18528	1.42E+03	1.30E+04	6.50E+00	1	8	0	0.981	0.57	0.00018	0	0																	3.56E+00	1.0054	311.18379	311.18653	0.206	0.0375	1.0823	DETECTED	311.18527	2.10E+03	1.15E+04	0.0805	0.5402	6.44E+00
217	2.57E-01	1.0058	239.223	239.22728	1	0.9767	1.1098	239.22474	1.01E+03	9.83E+03	5.68E+00	1	8	0	0.916	2.06	0.00049	0.0149	0																	2.57E-01	1.0061	239.22303	239.22582	0.0325	0.9767	1.099	DETECTED	239.2245	1.01E+03	8.38E+03	4.28	2.2004	5.03E+00
218	2.93E-02	1.006	181.06981	181.07517	1	0.9894	1.0246	181.07279	1.05E+03	2.69E+03	1.33E+00	0.25	2	0	0.962	0.48	0.00009	0.006	0																								UNKNOWN
219	9.08E-02	1.0061	87.04335	87.04631		0.9899	1.0678	87.04465	1.05E+03	3.66E+03	2.27E+00	0.25	2	0	0.928	0.94	0.00008	0.0074	0																								UNKNOWN
220	2.86E-02	1.0061	132.06446	132.06644	1	0.9823	1.0156	132.06537	1.01E+03	2.31E+03	1.46E+00	0.125	1	0	1	0	0	0	0																	2.86E-02	1.0061	132.06446	132.06644	0.0206	0.9823	1.0156	DETECTED	132.06537	1.01E+03	2.31E+03	0.5	0.75	1.46E+00
221	2.56E-02	1.0061	151.07517	151.07837		0.9912	1.0246	151.07694	1.08E+03	2.17E+03	1.33E+00	0.125	1	0	1	0	0	0	0																								UNKNOWN
222	3.86E-01	1.0061	159.07534	159.0772		0.9879	1.1157	159.07633	1.50E+03	1.24E+04	7.73E+00	0.125	1	1	1	0	0	0	0																	3.86E-01	1.0061	159.07534	159.0772	0.0562	0.9879	1.1157	DETECTED	159.07633	1.50E+03	1.24E+04	9.241	3.835	7.73E+00
223	5.43E-01	1.0061	176.10176	176.10518		0.9879	1.1212	176.10291	1.96E+03	1.52E+04	9.42E+00	0.125	1	0	1	0	0	0	0																	5.43E-01	1.0061	176.10176	176.10518	0.0498	0.9879	1.1212	DETECTED	176.10291	1.96E+03	1.52E+04	8.987	4.0015	9.42E+00
224	2.84E-02	1.0061	188.0949	188.09915	1	0.9916	1.0301	188.09805	1.16E+03	2.44E+03	1.47E+00	0.25	2	0	0.934	0.88	0.00017	0	0																								UNKNOWN
225	2.81E-02	1.0061	190.10544	190.10833		0.9934	1.0267	190.10655	1.33E+03	2.39E+03	1.47E+00	0.125	1	0	1	0	0	0	0																	2.81E-02	1.0061	190.10544	190.10833	0.038	0.9934	1.0267	DETECTED	190.10655	1.33E+03	2.39E+03	2	1.5	1.47E+00
226	6.88E-02	1.0061	239.10662	239.10995	1	0.9912	1.0246	239.10868	2.07E+03	5.83E+03	3.41E+00	0.125	1	0	1	0	0	0	0																								UNKNOWN
227	8.30E-02	1.0061	328.10459	328.10806		0.9857	1.0344	328.10593	1.06E+03	6.58E+03	3.43E+00	0.25	2	0	0.953	0.6	0.0002	0.0074	0																								UNKNOWN
228	3.63E-02	1.0061	182.0787	182.08561		0.9931	1.0375	182.08192	1.14E+03	2.91E+03	1.62E+00	0.125	1	0	1	0	0	0	0																								UNKNOWN
229	5.62E-02	1.0061	272.96731	272.9699		0.9931	1.0264	272.96863	1.15E+03	8.18E+03	4.27E+00	0.125	1	0	1	0	0	0	0																								UNKNOWN
230	1.08E-02	1.0061	432.23502	432.24051		0.9875	1.0209	432.23796	1.13E+03	1.80E+03	4.97E-01	0.125	1	0	1	0	0	0	0																								UNKNOWN
231	1.46E-01	1.0976	615.28497	615.29834	1	0.999	1.208	615.28931	1.01E+03	4.85E+03	4.54E+00	0.125	1	7	1	0	0	0	0																	4.63E-02	1.011	615.28608	615.29028	0.0167	0.999	1.0323	DETECTED	615.28873	1.30E+03	2.65E+03	2	1.5	2.43E+00
232	4.06E-02	1.0066	160.05982	160.06289		0.9844	1.0344	160.06123	1.06E+03	2.44E+03	1.48E+00	0.125	1	0	1	0	0	0	0																								UNKNOWN
233	6.28E-02	1.0067	201.10014	201.10571	1	0.969	1.0246	201.10281	1.24E+03	4.02E+03	2.21E+00	0.25	2	4	0.699	3.95	0.0008	0.0161	0																								UNKNOWN
234	5.15E-02	1.0068	119.06912	119.07006		0.9955	1.04	119.06963	1.48E+03	3.16E+03	1.95E+00	0.125	1	0	1	0	0	0	0																								UNKNOWN
235	6.36E-02	1.0068	165.07424	165.07888		0.9844	1.0344	165.07597	1.11E+03	4.51E+03	2.73E+00	0.125	1	0	1	0	0	0	0																								UNKNOWN
236	3.42E-02	1.0068	225.12778	225.13434	1	1.001	1.04	225.13031	1.18E+03	2.28E+03	1.33E+00	0.125	1	0	1	0	0	0	0																								UNKNOWN
237	4.91E-02	1.0071	144.06511	144.06773		0.9923	1.0424	144.06615	1.01E+03	3.16E+03	1.76E+00	0.125	1	3	1	0	0	0	0																								UNKNOWN
238	1.99E-01	1.0073	301.05728	301.06256	1	0.9857	1.069	301.06021	1.14E+03	1.41E+04	7.66E+00	0.375	3	0	0.94	1.06	0.00032	0.0037	0																								UNKNOWN
239	1.45E-01	1.0073	309.1259	309.13341	1	0.9857	1.069	309.12972	1.01E+03	1.01E+04	5.42E+00	0.375	3	0	0.927	1.18	0.00037	0.0037	0																								UNKNOWN
240	4.98E-01	1.0075	84.04346	84.04641	1	0.9708	1.0968	84.04429	1.01E+03	1.49E+04	9.55E+00	0.625	5	0	0.946	1.22	0.0001	0.0132	0																	4.98E-01	1.0061	84.04403	84.04466	0.0396	0.9767	1.0934	DETECTED	84.04431	1.34E+03	1.49E+04	3.2272	2.4887	9.55E+00
241	7.27E-02	1.0077	396.89651	396.90011		0.9916	1.0413	396.89875	1.03E+03	1.16E+04	4.43E+00	0.75	6	0	0.949	1.06	0.00042	0.0086	0																	7.27E-02	1.0061	396.89679	396.89995	0.0167	0.9934	1.0267	DETECTED	396.89878	1.03E+03	1.00E+04	2.0459	1.5	4.35E+00
242	4.30E-02	1.0079	331.12401	331.12968		0.9857	1.0344	331.12701	1.10E+03	4.00E+03	2.07E+00	0.25	2	0	0.982	0.22	0.00007	0.0037	0																								UNKNOWN
243	3.53E-01	1.0088	267.10611	267.11178	1	0.9712	1.0768	267.10931	1.08E+03	1.86E+04	1.09E+01	0.25	2	0	0.986	0.17	0.00005	0.0055	0																	3.53E-01	1.0061	267.10611	267.11178	0.021	0.9712	1.0768	DETECTED	267.10933	1.08E+03	1.86E+04	1.0971	2.0938	1.09E+01
244	6.73E-02	1.0092	159.07403	159.07854		0.9955	1.0505	159.07584	1.03E+03	4.96E+03	3.19E+00	0.25	2	1	0.689	4.13	0.00066	0.0048	0																								UNKNOWN
245	1.11E-01	1.0093	253.12539	253.1294	1	0.9857	1.0579	253.12784	1.24E+03	4.97E+03	2.84E+00	0.25	2	0	0.856	1.88	0.00048	0.0139	0																								UNKNOWN
246	7.74E-02	1.0098	270.15112	270.15723		0.9844	1.0566	270.15446	1.00E+03	3.33E+03	1.88E+00	0.125	1	0	1	0	0	0	0																								UNKNOWN
247	4.05E-02	1.0098	344.13399	344.14028	1	1.001	1.04	344.13603	1.08E+03	4.65E+03	2.34E+00	0.125	1	0	1	0	0	0	0																								UNKNOWN
248	2.07E-01	1.0099	239.1036	239.10982	1	0.9708	1.0479	239.10718	1.08E+03	1.32E+04	7.00E+00	0.375	3	0	0.945	1	0.00024	0.0059	0																								UNKNOWN
249	4.23E-02	1.0101	418.87837	418.88255		0.9916	1.0413	418.88085	1.04E+03	7.45E+03	2.71E+00	0.625	5	0	0.903	2.23	0.00093	0.0086	0																	4.23E-02	1.0061	418.87995	418.88255	0.0142	0.9934	1.0379	DETECTED	418.88111	1.05E+03	7.38E+03	5.7809	2	2.61E+00
250	1.75E-01	1.0101	535.19422	535.20082	1	0.9931	1.1066	535.19694	1.00E+03	7.82E+03	4.47E+00	0.375	3	0	0.96	0.71	0.00038	0.0026	0																								UNKNOWN
251	1.32E+00	1.0102	130.04865	130.05361	1	0.9656	1.1157	130.04996	1.09E+03	3.92E+04	2.47E+01	0.875	7	0	0.906	1.89	0.00025	0.0169	0	Glutamic acid: [M+H-H2O]+: 0.913	Glutamic acid	0.913	C5H9NO4	[M+H-H2O]+	O=C(O)CCC(N)C(=O)O	130.04987	0.73	0.00009	147.05316	1.003	0.811	Annotated via MS2 searching of PIM MDAsEVs Samples in MSDIAL	MDAsEVs_PIM_MS2_Matched_d.csv	0.0072	0.0072	1.32E+00	1.011	130.04879	130.05108	0.0523	0.9656	1.1157	DETECTED	130.0498	1.17E+03	3.92E+04	3.2487	1.8155	2.47E+01
252	2.28E-01	1.1265	843.86581	843.88184	1	1.1135	1.1691	843.86868	1.36E+03	7.50E+03	8.37E+00	0.25	2	3	0.936	0.85	0.00072	0.0026	0																								UNKNOWN
253	1.11E-01	1.0104	280.13681	280.14473	1	0.9931	1.1042	280.14004	1.08E+03	4.75E+03	2.65E+00	0.375	3	0	0.928	1.32	0.00037	0.0101	0																								UNKNOWN
254	1.60E-01	1.0107	258.10926	258.11377	1	0.9955	1.0789	258.11049	1.36E+03	9.70E+03	5.52E+00	0.25	2	1	0.932	0.9	0.00023	0.0018	0																								UNKNOWN
255	7.54E-02	1.011	110.06946	110.07229		0.9934	1.0656	110.07099	1.00E+03	3.17E+03	2.01E+00	0.125	1	0	1	0	0	0	0																	7.54E-02	1.011	110.06946	110.07229	0.0322	0.9934	1.0656	DETECTED	110.07099	1.00E+03	3.17E+03	3.3307	2.1653	2.01E+00
256	8.99E-02	1.011	214.08143	214.08439	1	0.9934	1.0712	214.08262	1.21E+03	2.83E+03	1.72E+00	0.125	1	0	1	0	0	0	0																	8.99E-02	1.011	214.08143	214.08439	0.0496	0.9934	1.0712	DETECTED	214.08262	1.21E+03	2.83E+03	3.6643	2.3322	1.72E+00
257	2.88E-02	1.011	226.07947	226.08345	1	0.9934	1.0323	226.08155	1.12E+03	1.73E+03	1.04E+00	0.125	1	3	1	0	0	0	0																	2.88E-02	1.011	226.07947	226.08345	0.0341	0.9934	1.0323	DETECTED	226.08155	1.12E+03	1.73E+03	1.3327	1.1663	1.04E+00
258	2.95E-01	1.0113	156.0729	156.07751	1	0.9934	1.1268	156.07574	1.01E+03	8.58E+03	5.36E+00	0.25	2	0	0.693	4.09	0.00064	0.0006	0																	2.95E-01	1.011	156.0729	156.07734	0.0242	0.9934	1.1268	DETECTED	156.07606	2.19E+03	8.58E+03	6.995	3.9975	5.36E+00
259	1.58E-01	1.0116	176.09914	176.10355		0.9949	1.095	176.10173	1.06E+03	5.83E+03	3.72E+00	0.125	1	0	1	0	0	0	0																								UNKNOWN
260	3.09E-02	1.0116	287.13484	287.14023	1	0.9894	1.0227	287.13582	1.00E+03	2.62E+03	1.55E+00	0.125	1	0	1	0	0	0	0																								UNKNOWN
261	1.11E-01	1.0118	169.07082	169.07677	1	0.9912	1.069	169.0745	1.06E+03	5.29E+03	2.62E+00	0.375	3	0	0.894	1.77	0.0003	0.0057	0																								UNKNOWN
262	7.24E-02	1.012	144.06433	144.06767	1	0.9894	1.0678	144.06558	1.01E+03	3.05E+03	1.91E+00	0.5	4	1	0.874	2.64	0.00038	0.023	0																	5.53E-02	1.0061	144.06453	144.06663	0.0128	0.9934	1.0545	DETECTED	144.06558	1.11E+03	3.05E+03	4.4992	2.7496	1.91E+00
263	8.02E-02	1.012	169.07139	169.07567		0.9979	1.0424	169.07315	2.14E+03	5.09E+03	2.80E+00	0.125	1	0	1	0	0	0	0																								UNKNOWN
264	6.78E-02	1.012	188.0973	188.10048		0.9979	1.059	188.09909	1.16E+03	3.77E+03	2.06E+00	0.125	1	0	1	0	0	0	0																								UNKNOWN
265	1.70E-01	1.0131	147.07359	147.07801	1	0.9931	1.1191	147.07632	1.05E+03	7.06E+03	4.29E+00	0.375	3	0	0.799	3.15	0.00046	0.011	0	Pyroglutamic acid: [M+NH4]+: 0.910	Pyroglutamic acid	0.91	C5H7NO3	[M+NH4]+	O=C(O)C1N=C(O)CC1	147.07642	-0.68	-0.0001	129.04259	1.024	0.628	Annotated via MS2 searching of PIM MDAsEVs Samples in MSDIAL	MDAsEVs_PIM_MS2_Matched_d.csv	-0.0109	0.0106								UNKNOWN
266	3.56E-02	1.0131	440.86185	440.86473		1.0023	1.0357	440.86301	1.12E+03	5.99E+03	2.06E+00	0.25	2	0	0.833	2.22	0.00098	0.0031	0																								UNKNOWN
267	7.03E-01	1.0132	220.93182	220.93571		0.9916	1.1098	220.93485	2.75E+03	1.71E+04	9.69E+00	0.75	6	0	0.962	0.71	0.00016	0.0097	0																	7.03E-01	1.011	220.9328	220.9355	0.0815	0.9934	1.1046	DETECTED	220.93482	5.01E+03	1.57E+04	5.6633	3.3317	9.54E+00
268	8.24E-01	1.0133	139.04894	139.05242	1	0.9767	1.1268	139.05027	1.04E+03	2.37E+04	1.49E+01	0.75	6	0	0.94	1.83	0.00025	0.0114	0	4-Imidazoleacrylic acid: [M+H]+: 0.936	4-Imidazoleacrylic acid	0.936	C6H6N2O2	[M+H]+	OC(=O)\C=C\C1=CNC=N1	139.0502	0.49	0.00007	138.04293	1.021	0.705	Annotated via MS2 searching of PIM MDAsEVs Samples in MSDIAL	MDAsEVs_PIM_MS2_Matched_d.csv	-0.0077	0.0076	8.24E-01	1.011	139.0493	139.05094	0.0368	0.9767	1.1268	DETECTED	139.05015	1.48E+03	2.37E+04	4.7573	1.9019	1.49E+01
269	1.05E-01	1.0134	518.16821	518.172		0.9968	1.0789	518.17035	1.04E+03	4.51E+03	2.78E+00	0.25	2	0	0.928	0.93	0.00048	0.0073	0																								UNKNOWN
270	1.96E-01	1.0138	200.09224	200.09939		0.8301	1.0746	200.09455	1.01E+03	3.88E+03	2.11E+00	0.25	2	4	0.71	3.84	0.00077	0.0097	0																								UNKNOWN
271	6.96E-02	1.0139	227.07711	227.0831		0.9968	1.0566	227.07899	1.03E+03	4.09E+03	2.39E+00	0.25	2	0	0.963	0.48	0.00011	0.0046	0																								UNKNOWN
272	3.08E-01	1.0141	821.88299	821.88973	1	0.9931	1.1154	821.8866	1.23E+03	9.98E+03	8.52E+00	0.375	3	0	0.948	0.81	0.00067	0.0081	0																								UNKNOWN
273	1.33E-01	1.1855	358.83021	358.84009	1	1.1394	1.2487	358.83482	1.02E+03	5.00E+03	2.42E+00	0.125	1	17	1	0	0	0	0																	1.16E-01	1.1968	358.83197	358.8372	0.0544	1.1435	1.2435	DETECTED	358.83484	1.03E+03	4.39E+03	1	1	2.24E+00
274	4.91E-02	1.0147	616.82549	616.82825		0.9968	1.0302	616.8264	1.05E+03	4.74E+03	3.22E+00	0.125	1	0	1	0	0	0	0																								UNKNOWN
275	2.20E-01	1.015	265.11657	265.12411	1	0.9931	1.1042	265.11974	1.01E+03	7.13E+03	4.03E+00	0.375	3	0	0.817	3.49	0.00093	0.0166	0																								UNKNOWN
276	5.54E-02	1.0162	162.07468	162.07692		1.001	1.0566	162.07598	1.13E+03	3.29E+03	1.99E+00	0.125	1	0	1	0	0	0	0																								UNKNOWN
277	3.61E-02	1.0162	254.13485	254.13792		0.9955	1.0344	254.13674	1.07E+03	2.77E+03	1.58E+00	0.125	1	3	1	0	0	0	0																								UNKNOWN
278	1.77E-01	1.0181	203.05128	203.05504	1	0.9986	1.082	203.05274	1.07E+03	1.50E+04	8.90E+00	0.375	3	0	0.944	0.83	0.00017	0.0079	0																								UNKNOWN
279	4.82E-02	1.02	180.08263	180.08744	1	1.0042	1.0622	180.08565	1.01E+03	3.41E+03	2.04E+00	0.375	3	0	0.866	2.42	0.00044	0.0079	0																								UNKNOWN
280	4.14E-02	1.0204	202.92307	202.92629		0.9986	1.0487	202.92439	1.21E+03	2.41E+03	1.33E+00	0.125	1	0	1	0	0	0	0																								UNKNOWN
281	2.54E-02	1.0204	287.04381	287.04838	1	0.9986	1.0431	287.04521	1.05E+03	1.91E+03	9.80E-01	0.125	1	0	1	0	0	0	0																								UNKNOWN
282	7.02E-02	1.0204	838.91077	838.92051		0.9986	1.0542	838.91226	1.04E+03	2.28E+03	2.22E+00	0.125	1	0	1	0	0	0	0																								UNKNOWN
283	1.01E-01	1.0212	497.05754	497.06271	1	0.9979	1.0727	497.05958	1.00E+03	2.97E+03	2.22E+00	0.75	6	0	0.903	2.2	0.0011	0.0227	0																	7.14E-02	1.0165	497.05754	497.06271	0.045	0.999	1.0545	DETECTED	497.06028	1.20E+03	2.46E+03	2.334	1.667	2.02E+00
284	2.65E-02	1.0221	211.09046	211.0955		1.0101	1.0434	211.0934	1.26E+03	2.06E+03	1.25E+00	0.125	1	0	1	0	0	0	0																	2.65E-02	1.0221	211.09046	211.0955	0.0318	1.0101	1.0434	DETECTED	211.0934	1.26E+03	2.06E+03	1.9985	1.4993	1.25E+00
285	1.21E-01	1.0226	499.05369	499.06003	1	0.9968	1.0802	499.05716	1.01E+03	3.35E+03	2.71E+00	0.875	7	0	0.92	2.04	0.00102	0.0258	0																	8.59E-02	1.0165	499.0548	499.059	0.0453	0.999	1.0656	DETECTED	499.05691	1.11E+03	2.50E+03	3.001	2.0005	1.96E+00
286	2.16E-01	1.0226	709.06718	709.07653	1	0.9916	1.0857	709.07271	1.05E+03	5.67E+03	5.24E+00	1	8	0	0.948	1.41	0.001	0.0234	0																	1.67E-01	1.0332	709.07033	709.07402	0.0489	0.999	1.0656	DETECTED	709.0727	1.68E+03	3.61E+03	0.9995	0.9997	3.76E+00
287	1.85E-01	1.0239	128.06895	128.07272	1	0.9823	1.099	128.07077	1.10E+03	5.51E+03	3.48E+00	0.375	3	0	0.808	2.78	0.00036	0.0497	0																	1.85E-01	1.0061	128.06922	128.07247	0.0283	0.9823	1.099	DETECTED	128.07089	1.10E+03	5.51E+03	4.3841	2.6248	3.48E+00
288	2.63E-02	1.0239	442.05749	442.06323	1	1.0035	1.059	442.06011	1.06E+03	2.38E+03	8.31E-01	0.25	2	0	0.952	0.6	0.00027	0.0104	0																								UNKNOWN
289	2.24E-01	1.0239	717.05335	717.06544	1	0.9949	1.0857	717.06053	1.01E+03	5.04E+03	4.44E+00	0.875	7	0	0.966	0.56	0.0004	0.0261	0																	1.90E-01	1.0276	717.05759	717.06292	0.0499	0.999	1.0712	DETECTED	717.06072	1.59E+03	4.21E+03	1.6005	1.3002	4.14E+00
290	5.64E-02	1.0244	448.0482	448.05375	1	0.999	1.0802	448.05102	1.08E+03	3.16E+03	1.33E+00	0.625	5	0	0.846	3.48	0.00156	0.0113	0																	4.58E-02	1.0221	448.05028	448.05375	0.101	0.999	1.0601	DETECTED	448.05176	1.08E+03	2.74E+03	1.7496	1.3748	1.20E+00
291	7.69E-02	1.0245	719.04999	719.06139	1	1.0023	1.0646	719.05647	1.01E+03	2.28E+03	1.95E+00	0.25	2	0	0.99	0.08	0.00006	0.0148	0																								UNKNOWN
292	4.11E-01	1.0248	715.05982	715.06595	1	0.9912	1.0924	715.06356	1.01E+03	8.67E+03	8.19E+00	1	8	0	0.954	1.73	0.00124	0.017	0																	3.28E-01	1.0332	715.06254	715.06568	0.0598	0.9934	1.0768	DETECTED	715.06419	1.79E+03	6.19E+03	1.1422	1.0711	6.26E+00
293	3.85E-02	1.0254	393.04829	393.05346	1	0.9986	1.0601	393.05041	1.05E+03	2.69E+03	1.13E+00	0.375	3	0	0.876	2.02	0.00079	0.005	0																	3.85E-02	1.0276	393.04829	393.05343	0.049	0.999	1.0601	DETECTED	393.05089	1.09E+03	2.32E+03	1.2004	1.1002	1.03E+00
294	8.97E-02	1.0256	446.05149	446.05909	1	0.9931	1.0857	446.05414	1.00E+03	4.99E+03	1.92E+00	1	8	0	0.931	1.58	0.00071	0.0215	0																	8.21E-02	1.0388	446.05208	446.05794	0.0589	0.9934	1.0712	DETECTED	446.05428	1.10E+03	4.03E+03	0.75	0.875	1.70E+00
295	8.11E-02	1.0264	340.04503	340.04995	1	0.9968	1.0857	340.04752	1.05E+03	3.63E+03	1.74E+00	0.75	6	0	0.917	2	0.00068	0.0183	0																								UNKNOWN
296	4.98E-01	1.0264	713.06229	713.07064	1	0.9912	1.0979	713.06679	1.01E+03	1.02E+04	1.09E+01	1	8	0	0.96	0.83	0.00059	0.0215	0																	4.52E-01	1.0388	713.06533	713.0686	0.0552	0.9934	1.0823	DETECTED	713.06701	1.18E+03	8.16E+03	0.9275	1	8.52E+00
297	7.25E-02	1.0268	285.04495	285.05126	1	0.9968	1.0746	285.04731	1.04E+03	3.74E+03	2.22E+00	0.625	5	0	0.884	3.26	0.00093	0.0294	0																								UNKNOWN
298	6.31E-02	1.0272	116.00942	116.01199		1.0116	1.059	116.01072	1.01E+03	5.10E+03	2.86E+00	0.5	4	0	0.753	3.74	0.00043	0.0164	0																								UNKNOWN
299	4.23E-01	1.0277	711.06604	711.07399	1	0.9912	1.0924	711.06978	1.01E+03	8.39E+03	9.19E+00	1	8	0	0.932	1.59	0.00113	0.0202	0																	3.93E-01	1.0332	711.0671	711.07095	0.0594	0.9934	1.0823	DETECTED	711.06982	1.19E+03	6.78E+03	1.4866	1.1426	7.23E+00
300	8.09E-02	1.0283	444.05373	444.05928	1	0.9931	1.0857	444.05677	1.02E+03	4.22E+03	1.71E+00	0.875	7	0	0.967	0.71	0.00031	0.0246	0																	6.86E-02	1.0276	444.05618	444.05812	0.0519	0.999	1.0712	DETECTED	444.05679	1.69E+03	3.76E+03	1.6005	1.3002	1.53E+00
301	1.08E-01	1.0287	338.04846	338.05315	1	0.9931	1.0802	338.05045	1.05E+03	4.38E+03	2.37E+00	0.875	7	0	0.905	1.78	0.0006	0.0317	0																								UNKNOWN
302	7.44E-02	1.0287	501.05182	501.05657	1	0.9968	1.0746	501.05427	1.01E+03	2.97E+03	2.10E+00	0.75	6	0	0.879	2.98	0.00149	0.0316	0																								UNKNOWN
303	1.30E-01	1.029	187.05743	187.06187		1.0116	1.095	187.05919	1.86E+03	4.73E+03	3.00E+00	0.125	1	0	1	0	0	0	0																								UNKNOWN
304	4.59E-02	1.0295	391.05084	391.05771	1	0.9968	1.069	391.05383	1.11E+03	2.67E+03	1.05E+00	0.625	5	0	0.852	3.69	0.00144	0.0386	0																	3.65E-02	1.0499	391.05191	391.05771	0.0468	0.999	1.0601	DETECTED	391.05401	1.13E+03	2.24E+03	0.2223	0.6111	1.01E+00
305	9.18E-02	1.0657	264.89705	264.90178		1.0079	1.1228	264.89888	1.04E+03	2.56E+03	1.47E+00	0.375	3	12	0.932	0.93	0.00025	0.0503	0																								UNKNOWN
306	2.36E-01	1.0332	146.08048	146.08533	1	0.9879	1.1157	146.08205	1.18E+03	5.07E+03	3.18E+00	0.125	1	0	1	0	0	0	0																	2.36E-01	1.0332	146.08048	146.08533	0.0501	0.9879	1.1157	DETECTED	146.08205	1.18E+03	5.07E+03	1.8748	1.4374	3.18E+00
307	1.01E-01	1.0332	169.07218	169.07942		0.9934	1.0656	169.0757	1.75E+03	3.26E+03	2.03E+00	0.125	1	0	1	0	0	0	0																	1.01E-01	1.0332	169.07218	169.07942	0.0638	0.9934	1.0656	DETECTED	169.0757	1.75E+03	3.26E+03	0.8565	0.9283	2.03E+00
308	5.83E-02	1.0346	71.03658	71.03873		1.0153	1.0876	71.03737	1.05E+03	2.84E+03	1.77E+00	0.375	3	2	0.744	4.3	0.00031	0.0083	0																								UNKNOWN
309	3.18E-02	1.0352	451.00631	451.0127	1	1.0153	1.0709	451.00939	1.16E+03	2.24E+03	1.04E+00	0.25	2	0	0.763	3.14	0.00142	0.007	0																	2.85E-02	1.0388	451.00657	451.01242	0.0284	1.0156	1.0601	DETECTED	451.0101	1.29E+03	2.24E+03	1	1	1.04E+00
310	4.51E-02	1.0354	336.05104	336.05619	1	0.9968	1.0635	336.05411	1.02E+03	3.02E+03	1.33E+00	0.25	2	0	0.673	4.27	0.00143	0.0267	0																	2.44E-02	1.0221	336.05345	336.05578	0.0335	1.0101	1.049	DETECTED	336.05482	1.04E+03	1.70E+03	2.4993	1.7496	9.11E-01
311	6.75E-02	1.0374	170.11604	170.12022		1.0024	1.0969	170.11773	1.04E+03	2.36E+03	1.17E+00	0.125	1	0	1	0	0	0	0																								UNKNOWN
312	1.70E-02	1.0374	449.00982	449.01454		1.0209	1.0542	449.01207	1.20E+03	1.90E+03	7.56E-01	0.125	1	0	1	0	0	0	0																								UNKNOWN
313	2.53E-02	1.0385	197.0886	197.09321		1.0201	1.0535	197.0913	1.03E+03	2.53E+03	1.38E+00	0.125	1	0	1	0	0	0	0																								UNKNOWN
314	9.11E-01	1.0416	895.09802	895.11439	1	0.9868	1.5414	895.10523	1.00E+03	4.29E+03	3.52E+00	0.125	1	7	1	0	0	0	0																	6.11E-01	1.0332	895.09802	895.11439	0.0219	0.9934	1.3769	DETECTED	895.10494	1.25E+03	4.29E+03	8.854	4.927	3.52E+00
315	6.24E-02	1.04	71.0365	71.03801	1	1.0116	1.0868	71.03706	1.04E+03	2.85E+03	1.76E+00	0.25	2	2	0.937	0.8	0.00006	0.0102	0																								UNKNOWN
316	4.69E+00	1.0421	928.02585	928.04774	1	0.8526	2.5108	928.04269	1.85E+03	6.32E+03	5.03E+00	0.875	7	1	0.918	1.4	0.0013	0.0999	0																	4.69E+00	1.0332	928.03386	928.04693	0.3673	0.9601	2.5108	DETECTED	928.04311	2.19E+03	6.32E+03	20.4627	10.7314	5.03E+00
317	1.72E-01	1.0422	300.87341	300.87821		0.999	1.1268	300.87583	1.02E+03	3.71E+03	2.13E+00	0.5	4	8	0.937	1.02	0.00031	0.053	0																	1.72E-01	1.0221	300.87483	300.87814	0.0254	0.999	1.1268	DETECTED	300.87598	1.02E+03	3.71E+03	4.7489	2.8744	2.10E+00
318	1.29E-01	1.0443	106.04905	106.05108		0.9879	1.0712	106.04999	1.37E+03	3.87E+03	2.46E+00	0.125	1	0	1	0	0	0	0																	1.29E-01	1.0443	106.04905	106.05108	0.0555	0.9879	1.0712	DETECTED	106.04999	1.37E+03	3.87E+03	0.5003	0.7502	2.46E+00
319	1.31E-01	1.0449	720.01371	720.02552	1	1.0042	1.0913	720.01969	1.01E+03	3.12E+03	2.67E+00	1	8	0	0.932	1.42	0.00102	0.0375	0																	1.31E-01	1.0554	720.01417	720.02269	0.0604	1.0101	1.0879	DETECTED	720.02	1.08E+03	2.51E+03	0.7503	0.8751	2.39E+00
320	5.29E-02	1.0451	343.00309	343.00815	1	1.0098	1.0802	343.00583	1.03E+03	3.06E+03	1.34E+00	0.625	5	0	0.913	1.76	0.0006	0.0284	0																	5.09E-02	1.0499	343.00509	343.00815	0.0546	1.0156	1.0768	DETECTED	343.00594	1.11E+03	2.24E+03	0.8331	0.9165	1.18E+00
321	4.67E-02	1.0454	345.00039	345.00731	1	1.0156	1.0823	345.00279	1.00E+03	2.25E+03	1.19E+00	0.375	3	0	0.874	1.82	0.00063	0.0252	0																	4.67E-02	1.0332	345.00126	345.00459	0.0337	1.0156	1.0823	DETECTED	345.003	1.03E+03	2.25E+03	2.998	1.999	1.19E+00
322	1.54E-01	1.0457	716.0199	716.04151	1	1.0042	1.0913	716.02773	1.04E+03	3.44E+03	3.21E+00	0.875	7	0	0.85	3.58	0.00256	0.0489	0																	1.54E-01	1.0388	716.02402	716.03179	0.0532	1.0045	1.0823	DETECTED	716.02733	1.11E+03	3.22E+03	1.3333	1.1667	3.21E+00
323	6.54E-02	1.0466	504.00918	504.01576	1	1.0082	1.0823	504.01262	1.06E+03	2.28E+03	1.66E+00	0.25	2	0	0.911	1.13	0.00057	0.0157	0																	6.52E-02	1.0388	504.00918	504.01435	0.0979	1.0212	1.0823	DETECTED	504.01234	1.21E+03	2.11E+03	2.668	1.834	1.51E+00
324	1.45E-01	1.0533	167.08865	167.0958	1	0.9968	1.1146	167.09205	1.00E+03	4.47E+03	2.47E+00	0.75	6	0	0.804	4.06	0.00068	0.0415	0																	1.20E-01	1.0665	167.09117	167.09358	0.0278	0.999	1.099	DETECTED	167.09233	1.22E+03	3.61E+03	0.5001	0.7501	2.25E+00
325	1.24E-01	1.0536	216.12043	216.12711		1.0035	1.1202	216.12314	1.05E+03	2.87E+03	1.55E+00	0.375	3	0	0.931	1.08	0.00023	0.0708	0																								UNKNOWN
326	1.68E-01	1.0539	718.01938	718.03228	1	1.0027	1.0924	718.02346	1.02E+03	3.96E+03	3.95E+00	0.875	7	0	0.924	1.56	0.00112	0.0306	0																	1.54E-01	1.061	718.01955	718.02708	0.0596	1.0045	1.0823	DETECTED	718.0232	1.11E+03	3.16E+03	0.4	0.7	3.07E+00
327	9.92E-02	1.055	178.10665	178.11277		1.0153	1.1212	178.10918	1.01E+03	2.75E+03	1.53E+00	0.375	3	0	0.688	5.44	0.00097	0.0516	0																	8.01E-02	1.0777	178.10713	178.11187	0.0682	1.0379	1.1212	DETECTED	178.10961	1.16E+03	2.26E+03	1.1431	1.0716	1.40E+00
328	1.47E-01	1.0594	102.08957	102.09354	1	0.9931	1.1209	102.09144	1.04E+03	4.62E+03	2.60E+00	0.75	6	0	0.788	4.57	0.00047	0.0772	0																								UNKNOWN
329	5.02E-02	1.0601	502.01404	502.02131	1	1.0153	1.0709	502.01595	1.03E+03	1.90E+03	1.37E+00	0.125	1	0	1	0	0	0	0																								UNKNOWN
330	5.81E-02	1.0601	722.01081	722.02044	1	1.0209	1.0857	722.01627	1.01E+03	1.88E+03	1.47E+00	0.25	2	0	0.945	0.73	0.00053	0	0																								UNKNOWN
331	1.85E-01	1.0602	807.99337	808.00448		0.956	1.1313	807.99981	1.01E+03	2.07E+03	1.48E+00	0.375	3	0	0.976	0.26	0.00021	0.0377	0																								UNKNOWN
332	1.77E+00	1.0613	116.14325	116.14359	1	1.0177	1.0955	116.14341	2.20E+04	4.59E+04	2.83E+01	0.125	1	0	1	0	0	0	0																								UNKNOWN
333	4.44E-01	1.0616	231.0824	231.08827		0.9986	1.1511	231.08498	1.01E+03	9.65E+03	5.61E+00	0.375	3	0	0.827	2.91	0.00067	0.0423	0																								UNKNOWN
335	2.11E-01	1.0649	137.04461	137.04873	1	0.9986	1.1209	137.04618	1.11E+03	4.50E+03	2.56E+00	0.375	3	0	0.934	0.96	0.00013	0.0716	0																								UNKNOWN
336	9.98E-02	1.0665	151.06032	151.0642	1	1.0379	1.1212	151.06201	1.09E+03	2.88E+03	1.81E+00	0.125	1	0	1	0	0	0	0																	9.98E-02	1.0665	151.06032	151.0642	0.0582	1.0379	1.1212	DETECTED	151.06201	1.09E+03	2.88E+03	2.0006	1.5003	1.81E+00
337	1.66E-01	1.0665	168.07491	168.07921	1	0.9934	1.1212	168.07675	1.19E+03	3.16E+03	1.97E+00	0.125	1	0	1	0	0	0	0																	1.66E-01	1.0665	168.07491	168.07921	0.1023	0.9934	1.1212	DETECTED	168.07675	1.19E+03	3.16E+03	0.7693	0.8847	1.97E+00
338	1.17E-01	1.0715	117.14597	117.14726	1	1.019	1.0913	117.1468	1.83E+03	4.55E+03	2.28E+00	0.125	1	0	1	0	0	0	0																								UNKNOWN
339	2.72E-02	1.0716	172.09761	172.10132		1.0535	1.0924	172.10078	1.20E+03	1.90E+03	1.04E+00	0.125	1	0	1	0	0	0	0																								UNKNOWN
340	6.14E-02	1.072	141.06357	141.0682		1.009	1.1191	141.0658	1.06E+03	2.73E+03	1.68E+00	0.25	2	0	0.635	4.87	0.00069	0.0007	0																								UNKNOWN
341	1.32E-01	1.0721	216.15716	216.16101		1.0101	1.1212	216.15921	1.40E+03	3.15E+03	1.92E+00	0.125	1	0	1	0	0	0	0																	1.32E-01	1.0721	216.15716	216.16101	0.0568	1.0101	1.1212	DETECTED	216.15921	1.40E+03	3.15E+03	0.8182	0.9091	1.92E+00
342	4.81E-02	1.0741	245.09696	245.10349		1.0468	1.1024	245.09987	1.03E+03	2.41E+03	1.41E+00	0.25	2	0	0.987	0.14	0.00004	0.0075	0																								UNKNOWN
343	3.53E-02	1.075	364.12019	364.12336		1.0122	1.1635	364.12191	1.01E+03	4.42E+03	2.11E+00	0.25	2	0	0.739	3.13	0.00114	0.1047	0																								UNKNOWN
345	3.43E-01	1.0817	116.06937	116.07188	1	0.9875	1.1268	116.07053	1.00E+03	6.69E+03	4.22E+00	0.875	7	0	0.941	1.64	0.00019	0.037	0																	3.10E-01	1.0721	116.0697	116.07123	0.0388	0.9934	1.1268	DETECTED	116.07053	1.00E+03	6.67E+03	0.6591	0.857	4.22E+00
346	8.92E-02	1.0828	210.11193	210.11547	1	1.0431	1.1209	210.11419	1.06E+03	3.64E+03	2.00E+00	0.125	1	0	1	0	0	0	0																								UNKNOWN
347	3.40E-02	1.0828	528.78916	528.79499	1	1.0653	1.1154	528.7911	1.10E+03	1.98E+03	1.01E+00	0.125	1	0	1	0	0	0	0																								UNKNOWN
348	5.41E-02	1.0833	478.74333	478.74899	1	1.0635	1.1135	478.74593	1.11E+03	2.09E+03	1.77E+00	0.125	1	0	1	0	0	0	0																								UNKNOWN
349	1.06E-01	1.0835	735.84312	735.85036	1	1.0416	1.1146	735.84688	1.01E+03	4.30E+03	3.07E+00	1	8	0	0.925	1.67	0.00123	0.0165	0																	1.06E-01	1.0777	735.84418	735.84995	0.0414	1.0434	1.1101	DETECTED	735.84672	1.03E+03	3.18E+03	1	1	2.72E+00
350	5.09E-02	1.0861	733.84605	733.8548	1	1.0583	1.1101	733.8502	1.01E+03	2.30E+03	1.78E+00	0.625	5	0	0.931	1.2	0.00088	0.022	0																	5.07E-02	1.0943	733.84654	733.8513	0.0476	1.0656	1.1101	DETECTED	733.84991	1.22E+03	2.06E+03	0.5995	0.7998	1.78E+00
352	9.66E-02	1.0867	739.83588	739.84671	1	1.0431	1.1157	739.84046	1.01E+03	3.53E+03	2.73E+00	1	8	0	0.87	2.8	0.00207	0.0301	0																	9.66E-02	1.0943	739.83768	739.84671	0.0385	1.0545	1.1157	DETECTED	739.84048	1.16E+03	3.25E+03	0.5713	0.7857	2.73E+00
353	1.33E-01	1.0869	737.83996	737.8475	1	1.0375	1.1157	737.84361	1.01E+03	4.13E+03	3.22E+00	1	8	0	0.893	2.27	0.00167	0.0269	0																	1.24E-01	1.0777	737.83996	737.84615	0.0667	1.049	1.1157	DETECTED	737.84312	1.26E+03	3.39E+03	1.4007	1.2004	2.88E+00
355	1.11E-01	1.0883	746.78049	746.79764	1	1.0431	1.1157	746.79189	1.12E+03	4.19E+03	3.18E+00	0.75	6	0	0.884	3.56	0.00266	0.0218	0																	1.04E-01	1.0832	746.78571	746.79487	0.0372	1.0601	1.1157	DETECTED	746.79218	1.57E+03	3.51E+03	1.5	1.25	2.82E+00
356	1.98E-01	1.0885	742.79738	742.80129	1	1.0622	1.1146	742.79954	1.87E+03	7.95E+03	5.80E+00	0.375	3	0	0.953	0.8	0.0006	0.0102	0																								UNKNOWN
357	3.51E-01	1.0898	160.09448	160.09844	1	0.9912	1.1257	160.09693	1.02E+03	8.06E+03	4.25E+00	0.875	7	0	0.894	2.42	0.00039	0.0396	0																								UNKNOWN
358	4.48E-02	1.09	230.13643	230.14197		1.0635	1.1268	230.1386	1.05E+03	2.00E+03	1.20E+00	0.25	2	1	0.867	1.69	0.00039	0.0248	0																	4.48E-02	1.0777	230.13678	230.14099	0.1256	1.0656	1.1268	DETECTED	230.13841	1.07E+03	2.00E+03	4.4992	2.7496	1.20E+00
359	5.79E-01	1.1089	239.14521	239.15042	1	0.9804	1.1468	239.14856	1.03E+03	2.09E+04	1.13E+01	0.75	6	6	0.872	2.14	0.00051	0.5322	0																	3.38E-01	1.1058	239.14643	239.15042	0.0672	0.999	1.1268	DETECTED	239.1484	1.63E+03	9.82E+03	0.1053	0.575	5.89E+00
360	2.06E-02	1.0923	322.85677	322.86073		1.0727	1.1191	322.85822	1.00E+03	1.99E+03	9.68E-01	0.25	2	8	0.696	3.98	0.00129	0.0202	0																								UNKNOWN
361	2.15E-02	1.0935	531.74693	531.74883		1.0789	1.1122	531.74784	1.12E+03	2.15E+03	1.18E+00	0.125	1	0	1	0	0	0	0																								UNKNOWN
362	7.61E-02	1.0935	753.7359	753.7516	1	1.0638	1.1212	753.74125	1.05E+03	3.40E+03	2.01E+00	0.5	4	0	0.761	3.86	0.00291	0.0139	0																	7.61E-02	1.0943	753.74068	753.7516	0.044	1.0656	1.1212	DETECTED	753.74211	1.16E+03	2.56E+03	0.9994	0.9997	2.01E+00
363	2.23E-01	1.0935	740.79955	740.806	1	1.036	1.125	740.80268	1.01E+03	7.48E+03	5.62E+00	1	8	0	0.927	2.22	0.00165	0.0146	0																	2.11E-01	1.0888	740.79998	740.80439	0.0368	1.0434	1.1212	DETECTED	740.8019	1.07E+03	6.29E+03	0.7985	0.875	5.25E+00
364	4.05E-02	1.0935	748.78267	748.79391	1	1.0678	1.1122	748.787	1.10E+03	2.37E+03	1.58E+00	0.125	1	0	1	0	0	0	0																								UNKNOWN
365	3.44E-02	1.0938	751.67138	751.67784	1	1.0764	1.1209	751.67481	1.07E+03	2.02E+03	1.19E+00	0.25	2	0	0.805	2.6	0.00196	0.0007	0																								UNKNOWN
367	5.99E-01	1.0942	162.11104	162.11559	1	0.9931	1.1265	162.11244	1.02E+03	1.70E+04	9.55E+00	0.5	4	0	0.947	1	0.00016	0.0476	0																								UNKNOWN
368	1.96E-01	1.0941	744.79117	744.80425	1	1.0431	1.1228	744.79629	1.06E+03	7.23E+03	4.90E+00	1	8	0	0.942	1.57	0.00117	0.0151	0																	1.96E-01	1.0888	744.79231	744.80143	0.0455	1.0434	1.1212	DETECTED	744.79638	1.15E+03	6.02E+03	0.5594	0.875	4.90E+00
369	5.77E-02	1.0944	327.19943	327.20316		1.0635	1.1246	327.20175	1.27E+03	2.94E+03	1.56E+00	0.125	1	0	1	0	0	0	0																								UNKNOWN
370	1.73E-02	1.0944	420.78426	420.79343	1	1.069	1.1135	420.78685	1.09E+03	1.79E+03	5.91E-01	0.125	1	0	1	0	0	0	0																								UNKNOWN
371	1.54E-01	1.0944	743.75724	743.76592	1	1.0511	1.1246	743.76152	1.01E+03	6.28E+03	4.52E+00	1	8	0	0.909	2.38	0.00177	0.0191	0																	1.43E-01	1.0979	743.75724	743.76285	0.0335	1.0545	1.1212	DETECTED	743.76142	1.38E+03	5.16E+03	0.5	0.75	4.23E+00
373	1.10E-01	1.0957	738.79923	738.81049	1	1.0545	1.1194	738.80564	1.03E+03	4.27E+03	3.30E+00	0.875	7	0	0.895	2.22	0.00164	0.0136	0																	1.10E-01	1.0943	738.80464	738.80914	0.0406	1.0545	1.1157	DETECTED	738.80623	1.03E+03	3.63E+03	0.5713	0.7857	3.08E+00
374	2.95E-01	1.0959	749.7447	749.75644	1	1.0264	1.125	749.75163	1.01E+03	1.01E+04	7.03E+00	1	8	0	0.956	1.03	0.00077	0.0146	0																	2.77E-01	1.0979	749.74557	749.75356	0.0418	1.0379	1.1212	DETECTED	749.75165	1.36E+03	8.13E+03	0.2596	0.6818	6.44E+00
375	4.40E-02	1.0967	1261.46516	1261.4753	1	1.0709	1.1209	1261.46969	1.04E+03	2.24E+03	1.58E+00	0.375	3	0	0.968	0.48	0.00061	0.0034	0																								UNKNOWN
376	3.76E-01	1.0972	747.74892	747.75986	1	1.0153	1.1305	747.75474	1.01E+03	1.24E+04	8.91E+00	1	8	0	0.979	0.46	0.00034	0.0146	0																	3.76E-01	1.1023	747.75184	747.75571	0.0449	1.0323	1.1268	DETECTED	747.75474	1.21E+03	1.11E+04	0.2302	0.6537	8.91E+00
377	1.64E-01	1.0975	751.74151	751.75456	1	1.049	1.1212	751.74778	1.06E+03	6.36E+03	4.34E+00	0.875	7	0	0.896	2.33	0.00175	0.0084	0																	1.57E-01	1.0979	751.74151	751.74978	0.0389	1.049	1.1212	DETECTED	751.74729	1.23E+03	4.83E+03	0.4445	0.7223	3.79E+00
379	3.90E-02	1.0977	130.08441	130.08774	1	1.0672	1.1202	130.08646	1.08E+03	2.44E+03	1.36E+00	0.25	2	0	0.923	0.96	0.00012	0.0193	0																								UNKNOWN
380	2.48E-01	1.0977	199.11587	199.12036	1	0.9916	1.1257	199.11857	1.22E+03	6.95E+03	3.40E+00	0.75	6	0	0.865	3.06	0.00061	0.0233	0																								UNKNOWN
381	2.29E-02	1.0978	535.73919	535.74458	1	1.082	1.1154	535.74201	1.10E+03	2.49E+03	1.36E+00	0.125	1	0	1	0	0	0	0																								UNKNOWN
382	3.01E-02	1.0978	1256.50966	1256.51945	1	1.082	1.1154	1256.51401	1.14E+03	2.06E+03	1.47E+00	0.125	1	0	1	0	0	0	0																								UNKNOWN
383	4.45E-01	1.0981	134.07899	134.08213	1	0.9916	1.1283	134.08118	1.03E+03	1.05E+04	6.51E+00	1	8	0	0.922	1.95	0.00026	0.0342	0																	3.79E-01	1.0832	134.07899	134.08173	0.2421	0.9934	1.1268	DETECTED	134.08108	1.70E+03	7.49E+03	0.4998	0.7499	4.72E+00
384	3.60E-02	1.0984	1260.5003	1260.51002	1	1.0764	1.1154	1260.50584	1.07E+03	2.12E+03	1.63E+00	0.25	2	0	0.959	0.52	0.00066	0.0084	0																								UNKNOWN
385	3.30E-02	1.0984	1258.50349	1258.51677	1	1.0733	1.1122	1258.51156	1.02E+03	1.90E+03	1.45E+00	0.125	1	0	1	0	0	0	0																								UNKNOWN
386	3.31E-01	1.0986	745.75173	745.763	1	1.0323	1.1257	745.75792	1.02E+03	1.11E+04	8.34E+00	1	8	0	0.97	0.65	0.00049	0.0097	0																	3.06E-01	1.0979	745.75579	745.75888	0.0336	1.0323	1.1212	DETECTED	745.75771	1.02E+03	1.01E+04	0.3633	0.6667	8.19E+00
387	3.54E-01	1.0991	750.70783	750.7201	1	1.0305	1.1283	750.71342	1.07E+03	1.35E+04	8.84E+00	1	8	0	0.925	1.78	0.00134	0.0121	0																	3.52E-01	1.0943	750.71202	750.7201	0.0371	1.0379	1.1268	DETECTED	750.71361	1.37E+03	1.12E+04	0.5657	0.7999	8.84E+00
388	3.20E-02	1.0997	536.70225	536.70683	1	1.0712	1.1157	536.70424	1.11E+03	2.03E+03	1.12E+00	0.25	2	0	0.99	0.12	0.00007	0.0036	0																	3.20E-02	1.0979	536.70225	536.70683	0.0249	1.0712	1.1157	DETECTED	536.70427	1.15E+03	2.03E+03	0.6005	0.8002	1.12E+00
389	4.27E-01	1.0999	752.70272	752.71801	1	1.0264	1.1313	752.71027	1.03E+03	1.41E+04	1.15E+01	1	8	0	0.956	0.96	0.00073	0	0																	4.27E-01	1.0999	752.70795	752.71332	0.0382	1.0323	1.1268	DETECTED	752.71007	1.41E+03	1.36E+04	0.3827	0.7083	1.06E+01
390	1.76E-01	1.1001	748.71271	748.72759	1	1.0431	1.1257	748.71706	1.02E+03	6.68E+03	4.57E+00	1	8	0	0.931	2.12	0.00159	0.0121	0																	1.55E-01	1.1023	748.71556	748.72102	0.0374	1.0545	1.1212	DETECTED	748.71705	1.30E+03	5.28E+03	0.3331	0.6666	4.20E+00
391	3.42E-01	1.1002	754.70006	754.70986	1	1.032	1.1302	754.70711	1.02E+03	1.19E+04	8.45E+00	1	8	0	0.956	1	0.00075	0.0185	0																	3.42E-01	1.1023	754.70055	754.70921	0.0386	1.0434	1.1268	DETECTED	754.70685	1.18E+03	9.50E+03	0.3269	0.6817	7.77E+00
392	3.58E-01	1.1003	755.66506	755.67395	1	1.0305	1.1305	755.66899	1.01E+03	1.30E+04	9.34E+00	1	8	0	0.941	1.56	0.00118	0.013	0																	3.48E-01	1.1023	755.66781	755.67395	0.0337	1.0434	1.1268	DETECTED	755.66914	1.28E+03	1.08E+04	0.4276	0.6817	9.22E+00
393	4.62E-02	1.1015	230.13759	230.14225		1.0646	1.1257	230.13969	1.17E+03	2.51E+03	1.34E+00	0.125	1	1	1	0	0	0	0																								UNKNOWN
394	4.98E-02	1.1014	1270.41107	1270.42323	1	1.0805	1.125	1270.41653	1.11E+03	2.70E+03	1.93E+00	0.375	3	0	0.787	4.15	0.00528	0.0062	0																	4.23E-02	1.0979	1270.41107	1270.41737	0.0251	1.0823	1.1212	DETECTED	1270.41383	1.11E+03	2.58E+03	1.334	1.167	1.93E+00
395	3.62E-01	1.1016	759.65971	759.67127	1	1.0305	1.132	759.66269	1.01E+03	1.16E+04	9.90E+00	1	8	0	0.942	1.25	0.00095	0.0132	0																	3.53E-01	1.0979	759.66195	759.66575	0.038	1.0434	1.1268	DETECTED	759.66304	1.05E+03	9.91E+03	0.5388	0.7499	8.90E+00
396	9.49E-02	1.102	129.06229	129.06713	1	1.032	1.1209	129.06562	1.06E+03	4.03E+03	2.50E+00	0.25	2	0	0.786	2.82	0.00036	0.0083	0																								UNKNOWN
397	8.07E-02	1.1023	127.07019	127.07455		1.0431	1.1209	127.0728	1.19E+03	3.60E+03	2.06E+00	0.125	1	0	1	0	0	0	0																								UNKNOWN
398	1.11E-01	1.1023	213.13365	213.13814	1	1.0302	1.1246	213.13531	1.23E+03	4.21E+03	2.05E+00	0.125	1	0	1	0	0	0	0																								UNKNOWN
400	2.58E-02	1.1023	1269.38184	1269.38685	1	1.0879	1.1212	1269.38487	1.01E+03	1.73E+03	1.29E+00	0.125	1	0	1	0	0	0	0																	2.58E-02	1.1023	1269.38184	1269.38685	0.0385	1.0879	1.1212	DETECTED	1269.38487	1.01E+03	1.73E+03	0.999	0.9995	1.29E+00
401	4.52E-02	1.1026	144.1006	144.10316	1	1.0635	1.1191	144.10178	1.06E+03	1.89E+03	1.16E+00	0.125	1	0	1	0	0	0	0																								UNKNOWN
402	3.93E-02	1.1028	1272.39192	1272.41704	1	1.0805	1.1212	1272.40619	1.00E+03	2.48E+03	1.85E+00	0.5	4	0	0.763	3.44	0.00438	0.0017	0																	3.93E-02	1.1023	1272.39192	1272.40952	0.0269	1.0879	1.1212	DETECTED	1272.40383	1.42E+03	2.48E+03	0.999	0.9995	1.85E+00
403	2.12E-02	1.1031	183.10961	183.11177		1.0868	1.1202	183.11075	1.07E+03	1.96E+03	1.08E+00	0.125	1	0	1	0	0	0	0																								UNKNOWN
404	4.22E-01	1.1034	757.66061	757.67103	1	1.0394	1.1323	757.66562	1.17E+03	1.43E+04	1.07E+01	1	8	0	0.936	2	0.00151	0	0																	4.10E-01	1.1034	757.66061	757.66865	0.0382	1.049	1.1323	DETECTED	757.66518	1.49E+03	1.20E+04	0.4444	0.7499	1.04E+01
405	7.43E-02	1.1035	432.27712	432.2819		1.0288	1.1265	432.28033	1.06E+03	6.09E+03	1.68E+00	0.5	4	0	0.967	0.49	0.00021	0.0229	0																	1.39E-02	1.0888	432.27914	432.28146	0.0268	1.0712	1.1046	DETECTED	432.28028	1.15E+03	2.04E+03	1.001	1.0005	6.37E-01
406	1.69E-01	1.1037	753.66762	753.67749	1	1.0472	1.1305	753.67233	1.01E+03	7.54E+03	6.16E+00	1	8	0	0.911	2.12	0.0016	0.0052	0																	1.65E-01	1.1023	753.66892	753.67749	0.057	1.0601	1.1268	DETECTED	753.6724	1.33E+03	6.22E+03	0.4996	0.7498	4.86E+00
407	2.64E-01	1.1037	760.62085	760.62595	1	1.0455	1.132	760.62427	1.15E+03	1.15E+04	7.50E+00	0.375	3	0	0.958	0.72	0.00055	0.0038	0																								UNKNOWN
408	7.80E-02	1.1038	763.6459	763.66131	1	1.0653	1.1265	763.6537	1.09E+03	3.50E+03	2.50E+00	0.625	5	0	0.92	1.47	0.00113	0.0038	0																	7.80E-02	1.1058	763.64897	763.65596	0.0365	1.0768	1.1212	DETECTED	763.65303	1.41E+03	2.88E+03	0.3333	0.6667	2.50E+00
409	4.19E-02	1.1041	746.71655	746.72432	1	1.0694	1.1138	746.72165	1.06E+03	1.97E+03	1.46E+00	0.125	1	0	1	0	0	0	0																								UNKNOWN
410	1.35E+00	1.1043	114.0633	114.06667	1	0.9931	1.1302	114.06617	1.33E+03	3.53E+04	2.09E+01	0.375	3	0	0.95	0.76	0.00009	0.0056	0																								UNKNOWN
411	2.83E-01	1.1043	132.09959	132.10204		1.0079	1.1265	132.10108	1.25E+03	8.36E+03	5.10E+00	0.375	3	0	0.991	0.13	0.00002	0.0056	0																								UNKNOWN
412	3.18E-01	1.1043	132.07409	132.07748	1	0.9986	1.1265	132.0763	1.10E+03	9.47E+03	5.39E+00	0.375	3	0	0.957	0.65	0.00009	0.0056	0																								UNKNOWN
413	5.86E-02	1.1042	1271.37117	1271.38891	1	1.0764	1.125	1271.38132	1.08E+03	3.05E+03	2.19E+00	0.5	4	0	0.914	1.67	0.00213	0.0056	0																	5.34E-02	1.1023	1271.37701	1271.38891	0.0328	1.0823	1.1212	DETECTED	1271.38219	1.46E+03	2.94E+03	0.7496	0.8748	2.19E+00
414	4.86E-02	1.1043	1292.2132	1292.23759	1	1.0805	1.1268	1292.22709	1.03E+03	2.46E+03	1.81E+00	0.625	5	0	0.714	5.79	0.00748	0.0056	0																	4.47E-02	1.1023	1292.22017	1292.2366	0.0337	1.0823	1.1268	DETECTED	1292.22889	1.03E+03	2.11E+03	0.9993	0.9996	1.57E+00
415	1.75E-01	1.1044	766.60212	766.61807	1	1.0579	1.1313	766.61364	1.05E+03	6.18E+03	5.28E+00	1	8	0	0.92	1.64	0.00126	0.017	0																	1.75E-01	1.1023	766.60267	766.6162	0.0393	1.0601	1.1268	DETECTED	766.61407	1.36E+03	6.18E+03	0.4996	0.7498	5.28E+00
416	4.66E-02	1.1046	1266.41868	1266.43336	1	1.0805	1.1212	1266.42581	1.14E+03	2.98E+03	2.11E+00	0.625	5	0	0.936	1.27	0.00161	0.0056	0																	3.81E-02	1.1023	1266.4238	1266.43336	0.0351	1.0823	1.1212	DETECTED	1266.42658	1.14E+03	1.92E+03	0.7496	0.8748	1.44E+00
417	8.07E-01	1.1048	164.09	164.09297	1	0.986	1.1313	164.09174	1.04E+03	2.30E+04	1.29E+01	1	8	0	0.951	1.46	0.00024	0	0																	6.85E-01	1.1048	164.09097	164.09254	0.077	0.9879	1.1268	DETECTED	164.09174	1.04E+03	1.62E+04	0.1458	0.5708	1.01E+01
418	2.06E-01	1.1048	761.64934	761.66174	1	1.049	1.1268	761.65947	1.09E+03	6.74E+03	5.95E+00	0.25	2	0	0.975	0.31	0.00024	0.005	0																	2.06E-01	1.1023	761.64934	761.66087	0.0326	1.049	1.1268	DETECTED	761.65935	1.09E+03	6.74E+03	0.3144	0.6999	5.95E+00
419	4.30E-02	1.1055	1282.31136	1282.33538	1	1.0857	1.1257	1282.31792	1.01E+03	2.64E+03	1.87E+00	0.375	3	0	0.863	2.73	0.00349	0.0053	0																								UNKNOWN
420	1.21E-01	1.1056	768.53266	768.55296	1	1.0566	1.1268	768.54075	1.03E+03	5.39E+03	4.57E+00	0.5	4	0	0.856	2.89	0.00222	0.0053	0																	1.21E-01	1.1058	768.53823	768.54925	0.0291	1.0712	1.1268	DETECTED	768.5415	1.16E+03	5.39E+03	0.4284	0.7142	4.57E+00
421	1.46E-01	1.1057	763.57944	763.58757	1	1.0638	1.1323	763.58299	1.01E+03	5.52E+03	4.99E+00	0.625	5	0	0.948	1.18	0.0009	0.0056	0																	1.39E-01	1.1058	763.58014	763.58684	0.0322	1.0712	1.1323	DETECTED	763.58272	1.07E+03	4.97E+03	0.5715	0.7858	4.33E+00
423	2.94E-02	1.1058	146.11558	146.11746	1	1.0879	1.1268	146.11664	1.01E+03	2.11E+03	1.32E+00	0.125	1	0	1	0	0	0	0																	2.94E-02	1.1058	146.11558	146.11746	0.0197	1.0879	1.1268	DETECTED	146.11664	1.01E+03	2.11E+03	0.7496	0.8748	1.32E+00
424	2.81E-02	1.1058	152.10079	152.10672		1.082	1.1209	152.10396	1.04E+03	2.03E+03	1.15E+00	0.125	1	0	1	0	0	0	0																								UNKNOWN
425	8.78E-02	1.1058	256.1747	256.17997		1.0323	1.1268	256.17658	1.03E+03	3.00E+03	1.78E+00	0.125	1	4	1	0	0	0	0																	8.78E-02	1.1058	256.1747	256.17997	0.0258	1.0323	1.1268	DETECTED	256.17658	1.03E+03	3.00E+03	0.2142	0.6071	1.78E+00
426	6.26E-02	1.1057	1276.32885	1276.34992	1	1.0733	1.1257	1276.33729	1.04E+03	3.36E+03	2.48E+00	1	8	0	0.863	3.91	0.005	0.009	0																	5.81E-02	1.1058	1276.33723	1276.34992	0.0344	1.0768	1.1212	DETECTED	1276.34035	1.30E+03	2.76E+03	0.3333	0.6667	2.06E+00
427	4.63E-02	1.1058	576.63194	576.6453	1	1.0934	1.1379	576.63818	1.20E+03	1.99E+03	1.50E+00	0.125	1	0	1	0	0	0	0																	4.63E-02	1.1058	576.63194	576.6453	0.0385	1.0934	1.1379	DETECTED	576.63818	1.20E+03	1.99E+03	1.667	1.3335	1.50E+00
428	7.26E-02	1.1057	1278.32743	1278.3497	1	1.0733	1.1265	1278.3324	1.05E+03	3.96E+03	3.05E+00	0.625	5	0	0.906	2.83	0.00361	0.0056	0																								UNKNOWN
429	1.69E-01	1.1058	758.62091	758.63372	1	1.0542	1.1344	758.62745	1.01E+03	5.95E+03	5.23E+00	1	8	0	0.933	2.13	0.00161	0.014	0																	1.69E-01	1.1058	758.62316	758.63301	0.0332	1.0656	1.1268	DETECTED	758.62686	1.63E+03	5.18E+03	0.3748	0.6874	4.58E+00
430	1.70E-01	1.106	153.06313	153.06784	1	0.9931	1.132	153.06549	1.02E+03	4.43E+03	2.50E+00	0.25	2	0	0.854	1.95	0.0003	0.0004	0																								UNKNOWN
431	3.14E-01	1.1059	764.60017	764.62566	1	1.036	1.132	764.61771	1.05E+03	1.13E+04	8.48E+00	1	8	0	0.921	2.19	0.00167	0.0092	0																	3.14E-01	1.1058	764.61548	764.6211	0.0424	1.049	1.1268	DETECTED	764.61793	1.13E+03	9.80E+03	0.2934	0.6363	8.48E+00
432	7.31E-02	1.106	768.60367	768.61203	1	1.0727	1.1228	768.60726	1.04E+03	3.15E+03	2.67E+00	0.25	2	0	0.93	0.93	0.00071	0.0004	0																	6.68E-02	1.1058	768.60367	768.61106	0.0323	1.0768	1.1212	DETECTED	768.6069	1.24E+03	3.15E+03	0.3333	0.6667	2.67E+00
433	6.83E-02	1.1062	133.0838	133.08719		1.0579	1.1191	133.08587	1.23E+03	3.86E+03	2.39E+00	0.125	1	0	1	0	0	0	0																								UNKNOWN
434	3.60E-02	1.1061	483.69869	483.70173	1	1.0789	1.1122	483.70055	1.00E+03	1.79E+03	1.83E+00	0.125	1	0	1	0	0	0	0																								UNKNOWN
435	3.98E-01	1.1062	762.61819	762.62758	1	1.032	1.1323	762.62131	1.11E+03	1.50E+04	1.04E+01	1	8	0	0.947	1.19	0.00091	0.009	0																	3.98E-01	1.1058	762.61883	762.62416	0.0341	1.0434	1.1323	DETECTED	762.62165	1.45E+03	1.07E+04	0.2781	0.6667	9.39E+00
436	3.80E-02	1.1061	1274.33304	1274.34835	1	1.0844	1.1191	1274.33993	1.20E+03	2.82E+03	2.15E+00	0.25	2	0	0.896	1.39	0.00177	0	0																								UNKNOWN
437	6.99E-02	1.1062	1273.37259	1273.38374	1	1.0709	1.1257	1273.37726	1.02E+03	3.63E+03	2.80E+00	0.75	6	0	0.948	1.17	0.00148	0.009	0																	6.16E-02	1.1023	1273.37283	1273.37954	0.0274	1.0712	1.1212	DETECTED	1273.37675	1.03E+03	2.88E+03	0.4997	0.7499	2.15E+00
438	7.33E-02	1.1063	1275.36577	1275.37966	1	1.0709	1.125	1275.373	1.00E+03	3.62E+03	2.77E+00	0.75	6	0	0.937	1.59	0.00203	0.0021	0																	4.22E-02	1.1058	1275.37195	1275.37514	0.0447	1.0879	1.1212	DETECTED	1275.37364	1.48E+03	2.68E+03	0.5	0.75	2.00E+00
439	6.01E-02	1.1064	1268.41039	1268.42596	1	1.0746	1.1257	1268.42097	1.01E+03	3.43E+03	2.43E+00	0.875	7	0	0.873	2.69	0.00341	0.009	0																	4.60E-02	1.1058	1268.41627	1268.4237	0.0242	1.0823	1.1212	DETECTED	1268.42049	1.28E+03	2.54E+03	0.4001	0.7001	1.90E+00
440	6.75E-01	1.1065	88.07459	88.07829		0.8838	1.1416	88.07565	1.01E+03	1.64E+04	9.95E+00	0.875	7	10	0.97	0.96	0.00008	0.009	0																	5.29E-01	1.1023	88.07497	88.07635	0.1074	0.9601	1.1268	DETECTED	88.0756	1.25E+03	1.07E+04	0.1796	0.5769	6.84E+00
441	5.05E-02	1.1065	778.5113	778.52385	1	1.0805	1.1305	778.51919	1.08E+03	2.83E+03	2.05E+00	0.375	3	0	0.901	1.67	0.0013	0.0087	0																								UNKNOWN
442	3.62E-02	1.1066	171.14488	171.15054	1	1.0764	1.1233	171.14865	1.03E+03	2.48E+03	1.39E+00	0.375	3	0	0.735	4.96	0.00085	0.009	0																								UNKNOWN
443	2.44E+00	1.1066	150.11143	150.11312	1	0.9931	1.132	150.1125	1.10E+03	9.26E+04	5.24E+01	0.375	3	0	0.972	0.48	0.00007	0.0021	0																								UNKNOWN
444	6.74E-02	1.1066	1280.32405	1280.34702	1	1.0768	1.1268	1280.32899	1.03E+03	3.74E+03	2.88E+00	0.375	3	0	0.863	2.42	0.0031	0.0088	0																	6.36E-02	1.1058	1280.32405	1280.34702	0.0291	1.0768	1.1268	DETECTED	1280.32936	1.03E+03	2.96E+03	0.4997	0.7499	2.21E+00
445	3.01E+00	1.1067	106.08365	106.08849	1	0.9875	1.2695	106.08618	1.01E+03	7.69E+04	4.76E+01	1	8	6	0.944	1.4	0.00015	0.009	0																	2.18E+00	1.1058	106.08365	106.08742	0.0586	0.9934	1.199	DETECTED	106.08618	1.01E+03	5.43E+04	0.1562	0.7605	3.45E+01
446	6.55E-02	1.1066	1281.28291	1281.30032	1	1.0749	1.1268	1281.29372	1.06E+03	3.33E+03	2.38E+00	0.75	6	0	0.927	1.53	0.00196	0.009	0																	6.17E-02	1.1058	1281.29305	1281.29855	0.0268	1.0768	1.1268	DETECTED	1281.29488	1.13E+03	2.89E+03	0.4997	0.7499	2.16E+00
447	7.90E-02	1.1066	1285.27487	1285.29375	1	1.0653	1.1268	1285.283	1.01E+03	3.63E+03	2.79E+00	1	8	0	0.855	3.6	0.00463	0.0088	0																	6.63E-02	1.1096	1285.28024	1285.29188	0.0488	1.0712	1.1268	DETECTED	1285.28398	1.07E+03	2.62E+03	0.2496	0.6248	1.95E+00
448	1.52E-01	1.1068	771.56633	771.58001	1	1.0598	1.132	771.57003	1.01E+03	6.51E+03	4.63E+00	1	8	0	0.895	2.73	0.00211	0.0092	0																	1.52E-01	1.1058	771.56732	771.57901	0.0402	1.0656	1.1268	DETECTED	771.5695	1.55E+03	5.07E+03	0.3748	0.6874	4.24E+00
449	8.04E-02	1.1068	520.33167	520.34068	1	1.0542	1.1265	520.33273	1.15E+03	3.97E+03	2.36E+00	0.25	2	0	0.941	0.78	0.00041	0.0021	0																								UNKNOWN
450	2.36E-01	1.1068	769.56463	769.58221	1	1.0635	1.1358	769.57287	1.02E+03	8.83E+03	7.45E+00	0.25	2	0	0.977	0.28	0.00021	0.009	0																	2.36E-01	1.1023	769.56463	769.57439	0.0351	1.0768	1.1323	DETECTED	769.57277	1.52E+03	8.83E+03	0.8535	0.9997	7.45E+00
451	7.86E-02	1.1068	1288.23549	1288.25898	1	1.0694	1.1313	1288.24317	1.02E+03	3.92E+03	2.89E+00	1	8	0	0.864	2.73	0.00352	0.0101	0																	7.14E-02	1.1058	1288.23654	1288.24696	0.0408	1.0712	1.1268	DETECTED	1288.24232	1.13E+03	2.67E+03	0.4284	0.7142	1.99E+00
452	5.22E-02	1.107	208.1508	208.15586	1	1.059	1.1268	208.15396	1.05E+03	2.76E+03	1.50E+00	0.625	5	0	0.796	5.64	0.00117	0.0102	0																	4.59E-02	1.1023	208.15246	208.15522	0.0413	1.0712	1.1268	DETECTED	208.15401	1.05E+03	2.02E+03	0.6662	0.8331	1.24E+00
453	1.94E-01	1.107	204.12132	204.12415	1	1.0023	1.1246	204.12318	1.06E+03	5.06E+03	3.03E+00	0.25	2	0	0.949	0.67	0.00014	0.0017	0																								UNKNOWN
454	4.55E-02	1.107	1277.35294	1277.36834	1	1.0789	1.1194	1277.36441	1.05E+03	2.59E+03	1.98E+00	0.25	2	0	0.977	0.3	0.00038	0.0017	0																								UNKNOWN
455	3.09E-01	1.1071	765.57353	765.58471	1	1.032	1.1357	765.57955	1.00E+03	1.09E+04	9.23E+00	1	8	0	0.957	0.83	0.00063	0.009	0																	3.01E-01	1.1058	765.57481	765.58471	0.0331	1.0434	1.1323	DETECTED	765.57979	1.06E+03	9.63E+03	0.3543	0.6667	8.28E+00
456	4.04E-01	1.1074	90.09022	90.09212	1	1.0098	1.1313	90.09125	1.10E+03	1.39E+04	8.48E+00	1	8	0	0.914	1.86	0.00017	0.009	0																	4.04E-01	1.1058	90.09069	90.09167	0.0723	1.0379	1.1268	DETECTED	90.09121	1.39E+03	1.33E+04	0.2345	0.6153	8.48E+00
457	2.01E-01	1.1074	151.11082	151.11543		1.04	1.1265	151.1137	1.61E+03	1.03E+04	5.84E+00	0.375	3	0	0.791	3.44	0.00052	0.0109	0																								UNKNOWN
458	5.35E-02	1.1073	1287.26541	1287.28337	1	1.0746	1.125	1287.27411	1.02E+03	2.66E+03	2.05E+00	0.375	3	0	0.866	2.04	0.00263	0.0088	0																								UNKNOWN
459	2.95E-01	1.1076	300.19897	300.20525	1	0.9986	1.1289	300.20176	1.07E+03	1.29E+04	6.53E+00	0.75	6	2	0.889	3.23	0.00097	0.0082	0	Hexaethylene glycol: [M+NH4]+: 0.923	Hexaethylene glycol	0.923	C12H26O7	[M+NH4]+	C(COCCOCCOCCOCCOCCO)O	300.20168	0.26	0.00008	282.16785	1.133	0.753	Annotated via MS2 searching of PIM MDAsEVs Samples in MSDIAL	MDAsEVs_PIM_MS2_Matched_d.csv	-0.0254	0.0225								UNKNOWN
461	2.37E-01	1.1078	344.22303	344.2299	1	0.9931	1.1376	344.22794	1.02E+03	9.56E+03	4.80E+00	0.5	4	0	0.94	1.28	0.00044	0.0059	0																	7.09E-02	1.1058	344.22303	344.22981	0.0701	1.0434	1.1268	DETECTED	344.22797	1.06E+03	2.87E+03	0.2499	0.6249	1.52E+00
462	4.69E-02	1.1077	1302.1306	1302.15082	1	1.0857	1.1268	1302.14168	1.01E+03	2.73E+03	2.10E+00	0.625	5	0	0.84	2.98	0.00388	0.0122	0																	3.89E-02	1.1096	1302.14081	1302.14832	0.0256	1.0934	1.1268	DETECTED	1302.14336	1.40E+03	2.36E+03	0.4993	0.7496	1.76E+00
463	2.30E-02	1.1079	142.89975	142.9004	1	1.09	1.1233	142.9	1.01E+03	2.05E+03	1.25E+00	0.125	1	0	1	0	0	0	0																								UNKNOWN
464	3.76E-02	1.1079	157.09714	157.10166		1.0844	1.1233	157.09894	1.43E+03	2.56E+03	1.55E+00	0.125	1	0	1	0	0	0	0																								UNKNOWN
465	8.80E-02	1.1078	1283.28065	1283.29508	1	1.069	1.1265	1283.28702	1.03E+03	4.22E+03	3.25E+00	0.875	7	0	0.898	2.32	0.00298	0.0056	0																								UNKNOWN
466	4.74E-02	1.1079	564.35522	564.36161		1.0733	1.1233	564.35932	1.04E+03	2.02E+03	1.42E+00	0.125	1	0	1	0	0	0	0																								UNKNOWN
467	4.69E-02	1.1079	1265.45312	1265.46315	1	1.0749	1.1194	1265.45987	1.24E+03	2.27E+03	1.61E+00	0.125	1	0	1	0	0	0	0																								UNKNOWN
468	3.50E-01	1.108	767.57162	767.58575	1	1.0468	1.1376	767.57635	1.05E+03	1.26E+04	1.01E+01	1	8	0	0.953	1.19	0.00091	0.0056	0																	3.22E-01	1.1058	767.57226	767.58566	0.0427	1.0545	1.1323	DETECTED	767.57617	1.65E+03	9.65E+03	0.2874	0.7	8.22E+00
469	6.07E-02	1.1079	1286.2393	1286.25855	1	1.0783	1.1268	1286.24865	1.14E+03	3.20E+03	2.46E+00	0.875	7	0	0.876	2.56	0.00329	0.0119	0																	5.28E-02	1.1058	1286.24389	1286.25459	0.0192	1.0823	1.1268	DETECTED	1286.24847	1.22E+03	3.00E+03	0.5999	0.7999	2.24E+00
470	4.60E-01	1.1081	140.90176	140.90634	1	1.0153	1.2289	140.90345	1.03E+03	1.03E+04	6.35E+00	1	8	0	0.955	1.33	0.00019	0.019	0																	4.24E-01	1.1096	140.90185	140.90495	0.042	1.0434	1.2157	DETECTED	140.90346	1.09E+03	1.01E+04	1.7082	1.1921	6.35E+00
471	7.24E-02	1.108	1293.19048	1293.21546	1	1.0746	1.1313	1293.19787	1.11E+03	3.70E+03	2.62E+00	0.875	7	0	0.884	3.46	0.00448	0.0076	0																	6.74E-02	1.1058	1293.19356	1293.20245	0.024	1.0768	1.1268	DETECTED	1293.19795	1.24E+03	3.32E+03	0.4997	0.7499	2.48E+00
472	5.51E-02	1.1081	1297.16698	1297.19801	1	1.0764	1.1268	1297.18472	1.01E+03	2.93E+03	2.23E+00	0.75	6	0	0.918	2.24	0.00291	0.0059	0																	4.78E-02	1.1058	1297.177	1297.19801	0.0212	1.0823	1.1268	DETECTED	1297.18446	1.01E+03	2.70E+03	0.5999	0.7999	2.01E+00
473	7.57E-02	1.1081	1295.18625	1295.20057	1	1.0653	1.1268	1295.19364	1.05E+03	3.49E+03	2.47E+00	0.75	6	0	0.9	2.12	0.00275	0.009	0																	6.33E-02	1.1096	1295.18625	1295.19627	0.0429	1.0768	1.1268	DETECTED	1295.19254	1.15E+03	3.23E+03	0.2852	0.6426	2.41E+00
474	6.90E-01	1.1082	138.90522	138.90891	1	1.0227	1.2313	138.90635	1.08E+03	1.55E+04	1.00E+01	1	8	0	0.95	1.27	0.00018	0	0																	6.71E-01	1.1082	138.90576	138.90806	0.0481	1.0323	1.2213	DETECTED	138.90638	1.13E+03	1.49E+04	1.2068	1.1207	9.36E+00
475	1.83E-01	1.1083	89.05884	89.06171		1.0138	1.1265	89.05987	1.02E+03	6.70E+03	3.87E+00	0.875	7	0	0.804	3.87	0.00034	0.0119	0																	1.46E-01	1.1058	89.05884	89.06063	0.0409	1.0267	1.1212	DETECTED	89.05998	1.30E+03	5.87E+03	0.1333	0.5667	3.75E+00
476	2.37E-01	1.1085	181.02485	181.03107		1.0138	1.1268	181.02642	1.04E+03	7.56E+03	4.81E+00	1	8	0	0.912	2.38	0.00043	0.0059	0																	2.37E-01	1.1058	181.02522	181.02848	0.0675	1.0156	1.1268	DETECTED	181.02626	1.04E+03	6.07E+03	0.1806	0.5882	3.76E+00
477	1.70E-01	1.1085	256.17235	256.17921	1	1.0082	1.1265	256.17561	1.02E+03	6.29E+03	3.65E+00	0.625	5	1	0.884	2.54	0.00065	0.0122	0																								UNKNOWN
479	4.32E-02	1.1087	783.46955	783.48248	1	1.09	1.132	783.47741	1.02E+03	2.70E+03	2.00E+00	0.5	4	0	0.743	4.69	0.00367	0.0059	0																								UNKNOWN
480	1.85E-01	1.1088	200.85701	200.86148	1	1.0542	1.1567	200.85919	1.01E+03	7.36E+03	4.25E+00	1	8	0	0.942	1.62	0.00033	0.0142	0																	1.85E-01	1.1023	200.85822	200.86089	0.0417	1.0601	1.149	DETECTED	200.85924	1.17E+03	6.93E+03	0.9393	0.9998	4.25E+00
481	6.57E-02	1.1087	1290.23079	1290.25258	1	1.0749	1.1268	1290.23864	1.03E+03	3.46E+03	2.64E+00	0.875	7	0	0.933	1.58	0.00203	0.0088	0																	6.34E-02	1.1096	1290.23321	1290.24472	0.0504	1.0823	1.1268	DETECTED	1290.23827	1.49E+03	2.87E+03	0.3328	0.6664	2.14E+00
482	2.79E-01	1.1089	770.53065	770.55988	1	1.0379	1.1323	770.53697	1.04E+03	9.56E+03	7.64E+00	0.75	6	0	0.887	2.42	0.00186	0.0056	0																	2.79E-01	1.1058	770.53102	770.55988	0.0302	1.0379	1.1323	DETECTED	770.53768	1.04E+03	9.09E+03	0.3221	0.6539	7.64E+00
483	6.65E-02	1.1088	1291.1953	1291.21193	1	1.0746	1.1268	1291.20435	1.05E+03	3.75E+03	2.88E+00	0.875	7	0	0.794	4.04	0.00521	0.0087	0																	5.79E-02	1.1058	1291.20195	1291.20881	0.0272	1.0768	1.1268	DETECTED	1291.20615	1.05E+03	2.78E+03	0.4997	0.7499	2.07E+00
484	7.37E-02	1.1088	1303.09764	1303.11974	1	1.069	1.1313	1303.11046	1.01E+03	3.52E+03	2.70E+00	1	8	0	0.871	4.81	0.00626	0.0087	0																	5.28E-02	1.1096	1303.10256	1303.10873	0.028	1.0879	1.1268	DETECTED	1303.10711	1.28E+03	3.23E+03	0.3993	0.6996	2.41E+00
485	8.19E-02	1.1089	1298.14542	1298.1722	1	1.0712	1.1323	1298.15536	1.01E+03	3.87E+03	2.90E+00	1	8	0	0.881	2.46	0.00319	0.0122	0																	7.43E-02	1.1096	1298.15256	1298.17123	0.0295	1.0712	1.1323	DETECTED	1298.15659	1.01E+03	3.10E+03	0.3748	0.6874	2.31E+00
486	1.23E-01	1.1092	776.52032	776.53668	1	1.0678	1.132	776.52629	1.03E+03	5.69E+03	3.78E+00	0.5	4	0	0.879	2.51	0.00195	0.0059	0																								UNKNOWN
487	1.48E-01	1.1093	370.73849	370.74399	1	1.0566	1.1543	370.74096	1.02E+03	8.87E+03	4.36E+00	1	8	0	0.964	0.81	0.0003	0.0066	0																	1.48E-01	1.1096	370.73943	370.74311	0.0245	1.0601	1.149	DETECTED	370.74082	1.02E+03	8.87E+03	0.6862	0.7998	4.36E+00
488	7.38E-02	1.1093	773.55205	773.57091	1	1.0712	1.1313	773.56473	1.04E+03	2.72E+03	2.19E+00	0.625	5	0	0.887	2.72	0.0021	0.0149	0																	7.38E-02	1.1096	773.56076	773.56859	0.039	1.0712	1.1268	DETECTED	773.56468	1.14E+03	2.63E+03	0.2496	0.6248	2.19E+00
489	4.60E-02	1.1093	1307.08712	1307.11244	1	1.082	1.1323	1307.10176	1.01E+03	2.41E+03	1.80E+00	0.5	4	0	0.894	2.11	0.00276	0.0073	0																	3.21E-02	1.1096	1307.10158	1307.11067	0.0166	1.099	1.1323	DETECTED	1307.10359	1.05E+03	2.41E+03	0.999	0.9995	1.80E+00
491	2.20E-01	1.1096	775.48377	775.49733	1	1.0527	1.1379	775.49022	1.07E+03	8.96E+03	6.54E+00	1	8	0	0.956	1.28	0.00099	0.0087	0																	2.20E-01	1.1058	775.48544	775.49572	0.0269	1.0545	1.1379	DETECTED	775.48991	1.08E+03	7.92E+03	0.6508	0.7499	6.54E+00
492	4.67E-02	1.1096	258.86157	258.86526	1	1.0768	1.1323	258.86372	1.07E+03	2.40E+03	1.42E+00	0.125	1	0	1	0	0	0	0																	4.67E-02	1.1096	258.86157	258.86526	0.0374	1.0768	1.1323	DETECTED	258.86372	1.07E+03	2.40E+03	0.4283	0.7141	1.42E+00
493	1.19E-01	1.1096	282.8499	282.86023		1.099	1.1657	282.85644	2.12E+03	5.20E+03	3.00E+00	0.125	1	0	1	0	0	0	0																	1.19E-01	1.1096	282.8499	282.86023	0.0528	1.099	1.1657	DETECTED	282.85644	2.12E+03	5.20E+03	2.998	1.999	3.00E+00
494	3.55E-01	1.1097	779.46715	779.48887	1	1.0542	1.2268	779.4819	1.05E+03	9.16E+03	6.15E+00	1	8	0	0.79	6.17	0.00481	0.0087	0																	3.55E-01	1.1096	779.46715	779.48714	0.0688	1.0545	1.2268	DETECTED	779.47951	1.07E+03	7.22E+03	2.7504	1.4088	5.90E+00
495	4.10E-01	1.1098	316.77366	316.78063	1	1.0412	1.2011	316.77658	1.02E+03	1.88E+04	1.02E+01	1	8	1	0.955	1.11	0.00035	0.0087	0																	3.70E-01	1.1058	316.77586	316.77816	0.0378	1.0545	1.1601	DETECTED	316.77645	1.14E+03	1.60E+04	0.9146	0.8646	8.86E+00
496	1.44E+00	1.1099	188.12529	188.13077	1	1.0045	1.6159	188.12801	1.06E+03	2.68E+04	1.65E+01	1	8	0	0.922	2.19	0.00041	0.0073	0																	1.44E+00	1.1096	188.12625	188.1303	0.0373	1.0045	1.6159	DETECTED	188.12802	1.12E+03	2.68E+04	2.3223	2.7085	1.65E+01
497	7.30E-02	1.1098	1296.14528	1296.16826	1	1.0746	1.1289	1296.15975	1.05E+03	3.41E+03	2.54E+00	0.75	6	0	0.843	3.06	0.00396	0.0087	0																	5.72E-02	1.1096	1296.15067	1296.16407	0.0201	1.0823	1.1268	DETECTED	1296.15957	1.09E+03	3.41E+03	0.3328	0.6664	2.54E+00
498	2.95E-01	1.1099	772.52798	772.54126	1	1.0434	1.1305	772.53286	1.05E+03	1.10E+04	8.38E+00	0.5	4	0	0.947	1	0.00077	0.0056	0																	2.82E-01	1.1058	772.52798	772.53842	0.033	1.0434	1.1268	DETECTED	772.53268	1.08E+03	9.46E+03	0.2641	0.6249	7.89E+00
499	5.52E-02	1.1098	1306.06703	1306.08704	1	1.0805	1.1323	1306.07362	1.00E+03	2.94E+03	2.18E+00	0.5	4	0	0.852	2.83	0.0037	0.004	0																	5.52E-02	1.1096	1306.06703	1306.08704	0.0275	1.0823	1.1323	DETECTED	1306.07619	1.00E+03	2.60E+03	0.4998	0.7499	1.94E+00
500	1.08E-01	1.11	781.4745	781.48565	1	1.069	1.1361	781.4806	1.05E+03	4.84E+03	3.64E+00	1	8	0	0.93	1.9	0.00149	0.0087	0																	9.82E-02	1.1058	781.4772	781.48397	0.0268	1.0768	1.1323	DETECTED	781.48108	1.18E+03	3.66E+03	0.6667	0.8333	2.97E+00
501	1.22E-01	1.1102	318.77126	318.77554	1	1.0622	1.1456	318.7734	1.05E+03	7.09E+03	3.49E+00	1	8	0	0.908	1.47	0.00047	0.0114	0																	1.06E-01	1.1096	318.77213	318.77496	0.0578	1.0712	1.1435	DETECTED	318.77323	1.38E+03	4.60E+03	0.6248	0.8124	2.55E+00
502	5.95E-02	1.1102	1301.10427	1301.13189	1	1.0802	1.1305	1301.11772	1.03E+03	2.88E+03	2.10E+00	0.5	4	0	0.71	4.23	0.0055	0.0066	0																								UNKNOWN
503	1.36E-01	1.1103	388.25087	388.25686	1	1.0135	1.1289	388.25439	1.05E+03	7.28E+03	3.14E+00	0.25	2	0	0.995	0.04	0.00002	0.0083	0																								UNKNOWN
504	1.38E-01	1.1103	476.30162	476.31025	1	1.0468	1.1246	476.30704	1.15E+03	5.00E+03	3.91E+00	0.25	2	0	0.963	0.47	0.00022	0.0083	0																								UNKNOWN
505	1.05E-01	1.1106	773.48784	773.49784	1	1.0709	1.1344	773.4932	1.00E+03	4.98E+03	3.91E+00	1	8	0	0.92	2.11	0.00163	0.0115	0																	1.02E-01	1.1058	773.49242	773.49544	0.0274	1.0823	1.1323	DETECTED	773.49381	1.14E+03	4.70E+03	0.8002	0.9001	3.91E+00
506	6.22E-02	1.1107	1305.09481	1305.11428	1	1.0764	1.1313	1305.10573	1.01E+03	3.41E+03	2.59E+00	0.75	6	0	0.939	1.59	0.00208	0.0111	0																	4.34E-02	1.1096	1305.10343	1305.10702	0.0214	1.0934	1.1268	DETECTED	1305.10583	1.18E+03	2.92E+03	0.4993	0.7496	2.17E+00
507	2.44E-01	1.1108	774.52528	774.54153	1	1.0472	1.1361	774.52936	1.04E+03	7.85E+03	6.41E+00	0.625	5	0	0.92	1.93	0.00149	0.0087	0																	2.44E-01	1.1058	774.52528	774.53832	0.0326	1.0545	1.1323	DETECTED	774.52897	1.11E+03	7.74E+03	0.4134	0.7	6.41E+00
508	2.55E-01	1.1109	777.48278	777.49679	1	1.0416	1.1379	777.48678	1.02E+03	1.14E+04	7.59E+00	1	8	1	0.956	0.99	0.00077	0.0114	0																	2.55E-01	1.1096	777.48278	777.48957	0.0453	1.049	1.1379	DETECTED	777.4864	1.06E+03	8.60E+03	0.2504	0.6665	7.06E+00
509	6.72E-01	1.111	198.85924	198.86647	1	1.0209	1.2122	198.86215	1.01E+03	2.12E+04	1.27E+01	1	8	0	0.956	1.04	0.00021	0	0																	6.23E-01	1.111	198.86085	198.86347	0.0497	1.0379	1.2046	DETECTED	198.86218	1.16E+03	1.87E+04	1.396	1.1472	1.15E+01
510	1.74E-02	1.111	378.72597	378.73115	1	1.1027	1.1361	378.72942	1.04E+03	1.78E+03	8.46E-01	0.125	1	0	1	0	0	0	0																								UNKNOWN
511	3.24E-02	1.111	1294.15242	1294.18413	1	1.0916	1.125	1294.16511	1.20E+03	2.41E+03	1.70E+00	0.125	1	0	1	0	0	0	0																								UNKNOWN
512	3.95E-02	1.1113	436.68505	436.69112	1	1.0861	1.1413	436.68805	1.06E+03	4.43E+03	1.46E+00	1	8	0	0.892	2.45	0.00107	0.0083	0																	3.62E-02	1.1096	436.68505	436.68945	0.0217	1.0879	1.1379	DETECTED	436.68817	1.07E+03	3.91E+03	0.7992	0.8996	1.36E+00
513	1.12E-01	1.1113	786.43231	786.44378	1	1.0653	1.1376	786.43704	1.00E+03	5.34E+03	4.03E+00	1	8	0	0.903	2.57	0.00202	0.0083	0																	1.04E-01	1.1096	786.43564	786.44215	0.0193	1.0768	1.1323	DETECTED	786.43773	1.27E+03	5.02E+03	0.4283	0.7141	4.03E+00
514	4.25E-02	1.1114	101.0738	101.07952		1.0579	1.1191	101.07732	1.04E+03	2.59E+03	1.30E+00	0.125	1	0	1	0	0	0	0																								UNKNOWN
515	5.24E-02	1.1113	1310.05616	1310.08009	1	1.0839	1.1313	1310.06629	1.09E+03	3.35E+03	2.37E+00	0.5	4	1	0.883	2.29	0.003	0.0104	0																								UNKNOWN
516	6.15E-02	1.1114	260.81333	260.81738	1	1.0789	1.1435	260.81493	1.01E+03	3.75E+03	1.98E+00	0.75	6	0	0.915	2.32	0.0006	0.0087	0																	5.91E-02	1.1058	260.81342	260.81645	0.0341	1.0823	1.1435	DETECTED	260.81487	1.02E+03	2.75E+03	1.2004	1.1002	1.62E+00
517	1.97E-02	1.1114	1284.24654	1284.27787	1	1.0857	1.1191	1284.26498	1.06E+03	1.74E+03	9.56E-01	0.125	1	0	1	0	0	0	0																								UNKNOWN
518	4.02E-02	1.1115	788.42799	788.43807	1	1.0931	1.1361	788.43334	1.01E+03	2.46E+03	1.72E+00	0.25	2	0	0.965	0.42	0.00033	0.0115	0																								UNKNOWN
519	3.04E-02	1.1115	1364.02232	1364.03585	1	1.0934	1.132	1364.02733	1.13E+03	2.24E+03	1.58E+00	0.25	2	0	0.794	2.74	0.00373	0.0038	0																	2.80E-02	1.1096	1364.02386	1364.03585	0.0237	1.0934	1.1268	DETECTED	1364.02919	1.13E+03	1.89E+03	0.4993	0.7496	1.40E+00
520	7.79E-02	1.1117	215.06843	215.07386		1.0579	1.1246	215.07114	1.12E+03	4.57E+03	2.72E+00	0.125	1	0	1	0	0	0	0																								UNKNOWN
521	4.22E-01	1.1117	312.78048	312.78583	1	1.0431	1.2011	312.78245	1.00E+03	1.78E+04	9.76E+00	1	8	0	0.943	1.43	0.00045	0	0																	3.58E-01	1.1117	312.78052	312.78579	0.0366	1.049	1.1657	DETECTED	312.78234	1.00E+03	1.56E+04	0.5743	2.0261	8.71E+00
522	4.54E-02	1.1117	836.40429	836.41721	1	1.1024	1.1357	836.40807	1.23E+03	2.27E+03	2.25E+00	0.125	1	0	1	0	0	0	0																								UNKNOWN
523	3.42E-02	1.1117	1279.28973	1279.30559	1	1.0912	1.1246	1279.29552	1.05E+03	2.34E+03	1.80E+00	0.125	1	0	1	0	0	0	0																								UNKNOWN
524	1.01E-01	1.1122	844.39136	844.41698	1	1.0844	1.1358	844.39976	1.09E+03	3.63E+03	4.40E+00	0.75	6	0	0.76	4.86	0.0041	0.0111	0																								UNKNOWN
525	6.84E-01	1.1124	196.86282	196.8698	1	1.0264	1.2178	196.86513	1.06E+03	2.16E+04	1.27E+01	1	8	0	0.919	1.52	0.0003	0	0																	6.56E-01	1.1124	196.86429	196.86714	0.0429	1.0379	1.2046	DETECTED	196.86503	1.19E+03	2.07E+04	1.164	1.0932	1.27E+01
526	6.77E-01	1.1124	314.77568	314.7829	1	1.032	1.2067	314.77952	1.00E+03	2.87E+04	1.53E+01	1	8	0	0.967	0.87	0.00027	0	0																	5.97E-01	1.1124	314.77748	314.7808	0.0343	1.0379	1.1601	DETECTED	314.77939	1.08E+03	2.73E+04	0.6442	0.8205	1.52E+01
527	6.90E-02	1.1123	1308.03938	1308.08128	1	1.0749	1.1394	1308.06768	1.00E+03	3.53E+03	2.68E+00	0.875	7	0	0.827	3.65	0.00477	0.0111	0																								UNKNOWN
528	2.52E-01	1.1124	782.43686	782.44778	1	1.0583	1.1435	782.44279	1.00E+03	1.26E+04	9.33E+00	1	8	0	0.939	1.04	0.00082	0.0056	0																	2.52E-01	1.1096	782.43741	782.44709	0.024	1.0601	1.1435	DETECTED	782.4425	1.00E+03	1.01E+04	0.4415	0.7443	8.15E+00
529	3.03E-02	1.1124	1310.05765	1310.06634	1	1.0969	1.1302	1310.06136	1.09E+03	2.81E+03	1.55E+00	0.125	1	3	1	0	0	0	0																								UNKNOWN
530	3.23E-02	1.1126	544.61451	544.61863	1	1.0912	1.132	544.61666	1.14E+03	2.26E+03	1.40E+00	0.25	2	0	0.937	0.83	0.00045	0.0017	0																								UNKNOWN
531	3.74E-02	1.1125	1312.05064	1312.0697	1	1.0894	1.1289	1312.06236	1.01E+03	2.69E+03	2.05E+00	0.375	3	0	0.932	1.26	0.00165	0.0031	0																								UNKNOWN
532	2.11E-01	1.1128	784.42441	784.45067	1	1.0542	1.1435	784.43968	1.03E+03	8.76E+03	6.35E+00	1	8	0	0.916	2.31	0.00181	0.0111	0																	2.11E-01	1.1096	784.4263	784.44439	0.0251	1.0545	1.1435	DETECTED	784.43947	1.03E+03	7.82E+03	0.2444	0.7272	6.31E+00
533	9.44E-02	1.1129	376.72852	376.73493	1	1.0653	1.1435	376.73227	1.03E+03	5.92E+03	2.72E+00	1	8	0	0.947	1.28	0.00048	0.0132	0																	7.87E-02	1.1096	376.73118	376.73483	0.0262	1.0768	1.1435	DETECTED	376.73223	1.11E+03	5.01E+03	0.7139	0.857	2.41E+00
534	1.69E-01	1.113	842.39073	842.41425	1	1.0746	1.1344	842.40123	1.05E+03	5.18E+03	5.91E+00	1	8	0	0.747	6.97	0.00587	0.0115	0																	1.12E-01	1.1096	842.39686	842.41425	0.0208	1.0823	1.1323	DETECTED	842.404	1.23E+03	4.84E+03	0.4998	0.7499	4.48E+00
535	2.08E-01	1.113	780.44287	780.46148	1	1.0598	1.1431	780.44611	1.02E+03	9.62E+03	6.99E+00	1	8	0	0.919	2.69	0.0021	0.0111	0																	2.01E-01	1.1096	780.44434	780.44983	0.0269	1.0656	1.1379	DETECTED	780.4461	1.11E+03	7.48E+03	0.3613	0.722	6.09E+00
536	5.89E-01	1.1131	254.82191	254.8281	1	1.0379	1.2061	254.82384	1.01E+03	2.04E+04	1.17E+01	1	8	0	0.962	0.84	0.00021	0	0																	5.13E-01	1.1131	254.82306	254.82645	0.0374	1.0379	1.2046	DETECTED	254.82391	1.02E+03	1.77E+04	1.2208	0.8094	1.05E+01
537	2.86E-01	1.1131	372.7363	372.74417	1	1.0472	1.1598	372.73816	1.08E+03	1.58E+04	7.50E+00	1	8	0	0.969	0.76	0.00028	0	0																	2.71E-01	1.1131	372.73715	372.7391	0.0281	1.0601	1.1546	DETECTED	372.73801	1.35E+03	1.54E+04	0.627	0.835	7.50E+00
538	1.63E-01	1.1131	840.3955	840.40867	1	1.0768	1.1379	840.40235	1.05E+03	5.80E+03	6.27E+00	1	8	0	0.912	2.26	0.0019	0.0076	0																	1.33E-01	1.1096	840.39655	840.40811	0.0225	1.0768	1.1379	DETECTED	840.40294	1.32E+03	5.57E+03	0.5709	0.7854	4.89E+00
539	1.02E-01	1.1134	428.6972	428.70307	1	1.0712	1.1528	428.69968	1.04E+03	1.10E+04	3.13E+00	1	8	0	0.957	1.03	0.00044	0.0076	0																	8.87E-02	1.1096	428.6983	428.702	0.0243	1.0712	1.149	DETECTED	428.69942	1.29E+03	9.22E+03	0.4576	0.8748	2.72E+00
540	1.72E-01	1.1134	142.11979	142.12443		1.0379	1.149	142.12246	1.04E+03	5.06E+03	3.18E+00	0.25	2	5	0.967	0.41	0.00006	0.0076	0																	1.72E-01	1.1096	142.11979	142.12443	0.0425	1.0379	1.149	DETECTED	142.12249	1.04E+03	5.06E+03	0.4284	0.7142	3.18E+00
541	1.15E-01	1.1134	550.60532	550.6134	1	1.0764	1.1431	550.60835	1.01E+03	6.52E+03	4.02E+00	1	8	0	0.902	1.63	0.0009	0.0076	0																	8.57E-02	1.1096	550.60623	550.61204	0.024	1.0879	1.1379	DETECTED	550.60882	1.51E+03	5.22E+03	0.7992	0.8996	3.28E+00
542	1.19E-01	1.1136	900.35336	900.36933	1	1.0844	1.1435	900.35824	1.02E+03	4.87E+03	4.43E+00	1	8	0	0.87	3.11	0.0028	0.0132	0																	9.18E-02	1.1152	900.3555	900.36437	0.029	1.099	1.1435	DETECTED	900.3583	1.32E+03	4.54E+03	1	1	3.70E+00
543	9.30E+00	1.1138	82.9441	82.94596		1.0027	1.6322	82.94473	1.02E+03	1.28E+05	7.75E+01	1	8	0	0.97	0.81	0.00007	0	0																	9.30E+00	1.1138	82.94423	82.94524	0.0735	1.0045	1.6159	DETECTED	82.94471	1.28E+03	1.21E+05	1.7702	2.648	7.75E+01
544	1.35E-01	1.1137	838.39955	838.41718	1	1.0749	1.1361	838.40448	1.05E+03	5.38E+03	5.22E+00	0.875	7	0	0.88	3.62	0.00303	0.0076	0																	9.63E-02	1.1096	838.404	838.40686	0.0372	1.0823	1.1323	DETECTED	838.40522	1.44E+03	4.00E+03	0.4998	0.7499	3.36E+00
545	2.29E-01	1.1138	374.73263	374.73873	1	1.0545	1.1546	374.73513	1.00E+03	1.39E+04	6.54E+00	1	8	0	0.971	0.81	0.00031	0	0																	2.05E-01	1.1138	374.73427	374.73641	0.0348	1.0545	1.1546	DETECTED	374.7352	1.08E+03	1.15E+04	0.5752	0.7465	5.59E+00
546	1.02E-01	1.1139	778.44545	778.46021	1	1.0749	1.1368	778.44946	1.05E+03	5.45E+03	4.46E+00	1	8	0	0.937	2.03	0.00158	0.0115	0																	9.61E-02	1.1096	778.44824	778.45132	0.0196	1.0879	1.1323	DETECTED	778.44943	1.14E+03	5.45E+03	0.5995	0.7998	4.46E+00
547	6.84E-01	1.1141	164.12378	164.13021	1	0.9971	1.2306	164.12769	1.03E+03	1.47E+04	8.90E+00	0.375	3	0	0.75	3.71	0.00061	0.0198	0																	4.56E-01	1.1058	164.12689	164.13021	0.0652	1.0045	1.1546	DETECTED	164.12789	1.36E+03	1.05E+04	0.3985	0.7105	6.57E+00
548	5.00E-02	1.1143	552.60141	552.60939	1	1.0857	1.1379	552.6055	1.03E+03	3.14E+03	2.06E+00	0.75	6	0	0.847	3.84	0.00212	0.0111	0																	4.07E-02	1.1152	552.603	552.60834	0.0256	1.0934	1.1379	DETECTED	552.60536	1.05E+03	2.55E+03	0.5999	0.7999	1.62E+00
549	2.39E+01	1.1145	80.94664	80.94862		0.9971	1.6715	80.94781	1.06E+03	3.44E+05	1.99E+02	1	8	0	0.954	1.22	0.0001	0	0																	2.39E+01	1.1145	80.94698	80.94819	0.1147	0.999	1.6715	DETECTED	80.94778	1.09E+03	3.07E+05	1.9175	2.6251	1.96E+02
550	7.66E-01	1.1145	256.81846	256.8257	1	1.0305	1.2139	256.82085	1.01E+03	2.77E+04	1.58E+01	1	8	0	0.954	1.01	0.00026	0	0																	6.73E-01	1.1145	256.8197	256.82204	0.0363	1.049	1.2046	DETECTED	256.8207	1.14E+03	2.36E+04	1.0554	1.1141	1.40E+01
551	3.29E-01	1.1145	258.81573	258.82055	1	1.0455	1.1746	258.81781	1.00E+03	1.34E+04	7.50E+00	1	8	0	0.926	2.08	0.00054	0	0																	3.01E-01	1.1145	258.81669	258.81867	0.0344	1.049	1.149	DETECTED	258.81775	1.09E+03	1.16E+04	0.3652	0.6955	6.84E+00
552	5.81E-02	1.1145	960.3006	960.31718	1	1.0955	1.1379	960.31006	1.01E+03	3.68E+03	2.86E+00	0.75	6	0	0.943	1.53	0.00147	0.0056	0																	4.70E-02	1.1152	960.3006	960.31399	0.0165	1.099	1.1379	DETECTED	960.30897	1.21E+03	2.85E+03	0.7496	0.8748	2.23E+00
553	3.17E-01	1.1146	492.6457	492.65504	1	1.0694	1.1472	492.64952	1.01E+03	1.22E+04	1.12E+01	1	8	0	0.968	1.02	0.0005	0.0056	0																	2.57E-01	1.1152	492.64805	492.65038	0.0206	1.0823	1.1435	DETECTED	492.64951	1.10E+03	1.05E+04	0.66	0.7858	9.87E+00
554	1.08E-01	1.1146	494.64349	494.65014	1	1.0805	1.1379	494.64677	1.04E+03	4.72E+03	4.34E+00	1	8	0	0.889	2.51	0.00124	0.017	0																	8.41E-02	1.1152	494.64493	494.64832	0.1235	1.0934	1.1379	DETECTED	494.64682	1.47E+03	3.69E+03	0.5999	0.7999	3.24E+00
555	6.24E-02	1.1147	1300.1452	1300.15702	1	1.0839	1.1283	1300.15053	1.04E+03	3.44E+03	2.61E+00	0.375	3	0	0.981	0.34	0.00044	0.0049	0																								UNKNOWN
556	7.01E-02	1.1148	958.30795	958.31987	1	1.09	1.1376	958.31511	1.03E+03	4.31E+03	3.63E+00	0.875	7	0	0.928	1.66	0.00159	0.0056	0																	5.53E-02	1.1152	958.30795	958.31791	0.016	1.0934	1.1323	DETECTED	958.31477	1.10E+03	3.69E+03	0.4001	0.7001	2.89E+00
557	6.50E-02	1.1151	668.51729	668.52496	1	1.0955	1.1379	668.5222	1.11E+03	3.51E+03	2.81E+00	0.625	5	0	0.9	2.46	0.00165	0.0038	0																	5.70E-02	1.1152	668.51991	668.52456	0.0337	1.099	1.1379	DETECTED	668.52286	1.40E+03	2.61E+03	0.7496	0.8748	2.29E+00
558	5.28E-02	1.1152	153.06232	153.06551		1.0823	1.1323	153.06344	1.33E+03	2.97E+03	1.86E+00	0.125	1	7	1	0	0	0	0																	5.28E-02	1.1152	153.06232	153.06551	0.0272	1.0823	1.1323	DETECTED	153.06344	1.33E+03	2.97E+03	0.2858	0.6429	1.86E+00
559	2.35E-01	1.1152	432.69082	432.69769	1	1.0511	1.1622	432.69386	1.02E+03	2.61E+04	7.73E+00	1	8	0	0.936	1.43	0.00062	0	0																	2.16E-01	1.1152	432.69226	432.69468	0.0293	1.0601	1.149	DETECTED	432.69365	1.23E+03	2.00E+04	0.6127	0.8111	6.32E+00
560	6.30E-02	1.1151	956.31362	956.32692	1	1.0968	1.1379	956.31865	1.01E+03	4.54E+03	3.54E+00	0.875	7	0	0.902	2.73	0.00261	0.0118	0																	5.55E-02	1.1096	956.31537	956.32692	0.0232	1.099	1.1379	DETECTED	956.31899	1.03E+03	3.07E+03	1.3317	1.1658	2.40E+00
561	1.33E-01	1.1152	514.68399	514.69606	1	1.0934	1.1546	514.69161	1.65E+03	7.67E+03	4.74E+00	0.125	1	4	1	0	0	0	0																	1.33E-01	1.1152	514.68399	514.69606	0.0545	1.0934	1.1546	DETECTED	514.69161	1.65E+03	7.67E+03	1.2004	1.1002	4.74E+00
562	1.48E-01	1.1152	548.60632	548.61507	1	1.0709	1.1431	548.61093	1.01E+03	8.13E+03	5.18E+00	1	8	0	0.949	1.41	0.00077	0.0083	0																	1.23E-01	1.1152	548.6103	548.61507	0.0205	1.0768	1.1379	DETECTED	548.61111	1.13E+03	7.47E+03	0.467	0.6874	4.62E+00
563	8.59E-02	1.1152	688.55359	688.57309	1	1.0879	1.1435	688.56427	1.03E+03	3.77E+03	3.47E+00	0.125	1	1	1	0	0	0	0																	8.59E-02	1.1152	688.55359	688.57309	0.0212	1.0879	1.1435	DETECTED	688.56427	1.03E+03	3.77E+03	0.6667	0.8333	3.47E+00
564	4.11E-02	1.1152	982.34543	982.35359	1	1.0934	1.1379	982.34939	1.10E+03	1.72E+03	1.34E+00	0.125	1	0	1	0	0	0	0																	4.11E-02	1.1152	982.34543	982.35359	0.0379	1.0934	1.1379	DETECTED	982.34939	1.10E+03	1.72E+03	0.5999	0.7999	1.34E+00
565	6.28E-02	1.1153	902.34684	902.35706	1	1.0912	1.1368	902.35404	1.09E+03	3.71E+03	3.00E+00	0.5	4	0	0.933	1.06	0.00095	0.0038	0																	4.92E-02	1.1152	902.34794	902.35624	0.0206	1.099	1.1323	DETECTED	902.35379	1.39E+03	3.35E+03	0.5	0.75	2.72E+00
566	6.43E-02	1.1153	662.52575	662.5334	1	1.0955	1.1379	662.53054	1.10E+03	3.45E+03	3.00E+00	0.75	6	0	0.898	2.08	0.00138	0.0097	0																	5.54E-02	1.1096	662.52941	662.53308	0.0198	1.1046	1.1379	DETECTED	662.5304	1.24E+03	3.45E+03	1.9985	1.4993	3.00E+00
567	2.42E-01	1.1154	606.56293	606.57355	1	1.0789	1.1472	606.56982	1.01E+03	1.02E+04	1.02E+01	1	8	0	0.929	1.18	0.00072	0.0056	0																	2.12E-01	1.1152	606.56621	606.57174	0.021	1.0879	1.1435	DETECTED	606.57003	1.26E+03	8.93E+03	0.729	0.8333	8.69E+00
568	2.08E-01	1.1155	608.56462	608.57743	1	1.0802	1.1456	608.56651	1.00E+03	8.02E+03	7.32E+00	1	8	0	0.941	1.56	0.00095	0.0097	0																	1.64E-01	1.1096	608.56563	608.57743	0.0239	1.0879	1.1379	DETECTED	608.56631	1.14E+03	6.99E+03	0.8534	0.8996	6.69E+00
569	4.76E-02	1.1155	692.54997	692.56656	1	1.0972	1.1361	692.55732	1.07E+03	2.37E+03	2.21E+00	0.25	2	0	0.787	2.8	0.00194	0.0118	0																	4.34E-02	1.1096	692.54997	692.5622	0.0184	1.099	1.1323	DETECTED	692.55635	1.07E+03	2.37E+03	0.999	0.9995	2.21E+00
570	2.11E-01	1.1156	486.65489	486.6624	1	1.0802	1.1435	486.65836	1.01E+03	6.81E+03	8.57E+00	1	8	0	0.916	2.63	0.00128	0.0049	0																	1.78E-01	1.1152	486.6561	486.66118	0.0246	1.0823	1.1435	DETECTED	486.65859	1.01E+03	4.96E+03	0.5716	0.7858	5.88E+00
571	7.95E-02	1.1157	632.59435	632.61124	1	1.0969	1.1424	632.60498	1.18E+03	3.87E+03	3.21E+00	0.75	6	0	0.812	4.9	0.0031	0.0101	0																								UNKNOWN
572	1.69E-01	1.1157	604.56772	604.57754	1	1.082	1.1435	604.57285	1.03E+03	6.88E+03	6.55E+00	1	8	0	0.883	2.77	0.00168	0.0097	0																	1.54E-01	1.1096	604.57045	604.57484	0.0237	1.0823	1.1435	DETECTED	604.57271	1.03E+03	5.59E+03	0.7435	0.9165	5.41E+00
573	1.21E-01	1.1157	664.52447	664.53273	1	1.0894	1.1456	664.52789	1.02E+03	5.30E+03	4.71E+00	1	8	0	0.935	1.41	0.00094	0.0077	0																	1.07E-01	1.1152	664.52704	664.52947	0.0202	1.0934	1.1379	DETECTED	664.52834	1.38E+03	5.25E+03	0.5999	0.7999	4.57E+00
574	2.29E-01	1.1159	430.6939	430.69915	1	1.0566	1.1657	430.6968	1.00E+03	2.42E+04	7.02E+00	1	8	0	0.945	1.28	0.00055	0	0																	2.21E-01	1.1159	430.6939	430.69817	0.0312	1.0656	1.1657	DETECTED	430.69686	1.08E+03	2.09E+04	0.761	0.9517	6.27E+00
575	5.46E-01	1.1159	488.65195	488.65942	1	1.0653	1.1511	488.65542	1.06E+03	1.52E+04	1.81E+01	1	8	0	0.972	0.83	0.0004	0	0																	4.41E-01	1.1159	488.65405	488.65712	0.0274	1.0656	1.149	DETECTED	488.65519	1.26E+03	1.24E+04	0.3533	0.8331	1.42E+01
576	1.05E-01	1.116	898.35521	898.36624	1	1.0844	1.1361	898.3595	1.01E+03	5.30E+03	4.33E+00	1	8	0	0.926	1.4	0.00126	0.0104	0																	9.15E-02	1.1152	898.35878	898.36351	0.0229	1.0879	1.1323	DETECTED	898.36017	1.26E+03	5.30E+03	0.3333	0.6667	4.33E+00
577	7.83E-02	1.1161	896.35939	896.38088	1	1.0934	1.1431	896.36298	1.10E+03	3.99E+03	3.64E+00	0.875	7	0	0.901	2.66	0.00239	0.0097	0																	6.57E-02	1.1096	896.35998	896.36779	0.02	1.0934	1.1323	DETECTED	896.36348	1.14E+03	3.75E+03	0.7496	0.8748	3.08E+00
578	1.11E-01	1.1162	546.61052	546.61703	1	1.0764	1.1435	546.61422	1.05E+03	6.19E+03	3.76E+00	1	8	0	0.898	2.37	0.00129	0.0059	0																	9.43E-02	1.1152	546.61192	546.61432	0.0244	1.0768	1.1435	DETECTED	546.61349	1.05E+03	4.91E+03	0.5	0.75	2.99E+00
579	3.23E-01	1.1164	212.14638	212.15522	1	1.0472	1.3358	212.15029	1.01E+03	8.30E+03	4.05E+00	0.5	4	1	0.882	2.49	0.00053	0.0208	0																								UNKNOWN
580	1.02E-01	1.1164	610.55816	610.57285	1	1.0857	1.14	610.56429	1.01E+03	4.85E+03	4.67E+00	0.875	7	0	0.9	2.16	0.00132	0.0077	0																								UNKNOWN
581	1.12E-01	1.1165	666.51717	666.53488	1	1.09	1.1416	666.52551	1.01E+03	5.51E+03	4.81E+00	1	8	0	0.918	2.6	0.00173	0.0104	0																	9.41E-02	1.1152	666.52497	666.53478	0.0214	1.0934	1.1379	DETECTED	666.52626	1.42E+03	4.59E+03	0.5999	0.7999	4.01E+00
582	1.27E-01	1.1166	434.68662	434.69452	1	1.069	1.149	434.69092	1.01E+03	1.35E+04	3.93E+00	1	8	0	0.945	1.32	0.00058	0	0																	1.17E-01	1.1166	434.68899	434.6928	0.0242	1.0712	1.149	DETECTED	434.69079	1.08E+03	1.17E+04	0.5034	0.75	3.90E+00
583	3.02E-02	1.1166	804.48125	804.48989	1	1.1066	1.14	804.48731	1.02E+03	2.27E+03	1.81E+00	0.125	1	0	1	0	0	0	0																								UNKNOWN
584	3.98E-02	1.1169	1016.27248	1016.27746	1	1.0955	1.1361	1016.2754	1.09E+03	2.98E+03	2.41E+00	0.25	2	0	0.935	0.86	0.00088	0.0007	0																								UNKNOWN
585	9.40E-02	1.1173	340.81221	340.81925	1	1.1027	1.1472	340.81661	3.07E+03	5.67E+03	2.99E+00	0.125	1	0	1	0	0	0	0																								UNKNOWN
586	5.17E-01	1.1173	490.65045	490.65687	1	1.0653	1.1546	490.65238	1.02E+03	1.67E+04	1.77E+01	1	8	0	0.945	1.16	0.00057	0	0																	4.47E-01	1.1173	490.65166	490.65379	0.0238	1.0656	1.1546	DETECTED	490.6522	1.07E+03	1.44E+04	0.7226	1.1766	1.48E+01
587	3.89E-02	1.1173	686.57249	686.57632	1	1.1042	1.1376	686.57502	1.01E+03	2.31E+03	1.95E+00	0.125	1	0	1	0	0	0	0																								UNKNOWN
588	4.63E-02	1.1173	722.4831	722.49009	1	1.0987	1.132	722.48629	1.31E+03	3.67E+03	3.03E+00	0.125	1	0	1	0	0	0	0																								UNKNOWN
589	4.29E-02	1.1173	954.32127	954.34063	1	1.1024	1.1357	954.32453	1.18E+03	2.84E+03	2.40E+00	0.125	1	0	1	0	0	0	0																								UNKNOWN
590	8.97E-02	1.1177	690.54898	690.57411	1	1.0879	1.1435	690.56329	1.05E+03	3.68E+03	3.15E+00	0.875	7	0	0.77	6.86	0.00474	0.0111	0																	8.97E-02	1.1152	690.55257	690.57411	0.047	1.0879	1.1435	DETECTED	690.56152	1.19E+03	3.22E+03	0.6667	0.8333	2.99E+00
591	6.78E-02	1.118	688.56051	688.57992	1	1.1024	1.1416	688.56776	1.13E+03	3.81E+03	3.52E+00	0.375	3	0	0.737	5.13	0.00353	0.0021	0																								UNKNOWN
592	6.87E-02	1.1185	574.636	574.65515	1	1.09	1.1431	574.6464	1.07E+03	3.74E+03	2.71E+00	0.5	4	0	0.741	4.03	0.00231	0.0063	0																								UNKNOWN
593	3.86E-02	1.119	748.51871	748.53193	1	1.1024	1.1424	748.52419	1.08E+03	2.58E+03	1.73E+00	0.25	2	1	0.743	3.41	0.00255	0.0035	0																								UNKNOWN
594	1.23E-01	1.1193	514.68627	514.701	1	1.095	1.1622	514.69406	1.08E+03	6.34E+03	4.00E+00	0.875	7	1	0.828	3.89	0.002	0.0115	0																								UNKNOWN
595	5.68E-02	1.1196	724.47691	724.48813	1	1.0955	1.1376	724.48381	1.01E+03	3.68E+03	2.96E+00	0.625	5	0	0.876	3.46	0.00251	0.0087	0																								UNKNOWN
596	9.50E-02	1.1197	572.63901	572.65719	1	1.0916	1.149	572.65162	1.16E+03	5.18E+03	3.78E+00	1	8	0	0.823	5.17	0.00296	0.0083	0																	9.50E-02	1.1152	572.64609	572.65483	0.0249	1.1046	1.149	DETECTED	572.65114	1.33E+03	5.18E+03	1.667	1.3335	3.78E+00
597	4.72E+00	1.12	173.07674	173.08336	1	1.0045	1.7767	173.07875	1.05E+03	6.05E+04	3.39E+01	1	8	0	0.888	3.04	0.00053	0	0																	4.15E+00	1.12	173.07724	173.08336	0.0418	1.0045	1.7604	DETECTED	173.07854	1.05E+03	4.41E+04	6.1317	2.8418	2.74E+01
598	1.01E-01	1.1201	153.06298	153.06614		1.0116	1.1361	153.06463	1.05E+03	2.88E+03	1.76E+00	0.25	2	1	0.946	0.7	0.00011	0.0056	0																								UNKNOWN
599	1.22E-01	1.12	340.81386	340.82446	1	1.1024	1.2091	340.8189	1.04E+03	6.54E+03	3.10E+00	0.25	2	0	0.943	0.75	0.00026	0.0014	0																								UNKNOWN
600	6.80E-02	1.1214	458.72037	458.73845	1	1.0916	1.1528	458.73088	1.05E+03	4.16E+03	2.14E+00	0.5	4	1	0.802	3.81	0.00175	0.008	0																								UNKNOWN
601	1.17E-01	1.1204	512.68844	512.70395	1	1.0912	1.1622	512.69828	1.00E+03	6.49E+03	4.27E+00	1	8	0	0.862	4.26	0.00219	0.0104	0																	1.08E-01	1.1218	512.68846	512.70395	0.0337	1.099	1.1546	DETECTED	512.69708	1.43E+03	5.49E+03	1.0006	1.0003	3.48E+00
602	2.36E-01	1.1204	396.77462	396.78962	1	1.0844	1.2228	396.78225	1.07E+03	1.21E+04	5.29E+00	1	8	0	0.926	2.19	0.00087	0.0101	0																	2.07E-01	1.1152	396.77526	396.78704	0.027	1.1046	1.2046	DETECTED	396.78178	2.26E+03	1.20E+04	6.5176	3.001	5.20E+00
603	5.14E-02	1.1205	746.51875	746.53438	1	1.1046	1.1435	746.52856	1.14E+03	2.69E+03	2.17E+00	0.375	3	0	0.713	4.54	0.00339	0.0066	0																	5.14E-02	1.1218	746.51875	746.5282	0.0278	1.1046	1.1435	DETECTED	746.52643	1.22E+03	2.69E+03	0.7509	0.8755	2.17E+00
604	8.11E-02	1.121	570.64744	570.66335	1	1.0955	1.1546	570.65631	1.01E+03	4.60E+03	3.15E+00	1	8	0	0.798	3.89	0.00222	0.0104	0																	7.13E-02	1.1152	570.65043	570.66024	0.0214	1.1046	1.1546	DETECTED	570.65521	1.01E+03	4.20E+03	2.001	1.5005	3.03E+00
605	1.08E-01	1.1211	630.60421	630.6179	1	1.1011	1.1546	630.61083	1.02E+03	4.71E+03	4.16E+00	0.875	7	0	0.92	2.18	0.00137	0.0087	0																	1.08E-01	1.1218	630.60598	630.6179	0.0269	1.1046	1.1546	DETECTED	630.61014	1.11E+03	4.26E+03	1.2513	1.1257	3.72E+00
606	4.48E-02	1.1211	792.61751	792.63575	1	1.1042	1.1456	792.62236	1.00E+03	2.99E+03	2.12E+00	0.25	2	0	0.771	3.03	0.0024	0.009	0																								UNKNOWN
607	1.43E-01	1.1213	456.72505	456.74308	1	1.095	1.2011	456.73554	1.01E+03	7.92E+03	4.07E+00	1	8	0	0.772	6.62	0.00302	0.0122	0																	1.07E-01	1.1152	456.72505	456.73854	0.0368	1.1046	1.149	DETECTED	456.73378	3.24E+03	7.92E+03	1.667	1.3335	4.07E+00
608	2.33E-02	1.1214	231.08394	231.09077		1.1083	1.1416	231.08759	1.03E+03	1.83E+03	1.08E+00	0.125	1	0	1	0	0	0	0																								UNKNOWN
609	7.82E-02	1.1215	598.68679	598.70339	1	1.1027	1.1546	598.69607	1.00E+03	3.86E+03	3.28E+00	1	8	0	0.817	5	0.00299	0.0115	0																	7.15E-02	1.1152	598.68992	598.69616	0.0226	1.1101	1.1546	DETECTED	598.69459	1.11E+03	3.23E+03	3	2	2.91E+00
610	5.54E-02	1.1216	628.60537	628.62262	1	1.1046	1.1435	628.61524	1.15E+03	3.51E+03	2.95E+00	0.25	2	0	0.752	3.31	0.00208	0.0003	0																	5.54E-02	1.1218	628.60537	628.62262	0.0198	1.1046	1.1435	DETECTED	628.6142	1.15E+03	2.92E+03	0.7509	0.8755	2.56E+00
611	9.14E-02	1.1218	574.63547	574.65333	1	1.0879	1.1435	574.64249	1.04E+03	3.51E+03	2.60E+00	0.125	1	1	1	0	0	0	0																	9.14E-02	1.1218	574.63547	574.65333	0.0291	1.0879	1.1435	DETECTED	574.64249	1.04E+03	3.51E+03	0.4289	0.7144	2.60E+00
612	1.64E-01	1.1218	454.73148	454.74765	1	1.0857	1.2067	454.74021	1.02E+03	1.01E+04	4.64E+00	1	8	0	0.891	2.65	0.00121	0.0104	0																	1.34E-01	1.1152	454.7357	454.74341	0.0258	1.1046	1.1768	DETECTED	454.73969	1.22E+03	9.03E+03	2.7817	2.1675	4.47E+00
613	4.45E-02	1.1219	796.60828	796.62259	1	1.1066	1.1456	796.6161	1.02E+03	2.87E+03	2.10E+00	0.375	3	0	0.911	1.45	0.00116	0.0094	0																	3.89E-02	1.1218	796.61221	796.62011	0.0193	1.1101	1.1435	DETECTED	796.6168	1.02E+03	2.68E+03	1.001	1.0005	2.10E+00
614	8.43E+00	1.1221	217.1007	217.10895	1	0.9931	1.7863	217.10483	1.06E+03	9.70E+04	5.53E+01	1	8	0	0.963	0.8	0.00017	0	0																	6.44E+00	1.1221	217.1007	217.10652	0.0589	1.0045	1.7048	DETECTED	217.10477	2.07E+03	6.74E+04	4.5364	2.8275	4.10E+01
615	1.48E-01	1.1222	596.68829	596.70658	1	1.1005	1.1805	596.6993	1.02E+03	6.09E+03	5.23E+00	1	8	0	0.92	2.09	0.00125	0.0104	0																	1.14E-01	1.1152	596.69655	596.69993	0.0225	1.1046	1.149	DETECTED	596.69885	1.42E+03	5.13E+03	1.667	1.3335	4.53E+00
616	4.06E-02	1.1222	510.70005	510.70605	1	1.1024	1.1472	510.70336	1.05E+03	3.24E+03	2.05E+00	0.75	6	0	0.89	2.43	0.00124	0.008	0																								UNKNOWN
617	1.01E-01	1.1223	534.73565	534.7567	1	1.1005	1.1789	534.74686	1.01E+03	5.08E+03	2.73E+00	1	8	0	0.838	3.12	0.00167	0.0062	0																	7.81E-02	1.1218	534.74321	534.74867	0.0254	1.1046	1.1712	DETECTED	534.74642	1.12E+03	4.36E+03	2.0015	1.5007	2.34E+00
618	6.20E-02	1.1223	710.61603	710.62842	1	1.1066	1.145	710.61921	1.04E+03	2.99E+03	3.00E+00	0.625	5	0	0.884	2.53	0.0018	0.0104	0																	5.53E-02	1.1218	710.61649	710.62301	0.024	1.1101	1.1435	DETECTED	710.61896	1.22E+03	2.42E+03	1.001	1.0005	2.57E+00
619	6.55E-02	1.1224	516.68001	516.69748	1	1.095	1.1524	516.68963	1.09E+03	4.13E+03	2.45E+00	0.75	6	0	0.717	6.04	0.00312	0.0101	0																								UNKNOWN
620	5.23E-02	1.1225	657.35659	657.36702		1.1135	1.158	657.3629	1.06E+03	2.29E+03	1.98E+00	0.25	2	0	0.858	1.89	0.00124	0.0014	0																	3.92E-02	1.1218	657.35659	657.36702	0.0249	1.1157	1.149	DETECTED	657.36352	1.18E+03	2.29E+03	2.003	1.5015	1.98E+00
621	7.29E-02	1.1225	674.70261	674.72001	1	1.1066	1.1622	674.70854	1.04E+03	3.17E+03	2.59E+00	0.75	6	0	0.805	3.8	0.00257	0.0094	0																	5.65E-02	1.1266	674.70578	674.71036	0.0256	1.1101	1.1546	DETECTED	674.70806	1.09E+03	2.53E+03	1	1	2.24E+00
622	1.48E-01	1.1226	156.06058	156.06694		1.1061	1.2284	156.06275	1.08E+03	5.08E+03	3.07E+00	0.375	3	1	0.991	0.12	0.00002	0.0049	0																								UNKNOWN
623	3.88E-02	1.1228	748.51516	748.53008	1	1.1005	1.1339	748.52168	1.26E+03	2.84E+03	2.36E+00	0.125	1	1	1	0	0	0	0																								UNKNOWN
624	3.24E-02	1.1228	750.51495	750.52333	1	1.1061	1.1394	750.51971	1.14E+03	1.85E+03	1.52E+00	0.125	1	0	1	0	0	0	0																								UNKNOWN
625	5.28E-02	1.1228	852.57692	852.5841	1	1.1061	1.145	852.5797	1.15E+03	2.08E+03	2.10E+00	0.125	1	0	1	0	0	0	0																								UNKNOWN
626	7.74E-02	1.1229	712.61119	712.62027	1	1.1061	1.1487	712.6164	1.11E+03	3.81E+03	3.78E+00	1	8	0	0.921	1.8	0.00128	0.0115	0																	7.68E-02	1.1152	712.61366	712.62027	0.0319	1.1101	1.1435	DETECTED	712.61664	1.95E+03	3.47E+03	2	1.5	3.66E+00
627	6.21E-02	1.123	592.70027	592.70841	1	1.1061	1.1511	592.70599	1.02E+03	2.89E+03	2.50E+00	0.625	5	0	0.828	2.73	0.00162	0.0059	0																	5.43E-02	1.1266	592.70204	592.70776	0.0215	1.1101	1.149	DETECTED	592.70555	1.35E+03	2.88E+03	0.7496	0.8748	2.44E+00
628	6.30E-02	1.1231	714.60672	714.62771	1	1.1066	1.1456	714.61286	1.07E+03	3.34E+03	3.16E+00	0.625	5	0	0.822	3.06	0.00219	0.0042	0																	6.16E-02	1.1218	714.61077	714.62771	0.0269	1.1101	1.1435	DETECTED	714.61242	1.57E+03	2.85E+03	1.001	1.0005	2.91E+00
629	2.83E-02	1.1232	186.07263	186.07697		1.1135	1.1468	186.07385	1.00E+03	3.20E+03	1.94E+00	0.125	1	1	1	0	0	0	0																								UNKNOWN
630	6.91E-02	1.1233	335.16044	335.17207		1.0733	1.1567	335.16724	1.01E+03	3.39E+03	1.74E+00	0.25	2	0	0.697	4.04	0.00135	0.0004	0																								UNKNOWN
631	5.48E-02	1.1233	656.65193	656.65982	1	1.1079	1.1468	656.65435	1.13E+03	3.65E+03	3.21E+00	0.625	5	0	0.867	3.47	0.00228	0.0073	0																	5.48E-02	1.1218	656.65194	656.65463	0.0202	1.1101	1.1435	DETECTED	656.65297	1.62E+03	3.16E+03	1.001	1.0005	2.73E+00
632	1.36E-01	1.1234	203.00371	203.01021		1.0979	1.1657	203.00758	1.03E+03	1.07E+04	6.43E+00	1	8	0	0.909	2.23	0.00045	0.0049	0																	1.36E-01	1.1218	203.00478	203.00954	0.0137	1.099	1.1657	DETECTED	203.00758	1.14E+03	1.05E+04	0.8265	1.2004	6.43E+00
633	9.05E-02	1.1234	654.65229	654.6624	1	1.1024	1.1543	654.65762	1.07E+03	5.13E+03	4.10E+00	0.875	7	0	0.866	2.88	0.00189	0.0049	0																	9.05E-02	1.1218	654.65548	654.65976	0.0266	1.1101	1.149	DETECTED	654.65741	1.88E+03	4.15E+03	1.334	1.167	3.58E+00
634	1.46E-01	1.1235	398.7698	398.78346	1	1.09	1.2061	398.77774	1.09E+03	8.25E+03	3.55E+00	1	8	0	0.872	2.57	0.00103	0.0122	0																	1.38E-01	1.1152	398.77122	398.78293	0.0284	1.1046	1.2046	DETECTED	398.77715	1.15E+03	8.06E+03	3.1059	3.001	3.46E+00
635	3.68E-02	1.1235	203.08916	203.09158		1.0955	1.14	203.08993	1.08E+03	2.76E+03	1.64E+00	0.125	1	0	1	0	0	0	0																								UNKNOWN
636	6.57E-02	1.1235	794.60464	794.62562	1	1.1066	1.1511	794.6198	1.01E+03	3.31E+03	2.66E+00	0.75	6	0	0.899	2.91	0.00231	0.0101	0																	5.95E-02	1.1266	794.61652	794.62387	0.0268	1.1101	1.149	DETECTED	794.61991	1.25E+03	3.02E+03	0.7496	0.8748	2.38E+00
637	5.70E-02	1.1235	854.57075	854.58222	1	1.1066	1.149	854.57538	1.04E+03	3.00E+03	2.93E+00	0.375	3	0	0.816	2.99	0.00255	0.0035	0																	5.70E-02	1.1218	854.57075	854.57916	0.0196	1.1101	1.149	DETECTED	854.57596	1.04E+03	3.00E+03	1.334	1.167	2.93E+00
638	1.64E-01	1.1236	594.69205	594.71003	1	1.1011	1.182	594.70255	1.01E+03	5.95E+03	4.89E+00	1	8	0	0.881	2.36	0.0014	0.0066	0																	1.36E-01	1.1218	594.69939	594.70723	0.027	1.1046	1.1657	DETECTED	594.7023	1.16E+03	5.24E+03	1.7517	1.3758	4.54E+00
639	4.24E-02	1.1236	400.76755	400.7791	1	1.1005	1.1639	400.77323	1.13E+03	3.78E+03	1.40E+00	0.625	5	0	0.837	4.84	0.00194	0.0066	0																								UNKNOWN
640	1.30E-01	1.1237	394.78266	394.79263	1	1.095	1.2122	394.78607	1.00E+03	7.11E+03	3.23E+00	1	8	0	0.926	1.57	0.00062	0.0073	0																	1.16E-01	1.1218	394.78455	394.78809	0.0317	1.099	1.199	DETECTED	394.7857	1.07E+03	5.98E+03	3.716	1.8005	2.63E+00
641	7.97E-02	1.1239	736.65404	736.66545	1	1.1046	1.1546	736.66125	1.04E+03	3.99E+03	3.49E+00	0.625	5	0	0.885	2.44	0.0018	0.0059	0																	7.97E-02	1.1266	736.65792	736.66205	0.0246	1.1046	1.1546	DETECTED	736.66086	1.04E+03	3.65E+03	0.8002	0.9001	3.11E+00
642	3.15E-01	1.1241	319.13428	319.14354	1	0.9986	1.2345	319.1376	1.04E+03	6.02E+03	3.18E+00	0.375	3	0	0.966	0.57	0.00018	0.0024	0																								UNKNOWN
643	2.22E-01	1.1241	336.82431	336.83258	1	1.0879	1.2122	336.8273	1.01E+03	9.02E+03	4.62E+00	1	8	0	0.949	1.39	0.00047	0.0052	0																	1.99E-01	1.1218	336.82519	336.82939	0.0373	1.0879	1.2046	DETECTED	336.82702	1.09E+03	7.30E+03	1.998	1.5002	3.91E+00
644	3.92E-01	1.1242	278.86631	278.87176	1	1.0857	1.2345	278.86857	1.03E+03	1.27E+04	6.77E+00	1	8	0	0.958	1.21	0.00034	0	0																	3.49E-01	1.1242	278.86699	278.87176	0.0535	1.0879	1.2157	DETECTED	278.86864	1.32E+03	1.09E+04	2.7709	1.6431	6.35E+00
645	7.88E-02	1.1246	734.66112	734.6745	1	1.1042	1.1543	734.66429	1.03E+03	4.23E+03	3.74E+00	1	8	0	0.917	2.15	0.00158	0.0066	0																	6.90E-02	1.1218	734.66213	734.66612	0.0232	1.1101	1.149	DETECTED	734.66408	1.26E+03	3.65E+03	1.334	1.167	3.13E+00
646	4.36E-02	1.1247	1038.62646	1038.64101	1	1.1122	1.1511	1038.6322	1.10E+03	2.42E+03	1.89E+00	0.375	3	0	0.823	3.48	0.00362	0.0059	0																	3.78E-02	1.1266	1038.6282	1038.64101	0.0223	1.1157	1.149	DETECTED	1038.63223	1.13E+03	2.40E+03	1	1	1.84E+00
647	2.82E-01	1.1248	620.74154	620.7562	1	1.1011	1.2122	620.74515	1.04E+03	7.89E+03	6.62E+00	1	8	0	0.889	3.21	0.00199	0.0049	0																	2.50E-01	1.1218	620.74359	620.74967	0.0403	1.1046	1.2102	DETECTED	620.74503	1.04E+03	6.78E+03	3.793	2.3762	6.07E+00
648	7.21E-02	1.1248	816.66337	816.66981	1	1.1066	1.1528	816.66696	1.05E+03	3.63E+03	3.03E+00	0.5	4	0	0.887	2.39	0.00195	0.0059	0																								UNKNOWN
649	1.19E-01	1.1249	291.13352	291.1445	1	1.0733	1.1789	291.1405	1.05E+03	4.27E+03	2.35E+00	0.25	2	0	0.992	0.1	0.00003	0.0035	0																								UNKNOWN
650	6.66E-02	1.125	452.74085	452.74809	1	1.1005	1.1678	452.74417	1.02E+03	4.24E+03	2.07E+00	1	8	0	0.931	2.01	0.00091	0.0059	0																	5.03E-02	1.1266	452.74161	452.74547	0.0275	1.1046	1.149	DETECTED	452.74405	1.37E+03	3.95E+03	0.5999	0.7999	1.89E+00
651	1.98E-01	1.125	676.70129	676.71585	1	1.1011	1.2011	676.70588	1.01E+03	6.86E+03	5.69E+00	1	8	0	0.869	2.99	0.00203	0.0059	0																	1.42E-01	1.1218	676.70129	676.70751	0.0336	1.1046	1.1657	DETECTED	676.70501	1.27E+03	4.76E+03	1.7517	1.3758	4.23E+00
652	6.06E-02	1.1251	203.04918	203.05368		1.0987	1.1635	203.05144	1.15E+03	3.25E+03	1.89E+00	0.375	3	0	0.925	1.38	0.00028	0.0035	0																								UNKNOWN
653	8.32E-01	1.1252	189.06883	189.07649	1	0.9971	1.3012	189.07324	1.18E+03	3.76E+04	2.09E+01	1	8	6	0.905	1.87	0.00035	0.0049	0																	7.08E-01	1.1218	189.06929	189.07481	0.1306	1.0045	1.2602	DETECTED	189.07328	1.45E+03	2.61E+04	0.2967	0.9921	1.61E+01
654	9.31E-02	1.1253	282.85342	282.8612		1.0969	1.1913	282.85858	1.12E+03	3.86E+03	1.81E+00	0.125	1	0	1	0	0	0	0																								UNKNOWN
655	4.85E-02	1.1252	960.6161	960.63112	1	1.1116	1.1511	960.62371	1.02E+03	2.25E+03	1.88E+00	0.375	3	0	0.934	1.3	0.00124	0.0031	0																								UNKNOWN
656	1.69E-01	1.1255	538.73429	538.75019	1	1.0968	1.2083	538.74108	1.00E+03	7.38E+03	4.37E+00	1	8	0	0.876	2.47	0.00133	0.0118	0																	1.23E-01	1.1218	538.73747	538.74263	0.0255	1.099	1.1712	DETECTED	538.74043	1.45E+03	6.73E+03	1.6005	1.3002	3.80E+00
657	2.14E-01	1.1255	536.73463	536.75478	1	1.0916	1.2122	536.74431	1.07E+03	9.01E+03	5.22E+00	1	8	0	0.93	1.28	0.00069	0.0143	0																	1.54E-01	1.1218	536.73503	536.74658	0.0273	1.0934	1.1768	DETECTED	536.74396	1.07E+03	8.34E+03	2.0914	1.2505	4.60E+00
658	1.20E-01	1.1256	140.06768	140.06964		1.1116	1.1505	140.0685	1.14E+03	1.37E+04	8.87E+00	0.125	1	8	1	0	0	0	0																								UNKNOWN
659	3.47E-02	1.1256	155.05271	155.05667		1.1154	1.1543	155.05464	1.08E+03	3.57E+03	2.01E+00	0.125	1	0	1	0	0	0	0																								UNKNOWN
660	3.35E-02	1.1256	557.24532	557.24921	1	1.1172	1.1505	557.24741	1.08E+03	3.34E+03	2.28E+00	0.125	1	8	1	0	0	0	0																								UNKNOWN
661	6.69E-02	1.1256	652.66003	652.67038	1	1.1116	1.145	652.66133	1.66E+03	3.68E+03	3.23E+00	0.125	1	0	1	0	0	0	0																								UNKNOWN
662	3.44E-02	1.1256	1018.57573	1018.58351	1	1.1154	1.1487	1018.58057	1.15E+03	2.33E+03	1.75E+00	0.125	1	0	1	0	0	0	0																								UNKNOWN
663	4.13E+00	1.1257	305.15292	305.16306	1	1.0045	1.5989	305.15723	1.03E+03	5.96E+04	3.22E+01	1	8	1	0.931	1.59	0.00049	0.0056	0	Hexaethylene glycol: [M+Na]+: 0.935	Hexaethylene glycol	0.935	C12H26O7	[M+Na]+	C(COCCOCCOCCOCCOCCO)O	305.15707	0.51	0.00015	282.16785	1.133	0.79	Annotated via MS2 searching of PIM MDAsEVs Samples in MSDIAL	MDAsEVs_PIM_MS2_Matched_d.csv	-0.0073	0.0065	1.19E+00	1.1218	305.15391	305.16136	0.1707	1.0045	1.388	DETECTED	305.15712	1.13E+03	1.56E+04	2.4297	1.4656	8.79E+00
664	3.84E-02	1.1259	956.62393	956.63391	1	1.1154	1.1505	956.62978	1.04E+03	2.48E+03	1.97E+00	0.375	3	0	0.815	3.37	0.00323	0.0011	0																	3.51E-02	1.1266	956.62505	956.63068	0.0163	1.1157	1.149	DETECTED	956.62947	1.04E+03	2.41E+03	1	1	1.89E+00
665	7.11E-02	1.126	876.61891	876.63653	1	1.108	1.1543	876.62423	1.02E+03	3.42E+03	3.12E+00	0.5	4	1	0.817	2.78	0.00244	0.0014	0																								UNKNOWN
666	4.13E-01	1.1262	280.85913	280.86977	1	1.09	1.2122	280.86483	2.74E+03	1.28E+04	6.85E+00	0.75	6	0	0.802	3.49	0.00098	0.0139	0																								UNKNOWN
667	1.38E-01	1.1263	282.85572	282.86496	1	1.1011	1.2178	282.86026	1.01E+03	5.93E+03	3.06E+00	0.625	5	0	0.935	1.35	0.00038	0.0177	0																								UNKNOWN
668	3.41E-01	1.1263	338.81735	338.83041	1	1.09	1.2234	338.8237	1.51E+03	1.20E+04	6.17E+00	1	8	0	0.853	3.69	0.00125	0	0																	3.06E-01	1.1263	338.81735	338.82906	0.0349	1.1046	1.2157	DETECTED	338.82299	2.75E+03	1.16E+04	4.003	2.5015	6.17E+00
669	4.97E-01	1.1263	478.77868	478.7935	1	1.0931	1.2234	478.78601	1.10E+03	1.37E+04	1.07E+01	1	8	0	0.927	2.13	0.00102	0	0																	4.27E-01	1.1263	478.78083	478.79078	0.0264	1.0934	1.2157	DETECTED	478.78568	1.16E+03	1.25E+04	2.19	1.538	1.03E+01
670	1.76E-01	1.1265	135.00185	135.00424		1.0653	1.2154	135.00277	1.03E+03	4.27E+03	2.43E+00	0.25	2	0	0.992	0.1	0.00001	0.0017	0																								UNKNOWN
671	3.87E-01	1.1265	136.04736	136.05126	1	1.0876	1.2512	136.04839	1.00E+03	2.40E+04	1.37E+01	0.375	3	3	0.917	1.65	0.00022	0.0017	0																								UNKNOWN
673	1.02E-01	1.1266	622.73809	622.74757	1	1.1083	1.1861	622.74197	1.05E+03	3.50E+03	3.01E+00	0.625	5	0	0.94	1.27	0.00079	0.0132	0																	8.08E-02	1.1266	622.73921	622.74706	0.0257	1.1101	1.1601	DETECTED	622.74174	1.15E+03	3.39E+03	1.2496	1.1248	3.01E+00
674	1.70E-01	1.1266	422.81811	422.83135	1	1.0879	1.2345	422.82443	1.01E+03	1.08E+04	3.14E+00	1	8	0	0.936	1.41	0.0006	0.0122	0																	1.70E-01	1.1218	422.8199	422.82918	0.0827	1.0879	1.2268	DETECTED	422.82405	1.01E+03	8.89E+03	3.0422	1.786	2.95E+00
675	5.47E-02	1.1266	185.13756	185.14308		1.0916	1.148	185.13985	1.02E+03	2.93E+03	1.77E+00	0.25	2	0	0.893	1.43	0.00026	0	0																								UNKNOWN
676	3.13E-02	1.1266	223.09795	223.10172	1	1.1194	1.1528	223.10057	1.01E+03	3.97E+03	2.35E+00	0.125	1	0	1	0	0	0	0																								UNKNOWN
677	2.48E-02	1.1266	263.13188	263.13895	1	1.1066	1.1416	263.13529	1.06E+03	2.26E+03	1.28E+00	0.25	2	0	0.663	4.49	0.00118	0	0																								UNKNOWN
678	3.37E-01	1.0859	275.10661	275.11425		1.0023	1.1543	275.11087	1.05E+03	6.73E+03	3.77E+00	0.125	1	5	1	0	0	0	0																	8.45E-02	1.0665	275.10746	275.11403	0.0724	1.0156	1.1157	DETECTED	275.11065	1.05E+03	2.78E+03	1.0003	1.0002	1.62E+00
679	7.42E-02	1.1266	336.98205	336.98931		1.1157	1.2157	336.98629	1.00E+03	2.07E+03	1.11E+00	0.125	1	0	1	0	0	0	0																	7.42E-02	1.1266	336.98205	336.98931	0.0825	1.1157	1.2157	DETECTED	336.98629	1.00E+03	2.07E+03	5.002	3.001	1.11E+00
680	1.12E-01	1.1266	900.66265	900.67416	1	1.1098	1.1789	900.66762	1.05E+03	4.55E+03	3.83E+00	1	8	0	0.867	3.18	0.00286	0.0128	0																	7.50E-02	1.1266	900.66287	900.66985	0.0212	1.1101	1.1546	DETECTED	900.6681	1.07E+03	4.19E+03	1	1	3.42E+00
681	2.96E-01	1.1266	476.78159	476.79629	1	1.0912	1.2122	476.78861	1.04E+03	8.79E+03	6.43E+00	1	8	0	0.904	2.21	0.00105	0.0132	0																	2.26E-01	1.1218	476.78603	476.79369	0.0388	1.099	1.1935	DETECTED	476.78853	1.43E+03	8.12E+03	2.4987	1.7004	6.29E+00
683	5.50E-02	1.1266	802.49627	802.51684		1.1122	1.1511	802.51332	1.03E+03	3.47E+03	2.75E+00	0.125	1	0	1	0	0	0	0																								UNKNOWN
684	5.48E-02	1.1266	876.61866	876.62604	1	1.1122	1.1456	876.62063	1.53E+03	2.72E+03	2.65E+00	0.125	1	2	1	0	0	0	0																								UNKNOWN
685	3.16E-02	1.1266	878.61799	878.62024	1	1.1146	1.148	878.61927	1.04E+03	2.24E+03	1.62E+00	0.125	1	0	1	0	0	0	0																								UNKNOWN
686	3.23E-02	1.1266	936.57519	936.58208	1	1.1138	1.1472	936.57843	1.11E+03	2.16E+03	1.61E+00	0.125	1	0	1	0	0	0	0																								UNKNOWN
687	3.31E-02	1.1266	1016.57636	1016.59097	1	1.1157	1.149	1016.58433	1.04E+03	2.44E+03	1.88E+00	0.125	1	0	1	0	0	0	0																	3.31E-02	1.1266	1016.57636	1016.59097	0.0165	1.1157	1.149	DETECTED	1016.58433	1.04E+03	2.44E+03	1	1	1.88E+00
688	7.45E-02	1.1266	1048.50607	1048.53769		1.1194	1.1861	1048.52708	1.05E+03	3.48E+03	2.30E+00	0.25	2	0	0.959	0.55	0.00057	0	0																								UNKNOWN
689	5.40E-02	1.1266	1130.52049	1130.53293		1.1212	1.1712	1130.52892	1.08E+03	3.02E+03	2.28E+00	0.125	1	0	1	0	0	0	0																	5.40E-02	1.1266	1130.52049	1130.53293	0.0285	1.1212	1.1712	DETECTED	1130.52892	1.08E+03	3.02E+03	3.4993	2.2496	2.28E+00
690	3.39E-02	1.1266	1206.62836	1206.64793	1	1.1178	1.1567	1206.63414	1.03E+03	1.88E+03	1.45E+00	0.125	1	0	1	0	0	0	0																								UNKNOWN
691	3.24E-02	1.1266	1230.67027	1230.67788	1	1.1212	1.1546	1230.67402	1.19E+03	2.06E+03	1.55E+00	0.125	1	2	1	0	0	0	0																	3.24E-02	1.1266	1230.67027	1230.67788	0.0269	1.1212	1.1546	DETECTED	1230.67402	1.19E+03	2.06E+03	2	1.5	1.55E+00
692	2.81E-02	1.1266	1262.58434	1262.59698	1	1.1194	1.1528	1262.59077	1.12E+03	1.96E+03	1.39E+00	0.125	1	0	1	0	0	0	0																								UNKNOWN
693	2.77E-02	1.1266	1288.63081	1288.6403	1	1.1212	1.1546	1288.63503	1.01E+03	2.02E+03	1.51E+00	0.125	1	0	1	0	0	0	0																	2.77E-02	1.1266	1288.63081	1288.6403	0.0233	1.1212	1.1546	DETECTED	1288.63503	1.01E+03	2.02E+03	2	1.5	1.51E+00
694	4.21E-02	1.1266	1308.6741	1308.69913	1	1.1212	1.1601	1308.68512	1.18E+03	2.86E+03	2.13E+00	0.125	1	0	1	0	0	0	0																	4.21E-02	1.1266	1308.6741	1308.69913	0.0145	1.1212	1.1601	DETECTED	1308.68512	1.18E+03	2.86E+03	2.4993	1.7496	2.13E+00
695	1.18E-01	1.1266	1336.03605	1336.05624	1	1.1212	1.2157	1336.04358	1.11E+03	2.86E+03	2.13E+00	0.125	1	0	1	0	0	0	0																	1.18E-01	1.1266	1336.03605	1336.05624	0.0761	1.1212	1.2157	DETECTED	1336.04358	1.11E+03	2.86E+03	7.4993	4.2496	2.13E+00
696	5.49E-02	1.1268	540.72865	540.74317	1	1.1046	1.1616	540.73758	1.03E+03	3.83E+03	2.21E+00	0.75	6	0	0.824	3.64	0.00197	0.0136	0																	4.85E-02	1.1218	540.72962	540.73894	0.1091	1.1046	1.149	DETECTED	540.73698	1.34E+03	3.83E+03	1.0007	1.0004	2.21E+00
697	3.34E-01	1.1268	480.77612	480.79042	1	1.0931	1.2178	480.78282	1.01E+03	8.34E+03	7.62E+00	1	8	0	0.924	2.24	0.00108	0.0146	0																	3.11E-01	1.1218	480.77612	480.78602	0.0321	1.099	1.2102	DETECTED	480.78232	1.02E+03	8.00E+03	2.6078	2.0003	7.05E+00
698	6.46E-02	1.1268	762.69544	762.71009	1	1.1066	1.1654	762.70291	1.08E+03	3.31E+03	2.96E+00	0.75	6	1	0.838	3.96	0.00302	0.0139	0																	5.37E-02	1.1266	762.69593	762.70874	0.0302	1.1101	1.149	DETECTED	762.70247	1.31E+03	2.62E+03	0.7496	0.8748	2.29E+00
699	1.93E-01	1.1269	678.69978	678.71318	1	1.1011	1.208	678.70264	1.03E+03	5.79E+03	5.17E+00	1	8	0	0.879	3.02	0.00205	0.0132	0																	1.34E-01	1.1218	678.7008	678.70354	0.0333	1.1101	1.1546	DETECTED	678.70167	1.78E+03	5.60E+03	1.668	1.334	5.01E+00
700	1.30E-01	1.127	363.15954	363.1683	1	1.0233	1.1635	363.16373	1.18E+03	5.71E+03	2.73E+00	0.25	2	0	0.86	1.86	0.00068	0.0007	0																								UNKNOWN
701	4.65E-02	1.127	407.18595	407.19268		1.0733	1.1511	407.18937	1.04E+03	3.02E+03	1.16E+00	0.25	2	0	0.797	2.7	0.0011	0.0007	0																								UNKNOWN
702	4.04E-02	1.127	1120.62922	1120.63893	1	1.1178	1.1567	1120.63367	1.02E+03	2.31E+03	1.82E+00	0.25	2	0	0.889	1.48	0.00166	0.0007	0																								UNKNOWN
703	8.92E-02	1.127	818.65558	818.66793	1	1.1066	1.1567	818.66392	1.01E+03	4.07E+03	3.28E+00	0.75	6	0	0.918	1.62	0.00132	0.0104	0																								UNKNOWN
704	9.07E-02	1.1273	564.77882	564.78961	1	1.1061	1.1895	564.78348	1.00E+03	3.46E+03	2.45E+00	1	8	0	0.847	3.54	0.002	0.008	0																	5.37E-02	1.1266	564.77912	564.78714	0.0341	1.1101	1.1601	DETECTED	564.78257	1.19E+03	2.43E+03	1.2496	1.1248	1.69E+00
705	4.73E-02	1.1273	762.69805	762.70349	1	1.1135	1.1524	762.69969	1.14E+03	3.27E+03	2.17E+00	0.125	1	4	1	0	0	0	0																								UNKNOWN
706	1.59E-01	1.1274	616.74783	616.76155	1	1.1024	1.1935	616.75097	1.03E+03	5.03E+03	4.48E+00	1	8	0	0.848	3.62	0.00223	0.0132	0																	1.55E-01	1.1266	616.74832	616.75536	0.0499	1.1046	1.1935	DETECTED	616.75034	1.12E+03	4.23E+03	2.2004	1.6002	3.85E+00
707	1.68E+00	1.1277	222.90157	222.9088	1	1.0709	1.398	222.90622	1.01E+03	3.67E+04	2.23E+01	1	8	2	0.916	2.27	0.00051	0.0142	0																	1.48E+00	1.1266	222.90273	222.90654	0.0674	1.099	1.2491	DETECTED	222.90592	1.81E+03	3.67E+04	2.9658	2.1601	2.23E+01
708	6.16E+00	1.1277	261.12611	261.13362	1	0.999	1.5418	261.13096	1.35E+03	7.29E+04	4.20E+01	1	8	0	0.957	0.98	0.00026	0	0																	3.62E+00	1.1277	261.12611	261.13318	0.1242	0.999	1.5214	DETECTED	261.1308	1.47E+03	4.08E+04	3.5266	1.8694	2.41E+01
709	2.56E-01	1.1277	558.78587	558.80266	1	1.0972	1.2083	558.79254	1.01E+03	8.42E+03	5.63E+00	1	8	0	0.958	1.18	0.00066	0.0108	0																	2.21E-01	1.1266	558.78938	558.79952	0.0297	1.1046	1.2046	DETECTED	558.79218	1.66E+03	7.47E+03	2.6005	1.8002	4.98E+00
710	7.29E-02	1.1278	898.65891	898.67629	1	1.108	1.1583	898.67111	1.04E+03	3.68E+03	3.11E+00	0.625	5	0	0.883	1.91	0.00172	0.008	0																	5.88E-02	1.1266	898.66717	898.67388	0.0256	1.1101	1.149	DETECTED	898.67156	1.05E+03	3.10E+03	0.7496	0.8748	2.53E+00
711	1.12E-01	1.128	482.77112	482.78282	1	1.1024	1.1824	482.77913	1.00E+03	3.20E+03	3.20E+00	0.625	5	0	0.867	3.33	0.00161	0.0087	0																	1.12E-01	1.1266	482.77112	482.781	0.05	1.1101	1.1824	DETECTED	482.77836	1.00E+03	3.01E+03	2.2496	1.6248	2.87E+00
712	3.26E-01	1.1281	618.74491	618.76016	1	1.1005	1.2154	618.74813	1.01E+03	9.50E+03	8.30E+00	1	8	0	0.908	1.71	0.00106	0.0118	0																	2.85E-01	1.1266	618.74491	618.76016	0.0262	1.1046	1.2102	DETECTED	618.74859	1.35E+03	7.64E+03	2.8103	1.9001	6.89E+00
713	6.46E-02	1.1282	926.70052	926.72008	1	1.1146	1.1657	926.71086	1.08E+03	3.21E+03	2.58E+00	0.5	4	0	0.866	3.05	0.00282	0.0083	0																	6.46E-02	1.1266	926.70052	926.71442	0.0334	1.1157	1.1657	DETECTED	926.70968	1.08E+03	3.17E+03	2.001	1.5005	2.52E+00
714	1.87E-01	1.1283	758.69751	758.71848	1	1.0709	1.1968	758.70794	1.02E+03	5.94E+03	4.45E+00	0.625	5	0	0.81	4.66	0.00353	0.0097	0																								UNKNOWN
715	2.86E-01	1.1285	562.78153	562.79436	1	1.0987	1.2213	562.78588	1.00E+03	9.40E+03	6.42E+00	1	8	0	0.919	2.25	0.00127	0.009	0																	2.56E-01	1.1266	562.78263	562.78847	0.031	1.099	1.2213	DETECTED	562.78599	1.02E+03	8.29E+03	4.483	1.8331	5.68E+00
716	3.77E-01	1.1285	700.74558	700.76476	1	1.1011	1.2117	700.75123	1.10E+03	8.11E+03	7.86E+00	1	8	0	0.953	1.11	0.00078	0.009	0																	3.21E-01	1.1266	700.74779	700.75934	0.0288	1.1046	1.2102	DETECTED	700.75114	1.13E+03	7.84E+03	2.735	1.9001	7.64E+00
717	8.14E-02	1.1285	844.70206	844.71323	1	1.1122	1.1639	844.70575	1.03E+03	3.29E+03	3.85E+00	0.5	4	1	0.878	2.37	0.002	0.0101	0																	7.37E-02	1.1266	844.70206	844.71025	0.0462	1.1157	1.1601	DETECTED	844.70521	1.03E+03	3.29E+03	1.667	1.3335	3.26E+00
718	1.64E+00	1.1286	349.17674	349.18884	1	1.0246	1.5124	349.18349	1.01E+03	2.75E+04	1.39E+01	1	8	2	0.891	3.6	0.00126	0.0108	0																	4.89E-01	1.136	349.18043	349.18649	0.072	1.0379	1.3491	DETECTED	349.18339	1.14E+03	6.77E+03	2.1597	1.5556	3.54E+00
719	6.07E-02	1.1286	902.65991	902.67074	1	1.1098	1.1487	902.66512	1.10E+03	3.16E+03	2.65E+00	0.375	3	0	0.925	1.39	0.00125	0.0087	0																								UNKNOWN
720	6.17E-02	1.1286	1040.61299	1040.64284	1	1.1122	1.1654	1040.62901	1.03E+03	3.60E+03	2.88E+00	0.875	7	0	0.854	3.27	0.0034	0.0129	0																	4.65E-02	1.1218	1040.62017	1040.62941	0.0238	1.1157	1.1546	DETECTED	1040.62763	1.07E+03	2.57E+03	2.5045	1.7522	1.97E+00
721	2.73E-01	1.1287	525.27878	525.2918	1	1.0524	1.2858	525.28768	1.04E+03	5.53E+03	3.11E+00	0.5	4	0	0.886	2.19	0.00115	0.0097	0																	1.53E-01	1.1266	525.28391	525.2918	0.05	1.0768	1.2435	DETECTED	525.28847	1.16E+03	3.29E+03	1.9997	1.4999	1.75E+00
722	3.21E-01	1.1288	702.73976	702.75814	1	1.0987	1.2172	702.74793	1.01E+03	8.53E+03	8.17E+00	1	8	0	0.854	3.85	0.0027	0.0143	0																	3.03E-01	1.1266	702.74465	702.75376	0.023	1.1046	1.2102	DETECTED	702.7482	1.12E+03	7.65E+03	4.2715	1.9001	7.55E+00
723	5.00E-02	1.129	820.65818	820.67072	1	1.108	1.1472	820.66175	1.02E+03	2.90E+03	2.46E+00	0.375	3	0	0.935	1.05	0.00086	0.0069	0																								UNKNOWN
724	7.91E-02	1.129	680.69593	680.70498	1	1.1066	1.1567	680.69993	1.04E+03	4.02E+03	3.33E+00	0.625	5	0	0.892	2.03	0.00138	0.0136	0																	6.42E-02	1.1218	680.69661	680.70094	0.0284	1.1101	1.149	DETECTED	680.69916	1.39E+03	2.80E+03	1.334	1.167	2.51E+00
725	2.77E-01	1.1291	418.82465	418.836	1	1.0839	1.2234	418.83016	1.10E+03	1.52E+04	4.91E+00	1	8	0	0.932	2	0.00084	0	0																	2.56E-01	1.1291	418.82673	418.83105	0.0519	1.099	1.2157	DETECTED	418.8297	1.51E+03	1.39E+04	2.7005	1.7499	4.90E+00
726	6.61E-02	1.1291	874.62084	874.6309	1	1.1066	1.1511	874.62594	1.10E+03	2.35E+03	2.32E+00	0.5	4	0	0.906	1.85	0.00162	0.0132	0																								UNKNOWN
727	1.73E-01	1.1292	698.74602	698.76574	1	1.1024	1.19	698.7542	1.05E+03	4.90E+03	4.72E+00	1	8	0	0.873	3.43	0.00239	0.0142	0																	1.49E-01	1.1218	698.74746	698.76574	0.02	1.1101	1.1879	DETECTED	698.75476	1.23E+03	4.90E+03	3.669	2.3345	4.72E+00
728	6.35E-01	1.1294	481.25302	481.26514	1	1.0431	1.2969	481.2617	1.04E+03	8.33E+03	7.17E+00	0.75	6	0	0.865	3.42	0.00165	0.0097	0																	3.14E-01	1.1266	481.25829	481.26514	0.0538	1.0545	1.2491	DETECTED	481.26175	1.04E+03	4.42E+03	1.4999	1.2499	3.97E+00
729	3.73E-01	1.1295	644.78698	644.80205	1	1.099	1.2228	644.79018	1.06E+03	8.78E+03	7.57E+00	1	8	0	0.933	1.69	0.00109	0.0097	0																	3.41E-01	1.1266	644.78698	644.79893	0.0541	1.099	1.2213	DETECTED	644.79002	1.06E+03	8.78E+03	2.3674	1.8331	7.57E+00
730	1.34E-01	1.1295	156.05995	156.06752	1	1.1066	1.2321	156.06211	1.03E+03	4.05E+03	2.29E+00	0.375	3	3	0.774	3.39	0.00053	0.008	0																								UNKNOWN
731	2.79E-02	1.1295	424.81627	424.82564	1	1.1066	1.1733	424.82135	1.02E+03	2.71E+03	7.79E-01	0.875	7	0	0.841	3.35	0.00143	0.0142	0																	2.32E-02	1.1218	424.81756	424.82564	0.0292	1.1157	1.1657	DETECTED	424.82092	1.02E+03	2.22E+03	3.506	2.253	7.09E-01
732	5.34E-02	1.1296	738.64899	738.66209	1	1.1066	1.1456	738.65792	1.28E+03	3.21E+03	2.30E+00	0.5	4	0	0.927	1.49	0.0011	0.0111	0																	4.18E-02	1.1266	738.64899	738.66209	0.0254	1.1101	1.1435	DETECTED	738.65779	1.30E+03	2.33E+03	0.5	0.75	1.98E+00
733	4.82E-02	1.1297	1204.62765	1204.64382	1	1.1172	1.1567	1204.63616	1.03E+03	2.64E+03	2.04E+00	0.375	3	0	0.882	2.22	0.00267	0.0083	0																								UNKNOWN
734	3.48E-01	1.1298	420.82133	420.83482	1	1.0839	1.2324	420.82767	1.02E+03	1.99E+04	6.22E+00	1	8	0	0.94	1.52	0.00064	0	0																	3.48E-01	1.1298	420.82133	420.83482	0.0439	1.0879	1.2324	DETECTED	420.82771	1.13E+03	1.73E+04	3.7405	1.9335	5.93E+00
735	1.28E-01	1.1298	704.73967	704.75351	1	1.1098	1.1968	704.74486	1.01E+03	3.18E+03	3.19E+00	0.75	6	0	0.839	3.41	0.00241	0.0132	0																	7.98E-02	1.1218	704.74169	704.75206	0.0195	1.1157	1.1601	DETECTED	704.7446	1.01E+03	3.18E+03	3.0045	2.0022	3.19E+00
736	1.64E-01	1.1301	760.68917	760.71668	1	1.0879	1.2024	760.70506	1.01E+03	5.81E+03	4.21E+00	1	8	0	0.865	4.27	0.00325	0.0136	0																	1.63E-01	1.1218	760.69346	760.70903	0.036	1.0879	1.1657	DETECTED	760.70359	1.16E+03	4.45E+03	1.0004	1.0002	3.96E+00
737	5.97E-01	1.1301	884.0045	884.02474	1	1.1191	1.2768	884.01923	1.55E+03	8.61E+03	6.93E+00	0.25	2	0	0.812	2.48	0.00219	0.0069	0																	5.97E-01	1.1266	884.0045	884.02362	0.1355	1.1212	1.2768	DETECTED	884.01814	2.17E+03	8.27E+03	12.9986	6.9993	6.93E+00
738	3.76E-02	1.1301	1042.62257	1042.63121	1	1.1135	1.149	1042.62574	1.09E+03	2.87E+03	2.19E+00	0.25	2	0	0.81	2.52	0.00262	0.0069	0																	3.76E-02	1.1266	1042.62257	1042.63064	0.0186	1.1157	1.149	DETECTED	1042.62443	1.10E+03	2.87E+03	1	1	2.19E+00
739	4.05E-02	1.1301	1286.63061	1286.656	1	1.1157	1.1546	1286.63886	1.10E+03	2.16E+03	1.61E+00	0.25	2	0	0.927	0.96	0.00123	0.0069	0																	4.05E-02	1.1266	1286.63166	1286.64536	0.033	1.1157	1.1546	DETECTED	1286.63824	1.12E+03	2.16E+03	1.334	1.167	1.61E+00
740	4.03E-02	1.1303	1124.61594	1124.64273	1	1.1157	1.1546	1124.62942	1.10E+03	2.44E+03	1.91E+00	0.375	3	0	0.707	5.7	0.00641	0.0136	0																	4.03E-02	1.1218	1124.61594	1124.63078	0.0274	1.1157	1.1546	DETECTED	1124.62628	1.10E+03	2.33E+03	2.5045	1.7522	1.76E+00
741	1.74E-01	1.1304	364.86031	364.8713	1	1.095	1.2258	364.86579	1.05E+03	6.12E+03	2.91E+00	1	8	0	0.941	1.73	0.00063	0.0212	0																	1.65E-01	1.1218	364.86285	364.8713	0.0686	1.099	1.2102	DETECTED	364.86554	1.10E+03	5.81E+03	2.9301	2.0003	2.91E+00
742	7.00E-01	1.1304	802.00215	802.02402	1	1.1191	1.2824	802.01641	1.04E+03	1.00E+04	7.75E+00	0.5	4	0	0.86	2.85	0.00228	0.008	0																	7.00E-01	1.1266	802.00555	802.02065	0.1443	1.1212	1.2824	DETECTED	802.01558	2.32E+03	1.00E+04	13.4978	7.2489	7.75E+00
743	4.89E-02	1.1304	984.65804	984.67821	1	1.1135	1.1543	984.66813	1.01E+03	2.79E+03	2.14E+00	0.5	4	0	0.776	3.99	0.00393	0.0097	0																								UNKNOWN
744	2.27E+00	1.1305	220.90786	220.91156	1	1.0598	1.288	220.90981	1.06E+03	5.64E+04	3.39E+01	1	8	0	0.959	1.01	0.00022	0	0																	2.24E+00	1.1305	220.90786	220.91076	0.0466	1.0656	1.288	DETECTED	220.90978	1.31E+03	5.59E+04	2.2723	1.6018	3.39E+01
745	8.69E-02	1.1304	1062.66608	1062.69081	1	1.1116	1.19	1062.67749	1.01E+03	3.63E+03	2.77E+00	0.75	6	0	0.894	3.75	0.00399	0.0097	0																	6.05E-02	1.1266	1062.67401	1062.6825	0.0245	1.1157	1.1601	DETECTED	1062.67748	1.02E+03	3.63E+03	1.667	1.3335	2.77E+00
746	4.35E-01	1.1305	560.78351	560.79873	1	1.09	1.2247	560.78933	1.00E+03	1.34E+04	9.14E+00	1	8	0	0.936	1.65	0.00092	0	0																	3.62E-01	1.1305	560.78657	560.79186	0.0309	1.099	1.2102	DETECTED	560.78901	1.65E+03	1.13E+04	2.5451	2.0003	7.63E+00
747	1.12E-01	1.1305	786.74427	786.76123	1	1.1098	1.2061	786.74941	1.02E+03	3.27E+03	2.46E+00	0.75	6	0	0.79	4.94	0.00389	0.0097	0																								UNKNOWN
748	2.54E-01	1.1305	842.70373	842.72653	1	1.1061	1.2154	842.71015	1.01E+03	5.62E+03	6.25E+00	1	8	0	0.863	2.91	0.00246	0.0097	0																	1.52E-01	1.1266	842.70581	842.71164	0.022	1.1101	1.1824	DETECTED	842.70905	1.25E+03	4.78E+03	2.2496	1.6248	4.47E+00
749	8.16E-02	1.1305	980.66745	980.68428	1	1.1098	1.1802	980.67392	1.00E+03	3.58E+03	2.74E+00	1	8	0	0.878	3.38	0.00331	0.0097	0																	5.27E-02	1.1266	980.66745	980.6776	0.0292	1.1157	1.1546	DETECTED	980.6721	1.02E+03	2.81E+03	1.334	1.167	2.18E+00
750	1.89E-01	1.1306	924.70562	924.73062	1	1.1098	1.2098	924.71326	1.00E+03	5.41E+03	4.44E+00	1	8	0	0.888	2.76	0.00255	0.0083	0																	1.10E-01	1.1266	924.70562	924.71406	0.0375	1.1157	1.1657	DETECTED	924.7121	1.52E+03	5.39E+03	2.001	1.5005	4.30E+00
751	7.65E-02	1.1306	588.82437	588.834	1	1.1154	1.1765	588.82763	1.21E+03	2.59E+03	2.01E+00	0.25	2	0	0.957	0.55	0.00032	0.008	0																								UNKNOWN
752	7.66E-01	1.1307	393.20271	393.21595	1	1.0264	1.4123	393.2097	1.01E+03	1.93E+04	8.09E+00	0.75	6	0	0.858	2.91	0.00114	0.0083	0																	3.25E-01	1.1266	393.20467	393.21595	0.1113	1.0545	1.3713	DETECTED	393.20986	1.01E+03	6.17E+03	3.0139	2.0356	2.74E+00
753	3.85E-01	1.1309	504.82287	504.83712	1	1.095	1.2417	504.82733	1.01E+03	1.17E+04	8.31E+00	1	8	0	0.927	1.63	0.00083	0.0132	0																	3.72E-01	1.1266	504.82446	504.83206	0.0321	1.099	1.2268	DETECTED	504.82695	1.15E+03	1.17E+04	2.825	2.0706	8.31E+00
754	4.36E-02	1.131	1148.666	1148.68896	1	1.1178	1.1567	1148.67416	1.20E+03	2.67E+03	2.01E+00	0.25	2	0	0.973	0.34	0.00039	0.0087	0																	3.81E-02	1.1266	1148.6719	1148.67879	0.021	1.1212	1.1546	DETECTED	1148.67435	1.20E+03	2.67E+03	2	1.5	2.01E+00
755	2.47E-01	1.131	1417.02002	1417.05049	1	1.1212	1.2935	1417.03914	1.00E+03	3.33E+03	2.47E+00	0.25	2	1	0.799	2.65	0.00375	0.0087	0																	2.47E-01	1.1266	1417.02002	1417.04816	0.0871	1.1212	1.2935	DETECTED	1417.03727	1.00E+03	3.33E+03	14.4978	7.7489	2.47E+00
756	5.75E-01	1.1312	360.86613	360.87731	1	1.0805	1.2424	360.87144	1.03E+03	1.84E+04	8.86E+00	1	8	0	0.95	1.3	0.00047	0	0																	5.52E-01	1.1312	360.86973	360.87282	0.0605	1.0823	1.2268	DETECTED	360.87122	1.34E+03	1.72E+04	1.7161	1.664	8.73E+00
757	6.18E-01	1.1312	500.82959	500.84323	1	1.0934	1.2268	500.83381	1.05E+03	1.38E+04	1.06E+01	1	8	0	0.953	1.34	0.00067	0	0																	5.70E-01	1.1312	500.83083	500.83941	0.0415	1.0934	1.2268	DETECTED	500.83346	1.05E+03	1.38E+04	2.1189	1.6193	1.04E+01
758	1.05E-01	1.1312	982.66516	982.67977	1	1.1066	1.1733	982.67005	1.03E+03	4.92E+03	3.76E+00	0.875	7	0	0.861	3.87	0.0038	0.0104	0																	5.73E-02	1.136	982.66594	982.67421	0.0226	1.1157	1.149	DETECTED	982.66913	1.70E+03	3.46E+03	0.5004	0.7502	2.69E+00
759	9.81E-02	1.1313	1064.6646	1064.68359	1	1.1135	1.1876	1064.67367	1.01E+03	4.25E+03	3.14E+00	0.875	7	0	0.91	2.01	0.00214	0.0104	0																	7.77E-02	1.136	1064.67018	1064.68064	0.0418	1.1157	1.1712	DETECTED	1064.67344	1.40E+03	2.97E+03	1.5011	1.2506	2.26E+00
760	5.03E-02	1.1314	958.62022	958.6319	1	1.1116	1.148	958.62608	1.10E+03	3.24E+03	2.50E+00	0.625	5	0	0.832	2.98	0.00286	0.0083	0																								UNKNOWN
761	1.98E-01	1.1315	922.70973	922.73368	1	1.1061	1.2122	922.71662	1.02E+03	6.00E+03	5.25E+00	1	8	0	0.86	3.94	0.00364	0.0083	0																	1.15E-01	1.1266	922.71172	922.72204	0.0292	1.1101	1.1712	DETECTED	922.71554	1.06E+03	4.62E+03	1.7496	1.3748	3.69E+00
762	2.47E-01	1.1316	784.74077	784.76699	1	1.1061	1.2172	784.75233	1.02E+03	7.10E+03	5.72E+00	1	8	0	0.915	2.18	0.00171	0.0087	0																	2.47E-01	1.1266	784.74216	784.75895	0.02	1.1101	1.2157	DETECTED	784.75226	1.07E+03	7.10E+03	4.3527	2.3748	5.72E+00
763	3.36E-01	1.1316	966.00603	966.02963	1	1.1191	1.2546	966.02361	1.07E+03	7.47E+03	5.83E+00	0.375	3	0	0.831	3.13	0.00302	0.008	0																	3.36E-01	1.1266	966.00603	966.02717	0.0383	1.1212	1.2546	DETECTED	966.02199	1.66E+03	7.47E+03	10.9985	5.9993	5.83E+00
764	1.44E-01	1.1316	1048.02134	1048.03413	1	1.1191	1.2046	1048.02659	1.12E+03	6.97E+03	3.88E+00	0.375	3	0	0.905	1.51	0.00158	0.008	0																	1.44E-01	1.1266	1048.02134	1048.03413	0.0357	1.1212	1.2046	DETECTED	1048.02621	1.21E+03	4.67E+03	6.4993	3.7496	3.57E+00
765	3.93E-02	1.1316	1098.58502	1098.60723	1	1.1135	1.149	1098.59001	1.09E+03	2.61E+03	1.91E+00	0.375	3	0	0.901	1.73	0.0019	0.008	0																	3.14E-02	1.1266	1098.58773	1098.60723	0.061	1.1157	1.149	DETECTED	1098.59025	1.28E+03	2.01E+03	1	1	1.53E+00
766	3.84E-01	1.1318	726.78887	726.80716	1	1.1011	1.2284	726.79379	1.02E+03	9.50E+03	8.15E+00	1	8	0	0.902	2.54	0.00185	0.0111	0																	3.81E-01	1.1266	726.78887	726.80166	0.0335	1.1046	1.2157	DETECTED	726.79273	1.09E+03	8.39E+03	3.6128	2.0003	7.52E+00
767	6.03E-01	1.1319	642.78796	642.80437	1	1.095	1.2289	642.7929	1.03E+03	1.34E+04	1.15E+01	1	8	0	0.956	1.3	0.00084	0	0																	5.30E-01	1.1319	642.78991	642.79998	0.0276	1.1046	1.2213	DETECTED	642.79302	1.70E+03	1.34E+04	3.55	2.1002	1.15E+01
768	3.54E-02	1.1318	1202.62317	1202.64851	1	1.1178	1.1583	1202.6382	1.00E+03	2.23E+03	1.59E+00	0.375	3	0	0.776	4.35	0.00523	0.0087	0																								UNKNOWN
769	5.79E-01	1.1321	104.10582	104.10911	1	1.0542	1.3766	104.10702	1.03E+03	1.03E+04	6.37E+00	0.375	3	1	0.93	1.34	0.00014	0.0083	0																								UNKNOWN
770	2.91E-01	1.132	782.7506	782.7676	1	1.1011	1.2122	782.75497	1.12E+03	8.36E+03	6.17E+00	0.75	6	0	0.885	3.33	0.0026	0.0108	0																	2.76E-01	1.136	782.75202	782.76116	0.0711	1.1046	1.199	DETECTED	782.75487	1.43E+03	7.59E+03	1.7107	1.4173	6.14E+00
771	7.13E-02	1.1321	1144.6568	1144.68813	1	1.1154	1.175	1144.68024	1.02E+03	3.42E+03	2.44E+00	0.875	7	0	0.842	4.6	0.00526	0.0083	0																	5.45E-02	1.1266	1144.6568	1144.68637	0.0266	1.1212	1.1657	DETECTED	1144.67756	1.12E+03	2.94E+03	3	2	2.22E+00
772	5.58E-02	1.1322	1002.71667	1002.73516	1	1.1154	1.1654	1002.72313	1.00E+03	3.05E+03	2.31E+00	0.375	3	0	0.734	4.72	0.00473	0.0087	0																								UNKNOWN
773	7.83E-02	1.1322	1228.66612	1228.69786	1	1.1154	1.182	1228.68017	1.01E+03	3.36E+03	2.40E+00	0.75	6	0	0.823	3.69	0.00454	0.0087	0																								UNKNOWN
775	2.28E-01	1.1325	840.70062	840.72111	1	1.1066	1.1968	840.71273	1.06E+03	5.08E+03	5.33E+00	0.5	4	0	0.875	1.96	0.00165	0.0083	0																								UNKNOWN
776	5.82E-01	1.1325	362.86531	362.87608	1	1.0764	1.2302	362.8696	1.02E+03	1.84E+04	9.26E+00	1	8	0	0.859	3.58	0.0013	0	0																	5.82E-01	1.1325	362.86799	362.8752	0.0422	1.0768	1.2268	DETECTED	362.86974	1.02E+03	1.84E+04	2.8004	1.6968	9.26E+00
777	6.38E-02	1.1325	506.82145	506.83184	1	1.108	1.1746	506.82489	1.02E+03	2.70E+03	1.91E+00	0.875	7	0	0.811	3.86	0.00196	0.0136	0																	4.85E-02	1.1388	506.8223	506.82909	0.0324	1.1157	1.1601	DETECTED	506.82421	1.10E+03	2.43E+03	0.5999	0.7999	1.67E+00
778	8.36E-01	1.1325	502.8271	502.83952	1	1.0861	1.24	502.83072	1.02E+03	1.94E+04	1.48E+01	1	8	0	0.933	2.07	0.00104	0	0																	7.52E-01	1.1325	502.8271	502.83736	0.0456	1.0934	1.2324	DETECTED	502.83035	1.09E+03	1.76E+04	2.6498	1.6829	1.28E+01
779	1.70E-01	1.1325	1004.70312	1004.73595	1	1.1101	1.208	1004.71909	1.02E+03	4.85E+03	3.95E+00	1	8	0	0.844	3.8	0.00382	0.0094	0																	1.48E-01	1.136	1004.71443	1004.731	0.0316	1.1101	1.199	DETECTED	1004.71861	1.02E+03	4.82E+03	2.201	1.6005	3.72E+00
780	1.73E-01	1.1327	1006.70167	1006.73278	1	1.1122	1.2043	1006.71598	1.02E+03	4.76E+03	3.76E+00	1	8	0	0.867	4.15	0.00418	0.0094	0																	1.27E-01	1.1266	1006.70483	1006.72612	0.0258	1.1157	1.1879	DETECTED	1006.71455	1.58E+03	4.51E+03	3.335	2.1675	3.48E+00
781	3.26E-01	1.1328	640.7915	640.80535	1	1.0972	1.2102	640.79589	1.04E+03	9.27E+03	7.45E+00	1	8	0	0.879	3	0.00193	0.0087	0																	3.08E-01	1.1266	640.79321	640.80535	0.0392	1.1046	1.2102	DETECTED	640.79622	1.25E+03	7.09E+03	3.2135	1.9001	6.13E+00
782	5.12E-02	1.1327	1310.6677	1310.69326	1	1.1172	1.1728	1310.68295	1.00E+03	2.82E+03	1.99E+00	0.5	4	0	0.819	3.57	0.00467	0.0087	0																	4.73E-02	1.1266	1310.67965	1310.68437	0.0319	1.1212	1.1601	DETECTED	1310.68174	1.20E+03	2.38E+03	2.4993	1.7496	1.77E+00
783	7.94E-02	1.1328	1090.7018	1090.73415	1	1.1135	1.1876	1090.71796	1.01E+03	3.18E+03	2.33E+00	0.625	5	0	0.91	2.08	0.00227	0.0094	0																	5.25E-02	1.136	1090.7018	1090.72614	0.0321	1.1212	1.1657	DETECTED	1090.71789	1.01E+03	2.71E+03	1.668	1.334	2.06E+00
784	5.81E-01	1.1329	724.7925	724.80884	1	1.099	1.2424	724.79631	1.04E+03	1.39E+04	1.12E+01	1	8	0	0.913	2.53	0.00183	0.0094	0																	5.71E-01	1.136	724.79291	724.80756	0.0402	1.099	1.2268	DETECTED	724.79577	1.05E+03	1.23E+04	2.7988	1.526	1.12E+01
785	3.78E-01	1.1329	864.75137	864.77431	1	1.1066	1.2194	864.75816	1.07E+03	7.85E+03	7.39E+00	1	8	0	0.885	2.56	0.00221	0.0111	0																	3.18E-01	1.136	864.75366	864.77105	0.0488	1.1101	1.2102	DETECTED	864.7577	1.34E+03	7.85E+03	2.7525	1.8002	7.04E+00
786	1.15E-01	1.1332	871.83518	871.84916	1	1.1233	1.1845	871.84382	1.44E+03	3.01E+03	3.01E+00	0.125	1	1	1	0	0	0	0																								UNKNOWN
787	7.99E-02	1.1332	913.84471	913.85082	1	1.1233	1.1567	913.8479	1.67E+03	4.86E+03	4.28E+00	0.125	1	0	1	0	0	0	0																								UNKNOWN
788	7.26E-02	1.1333	1226.66745	1226.70139	1	1.1172	1.1932	1226.68512	1.05E+03	2.68E+03	2.05E+00	0.625	5	0	0.798	4.4	0.0054	0.0087	0																	6.21E-02	1.1266	1226.66745	1226.69454	0.0444	1.1212	1.1768	DETECTED	1226.68385	1.12E+03	2.59E+03	4	2.5	1.94E+00
790	8.44E-02	1.1335	1146.66683	1146.6982	1	1.1135	1.1876	1146.67769	1.01E+03	3.62E+03	2.73E+00	0.875	7	0	0.787	4.94	0.00566	0.0094	0																	6.93E-02	1.136	1146.67752	1146.68339	0.0292	1.1157	1.1657	DETECTED	1146.67928	1.22E+03	3.62E+03	1.2513	1.1257	2.73E+00
791	1.14E-01	1.1337	728.78214	728.80317	1	1.1122	1.1972	728.79056	1.06E+03	3.18E+03	2.67E+00	0.875	7	0	0.751	5.59	0.00407	0.0181	0																	9.92E-02	1.1266	728.78214	728.79775	0.0504	1.1157	1.1768	DETECTED	728.79015	1.19E+03	2.97E+03	2.668	1.834	2.62E+00
792	4.78E-02	1.1337	1066.66165	1066.6746	1	1.1154	1.1567	1066.67041	1.06E+03	2.86E+03	1.88E+00	0.5	4	0	0.949	1.11	0.00118	0.0007	0																								UNKNOWN
793	1.69E-01	1.1337	1086.70764	1086.73607	1	1.1135	1.2067	1086.72189	1.03E+03	4.68E+03	3.68E+00	0.75	6	0	0.843	3.39	0.00369	0.0087	0																	1.01E-01	1.136	1086.71746	1086.72645	0.0257	1.1157	1.1712	DETECTED	1086.71949	1.20E+03	4.68E+03	1.5011	1.2506	3.56E+00
794	9.06E-02	1.1338	646.78318	646.7959	1	1.1116	1.1802	646.78762	1.00E+03	3.09E+03	2.52E+00	0.75	6	0	0.945	1.14	0.00074	0.0132	0																	8.65E-02	1.1266	646.78467	646.79492	0.0327	1.1157	1.1768	DETECTED	646.78763	1.19E+03	2.92E+03	2.668	1.834	2.52E+00
796	3.44E-02	1.1339	758.86237	758.8732	1	1.1257	1.1646	758.86657	1.10E+03	1.71E+03	1.36E+00	0.125	1	0	1	0	0	0	0																								UNKNOWN
797	3.04E-02	1.1339	891.79938	891.82687	1	1.125	1.1583	891.80906	1.04E+03	1.99E+03	1.55E+00	0.125	1	0	1	0	0	0	0																								UNKNOWN
798	3.92E-02	1.1339	920.7154	920.72109	1	1.1194	1.1528	920.71726	1.20E+03	2.50E+03	1.88E+00	0.125	1	0	1	0	0	0	0																								UNKNOWN
799	3.89E-02	1.1339	1008.70768	1008.71948	1	1.1146	1.1535	1008.71256	1.18E+03	2.46E+03	1.64E+00	0.125	1	0	1	0	0	0	0																								UNKNOWN
800	3.48E-02	1.1339	1172.70385	1172.72518	1	1.1202	1.1591	1172.72147	1.15E+03	2.57E+03	1.68E+00	0.125	1	0	1	0	0	0	0																								UNKNOWN
801	1.18E-01	1.1341	780.74751	780.76868	1	1.1079	1.1876	780.75753	1.02E+03	4.55E+03	3.20E+00	1	8	0	0.896	2.77	0.00217	0.0122	0																	1.08E-01	1.1266	780.75235	780.76291	0.0342	1.1101	1.1768	DETECTED	780.75796	1.04E+03	3.73E+03	2	1.5	3.04E+00
802	7.26E-02	1.1341	1130.01584	1130.03736	1	1.1191	1.1913	1130.02973	1.13E+03	5.12E+03	2.84E+00	0.25	2	0	0.93	0.93	0.00105	0.0011	0																								UNKNOWN
803	4.72E-01	1.1342	586.8277	586.843	1	1.0987	1.2361	586.83066	1.00E+03	1.02E+04	7.82E+00	1	8	0	0.925	1.67	0.00098	0.0115	0																	4.46E-01	1.1388	586.82772	586.83622	0.041	1.1046	1.2268	DETECTED	586.83018	1.50E+03	9.49E+03	2.8855	1.5716	7.68E+00
804	4.31E-02	1.1343	1230.6671	1230.69139	1	1.1191	1.1635	1230.67897	1.02E+03	2.07E+03	1.54E+00	0.375	3	1	0.891	2.13	0.00262	0.001	0																								UNKNOWN
805	2.19E-01	1.1343	948.75278	948.77486	1	1.1083	1.2172	948.75861	1.11E+03	6.06E+03	4.85E+00	1	8	0	0.909	2.44	0.00231	0.0122	0																	2.00E-01	1.1266	948.75443	948.76534	0.0466	1.1157	1.199	DETECTED	948.75736	1.75E+03	5.54E+03	4.002	2.501	4.36E+00
806	1.36E-01	1.1345	1026.75971	1026.77666	1	1.1172	1.2024	1026.76683	1.29E+03	3.57E+03	2.68E+00	0.625	5	0	0.871	2.81	0.00289	0.0142	0																								UNKNOWN
807	9.39E-01	1.1346	584.82944	584.84469	1	1.09	1.2602	584.834	1.00E+03	2.09E+04	1.58E+01	1	8	0	0.947	1.13	0.00066	0	0																	9.17E-01	1.1346	584.83168	584.84469	0.0605	1.0934	1.2602	DETECTED	584.83395	1.07E+03	1.96E+04	4.3353	3.1142	1.56E+01
808	1.49E-02	1.1346	448.8662	448.87199	1	1.1209	1.1543	448.8675	1.03E+03	1.84E+03	7.28E-01	0.125	1	0	1	0	0	0	0																								UNKNOWN
809	1.55E-01	1.1346	1088.70497	1088.73815	1	1.1116	1.2122	1088.71983	1.05E+03	4.94E+03	3.75E+00	1	8	0	0.866	3.8	0.00414	0.0024	0																	1.26E-01	1.136	1088.70497	1088.72244	0.0246	1.1157	1.1935	DETECTED	1088.71729	1.27E+03	4.94E+03	2.5019	1.7509	3.75E+00
810	1.41E-01	1.1346	1168.71216	1168.74787	1	1.1135	1.2024	1168.72498	1.02E+03	4.30E+03	3.06E+00	1	8	0	0.873	3.37	0.00394	0.0167	0																	8.73E-02	1.1266	1168.71889	1168.73217	0.0297	1.1157	1.1712	DETECTED	1168.72457	1.02E+03	3.35E+03	2.334	1.667	2.52E+00
811	3.17E-02	1.1346	959.7758	959.78857	1	1.1209	1.1543	959.7826	1.05E+03	2.38E+03	1.85E+00	0.125	1	0	1	0	0	0	0																								UNKNOWN
812	5.83E-02	1.1346	1029.75648	1029.76867	1	1.1209	1.1709	1029.76217	1.12E+03	2.83E+03	2.11E+00	0.125	1	0	1	0	0	0	0																								UNKNOWN
813	3.33E-01	1.1348	866.74932	866.77227	1	1.1066	1.2234	866.75598	1.02E+03	6.87E+03	6.90E+00	1	8	0	0.863	3.73	0.00323	0.0181	0																	2.41E-01	1.1266	866.7494	866.76666	0.0314	1.1101	1.1935	DETECTED	866.75403	1.61E+03	6.53E+03	2.7496	1.8748	5.80E+00
814	1.04E-01	1.1348	810.78894	810.81634	1	1.1154	1.182	810.79598	1.06E+03	3.20E+03	2.60E+00	0.25	2	0	0.742	3.43	0.00278	0.0003	0																								UNKNOWN
815	8.36E-02	1.1349	670.82878	670.8456	1	1.1178	1.1805	670.8351	1.01E+03	3.01E+03	2.64E+00	0.625	5	0	0.862	3	0.00201	0.0122	0																	7.25E-02	1.1388	670.83076	670.8456	0.0319	1.1212	1.1712	DETECTED	670.83517	1.54E+03	3.01E+03	1.2496	1.1248	2.64E+00
816	1.48E+00	1.1936	155.12471	155.13229		1.0749	1.5362	155.129	1.01E+03	1.27E+04	7.74E+00	0.125	1	7	1	0	0	0	0																								UNKNOWN
817	6.64E-02	1.135	707.83839	707.85425		1.1246	1.1802	707.84534	1.06E+03	1.87E+03	1.98E+00	0.125	1	0	1	0	0	0	0																								UNKNOWN
818	4.08E-02	1.135	817.81767	817.8354	1	1.1246	1.1635	817.82523	1.12E+03	2.23E+03	1.88E+00	0.125	1	0	1	0	0	0	0																								UNKNOWN
819	6.77E-02	1.135	838.71042	838.71887	1	1.1154	1.1598	838.71556	1.13E+03	2.37E+03	2.30E+00	0.25	2	0	0.9	1.32	0.00111	0.0021	0																	4.21E-02	1.136	838.71042	838.71796	0.0246	1.1157	1.149	DETECTED	838.71501	1.13E+03	2.36E+03	0.5004	0.7502	2.00E+00
820	1.50E-01	1.135	862.75138	862.77467	1	1.1101	1.1765	862.76087	1.00E+03	4.18E+03	4.18E+00	0.875	7	0	0.756	5.54	0.00478	0.0021	0																	9.34E-02	1.136	862.75545	862.76407	0.0352	1.1101	1.1546	DETECTED	862.75833	1.10E+03	4.01E+03	0.6005	0.8002	3.64E+00
821	3.12E-02	1.135	1084.71941	1084.74051	1	1.1191	1.1524	1084.72307	1.03E+03	1.86E+03	1.48E+00	0.125	1	0	1	0	0	0	0																								UNKNOWN
822	2.87E-02	1.135	1294.52526	1294.53967	1	1.1228	1.1561	1294.5338	1.03E+03	2.02E+03	1.54E+00	0.125	1	0	1	0	0	0	0																								UNKNOWN
823	2.71E-01	1.1352	886.79499	886.81702	1	1.108	1.195	886.80602	1.03E+03	6.48E+03	5.38E+00	0.5	4	0	0.849	3.44	0.00306	0.0021	0																	2.43E-01	1.136	886.79499	886.8118	0.0438	1.1101	1.1879	DETECTED	886.80647	1.03E+03	6.46E+03	2.1054	1.4004	5.38E+00
824	9.00E-02	1.1353	299.00716	299.01068		1.1122	1.2122	299.00884	1.09E+03	2.55E+03	1.39E+00	0.125	1	0	1	0	0	0	0																								UNKNOWN
825	7.63E-01	1.1353	442.87099	442.88207	1	1.0802	1.24	442.87493	1.09E+03	3.11E+04	1.19E+01	1	8	1	0.954	1.13	0.0005	0	0																	7.40E-01	1.1353	442.87099	442.87601	0.0638	1.0879	1.2268	DETECTED	442.87491	1.71E+03	2.99E+04	3.3615	1.5494	1.19E+01
826	6.73E-01	1.1353	582.83298	582.84819	1	1.0931	1.2191	582.83677	1.03E+03	1.54E+04	1.17E+01	1	8	0	0.922	1.51	0.00088	0	0																	6.03E-01	1.1353	582.83319	582.84081	0.0689	1.099	1.2102	DETECTED	582.83636	1.71E+03	1.37E+04	2.544	1.6664	1.08E+01
827	3.25E-01	1.1353	722.79326	722.81266	1	1.1024	1.2067	722.79955	1.05E+03	7.11E+03	6.49E+00	1	8	0	0.855	3.23	0.00234	0.0052	0																	2.81E-01	1.136	722.79326	722.8042	0.0371	1.1046	1.1879	DETECTED	722.79849	1.05E+03	7.01E+03	1.6861	1.2505	6.49E+00
828	2.77E-01	1.1353	1028.75249	1028.782	1	1.108	1.2234	1028.76392	1.01E+03	7.19E+03	5.52E+00	1	8	0	0.933	2.07	0.00213	0.0052	0																	2.38E-01	1.136	1028.75318	1028.76916	0.0366	1.1157	1.2046	DETECTED	1028.76312	1.37E+03	7.19E+03	3.7272	2.0011	5.52E+00
829	5.76E-02	1.1353	1090.71222	1090.7342	1	1.1233	1.1733	1090.72413	1.05E+03	2.90E+03	2.29E+00	0.125	1	1	1	0	0	0	0																								UNKNOWN
830	2.84E-01	1.1354	446.86361	446.87329	1	1.0955	1.24	446.8687	1.08E+03	1.07E+04	4.44E+00	1	8	0	0.943	1.36	0.00061	0.0167	0																	2.81E-01	1.136	446.86361	446.8707	0.0661	1.099	1.2268	DETECTED	446.86837	1.36E+03	1.03E+04	1.977	1.6431	4.44E+00
831	6.26E-02	1.1355	719.85463	719.86407	1	1.1212	1.1691	719.86032	1.07E+03	2.44E+03	2.30E+00	0.25	2	0	0.962	0.5	0.00036	0.001	0																	5.71E-02	1.136	719.85463	719.86276	0.023	1.1212	1.1657	DETECTED	719.8605	1.07E+03	2.22E+03	1.668	1.334	2.11E+00
832	2.52E+00	1.1356	142.94619	142.94955		0.9971	1.6492	142.94809	1.02E+03	1.59E+04	1.00E+01	1	8	0	0.918	1.5	0.00021	0.0922	0																	2.52E+00	1.1023	142.9472	142.94935	0.1468	0.999	1.6492	DETECTED	142.948	1.08E+03	1.59E+04	4.7759	3.2762	1.00E+01
833	2.02E-01	1.1355	388.90555	388.9148	1	1.0968	1.2543	388.91068	1.01E+03	7.39E+03	3.13E+00	1	8	0	0.911	2.68	0.00104	0.0153	0																	2.00E-01	1.1266	388.90555	388.9148	0.0734	1.099	1.2324	DETECTED	388.91049	1.01E+03	6.06E+03	2.9003	1.9998	2.76E+00
834	1.48E+00	1.1356	302.90688	302.91506	1	1.0709	1.4369	302.91265	1.11E+03	3.14E+04	1.74E+01	1	8	1	0.957	1.21	0.00037	0.0097	0																	1.43E+00	1.136	302.90749	302.91434	0.0848	1.0823	1.3435	DETECTED	302.91254	1.25E+03	2.92E+04	4.2154	1.8583	1.65E+01
835	3.25E-01	1.1355	1134.79501	1134.8327	1	1.1135	1.2157	1134.80994	1.27E+03	7.91E+03	5.98E+00	0.25	2	0	0.942	0.77	0.00088	0.001	0																	3.25E-01	1.136	1134.79625	1134.81331	0.0573	1.1157	1.2157	DETECTED	1134.8095	1.27E+03	7.91E+03	3.8464	2.2513	5.98E+00
836	3.09E-01	1.1356	946.75508	946.78923	1	1.1066	1.2228	946.76099	1.03E+03	8.38E+03	7.13E+00	1	8	0	0.881	2.34	0.00222	0.0181	0																	2.71E-01	1.136	946.75607	946.77558	0.0445	1.1101	1.2213	DETECTED	946.76189	1.07E+03	7.26E+03	2.3667	2.0003	5.71E+00
837	1.23E-01	1.1358	1252.70792	1252.74656	1	1.1172	1.2067	1252.72539	1.01E+03	3.57E+03	2.54E+00	0.625	5	0	0.859	3.61	0.00452	0.0097	0																								UNKNOWN
838	8.16E-02	1.1358	1334.71849	1334.74495	1	1.1246	1.1968	1334.72804	1.10E+03	2.78E+03	2.13E+00	0.25	2	0	0.789	2.81	0.00374	0.0038	0																								UNKNOWN
839	5.19E-01	1.136	806.79218	806.81329	1	1.1024	1.2395	806.79944	1.12E+03	1.31E+04	9.96E+00	1	8	0	0.921	2.41	0.00195	0	0																	4.84E-01	1.136	806.79623	806.80345	0.0425	1.1101	1.2157	DETECTED	806.79844	2.21E+03	1.12E+04	2.7812	1.9004	8.58E+00
840	6.67E-02	1.136	948.40834	948.42085	1	1.1283	1.1783	948.41491	1.22E+03	2.35E+03	1.87E+00	0.125	1	0	1	0	0	0	0																								UNKNOWN
841	5.38E-02	1.136	969.79722	969.8127	1	1.1212	1.1672	969.80556	1.04E+03	2.76E+03	2.15E+00	0.25	2	0	0.804	2.62	0.00254	0	0																	5.38E-02	1.136	969.79914	969.8127	0.0253	1.1212	1.1657	DETECTED	969.80682	1.04E+03	2.76E+03	1.668	1.334	2.15E+00
842	7.28E-02	1.136	981.81236	981.84394	1	1.1233	1.1956	981.82635	1.02E+03	1.82E+03	1.46E+00	0.25	2	0	0.85	1.98	0.00194	0.0056	0																								UNKNOWN
843	9.66E-02	1.136	1138.79133	1138.8208	1	1.1283	1.2005	1138.80847	1.40E+03	2.42E+03	1.86E+00	0.125	1	0	1	0	0	0	0																								UNKNOWN
844	3.31E-02	1.136	1275.76797	1275.77281	1	1.1268	1.1601	1275.77018	1.16E+03	2.53E+03	1.89E+00	0.125	1	0	1	0	0	0	0																	3.31E-02	1.136	1275.76797	1275.77281	0.0208	1.1268	1.1601	DETECTED	1275.77018	1.16E+03	2.53E+03	2	1.5	1.89E+00
845	6.43E-02	1.136	1332.71475	1332.75067	1	1.1228	1.1839	1332.72881	1.10E+03	2.09E+03	1.59E+00	0.125	1	0	1	0	0	0	0																								UNKNOWN
846	2.76E-01	1.1361	804.79564	804.8154	1	1.1066	1.2011	804.80293	1.02E+03	7.75E+03	5.77E+00	1	8	0	0.915	2.3	0.00185	0.016	0																	2.51E-01	1.136	804.79686	804.81031	0.1483	1.1101	1.199	DETECTED	804.80247	1.55E+03	5.97E+03	2.201	1.6005	4.60E+00
847	3.26E-02	1.136	1390.66818	1390.70071	1	1.1228	1.1616	1390.68511	1.00E+03	1.79E+03	1.36E+00	0.125	1	0	1	0	0	0	0																								UNKNOWN
848	3.65E-01	1.1362	808.78971	808.81118	1	1.1042	1.2247	808.79773	1.01E+03	8.19E+03	6.69E+00	1	8	0	0.857	3.91	0.00316	0.0222	0																	3.40E-01	1.136	808.79193	808.80789	0.0527	1.1101	1.2213	DETECTED	808.797	1.19E+03	7.48E+03	3.4851	2.0003	5.70E+00
849	1.45E-01	1.1363	944.75673	944.78908	1	1.1138	1.1956	944.7648	1.01E+03	4.02E+03	3.30E+00	0.875	7	0	0.736	7.47	0.00706	0.0108	0																	9.00E-02	1.136	944.75673	944.7679	0.0685	1.1157	1.1712	DETECTED	944.76312	1.11E+03	3.40E+03	1.5011	1.2506	2.68E+00
850	3.69E-01	1.1366	528.86437	528.88254	1	1.0969	1.2512	528.87186	1.02E+03	1.03E+04	5.30E+00	1	8	0	0.956	1	0.00053	0.0108	0																	3.19E-01	1.136	528.86874	528.87432	0.0646	1.099	1.2268	DETECTED	528.87157	1.06E+03	9.59E+03	2.3776	1.6431	4.78E+00
851	2.25E-01	1.1366	1030.75189	1030.77728	1	1.1122	1.2098	1030.7619	1.02E+03	6.61E+03	4.94E+00	1	8	0	0.924	1.92	0.00198	0.0118	0																	1.96E-01	1.145	1030.75762	1030.76683	0.0445	1.1157	1.2046	DETECTED	1030.76085	1.35E+03	5.14E+03	1.6675	1.3338	3.94E+00
852	5.07E-02	1.1366	900.82026	900.83113	1	1.1191	1.1672	900.82429	1.20E+03	2.80E+03	2.28E+00	0.375	3	0	0.869	2.48	0.00224	0.0038	0																	4.53E-02	1.1388	900.82026	900.82486	0.023	1.1268	1.1601	DETECTED	900.82311	1.44E+03	2.80E+03	0.999	0.9995	2.28E+00
853	1.08E-01	1.1366	1250.71787	1250.74586	1	1.1178	1.2083	1250.72884	1.02E+03	3.73E+03	2.64E+00	0.875	7	0	0.886	3.07	0.00384	0.0181	0																	7.70E-02	1.1388	1250.72381	1250.73437	0.037	1.1212	1.1768	DETECTED	1250.72856	1.03E+03	3.30E+03	1.5	1.25	2.47E+00
854	4.64E-01	1.1368	970.784	970.81902	1	1.1061	1.2213	970.80498	1.09E+03	1.10E+04	8.49E+00	0.875	7	0	0.933	1.82	0.00177	0.0108	0																	4.28E-01	1.136	970.79987	970.80804	0.0487	1.1101	1.2213	DETECTED	970.80481	1.09E+03	1.03E+04	3.5847	2.0003	7.99E+00
855	6.81E-01	1.1368	748.82586	748.84144	1	1.0968	1.1968	748.83937	1.29E+03	1.87E+04	1.41E+01	0.5	4	0	0.966	0.63	0.00047	0.0222	0																	6.38E-01	1.1266	748.82586	748.84124	0.0482	1.1046	1.1768	DETECTED	748.83909	2.15E+03	1.77E+04	1.9258	1.3002	1.41E+01
856	3.34E-01	1.137	972.79746	972.81952	1	1.1101	1.2234	972.8052	1.16E+03	7.12E+03	5.82E+00	1	8	0	0.897	2.7	0.00263	0.0087	0																	3.14E-01	1.136	972.79751	972.81668	0.0641	1.1101	1.2157	DETECTED	972.80535	1.16E+03	6.99E+03	3.1216	1.9004	5.44E+00
857	5.04E-01	1.1371	668.83113	668.84763	1	1.1024	1.2376	668.83564	1.09E+03	1.02E+04	8.27E+00	1	8	1	0.914	1.65	0.0011	0.0094	0																	4.95E-01	1.136	668.8321	668.8464	0.0417	1.1046	1.2268	DETECTED	668.83509	1.60E+03	9.44E+03	2.4997	1.834	8.27E+00
858	2.83E-01	1.1373	418.98259	418.99543		1.1116	1.5544	418.98924	1.01E+03	3.84E+03	1.35E+00	0.75	6	0	0.863	2.57	0.00108	0.0295	0																	2.83E-01	1.1266	418.98427	418.995	0.3613	1.1157	1.5325	DETECTED	418.98888	1.37E+03	3.84E+03	24.009	12.5045	1.35E+00
859	8.32E-01	1.1374	444.86916	444.8802	1	1.0857	1.2487	444.8722	1.04E+03	3.47E+04	1.27E+01	1	8	0	0.941	1.85	0.00082	0	0																	8.09E-01	1.1374	444.8708	444.8792	0.0646	1.0879	1.2268	DETECTED	444.87183	1.48E+03	2.96E+04	2.6357	1.5005	1.22E+01
860	2.15E-01	1.1374	1112.74632	1112.78726	1	1.1135	1.2178	1112.76499	1.05E+03	6.21E+03	4.53E+00	0.875	7	0	0.841	3.93	0.00437	0.0108	0																								UNKNOWN
861	1.05E+00	1.1374	666.83238	666.85047	1	1.095	1.2369	666.83766	1.02E+03	2.04E+04	1.73E+01	1	8	0	0.929	1.75	0.00116	0	0																	9.70E-01	1.1374	666.83298	666.84809	0.0451	1.099	1.2213	DETECTED	666.83748	1.11E+03	1.80E+04	2.3042	1.4665	1.57E+01
862	3.39E-01	1.1374	890.79324	890.81514	1	1.108	1.2157	890.80098	1.28E+03	7.22E+03	6.04E+00	0.5	4	0	0.941	1.33	0.00119	0.0049	0																	3.27E-01	1.1388	890.79637	890.80724	0.0508	1.1157	1.2157	DETECTED	890.80039	2.03E+03	6.98E+03	2.6005	1.8002	5.77E+00
863	8.90E-01	1.1375	304.90452	304.91332	1	1.0768	1.3203	304.9098	1.01E+03	2.00E+04	1.11E+01	1	8	2	0.946	1.18	0.00036	0.0111	0																	8.88E-01	1.136	304.90613	304.91126	0.0819	1.0768	1.2713	DETECTED	304.90969	1.01E+03	1.92E+04	3.891	1.4744	1.08E+01
864	1.73E-01	1.1375	1194.75547	1194.79053	1	1.1172	1.2122	1194.76969	1.03E+03	4.76E+03	3.58E+00	1	8	0	0.913	2.73	0.00327	0.0094	0																	1.66E-01	1.136	1194.75916	1194.78111	0.0482	1.1212	1.2102	DETECTED	1194.76911	1.53E+03	4.76E+03	4.335	2.6675	3.58E+00
865	3.01E-01	1.1376	968.79928	968.82463	1	1.1116	1.2178	968.81029	1.06E+03	6.89E+03	5.32E+00	0.875	7	0	0.905	2.24	0.00217	0.0087	0																	2.36E-01	1.136	968.80112	968.82104	0.0698	1.1157	1.199	DETECTED	968.80953	1.86E+03	6.58E+03	2.7524	1.8762	5.13E+00
866	1.02E-01	1.1376	950.74939	950.77682	1	1.1135	1.1876	950.75853	1.01E+03	3.45E+03	2.70E+00	0.625	5	0	0.685	7.2	0.00684	0.007	0																								UNKNOWN
867	9.52E-02	1.1378	588.82621	588.84736	1	1.1246	1.1968	588.83135	1.12E+03	2.87E+03	2.41E+00	0.125	1	0	1	0	0	0	0																								UNKNOWN
868	5.00E-02	1.1378	612.8712	612.87963	1	1.1302	1.1746	612.8749	1.01E+03	2.13E+03	2.02E+00	0.125	1	0	1	0	0	0	0																								UNKNOWN
869	7.56E-02	1.1378	649.87873	649.89343	1	1.1246	1.1857	649.88561	1.28E+03	2.07E+03	1.80E+00	0.125	1	0	1	0	0	0	0																								UNKNOWN
870	1.55E-01	1.1378	306.90094	306.91097	1	1.0987	1.2258	306.90694	1.02E+03	4.06E+03	2.28E+00	1	8	0	0.86	4.04	0.00124	0.0288	0																	1.55E-01	1.1388	306.90512	306.90815	0.0817	1.1046	1.2213	DETECTED	306.90638	1.05E+03	4.06E+03	2	1.5	2.28E+00
871	4.78E-02	1.1378	1188.82131	1188.85183	1	1.1302	1.1746	1188.83446	1.05E+03	2.31E+03	1.80E+00	0.125	1	0	1	0	0	0	0																								UNKNOWN
872	3.50E-01	1.1379	437.22771	437.24332	1	1.0468	1.3123	437.2355	1.01E+03	1.09E+04	3.70E+00	0.875	7	0	0.844	3.92	0.00171	0.0802	0																	1.85E-01	1.1266	437.23128	437.24037	0.0215	1.0545	1.2935	DETECTED	437.23574	1.03E+03	6.18E+03	2.0847	1.5356	2.18E+00
873	2.62E-01	1.0988	756.70018	756.71458	1	1.0472	1.1583	756.70551	1.01E+03	6.54E+03	5.05E+00	1	8	1	0.894	1.82	0.00138	0.3257	0																	2.62E-01	1.0943	756.70098	756.71432	0.0425	1.049	1.1546	DETECTED	756.70545	1.08E+03	5.79E+03	1.3877	1.1874	4.99E+00
874	7.02E-01	1.138	254.98044	254.98644		1.0844	1.5436	254.98322	1.00E+03	5.89E+03	3.49E+00	1	8	3	0.927	2.05	0.00052	0.024	0																	7.02E-01	1.1266	254.98103	254.98568	0.3724	1.0879	1.5436	DETECTED	254.98302	1.05E+03	5.89E+03	9.8064	5.1244	3.49E+00
875	6.90E-02	1.138	818.81249	818.82819	1	1.1265	1.1935	818.82098	1.01E+03	2.62E+03	2.06E+00	0.375	3	0	0.906	1.47	0.00121	0.0115	0																	6.90E-02	1.136	818.81393	818.82819	0.0555	1.1268	1.1935	DETECTED	818.82144	1.01E+03	2.60E+03	5	3	1.93E+00
876	7.21E-01	1.1381	664.8361	664.85181	1	1.0972	1.2172	664.8406	1.07E+03	1.56E+04	1.29E+01	1	8	0	0.929	1.52	0.00101	0	0																	6.89E-01	1.1381	664.83812	664.84581	0.0444	1.099	1.2102	DETECTED	664.84036	1.56E+03	1.38E+04	2.0866	1.4287	1.21E+01
877	8.20E-02	1.1382	1032.75094	1032.76881	1	1.1194	1.1824	1032.76023	1.11E+03	2.86E+03	2.14E+00	0.375	3	0	0.952	0.88	0.00091	0.0108	0																	8.20E-02	1.136	1032.75094	1032.76881	0.0577	1.1212	1.1824	DETECTED	1032.76027	1.47E+03	2.55E+03	2.668	1.834	1.96E+00
878	9.09E-01	1.1385	912.84299	912.86038	1	1.1046	1.245	912.84676	1.19E+03	1.84E+04	1.63E+01	0.875	7	0	0.941	1.41	0.00129	0.009	0																	8.59E-01	1.1388	912.84362	912.85786	0.0687	1.1046	1.2379	DETECTED	912.84645	1.19E+03	1.56E+04	3.1432	1.8414	1.25E+01
879	1.37E-01	1.1385	1170.71056	1170.74526	1	1.1135	1.2067	1170.72444	1.01E+03	4.13E+03	3.23E+00	1	8	0	0.877	2.55	0.00299	0.0111	0																	1.09E-01	1.1388	1170.71763	1170.74526	0.0415	1.1212	1.1879	DETECTED	1170.72626	1.28E+03	3.84E+03	2	1.5	2.89E+00
880	5.18E-01	1.1385	832.83692	832.85398	1	1.1066	1.2157	832.84335	1.02E+03	9.66E+03	8.35E+00	1	8	0	0.9	2.51	0.00209	0.0156	0																	4.20E-01	1.136	832.83821	832.85391	0.0701	1.1101	1.2157	DETECTED	832.84226	1.24E+03	8.96E+03	3.2786	1.9004	6.74E+00
881	2.41E-01	1.1386	1110.7476	1110.78092	1	1.1122	1.2122	1110.76678	1.06E+03	6.79E+03	5.37E+00	1	8	0	0.86	3.32	0.00369	0.0149	0																	2.01E-01	1.136	1110.7476	1110.77326	0.0538	1.1157	1.2046	DETECTED	1110.76595	1.19E+03	5.49E+03	3.0022	2.0011	4.16E+00
882	1.61E+00	1.1388	526.86876	526.88619	1	1.0857	1.51	526.87541	1.09E+03	3.44E+04	1.80E+01	1	8	0	0.868	4.19	0.00221	0	0																	1.02E+00	1.1388	526.8726	526.88167	0.0728	1.0934	1.2324	DETECTED	526.8748	1.48E+03	2.91E+04	2.5171	1.7127	1.50E+01
883	5.39E-02	1.1388	842.35713	842.37282		1.1323	1.1824	842.36632	1.01E+03	2.14E+03	1.98E+00	0.125	1	0	1	0	0	0	0																	5.39E-02	1.1388	842.35713	842.37282	0.0534	1.1323	1.1824	DETECTED	842.36632	1.01E+03	2.14E+03	3.4992	2.2496	1.98E+00
884	5.02E-02	1.1388	859.8202	859.8357	1	1.1268	1.1657	859.82383	1.20E+03	2.24E+03	2.08E+00	0.125	1	0	1	0	0	0	0																	5.02E-02	1.1388	859.8202	859.8357	0.024	1.1268	1.1657	DETECTED	859.82383	1.20E+03	2.24E+03	1.3327	1.1663	2.08E+00
885	4.89E-02	1.1388	860.81566	860.82394	1	1.125	1.1694	860.81947	1.07E+03	2.26E+03	1.98E+00	0.125	1	0	1	0	0	0	0																								UNKNOWN
886	4.17E-02	1.1388	937.38446	937.40119	1	1.1323	1.1712	937.39241	1.10E+03	2.06E+03	1.63E+00	0.125	1	0	1	0	0	0	0																	4.17E-02	1.1388	937.38446	937.40119	0.0314	1.1323	1.1712	DETECTED	937.39241	1.10E+03	2.06E+03	2.4992	1.7496	1.63E+00
887	6.32E-02	1.1388	948.41252	948.4363	1	1.1194	1.175	948.4198	1.18E+03	2.38E+03	1.77E+00	0.125	1	0	1	0	0	0	0																								UNKNOWN
888	7.21E-02	1.1388	1135.81274	1135.81709	1	1.125	1.175	1135.81496	1.28E+03	3.09E+03	2.21E+00	0.125	1	0	1	0	0	0	0																								UNKNOWN
889	2.53E-02	1.1388	1171.7168	1171.73628	1	1.125	1.1583	1171.71966	1.11E+03	1.73E+03	1.23E+00	0.125	1	0	1	0	0	0	0																								UNKNOWN
890	1.31E-01	1.1389	801.84911	801.87077	1	1.1191	1.2154	801.86351	1.02E+03	3.86E+03	2.67E+00	0.625	5	0	0.818	3.78	0.00303	0.0108	0																	1.12E-01	1.1388	801.84983	801.86882	0.0424	1.1212	1.199	DETECTED	801.86289	1.14E+03	3.09E+03	2.5	1.75	2.39E+00
891	5.71E-02	1.1389	1023.81978	1023.84033	1	1.125	1.1789	1023.82827	1.01E+03	2.81E+03	2.16E+00	0.375	3	0	0.897	1.65	0.00169	0.0059	0																	5.71E-02	1.136	1023.82426	1023.83211	0.0228	1.1268	1.1768	DETECTED	1023.82787	1.11E+03	2.81E+03	3.5008	2.2504	2.16E+00
892	6.24E-02	1.139	941.82026	941.8317	1	1.1228	1.1783	941.82528	1.08E+03	3.37E+03	1.90E+00	0.25	2	0	0.954	0.59	0.00056	0.008	0																								UNKNOWN
893	1.46E-01	1.1391	322.96486	322.97434		1.0894	1.2591	322.97026	1.00E+03	4.86E+03	2.67E+00	1	8	0	0.883	2.64	0.00085	0.0724	0																	1.32E-01	1.1266	322.96486	322.97434	0.0171	1.1157	1.2546	DETECTED	322.97039	1.04E+03	4.86E+03	7.336	4.168	2.67E+00
894	1.45E-01	1.139	1274.74466	1274.79573	1	1.1202	1.2258	1274.77132	1.02E+03	4.72E+03	3.35E+00	0.875	7	0	0.828	3.06	0.0039	0.0108	0																	1.27E-01	1.1388	1274.76093	1274.78729	0.0716	1.1268	1.199	DETECTED	1274.77345	1.87E+03	3.47E+03	3.3317	2.1658	2.59E+00
895	1.47E-01	1.1391	749.8321	749.85688	1	1.1122	1.2178	749.84373	1.09E+03	4.09E+03	3.30E+00	0.5	4	0	0.878	2.31	0.00173	0.0108	0																								UNKNOWN
896	1.37E+00	1.1392	386.90726	386.9203	1	1.0764	1.4488	386.91325	1.02E+03	3.64E+04	1.62E+01	1	8	7	0.978	0.64	0.00025	0.0101	0																	1.37E+00	1.136	386.90726	386.91681	0.0642	1.0879	1.4102	DETECTED	386.91318	1.07E+03	3.53E+04	2.6266	2.8414	1.62E+01
897	5.94E-01	1.1392	888.79802	888.81964	1	1.1046	1.2306	888.80245	1.08E+03	1.15E+04	1.08E+01	1	8	0	0.894	2.88	0.00256	0.0149	0																	5.01E-01	1.1388	888.79929	888.80944	0.0814	1.1046	1.2213	DETECTED	888.80174	1.08E+03	1.11E+04	2.4517	1.3782	9.22E+00
898	1.47E-01	1.1393	673.92019	673.93752	1	1.1246	1.1972	673.92894	1.49E+03	3.80E+03	3.22E+00	0.25	2	4	0.996	0.04	0.00003	0.0031	0																								UNKNOWN
899	1.79E+00	1.1395	162.94928	162.95293		1.0653	1.6251	162.95083	1.02E+03	1.51E+04	9.38E+00	1	8	0	0.97	0.58	0.00009	0	0																	1.79E+00	1.1395	162.94928	162.95217	0.0942	1.0768	1.6048	DETECTED	162.95087	1.43E+03	1.51E+04	8.4466	4.5009	9.38E+00
900	1.11E+00	1.1395	524.87437	524.88761	1	1.0857	1.2284	524.87822	1.06E+03	3.26E+04	1.76E+01	1	8	0	0.944	1.45	0.00076	0	0																	9.88E-01	1.1395	524.87635	524.88165	0.0678	1.0879	1.2213	DETECTED	524.87785	1.45E+03	2.68E+04	2.4676	1.3789	1.44E+01
901	2.68E-02	1.1399	304.82458	304.82942	1	1.1146	1.1591	304.82686	1.00E+03	2.04E+03	1.02E+00	0.125	1	0	1	0	0	0	0																								UNKNOWN
902	7.73E-02	1.1398	1332.72157	1332.76334	1	1.1191	1.182	1332.73702	1.10E+03	2.76E+03	1.95E+00	0.25	2	0	0.967	0.41	0.00054	0.0097	0																								UNKNOWN
903	4.58E-02	1.1398	1392.67738	1392.70662	1	1.1209	1.1709	1392.68647	1.01E+03	2.12E+03	1.49E+00	0.25	2	0	0.865	1.76	0.00246	0.0097	0																								UNKNOWN
904	1.09E-01	1.1399	760.84738	760.87377	1	1.1191	1.208	760.86204	1.02E+03	3.74E+03	2.91E+00	0.625	5	0	0.902	2.54	0.00193	0.0097	0																								UNKNOWN
905	6.86E-02	1.14	1111.75247	1111.7714	1	1.1209	1.1876	1111.76478	1.01E+03	2.67E+03	2.10E+00	0.25	2	0	0.9	1.3	0.00145	0.0094	0																								UNKNOWN
906	3.16E+00	1.1402	690.87739	690.89625	1	1.0968	1.5415	690.88322	1.01E+03	3.24E+04	2.92E+01	1	8	0	0.733	5.79	0.004	0.0097	0																	1.97E+00	1.1388	690.87927	690.89008	0.0673	1.099	1.2379	DETECTED	690.88219	1.86E+03	2.95E+04	2.7392	1.6761	2.74E+01
907	1.93E+00	1.1402	606.87779	606.89236	1	1.09	1.2284	606.88155	1.04E+03	3.20E+04	2.93E+01	1	8	0	0.962	1.22	0.00074	0	0																	1.84E+00	1.1402	606.87911	606.88757	0.0685	1.0934	1.2213	DETECTED	606.88127	1.33E+03	2.99E+04	2.3009	1.4091	2.90E+01
908	4.70E-01	1.1403	470.90677	470.91729	1	1.0955	1.2789	470.91365	1.01E+03	1.11E+04	7.43E+00	1	8	0	0.934	1.66	0.00078	0.0139	0																	4.70E-01	1.1388	470.90877	470.91557	0.0522	1.099	1.2602	DETECTED	470.91317	1.06E+03	1.11E+04	2.4366	1.6268	7.43E+00
909	2.52E-01	1.1402	1050.80364	1050.82993	1	1.1116	1.2157	1050.81343	1.08E+03	6.83E+03	5.07E+00	0.875	7	0	0.863	2.7	0.00283	0.0149	0																	2.49E-01	1.136	1050.80365	1050.82993	0.0835	1.1157	1.2157	DETECTED	1050.81343	1.08E+03	5.14E+03	3.5026	2.2513	3.93E+00
910	1.09E-01	1.1404	871.83639	871.85495	1	1.1209	1.1917	871.84806	1.15E+03	3.60E+03	3.37E+00	0.25	2	1	0.726	3.64	0.00318	0.0031	0																								UNKNOWN
911	1.40E-01	1.1406	759.85674	759.87733	1	1.1191	1.2102	759.86489	1.00E+03	3.75E+03	3.36E+00	1	8	0	0.855	3.55	0.0027	0.0146	0																	1.40E-01	1.1388	759.85674	759.87026	0.0617	1.1212	1.2102	DETECTED	759.86449	1.00E+03	3.75E+03	2.9992	1.9996	3.36E+00
912	4.60E-01	1.1407	750.83097	750.85371	1	1.1042	1.2324	750.83934	1.30E+03	9.91E+03	7.13E+00	1	8	0	0.878	3.53	0.00265	0.0149	0																	4.60E-01	1.136	750.83415	750.85195	0.0712	1.1101	1.2324	DETECTED	750.83965	1.73E+03	8.38E+03	3.4007	2.2004	6.61E+00
913	4.58E-01	1.1408	914.83999	914.86281	1	1.1091	1.2191	914.84685	1.02E+03	9.17E+03	7.87E+00	1	8	0	0.907	2.36	0.00216	0.0129	0																	3.94E-01	1.136	914.84132	914.85264	0.0704	1.1101	1.2102	DETECTED	914.84645	1.02E+03	8.39E+03	3.0732	1.8002	6.73E+00
914	2.03E+00	1.1409	608.87578	608.89054	1	1.0894	1.2672	608.8789	1.05E+03	3.20E+04	2.96E+01	1	8	0	0.906	1.84	0.00112	0	0																	1.97E+00	1.1409	608.87597	608.88814	0.0612	1.099	1.2379	DETECTED	608.87835	2.55E+03	3.11E+04	2.4163	1.6343	2.96E+01
915	6.24E-01	1.1409	746.83379	746.85812	1	1.0955	1.2178	746.84409	1.18E+03	1.55E+04	1.08E+01	1	8	0	0.92	2.97	0.00222	0	0																	6.24E-01	1.1409	746.83382	746.85266	0.0606	1.1046	1.2102	DETECTED	746.84399	1.31E+03	1.34E+04	2.6128	1.6862	1.08E+01
916	3.52E-02	1.1409	777.80687	777.82511		1.1194	1.1583	777.81743	1.05E+03	1.98E+03	1.44E+00	0.125	1	0	1	0	0	0	0																								UNKNOWN
917	2.59E-02	1.1409	826.4075	826.41288	1	1.1361	1.1694	826.40994	1.05E+03	2.10E+03	1.40E+00	0.125	1	0	1	0	0	0	0																								UNKNOWN
918	4.21E-02	1.1409	1269.80494	1269.8382	1	1.1361	1.1805	1269.82483	1.03E+03	2.05E+03	1.45E+00	0.125	1	0	1	0	0	0	0																								UNKNOWN
919	1.93E-01	1.141	1192.74462	1192.77784	1	1.1135	1.2067	1192.7693	1.03E+03	5.52E+03	4.04E+00	1	8	0	0.921	1.72	0.00205	0.0156	0																	1.07E-01	1.1388	1192.76479	1192.77056	0.0398	1.1157	1.1657	DETECTED	1192.76811	1.05E+03	4.93E+03	0.8002	0.9001	3.70E+00
920	1.04E+00	1.141	830.83549	830.85864	1	1.0987	1.2321	830.84378	1.02E+03	2.19E+04	1.83E+01	1	8	1	0.944	1.83	0.00152	0.0129	0																	8.29E-01	1.136	830.84132	830.85393	0.0627	1.1046	1.2268	DETECTED	830.84363	1.40E+03	1.79E+04	3.494	1.996	1.30E+01
921	5.33E-02	1.1411	1114.75165	1114.7676	1	1.1178	1.1694	1114.76184	1.12E+03	2.64E+03	1.98E+00	0.25	2	0	0.724	3.66	0.00409	0.0045	0																								UNKNOWN
922	6.51E-02	1.1412	360.82814	360.8328	1	1.0579	1.2157	360.83087	1.04E+03	3.29E+03	1.67E+00	0.25	2	15	0.788	2.48	0.00089	0.1046	0																	6.51E-02	1.1935	360.83079	360.83198	0.0461	1.1546	1.2157	DETECTED	360.83132	1.49E+03	3.29E+03	0.8331	0.9165	1.67E+00
923	1.32E-01	1.1414	1108.75758	1108.79034	1	1.1154	1.2067	1108.7724	1.03E+03	3.32E+03	2.40E+00	0.875	7	0	0.8	4.1	0.00455	0.0156	0																	8.14E-02	1.145	1108.7668	1108.7895	0.0389	1.1212	1.1712	DETECTED	1108.77462	1.27E+03	2.94E+03	0.8002	0.9001	2.23E+00
924	5.28E-02	1.1414	884.8606	884.87414	1	1.125	1.1678	884.86644	1.11E+03	2.83E+03	2.26E+00	0.25	2	0	0.885	1.53	0.00135	0.0011	0																								UNKNOWN
925	5.95E-02	1.1414	1063.80959	1063.84364	1	1.1268	1.1913	1063.83057	1.04E+03	1.95E+03	1.56E+00	0.25	2	0	0.931	0.89	0.00095	0.0073	0																	5.87E-02	1.145	1063.82114	1063.84001	0.0726	1.1268	1.1879	DETECTED	1063.8301	1.08E+03	1.81E+03	1.7504	1.3752	1.38E+00
926	4.16E-02	1.1414	1311.82083	1311.85993	1	1.132	1.182	1311.83845	1.02E+03	1.86E+03	1.31E+00	0.25	2	0	0.748	3.36	0.00441	0.001	0																								UNKNOWN
927	1.04E-01	1.1416	922.86471	922.88576	1	1.1265	1.1987	922.87343	1.17E+03	2.87E+03	2.32E+00	0.375	3	0	0.787	4.12	0.0038	0.0031	0																								UNKNOWN
928	6.29E-01	1.1417	692.87415	692.88926	1	1.1024	1.225	692.88075	1.01E+03	1.06E+04	9.95E+00	1	8	2	0.933	1.76	0.00122	0.0139	0																	6.29E-01	1.1388	692.87415	692.88721	0.0637	1.1046	1.2157	DETECTED	692.88078	1.04E+03	1.04E+04	2.1716	1.3935	9.76E+00
929	1.91E-01	1.1417	743.89544	743.91837	1	1.1246	1.2213	743.90468	1.03E+03	4.98E+03	3.49E+00	0.625	5	0	0.919	1.54	0.00115	0.0073	0																	1.91E-01	1.145	743.90043	743.91837	0.052	1.1268	1.2213	DETECTED	743.90496	1.17E+03	4.27E+03	3.2496	2.1248	3.49E+00
930	2.49E-01	1.1418	1136.7968	1136.82152	1	1.1178	1.2178	1136.81019	1.28E+03	6.15E+03	4.46E+00	0.75	6	0	0.935	1.65	0.00188	0.0073	0																	2.17E-01	1.145	1136.80068	1136.81527	0.065	1.1212	1.2046	DETECTED	1136.8098	2.18E+03	5.45E+03	2.0006	1.5003	4.12E+00
931	1.05E-01	1.1418	661.898	661.91148	1	1.125	1.2043	661.90203	1.08E+03	3.48E+03	2.79E+00	0.375	3	0	0.911	1.7	0.00112	0.0049	0																								UNKNOWN
932	3.10E-01	1.1418	700.89598	700.92119	1	1.1209	1.2821	700.90926	1.07E+03	3.64E+03	3.59E+00	1	8	0	0.708	7.43	0.00521	0.0118	0																	2.19E-01	1.136	700.90266	700.91639	0.0602	1.1212	1.2213	DETECTED	700.90795	1.16E+03	3.51E+03	5.002	3.001	3.42E+00
933	1.10E-01	1.1418	1356.74976	1356.7837	1	1.1246	1.208	1356.76945	1.12E+03	2.59E+03	1.98E+00	0.375	3	0	0.887	2.11	0.00287	0.017	0																	8.59E-02	1.1503	1356.75485	1356.7837	0.0542	1.1268	1.1935	DETECTED	1356.77094	1.24E+03	2.45E+03	1.3993	1.1996	1.82E+00
934	4.02E-02	1.1419	779.96821	779.97942	1	1.1357	1.1746	779.97451	1.12E+03	2.18E+03	1.59E+00	0.125	1	0	1	0	0	0	0																								UNKNOWN
935	1.10E-01	1.1419	890.94539	890.95594	1	1.1302	1.208	890.95011	1.09E+03	3.13E+03	2.92E+00	0.125	1	2	1	0	0	0	0																								UNKNOWN
936	1.13E-01	1.1419	919.93356	919.9518	1	1.1302	1.1913	919.93645	1.16E+03	3.45E+03	3.03E+00	0.125	1	1	1	0	0	0	0																								UNKNOWN
937	5.94E-02	1.1419	977.38331	977.40391	1	1.132	1.1932	977.39498	1.08E+03	2.06E+03	1.59E+00	0.125	1	0	1	0	0	0	0																								UNKNOWN
938	6.07E-02	1.1419	1030.40283	1030.42429	1	1.132	1.1932	1030.41542	1.02E+03	1.83E+03	1.37E+00	0.125	1	0	1	0	0	0	0																								UNKNOWN
939	4.71E-02	1.1419	1089.8719	1089.88889	1	1.1357	1.1746	1089.8764	1.28E+03	2.52E+03	2.00E+00	0.125	1	0	1	0	0	0	0																								UNKNOWN
940	4.26E-02	1.1419	1141.88084	1141.8928	1	1.1357	1.1691	1141.88715	1.59E+03	2.71E+03	2.13E+00	0.125	1	0	1	0	0	0	0																								UNKNOWN
941	3.29E-02	1.1419	1145.81788	1145.837	1	1.1357	1.1691	1145.82813	1.17E+03	2.27E+03	1.78E+00	0.125	1	0	1	0	0	0	0																								UNKNOWN
942	4.63E-02	1.1419	1171.86727	1171.88465	1	1.132	1.1765	1171.87642	1.11E+03	2.18E+03	1.57E+00	0.125	1	0	1	0	0	0	0																								UNKNOWN
943	3.12E-02	1.1419	1221.87672	1221.90472		1.1357	1.1691	1221.88965	1.11E+03	2.31E+03	1.79E+00	0.125	1	0	1	0	0	0	0																								UNKNOWN
944	1.39E-01	1.1419	1214.79011	1214.82369	1	1.1233	1.2122	1214.81196	1.19E+03	3.07E+03	2.37E+00	0.125	1	1	1	0	0	0	0																								UNKNOWN
945	1.03E-01	1.1421	718.85621	718.87452	1	1.1233	1.2028	718.86359	1.04E+03	3.02E+03	2.64E+00	0.875	7	0	0.865	3.46	0.00249	0.017	0																	6.75E-02	1.1388	718.8572	718.86768	0.0344	1.1268	1.1712	DETECTED	718.8626	1.15E+03	2.65E+03	1.6653	1.3327	2.55E+00
946	4.32E-01	1.1422	1052.78592	1052.82145	1	1.108	1.2268	1052.80716	1.24E+03	1.02E+04	7.57E+00	1	8	0	0.899	2.02	0.00213	0.0101	0																	4.02E-01	1.1388	1052.78592	1052.81803	0.0525	1.1157	1.2268	DETECTED	1052.80664	1.42E+03	9.91E+03	3.0082	2.0003	7.57E+00
947	1.16E-01	1.1423	965.85043	965.87866	1	1.1228	1.2135	965.86839	1.03E+03	3.82E+03	2.98E+00	0.875	7	0	0.925	2.23	0.00216	0.0101	0																	9.41E-02	1.1388	965.86206	965.87062	0.0337	1.1268	1.1824	DETECTED	965.86831	1.04E+03	3.82E+03	2.3317	1.6658	2.98E+00
948	6.83E-01	1.1424	610.87203	610.88542	1	1.1005	1.2491	610.87586	1.16E+03	1.24E+04	1.10E+01	1	8	0	0.936	1.61	0.00098	0.009	0																	6.83E-01	1.1388	610.8737	610.88503	0.0751	1.1046	1.2491	DETECTED	610.87605	1.57E+03	9.71E+03	3.1619	1.8573	9.12E+00
949	1.22E-01	1.1424	638.00096	638.01482		1.1191	1.2025	638.01015	1.16E+03	3.79E+03	2.49E+00	0.25	2	0	0.901	1.26	0.0008	0.0177	0																								UNKNOWN
950	2.84E+00	1.1426	468.90867	468.92232	1	1.0805	1.5235	468.91612	1.03E+03	5.27E+04	3.20E+01	1	8	3	0.961	0.86	0.00041	0.0118	0																	2.77E+00	1.136	468.90867	468.91879	0.0746	1.0823	1.4491	DETECTED	468.91588	1.04E+03	4.97E+04	4.3097	3.3521	3.20E+01
951	6.38E-02	1.1425	1414.72031	1414.76095	1	1.125	1.1932	1414.73689	1.03E+03	2.38E+03	1.79E+00	0.375	3	0	0.626	6.82	0.00965	0.0038	0																								UNKNOWN
952	2.73E-01	1.1426	783.89336	783.91731	1	1.1172	1.2361	783.90666	1.03E+03	6.57E+03	4.86E+00	1	8	0	0.885	3.49	0.00273	0.0129	0																	2.61E-01	1.145	783.90089	783.91071	0.0524	1.1268	1.2213	DETECTED	783.90555	1.56E+03	5.50E+03	3.2496	2.1248	4.44E+00
953	2.90E-01	1.1426	1054.78643	1054.82342	1	1.1135	1.2234	1054.80764	1.03E+03	7.27E+03	5.39E+00	0.875	7	0	0.902	1.9	0.002	0.0139	0																	2.88E-01	1.145	1054.80293	1054.81922	0.0857	1.1157	1.2157	DETECTED	1054.80713	1.47E+03	6.43E+03	2.001	1.5005	4.91E+00
954	2.04E-01	1.1426	1132.80047	1132.84053	1	1.1154	1.2147	1132.8165	1.04E+03	5.08E+03	3.69E+00	0.75	6	0	0.659	7.82	0.00886	0.0118	0																	1.69E-01	1.136	1132.81039	1132.82551	0.055	1.1212	1.1935	DETECTED	1132.81588	1.77E+03	4.65E+03	3.335	2.1675	3.51E+00
955	1.59E-01	1.1427	923.85128	923.87993	1	1.1228	1.2313	923.86918	1.15E+03	4.78E+03	3.59E+00	0.75	6	0	0.865	2.39	0.00221	0.009	0																	9.46E-02	1.1388	923.86596	923.87993	0.0375	1.1268	1.1768	DETECTED	923.86931	1.15E+03	3.73E+03	1.999	1.4995	2.97E+00
956	1.22E-01	1.1428	576.96055	576.97155	1	1.1228	1.2361	576.96759	1.07E+03	2.92E+03	2.25E+00	0.25	2	0	0.956	0.54	0.00031	0.0135	0																								UNKNOWN
957	2.24E-01	1.1429	841.85344	841.87533	1	1.1228	1.2228	841.86593	1.02E+03	4.49E+03	4.73E+00	0.75	6	0	0.798	4.1	0.00345	0.0101	0																								UNKNOWN
958	2.27E+00	1.143	384.90898	384.92148	1	1.0746	1.5425	384.91614	1.06E+03	5.62E+04	2.61E+01	1	8	0	0.969	0.92	0.00035	0	0																	2.27E+00	1.143	384.90898	384.91944	0.0708	1.0823	1.527	DETECTED	384.91593	1.06E+03	5.62E+04	2.1215	3.833	2.61E+01
959	1.80E+00	1.143	688.88033	688.89798	1	1.0955	1.2268	688.88494	1.16E+03	2.97E+04	2.64E+01	1	8	0	0.959	1.07	0.00074	0	0																	1.80E+00	1.143	688.88231	688.89208	0.0816	1.099	1.2268	DETECTED	688.88464	1.44E+03	2.86E+04	1.8458	1.3752	2.64E+01
960	3.83E-02	1.143	677.85337	677.86431	1	1.1283	1.1616	677.86036	1.20E+03	2.25E+03	2.05E+00	0.125	1	0	1	0	0	0	0																								UNKNOWN
961	3.43E-01	1.143	1017.88164	1017.91236	1	1.1228	1.245	1017.89517	1.12E+03	7.43E+03	5.82E+00	0.125	1	0	1	0	0	0	0																								UNKNOWN
962	3.68E-02	1.143	1175.79969	1175.82873	1	1.1339	1.1672	1175.81373	1.37E+03	2.46E+03	1.89E+00	0.125	1	0	1	0	0	0	0																								UNKNOWN
963	1.36E-01	1.1431	883.85085	883.87551	1	1.1228	1.2061	883.86627	1.15E+03	3.96E+03	3.50E+00	0.75	6	0	0.895	3.1	0.00274	0.0101	0																	1.29E-01	1.1388	883.85395	883.87551	0.0349	1.1268	1.2046	DETECTED	883.86602	1.32E+03	3.90E+03	3.6643	2.3322	3.27E+00
964	1.54E-01	1.1431	859.81952	859.84734	1	1.1209	1.2098	859.83163	1.06E+03	2.61E+03	2.90E+00	0.25	2	0	0.792	2.72	0.00234	0.0163	0																								UNKNOWN
965	1.94E-01	1.1433	702.89556	702.90874	1	1.1194	1.221	702.90288	1.14E+03	4.13E+03	4.16E+00	0.75	6	0	0.926	1.77	0.00124	0.0153	0																	1.84E-01	1.136	702.8967	702.90566	0.0667	1.1212	1.2046	DETECTED	702.90266	1.16E+03	3.74E+03	4.002	2.501	3.70E+00
966	1.34E-01	1.1433	993.85001	993.86496	1	1.1233	1.19	993.85397	1.58E+03	3.60E+03	2.95E+00	0.125	1	0	1	0	0	0	0																								UNKNOWN
967	1.40E-01	1.1434	907.89154	907.91516	1	1.1268	1.195	907.90832	1.44E+03	4.60E+03	3.72E+00	0.5	4	0	0.911	1.91	0.00173	0.0049	0																	1.40E-01	1.145	907.89154	907.91365	0.0504	1.1268	1.1935	DETECTED	907.90759	1.44E+03	4.60E+03	2	1.5	3.72E+00
968	1.25E-01	1.1435	1276.75453	1276.79178	1	1.1191	1.2061	1276.77306	1.01E+03	3.99E+03	2.83E+00	0.625	5	0	0.86	3.78	0.00483	0.0101	0																								UNKNOWN
969	1.31E-01	1.1435	789.8385	789.86815	1	1.1209	1.2213	789.8474	1.15E+03	2.94E+03	2.36E+00	0.625	5	0	0.86	2.71	0.00214	0.0125	0																	1.31E-01	1.145	789.8385	789.86815	0.0769	1.1212	1.2213	DETECTED	789.84812	1.15E+03	2.78E+03	2.6005	1.8002	2.22E+00
970	6.83E-01	1.1437	828.8426	828.86104	1	1.1061	1.2178	828.84763	1.98E+03	1.41E+04	1.14E+01	1	8	0	0.903	2.49	0.00207	0	0																	5.68E-01	1.1437	828.8426	828.85324	0.0602	1.1101	1.2157	DETECTED	828.84664	2.30E+03	1.41E+04	3.204	1.9004	1.01E+01
971	4.45E-01	1.1438	1158.83719	1158.87533	1	1.1135	1.24	1158.85348	1.10E+03	1.07E+04	7.79E+00	1	8	0	0.937	1.51	0.00175	0.0118	0																	4.45E-01	1.145	1158.83719	1158.86785	0.0552	1.1157	1.2268	DETECTED	1158.85293	1.17E+03	1.03E+04	2.5774	1.6673	7.75E+00
972	2.85E-01	1.1439	865.89408	865.91676	1	1.1228	1.2213	865.90958	1.03E+03	6.54E+03	6.87E+00	1	8	0	0.849	3.53	0.00306	0.0139	0																	2.85E-01	1.145	865.8986	865.91254	0.1003	1.1268	1.2213	DETECTED	865.90821	1.42E+03	5.94E+03	3.2496	2.1248	5.29E+00
973	2.14E-01	1.1441	842.84848	842.87029	1	1.1191	1.2098	842.86352	1.02E+03	3.83E+03	4.02E+00	0.625	5	0	0.863	2.27	0.00192	0.0251	0																	1.24E-01	1.1388	842.86148	842.86924	0.0411	1.1212	1.1824	DETECTED	842.86465	1.02E+03	3.83E+03	1.7496	1.3748	3.59E+00
974	1.18E-01	1.1441	1380.78377	1380.82807	1	1.1228	1.2135	1380.81288	1.00E+03	3.61E+03	2.60E+00	1	8	0	0.821	4.71	0.0065	0.0094	0																	1.18E-01	1.1503	1380.78377	1380.8233	0.0426	1.1268	1.2046	DETECTED	1380.81011	1.33E+03	3.50E+03	1.7992	1.3996	2.60E+00
975	9.60E-02	1.1441	1088.85888	1088.88971	1	1.1283	1.195	1088.87268	1.01E+03	3.14E+03	2.43E+00	0.375	3	0	0.87	2.45	0.00266	0.009	0																	9.17E-02	1.1388	1088.86022	1088.88971	0.0514	1.1323	1.1935	DETECTED	1088.87141	1.50E+03	2.86E+03	4.4992	2.7496	2.18E+00
976	8.62E-02	1.1442	673.41653	673.43444	1	1.1265	1.2061	673.42593	1.01E+03	2.46E+03	2.22E+00	0.375	3	1	0.806	3.65	0.00246	0.0038	0																	8.62E-02	1.145	673.4168	673.42957	0.0563	1.1323	1.1935	DETECTED	673.42578	1.10E+03	2.37E+03	2.668	1.834	2.09E+00
977	1.20E-01	1.1442	1300.79545	1300.82958	1	1.1228	1.2154	1300.81273	1.00E+03	3.08E+03	2.23E+00	0.5	4	0	0.791	3.96	0.00515	0.0066	0																								UNKNOWN
978	1.10E-01	1.1442	1046.85206	1046.88548	1	1.1233	1.2061	1046.87278	1.02E+03	3.67E+03	2.55E+00	1	8	0	0.804	5.9	0.00618	0.0108	0																	9.88E-02	1.1388	1046.86227	1046.88291	0.0482	1.1268	1.1879	DETECTED	1046.87189	1.17E+03	3.23E+03	2.6653	1.8327	2.47E+00
979	2.68E-01	1.1442	1216.78968	1216.83333	1	1.1146	1.2313	1216.81169	1.05E+03	6.86E+03	4.91E+00	1	8	0	0.862	3.04	0.0037	0.0191	0																	2.38E-01	1.145	1216.80048	1216.81592	0.0757	1.1212	1.2102	DETECTED	1216.81054	1.56E+03	6.09E+03	2.2004	1.6002	4.56E+00
980	1.30E-01	1.1443	953.83294	953.862	1	1.1212	1.2046	953.84966	1.02E+03	3.42E+03	2.62E+00	0.625	5	0	0.655	6.45	0.00615	0.0104	0																	1.30E-01	1.1503	953.83479	953.85755	0.0642	1.1212	1.2046	DETECTED	953.84859	1.02E+03	3.07E+03	1.4997	1.2499	2.40E+00
981	1.92E-01	1.1443	866.893	866.91297	1	1.1246	1.2228	866.90777	1.02E+03	4.43E+03	4.07E+00	0.5	4	0	0.862	2.4	0.00208	0.0124	0																								UNKNOWN
982	5.83E-02	1.1443	1105.81319	1105.8436	1	1.1283	1.182	1105.83281	1.06E+03	2.35E+03	1.71E+00	0.5	4	0	0.699	4.73	0.00523	0.0082	0																								UNKNOWN
983	5.65E-02	1.1445	813.3843	813.39789	1	1.1283	1.1839	813.38983	1.03E+03	2.15E+03	1.62E+00	0.25	2	0	0.971	0.35	0.00029	0.0113	0																	4.57E-02	1.1388	813.3843	813.39449	0.0407	1.1323	1.1768	DETECTED	813.38997	1.15E+03	2.15E+03	3	2	1.62E+00
984	2.78E-01	1.1446	701.89338	701.91869	1	1.1191	1.2306	701.90486	1.13E+03	5.89E+03	5.54E+00	1	8	0	0.88	3.07	0.00216	0.0114	0																	2.50E-01	1.1388	701.89834	701.91223	0.0612	1.1268	1.2213	DETECTED	701.90482	1.21E+03	4.93E+03	4.6633	2.8317	4.83E+00
985	4.75E-01	1.1446	1074.84758	1074.87233	1	1.1122	1.2321	1074.8557	1.09E+03	1.05E+04	7.74E+00	1	8	0	0.927	1.79	0.00192	0.0103	0																	4.27E-01	1.145	1074.85046	1074.86581	0.0726	1.1157	1.2213	DETECTED	1074.85557	1.60E+03	9.15E+03	2.3368	1.5838	6.97E+00
986	5.40E-02	1.1447	619.8963	619.90775	1	1.132	1.1765	619.90244	1.21E+03	2.15E+03	1.81E+00	0.125	1	0	1	0	0	0	0																								UNKNOWN
987	3.67E-02	1.1447	901.80347	901.82067	1	1.1265	1.1598	901.81889	1.15E+03	2.30E+03	1.93E+00	0.125	1	0	1	0	0	0	0																								UNKNOWN
988	2.90E-02	1.1447	1041.76594	1041.78651	1	1.1265	1.1598	1041.78024	1.12E+03	1.79E+03	1.33E+00	0.125	1	0	1	0	0	0	0																								UNKNOWN
989	3.25E-01	1.1447	1078.83426	1078.8717	1	1.1154	1.24	1078.85224	1.32E+03	7.18E+03	5.28E+00	0.5	4	0	0.948	0.88	0.00095	0.0059	0																								UNKNOWN
990	3.91E-02	1.1447	1065.8276	1065.84575	1	1.1265	1.1654	1065.83334	1.06E+03	2.24E+03	1.66E+00	0.125	1	0	1	0	0	0	0																								UNKNOWN
991	4.30E-02	1.1447	1190.75993	1190.78392	1	1.1209	1.1543	1190.77147	1.37E+03	3.35E+03	2.40E+00	0.125	1	0	1	0	0	0	0																								UNKNOWN
992	1.93E-01	1.1448	1218.7941	1218.8353	1	1.1191	1.2345	1218.81357	1.11E+03	4.69E+03	3.61E+00	0.625	5	0	0.833	3.72	0.00453	0.0069	0																								UNKNOWN
993	5.72E-01	1.1449	992.84621	992.88524	1	1.108	1.2678	992.85397	1.29E+03	1.17E+04	8.87E+00	1	8	0	0.889	3.37	0.00335	0.0115	0																	5.04E-01	1.1503	992.84746	992.86348	0.0912	1.1101	1.2157	DETECTED	992.8526	1.29E+03	1.04E+04	1.522	1.1874	8.07E+00
994	7.11E-02	1.1449	1324.83957	1324.86476	1	1.1302	1.1913	1324.85384	1.03E+03	2.61E+03	1.84E+00	0.25	2	0	0.916	1.11	0.00146	0.0059	0																								UNKNOWN
995	5.36E+00	1.145	630.91445	630.93862	1	1.0861	1.5251	630.92643	1.03E+03	7.22E+04	5.96E+01	1	8	2	0.937	1.36	0.00086	0.0125	0																	4.74E+00	1.1503	630.9237	630.93489	0.0764	1.0934	1.2713	DETECTED	630.92609	1.33E+03	6.77E+04	2.4952	1.6809	5.91E+01
996	5.66E-01	1.145	774.87773	774.9001	1	1.1061	1.2234	774.88526	1.01E+03	1.06E+04	8.82E+00	1	8	0	0.9	2.33	0.00181	0.0094	0																	5.66E-01	1.1503	774.88015	774.9001	0.0825	1.1157	1.2213	DETECTED	774.88582	2.85E+03	9.88E+03	1.7142	1.3571	8.18E+00
997	2.58E+00	1.1451	550.90855	550.92326	1	1.0844	1.398	550.91929	1.18E+03	4.97E+04	3.03E+01	1	8	0	0.96	1.21	0.00067	0	0																	2.56E+00	1.1451	550.90877	550.92305	0.0803	1.0879	1.3658	DETECTED	550.91887	1.19E+03	4.63E+04	3.7716	2.6805	2.92E+01
998	5.07E-02	1.145	618.89614	618.90797	1	1.1268	1.1712	618.90235	1.09E+03	2.04E+03	1.84E+00	0.125	1	0	1	0	0	0	0																	5.07E-02	1.145	618.89614	618.90797	0.0399	1.1268	1.1712	DETECTED	618.90235	1.09E+03	2.04E+03	1	1	1.84E+00
999	1.50E-01	1.145	671.92852	671.93638	1	1.1212	1.1712	671.93198	1.76E+03	6.07E+03	5.35E+00	0.125	1	0	1	0	0	0	0																	1.50E-01	1.145	671.92852	671.93638	0.0345	1.1212	1.1712	DETECTED	671.93198	1.76E+03	6.07E+03	0.8002	0.9001	5.35E+00
1000	3.99E-01	1.1412	582.98901	582.99977		1.1135	1.388	582.99577	1.00E+03	2.84E+03	2.23E+00	0.25	2	2	0.956	0.54	0.00032	0.0125	0																	3.99E-01	1.1388	582.9918	582.99977	0.171	1.1157	1.388	DETECTED	582.99583	1.15E+03	2.84E+03	8.8014	4.9007	2.23E+00
1001	4.01E-02	1.145	686.43937	686.4536	1	1.1379	1.1712	686.45007	1.24E+03	2.16E+03	1.97E+00	0.125	1	0	1	0	0	0	0																	4.01E-02	1.145	686.43937	686.4536	0.0195	1.1379	1.1712	DETECTED	686.45007	1.24E+03	2.16E+03	2	1.5	1.97E+00
1002	7.08E-01	1.1451	994.83771	994.86611	1	1.1066	1.2324	994.84907	1.12E+03	1.70E+04	1.29E+01	1	8	0	0.953	1.08	0.00107	0	0																	7.02E-01	1.1451	994.83771	994.86448	0.0555	1.1101	1.2324	DETECTED	994.84894	1.57E+03	1.62E+04	3.2913	1.9216	1.25E+01
1003	2.65E-01	1.145	1052.93849	1052.96494	1	1.1268	1.2824	1052.95059	1.03E+03	3.65E+03	2.79E+00	0.125	1	0	1	0	0	0	0																	2.65E-01	1.145	1052.93849	1052.96494	0.0418	1.1268	1.2824	DETECTED	1052.95059	1.03E+03	3.65E+03	5.9993	3.4996	2.79E+00
1004	1.73E-01	1.145	1075.84539	1075.86423	1	1.1212	1.2102	1075.85305	1.29E+03	4.79E+03	3.64E+00	0.125	1	0	1	0	0	0	0																	1.73E-01	1.145	1075.84539	1075.86423	0.0479	1.1212	1.2102	DETECTED	1075.85305	1.29E+03	4.79E+03	2.2004	1.6002	3.64E+00
1005	6.09E-01	1.1451	1076.84284	1076.8698	1	1.108	1.2345	1076.85155	1.12E+03	1.48E+04	1.09E+01	1	8	0	0.943	1.71	0.00184	0	0																	5.96E-01	1.1451	1076.84296	1076.85448	0.056	1.1157	1.2268	DETECTED	1076.85116	2.39E+03	1.32E+04	3.0163	2.0003	1.01E+01
1006	4.84E-02	1.145	1118.5057	1118.52057		1.1268	1.1824	1118.51152	1.02E+03	1.88E+03	1.42E+00	0.125	1	1	1	0	0	0	0																	4.84E-02	1.145	1118.5057	1118.52057	0.0508	1.1268	1.1824	DETECTED	1118.51152	1.02E+03	1.88E+03	1.5	1.25	1.42E+00
1007	6.60E-01	1.1451	634.91686	634.93496	1	1.1027	1.2567	634.92338	1.09E+03	1.06E+04	9.21E+00	1	8	0	0.901	2.6	0.00165	0.0108	0																	6.60E-01	1.1388	634.91868	634.93292	0.0886	1.1101	1.2268	DETECTED	634.92305	1.67E+03	1.06E+04	2.7286	1.7499	9.21E+00
1008	4.87E-02	1.145	1130.85903	1130.8765	1	1.1323	1.1768	1130.86571	1.40E+03	2.31E+03	1.75E+00	0.125	1	0	1	0	0	0	0																	4.87E-02	1.145	1130.85903	1130.8765	0.0388	1.1323	1.1768	DETECTED	1130.86571	1.40E+03	2.31E+03	1.668	1.334	1.75E+00
1009	7.21E-02	1.145	1142.86307	1142.89944	1	1.1323	1.1879	1142.88651	1.05E+03	2.61E+03	1.97E+00	0.125	1	0	1	0	0	0	0																	7.21E-02	1.145	1142.86307	1142.89944	0.0374	1.1323	1.1879	DETECTED	1142.88651	1.05E+03	2.61E+03	2.335	1.6675	1.97E+00
1010	6.01E-02	1.145	1210.85315	1210.88566	1	1.1313	1.1869	1210.86979	1.18E+03	2.55E+03	1.67E+00	0.125	1	0	1	0	0	0	0																								UNKNOWN
1011	3.60E-02	1.145	1283.84469	1283.88341	1	1.1368	1.1813	1283.86943	1.13E+03	1.99E+03	1.29E+00	0.125	1	0	1	0	0	0	0																								UNKNOWN
1012	7.19E-02	1.145	1344.87775	1344.9086	1	1.1313	1.1869	1344.8941	1.34E+03	3.07E+03	1.99E+00	0.125	1	0	1	0	0	0	0																								UNKNOWN
1013	3.63E+00	1.1452	632.91005	632.92953	1	1.0894	1.5013	632.92275	1.02E+03	4.97E+04	4.19E+01	1	8	3	0.969	0.84	0.00053	0.0103	0																	3.57E+00	1.145	632.91005	632.92522	0.0747	1.0934	1.3936	DETECTED	632.92248	1.18E+03	4.81E+04	2.9134	2.8485	4.19E+01
1014	2.91E-01	1.1452	742.89457	742.91996	1	1.1194	1.2543	742.90645	1.09E+03	6.73E+03	5.20E+00	1	8	0	0.899	3.14	0.00233	0.0267	0																	2.91E-01	1.1388	742.89957	742.91788	0.0504	1.1212	1.2324	DETECTED	742.90697	1.26E+03	6.32E+03	3.3659	2.4996	5.20E+00
1015	1.60E-01	1.1452	825.89308	825.91205	1	1.1228	1.2117	825.90604	1.12E+03	4.78E+03	3.61E+00	0.5	4	0	0.883	2.23	0.00185	0.0104	0																	1.35E-01	1.145	825.90211	825.90862	0.0514	1.1268	1.1879	DETECTED	825.9055	1.41E+03	4.74E+03	1.7504	1.3752	3.43E+00
1016	7.69E-02	1.1452	861.46837	861.47947	1	1.1302	1.1746	861.47547	1.01E+03	2.63E+03	2.87E+00	0.25	2	0	0.791	2.77	0.00238	0.0066	0																								UNKNOWN
1017	3.99E-01	1.1452	996.8407	996.86338	1	1.1135	1.2268	996.84976	1.09E+03	7.88E+03	6.09E+00	0.5	4	0	0.927	1.4	0.00139	0.0115	0																	3.99E-01	1.1503	996.8426	996.86338	0.0785	1.1157	1.2268	DETECTED	996.84905	1.09E+03	7.88E+03	2.1082	1.4287	6.09E+00
1018	1.25E-01	1.1453	659.9006	659.92281	1	1.1246	1.2313	659.9079	1.03E+03	2.94E+03	2.38E+00	0.625	5	0	0.756	5.74	0.00379	0.008	0																	1.05E-01	1.145	659.9006	659.91471	0.0545	1.1268	1.199	DETECTED	659.90844	1.18E+03	2.60E+03	2.2504	1.6252	2.25E+00
1019	2.18E-01	1.1454	691.87847	691.88891	1	1.1098	1.182	691.88474	1.09E+03	6.45E+03	5.55E+00	0.25	2	0	0.912	1.15	0.00079	0.0069	0																								UNKNOWN
1020	1.42E-01	1.1454	800.85285	800.87774	1	1.1191	1.2191	800.86697	1.00E+03	3.55E+03	2.71E+00	0.875	7	0	0.892	2.98	0.00239	0.0114	0																								UNKNOWN
1021	1.62E-01	1.1454	1214.80308	1214.84109	1	1.1191	1.2154	1214.81984	1.18E+03	3.59E+03	2.64E+00	0.75	6	0	0.822	5.27	0.0064	0.0179	0																								UNKNOWN
1022	5.27E-01	1.1454	552.91349	552.92807	1	1.0987	1.2913	552.91843	1.02E+03	1.09E+04	6.71E+00	1	8	0	0.942	1.38	0.00076	0.0236	0																	5.27E-01	1.136	552.91401	552.92627	0.0854	1.1046	1.288	DETECTED	552.91866	1.25E+03	1.01E+04	4.7136	2.751	6.49E+00
1023	7.95E-02	1.1454	931.93445	931.96118	1	1.1302	1.2191	931.9533	1.03E+03	2.80E+03	2.11E+00	0.25	2	0	0.843	2.08	0.00194	0.0049	0																								UNKNOWN
1024	8.79E-02	1.1454	1076.9976	1077.01265	1	1.1257	1.1924	1077.00486	1.11E+03	3.47E+03	2.50E+00	0.25	2	0	0.913	1.13	0.00122	0.009	0																								UNKNOWN
1025	8.46E-02	1.1454	1047.85006	1047.87835	1	1.1246	1.1913	1047.86878	1.14E+03	3.24E+03	2.37E+00	0.375	3	0	0.841	2.61	0.00273	0.0101	0																								UNKNOWN
1026	4.97E-02	1.1454	1200.00375	1200.02177		1.125	1.1813	1200.01042	1.06E+03	2.64E+03	1.72E+00	0.25	2	0	0.749	3.31	0.00397	0.009	0																								UNKNOWN
1027	2.69E+00	1.1455	796.91615	796.93517	1	1.1005	1.3506	796.92915	1.19E+03	4.43E+04	3.47E+01	1	8	4	0.963	0.94	0.00075	0.0104	0																	2.69E+00	1.145	796.92079	796.93148	0.0672	1.1046	1.3102	DETECTED	796.92893	2.62E+03	4.43E+04	4.3833	2.3628	3.47E+01
1028	5.05E-02	1.1456	1187.82498	1187.85101	1	1.1305	1.1824	1187.83726	1.13E+03	2.52E+03	1.79E+00	0.25	2	0	0.704	3.92	0.00466	0.0094	0																	5.05E-02	1.1503	1187.82723	1187.85101	0.093	1.1323	1.1824	DETECTED	1187.83959	1.15E+03	1.94E+03	1.2496	1.1248	1.46E+00
1029	3.91E-01	1.1456	824.89101	824.92252	1	1.1191	1.3099	824.90812	1.14E+03	8.68E+03	7.00E+00	1	8	1	0.899	2.61	0.00215	0.0115	0																	1.98E-01	1.1503	824.90372	824.91364	0.0514	1.1268	1.1935	DETECTED	824.90862	1.69E+03	6.12E+03	1.3993	1.1996	4.45E+00
1030	3.21E-01	1.1456	1156.84208	1156.87988	1	1.1146	1.2424	1156.85743	1.04E+03	7.63E+03	5.94E+00	1	8	0	0.924	2.98	0.00345	0.0104	0																	3.15E-01	1.145	1156.84954	1156.87342	0.0607	1.1157	1.2268	DETECTED	1156.85909	1.07E+03	6.92E+03	1.9933	1.6673	5.22E+00
1031	2.25E-01	1.1457	601.93246	601.95178	1	1.1246	1.2435	601.94526	1.03E+03	3.98E+03	3.23E+00	1	8	0	0.81	4.51	0.00271	0.0142	0																	2.25E-01	1.1388	601.93246	601.95078	0.0835	1.1268	1.2435	DETECTED	601.94456	1.07E+03	3.45E+03	5.996	3.498	3.23E+00
1032	4.06E+00	1.1458	466.91554	466.92802	1	1.0764	1.5402	466.91953	1.03E+03	8.14E+04	4.74E+01	1	8	0	0.965	0.75	0.00035	0	0																	3.52E+00	1.1458	466.91807	466.92618	0.0823	1.0823	1.2657	DETECTED	466.91941	1.59E+03	7.40E+04	2.5402	2.007	4.58E+01
1033	2.07E-01	1.1761	600.00892	600.02525	1	1.1202	1.2924	600.01776	1.00E+03	3.06E+03	2.43E+00	0.125	1	5	1	0	0	0	0																								UNKNOWN
1034	1.67E-01	1.1457	731.87791	731.90122	1	1.1228	1.2117	731.88882	1.09E+03	4.48E+03	3.65E+00	0.75	6	0	0.777	5.51	0.00404	0.0174	0																	1.67E-01	1.1388	731.88326	731.89761	0.0725	1.1268	1.2102	DETECTED	731.88934	1.55E+03	3.78E+03	3.997	2.4985	3.28E+00
1035	6.67E-02	1.1457	697.96959	697.97656	1	1.1394	1.1839	697.9726	1.23E+03	2.72E+03	2.67E+00	0.125	1	0	1	0	0	0	0																								UNKNOWN
1036	1.58E+00	1.1457	770.88317	770.90222	1	1.0968	1.2302	770.8883	1.02E+03	3.08E+04	2.47E+01	1	8	0	0.952	1.4	0.00108	0	0																	1.56E+00	1.1457	770.88618	770.89919	0.0634	1.1046	1.2268	DETECTED	770.88801	2.52E+03	2.94E+04	2.5993	1.6424	2.47E+01
1037	1.47E-01	1.1457	913.99234	914.00651	1	1.125	1.2194	914.00034	1.05E+03	3.13E+03	2.37E+00	0.25	2	0	0.797	2.68	0.00245	0.0076	0																								UNKNOWN
1038	7.70E-02	1.1457	904.97495	904.98604	1	1.1283	1.195	904.97881	1.03E+03	1.99E+03	1.63E+00	0.125	1	0	1	0	0	0	0																								UNKNOWN
1039	2.10E-01	1.1457	947.89266	947.91581	1	1.1283	1.2339	947.90695	1.56E+03	5.01E+03	4.00E+00	0.125	1	2	1	0	0	0	0																								UNKNOWN
1040	1.20E-01	1.1457	924.85642	924.88094	1	1.1212	1.1917	924.86737	1.02E+03	4.22E+03	3.34E+00	0.5	4	0	0.841	2.76	0.00255	0.0094	0																	1.11E-01	1.1503	924.85642	924.87592	0.0297	1.1212	1.1824	DETECTED	924.86624	1.02E+03	4.19E+03	0.8331	0.9165	3.34E+00
1041	8.59E-02	1.1457	989.89844	989.9139	1	1.1283	1.1783	989.91181	1.47E+03	3.68E+03	2.90E+00	0.125	1	1	1	0	0	0	0																								UNKNOWN
1042	8.17E-02	1.1457	1001.92314	1001.93903	1	1.1339	1.1839	1001.93201	1.39E+03	3.47E+03	2.72E+00	0.125	1	0	1	0	0	0	0																								UNKNOWN
1043	2.57E-02	1.1457	1176.46265	1176.47943	1	1.1339	1.1672	1176.47156	1.01E+03	1.60E+03	1.23E+00	0.125	1	0	1	0	0	0	0																								UNKNOWN
1044	2.27E-01	1.1457	1181.87766	1181.90464	1	1.1283	1.2561	1181.89584	1.28E+03	4.22E+03	3.24E+00	0.125	1	0	1	0	0	0	0																								UNKNOWN
1045	2.92E-02	1.1457	1463.8037	1463.82568	1	1.1339	1.1672	1463.81487	1.11E+03	1.79E+03	1.35E+00	0.125	1	0	1	0	0	0	0																								UNKNOWN
1046	1.67E-01	1.1458	1298.79115	1298.83292	1	1.1209	1.2202	1298.81298	1.02E+03	4.53E+03	3.02E+00	1	8	0	0.82	5.92	0.00769	0.009	0																	1.67E-01	1.145	1298.80117	1298.82844	0.049	1.1212	1.2157	DETECTED	1298.81516	1.04E+03	4.01E+03	2.4007	1.7004	2.99E+00
1047	1.08E-01	1.1458	1296.79679	1296.85123	1	1.1228	1.2117	1296.82007	1.01E+03	3.04E+03	2.15E+00	0.5	4	0	0.746	4.84	0.00628	0.0113	0																	8.40E-02	1.1388	1296.81093	1296.84117	0.0505	1.1268	1.1935	DETECTED	1296.8215	1.01E+03	2.55E+03	2.998	1.999	1.90E+00
1048	3.64E-01	1.1459	864.89367	864.92873	1	1.1191	1.2991	864.91114	1.01E+03	5.80E+03	5.69E+00	1	8	0	0.877	3.64	0.00315	0.0093	0																	3.64E-01	1.145	864.8991	864.92873	0.1508	1.1268	1.2991	DETECTED	864.91111	1.09E+03	4.38E+03	6.7497	3.8748	3.92E+00
1049	1.31E-01	1.1459	1322.83217	1322.86567	1	1.1246	1.1972	1322.85459	1.14E+03	4.78E+03	3.63E+00	1	8	0	0.891	4.71	0.00624	0.0135	0																	1.26E-01	1.1544	1322.8378	1322.86081	0.0753	1.1268	1.1935	DETECTED	1322.85373	1.31E+03	3.83E+03	1	1	2.85E+00
1050	1.30E-01	1.146	1005.85037	1005.88787	1	1.1246	1.2265	1005.87089	1.04E+03	4.02E+03	2.55E+00	0.75	6	0	0.901	2.32	0.00233	0.025	0																	1.29E-01	1.1388	1005.85491	1005.88768	0.054	1.1268	1.2157	DETECTED	1005.87075	1.38E+03	2.98E+03	4.3307	2.6653	2.30E+00
1051	3.84E+00	1.1461	714.91437	714.93362	1	1.095	1.421	714.92622	1.01E+03	4.56E+04	4.64E+01	1	8	3	0.959	1.08	0.00077	0.0104	0																	3.84E+00	1.1503	714.91437	714.93031	0.0744	1.099	1.3991	DETECTED	714.92596	1.12E+03	4.39E+04	2.8083	2.2552	4.46E+01
1052	6.12E-02	1.1461	918.42192	918.44304	1	1.1323	1.1824	918.43557	1.10E+03	2.71E+03	2.17E+00	0.25	2	0	0.983	0.2	0.00018	0.0083	0																	6.12E-02	1.1503	918.42192	918.44304	0.0312	1.1323	1.1824	DETECTED	918.43548	1.13E+03	2.71E+03	1.2496	1.1248	2.17E+00
1053	1.31E-01	1.1461	989.89653	989.91494	1	1.1268	1.2046	989.9064	1.13E+03	3.57E+03	2.77E+00	0.25	2	0	0.809	2.51	0.00249	0.0083	0																	1.31E-01	1.1503	989.89653	989.91494	0.0661	1.1268	1.2046	DETECTED	989.90765	1.13E+03	3.57E+03	1.7992	1.3996	2.77E+00
1054	3.73E-01	1.1461	1020.88075	1020.91651	1	1.1116	1.2302	1020.89456	1.02E+03	7.95E+03	5.96E+00	0.875	7	0	0.84	3.57	0.00364	0.0104	0																	3.66E-01	1.1503	1020.88974	1020.90788	0.0656	1.1157	1.2213	DETECTED	1020.89474	1.13E+03	7.75E+03	1.7835	1.3571	5.96E+00
1055	8.28E-02	1.1462	1129.86034	1129.88263	1	1.1283	1.1969	1129.87234	1.06E+03	3.10E+03	2.16E+00	0.375	3	1	0.792	4.03	0.00455	0.0049	0																								UNKNOWN
1056	1.85E-01	1.1462	977.87607	977.9074	1	1.1257	1.2321	977.89114	1.19E+03	5.08E+03	3.72E+00	0.875	7	0	0.808	5.57	0.00545	0.0104	0																	1.78E-01	1.1503	977.87964	977.9074	0.0778	1.1268	1.2213	DETECTED	977.89116	1.37E+03	4.18E+03	2.3987	1.6993	3.25E+00
1057	1.18E-01	1.1463	714.42229	714.43342	1	1.1283	1.2005	714.42847	1.07E+03	3.24E+03	3.23E+00	0.25	2	0	0.804	2.59	0.00185	0.0066	0																								UNKNOWN
1058	9.70E-02	1.1462	1358.74255	1358.7965	1	1.1265	1.2043	1358.77583	1.07E+03	3.20E+03	2.25E+00	0.375	3	0	0.708	4.88	0.00663	0.0163	0																	8.78E-02	1.1388	1358.74255	1358.79057	0.0227	1.1268	1.199	DETECTED	1358.7746	1.07E+03	2.89E+03	3.3317	2.1658	2.15E+00
1059	8.94E-02	1.1463	854.3788	854.40146	1	1.1246	1.1932	854.38909	1.01E+03	2.36E+03	2.62E+00	0.5	4	0	0.908	1.6	0.00137	0.0076	0																								UNKNOWN
1060	8.44E-02	1.1463	1170.85482	1170.89788	1	1.1283	1.2028	1170.87406	1.14E+03	2.96E+03	2.13E+00	0.25	2	0	0.714	3.79	0.00444	0.0066	0																								UNKNOWN
1061	5.10E-02	1.1463	1281.84055	1281.86379	1	1.1305	1.1783	1281.85441	1.06E+03	2.44E+03	1.77E+00	0.25	2	0	0.79	2.77	0.00356	0.0066	0																								UNKNOWN
1062	3.27E+01	1.1464	244.95157	244.95618	1	1.0416	1.66	244.95449	1.03E+03	4.82E+05	2.74E+02	1	8	0	0.967	0.78	0.00019	0	0																	3.27E+01	1.1464	244.95207	244.95498	0.0852	1.049	1.6437	DETECTED	244.95446	1.09E+03	4.59E+05	4.2691	3.4161	2.74E+02
1063	1.07E+01	1.1464	246.94707	246.95275	1	1.0542	1.6204	246.95139	1.03E+03	1.59E+05	8.89E+01	1	8	0	0.959	1.15	0.00028	0	0																	1.07E+01	1.1464	246.94707	246.95187	0.0839	1.0601	1.5992	DETECTED	246.95126	1.38E+03	1.49E+05	7.1851	3.7674	8.89E+01
1064	3.95E+00	1.1464	548.91655	548.93311	1	1.0857	1.5235	548.92282	1.28E+03	7.78E+04	4.68E+01	1	8	0	0.973	0.68	0.00038	0	0																	3.33E+00	1.1464	548.92116	548.93311	0.0724	1.0879	1.2546	DETECTED	548.9227	1.90E+03	6.86E+04	2.672	1.5783	4.25E+01
1065	4.43E-01	1.1464	684.93461	684.95215	1	1.1178	1.2456	684.94725	1.04E+03	9.63E+03	8.07E+00	0.875	7	0	0.863	2.61	0.00179	0.0104	0																	4.43E-01	1.145	684.93461	684.95015	0.0557	1.1268	1.2324	DETECTED	684.94615	2.35E+03	8.20E+03	3.7496	2.3748	7.45E+00
1066	2.35E-01	1.1464	755.92019	755.94553	1	1.1228	1.2361	755.93176	1.19E+03	5.20E+03	4.43E+00	0.75	6	0	0.734	7.6	0.00574	0.0125	0																	2.35E-01	1.1544	755.92513	755.94314	0.075	1.1323	1.2213	DETECTED	755.92934	1.73E+03	5.19E+03	2.2004	1.6002	4.43E+00
1067	4.12E-02	1.1464	799.89549	799.90691	1	1.1456	1.1789	799.90293	1.40E+03	2.64E+03	2.07E+00	0.125	1	0	1	0	0	0	0																								UNKNOWN
1068	8.31E-02	1.1464	849.94862	849.95367	1	1.1344	1.1789	849.95121	1.20E+03	2.35E+03	3.03E+00	0.125	1	0	1	0	0	0	0																								UNKNOWN
1069	6.72E-01	1.1464	910.84195	910.87086	1	1.1061	1.2265	910.85044	1.04E+03	1.32E+04	1.18E+01	1	8	0	0.935	2	0.00182	0	0																	5.75E-01	1.1464	910.84559	910.86108	0.0613	1.1101	1.2157	DETECTED	910.85012	1.68E+03	1.12E+04	1.8788	1.3573	8.99E+00
1070	4.28E-02	1.1464	1172.80816	1172.83264	1	1.1456	1.1845	1172.81992	1.07E+03	2.37E+03	1.84E+00	0.125	1	0	1	0	0	0	0																								UNKNOWN
1071	7.85E-02	1.1464	1133.80156	1133.83403	1	1.1209	1.2025	1133.81607	1.02E+03	2.49E+03	1.81E+00	0.375	3	0	0.775	3.85	0.00436	0.0076	0																								UNKNOWN
1072	7.45E-02	1.1464	1320.82919	1320.85591	1	1.1289	1.1956	1320.84376	1.09E+03	2.37E+03	1.80E+00	0.125	1	0	1	0	0	0	0																								UNKNOWN
1073	2.51E-01	1.1465	1160.83222	1160.86933	1	1.1191	1.2284	1160.85271	1.14E+03	5.69E+03	4.37E+00	0.5	4	0	0.821	3.54	0.00411	0.0083	0																								UNKNOWN
1074	1.01E-01	1.1466	808.44367	808.46985	1	1.1302	1.1987	808.4542	1.23E+03	3.40E+03	2.57E+00	0.25	2	0	0.877	1.6	0.0013	0.0094	0																								UNKNOWN
1075	4.07E-02	1.1466	1269.81981	1269.85206	1	1.132	1.1765	1269.83278	1.01E+03	2.14E+03	1.65E+00	0.25	2	0	0.983	0.21	0.00027	0.0038	0																								UNKNOWN
1076	7.47E-02	1.1466	1438.74282	1438.79789	1	1.1257	1.1935	1438.77471	1.02E+03	2.43E+03	1.80E+00	0.5	4	0	0.685	6.11	0.00879	0.007	0																	7.47E-02	1.1503	1438.76556	1438.79789	0.0576	1.1268	1.1935	DETECTED	1438.77705	1.18E+03	2.43E+03	1.3993	1.1996	1.80E+00
1077	2.32E-01	1.1467	930.93931	930.9624	1	1.125	1.2321	930.9546	1.00E+03	5.94E+03	4.46E+00	1	8	0	0.793	4.83	0.00449	0.0206	0																	2.32E-01	1.1615	930.9431	930.95771	0.0713	1.1323	1.2157	DETECTED	930.95255	2.21E+03	5.51E+03	1.4998	1.2499	4.38E+00
1078	6.94E-01	1.1466	856.88004	856.90531	1	1.1079	1.221	856.88872	1.01E+03	1.07E+04	1.10E+01	0.875	7	2	0.866	2.68	0.0023	0.0135	0																	5.81E-01	1.1544	856.88097	856.89186	0.065	1.1157	1.2102	DETECTED	856.88718	1.98E+03	1.07E+04	1.1561	1.0626	1.02E+01
1079	1.78E-01	1.1469	882.85849	882.88572	1	1.1246	1.2228	882.86914	1.05E+03	3.83E+03	3.27E+00	0.875	7	0	0.868	3.15	0.00278	0.0115	0																	1.60E-01	1.1503	882.85933	882.88572	0.0543	1.1268	1.2157	DETECTED	882.86742	1.29E+03	3.79E+03	2.199	1.5995	3.18E+00
1080	2.41E-01	1.147	807.93929	807.96262	1	1.1246	1.2247	807.95301	1.51E+03	8.37E+03	5.45E+00	0.375	3	0	0.848	2.68	0.00217	0.0066	0																								UNKNOWN
1081	1.51E-01	1.147	685.93934	685.95159	1	1.1257	1.2139	685.94657	1.10E+03	3.74E+03	3.30E+00	0.5	4	0	0.838	3.34	0.00229	0.0045	0																								UNKNOWN
1082	1.44E-01	1.147	1111.8964	1111.92415	1	1.1268	1.245	1111.91323	1.00E+03	4.16E+03	3.15E+00	1	8	0	0.758	4.82	0.00536	0.0122	0																	1.31E-01	1.1503	1111.89776	1111.92402	0.0372	1.1268	1.2046	DETECTED	1111.91128	1.00E+03	4.16E+03	1.7992	1.3996	3.15E+00
1083	1.38E-01	1.147	1006.85854	1006.88978	1	1.125	1.2102	1006.86963	1.08E+03	4.12E+03	3.18E+00	0.375	3	0	0.756	3.65	0.00367	0.0045	0																	1.38E-01	1.145	1006.85854	1006.87234	0.0465	1.1268	1.2102	DETECTED	1006.86718	1.45E+03	4.12E+03	2.7496	1.8748	3.18E+00
1084	2.30E-01	1.1471	673.91729	673.94363	1	1.1228	1.2376	673.93173	1.08E+03	4.89E+03	4.42E+00	0.75	6	2	0.809	3.35	0.00226	0.0051	0																	2.13E-01	1.145	673.92323	673.94168	0.0431	1.1268	1.2157	DETECTED	673.93102	1.28E+03	4.33E+03	3	2	3.82E+00
1085	1.67E-01	1.1471	988.89232	988.92161	1	1.1246	1.2083	988.91304	1.40E+03	5.35E+03	3.96E+00	0.75	6	1	0.83	4.04	0.004	0.0188	0																								UNKNOWN
1086	1.79E+00	1.1471	772.88122	772.89954	1	1.0969	1.2584	772.88572	1.13E+03	3.39E+04	2.45E+01	1	8	0	0.937	1.27	0.00098	0	0																	1.78E+00	1.1471	772.88135	772.8989	0.0681	1.099	1.2435	DETECTED	772.88582	1.32E+03	2.94E+04	2.0776	1.4062	2.45E+01
1087	1.60E+00	1.1471	936.87325	936.91085	1	1.1042	1.4025	936.89203	1.00E+03	2.59E+04	2.06E+01	1	8	0	0.904	3.15	0.00295	0	0																	1.35E+00	1.1471	936.88691	936.90339	0.0634	1.1101	1.2546	DETECTED	936.8914	2.13E+03	2.47E+04	2.7577	1.9928	1.95E+01
1088	1.28E-01	1.1471	1035.83437	1035.86446	1	1.1246	1.2157	1035.85197	1.04E+03	3.30E+03	2.27E+00	0.5	4	1	0.759	4.5	0.00466	0.0045	0																	1.28E-01	1.145	1035.83437	1035.8618	0.0762	1.1268	1.2157	DETECTED	1035.84865	1.12E+03	2.85E+03	3	2	2.19E+00
1089	4.61E+00	1.1472	738.96608	738.98539	1	1.0955	1.5251	738.97161	1.01E+03	4.92E+04	4.11E+01	1	8	3	0.981	0.45	0.00033	0.0083	0																	4.61E+00	1.1503	738.96926	738.97703	0.0973	1.1046	1.4214	DETECTED	738.97144	2.05E+03	4.86E+04	5.4944	3.2025	4.11E+01
1090	1.88E-01	1.1472	784.89367	784.91258	1	1.1191	1.2313	784.90517	1.03E+03	5.02E+03	4.02E+00	0.75	6	0	0.912	1.74	0.00136	0.0094	0																	1.88E-01	1.1503	784.89853	784.90735	0.0383	1.1268	1.2157	DETECTED	784.90459	1.27E+03	4.99E+03	2.199	1.5995	4.02E+00
1091	2.05E-01	1.1472	895.87709	895.90445	1	1.1228	1.2369	895.89099	1.04E+03	4.40E+03	3.83E+00	1	8	0	0.739	5.89	0.00527	0.0253	0																	1.54E-01	1.145	895.88079	895.89243	0.0423	1.1268	1.199	DETECTED	895.88858	1.69E+03	4.40E+03	2.2504	1.6252	3.61E+00
1092	1.19E-01	1.1472	1288.93001	1288.9517	1	1.1283	1.1972	1288.94529	1.09E+03	4.50E+03	3.18E+00	0.375	3	3	0.923	1.31	0.00169	0.0082	0																								UNKNOWN
1093	9.85E-02	1.1473	1117.83939	1117.86516	1	1.1283	1.2091	1117.85278	1.06E+03	3.02E+03	2.38E+00	0.75	6	0	0.893	2.21	0.00247	0.0094	0																	8.99E-02	1.1503	1117.84277	1117.86068	0.051	1.1323	1.1935	DETECTED	1117.85377	1.49E+03	3.02E+03	1.7496	1.3748	2.29E+00
1094	2.95E-01	1.1473	823.89139	823.92759	1	1.1209	1.2901	823.91168	1.00E+03	4.25E+03	3.57E+00	1	8	0	0.781	4.8	0.00395	0.0125	0																	2.12E-01	1.1544	823.9022	823.92565	0.0675	1.1268	1.2491	DETECTED	823.9109	1.55E+03	3.80E+03	2.6667	1.8333	2.77E+00
1095	1.14E-01	1.1474	942.46524	942.48852	1	1.1305	1.2258	942.48042	1.01E+03	3.57E+03	2.42E+00	0.5	4	0	0.869	2.45	0.00231	0.0094	0																	7.00E-02	1.1503	942.47722	942.48577	0.0395	1.1323	1.1824	DETECTED	942.48108	1.05E+03	2.63E+03	1.2496	1.1248	2.08E+00
1096	1.14E-01	1.1475	1030.89959	1030.9192	1	1.1289	1.2046	1030.91202	1.05E+03	4.06E+03	2.70E+00	0.5	4	0	0.81	4.57	0.00471	0.0083	0																	1.14E-01	1.1503	1030.89959	1030.91742	0.0549	1.1323	1.2046	DETECTED	1030.90943	1.22E+03	3.34E+03	2.2496	1.6248	2.56E+00
1097	1.84E-01	1.1475	813.87625	813.90356	1	1.1191	1.2213	813.88986	1.20E+03	4.70E+03	3.41E+00	0.75	6	0	0.868	3.89	0.00317	0.0094	0																	1.79E-01	1.145	813.88473	813.89575	0.0677	1.1268	1.2213	DETECTED	813.8896	1.75E+03	4.49E+03	3.2496	2.1248	3.38E+00
1098	4.85E-01	1.1475	1182.87606	1182.92353	1	1.1157	1.2617	1182.8966	1.07E+03	1.06E+04	7.81E+00	1	8	0	0.862	3.85	0.00456	0.0083	0																	4.55E-01	1.145	1182.89141	1182.91657	0.0485	1.1157	1.2435	DETECTED	1182.89642	1.09E+03	1.04E+04	12.2864	1.9173	7.81E+00
1099	6.62E-02	1.1476	895.37594	895.40299	1	1.1283	1.1917	895.38975	1.03E+03	2.48E+03	1.92E+00	0.375	3	0	0.693	5.82	0.00522	0.0073	0																								UNKNOWN
1100	1.57E-01	1.1477	919.91495	919.9406	1	1.1283	1.2061	919.9311	1.09E+03	4.59E+03	3.73E+00	0.5	4	0	0.714	5.99	0.00551	0.0073	0																	1.26E-01	1.1503	919.92475	919.93662	0.0505	1.1323	1.1935	DETECTED	919.92887	1.70E+03	4.02E+03	1.7496	1.3748	3.22E+00
1101	4.85E-02	1.1477	1165.91017	1165.95404	1	1.1339	1.1805	1165.93584	1.01E+03	2.29E+03	1.73E+00	0.25	2	0	0.627	4.96	0.00578	0.0038	0																								UNKNOWN
1102	1.08E-01	1.1478	358.833	358.83808	1	1.0542	1.2358	358.8353	1.05E+03	4.72E+03	1.99E+00	0.375	3	15	0.91	1.11	0.0004	0.1189	0																								UNKNOWN
1103	7.83E-02	1.1478	744.93791	744.96105		1.1376	1.1932	744.95203	1.22E+03	3.58E+03	2.32E+00	0.125	1	0	1	0	0	0	0																								UNKNOWN
1104	7.01E-02	1.1478	740.96472	740.97838	1	1.1246	1.1969	740.97332	1.09E+03	2.55E+03	1.58E+00	0.125	1	0	1	0	0	0	0																								UNKNOWN
1105	7.71E-02	1.1478	942.96025	942.9762	1	1.132	1.1709	942.97101	1.41E+03	4.76E+03	3.76E+00	0.125	1	0	1	0	0	0	0																								UNKNOWN
1106	1.06E+00	1.1478	1016.87758	1016.91612	1	1.108	1.2758	1016.89588	1.21E+03	2.00E+04	1.54E+01	1	8	0	0.927	1.81	0.00184	0	0																	1.02E+00	1.1478	1016.88701	1016.90289	0.0518	1.1101	1.2602	DETECTED	1016.89565	1.24E+03	2.00E+04	3.7823	2.1256	1.54E+01
1107	6.33E-02	1.1478	1048.86277	1048.87873	1	1.1265	1.182	1048.87178	1.31E+03	2.42E+03	1.80E+00	0.125	1	0	1	0	0	0	0																								UNKNOWN
1108	7.44E-02	1.1478	1112.89152	1112.92752	1	1.132	1.1932	1112.90856	1.06E+03	3.11E+03	2.27E+00	0.125	1	0	1	0	0	0	0																								UNKNOWN
1109	7.50E-02	1.1478	1141.87492	1141.90909	1	1.1302	1.1969	1141.89437	1.20E+03	2.88E+03	2.09E+00	0.25	2	0	0.819	2.42	0.00276	0	0																								UNKNOWN
1110	4.75E-02	1.1478	1128.85921	1128.88157	1	1.1302	1.1858	1128.8702	1.06E+03	2.49E+03	1.38E+00	0.125	1	0	1	0	0	0	0																								UNKNOWN
1111	7.50E-02	1.1478	1215.80433	1215.82233	1	1.1265	1.1932	1215.81553	1.04E+03	2.19E+03	1.57E+00	0.125	1	0	1	0	0	0	0																								UNKNOWN
1112	6.28E-02	1.1478	1382.78558	1382.82622	1	1.132	1.1876	1382.81256	1.16E+03	2.52E+03	1.77E+00	0.125	1	0	1	0	0	0	0																								UNKNOWN
1113	5.88E-02	1.1478	1320.8384	1320.87021	1	1.1246	1.1858	1320.85567	1.10E+03	2.42E+03	1.33E+00	0.125	1	0	1	0	0	0	0																								UNKNOWN
1114	2.53E-02	1.1478	1480.76452	1480.78091	1	1.1376	1.1709	1480.77385	1.08E+03	1.88E+03	1.31E+00	0.125	1	0	1	0	0	0	0																								UNKNOWN
1115	2.17E-02	1.1478	1405.85627	1405.87034	1	1.1302	1.1635	1405.86383	1.01E+03	1.97E+03	1.08E+00	0.125	1	0	1	0	0	0	0																								UNKNOWN
1116	7.22E-02	1.1479	1042.42738	1042.45347	1	1.1357	1.1879	1042.43834	1.02E+03	3.03E+03	2.32E+00	0.5	4	0	0.799	3.73	0.00389	0.0083	0																	7.22E-02	1.1503	1042.42738	1042.4417	0.0346	1.1379	1.1879	DETECTED	1042.43722	1.56E+03	3.03E+03	1.999	1.4995	2.32E+00
1117	2.64E-01	1.148	741.89575	741.92428	1	1.1228	1.288	741.91005	1.06E+03	3.94E+03	3.08E+00	0.75	6	0	0.911	2.04	0.00152	0.0132	0																	2.64E-01	1.1503	741.89575	741.92428	0.077	1.1268	1.288	DETECTED	741.90949	1.14E+03	3.66E+03	4.798	2.899	3.03E+00
1118	1.56E-01	1.148	1012.94508	1012.96761	1	1.1283	1.2172	1012.95731	1.08E+03	4.43E+03	3.41E+00	0.625	5	0	0.757	5.44	0.00551	0.0073	0																	1.44E-01	1.145	1012.94508	1012.95974	0.034	1.1323	1.2046	DETECTED	1012.95458	1.86E+03	4.43E+03	3.335	2.1675	3.41E+00
1119	2.76E-01	1.148	1240.83418	1240.87606	1	1.1191	1.2268	1240.85452	1.14E+03	7.33E+03	5.43E+00	1	8	0	0.903	2.24	0.00278	0.0094	0																	2.76E-01	1.1503	1240.83705	1240.86476	0.0454	1.1268	1.2268	DETECTED	1240.85426	1.46E+03	7.26E+03	2.5989	1.7995	5.43E+00
1120	3.52E+00	1.1482	820.96471	820.99086	1	1.1011	1.497	820.97474	1.03E+03	4.40E+04	3.22E+01	1	8	6	0.976	0.57	0.00047	0.008	0																	3.45E+00	1.145	820.96691	820.97902	0.1044	1.1046	1.4325	DETECTED	820.97468	1.03E+03	4.15E+04	7.1064	4.123	3.06E+01
1121	3.83E-01	1.1482	1310.96927	1311.00607	1	1.1228	1.3006	1310.99006	1.04E+03	6.03E+03	4.39E+00	1	8	0	0.887	3.86	0.00506	0.0094	0																	3.60E-01	1.1544	1310.9773	1310.99816	0.0765	1.1268	1.2602	DETECTED	1310.9901	2.07E+03	5.89E+03	3	2	4.39E+00
1122	4.86E-01	1.1483	725.93711	725.95244	1	1.1194	1.245	725.94776	1.01E+03	1.02E+04	9.47E+00	0.75	6	0	0.91	2.1	0.00152	0.0063	0																	4.86E-01	1.145	725.93856	725.95061	0.0492	1.1212	1.2268	DETECTED	725.94814	1.07E+03	9.85E+03	3.4489	1.9004	8.88E+00
1123	4.83E-02	1.1483	1486.84055	1486.87304	1	1.1302	1.1783	1486.85639	1.07E+03	2.39E+03	1.70E+00	0.375	3	0	0.84	2.55	0.00379	0.0045	0																	4.83E-02	1.1503	1486.84325	1486.87155	0.0279	1.1323	1.1768	DETECTED	1486.85733	1.36E+03	2.30E+03	1	1	1.70E+00
1124	2.96E-01	1.1484	1102.87839	1102.91595	1	1.1191	1.2702	1102.89482	1.13E+03	6.59E+03	4.82E+00	0.75	6	0	0.848	4.08	0.0045	0.012	0																	2.96E-01	1.1503	1102.87839	1102.90858	0.0758	1.1212	1.2268	DETECTED	1102.89606	1.53E+03	5.69E+03	2.1664	1.5832	4.32E+00
1125	2.42E-01	1.1484	906.89578	906.91862	1	1.1246	1.2302	906.91071	1.42E+03	6.04E+03	4.89E+00	0.875	7	0	0.862	4.49	0.00407	0.0083	0																	2.16E-01	1.1503	906.90278	906.91505	0.0569	1.1268	1.2046	DETECTED	906.91058	1.51E+03	6.04E+03	1.7992	1.3996	4.89E+00
1126	7.58E-02	1.1484	878.41905	878.44094	1	1.1302	1.1913	878.43355	1.08E+03	3.49E+03	2.66E+00	0.5	4	0	0.703	4.27	0.00375	0.0188	0																								UNKNOWN
1127	2.21E+00	1.1485	328.94959	328.95999	1	1.0727	1.5655	328.95416	1.01E+03	3.43E+04	1.73E+01	1	8	0	0.934	2.28	0.00075	0	0																	2.21E+00	1.1485	328.9497	328.95652	0.2083	1.0768	1.5436	DETECTED	328.95375	1.07E+03	3.00E+04	6.8298	3.6994	1.63E+01
1128	5.04E-02	1.1485	643.44376	643.45226	1	1.1302	1.1746	643.4496	1.09E+03	2.37E+03	2.06E+00	0.125	1	0	1	0	0	0	0																								UNKNOWN
1129	2.12E+00	1.1485	852.88127	852.90692	1	1.1005	1.2845	852.89142	1.08E+03	2.95E+04	3.35E+01	1	8	0	0.946	1.82	0.00156	0	0																	1.77E+00	1.1485	852.88682	852.90393	0.0693	1.1046	1.2379	DETECTED	852.89119	1.62E+03	2.74E+04	3.3575	1.8571	2.73E+01
1130	1.11E-01	1.1485	808.94493	808.95461	1	1.1302	1.2024	808.95208	1.19E+03	2.92E+03	2.39E+00	0.125	1	0	1	0	0	0	0																								UNKNOWN
1131	1.29E-01	1.1485	1000.92187	1000.94691	1	1.1302	1.1802	1000.94077	1.47E+03	4.83E+03	3.96E+00	0.125	1	0	1	0	0	0	0																								UNKNOWN
1132	8.27E-02	1.1485	1035.83547	1035.85452	1	1.1302	1.1913	1035.84717	1.42E+03	2.43E+03	1.96E+00	0.125	1	1	1	0	0	0	0																								UNKNOWN
1133	2.11E-01	1.1486	602.93575	602.95294	1	1.1246	1.2213	602.94451	1.30E+03	4.22E+03	4.00E+00	0.75	6	0	0.843	4.2	0.00253	0.0184	0																	2.11E-01	1.145	602.93953	602.94737	0.1115	1.1268	1.2213	DETECTED	602.94419	1.61E+03	4.22E+03	3.2496	2.1248	4.00E+00
1134	4.44E-02	1.1485	1223.89074	1223.90933	1	1.1357	1.1746	1223.90054	1.38E+03	2.47E+03	1.91E+00	0.125	1	0	1	0	0	0	0																								UNKNOWN
1135	2.82E-01	1.1487	889.93978	889.9598	1	1.1246	1.2194	889.95394	1.05E+03	8.11E+03	6.03E+00	0.875	7	0	0.811	3.57	0.00318	0.0111	0																	2.82E-01	1.1503	889.94038	889.95815	0.0432	1.1268	1.2102	DETECTED	889.9528	1.96E+03	7.28E+03	1.9988	1.4994	6.03E+00
1136	7.58E-02	1.1487	1071.89781	1071.91851	1	1.1313	1.1839	1071.91042	1.15E+03	3.70E+03	2.68E+00	0.25	2	0	0.807	2.55	0.00273	0.0073	0																								UNKNOWN
1137	3.14E-02	1.1487	1100.38132	1100.3952	1	1.1302	1.175	1100.39013	1.18E+03	2.36E+03	1.35E+00	0.25	2	0	0.852	1.96	0.00216	0.0017	0																								UNKNOWN
1139	3.47E-01	1.1489	584.97577	584.99302	1	1.125	1.288	584.98542	1.13E+03	4.46E+03	3.56E+00	0.375	3	0	0.857	2.65	0.00155	0.0135	0																	3.47E-01	1.1544	584.97577	584.98878	0.13	1.1268	1.288	DETECTED	584.98469	1.13E+03	4.46E+03	3.8331	2.4165	3.56E+00
1140	4.16E-02	1.1489	974.79591	974.81053	1	1.1191	1.1635	974.80388	1.25E+03	2.72E+03	1.52E+00	0.125	1	0	1	0	0	0	0																								UNKNOWN
1141	5.69E-01	1.1489	724.93729	724.96562	1	1.1191	1.2591	724.94844	1.05E+03	9.50E+03	8.28E+00	1	8	0	0.874	4.34	0.00314	0.0056	0																	5.69E-01	1.1503	724.93729	724.95249	0.0536	1.1212	1.2546	DETECTED	724.94667	1.14E+03	8.55E+03	3.5173	1.9997	7.77E+00
1142	1.35E-01	1.1489	658.96235	658.97525	1	1.1212	1.2102	658.97087	1.01E+03	2.42E+03	2.08E+00	0.25	2	0	0.951	0.58	0.00038	0.0203	0																	1.35E-01	1.1388	658.96509	658.9739	0.0802	1.1212	1.2102	DETECTED	658.97107	1.01E+03	2.40E+03	2.9992	1.9996	2.08E+00
1143	8.31E-02	1.149	960.42426	960.44978	1	1.1302	1.2035	960.43529	1.01E+03	3.03E+03	2.05E+00	0.5	4	0	0.807	4.52	0.00434	0.0101	0																								UNKNOWN
1144	3.66E-01	1.149	790.9784	791.00183	1	1.125	1.3102	790.99326	1.05E+03	4.68E+03	3.65E+00	0.375	3	0	0.923	1.18	0.00094	0.0114	0																	3.66E-01	1.1544	790.9822	790.99836	0.0501	1.1268	1.3102	DETECTED	790.99292	1.05E+03	4.59E+03	4.4997	2.7499	3.65E+00
1145	4.34E-01	1.149	888.93721	888.96149	1	1.1246	1.271	888.95385	1.15E+03	7.37E+03	5.81E+00	0.875	7	0	0.746	5.18	0.00461	0.0177	0																	4.15E-01	1.1503	888.94108	888.95897	0.0287	1.1268	1.2657	DETECTED	888.95173	1.42E+03	7.00E+03	3.9982	2.4991	5.81E+00
1146	1.41E-01	1.149	767.93506	767.95545	1	1.125	1.2376	767.9494	1.09E+03	4.26E+03	3.21E+00	0.5	4	0	0.901	2.48	0.0019	0.0023	0																								UNKNOWN
1147	1.22E-01	1.149	755.41472	755.43769	1	1.1268	1.221	755.42901	1.03E+03	3.03E+03	2.56E+00	0.5	4	0	0.893	2.21	0.00167	0.0063	0																	1.22E-01	1.1503	755.41825	755.43468	0.0489	1.1268	1.2102	DETECTED	755.42916	1.03E+03	3.03E+03	1.9988	1.4994	2.56E+00
1148	3.26E-01	1.1491	696.9663	696.97592	1	1.1212	1.1858	696.97191	1.27E+03	9.21E+03	8.72E+00	0.25	2	0	0.756	3.25	0.00226	0.0024	0																	3.26E-01	1.1503	696.9663	696.97286	0.048	1.1212	1.1824	DETECTED	696.97077	1.27E+03	9.14E+03	0.8057	0.9165	8.72E+00
1149	1.80E-01	1.1491	660.89171	660.91322	1	1.1191	1.2265	660.90383	1.01E+03	4.30E+03	3.67E+00	1	8	0	0.868	3.5	0.00231	0.0361	0																	1.80E-01	1.1388	660.89371	660.91063	0.054	1.1268	1.2102	DETECTED	660.90363	1.29E+03	4.14E+03	3.997	2.4985	3.59E+00
1150	8.81E-02	1.1491	1207.92916	1207.95781	1	1.1268	1.2098	1207.94618	1.04E+03	2.82E+03	2.12E+00	0.25	2	0	0.776	2.97	0.00359	0.0024	0																	8.81E-02	1.1503	1207.92916	1207.95761	0.0408	1.1268	1.1935	DETECTED	1207.94439	1.04E+03	2.82E+03	1.3993	1.1996	2.12E+00
1151	6.43E-02	1.1491	1251.85981	1251.88073	1	1.1302	1.1935	1251.87004	1.04E+03	2.22E+03	1.65E+00	0.25	2	0	0.821	2.38	0.00298	0.0024	0																	6.43E-02	1.1503	1251.85981	1251.8797	0.057	1.1323	1.1935	DETECTED	1251.86855	1.04E+03	2.21E+03	1.7496	1.3748	1.65E+00
1152	3.06E+00	1.1492	410.95416	410.96247	1	1.0746	1.5759	410.95806	1.01E+03	6.83E+04	2.58E+01	1	8	0	0.976	0.49	0.0002	0	0																	3.06E+00	1.1492	410.95425	410.95945	0.0883	1.0768	1.5659	DETECTED	410.95801	1.01E+03	6.65E+04	5.3162	3.9639	2.58E+01
1153	1.61E+01	1.1492	572.9586	572.96986	1	1.0802	1.5981	572.96717	1.00E+03	1.87E+05	1.35E+02	1	8	0	0.978	0.63	0.00036	0	0																	1.61E+01	1.1492	572.96202	572.96894	0.0936	1.0823	1.577	DETECTED	572.96714	1.10E+03	1.84E+05	5.3608	4.5593	1.35E+02
1154	2.73E-01	1.1492	1264.86495	1264.91786	1	1.1246	1.2617	1264.89577	1.15E+03	5.93E+03	4.43E+00	1	8	0	0.795	4.24	0.00536	0.0142	0																	2.63E-01	1.1503	1264.87209	1264.90396	0.0673	1.1268	1.2379	DETECTED	1264.89442	1.52E+03	5.93E+03	2.9988	1.9994	4.43E+00
1155	4.10E-01	1.1493	708.98202	709.00087	1	1.1228	1.2806	708.99146	1.06E+03	5.07E+03	4.79E+00	0.625	5	0	0.8	4.05	0.00287	0.0072	0																	4.10E-01	1.1503	708.98226	709.00024	0.1172	1.1268	1.2602	DETECTED	708.99002	1.37E+03	4.59E+03	3.7986	2.3993	4.79E+00
1157	9.73E-02	1.1493	836.42235	836.44364	1	1.125	1.1972	836.43444	1.01E+03	3.64E+03	2.75E+00	0.875	7	0	0.758	5.15	0.0043	0.0289	0																	5.70E-02	1.1388	836.42716	836.43654	0.0572	1.1323	1.1824	DETECTED	836.43137	1.07E+03	1.96E+03	3.4992	2.2496	1.58E+00
1158	1.96E-01	1.1493	1184.87715	1184.91153	1	1.1246	1.2376	1184.89484	1.06E+03	4.26E+03	3.20E+00	0.875	7	0	0.831	5.77	0.00684	0.0177	0																	1.57E-01	1.1503	1184.87849	1184.91153	0.0623	1.1268	1.2046	DETECTED	1184.89607	1.23E+03	4.26E+03	1.7992	1.3996	3.20E+00
1159	2.86E-01	1.1494	782.89388	782.92591	1	1.1212	1.2869	782.91059	1.01E+03	4.28E+03	3.47E+00	0.875	7	0	0.797	6.24	0.00488	0.033	0																	2.49E-01	1.145	782.90316	782.9213	0.0497	1.1212	1.2435	DETECTED	782.91139	1.01E+03	4.28E+03	3.4007	2.2004	3.47E+00
1160	1.14E-01	1.1495	796.41918	796.43751	1	1.1268	1.2154	796.43037	1.03E+03	3.84E+03	3.01E+00	0.875	7	0	0.835	4.03	0.00321	0.0149	0																	1.14E-01	1.145	796.43024	796.43627	0.047	1.1268	1.199	DETECTED	796.43231	1.05E+03	3.84E+03	2.2504	1.6252	3.01E+00
1161	2.08E-01	1.1495	778.46017	778.4818	1	1.125	1.2324	778.47477	1.01E+03	4.12E+03	3.16E+00	1	8	0	0.765	4.87	0.00379	0.0184	0																	2.08E-01	1.1544	778.4676	778.47839	0.0879	1.1268	1.2324	DETECTED	778.47343	1.07E+03	3.87E+03	2.1664	1.5832	3.16E+00
1162	4.08E-02	1.1496	783.40378	783.42053	1	1.1305	1.1805	783.41253	1.06E+03	1.62E+03	1.17E+00	0.125	1	0	1	0	0	0	0																								UNKNOWN
1164	1.32E-01	1.1495	1053.93953	1053.9712	1	1.1283	1.2172	1053.95801	1.05E+03	4.32E+03	2.86E+00	0.5	4	0	0.867	3.22	0.00339	0.0024	0																								UNKNOWN
1165	4.68E-02	1.1496	886.91962	886.94374	1	1.1361	1.1805	886.92863	1.08E+03	2.20E+03	1.72E+00	0.125	1	0	1	0	0	0	0																								UNKNOWN
1166	3.27E+00	1.1449	854.88242	854.90443	1	1.1011	1.4655	854.889	1.10E+03	2.94E+04	3.28E+01	0.25	2	8	0.981	0.25	0.00021	0.0014	0																	1.88E+00	1.1503	854.88499	854.90076	0.0636	1.1046	1.2379	DETECTED	854.88816	1.49E+03	2.81E+04	1.9711	1.4333	2.74E+01
1167	2.55E-02	1.1496	1000.43341	1000.44263	1	1.1361	1.1694	1000.44055	1.02E+03	1.93E+03	1.40E+00	0.125	1	0	1	0	0	0	0																								UNKNOWN
1168	4.49E-02	1.1496	873.49111	873.50443	1	1.1305	1.175	873.49844	1.09E+03	2.02E+03	1.65E+00	0.125	1	0	1	0	0	0	0																								UNKNOWN
1169	5.44E-02	1.1496	1012.4572	1012.46996	1	1.1361	1.1917	1012.46389	1.04E+03	2.14E+03	1.56E+00	0.125	1	0	1	0	0	0	0																								UNKNOWN
1170	5.95E-02	1.1496	1129.85975	1129.88002	1	1.1305	1.175	1129.87587	1.49E+03	2.89E+03	2.07E+00	0.125	1	2	1	0	0	0	0																								UNKNOWN
1171	4.83E-02	1.1496	1159.51022	1159.53278		1.125	1.1805	1159.5183	1.05E+03	1.77E+03	1.26E+00	0.125	1	0	1	0	0	0	0																								UNKNOWN
1172	3.79E-02	1.1496	1192.91027	1192.93343		1.1472	1.1861	1192.9204	1.08E+03	2.73E+03	1.95E+00	0.125	1	0	1	0	0	0	0																								UNKNOWN
1173	2.92E-01	1.1496	1067.95293	1067.99106	1	1.125	1.3084	1067.98152	1.09E+03	3.87E+03	2.79E+00	0.125	1	0	1	0	0	0	0																								UNKNOWN
1174	4.57E-02	1.1496	1212.85486	1212.88164	1	1.1416	1.1861	1212.87042	1.37E+03	2.61E+03	1.86E+00	0.125	1	0	1	0	0	0	0																								UNKNOWN
1175	3.64E-02	1.1496	1270.97834	1271.0037		1.1361	1.1805	1270.99157	1.04E+03	1.88E+03	1.33E+00	0.125	1	0	1	0	0	0	0																								UNKNOWN
1176	5.88E-02	1.1496	1321.84003	1321.86508	1	1.1305	1.1861	1321.85644	1.16E+03	2.29E+03	1.62E+00	0.125	1	0	1	0	0	0	0																								UNKNOWN
1177	6.57E-02	1.1496	1210.86267	1210.88858	1	1.1305	1.1861	1210.87626	1.03E+03	2.61E+03	1.85E+00	0.125	1	0	1	0	0	0	0																								UNKNOWN
1178	3.21E-02	1.1496	1347.87086	1347.89997	1	1.1361	1.175	1347.88721	1.06E+03	1.69E+03	1.19E+00	0.125	1	0	1	0	0	0	0																								UNKNOWN
1179	3.09E-02	1.1496	1223.38825	1223.40398		1.1361	1.175	1223.39706	1.01E+03	1.78E+03	1.26E+00	0.125	1	0	1	0	0	0	0																								UNKNOWN
1180	2.67E-02	1.1496	1317.89943	1317.92724	1	1.1416	1.175	1317.91582	1.07E+03	2.10E+03	1.49E+00	0.125	1	0	1	0	0	0	0																								UNKNOWN
1181	3.45E-02	1.1496	1520.75139	1520.79282	1	1.1361	1.1805	1520.76901	1.01E+03	1.63E+03	1.15E+00	0.125	1	0	1	0	0	0	0																								UNKNOWN
1182	6.71E-01	1.1497	666.97998	666.99536	1	1.1191	1.3117	666.99039	1.31E+03	1.00E+04	7.68E+00	1	8	0	0.886	2.81	0.00188	0.0177	0																	6.63E-01	1.1503	666.98268	666.99498	0.1099	1.1212	1.2713	DETECTED	666.99039	1.31E+03	7.87E+03	3.9655	2.2499	6.88E+00
1183	6.00E-01	1.1497	789.97793	790.00066	1	1.1209	1.275	789.99482	1.01E+03	9.91E+03	6.87E+00	1	8	0	0.812	5.43	0.00429	0.0184	0																	6.00E-01	1.1503	789.98653	789.99909	0.0506	1.1268	1.2657	DETECTED	789.99533	3.94E+03	8.52E+03	3.9982	2.4991	6.78E+00
1184	1.21E-01	1.1497	919.4253	919.44102	1	1.1302	1.2157	919.43489	1.03E+03	3.73E+03	2.98E+00	0.75	6	0	0.814	5.02	0.00462	0.0146	0																	1.21E-01	1.145	919.4253	919.43785	0.0156	1.1323	1.2157	DETECTED	919.43341	1.22E+03	3.73E+03	4.002	2.501	2.98E+00
1185	4.65E-01	1.1498	806.93632	806.95806	1	1.1209	1.2869	806.95105	1.23E+03	8.95E+03	6.95E+00	0.875	7	0	0.846	3.56	0.00287	0.0177	0																	4.55E-01	1.1503	806.94378	806.95628	0.114	1.1268	1.2546	DETECTED	806.95081	1.73E+03	8.76E+03	4.2155	2.2992	6.71E+00
1186	2.80E+00	1.1498	902.96803	902.99592	1	1.1066	1.4251	902.97799	1.01E+03	3.21E+04	2.60E+01	1	8	4	0.966	0.79	0.00071	0.0177	0																	2.80E+00	1.1503	902.97166	902.98781	0.1138	1.1101	1.4214	DETECTED	902.97798	1.06E+03	3.20E+04	5.2071	3.5381	2.60E+01
1187	1.82E-01	1.1499	115.03555	115.03893		1.1066	1.2636	115.03677	1.04E+03	3.67E+03	2.26E+00	0.25	2	0	0.948	0.68	0.00008	0.0028	0																								UNKNOWN
1188	6.43E+00	1.1499	326.95296	326.9618	1	1.0672	1.6092	326.95745	1.02E+03	1.01E+05	5.22E+01	1	8	0	0.962	0.85	0.00028	0	0																	6.26E+00	1.1499	326.95413	326.95854	0.085	1.0712	1.5936	DETECTED	326.95734	1.02E+03	9.56E+04	4.6704	3.5065	5.22E+01
1189	9.35E+00	1.1499	408.9569	408.96262	1	1.0694	1.6148	408.96085	1.05E+03	2.10E+05	7.68E+01	1	8	0	0.974	0.58	0.00024	0	0																	9.35E+00	1.1499	408.95822	408.96165	0.0977	1.0712	1.5881	DETECTED	408.9608	1.08E+03	1.94E+05	4.4828	3.0155	7.68E+01
1190	1.27E-01	1.1499	494.95783	494.96961	1	1.1246	1.2135	494.96469	1.05E+03	2.69E+03	2.46E+00	0.25	2	0	0.983	0.22	0.00011	0.0007	0																								UNKNOWN
1191	7.07E-01	1.1499	1124.91715	1124.9541	1	1.1172	1.2806	1124.93885	1.17E+03	1.49E+04	1.03E+01	1	8	0	0.953	1.44	0.00161	0.0097	0																	7.07E-01	1.1503	1124.92007	1124.94332	0.0635	1.1212	1.2657	DETECTED	1124.93901	2.17E+03	1.36E+04	3.478	2.1664	1.03E+01
1192	5.87E+00	1.1499	656.96067	656.97732	1	1.0934	1.5425	656.96814	1.01E+03	5.97E+04	5.17E+01	1	8	0	0.974	0.7	0.00046	0	0																	5.87E+00	1.1499	656.96067	656.97183	0.1005	1.0934	1.527	DETECTED	656.9679	1.01E+03	5.97E+04	5.1356	4.1432	5.17E+01
1193	2.04E-01	1.1499	1028.89823	1028.93431	1	1.1265	1.2713	1028.91345	1.03E+03	3.73E+03	2.86E+00	0.5	4	0	0.853	2.64	0.00272	0.0125	0																	2.04E-01	1.1544	1028.89823	1028.92247	0.0941	1.1268	1.2713	DETECTED	1028.9131	1.14E+03	3.73E+03	3.3333	2.1667	2.86E+00
1194	5.83E+00	1.1499	712.91461	712.94362	1	1.0934	1.4044	712.92937	1.23E+03	6.99E+04	7.05E+01	1	8	1	0.947	1.19	0.00085	0	0																	5.83E+00	1.1499	712.91761	712.94023	0.0808	1.0934	1.3324	DETECTED	712.92906	1.23E+03	6.52E+04	4.0626	2.4148	6.83E+01
1195	8.36E-02	1.1499	725.45031	725.45818	1	1.1313	1.1869	725.45414	1.46E+03	2.75E+03	2.22E+00	0.125	1	0	1	0	0	0	0																								UNKNOWN
1196	6.68E-02	1.1499	822.96788	822.98227	1	1.1257	1.1869	822.97545	1.07E+03	2.72E+03	1.68E+00	0.125	1	0	1	0	0	0	0																								UNKNOWN
1197	4.86E-02	1.1499	1013.45326	1013.47052	1	1.1368	1.1813	1013.45781	1.01E+03	2.44E+03	1.62E+00	0.125	1	0	1	0	0	0	0																								UNKNOWN
1198	5.98E-02	1.1499	1054.94527	1054.96221	1	1.1313	1.1924	1054.95563	1.02E+03	2.53E+03	1.68E+00	0.125	1	0	1	0	0	0	0																								UNKNOWN
1199	7.87E-01	1.1499	1100.87764	1100.91727	1	1.1116	1.2647	1100.89543	1.00E+03	1.69E+04	1.28E+01	1	8	0	0.89	2.09	0.0023	0	0																	7.87E-01	1.1499	1100.87905	1100.91497	0.0526	1.1157	1.2602	DETECTED	1100.89509	1.85E+03	1.69E+04	3.5534	2.1675	1.28E+01
1200	1.17E-01	1.1499	1134.93616	1134.97543	1	1.1323	1.2213	1134.95816	1.08E+03	2.99E+03	2.26E+00	0.375	3	0	0.745	4.45	0.00505	0.0087	0																	1.17E-01	1.1544	1134.93616	1134.97036	0.0404	1.1323	1.2213	DETECTED	1134.95599	1.08E+03	2.99E+03	2.2004	1.6002	2.26E+00
1201	1.40E-01	1.1499	1069.90142	1069.92537	1	1.1305	1.2536	1069.91463	1.01E+03	2.78E+03	1.84E+00	0.375	3	0	0.834	2.99	0.0032	0.0007	0																	8.27E-02	1.1503	1069.9062	1069.92436	0.057	1.1323	1.199	DETECTED	1069.91499	1.17E+03	2.34E+03	2	1.5	1.78E+00
1202	1.37E-01	1.1499	1157.84115	1157.86517	1	1.1246	1.2191	1157.85392	1.07E+03	3.71E+03	2.91E+00	0.25	2	0	0.908	1.21	0.00141	0.0028	0																								UNKNOWN
1203	5.51E-02	1.1499	1142.89174	1142.91426	1	1.1368	1.1924	1142.90306	1.01E+03	2.28E+03	1.50E+00	0.125	1	0	1	0	0	0	0																								UNKNOWN
1204	2.79E-02	1.1499	1206.44178	1206.45617	1	1.1368	1.1702	1206.44567	1.09E+03	2.31E+03	1.51E+00	0.125	1	0	1	0	0	0	0																								UNKNOWN
1205	2.56E-01	1.1499	946.89523	946.92993	1	1.1246	1.2695	946.91377	1.05E+03	4.06E+03	3.01E+00	0.875	7	0	0.86	2.44	0.00231	0.0146	0																	2.56E-01	1.145	946.90008	946.92547	0.0579	1.1268	1.2657	DETECTED	946.91461	1.21E+03	3.60E+03	5.2496	3.1248	2.83E+00
1206	2.87E-02	1.1499	1217.46112	1217.47717	1	1.1368	1.1758	1217.47115	1.05E+03	1.79E+03	1.17E+00	0.125	1	0	1	0	0	0	0																								UNKNOWN
1207	1.91E-01	1.1499	1238.85323	1238.87953	1	1.1257	1.2424	1238.86123	1.61E+03	4.06E+03	2.64E+00	0.125	1	3	1	0	0	0	0																								UNKNOWN
1208	5.49E-02	1.1499	1251.86853	1251.88457	1	1.1313	1.1924	1251.87643	1.11E+03	2.27E+03	1.48E+00	0.125	1	1	1	0	0	0	0																								UNKNOWN
1209	6.27E-02	1.1499	1281.81787	1281.85828	1	1.1368	1.2035	1281.84385	1.23E+03	2.30E+03	1.49E+00	0.125	1	0	1	0	0	0	0																								UNKNOWN
1210	4.54E-02	1.1499	1364.83475	1364.85969	1	1.1368	1.1924	1364.84599	1.10E+03	1.75E+03	1.13E+00	0.125	1	0	1	0	0	0	0																								UNKNOWN
1211	3.91E-02	1.1499	1374.8359	1374.88584	1	1.1368	1.1869	1374.85827	1.02E+03	1.87E+03	1.21E+00	0.125	1	0	1	0	0	0	0																								UNKNOWN
1212	4.98E-02	1.1499	1382.80555	1382.83669	1	1.1313	1.1813	1382.82326	1.31E+03	2.43E+03	1.57E+00	0.125	1	0	1	0	0	0	0																								UNKNOWN
1213	8.19E-02	1.15	1087.85549	1087.88228	1	1.1289	1.1969	1087.87276	1.01E+03	3.02E+03	2.34E+00	0.875	7	0	0.796	4.25	0.00462	0.0372	0																								UNKNOWN
1214	3.88E-02	1.1499	1464.80773	1464.84294	1	1.1368	1.1869	1464.82095	1.12E+03	1.72E+03	1.11E+00	0.125	1	0	1	0	0	0	0																								UNKNOWN
1215	2.74E-01	1.1501	905.88465	905.92651	1	1.1283	1.2932	905.91114	1.06E+03	4.40E+03	3.96E+00	0.625	5	0	0.916	1.51	0.00137	0.0177	0																	1.18E-01	1.1544	905.9045	905.9224	0.0522	1.1323	1.1935	DETECTED	905.91146	1.86E+03	3.58E+03	1.2004	1.1002	2.90E+00
1216	5.25E-02	1.15	1428.87476	1428.91097	1	1.1313	1.1758	1428.89721	1.05E+03	2.95E+03	1.90E+00	0.25	2	0	0.757	3.24	0.00463	0.0002	0																								UNKNOWN
1217	1.00E-01	1.1501	1059.87539	1059.90307	1	1.1302	1.198	1059.89216	1.48E+03	4.02E+03	2.91E+00	0.75	6	0	0.911	2.52	0.00267	0.0167	0																								UNKNOWN
1218	1.08E-01	1.1501	1404.82269	1404.86788	1	1.1268	1.2005	1404.85325	1.02E+03	3.53E+03	2.61E+00	0.625	5	0	0.72	4.78	0.00671	0.014	0																	1.08E-01	1.1503	1404.82725	1404.85971	0.0439	1.1268	1.199	DETECTED	1404.84982	1.34E+03	3.53E+03	1.5995	1.2998	2.61E+00
1219	4.80E+00	1.1501	982.96819	982.98629	1	1.1046	1.4269	982.98198	1.00E+03	5.79E+04	4.42E+01	1	8	6	0.97	0.64	0.00063	0.0177	0																	4.80E+00	1.1503	982.97422	982.98594	0.1052	1.1046	1.4269	DETECTED	982.98217	1.00E+03	5.70E+04	5.6716	3.6586	4.42E+01
1220	3.67E-01	1.1501	1044.91769	1044.95737	1	1.1228	1.295	1044.93798	1.37E+03	5.57E+03	3.92E+00	0.625	5	0	0.929	1.9	0.00199	0.0094	0																	2.48E-01	1.1503	1044.91941	1044.95737	0.0911	1.1268	1.2268	DETECTED	1044.93809	1.78E+03	4.89E+03	2.5989	1.7995	3.74E+00
1221	2.90E-02	1.1502	1276.87165	1276.91647	1	1.1394	1.1728	1276.90063	1.02E+03	1.83E+03	1.39E+00	0.125	1	0	1	0	0	0	0																								UNKNOWN
1222	4.03E-02	1.1502	1282.83176	1282.86103	1	1.1339	1.1728	1282.85195	1.05E+03	2.06E+03	1.57E+00	0.125	1	0	1	0	0	0	0																								UNKNOWN
1223	2.53E-02	1.1502	1335.36044	1335.37879		1.1394	1.1728	1335.37081	1.06E+03	1.62E+03	1.23E+00	0.125	1	0	1	0	0	0	0																								UNKNOWN
1224	5.86E-02	1.1502	1368.94029	1368.9569		1.1283	1.1783	1368.94904	1.03E+03	2.77E+03	2.10E+00	0.125	1	0	1	0	0	0	0																								UNKNOWN
1225	2.81E-02	1.1502	1398.77882	1398.79429		1.1339	1.1672	1398.78711	1.05E+03	1.93E+03	1.46E+00	0.125	1	0	1	0	0	0	0																								UNKNOWN
1226	6.64E-02	1.1503	673.42485	673.43069	1	1.1302	1.1857	673.42825	1.05E+03	2.38E+03	2.11E+00	0.125	1	2	1	0	0	0	0																								UNKNOWN
1227	6.13E-02	1.1503	752.83311	752.84123	1	1.1212	1.1657	752.83719	1.49E+03	2.55E+03	2.00E+00	0.125	1	0	1	0	0	0	0																	6.13E-02	1.1503	752.83311	752.84123	0.0377	1.1212	1.1657	DETECTED	752.83719	1.49E+03	2.55E+03	0.3333	0.6667	2.00E+00
1228	1.80E-01	1.1503	971.93537	971.96374	1	1.1268	1.2139	971.95705	1.04E+03	5.87E+03	4.31E+00	0.75	6	0	0.837	4.63	0.0045	0.0146	0																	1.57E-01	1.145	971.95183	971.96037	0.0416	1.1268	1.1879	DETECTED	971.9566	1.13E+03	5.52E+03	1.7504	1.3752	4.30E+00
1229	2.45E-01	1.1503	994.99072	995.00855	1	1.1246	1.2758	995.00212	1.06E+03	4.80E+03	3.50E+00	0.5	4	0	0.848	3.5	0.00348	0.0017	0																								UNKNOWN
1230	1.54E-01	1.1503	942.97175	942.98142	1	1.1268	1.1879	942.97755	1.24E+03	5.37E+03	4.24E+00	0.125	1	0	1	0	0	0	0																	1.54E-01	1.1503	942.97175	942.98142	0.0345	1.1268	1.1879	DETECTED	942.97755	1.24E+03	5.37E+03	1.1996	1.0998	4.24E+00
1231	9.32E-02	1.1503	1080.83064	1080.8586	1	1.1302	1.1968	1080.84356	1.50E+03	2.92E+03	2.33E+00	0.125	1	0	1	0	0	0	0																								UNKNOWN
1232	6.27E-02	1.1503	1081.92994	1081.952	1	1.1357	1.1857	1081.94142	1.07E+03	2.45E+03	1.95E+00	0.125	1	0	1	0	0	0	0																								UNKNOWN
1233	6.45E-02	1.1503	1093.94345	1093.96993	1	1.1302	1.1861	1093.96186	1.25E+03	3.54E+03	1.96E+00	0.25	2	1	0.89	1.4	0.00153	0.0188	0																								UNKNOWN
1234	6.43E-02	1.1503	1220.79602	1220.8283	1	1.1302	1.1913	1220.81053	1.02E+03	2.00E+03	1.55E+00	0.125	1	0	1	0	0	0	0																								UNKNOWN
1235	8.61E-02	1.1503	1128.86657	1128.888	1	1.1268	1.1879	1128.87631	1.05E+03	2.90E+03	2.19E+00	0.125	1	0	1	0	0	0	0																	8.61E-02	1.1503	1128.86657	1128.888	0.05	1.1268	1.1879	DETECTED	1128.87631	1.05E+03	2.90E+03	1.1996	1.0998	2.19E+00
1236	3.80E-02	1.1503	1287.93191	1287.9502	1	1.1357	1.1691	1287.94375	1.24E+03	2.57E+03	1.98E+00	0.125	1	0	1	0	0	0	0																								UNKNOWN
1237	4.73E-02	1.1503	1153.89494	1153.91442	1	1.1323	1.1712	1153.90871	1.16E+03	2.51E+03	1.89E+00	0.125	1	0	1	0	0	0	0																	4.73E-02	1.1503	1153.89494	1153.91442	0.0286	1.1323	1.1712	DETECTED	1153.90871	1.16E+03	2.51E+03	0.7496	0.8748	1.89E+00
1238	1.76E-01	1.1503	696.46277	696.47886	1	1.1246	1.2247	696.47283	1.02E+03	4.24E+03	4.03E+00	0.75	6	0	0.857	2.77	0.00193	0.0146	0																	1.74E-01	1.1544	696.466	696.47701	0.0506	1.1268	1.199	DETECTED	696.47264	1.02E+03	4.24E+03	1.1669	1.0835	4.03E+00
1239	5.08E-02	1.1503	1216.95181	1216.97118	1	1.1379	1.1879	1216.96394	1.20E+03	2.37E+03	1.78E+00	0.125	1	0	1	0	0	0	0																	5.08E-02	1.1503	1216.95181	1216.97118	0.0248	1.1379	1.1879	DETECTED	1216.96394	1.20E+03	2.37E+03	1.999	1.4995	1.78E+00
1240	3.10E-02	1.1503	1231.98424	1231.99989	1	1.1379	1.1712	1231.99421	1.20E+03	2.11E+03	1.58E+00	0.125	1	0	1	0	0	0	0																	3.10E-02	1.1503	1231.98424	1231.99989	0.0315	1.1379	1.1712	DETECTED	1231.99421	1.20E+03	2.11E+03	0.999	0.9995	1.58E+00
1241	2.84E-02	1.1503	1291.86282	1291.91149		1.1379	1.1712	1291.88831	1.03E+03	2.10E+03	1.57E+00	0.125	1	0	1	0	0	0	0																	2.84E-02	1.1503	1291.86282	1291.91149	0.0162	1.1379	1.1712	DETECTED	1291.88831	1.03E+03	2.10E+03	0.999	0.9995	1.57E+00
1242	5.19E-02	1.1503	1440.75509	1440.7927		1.1302	1.1802	1440.77168	1.16E+03	2.02E+03	1.53E+00	0.125	1	0	1	0	0	0	0																								UNKNOWN
1243	4.31E-02	1.1503	1334.84498	1334.88269	1	1.1379	1.1768	1334.8678	1.39E+03	2.56E+03	1.90E+00	0.125	1	0	1	0	0	0	0																	4.31E-02	1.1503	1334.84498	1334.88269	0.0687	1.1379	1.1768	DETECTED	1334.8678	1.39E+03	2.56E+03	1.3327	1.1663	1.90E+00
1244	5.28E-02	1.1503	1345.88507	1345.90239	1	1.1379	1.1824	1345.89663	1.15E+03	2.32E+03	1.73E+00	0.125	1	0	1	0	0	0	0																	5.28E-02	1.1503	1345.88507	1345.90239	0.035	1.1379	1.1824	DETECTED	1345.89663	1.15E+03	2.32E+03	1.6653	1.3327	1.73E+00
1245	4.43E-02	1.1503	1352.81995	1352.8637	1	1.1379	1.1824	1352.84253	1.01E+03	2.26E+03	1.68E+00	0.125	1	0	1	0	0	0	0																	4.43E-02	1.1503	1352.81995	1352.8637	0.0267	1.1379	1.1824	DETECTED	1352.84253	1.01E+03	2.26E+03	1.6653	1.3327	1.68E+00
1246	8.46E-02	1.1504	656.46519	656.47535	1	1.1302	1.2043	656.4702	1.04E+03	3.21E+03	2.59E+00	0.5	4	0	0.922	1.67	0.0011	0.0044	0																								UNKNOWN
1247	8.06E-01	1.1504	748.98167	749.00038	1	1.1191	1.338	748.99382	1.01E+03	1.01E+04	8.11E+00	1	8	0	0.928	1.53	0.00114	0.0146	0																	8.06E-01	1.1503	748.98309	748.99811	0.113	1.1212	1.338	DETECTED	748.99337	1.08E+03	1.01E+04	5.6098	3.2496	8.04E+00
1248	5.78E-02	1.1504	1211.85646	1211.87817	1	1.1313	1.1924	1211.86861	1.01E+03	2.67E+03	1.91E+00	0.25	2	0	0.85	1.98	0.0024	0.0051	0																								UNKNOWN
1249	2.05E-01	1.1505	947.89617	947.91892	1	1.1246	1.2046	947.91192	1.02E+03	6.31E+03	4.96E+00	0.75	6	0	0.821	4.13	0.00391	0.0341	0																	2.05E-01	1.1503	947.89846	947.91337	0.0444	1.1268	1.2046	DETECTED	947.90906	1.02E+03	6.31E+03	2.1616	1.3996	4.96E+00
1250	2.51E+01	1.1506	490.95862	490.96666	1	1.0733	1.5981	490.96407	1.01E+03	2.13E+05	2.12E+02	1	8	0	0.98	0.49	0.00024	0	0																	2.51E+01	1.1506	490.9603	490.96521	0.0916	1.0768	1.5825	DETECTED	490.96405	1.05E+03	2.10E+05	4.6262	2.9745	2.12E+02
1251	1.15E+00	1.1506	1018.8728	1018.91425	1	1.108	1.3747	1018.89383	1.02E+03	2.19E+04	1.68E+01	1	8	0	0.938	1.66	0.0017	0	0																	1.15E+00	1.1506	1018.87764	1018.91153	0.076	1.1157	1.3046	DETECTED	1018.89408	2.31E+03	2.19E+04	5.0559	2.8343	1.68E+01
1252	4.77E-01	1.1507	848.93884	848.95809	1	1.1228	1.2265	848.95267	1.23E+03	8.55E+03	9.41E+00	1	8	0	0.891	2.88	0.00244	0.0177	0																	3.80E-01	1.1544	848.94084	848.95772	0.0598	1.1268	1.2046	DETECTED	848.95227	2.06E+03	7.31E+03	1.3333	1.1667	7.79E+00
1253	7.00E-02	1.1507	1135.94402	1135.9713	1	1.1313	1.1969	1135.96169	1.20E+03	3.19E+03	1.79E+00	0.375	3	0	0.809	3.56	0.00405	0.0052	0																								UNKNOWN
1254	5.13E-01	1.1507	1204.92219	1204.95364	1	1.1172	1.2561	1204.94164	1.17E+03	1.04E+04	7.53E+00	1	8	0	0.89	2.52	0.00304	0.033	0																	5.13E-01	1.1503	1204.92219	1204.94793	0.072	1.1212	1.2546	DETECTED	1204.94082	1.54E+03	9.16E+03	3.2904	1.9997	6.88E+00
1255	3.01E-01	1.1508	1206.9219	1206.94944	1	1.1228	1.2361	1206.94089	1.22E+03	7.88E+03	5.53E+00	0.75	6	0	0.864	2.89	0.00349	0.0177	0																								UNKNOWN
1256	1.29E-01	1.1508	1312.96467	1313.00439	1	1.1265	1.2487	1312.99104	1.00E+03	2.09E+03	1.55E+00	0.25	2	0	0.834	2.21	0.0029	0.001	0																								UNKNOWN
1257	5.15E-01	1.1509	765.93816	765.96746	1	1.1246	1.2821	765.94986	1.37E+03	9.09E+03	7.80E+00	1	8	0	0.819	5.41	0.00415	0.0132	0																	5.15E-01	1.1503	765.94275	765.95443	0.0368	1.1268	1.2546	DETECTED	765.94904	2.61E+03	9.09E+03	3.5983	2.2992	7.80E+00
1258	5.29E-02	1.1509	1217.94241	1217.97784	1	1.1313	1.1869	1217.96126	1.07E+03	2.54E+03	1.90E+00	0.375	3	0	0.913	1.4	0.0017	0.0034	0																	4.96E-02	1.1503	1217.94241	1217.97784	0.0264	1.1323	1.1768	DETECTED	1217.96166	1.13E+03	2.54E+03	1	1	1.90E+00
1259	4.58E-01	1.151	1180.87875	1180.90778	1	1.1135	1.2758	1180.89792	1.05E+03	9.50E+03	6.83E+00	1	8	0	0.871	2.92	0.00345	0.033	0																	4.58E-01	1.1503	1180.88351	1180.90432	0.0516	1.1268	1.2546	DETECTED	1180.89808	2.65E+03	8.99E+03	3.5983	2.2992	6.76E+00
1260	1.12E-01	1.151	837.41931	837.43926	1	1.1302	1.2102	837.43182	1.07E+03	3.48E+03	3.34E+00	0.625	5	0	0.891	2.63	0.00221	0.0146	0																	1.12E-01	1.1544	837.41931	837.43548	0.0366	1.1323	1.2102	DETECTED	837.43035	1.07E+03	3.06E+03	1.8002	1.4001	2.52E+00
1261	7.48E-02	1.1511	1024.47503	1024.49162	1	1.1302	1.2046	1024.48393	1.03E+03	2.34E+03	1.66E+00	0.5	4	0	0.918	1.49	0.00153	0.0146	0																	7.48E-02	1.1503	1024.47884	1024.49051	0.0512	1.1323	1.2046	DETECTED	1024.4836	1.03E+03	2.12E+03	2.2496	1.6248	1.63E+00
1262	2.06E-01	1.1512	1238.82762	1238.88148	1	1.1209	1.2306	1238.85544	1.12E+03	4.46E+03	3.45E+00	0.875	7	1	0.764	6.14	0.0076	0.0341	0																	1.91E-01	1.1615	1238.83773	1238.86525	0.0603	1.1268	1.2157	DETECTED	1238.85551	1.94E+03	4.37E+03	1.2852	1.1426	3.27E+00
1263	9.45E-02	1.1512	1110.90103	1110.92128	1	1.1323	1.2091	1110.91372	1.02E+03	3.08E+03	2.33E+00	0.5	4	0	0.755	4.89	0.00543	0.0028	0																	9.45E-02	1.1503	1110.90103	1110.91963	0.0333	1.1323	1.2046	DETECTED	1110.9129	1.35E+03	3.08E+03	2.2496	1.6248	2.33E+00
1264	1.13E+00	1.1512	1066.96273	1066.99659	1	1.1172	1.371	1066.98321	1.01E+03	1.53E+04	1.14E+01	1	8	0	0.934	1.97	0.0021	0.0132	0																	1.13E+00	1.1544	1066.96273	1066.98892	0.065	1.1212	1.3602	DETECTED	1066.98314	1.08E+03	1.49E+04	4.8337	3.0339	1.14E+01
1265	7.63E-02	1.1513	614.46499	614.47221	1	1.132	1.182	614.46992	1.18E+03	2.57E+03	2.23E+00	0.125	1	0	1	0	0	0	0																								UNKNOWN
1266	3.77E-01	1.1513	642.93632	642.9567	1	1.1172	1.2424	642.94656	1.14E+03	7.91E+03	6.34E+00	0.875	7	0	0.895	2.37	0.00152	0.0167	0																	3.77E-01	1.1544	642.9374	642.95175	0.0597	1.1212	1.2268	DETECTED	642.94649	1.90E+03	6.83E+03	1.7147	1.3573	5.89E+00
1267	2.92E-02	1.1513	797.42384	797.4304	1	1.1376	1.1709	797.42567	1.08E+03	2.25E+03	1.63E+00	0.125	1	0	1	0	0	0	0																								UNKNOWN
1268	8.52E-02	1.1513	691.92857	691.93444	1	1.1456	1.1956	691.93253	1.60E+03	3.61E+03	3.38E+00	0.125	1	0	1	0	0	0	0																								UNKNOWN
1269	5.96E-01	1.1513	1148.96711	1148.99442	1	1.1191	1.3488	1148.98529	1.02E+03	8.61E+03	6.50E+00	0.875	7	0	0.934	1.64	0.00188	0.0177	0																	5.64E-01	1.1544	1148.97331	1148.99068	0.1006	1.1212	1.2768	DETECTED	1148.985	1.22E+03	8.61E+03	3.4061	2.0002	6.50E+00
1270	4.11E-02	1.1513	855.37539	855.39338	1	1.1376	1.1709	855.3867	1.07E+03	1.85E+03	2.01E+00	0.125	1	0	1	0	0	0	0																								UNKNOWN
1271	3.99E+00	1.1513	794.91641	794.94132	1	1.0968	1.3258	794.93186	1.22E+03	6.29E+04	4.77E+01	1	8	0	0.949	1.25	0.001	0	0																	3.99E+00	1.1513	794.91641	794.93951	0.0795	1.1046	1.3158	DETECTED	794.93171	2.52E+03	6.07E+04	3.4023	2.3014	4.77E+01
1272	7.97E-01	1.1513	716.91906	716.94147	1	1.1046	1.2623	716.92817	1.12E+03	9.61E+03	8.69E+00	1	8	2	0.903	3.14	0.00225	0.0132	0																	7.95E-01	1.1503	716.92056	716.93706	0.1363	1.1046	1.2435	DETECTED	716.92846	1.14E+03	8.71E+03	1.7874	1.3889	8.59E+00
1273	2.54E+00	1.1513	878.91565	878.93791	1	1.1011	1.3147	878.93197	1.08E+03	3.81E+04	3.30E+01	1	8	0	0.962	1.11	0.00098	0	0																	2.47E+00	1.1513	878.91565	878.93437	0.0729	1.1046	1.3046	DETECTED	878.9319	1.10E+03	3.67E+04	4.1337	2.6421	3.12E+01
1274	1.24E+00	1.1513	934.87609	934.90776	1	1.1061	1.2584	934.89398	1.12E+03	2.40E+04	1.89E+01	1	8	0	0.956	1.06	0.00099	0	0																	1.24E+00	1.1513	934.8847	934.90776	0.0647	1.1101	1.2491	DETECTED	934.89401	1.63E+03	2.39E+04	3.4893	1.9582	1.89E+01
1275	5.74E-02	1.1513	1007.86389	1007.89886	1	1.1209	1.1709	1007.87437	1.06E+03	2.71E+03	2.04E+00	0.125	1	0	1	0	0	0	0																								UNKNOWN
1276	6.64E-02	1.1513	1001.92543	1001.94592	1	1.1344	1.1845	1001.93782	1.12E+03	2.40E+03	1.95E+00	0.125	1	0	1	0	0	0	0																								UNKNOWN
1277	6.81E-02	1.1513	1004.8501	1004.88225	1	1.1344	1.2011	1004.86751	1.06E+03	2.20E+03	1.79E+00	0.125	1	0	1	0	0	0	0																								UNKNOWN
1278	7.78E-01	1.1513	1098.87696	1098.91247	1	1.1135	1.2845	1098.89715	1.05E+03	1.52E+04	1.11E+01	1	8	0	0.915	1.96	0.00216	0	0																	7.78E-01	1.1513	1098.88179	1098.90387	0.0562	1.1157	1.2713	DETECTED	1098.89658	1.20E+03	1.46E+04	4.1492	2.6088	1.11E+01
1279	1.19E-01	1.1513	1183.87362	1183.90397	1	1.1265	1.2043	1183.89533	1.26E+03	3.43E+03	2.47E+00	0.125	1	0	1	0	0	0	0																								UNKNOWN
1280	4.43E-02	1.1513	1229.82542	1229.84658	1	1.132	1.182	1229.8351	1.05E+03	2.09E+03	1.49E+00	0.125	1	0	1	0	0	0	0																								UNKNOWN
1281	2.64E-02	1.1513	1244.80754	1244.83064		1.132	1.1654	1244.82039	1.04E+03	1.90E+03	1.35E+00	0.125	1	0	1	0	0	0	0																								UNKNOWN
1282	4.89E-02	1.1513	1323.83761	1323.85731	1	1.1376	1.182	1323.84901	1.31E+03	2.47E+03	1.75E+00	0.125	1	0	1	0	0	0	0																								UNKNOWN
1283	3.58E-01	1.1513	970.93583	970.96577	1	1.1257	1.2824	970.95541	1.05E+03	5.28E+03	4.11E+00	0.875	7	0	0.773	6.11	0.00593	0.0111	0																	3.58E-01	1.1503	970.93583	970.9609	0.0624	1.1268	1.2824	DETECTED	970.95185	1.19E+03	5.28E+03	4.5977	2.7989	4.11E+00
1284	7.51E-01	1.1514	1228.96559	1228.99759	1	1.1209	1.3395	1228.98842	1.23E+03	1.17E+04	8.24E+00	1	8	0	0.928	1.2	0.00147	0.0177	0																	7.39E-01	1.1544	1228.97797	1228.99493	0.1047	1.1212	1.2824	DETECTED	1228.9892	1.48E+03	1.10E+04	3.5582	2.0716	8.24E+00
1285	1.04E-01	1.1514	1346.88477	1346.90507	1	1.1313	1.1935	1346.89791	1.13E+03	3.69E+03	2.59E+00	0.375	3	0	0.824	3.36	0.00452	0.0185	0																	1.04E-01	1.1615	1346.89028	1346.90507	0.0529	1.1323	1.1935	DETECTED	1346.89778	1.39E+03	3.49E+03	0.8331	0.9165	2.59E+00
1286	4.28E-02	1.1515	1175.95245	1175.9707	1	1.1368	1.1813	1175.96196	1.06E+03	2.27E+03	1.74E+00	0.25	2	0	0.894	1.4	0.00165	0.0028	0																								UNKNOWN
1287	2.02E-01	1.1516	1126.91473	1126.95653	1	1.1246	1.258	1126.93657	1.02E+03	3.85E+03	2.97E+00	0.375	3	1	0.775	3.78	0.00426	0.0056	0																								UNKNOWN
1288	6.52E-01	1.1517	830.98227	831.0041	1	1.1212	1.338	830.99608	1.06E+03	9.55E+03	6.52E+00	0.875	7	0	0.894	2.97	0.00247	0.0132	0																	6.52E-01	1.1544	830.98227	831.0041	0.0689	1.1212	1.338	DETECTED	830.9955	1.06E+03	8.96E+03	4.6221	2.786	6.52E+00
1289	8.24E-02	1.1517	1001.42519	1001.45404	1	1.1302	1.1935	1001.43874	1.04E+03	3.32E+03	2.42E+00	0.625	5	0	0.795	4.87	0.00488	0.0139	0																	8.24E-02	1.1503	1001.43441	1001.45404	0.038	1.1323	1.1935	DETECTED	1001.44028	1.19E+03	2.91E+03	1.7496	1.3748	2.25E+00
1290	3.54E-01	1.1517	643.93415	643.94949	1	1.1157	1.2432	643.94585	1.11E+03	7.69E+03	6.36E+00	1	8	0	0.892	2.5	0.00161	0.033	0																	3.54E-01	1.1544	643.93766	643.94801	0.0611	1.1157	1.2324	DETECTED	643.94532	1.11E+03	7.14E+03	2.0548	1.3127	6.16E+00
1291	4.74E-02	1.1517	1124.42817	1124.45211	1	1.1313	1.1869	1124.4416	1.08E+03	2.38E+03	1.32E+00	0.25	2	0	0.682	4.21	0.00473	0.0076	0																								UNKNOWN
1292	4.71E-01	1.1518	766.93812	766.9536	1	1.1246	1.2324	766.94963	1.10E+03	9.28E+03	7.36E+00	0.75	6	0	0.872	2.55	0.00196	0.0341	0																	4.71E-01	1.1615	766.93975	766.95317	0.0678	1.1268	1.2324	DETECTED	766.94832	3.18E+03	8.62E+03	1.7135	1.3567	7.36E+00
1293	1.09E-01	1.1519	644.93063	644.95102	1	1.1302	1.199	644.9443	1.07E+03	3.08E+03	2.66E+00	0.375	3	1	0.845	2.36	0.00152	0.0153	0																	1.09E-01	1.145	644.93063	644.9474	0.0481	1.1323	1.199	DETECTED	644.94376	1.31E+03	3.08E+03	3.002	2.001	2.66E+00
1294	2.41E-01	1.1519	837.9186	837.94708	1	1.1228	1.248	837.93205	1.20E+03	5.22E+03	4.69E+00	1	8	0	0.842	3.95	0.00331	0.0146	0																	1.89E-01	1.145	837.92074	837.93947	0.0921	1.1323	1.2046	DETECTED	837.93121	2.12E+03	4.83E+03	3.335	2.1675	4.02E+00
1295	6.29E-02	1.1519	936.38232	936.3974	1	1.1305	1.1932	936.39229	1.07E+03	2.34E+03	1.86E+00	0.25	2	0	0.865	1.76	0.00164	0.0144	0																								UNKNOWN
1296	2.51E-01	1.1519	1116.84302	1116.88162	1	1.1283	1.2591	1116.85995	1.21E+03	4.73E+03	3.22E+00	0.375	3	0	0.87	2.29	0.00255	0.0076	0																								UNKNOWN
1297	4.38E-02	1.1519	1270.82093	1270.8559	1	1.1305	1.1805	1270.83804	1.09E+03	2.13E+03	1.51E+00	0.25	2	0	0.677	4.26	0.00541	0.0144	0																								UNKNOWN
1298	7.05E-02	1.152	1194.90312	1194.92405	1	1.1305	1.1879	1194.9145	1.19E+03	2.83E+03	2.12E+00	0.25	2	0	0.998	0.01	0.00002	0.0048	0																	7.05E-02	1.1544	1194.90312	1194.92405	0.0714	1.1323	1.1879	DETECTED	1194.91449	1.19E+03	2.83E+03	1.0006	1.0003	2.12E+00
1299	1.11E-01	1.1521	964.85739	964.88229	1	1.1246	1.2025	964.87115	1.16E+03	4.02E+03	3.14E+00	0.625	5	0	0.911	1.96	0.00189	0.0341	0																	8.92E-02	1.145	964.86306	964.88229	0.0345	1.1268	1.1768	DETECTED	964.87143	1.16E+03	4.02E+03	1.2504	1.1252	3.14E+00
1300	4.82E-02	1.1521	1369.93595	1369.9545	1	1.1368	1.1869	1369.94879	1.01E+03	2.51E+03	1.69E+00	0.25	2	0	0.879	1.61	0.00221	0.0016	0																								UNKNOWN
1301	1.36E-01	1.1522	1029.89812	1029.92062	1	1.1283	1.2028	1029.91418	1.21E+03	4.96E+03	3.31E+00	0.625	5	0	0.858	2.77	0.00286	0.0111	0																								UNKNOWN
1302	1.46E-01	1.1523	697.46132	697.47618	1	1.1302	1.2265	697.47136	1.03E+03	3.92E+03	3.62E+00	0.5	4	0	0.907	1.73	0.00121	0.0066	0																								UNKNOWN
1305	7.81E-02	1.1523	995.50196	995.51563	1	1.1246	1.1935	995.50729	1.11E+03	2.60E+03	1.90E+00	0.25	2	0	0.985	0.15	0.00015	0.0146	0																	7.81E-02	1.145	995.50196	995.51563	0.0494	1.1268	1.1935	DETECTED	995.50736	1.11E+03	2.46E+03	2	1.5	1.90E+00
1306	6.19E-02	1.1523	1077.99577	1078.01983	1	1.1246	1.1879	1078.00787	1.03E+03	2.26E+03	1.57E+00	0.25	2	0	0.733	3.51	0.00379	0.0146	0																	6.19E-02	1.145	1077.99577	1078.01401	0.0523	1.1268	1.1879	DETECTED	1078.00597	1.03E+03	2.06E+03	1.7504	1.3752	1.57E+00
1307	2.63E-01	1.1523	1262.8787	1262.91376	1	1.1233	1.2702	1262.89846	1.02E+03	5.86E+03	4.26E+00	1	8	0	0.821	4.33	0.00546	0.0167	0																	1.50E-01	1.1615	1262.88649	1262.90827	0.0501	1.1268	1.1879	DETECTED	1262.90103	1.23E+03	5.15E+03	0.5713	0.7857	3.85E+00
1308	5.90E-02	1.1524	943.46821	943.48741	1	1.1313	1.1861	943.4788	1.09E+03	2.43E+03	1.94E+00	0.625	5	0	0.953	1.04	0.00098	0.0139	0																								UNKNOWN
1309	6.06E-01	1.1526	625.97673	625.99402	1	1.1191	1.2935	625.98926	1.22E+03	8.72E+03	7.69E+00	1	8	0	0.887	3.49	0.00219	0.0118	0																	6.06E-01	1.1544	625.97673	625.99152	0.0952	1.1268	1.2935	DETECTED	625.98822	1.55E+03	8.72E+03	4.5562	2.4997	7.69E+00
1310	5.77E+00	1.1527	574.95539	574.96932	1	1.0844	1.5592	574.96443	1.08E+03	6.48E+04	4.81E+01	1	8	0	0.973	0.71	0.00041	0	0																	5.77E+00	1.1527	574.95539	574.9664	0.1026	1.0934	1.5436	DETECTED	574.9642	1.42E+03	6.48E+04	5.273	3.5945	4.81E+01
1311	3.65E+00	1.1527	876.91737	876.9452	1	1.1024	1.2901	876.93454	1.07E+03	5.37E+04	4.82E+01	1	8	0	0.939	1.18	0.00103	0	0																	3.63E+00	1.1527	876.91737	876.93763	0.0746	1.1046	1.288	DETECTED	876.9339	1.44E+03	5.37E+04	3.8557	1.9202	4.58E+01
1312	2.38E+00	1.1527	958.91797	958.94013	1	1.1066	1.2758	958.93682	1.16E+03	4.29E+04	3.33E+01	1	8	0	0.961	1.24	0.00119	0	0																	2.30E+00	1.1527	958.91797	958.93998	0.0593	1.1101	1.2602	DETECTED	958.93663	1.74E+03	3.95E+04	3.6746	2.186	3.10E+01
1313	1.72E+00	1.1527	960.91873	960.94075	1	1.1079	1.2991	960.93483	1.06E+03	2.95E+04	2.30E+01	1	8	0	0.978	0.74	0.00071	0	0																	1.72E+00	1.1527	960.91873	960.93876	0.0618	1.1101	1.2991	DETECTED	960.93484	1.94E+03	2.95E+04	3.6364	2.9195	2.30E+01
1314	6.58E-02	1.1527	1159.00117	1159.01868	1	1.1228	1.1839	1159.00876	1.04E+03	2.40E+03	1.75E+00	0.25	2	0	0.817	2.39	0.00277	0.0139	0																								UNKNOWN
1315	8.34E-02	1.1528	1011.79473	1011.82401	1	1.1233	1.2011	1011.81078	1.03E+03	2.10E+03	1.71E+00	0.375	3	0	0.924	1.35	0.00136	0.0292	0																								UNKNOWN
1316	2.99E-01	1.1528	929.94364	929.96452	1	1.1246	1.2561	929.95613	1.03E+03	6.72E+03	4.59E+00	1	8	0	0.856	3.92	0.00365	0.0132	0																	1.58E-01	1.1503	929.9449	929.95991	0.0393	1.1323	1.1879	DETECTED	929.95537	2.31E+03	5.15E+03	1.5	1.25	4.09E+00
1317	1.28E-01	1.1528	1392.98495	1393.00634	1	1.1268	1.2191	1392.99627	1.00E+03	3.57E+03	2.64E+00	0.5	4	2	0.96	0.72	0.001	0.0111	0																	1.28E-01	1.1503	1392.98495	1393.00634	0.075	1.1268	1.2102	DETECTED	1392.99586	1.09E+03	3.57E+03	1.9988	1.4994	2.64E+00
1318	6.45E-02	1.1529	1193.89791	1193.93314	1	1.1302	1.195	1193.91664	1.05E+03	3.08E+03	1.86E+00	0.5	4	0	0.827	3.22	0.00384	0.0139	0																								UNKNOWN
1319	6.50E-01	1.1529	847.93918	847.96834	1	1.1246	1.2917	847.95198	1.09E+03	7.10E+03	7.84E+00	1	8	0	0.738	6.44	0.00546	0.0292	0																	3.50E-01	1.1503	847.9456	847.95713	0.0609	1.1268	1.2046	DETECTED	847.95303	1.51E+03	6.73E+03	1.7992	1.3996	7.33E+00
1320	3.41E-01	1.1943	1058.87791	1058.91721	1	1.1246	1.2599	1058.89981	1.04E+03	6.32E+03	4.49E+00	0.125	1	2	1	0	0	0	0																								UNKNOWN
1321	3.15E-02	1.1529	1061.91436	1061.94916		1.1424	1.1758	1061.92686	1.20E+03	2.52E+03	1.67E+00	0.125	1	0	1	0	0	0	0																								UNKNOWN
1322	6.74E-02	1.1529	1118	1118.01543	1	1.1257	1.1869	1118.00631	1.10E+03	2.90E+03	1.91E+00	0.125	1	0	1	0	0	0	0																								UNKNOWN
1323	8.75E-02	1.1529	1200.83464	1200.86661	1	1.1368	1.2091	1200.84839	1.70E+03	2.90E+03	1.90E+00	0.125	1	0	1	0	0	0	0																								UNKNOWN
1324	2.51E-01	1.1529	1286.91741	1286.96382	1	1.1257	1.2702	1286.93792	1.18E+03	5.12E+03	3.33E+00	0.125	1	2	1	0	0	0	0																								UNKNOWN
1325	7.71E-02	1.1529	1368.9224	1368.94955	1	1.1313	1.2035	1368.93768	1.04E+03	2.64E+03	1.71E+00	0.125	1	0	1	0	0	0	0																								UNKNOWN
1326	4.54E-02	1.1529	1402.83618	1402.86459	1	1.1368	1.1869	1402.85339	1.13E+03	1.97E+03	1.27E+00	0.125	1	0	1	0	0	0	0																								UNKNOWN
1327	7.97E+00	1.153	900.97216	900.98282	1	1.1011	1.5214	900.97931	1.02E+03	8.84E+04	7.20E+01	1	8	1	0.974	0.65	0.00059	0.0292	0																	7.97E+00	1.1544	900.9733	900.98208	0.1138	1.1101	1.5214	DETECTED	900.9793	1.08E+03	8.84E+04	4.6448	3.0974	7.20E+01
1328	5.71E-02	1.153	1093.94005	1093.97162	1	1.1368	1.1813	1093.95714	1.69E+03	3.14E+03	2.07E+00	0.125	1	1	1	0	0	0	0																								UNKNOWN
1329	3.93E-02	1.153	1159.99371	1160.01178	1	1.1368	1.1869	1160.00454	1.08E+03	2.04E+03	1.34E+00	0.125	1	0	1	0	0	0	0																								UNKNOWN
1330	1.31E-01	1.1532	302.82645	302.83436	1	1.099	1.2157	302.82989	1.05E+03	3.06E+03	1.73E+00	0.625	5	0	0.862	2.29	0.00069	0.0792	0																	1.31E-01	1.1152	302.82696	302.83252	0.1012	1.099	1.2157	DETECTED	302.82961	1.05E+03	3.06E+03	4.2496	2.6248	1.73E+00
1331	1.18E-01	1.1532	820.46233	820.48144	1	1.1283	1.2213	820.4749	1.03E+03	3.80E+03	2.76E+00	0.75	6	0	0.778	3.7	0.00304	0.0153	0																	1.18E-01	1.1544	820.4627	820.48144	0.0726	1.1323	1.2213	DETECTED	820.47343	1.12E+03	3.31E+03	2.2004	1.6002	2.44E+00
1332	2.51E+02	1.1534	268.9961	269.00275	1	1.032	1.7871	268.9991	1.02E+03	1.84E+06	1.08E+03	1	8	0	0.969	0.81	0.00022	0	0																	2.51E+02	1.1534	268.99761	269.00008	0.1801	1.0379	1.7659	DETECTED	268.99905	1.21E+03	1.84E+06	7.3057	3.8348	1.08E+03
1333	8.17E+00	1.1534	492.95255	492.96461	1	1.0805	1.5704	492.961	1.03E+03	7.30E+04	6.85E+01	1	8	0	0.97	0.92	0.00045	0	0																	8.12E+00	1.1534	492.95609	492.96216	0.0877	1.0879	1.5492	DETECTED	492.9608	1.26E+03	7.27E+04	6.9362	2.9313	6.77E+01
1334	1.68E+01	1.1534	654.96397	654.97314	1	1.0844	1.5704	654.97026	1.01E+03	1.67E+05	1.44E+02	1	8	0	0.977	0.52	0.00034	0	0																	1.68E+01	1.1534	654.96397	654.97284	0.0942	1.0934	1.5603	DETECTED	654.97025	1.09E+03	1.67E+05	5.1267	3.2739	1.44E+02
1335	1.04E+01	1.1534	818.96971	818.97918	1	1.0968	1.5481	818.97639	1.03E+03	1.23E+05	9.20E+01	1	8	0	0.971	0.64	0.00052	0	0																	1.01E+01	1.1534	818.9703	818.97837	0.103	1.1046	1.5325	DETECTED	818.97642	1.04E+03	1.23E+05	5.4833	4.8756	9.09E+01
1336	4.68E-01	1.1534	683.93379	683.96084	1	1.1212	1.2506	683.94732	1.07E+03	9.25E+03	8.38E+00	1	8	0	0.895	2.47	0.00169	0.0316	0																	4.57E-01	1.1544	683.94088	683.95123	0.2566	1.1212	1.2324	DETECTED	683.94791	1.07E+03	9.25E+03	2.1202	1.4287	8.38E+00
1337	1.07E-01	1.1534	1094.94202	1094.96765	1	1.1313	1.2102	1094.9576	1.08E+03	3.54E+03	2.58E+00	0.625	5	0	0.736	6.8	0.00745	0.0105	0																	1.07E-01	1.1503	1094.94202	1094.96674	0.0667	1.1323	1.2102	DETECTED	1094.95415	1.09E+03	3.39E+03	2.4992	1.7496	2.58E+00
1338	5.84E-02	1.1535	1083.42624	1083.452	1	1.1302	1.1935	1083.44088	1.01E+03	2.25E+03	1.69E+00	0.5	4	0	0.751	4.97	0.00538	0.0097	0																	5.84E-02	1.1544	1083.43247	1083.44991	0.0302	1.1379	1.1935	DETECTED	1083.44114	1.18E+03	2.23E+03	1.5	1.25	1.69E+00
1339	2.41E-01	1.1535	1286.92104	1286.96523	1	1.1246	1.2528	1286.94506	1.00E+03	5.42E+03	3.40E+00	0.875	7	0	0.77	5.27	0.00678	0.033	0																	1.62E-01	1.1503	1286.92104	1286.95282	0.0673	1.1323	1.2102	DETECTED	1286.94279	1.49E+03	4.52E+03	2.4992	1.7496	3.37E+00
1340	4.59E-01	1.1539	880.92687	880.94828	1	1.1138	1.2424	880.93324	1.02E+03	7.72E+03	6.64E+00	0.5	4	0	0.915	1.67	0.00147	0.0139	0																								UNKNOWN
1341	3.40E+00	1.1541	271.00087	271.00728	1	1.0802	1.6124	271.00339	1.01E+03	2.62E+04	1.50E+01	1	8	0	0.969	0.72	0.0002	0	0																	3.40E+00	1.1541	271.00087	271.00728	0.2396	1.0879	1.6103	DETECTED	271.00335	1.01E+03	2.51E+04	7.1189	3.6968	1.47E+01
1342	1.40E+01	1.1541	736.96778	736.97633	1	1.0916	1.5481	736.97334	1.02E+03	1.47E+05	1.25E+02	1	8	0	0.978	0.59	0.00044	0	0																	1.40E+01	1.1541	736.96853	736.97522	0.0954	1.099	1.5381	DETECTED	736.97326	1.62E+03	1.47E+05	5.161	3.3153	1.25E+02
1343	5.32E-02	1.1541	1013.94492	1013.96324	1	1.1358	1.1869	1013.95645	1.13E+03	2.72E+03	1.82E+00	0.375	3	0	0.809	3.02	0.00306	0.0101	0																								UNKNOWN
1344	1.15E+00	1.1541	1042.91734	1042.94495	1	1.1116	1.288	1042.93724	1.14E+03	2.17E+04	1.69E+01	1	8	0	0.941	1.19	0.00124	0	0																	1.15E+00	1.1541	1042.91734	1042.94071	0.0768	1.1157	1.288	DETECTED	1042.93677	2.33E+03	2.14E+04	3.4966	2.2144	1.64E+01
1345	7.86E-02	1.1541	861.96774	861.98602	1	1.1361	1.1972	861.9772	1.02E+03	2.70E+03	2.34E+00	0.375	3	0	0.871	1.99	0.00172	0.0119	0																	5.92E-02	1.1615	861.97008	861.98602	0.0296	1.1379	1.1768	DETECTED	861.97657	1.26E+03	2.33E+03	0.3999	0.6999	2.12E+00
1346	3.81E-01	1.1542	962.91786	962.94991	1	1.1172	1.2869	962.93527	1.01E+03	6.32E+03	4.63E+00	0.625	5	0	0.871	2.4	0.00231	0.0134	0																								UNKNOWN
1347	3.32E-01	1.1542	912.98968	913.00557	1	1.1191	1.245	912.99885	1.05E+03	7.51E+03	5.18E+00	0.5	4	0	0.83	3.14	0.00287	0.033	0																								UNKNOWN
1348	2.68E-01	1.1544	860.45051	860.48239	1	1.1323	1.2713	860.47292	1.36E+03	3.63E+03	3.35E+00	0.125	1	1	1	0	0	0	0																	2.68E-01	1.1544	860.45051	860.48239	0.0939	1.1323	1.2713	DETECTED	860.47292	1.36E+03	3.63E+03	4.0012	2.5006	3.35E+00
1349	7.05E-02	1.1544	1152.90918	1152.92299	1	1.1323	1.1768	1152.91808	1.72E+03	3.18E+03	2.40E+00	0.125	1	1	1	0	0	0	0																	7.05E-02	1.1544	1152.90918	1152.92299	0.0407	1.1323	1.1768	DETECTED	1152.91808	1.72E+03	3.18E+03	0.6005	0.8002	2.40E+00
1350	6.20E-02	1.1544	1223.88491	1223.89979	1	1.1323	1.1768	1223.8932	1.24E+03	3.37E+03	2.52E+00	0.125	1	0	1	0	0	0	0																	6.20E-02	1.1544	1223.88491	1223.89979	0.0298	1.1323	1.1768	DETECTED	1223.8932	1.24E+03	3.37E+03	0.6005	0.8002	2.52E+00
1351	3.57E-02	1.1544	1301.82988	1301.84722	1	1.149	1.1879	1301.83827	1.08E+03	2.10E+03	1.57E+00	0.125	1	0	1	0	0	0	0																	3.57E-02	1.1544	1301.82988	1301.84722	0.0285	1.149	1.1879	DETECTED	1301.83827	1.08E+03	2.10E+03	2.5007	1.7504	1.57E+00
1352	4.78E-02	1.1544	1474.99486	1475.00237	1	1.1323	1.1824	1474.99943	1.03E+03	1.99E+03	1.47E+00	0.125	1	0	1	0	0	0	0																	4.78E-02	1.1544	1474.99486	1475.00237	0.0425	1.1323	1.1824	DETECTED	1474.99943	1.03E+03	1.99E+03	0.8002	0.9001	1.47E+00
1354	8.15E+01	1.1548	186.99331	186.99684	1	1.0138	1.866	186.99576	1.02E+03	5.03E+05	3.10E+02	1	8	0	0.957	1.15	0.00021	0	0																	8.15E+01	1.1548	186.99333	186.99644	0.2168	1.0212	1.866	DETECTED	186.99571	1.02E+03	5.03E+05	6.701	3.6487	3.10E+02
1355	1.23E-01	1.155	1052.94515	1052.97314	1	1.1283	1.2202	1052.95725	1.08E+03	3.91E+03	2.59E+00	0.5	4	0	0.937	1.22	0.00128	0.0292	0																								UNKNOWN
1356	1.02E-01	1.1551	1079.84202	1079.86704	1	1.1302	1.2135	1079.85461	1.32E+03	2.33E+03	1.86E+00	0.125	1	0	1	0	0	0	0																								UNKNOWN
1357	1.03E-01	1.1551	1082.92616	1082.95179	1	1.1357	1.1913	1082.94189	1.66E+03	3.36E+03	2.68E+00	0.125	1	0	1	0	0	0	0																								UNKNOWN
1358	5.46E-02	1.1551	1370.92797	1370.956	1	1.1358	1.1869	1370.94327	1.02E+03	2.48E+03	1.60E+00	0.25	2	0	0.756	3.21	0.00441	0.0104	0																								UNKNOWN
1359	5.43E-02	1.1551	1462.78041	1462.82378	1	1.1302	1.1857	1462.80893	1.01E+03	2.10E+03	1.59E+00	0.125	1	1	1	0	0	0	0																								UNKNOWN
1360	2.45E-01	1.1553	244.86829	244.87408	1	1.099	1.2591	244.87099	1.02E+03	4.62E+03	2.76E+00	1	8	0	0.912	2.38	0.00058	0.0613	0																	2.45E-01	1.1388	244.8692	244.87189	0.105	1.099	1.2435	DETECTED	244.87074	1.19E+03	4.62E+03	2.2496	1.6248	2.76E+00
1361	4.93E-02	1.1552	1406.81979	1406.86464	1	1.132	1.1876	1406.84627	1.00E+03	2.23E+03	1.57E+00	0.25	2	0	0.791	2.76	0.00389	0.0078	0																								UNKNOWN
1362	1.97E-01	1.1553	860.46544	860.48573	1	1.1283	1.2376	860.47784	1.00E+03	3.74E+03	3.28E+00	0.625	5	0	0.924	1.59	0.00137	0.0292	0																								UNKNOWN
1363	4.51E+01	1.1555	433.00111	433.00795	1	1.0653	1.687	433.00565	1.02E+03	6.82E+05	2.17E+02	1	8	0	0.978	0.62	0.00027	0	0																	4.51E+01	1.1555	433.00234	433.00634	0.1757	1.0712	1.6659	DETECTED	433.00561	1.35E+03	6.82E+05	8.1686	4.2229	2.17E+02
1364	7.82E-02	1.1555	763.89896	763.91959	1	1.1424	1.2091	763.90969	1.33E+03	2.19E+03	1.69E+00	0.125	1	0	1	0	0	0	0																								UNKNOWN
1365	1.01E-01	1.1555	997.85309	997.88876		1.1313	1.2258	997.86745	1.17E+03	2.14E+03	1.43E+00	0.125	1	0	1	0	0	0	0																								UNKNOWN
1366	1.60E+00	1.1555	1040.92077	1040.94727	1	1.108	1.2654	1040.93928	1.07E+03	2.99E+04	2.16E+01	1	8	0	0.942	1.65	0.00172	0	0																	1.60E+00	1.1555	1040.9285	1040.94239	0.0643	1.1101	1.2546	DETECTED	1040.9395	1.21E+03	2.82E+04	2.4526	1.5814	2.16E+01
1367	2.94E+00	1.1555	1064.9682	1064.99374	1	1.1122	1.4147	1064.98453	1.05E+03	3.82E+04	2.66E+01	1	8	0	0.955	1.23	0.00131	0	0																	2.94E+00	1.1555	1064.97605	1064.98818	0.1121	1.1157	1.4047	DETECTED	1064.98474	1.24E+03	3.48E+04	6.7669	3.6821	2.66E+01
1368	8.35E-02	1.1555	1066.85894	1066.89484		1.148	1.2091	1066.87597	1.62E+03	3.56E+03	2.36E+00	0.125	1	0	1	0	0	0	0																								UNKNOWN
1369	3.93E-02	1.1555	1067.85864	1067.87873		1.148	1.1924	1067.87059	1.15E+03	2.06E+03	1.36E+00	0.125	1	0	1	0	0	0	0																								UNKNOWN
1370	9.72E-01	1.1555	1122.92054	1122.95112	1	1.1135	1.2599	1122.94094	1.20E+03	1.89E+04	1.39E+01	1	8	0	0.936	1.41	0.00158	0	0																	9.72E-01	1.1555	1122.92809	1122.95112	0.055	1.1157	1.2546	DETECTED	1122.94071	1.20E+03	1.84E+04	2.5911	1.6821	1.39E+01
1371	4.18E-02	1.1555	1120.87407	1120.89739	1	1.1368	1.1813	1120.88829	1.03E+03	2.18E+03	1.44E+00	0.125	1	0	1	0	0	0	0																								UNKNOWN
1372	1.63E+00	1.1555	1146.96535	1146.99466	1	1.1154	1.3769	1146.9865	1.02E+03	2.18E+04	1.61E+01	1	8	0	0.951	1.21	0.00139	0	0																	1.63E+00	1.1555	1146.96535	1146.99097	0.0511	1.1212	1.3769	DETECTED	1146.98666	1.02E+03	2.13E+04	4.8824	3.2167	1.61E+01
1373	3.93E-02	1.1555	1293.84397	1293.88458	1	1.1358	1.1802	1293.86762	1.00E+03	2.41E+03	1.64E+00	0.25	2	0	0.763	3.13	0.00405	0.0083	0																								UNKNOWN
1374	6.51E-02	1.1555	1219.81281	1219.84606	1	1.1368	1.2147	1219.83348	1.00E+03	1.92E+03	1.25E+00	0.125	1	0	1	0	0	0	0																								UNKNOWN
1375	1.92E-01	1.1555	1222.86913	1222.9143	1	1.1313	1.2536	1222.89186	1.27E+03	3.60E+03	2.35E+00	0.125	1	0	1	0	0	0	0																								UNKNOWN
1376	4.01E-02	1.1555	1269.97351	1270.00993		1.1368	1.1813	1269.9902	1.10E+03	1.92E+03	1.25E+00	0.125	1	1	1	0	0	0	0																								UNKNOWN
1377	1.73E-01	1.1557	1288.90476	1288.9528	1	1.1246	1.2487	1288.94014	1.02E+03	4.29E+03	3.20E+00	0.625	5	3	0.721	6.01	0.00775	0.0066	0																	1.21E-01	1.1544	1288.92395	1288.94983	0.0493	1.1323	1.1935	DETECTED	1288.9404	1.77E+03	4.29E+03	1.2004	1.1002	3.20E+00
1378	1.40E-01	1.156	1035.99679	1036.01099	1	1.1228	1.2369	1036.00388	1.04E+03	3.74E+03	2.54E+00	0.375	3	0	0.876	2.32	0.0024	0.0159	0																								UNKNOWN
1379	1.75E+02	1.1562	104.99065	104.99535	1	0.9971	2.4255	104.99235	1.03E+03	8.66E+05	5.45E+02	1	8	0	0.948	1.02	0.00011	0	0																	1.75E+02	1.1562	104.99065	104.99303	0.3835	0.999	2.4107	DETECTED	104.9923	1.08E+03	8.58E+05	6.7672	3.5689	5.45E+02
1380	5.05E+00	1.1562	164.92801	164.93271		0.999	1.6437	164.93059	1.02E+03	3.43E+04	2.14E+01	1	8	0	0.876	2.57	0.00042	0	0																	5.05E+00	1.1562	164.92864	164.93094	0.1425	0.999	1.6437	DETECTED	164.9304	1.02E+03	3.43E+04	5.0892	2.7022	2.14E+01
1381	5.94E+01	1.1562	350.99965	351.00417	1	1.0579	1.6926	351.00242	1.03E+03	4.88E+05	2.54E+02	1	8	0	0.975	0.69	0.00024	0	0																	5.93E+01	1.1562	351.00043	351.004	0.1908	1.0601	1.6881	DETECTED	351.00236	1.18E+03	4.88E+05	7.487	3.9791	2.54E+02
1382	7.77E-02	1.1562	709.8832	709.89613	1	1.1487	1.1987	709.88931	1.41E+03	2.33E+03	2.31E+00	0.125	1	0	1	0	0	0	0																								UNKNOWN
1383	8.90E-02	1.1562	885.89797	885.91976		1.1431	1.1932	885.91219	1.69E+03	3.14E+03	2.75E+00	0.125	1	0	1	0	0	0	0																								UNKNOWN
1384	6.23E-02	1.1562	954.49486	954.51417		1.1265	1.1876	954.50563	1.13E+03	2.41E+03	1.88E+00	0.125	1	0	1	0	0	0	0																								UNKNOWN
1385	8.09E-02	1.1562	1024.97904	1024.99299		1.1376	1.1987	1024.98547	1.40E+03	2.69E+03	2.02E+00	0.125	1	0	1	0	0	0	0																								UNKNOWN
1386	2.70E-02	1.1562	1167.82182	1167.8566		1.1487	1.182	1167.8347	1.03E+03	1.93E+03	1.39E+00	0.125	1	0	1	0	0	0	0																								UNKNOWN
1387	5.89E-02	1.1568	1176.94602	1176.9727	1	1.1313	1.1879	1176.96077	1.05E+03	2.98E+03	2.12E+00	0.375	3	0	0.847	2.5	0.00294	0.0115	0																	5.89E-02	1.1615	1176.95351	1176.9727	0.0411	1.1379	1.1879	DETECTED	1176.96138	1.22E+03	2.39E+03	0.7998	0.8999	1.80E+00
1388	1.68E-01	1.1569	1242.83101	1242.8802	1	1.1257	1.2213	1242.85556	1.16E+03	4.23E+03	2.90E+00	0.375	3	0	0.978	0.4	0.0005	0.0084	0																	1.68E-01	1.1615	1242.84429	1242.8802	0.0816	1.1268	1.2213	DETECTED	1242.8553	1.68E+03	3.87E+03	1.4278	1.2139	2.90E+00
1389	9.85E-02	1.1572	738.45909	738.47867	1	1.1246	1.198	738.47289	1.02E+03	3.80E+03	3.31E+00	0.875	7	0	0.854	4.14	0.00306	0.0548	0																	9.71E-02	1.145	738.46434	738.47667	0.0441	1.1323	1.1879	DETECTED	738.47337	1.27E+03	3.28E+03	2.335	1.6675	2.78E+00
1390	4.63E-01	1.1572	871.97844	872.00339	1	1.1228	1.2617	871.99771	1.16E+03	8.29E+03	6.69E+00	0.875	7	0	0.785	4.77	0.00416	0.0563	0																	4.33E-01	1.1503	871.98703	872.00227	0.0633	1.1268	1.2379	DETECTED	871.99747	3.08E+03	7.71E+03	2.9988	1.9994	6.69E+00
1391	2.21E-01	1.1572	1011.93668	1011.9649	1	1.1302	1.2639	1011.95668	1.07E+03	4.51E+03	3.01E+00	0.625	5	0	0.841	3.39	0.00343	0.0299	0																	1.29E-01	1.1688	1011.95072	1011.9649	0.0445	1.1323	1.2046	DETECTED	1011.95865	1.69E+03	3.51E+03	0.8573	0.9287	2.71E+00
1392	3.25E-02	1.1573	1275.89696	1275.92768	1	1.1339	1.1746	1275.91508	1.02E+03	2.37E+03	1.80E+00	0.375	3	0	0.64	5.65	0.0072	0.0292	0																								UNKNOWN
1393	1.18E-01	1.1574	848.44676	848.46127	1	1.1302	1.1802	848.45725	1.08E+03	3.32E+03	3.82E+00	0.25	2	0	0.806	2.57	0.00218	0.0045	0																								UNKNOWN
1394	1.76E+00	1.1576	984.96428	984.99296	1	1.1122	1.4006	984.98078	1.01E+03	2.30E+04	1.78E+01	1	8	0	0.97	0.74	0.00073	0	0																	1.76E+00	1.1576	984.96501	984.98862	0.0978	1.1157	1.3936	DETECTED	984.981	1.20E+03	2.30E+04	5.9497	3.7181	1.78E+01
1395	1.29E-01	1.1588	791.87092	791.89722	1	1.1344	1.2302	791.88287	1.07E+03	3.04E+03	2.33E+00	0.375	3	0	0.703	4.92	0.00389	0.0283	0																								UNKNOWN
1396	2.03E-01	1.1591	831.48759	831.50491	1	1.125	1.2639	831.49808	1.32E+03	4.13E+03	2.82E+00	0.125	1	0	1	0	0	0	0																								UNKNOWN
1397	1.10E-01	1.1591	939.87611	939.90528	1	1.125	1.2083	939.89051	1.04E+03	2.69E+03	2.00E+00	0.125	1	0	1	0	0	0	0																								UNKNOWN
1398	8.48E-02	1.1596	999.93161	999.94805	1	1.1302	1.1858	999.94063	1.56E+03	4.80E+03	2.68E+00	0.125	1	0	1	0	0	0	0																								UNKNOWN
1399	1.11E-01	1.1596	988.75489	988.78521	1	1.1246	1.2135	988.77247	1.05E+03	2.37E+03	1.81E+00	0.25	2	0	0.722	3.69	0.00364	0.0069	0																								UNKNOWN
1400	3.35E-02	1.1596	1054.44062	1054.46421	1	1.1358	1.1802	1054.45613	1.28E+03	2.32E+03	1.29E+00	0.125	1	0	1	0	0	0	0																								UNKNOWN
1401	2.56E-02	1.1596	1374.86321	1374.88778	1	1.1358	1.1746	1374.87405	1.06E+03	1.91E+03	1.05E+00	0.125	1	0	1	0	0	0	0																								UNKNOWN
1402	2.39E-02	1.1596	1450.94769	1450.95782	1	1.1358	1.1746	1450.95397	1.03E+03	1.77E+03	9.74E-01	0.125	1	0	1	0	0	0	0																								UNKNOWN
1403	4.79E-02	1.1598	902.47116	902.48717	1	1.1358	1.1839	902.47773	1.06E+03	2.60E+03	1.71E+00	0.375	3	0	0.869	2.51	0.00226	0.0111	0																	4.60E-02	1.1544	902.47382	902.47887	0.0343	1.1379	1.1768	DETECTED	902.47664	1.25E+03	2.11E+03	0.7504	0.8752	1.71E+00
1404	4.23E-02	1.1603	886.91039	886.94148	1	1.1413	1.1913	886.92276	1.25E+03	2.19E+03	1.28E+00	0.125	1	0	1	0	0	0	0																								UNKNOWN
1405	6.26E-02	1.1605	1187.97866	1188.01631	1	1.1302	1.1935	1187.99109	1.00E+03	2.31E+03	1.74E+00	0.25	2	0	0.885	1.53	0.00182	0.0018	0																	6.26E-02	1.1615	1187.97866	1188.01631	0.0433	1.1379	1.1935	DETECTED	1187.99018	1.00E+03	2.31E+03	0.9994	0.9997	1.74E+00
1406	4.76E-02	1.1609	1036.49772	1036.51443	1	1.1302	1.1824	1036.50789	1.00E+03	2.10E+03	1.57E+00	0.25	2	0	0.805	2.59	0.00268	0.0011	0																	4.76E-02	1.1615	1036.49772	1036.51278	0.0507	1.1379	1.1824	DETECTED	1036.50655	1.21E+03	2.05E+03	0.5995	0.7998	1.57E+00
1407	8.54E-01	1.161	707.97338	707.99885	1	1.1191	1.2802	707.99228	1.20E+03	1.12E+04	1.19E+01	1	8	0	0.868	3.63	0.00257	0.067	0																	8.54E-01	1.1503	707.98277	707.99541	0.0527	1.1268	1.2713	DETECTED	707.99218	3.48E+03	1.05E+04	4.1984	2.5992	1.08E+01
1408	1.35E-01	1.1612	1068.77395	1068.78953	1	1.1289	1.2178	1068.78312	1.05E+03	3.02E+03	2.40E+00	0.125	1	0	1	0	0	0	0																								UNKNOWN
1409	1.22E-01	1.1614	1068.76252	1068.7919	1	1.1357	1.2191	1068.77758	1.32E+03	2.84E+03	2.27E+00	0.125	1	0	1	0	0	0	0																								UNKNOWN
1410	3.51E-02	1.1614	1382.79022	1382.81812		1.1524	1.1857	1382.80305	1.12E+03	2.30E+03	1.75E+00	0.125	1	0	1	0	0	0	0																								UNKNOWN
1411	4.61E-02	1.1615	984.47312	984.48529	1	1.1379	1.1824	984.47746	1.06E+03	2.14E+03	1.66E+00	0.125	1	0	1	0	0	0	0																	4.61E-02	1.1615	984.47312	984.48529	0.028	1.1379	1.1824	DETECTED	984.47746	1.06E+03	2.14E+03	0.5995	0.7998	1.66E+00
1412	7.31E-02	1.1615	989.4024	989.42172	1	1.1323	1.1935	989.41261	1.13E+03	2.30E+03	1.78E+00	0.125	1	0	1	0	0	0	0																	7.31E-02	1.1615	989.4024	989.42172	0.0506	1.1323	1.1935	DETECTED	989.41261	1.13E+03	2.30E+03	0.8331	0.9165	1.78E+00
1413	4.97E-02	1.162	714.84169	714.84933		1.1591	1.1924	714.84586	1.45E+03	2.59E+03	2.33E+00	0.125	1	1	1	0	0	0	0																								UNKNOWN
1414	6.57E-02	1.162	886.90753	886.9256	1	1.1424	1.2035	886.91827	1.10E+03	2.08E+03	1.48E+00	0.125	1	0	1	0	0	0	0																								UNKNOWN
1415	2.44E-01	1.162	954.85051	954.88516		1.1313	1.2869	954.86454	1.33E+03	3.34E+03	2.26E+00	0.125	1	0	1	0	0	0	0																								UNKNOWN
1416	1.35E-01	1.1622	995.9948	996.00805	1	1.1246	1.2379	996.00247	1.04E+03	2.61E+03	2.02E+00	0.375	3	0	0.878	2.16	0.00215	0.0058	0																	1.35E-01	1.1615	995.9948	996.00805	0.077	1.1268	1.2379	DETECTED	996.00368	1.04E+03	2.61E+03	1.8565	1.4283	2.02E+00
1417	6.62E-02	1.1624	1234.89636	1234.92498	1	1.1368	1.1924	1234.91448	1.03E+03	2.83E+03	1.85E+00	0.25	2	0	0.834	2.13	0.00263	0.025	0																								UNKNOWN
1418	6.22E-02	1.1625	1462.80005	1462.82734	1	1.132	1.1879	1462.81508	1.17E+03	2.35E+03	1.64E+00	0.25	2	1	0.727	3.6	0.00527	0.0126	0																	6.22E-02	1.1688	1462.80005	1462.82734	0.0406	1.1323	1.1879	DETECTED	1462.81245	1.19E+03	2.12E+03	0.4289	0.7144	1.57E+00
1419	4.55E-02	1.1631	604.78222	604.78941		1.1524	1.1913	604.78485	1.10E+03	1.84E+03	1.84E+00	0.125	1	0	1	0	0	0	0																								UNKNOWN
1420	1.88E-01	1.1631	667.98156	667.99376	1	1.125	1.2139	667.99035	1.51E+03	4.29E+03	3.61E+00	0.125	1	1	1	0	0	0	0																								UNKNOWN
1421	1.03E-01	1.1631	997.83828	997.87578	1	1.1305	1.2028	997.85966	1.53E+03	3.12E+03	2.28E+00	0.125	1	0	1	0	0	0	0																								UNKNOWN
1422	4.47E-02	1.1631	1126.73985	1126.7493		1.1468	1.1857	1126.74472	1.12E+03	2.42E+03	1.90E+00	0.125	1	0	1	0	0	0	0																								UNKNOWN
1423	8.76E-02	1.1631	1152.89184	1152.92319	1	1.1302	1.2098	1152.91108	1.20E+03	3.70E+03	2.09E+00	0.25	2	0	0.752	3.23	0.00372	0.0237	0																								UNKNOWN
1424	3.79E-02	1.1631	1396.77239	1396.80845		1.1416	1.1917	1396.78792	1.02E+03	1.62E+03	1.14E+00	0.125	1	0	1	0	0	0	0																								UNKNOWN
1426	3.06E-02	1.1638	991.93314	991.95484		1.1591	1.1924	991.94735	1.17E+03	2.19E+03	1.47E+00	0.125	1	0	1	0	0	0	0																								UNKNOWN
1428	1.18E+00	1.1645	435.00603	435.01381	1	1.095	1.5714	435.00997	1.01E+03	1.81E+04	6.05E+00	1	8	0	0.976	0.61	0.00027	0	0																	1.18E+00	1.1645	435.00778	435.01178	0.1758	1.099	1.5714	DETECTED	435.00993	1.07E+03	1.81E+04	8.3046	4.4788	6.05E+00
1429	5.20E-02	1.1648	1007.51239	1007.53709		1.1191	1.2599	1007.52733	1.01E+03	3.57E+03	2.90E+00	0.375	3	0	0.762	3.48	0.00351	0.092	0																								UNKNOWN
1430	7.11E-01	1.165	188.9978	189.0033	1	1.0968	1.5155	189.00012	1.01E+03	5.96E+03	3.59E+00	1	8	1	0.96	1.11	0.00021	0.058	0																	7.11E-01	1.1935	188.99854	189.00164	0.2505	1.1046	1.4992	DETECTED	189.00026	1.05E+03	5.29E+03	3.8688	2.3667	3.26E+00
1431	1.21E+00	1.165	353.00243	353.00899	1	1.0968	1.577	353.00644	1.02E+03	1.07E+04	5.54E+00	1	8	0	0.95	1.12	0.0004	0.0663	0																	1.21E+00	1.1615	353.00272	353.00841	0.2114	1.099	1.577	DETECTED	353.00638	1.42E+03	1.07E+04	5.7949	3.583	5.54E+00
1432	1.24E-01	1.15	1070.89439	1070.92378	1	1.1283	1.2098	1070.91309	1.12E+03	3.88E+03	2.85E+00	0.75	6	2	0.681	5.6	0.006	0.108	0																	1.24E-01	1.1544	1070.90158	1070.91884	0.054	1.1323	1.199	DETECTED	1070.91245	1.72E+03	3.74E+03	1.4007	1.2004	2.85E+00
1433	1.71E-01	1.1654	1092.79995	1092.83803	1	1.1313	1.2424	1092.82252	1.25E+03	4.07E+03	2.98E+00	0.375	3	0	0.858	2.69	0.00294	0.02	0																	1.39E-01	1.1762	1092.79995	1092.83803	0.0705	1.1323	1.2157	DETECTED	1092.8211	1.27E+03	3.90E+03	0.8748	0.9374	2.96E+00
1434	3.57E-02	1.1655	1125.8242	1125.84676	1	1.145	1.1839	1125.83297	1.00E+03	2.05E+03	1.58E+00	0.125	1	0	1	0	0	0	0																								UNKNOWN
1435	3.71E-01	1.1657	326.87118	326.87773	1	1.1091	1.4158	326.87428	1.02E+03	4.52E+03	2.37E+00	1	8	2	0.889	2.3	0.00075	0.0559	0																	3.71E-01	1.1968	326.87127	326.87702	0.2174	1.1157	1.4158	DETECTED	326.87432	1.02E+03	4.35E+03	2.8575	1.9288	2.37E+00
1436	4.69E-01	1.1461	938.88191	938.91171	1	1.1116	1.24	938.89254	1.01E+03	9.02E+03	7.15E+00	0.875	7	1	0.889	2.84	0.00267	0.1494	0																								UNKNOWN
1437	2.16E-01	1.166	1392.9535	1393.00558	1	1.1228	1.2839	1392.98919	1.04E+03	3.33E+03	2.38E+00	0.375	3	2	0.888	1.57	0.00219	0.066	0																								UNKNOWN
1438	6.22E-02	1.1662	779.87007	779.88376	1	1.148	1.2043	779.87601	1.17E+03	2.48E+03	1.74E+00	0.25	2	0	0.952	0.56	0.00044	0.0215	0																								UNKNOWN
1439	1.78E-01	1.1665	928.80809	928.83151	1	1.1283	1.2228	928.82092	1.02E+03	4.25E+03	3.41E+00	0.375	3	0	0.747	4.78	0.00444	0.0212	0																								UNKNOWN
1440	3.14E-01	1.1677	953.97171	954.00691	1	1.1246	1.2546	953.99968	1.07E+03	5.78E+03	4.54E+00	0.625	5	0	0.729	4.94	0.00471	0.0837	0																	3.14E-01	1.1615	953.9838	954.00654	0.0892	1.1268	1.2546	DETECTED	953.9984	2.05E+03	5.78E+03	2.2848	1.6424	4.54E+00
1441	3.44E-02	1.1678	711.94865	711.95892		1.1702	1.2035	711.95178	1.06E+03	1.80E+03	1.70E+00	0.125	1	0	1	0	0	0	0																								UNKNOWN
1442	1.06E-01	1.1678	845.89321	845.91832		1.1424	1.2147	845.90588	1.22E+03	2.40E+03	2.09E+00	0.125	1	0	1	0	0	0	0																								UNKNOWN
1443	7.29E-02	1.1678	799.91995	799.9348	1	1.1305	1.1917	799.92878	1.13E+03	3.12E+03	2.47E+00	0.25	2	0	0.799	2.67	0.00214	0.0046	0																								UNKNOWN
1444	2.49E-01	1.1683	626.97623	626.99418	1	1.1246	1.2561	626.98756	1.01E+03	3.70E+03	3.12E+00	0.625	5	0	0.899	2.07	0.0013	0.0639	0																	2.49E-01	1.1688	626.97623	626.99418	0.0897	1.1268	1.2546	DETECTED	626.98811	1.15E+03	3.43E+03	1.8748	1.4374	3.01E+00
1445	2.11E-01	1.1685	913.48552	913.51101		1.1268	1.2657	913.50003	1.00E+03	2.89E+03	2.32E+00	0.25	2	0	0.838	1.96	0.00179	0.0594	0																	2.11E-01	1.1388	913.49037	913.51101	0.0661	1.1268	1.2657	DETECTED	913.50092	1.13E+03	2.89E+03	7.3287	4.1643	2.32E+00
1446	3.08E-02	1.1688	1341.81478	1341.84721	1	1.149	1.1879	1341.82742	1.09E+03	1.73E+03	1.29E+00	0.125	1	0	1	0	0	0	0																	3.08E-02	1.1688	1341.81478	1341.84721	0.0371	1.149	1.1879	DETECTED	1341.82742	1.09E+03	1.73E+03	0.7504	0.8752	1.29E+00
1447	2.62E-02	1.1688	1492.7813	1492.81275		1.149	1.1824	1492.79189	1.04E+03	1.81E+03	1.34E+00	0.125	1	0	1	0	0	0	0																	2.62E-02	1.1688	1492.7813	1492.81275	0.0419	1.149	1.1824	DETECTED	1492.79189	1.04E+03	1.81E+03	0.5	0.75	1.34E+00
1449	1.18E-01	1.1703	598.80633	598.82158	1	1.1344	1.2202	598.81226	1.02E+03	2.38E+03	2.20E+00	0.375	3	0	0.936	1.1	0.00066	0.0052	0																								UNKNOWN
1450	8.63E-02	1.1724	658.76277	658.77122	1	1.1376	1.208	658.76758	1.03E+03	2.41E+03	2.10E+00	0.25	2	0	0.731	3.57	0.00235	0.0047	0																								UNKNOWN
1451	5.17E-02	1.1725	662.951	662.95789	1	1.1456	1.19	662.95533	1.10E+03	2.27E+03	1.98E+00	0.125	1	0	1	0	0	0	0																								UNKNOWN
1452	2.75E-02	1.1725	1364.76346	1364.79486	1	1.1622	1.1956	1364.77781	1.02E+03	1.70E+03	1.28E+00	0.125	1	0	1	0	0	0	0																								UNKNOWN
1453	4.59E-01	1.173	976.88709	976.91547	1	1.1302	1.275	976.90286	2.32E+03	7.13E+03	4.79E+00	0.375	3	0	0.808	3.25	0.00317	0.0365	0																								UNKNOWN
1454	7.41E-02	1.1735	742.75334	742.77715	1	1.1431	1.221	742.76208	1.04E+03	2.14E+03	1.57E+00	0.25	2	0	0.88	1.57	0.00117	0.0069	0																								UNKNOWN
1455	2.47E-01	1.1736	786.85913	786.87875		1.132	1.221	786.8666	1.01E+03	6.25E+03	4.33E+00	0.125	1	0	1	0	0	0	0																								UNKNOWN
1456	3.72E-02	1.1735	1094.80491	1094.8287	1	1.1635	1.208	1094.81797	1.29E+03	2.56E+03	1.42E+00	0.125	1	0	1	0	0	0	0																								UNKNOWN
1457	3.00E-01	1.1736	749.97331	750.00024	1	1.1228	1.2758	749.99274	1.09E+03	5.49E+03	3.88E+00	0.375	3	0	0.845	2.28	0.00171	0.0673	0																								UNKNOWN
1458	8.53E-02	1.1739	1036.99002	1037.00806	1	1.125	1.2339	1037.00075	1.02E+03	2.49E+03	1.94E+00	0.375	3	0	0.904	1.49	0.00154	0.0725	0																	8.53E-02	1.145	1036.99002	1037.00634	0.0737	1.1268	1.2102	DETECTED	1036.99991	1.04E+03	2.21E+03	2.7496	1.8748	1.69E+00
1459	1.50E-01	1.1742	1174.8077	1174.84547	1	1.132	1.2324	1174.82313	1.29E+03	3.38E+03	2.59E+00	0.375	3	0	0.761	3.93	0.00462	0.0436	0																	1.34E-01	1.1688	1174.80829	1174.84547	0.0751	1.1435	1.2324	DETECTED	1174.82232	1.29E+03	2.93E+03	2.2004	1.6002	2.20E+00
1460	1.29E-01	1.1747	955.86623	955.8975	1	1.1368	1.2525	955.88207	1.01E+03	2.73E+03	1.89E+00	0.375	3	0	0.779	3.3	0.00315	0.0578	0																								UNKNOWN
1461	1.06E-01	1.1747	740.76024	740.78547	1	1.1289	1.2258	740.77172	1.03E+03	2.75E+03	2.07E+00	0.5	4	0	0.682	5.45	0.00403	0.0417	0																								UNKNOWN
1462	2.43E-02	1.1748	767.83892	767.85319	1	1.1765	1.2098	767.84837	1.12E+03	2.11E+03	1.33E+00	0.125	1	0	1	0	0	0	0																								UNKNOWN
1463	3.80E-02	1.175	986.96325	986.98593	1	1.1302	1.1858	986.97783	1.14E+03	1.92E+03	1.07E+00	0.125	1	0	1	0	0	0	0																								UNKNOWN
1464	6.81E-02	1.175	1126.91333	1126.94362	1	1.1302	1.1858	1126.9326	1.94E+03	3.53E+03	1.96E+00	0.125	1	2	1	0	0	0	0																								UNKNOWN
1465	3.38E-02	1.175	1127.85699	1127.88722	1	1.1302	1.1802	1127.87769	1.19E+03	1.85E+03	1.03E+00	0.125	1	0	1	0	0	0	0																								UNKNOWN
1466	3.89E-01	1.1753	1034.83991	1034.88054	1	1.1246	1.3154	1034.86157	1.20E+03	4.87E+03	3.50E+00	0.75	6	0	0.783	4.67	0.00483	0.0454	0																	2.52E-01	1.1762	1034.84091	1034.87681	0.0886	1.1268	1.2268	DETECTED	1034.8586	1.34E+03	4.57E+03	0.9997	0.9998	3.50E+00
1467	3.21E-01	1.1755	872.98442	873.00419	1	1.1246	1.2768	872.99725	1.39E+03	4.88E+03	3.13E+00	0.375	3	0	0.897	1.49	0.0013	0.0608	0																	3.21E-01	1.2138	872.98579	873.00228	0.151	1.1268	1.2768	DETECTED	872.99646	1.39E+03	3.62E+03	0.6874	0.8437	3.13E+00
1469	3.89E-02	1.1762	910.99076	911.00668		1.149	1.1879	910.99644	1.05E+03	2.35E+03	1.90E+00	0.125	1	0	1	0	0	0	0																	3.89E-02	1.1762	910.99076	911.00668	0.0102	1.149	1.1879	DETECTED	910.99644	1.05E+03	2.35E+03	0.3999	0.6999	1.90E+00
1470	1.52E-01	1.1762	930.79926	930.83032	1	1.1212	1.2157	930.81073	1.05E+03	3.54E+03	2.81E+00	0.125	1	0	1	0	0	0	0																	1.52E-01	1.1762	930.79926	930.83032	0.0542	1.1212	1.2157	DETECTED	930.81073	1.05E+03	3.54E+03	0.6999	0.8499	2.81E+00
1471	4.86E-02	1.177	522.83256	522.84251		1.1694	1.2306	522.83872	1.11E+03	2.21E+03	1.24E+00	0.125	1	1	1	0	0	0	0																								UNKNOWN
1472	1.26E-01	1.177	632.83653	632.85046		1.125	1.2306	632.84189	1.09E+03	2.43E+03	2.03E+00	0.125	1	0	1	0	0	0	0																								UNKNOWN
1473	1.49E-01	1.177	710.82918	710.85362	1	1.1694	1.2361	710.83953	1.57E+03	3.01E+03	3.14E+00	0.125	1	0	1	0	0	0	0																								UNKNOWN
1474	1.11E-01	1.177	906.76063	906.77507	1	1.1302	1.208	906.76855	1.25E+03	2.34E+03	2.10E+00	0.125	1	0	1	0	0	0	0																								UNKNOWN
1475	3.08E-02	1.177	1316.75679	1316.78285		1.1654	1.1987	1316.77041	1.23E+03	2.12E+03	1.50E+00	0.125	1	0	1	0	0	0	0																								UNKNOWN
1476	2.94E-01	1.1778	848.80111	848.82169	1	1.1246	1.2302	848.81034	1.17E+03	3.48E+03	3.93E+00	0.375	3	1	0.722	4.29	0.00364	0.0139	0																								UNKNOWN
1478	1.16E-01	1.1782	904.7654	904.79431	1	1.1376	1.2228	904.7772	1.18E+03	2.79E+03	2.30E+00	0.25	2	1	0.677	4.3	0.00389	0.0023	0																								UNKNOWN
1479	2.17E-01	1.1784	803.89321	803.92162	1	1.1368	1.2765	803.90748	1.17E+03	3.99E+03	2.88E+00	0.875	7	0	0.631	5.72	0.0046	0.0459	0																	1.69E-01	1.1688	803.89809	803.92162	0.0672	1.149	1.2491	DETECTED	803.90924	1.41E+03	3.58E+03	3.5	2.25	2.76E+00
1480	4.93E-02	1.1792	1037.86959	1037.89406		1.1469	1.1935	1037.88462	1.11E+03	2.34E+03	1.72E+00	0.25	2	0	0.733	3.53	0.00367	0.0086	0																	4.93E-02	1.1835	1037.86959	1037.89002	0.3085	1.149	1.1935	DETECTED	1037.88278	1.11E+03	2.24E+03	0.3333	0.6667	1.72E+00
1481	7.34E-02	1.1793	1150.77339	1150.80447	1	1.1505	1.2061	1150.78813	1.30E+03	2.71E+03	2.08E+00	0.125	1	0	1	0	0	0	0																								UNKNOWN
1482	1.29E-01	1.1794	733.91577	733.93454		1.1358	1.2191	733.92591	1.23E+03	3.60E+03	2.30E+00	0.125	1	0	1	0	0	0	0																								UNKNOWN
1483	1.48E-01	1.1794	848.8015	848.81285		1.1191	1.2247	848.8075	1.02E+03	2.93E+03	2.14E+00	0.125	1	2	1	0	0	0	0																								UNKNOWN
1484	7.66E-02	1.1796	984.87524	984.89661	1	1.1424	1.2302	984.88754	1.87E+03	3.56E+03	2.38E+00	0.25	2	0	0.65	4.49	0.00442	0.0532	0																								UNKNOWN
1485	4.75E-02	1.1799	436.79782	436.80529	1	1.1289	1.2154	436.80185	1.00E+03	2.81E+03	9.27E-01	0.375	3	0	0.899	1.41	0.00062	0.0424	0																								UNKNOWN
1486	9.75E-02	1.1801	156.09542	156.10117	1	1.1413	1.258	156.09909	1.02E+03	2.22E+03	1.39E+00	0.25	2	9	0.973	0.34	0.00005	0.0078	0																	7.23E-02	1.1762	156.09542	156.10117	0.0655	1.1435	1.2268	DETECTED	156.09906	1.10E+03	2.22E+03	1.4997	1.2499	1.39E+00
1487	3.99E-01	1.1801	846.80021	846.83471	1	1.1233	1.2345	846.81764	1.06E+03	4.43E+03	5.84E+00	1	8	0	0.932	1.47	0.00125	0.029	0																	2.10E-01	1.1968	846.80947	846.82846	0.0557	1.1323	1.2213	DETECTED	846.81731	1.21E+03	3.18E+03	0.4545	0.7272	3.39E+00
1489	1.82E-01	1.1807	540.84766	540.8627	1	1.1289	1.2424	540.85346	1.05E+03	5.39E+03	3.14E+00	1	8	0	0.894	2.11	0.00114	0.0354	0																	1.17E-01	1.1615	540.84781	540.85908	0.0774	1.1379	1.2324	DETECTED	540.85378	1.14E+03	3.01E+03	2.3987	1.6993	1.73E+00
1490	1.10E-01	1.1807	897.90512	897.93653	1	1.1357	1.2567	897.91906	1.09E+03	3.08E+03	2.80E+00	0.25	2	0	0.807	2.36	0.00212	0.0644	0																								UNKNOWN
1491	1.68E-01	1.1812	721.90135	721.91712	1	1.1357	1.2369	721.90957	1.06E+03	2.98E+03	2.72E+00	0.5	4	0	0.866	2.72	0.00196	0.0449	0																								UNKNOWN
1492	1.51E-01	1.1814	602.79114	602.806	1	1.1376	1.2321	602.79759	1.04E+03	2.76E+03	2.56E+00	0.75	6	0	0.776	4.28	0.00258	0.0463	0																	1.13E-01	1.1935	602.79164	602.80572	0.0492	1.1546	1.2268	DETECTED	602.79644	1.14E+03	2.70E+03	1.1664	1.0832	2.56E+00
1493	1.65E-01	1.1823	458.84347	458.8577	1	1.1233	1.2512	458.84964	1.00E+03	4.84E+03	2.55E+00	0.875	7	0	0.871	2.26	0.00104	0.0518	0																								UNKNOWN
1494	4.20E-01	1.1824	952.83853	952.87772	1	1.1228	1.2821	952.86121	1.10E+03	5.58E+03	4.37E+00	0.5	4	0	0.825	3.47	0.0033	0.0317	0																								UNKNOWN
1495	1.09E-01	1.1828	518.79952	518.81423	1	1.1191	1.2321	518.80547	1.04E+03	2.96E+03	1.81E+00	0.625	5	0	0.951	0.96	0.0005	0.0279	0																								UNKNOWN
1496	2.77E-01	1.1831	1140.87655	1140.91816	1	1.1305	1.2639	1140.89578	1.51E+03	4.93E+03	3.23E+00	0.25	2	0	0.852	1.77	0.00202	0.0601	0																								UNKNOWN
1497	1.23E-01	1.1348	884.51225	884.52852		1.1209	1.195	884.5225	1.33E+03	4.89E+03	4.14E+00	0.25	2	2	0.937	0.51	0.00045	0.098	0																								UNKNOWN
1498	6.99E-02	1.1838	376.84006	376.84957	1	1.1344	1.225	376.84528	1.01E+03	3.30E+03	1.50E+00	0.625	5	0	0.857	3.59	0.00135	0.0475	0																								UNKNOWN
1499	2.23E-01	1.1839	682.01079	682.02792	1	1.1246	1.2813	682.02113	1.01E+03	2.51E+03	2.17E+00	0.5	4	0	0.853	1.93	0.00132	0.082	0																								UNKNOWN
1500	1.80E-01	1.184	318.88397	318.89349	1	1.1289	1.2789	318.88726	1.00E+03	4.66E+03	2.36E+00	1	8	0	0.887	2.3	0.00073	0.0333	0																	1.30E-01	1.1968	318.88406	318.89196	0.0585	1.1379	1.2379	DETECTED	318.88759	1.04E+03	4.12E+03	0.8	0.9	2.28E+00
1501	1.32E-01	1.184	684.79303	684.80806	1	1.1361	1.225	684.79926	1.03E+03	2.40E+03	2.09E+00	0.125	1	3	1	0	0	0	0																								UNKNOWN
1502	2.36E-01	1.1842	402.88278	402.89365	1	1.1228	1.3568	402.88769	1.01E+03	6.23E+03	2.45E+00	1	8	0	0.94	2.03	0.00082	0.057	0																	1.51E-01	1.1835	402.88462	402.89099	0.0694	1.1323	1.2824	DETECTED	402.88722	1.07E+03	4.87E+03	2	1.5	2.02E+00
1503	1.29E-01	1.1841	827.9309	827.95406	1	1.1468	1.2543	827.94143	1.29E+03	4.08E+03	3.33E+00	0.25	2	0	0.934	0.73	0.0006	0.0455	0																								UNKNOWN
1504	1.10E+00	1.1843	482.88838	482.904	1	1.1233	1.3988	482.8948	1.08E+03	1.10E+04	1.02E+01	1	8	0	0.959	1.26	0.00061	0.0343	0																	6.30E-01	1.1762	482.89137	482.89936	0.0804	1.1323	1.2657	DETECTED	482.89476	2.10E+03	7.93E+03	1.9996	1.4998	7.63E+00
1505	2.73E-01	1.1845	622.84947	622.86539	1	1.1289	1.2268	622.85769	1.05E+03	5.04E+03	4.26E+00	1	8	0	0.874	2.43	0.00151	0.0417	0																	2.19E-01	1.2036	622.85016	622.86327	0.0698	1.1379	1.2268	DETECTED	622.85715	1.36E+03	4.25E+03	0.4543	0.7272	3.78E+00
1506	8.96E-01	1.1847	812.88562	812.91	1	1.1209	1.3747	812.90062	1.12E+03	9.98E+03	7.05E+00	0.875	7	0	0.868	2.41	0.00196	0.0606	0																								UNKNOWN
1507	6.06E-01	1.1849	706.85332	706.87433	1	1.1289	1.3703	706.86034	1.16E+03	5.70E+03	5.94E+00	0.375	3	0	0.913	1.23	0.00087	0.0353	0																								UNKNOWN
1508	6.24E-02	1.1851	462.83644	462.84487	1	1.1702	1.2202	462.84053	2.06E+03	3.71E+03	1.91E+00	0.125	1	0	1	0	0	0	0																								UNKNOWN
1509	5.61E-02	1.1851	742.7578	742.77537	1	1.1591	1.2147	742.76699	1.17E+03	2.20E+03	1.62E+00	0.125	1	0	1	0	0	0	0																								UNKNOWN
1511	2.62E-01	1.186	236.88114	236.88795	1	1.1178	1.2702	236.8841	1.00E+03	5.90E+03	3.42E+00	1	8	0	0.886	2.26	0.00054	0.0314	0																	1.58E-01	1.1762	236.88213	236.88559	0.0544	1.1323	1.2268	DETECTED	236.88389	1.38E+03	4.78E+03	1.1248	1.0624	2.87E+00
1512	8.41E-02	1.186	1036.76576	1036.78964	1	1.1528	1.2234	1036.77774	1.20E+03	2.72E+03	2.09E+00	0.25	2	0	0.742	3.34	0.00346	0.032	0																								UNKNOWN
1514	1.06E-01	1.1863	320.87955	320.88855	1	1.1289	1.2432	320.88394	1.01E+03	3.94E+03	1.93E+00	0.875	7	0	0.91	1.8	0.00058	0.0301	0																	5.82E-02	1.1935	320.88165	320.8853	0.0339	1.1601	1.2213	DETECTED	320.88369	1.55E+03	3.07E+03	1.199	1.0995	1.69E+00
1515	1.04E-01	1.1864	680.811	680.83341	1	1.1431	1.2154	680.81853	1.10E+03	3.02E+03	2.50E+00	0.5	4	0	0.839	3.42	0.00233	0.031	0																								UNKNOWN
1516	1.77E-01	1.1866	460.84302	460.85678	1	1.125	1.2636	460.84672	1.00E+03	4.88E+03	2.62E+00	1	8	0	0.839	4.48	0.00206	0.0311	0																	1.21E-01	1.2036	460.84521	460.84854	0.0872	1.1379	1.2379	DETECTED	460.84667	1.02E+03	3.74E+03	0.6361	0.8181	2.06E+00
1517	6.61E-02	1.1867	1263.87332	1263.92053	1	1.1302	1.2602	1263.89784	1.17E+03	3.39E+03	1.87E+00	0.25	2	0	0.969	0.24	0.0003	0.0542	0																	5.49E-02	1.2138	1263.88207	1263.92053	0.0498	1.2046	1.2602	DETECTED	1263.89769	1.17E+03	2.08E+03	4	2.5	1.55E+00
1518	7.77E-02	1.1869	378.84073	378.84805	1	1.1233	1.2289	378.84374	1.08E+03	2.74E+03	1.24E+00	0.25	2	0	0.819	2.37	0.0009	0.015	0																								UNKNOWN
1519	1.76E-01	1.1868	1010.80394	1010.84231	1	1.125	1.2369	1010.82255	1.00E+03	3.68E+03	2.68E+00	0.625	5	0	0.818	4.1	0.00415	0.0348	0																	1.59E-01	1.1835	1010.80459	1010.83296	0.0783	1.1323	1.2213	DETECTED	1010.82302	1.50E+03	3.14E+03	0.7777	0.8889	2.42E+00
1520	1.46E-01	1.1869	745.92975	745.95554	1	1.1468	1.2528	745.94761	1.11E+03	4.54E+03	3.40E+00	0.25	2	0	0.89	1.25	0.00093	0.0636	0																								UNKNOWN
1521	1.75E-01	1.187	846.01717	846.03447	1	1.1257	1.2765	846.02576	1.02E+03	2.27E+03	2.57E+00	0.625	5	0	0.889	2.06	0.00175	0.1211	0																								UNKNOWN
1522	8.16E-01	1.1871	894.88419	894.91459	1	1.1228	1.3673	894.90214	1.03E+03	8.17E+03	6.98E+00	0.875	7	0	0.849	3.91	0.0035	0.0577	0																	6.24E-01	1.2055	894.88419	894.91169	0.1075	1.1268	1.2768	DETECTED	894.8999	2.03E+03	7.87E+03	0.9285	0.9642	6.47E+00
1523	5.46E-01	1.1873	129.04947	129.05655		1.0079	1.4266	129.05236	1.00E+03	6.37E+03	4.02E+00	1	8	4	0.883	3.33	0.00043	0.0868	0																	5.46E-01	1.1968	129.05111	129.05408	0.0785	1.099	1.3824	DETECTED	129.05232	1.08E+03	6.37E+03	5.8531	1.5	4.02E+00
1524	8.77E-02	1.1876	954.9853	955.00519	1	1.1257	1.2506	954.9978	1.11E+03	3.17E+03	2.14E+00	0.25	2	0	0.97	0.15	0.00014	0.0753	0																								UNKNOWN
1525	6.89E-02	1.1879	382.80931	382.81967	1	1.145	1.24	382.81454	1.00E+03	3.34E+03	1.51E+00	0.75	6	8	0.776	4.7	0.0018	0.0469	0																								UNKNOWN
1526	1.25E-01	1.1879	824.75834	824.78343	1	1.1344	1.2178	824.76829	1.03E+03	2.46E+03	2.12E+00	0.5	4	0	0.806	3.44	0.00284	0.0382	0																								UNKNOWN
1527	9.82E-01	1.1883	484.88111	484.89773	1	1.1233	1.3925	484.89077	1.01E+03	9.07E+03	9.17E+00	1	8	0	0.85	3.61	0.00175	0.0327	0																	7.40E-01	1.1968	484.8837	484.89557	0.0723	1.1323	1.3658	DETECTED	484.89086	1.16E+03	6.66E+03	2.8114	1.9091	7.09E+00
1528	3.15E-01	1.1883	400.88362	400.89696	1	1.1233	1.3692	400.89081	1.05E+03	8.07E+03	3.11E+00	1	8	1	0.886	2.8	0.00112	0.034	0																	2.12E-01	1.1762	400.88626	400.89665	0.0754	1.1379	1.2824	DETECTED	400.89086	1.31E+03	6.41E+03	2.7131	1.8565	2.71E+00
1529	3.87E-01	1.1885	790.84117	790.87113	1	1.1257	1.3154	790.85106	1.65E+03	4.95E+03	3.49E+00	0.375	3	2	0.667	6.18	0.00489	0.0236	0																								UNKNOWN
1530	3.10E-01	1.1886	119.12505	119.1282	1	1.0368	1.321	119.12621	1.35E+03	1.13E+04	6.34E+00	0.25	2	0	0.643	4.21	0.0005	0.1649	0																								UNKNOWN
1531	2.12E-01	1.1887	542.8415	542.8596	1	1.1246	1.2512	542.84988	1.01E+03	5.11E+03	3.12E+00	1	8	0	0.939	1.48	0.0008	0.0475	0																	1.34E-01	1.1835	542.84626	542.85569	0.0824	1.1379	1.2324	DETECTED	542.85028	1.34E+03	4.65E+03	1.1248	1.0624	2.74E+00
1532	9.71E-01	1.1056	100.07434	100.07704	1	0.9875	1.1413	100.07555	1.03E+03	3.35E+04	1.89E+01	0.5	4	14	0.893	0.84	0.00008	0.3385	0																	9.28E-02	1.1096	100.07459	100.07704	0.0784	1.0267	1.1268	DETECTED	100.07549	1.03E+03	2.19E+03	0.1248	0.5624	1.39E+00
1533	2.24E-01	1.1887	682.80392	682.82338	1	1.1283	1.2345	682.81274	1.05E+03	4.30E+03	3.58E+00	1	8	0	0.838	3.88	0.00265	0.0306	0																	1.27E-01	1.1835	682.80558	682.81763	0.0663	1.1435	1.2213	DETECTED	682.81288	1.33E+03	2.70E+03	1	1	2.43E+00
1534	1.24E-01	1.189	98.05669	98.06144		1.1524	1.2567	98.05788	1.04E+03	3.85E+03	2.33E+00	0.5	4	0	0.806	3.53	0.00035	0.034	0																								UNKNOWN
1535	6.80E-01	1.189	106.99512	106.9989	1	1.0894	1.5529	106.99668	1.01E+03	5.36E+03	3.41E+00	1	8	1	0.892	2.22	0.00024	0.0903	0																	6.25E-01	1.2228	106.99512	106.9989	0.0839	1.099	1.4547	DETECTED	106.99673	1.06E+03	5.36E+03	1.1117	1.3334	3.41E+00
1536	6.45E-01	1.1893	566.88283	566.89983	1	1.1265	1.3957	566.89421	1.10E+03	7.74E+03	5.54E+00	1	8	0	0.897	1.96	0.00111	0.033	0																	4.71E-01	1.2055	566.88757	566.89876	0.078	1.1379	1.338	DETECTED	566.89459	1.51E+03	6.72E+03	1.9998	1.4999	4.73E+00
1537	2.03E-01	1.1898	600.80255	600.81598	1	1.1265	1.2345	600.80876	1.00E+03	3.43E+03	3.25E+00	0.875	7	0	0.935	1.37	0.00082	0.0359	0																								UNKNOWN
1538	4.09E-01	1.1898	624.84495	624.86683	1	1.1283	1.3136	624.85451	1.04E+03	5.49E+03	4.92E+00	1	8	1	0.76	4.87	0.00304	0.0218	0																	2.68E-01	1.1762	624.8482	624.86348	0.068	1.1379	1.2546	DETECTED	624.85409	1.32E+03	4.48E+03	1.9991	1.4996	3.97E+00
1539	1.98E-01	1.1907	764.80557	764.83061	1	1.1233	1.2813	764.81802	1.00E+03	4.36E+03	2.94E+00	0.5	4	0	0.729	4.67	0.00357	0.0359	0																	1.38E-01	1.1935	764.81362	764.82691	0.0471	1.1546	1.2324	DETECTED	764.81856	1.00E+03	3.34E+03	1.3328	1.1664	2.88E+00
1540	2.83E+00	1.1909	96.92067	96.92284	1	1.0678	1.5815	96.9216	1.00E+03	2.94E+04	1.84E+01	1	8	0	0.942	1.44	0.00014	0	0																	2.37E+00	1.1909	96.92111	96.92284	0.0927	1.0823	1.5436	DETECTED	96.92162	1.26E+03	2.59E+04	3.0219	2.16	1.65E+01
1541	9.49E-02	1.1909	966.5112	966.53085		1.1202	1.2599	966.52292	1.08E+03	4.11E+03	2.77E+00	0.375	3	0	0.767	3.48	0.00337	0.1066	0																								UNKNOWN
1542	1.24E-01	1.1911	764.01964	764.02981	1	1.125	1.2895	764.02374	1.00E+03	2.49E+03	2.24E+00	0.25	2	0	0.976	0.04	0.00003	0.083	0																								UNKNOWN
1543	1.32E-01	1.1912	647.89069	647.90791	1	1.1431	1.2432	647.90112	1.03E+03	2.85E+03	2.50E+00	0.25	2	0	0.968	0.32	0.00021	0.0328	0																								UNKNOWN
1545	5.30E-01	1.1916	708.83122	708.85889	1	1.1209	1.3525	708.84366	1.01E+03	4.96E+03	5.17E+00	0.875	7	1	0.715	5.98	0.00424	0.0382	0																	3.95E-01	1.2036	708.8362	708.84787	0.0674	1.1379	1.2713	DETECTED	708.84124	1.62E+03	4.96E+03	1.1815	1.0908	5.17E+00
1546	8.55E-01	1.1916	730.88425	730.90659	1	1.1212	1.3803	730.89852	1.16E+03	8.66E+03	7.11E+00	1	8	0	0.866	3.64	0.00266	0.0457	0																	7.82E-01	1.2036	730.88425	730.90528	0.1113	1.1212	1.338	DETECTED	730.89775	1.43E+03	7.29E+03	1.8094	1.3927	6.37E+00
1547	6.26E-02	1.1926	516.80073	516.81232	1	1.1376	1.2172	516.80707	1.04E+03	2.38E+03	1.50E+00	0.5	4	0	0.81	3	0.00155	0.0285	0																	2.75E-02	1.1935	516.80466	516.81185	0.014	1.1601	1.199	DETECTED	516.8078	1.07E+03	1.98E+03	0.3999	0.6999	1.19E+00
1548	7.43E-01	1.1927	870.84476	870.87955	1	1.1233	1.3821	870.86137	1.07E+03	6.49E+03	6.54E+00	1	8	0	0.741	5.54	0.00483	0.033	0																	5.25E-01	1.2036	870.8485	870.87915	0.0554	1.1323	1.338	DETECTED	870.86372	1.70E+03	6.35E+03	2.083	1.5415	5.54E+00
1549	1.67E-01	1.1931	684.7913	684.81318		1.132	1.2456	684.8019	1.04E+03	2.98E+03	2.71E+00	0.625	5	1	0.632	7.67	0.00526	0.0285	0																	1.29E-01	1.1968	684.7913	684.81184	0.0551	1.1435	1.2268	DETECTED	684.79998	1.05E+03	2.56E+03	0.6668	0.8334	2.33E+00
1550	8.09E-02	1.1931	520.79462	520.80869	1	1.1468	1.2543	520.80036	1.01E+03	2.91E+03	1.66E+00	0.5	4	0	0.793	4.01	0.00209	0.0285	0																	6.14E-02	1.2055	520.79705	520.80538	0.0432	1.1601	1.2268	DETECTED	520.80058	1.33E+03	2.91E+03	0.5	0.75	1.66E+00
1551	1.13E-01	1.1916	380.81542	380.82474	1	1.1361	1.2506	380.81966	1.00E+03	4.17E+03	1.97E+00	0.125	1	10	1	0	0	0	0																	1.11E-01	1.1935	380.81652	380.82295	0.065	1.1379	1.2435	DETECTED	380.81872	1.00E+03	4.17E+03	1.1106	1.0553	1.97E+00
1552	1.10E+00	1.1935	98.91692	98.92134	1	1.09	1.537	98.919	1.00E+03	1.29E+04	8.05E+00	1	8	1	0.95	1.11	0.00011	0.0357	0																	8.61E-01	1.1968	98.91819	98.92008	0.083	1.1212	1.4158	DETECTED	98.91906	1.12E+03	1.11E+04	3.7175	2.0385	7.09E+00
1553	3.53E-01	1.1935	788.84499	788.86824	1	1.1268	1.2546	788.85722	1.87E+03	5.69E+03	4.54E+00	0.125	1	7	1	0	0	0	0																	3.53E-01	1.1935	788.84499	788.86824	0.089	1.1268	1.2546	DETECTED	788.85722	1.87E+03	5.69E+03	1.0905	1.0452	4.54E+00
1554	2.24E+00	1.1937	517.00295	517.01622	1	1.099	1.5592	517.01248	1.02E+03	1.96E+04	1.19E+01	1	8	0	0.944	1.42	0.00073	0	0																	2.24E+00	1.1937	517.00484	517.01505	0.1759	1.099	1.5436	DETECTED	517.01255	1.07E+03	1.96E+04	2.3895	1.6445	1.18E+01
1555	5.44E-01	1.194	1335.01783	1335.04559	1	1.1191	1.3358	1335.03658	1.05E+03	6.77E+03	5.04E+00	0.375	3	0	0.907	1.14	0.00153	0.092	0																	5.44E-01	1.2229	1335.01783	1335.04254	0.0651	1.1212	1.3269	DETECTED	1335.03603	1.21E+03	6.77E+03	0.7531	0.8809	5.04E+00
1557	3.85E-02	1.1948	805.41111	805.41955		1.1913	1.2358	805.4154	1.02E+03	1.76E+03	1.42E+00	0.125	1	0	1	0	0	0	0																								UNKNOWN
1558	1.07E-01	1.1948	1068.77964	1068.80916	1	1.1376	1.2098	1068.78891	1.38E+03	3.42E+03	2.52E+00	0.125	1	0	1	0	0	0	0																								UNKNOWN
1559	2.15E+00	1.3944	156.04033	156.04458	1	1.1233	1.6322	156.0423	1.03E+03	1.97E+04	1.23E+01	0.125	1	8	1	0	0	0	0																	2.15E+00	1.3717	156.04059	156.04431	0.1238	1.1546	1.5992	DETECTED	156.04234	1.12E+03	1.97E+04	0.8166	0.9045	1.23E+01
1560	4.58E-02	1.1952	484.79988	484.80315		1.1672	1.2005	484.80115	1.05E+03	1.98E+03	2.20E+00	0.125	1	0	1	0	0	0	0																								UNKNOWN
1561	9.86E-02	1.1952	1256.79721	1256.84614		1.1394	1.2228	1256.81451	1.12E+03	2.30E+03	1.75E+00	0.125	1	0	1	0	0	0	0																								UNKNOWN
1562	1.29E-01	1.1953	901.45561	901.4891	1	1.1357	1.295	901.47146	1.07E+03	3.16E+03	2.61E+00	0.5	4	0	0.615	7.7	0.00694	0.0705	0																								UNKNOWN
1563	5.20E-01	1.1956	788.84328	788.87455	1	1.1178	1.3703	788.85963	1.08E+03	6.62E+03	4.78E+00	1	8	2	0.851	4.15	0.00328	0.1726	0																	3.47E-02	1.3288	788.85768	788.86139	0.0239	1.3324	1.3658	DETECTED	788.85986	1.16E+03	2.18E+03	1.9985	1.4993	1.74E+00
1564	3.15E-01	1.1961	708.83225	708.84948	1	1.1283	1.2395	708.84033	1.36E+03	4.32E+03	4.62E+00	0.125	1	4	1	0	0	0	0																								UNKNOWN
1565	6.35E-02	1.1961	762.91497	762.92488	1	1.1672	1.2005	762.91986	1.86E+03	3.14E+03	2.85E+00	0.125	1	0	1	0	0	0	0																								UNKNOWN
1566	1.65E-02	1.1967	246.86756	246.87129	1	1.158	1.1913	246.86941	1.01E+03	1.82E+03	8.74E-01	0.125	1	0	1	0	0	0	0																								UNKNOWN
1567	2.55E-02	1.1967	1107.88703	1107.90438	1	1.1469	1.1802	1107.89095	1.35E+03	2.63E+03	1.46E+00	0.125	1	0	1	0	0	0	0																								UNKNOWN
1568	3.44E-02	1.1967	1147.48718	1147.50295		1.1358	1.1858	1147.49575	1.00E+03	1.84E+03	1.02E+00	0.125	1	0	1	0	0	0	0																								UNKNOWN
1569	5.97E-02	1.1968	98.0575	98.06038		1.1583	1.2194	98.05855	1.07E+03	3.14E+03	1.94E+00	0.125	1	0	1	0	0	0	0																								UNKNOWN
1570	3.29E-02	1.1968	646.80585	646.81991	1	1.1824	1.2157	646.81385	1.02E+03	1.90E+03	1.64E+00	0.125	1	0	1	0	0	0	0																	3.29E-02	1.1968	646.80585	646.81991	0.0246	1.1824	1.2157	DETECTED	646.81385	1.02E+03	1.90E+03	2	1.5	1.64E+00
1571	5.08E-02	1.1968	904.76941	904.79513	1	1.158	1.208	904.78007	1.29E+03	2.85E+03	1.63E+00	0.125	1	1	1	0	0	0	0																								UNKNOWN
1572	1.19E+00	1.197	1253.01813	1253.04518	1	1.1191	1.3692	1253.03446	1.01E+03	1.24E+04	9.29E+00	0.625	5	0	0.944	0.6	0.00075	0.0771	0																	1.19E+00	1.2229	1253.02551	1253.04042	0.0959	1.1212	1.3602	DETECTED	1253.03478	1.56E+03	1.24E+04	1.1777	1.0238	9.29E+00
1573	2.28E-01	1.1324	569.30322	569.31949	1	1.0746	1.258	569.31412	1.00E+03	4.05E+03	2.96E+00	0.125	1	3	1	0	0	0	0																								UNKNOWN
1574	3.23E-01	1.1982	790.83576	790.86433	1	1.1191	1.3414	790.84729	1.01E+03	4.73E+03	3.38E+00	0.25	2	1	0.996	0.04	0.00003	0.0028	0																								UNKNOWN
1575	5.74E-02	1.1982	950.96052	950.97105	1	1.1968	1.2302	950.9645	1.80E+03	3.72E+03	3.15E+00	0.125	1	0	1	0	0	0	0																								UNKNOWN
1576	2.78E-01	1.1982	1246.85294	1246.88833	1	1.1691	1.3636	1246.87419	1.05E+03	3.28E+03	2.53E+00	0.125	1	0	1	0	0	0	0																								UNKNOWN
1577	2.72E-01	1.1984	811.8904	811.92095	1	1.1302	1.3123	811.90574	1.18E+03	3.83E+03	2.98E+00	0.5	4	0	0.65	6.37	0.00517	0.0438	0																	8.65E-02	1.2138	811.90431	811.91584	0.056	1.1879	1.2324	DETECTED	811.90799	2.21E+03	3.83E+03	0.5999	0.7999	2.90E+00
1578	6.92E-01	1.1985	564.89124	564.91069	1	1.1233	1.3067	564.8986	1.07E+03	1.03E+04	6.80E+00	1	8	0	0.915	2.47	0.00139	0.0282	0																	4.41E-01	1.2036	564.89124	564.90233	0.0762	1.1323	1.2491	DETECTED	564.89859	1.49E+03	8.98E+03	0.7787	0.8749	6.24E+00
1580	2.43E-01	1.1985	593.92043	593.93067	1	1.1913	1.308	593.92548	1.60E+03	3.82E+03	3.35E+00	0.125	1	0	1	0	0	0	0																								UNKNOWN
1581	3.65E-02	1.1986	511.91579	511.92633		1.2028	1.2472	511.92099	1.09E+03	2.12E+03	1.37E+00	0.125	1	0	1	0	0	0	0																								UNKNOWN
1582	1.35E-01	1.1985	745.93145	745.95899	1	1.1913	1.2691	745.94281	1.75E+03	3.83E+03	2.68E+00	0.125	1	0	1	0	0	0	0																								UNKNOWN
1583	1.17E-01	1.1985	1246.94912	1246.97932	1	1.1968	1.2858	1246.95819	1.31E+03	2.51E+03	1.94E+00	0.125	1	0	1	0	0	0	0																								UNKNOWN
1584	9.47E-02	1.1986	1134.91715	1134.94889	1	1.2083	1.2806	1134.93371	1.30E+03	2.90E+03	2.07E+00	0.125	1	0	1	0	0	0	0																								UNKNOWN
1585	4.35E+00	1.1989	1089.02175	1089.03749	1	1.1154	1.4322	1089.02972	1.02E+03	4.18E+04	3.18E+01	1	8	4	0.956	0.52	0.00057	0.0848	0																	4.35E+00	1.2114	1089.02175	1089.03341	0.0899	1.1212	1.4214	DETECTED	1089.02999	1.04E+03	4.18E+04	1.3535	1.2801	3.18E+01
1586	1.35E-01	1.1994	298.96018	298.96505		1.1678	1.3067	298.96267	1.01E+03	2.87E+03	1.56E+00	0.375	3	0	0.906	1.77	0.00053	0.0113	0																								UNKNOWN
1587	4.43E-01	1.2001	344.92358	344.9311	1	1.132	1.4155	344.92819	1.04E+03	6.38E+03	3.14E+00	1	8	0	0.926	1.87	0.00065	0.0457	0																	4.08E-01	1.2114	344.92358	344.9311	0.1389	1.1323	1.3936	DETECTED	344.9279	1.04E+03	5.95E+03	1.6427	1.3823	3.14E+00
1588	1.94E-01	1.2012	972.92575	972.96199	1	1.1339	1.3247	972.95271	1.03E+03	3.52E+03	2.73E+00	0.5	4	0	0.653	5.21	0.00507	0.1164	0																								UNKNOWN
1589	1.84E+00	1.2013	262.92204	262.92711	1	1.1066	1.5648	262.92543	1.01E+03	2.12E+04	1.10E+01	1	8	0	0.958	1.03	0.00027	0	0																	1.56E+00	1.2013	262.9229	262.92688	0.1282	1.1212	1.527	DETECTED	262.92529	1.09E+03	1.75E+04	5.3625	2.9301	1.03E+01
1590	2.86E-01	1.2014	729.8877	729.91824	1	1.132	1.3302	729.90216	1.04E+03	3.78E+03	2.97E+00	0.5	4	0	0.718	4.19	0.00306	0.0238	0																	1.92E-01	1.1935	729.8877	729.91372	0.0449	1.1379	1.2379	DETECTED	729.90072	1.66E+03	3.34E+03	0.9997	0.9998	2.93E+00
1591	8.31E-01	1.2014	728.8976	728.92014	1	1.1233	1.2758	728.90777	1.02E+03	1.17E+04	9.10E+00	0.375	3	0	0.838	2.81	0.00205	0.0101	0																								UNKNOWN
1592	3.72E-02	1.202	328.8682	328.87626	1	1.1302	1.2025	328.87161	1.06E+03	1.91E+03	8.50E-01	0.125	1	0	1	0	0	0	0																								UNKNOWN
1593	4.23E-02	1.202	816.42296	816.44765	1	1.1876	1.2321	816.43606	1.07E+03	1.91E+03	1.49E+00	0.125	1	0	1	0	0	0	0																								UNKNOWN
1594	2.67E-02	1.202	908.76219	908.78121	1	1.1802	1.2191	908.76891	1.10E+03	2.16E+03	1.23E+00	0.125	1	0	1	0	0	0	0																								UNKNOWN
1595	4.61E-01	1.1402	500.98909	500.99753		1.108	1.4102	500.99275	1.07E+03	3.59E+03	2.68E+00	0.75	6	1	0.909	0.86	0.00043	0.3793	0																	4.61E-01	1.1266	500.99001	500.9955	0.2094	1.1101	1.4102	DETECTED	500.9928	1.15E+03	3.54E+03	12.4986	6.7493	2.68E+00
1596	8.72E-01	1.2023	648.88494	648.90476	1	1.1265	1.3932	648.89663	1.33E+03	9.52E+03	7.61E+00	1	8	0	0.883	4.17	0.0027	0.0322	0																	7.11E-01	1.1935	648.888	648.90224	0.114	1.1323	1.3602	DETECTED	648.89657	1.86E+03	7.30E+03	3.0995	2.0498	6.29E+00
1597	8.01E-02	1.2025	714.83499	714.84699		1.1487	1.2135	714.84212	1.25E+03	2.27E+03	1.87E+00	0.25	2	0	0.898	1.33	0.00095	0.0074	0																								UNKNOWN
1598	4.61E+00	1.2027	260.92571	260.93024	1	1.1011	1.5981	260.92819	1.01E+03	5.27E+04	2.76E+01	1	8	0	0.967	0.9	0.00023	0	0																	3.94E+00	1.2027	260.92571	260.92915	0.1144	1.1101	1.5714	DETECTED	260.92809	1.02E+03	4.18E+04	3.9516	2.6449	2.47E+01
1599	6.50E+01	1.2027	597.00669	597.01376	1	1.0802	1.6148	597.01224	1.06E+03	3.90E+05	3.45E+02	1	8	0	0.989	0.32	0.00019	0	0																	6.50E+01	1.2027	597.00884	597.01367	0.1749	1.0879	1.6048	DETECTED	597.01222	1.33E+03	3.90E+05	2.1242	1.7878	3.45E+02
1600	6.74E-01	1.2029	646.8963	646.91353	1	1.1302	1.2536	646.90312	1.26E+03	1.04E+04	8.71E+00	0.5	4	0	0.937	1.34	0.00087	0.0101	0																								UNKNOWN
1601	7.03E+01	1.2034	515.00517	515.0105	1	1.0727	1.6537	515.00892	1.01E+03	5.86E+05	3.60E+02	1	8	0	0.978	0.53	0.00027	0	0																	7.03E+01	1.2034	515.00551	515.00994	0.1717	1.0768	1.6381	DETECTED	515.00887	1.04E+03	5.86E+05	1.8194	1.7038	3.60E+02
1602	2.72E-02	1.2034	763.88701	763.90184		1.1972	1.2306	763.89445	1.12E+03	1.86E+03	1.38E+00	0.125	1	0	1	0	0	0	0																								UNKNOWN
1603	9.19E+00	1.2035	1007.01787	1007.03058	1	1.108	1.5195	1007.02712	1.01E+03	9.18E+04	7.08E+01	1	8	3	0.961	0.81	0.00081	0.0751	0																	9.19E+00	1.2229	1007.02322	1007.03058	0.3554	1.1101	1.4436	DETECTED	1007.0275	1.18E+03	9.18E+04	1.0233	1.1476	7.08E+01
1604	1.76E-01	1.2036	885.88662	885.91557		1.1357	1.2413	885.90538	1.01E+03	2.54E+03	2.41E+00	0.125	1	0	1	0	0	0	0																								UNKNOWN
1605	1.75E-01	1.2037	766.79151	766.81984	1	1.1212	1.2324	766.80444	1.06E+03	3.11E+03	2.54E+00	0.375	3	0	0.808	3.16	0.00242	0.0139	0																	1.75E-01	1.2036	766.79151	766.81671	0.0743	1.1212	1.2324	DETECTED	766.80394	1.15E+03	2.98E+03	0.4284	0.7142	2.54E+00
1606	4.90E-02	1.2038	502.98015	502.98944	1	1.2306	1.2861	502.98623	1.08E+03	2.03E+03	1.50E+00	0.125	1	0	1	0	0	0	0																								UNKNOWN
1607	3.81E-02	1.2038	638.51197	638.51729		1.225	1.2584	638.51362	1.13E+03	2.24E+03	1.86E+00	0.125	1	0	1	0	0	0	0																								UNKNOWN
1608	1.27E-01	1.2038	943.97656	943.99622	1	1.1639	1.2806	943.99053	1.13E+03	2.13E+03	1.58E+00	0.125	1	0	1	0	0	0	0																								UNKNOWN
1609	4.47E-02	1.2038	1151.91088	1151.94841	1	1.2083	1.2528	1151.91943	1.11E+03	2.10E+03	1.50E+00	0.125	1	0	1	0	0	0	0																								UNKNOWN
1610	9.43E-02	1.2038	1179.93377	1179.96665	1	1.2083	1.2861	1179.95048	1.10E+03	2.55E+03	1.82E+00	0.125	1	0	1	0	0	0	0																								UNKNOWN
1611	4.55E-02	1.2038	1261.93291	1261.95684	1	1.2194	1.2584	1261.94128	1.24E+03	2.51E+03	1.78E+00	0.125	1	0	1	0	0	0	0																								UNKNOWN
1612	5.05E-02	1.2038	1351.97693	1352.00092	1	1.2139	1.2584	1351.99117	1.42E+03	2.34E+03	1.65E+00	0.125	1	0	1	0	0	0	0																								UNKNOWN
1613	3.45E-01	1.204	490.87714	490.88804	1	1.1212	1.288	490.88186	1.02E+03	3.68E+03	3.87E+00	0.375	3	1	0.94	1.02	0.0005	0.0135	0																	3.45E-01	1.2097	490.87714	490.88804	0.1269	1.1212	1.288	DETECTED	490.88164	1.22E+03	3.15E+03	0.8752	0.9376	3.20E+00
1614	9.41E-02	1.2044	667.97447	667.99383	1	1.1802	1.2525	667.98721	1.13E+03	3.43E+03	2.77E+00	0.25	2	1	0.94	0.79	0.00052	0.0049	0																								UNKNOWN
1615	2.64E-01	1.2046	572.8816	572.88987	1	1.1212	1.2546	572.88519	1.28E+03	4.39E+03	3.21E+00	0.25	2	0	0.965	0.43	0.00025	0.0101	0																	2.64E-01	1.2097	572.88192	572.88987	0.0961	1.1212	1.2546	DETECTED	572.88531	1.28E+03	4.39E+03	0.5001	0.75	3.21E+00
1616	2.27E+00	1.2048	1171.01301	1171.04223	1	1.1178	1.398	1171.03218	1.01E+03	2.20E+04	1.65E+01	1	8	0	0.953	1.08	0.00127	0	0																	2.27E+00	1.2048	1171.02549	1171.0355	0.0916	1.1212	1.3824	DETECTED	1171.03256	1.28E+03	2.20E+04	1.2114	1.1563	1.65E+01
1617	3.57E-02	1.2048	1263.86922	1263.90471		1.1913	1.2469	1263.88733	1.00E+03	1.82E+03	1.00E+00	0.125	1	0	1	0	0	0	0																								UNKNOWN
1618	2.44E-01	1.2051	128.0671	128.07181		1.1083	1.497	128.06857	1.05E+03	7.91E+03	4.86E+00	0.5	4	5	0.88	1.08	0.00014	0.3358	0																	1.75E-01	1.1218	128.0671	128.07181	0.0451	1.1157	1.2435	DETECTED	128.06855	1.13E+03	5.39E+03	10.515	5.7575	3.40E+00
1619	2.50E-01	1.2051	738.86808	738.89499	1	1.1344	1.2956	738.88354	1.10E+03	3.79E+03	2.93E+00	0.375	3	0	0.785	3.61	0.00267	0.0025	0																	2.08E-01	1.2036	738.8749	738.89448	0.0925	1.149	1.2546	DETECTED	738.88462	1.68E+03	3.29E+03	1.1106	1.0553	2.79E+00
1620	1.05E-01	1.2055	129.10148	129.10494		1.1702	1.2813	129.10288	1.13E+03	2.66E+03	1.49E+00	0.125	1	0	1	0	0	0	0																								UNKNOWN
1622	4.21E-02	1.2055	604.78054	604.79079		1.1783	1.2117	604.78157	1.17E+03	2.19E+03	2.10E+00	0.125	1	0	1	0	0	0	0																								UNKNOWN
1623	4.32E-01	1.2055	654.88524	654.89381	1	1.1157	1.2435	654.88845	1.33E+03	6.04E+03	5.22E+00	0.125	1	0	1	0	0	0	0																	4.32E-01	1.2055	654.88524	654.89381	0.1211	1.1157	1.2435	DETECTED	654.88845	1.33E+03	6.04E+03	0.4375	0.7187	5.22E+00
1624	1.66E-01	1.2055	733.90629	733.92623		1.1712	1.2379	733.91565	2.21E+03	4.02E+03	3.46E+00	0.125	1	0	1	0	0	0	0																	1.66E-01	1.2055	733.90629	733.92623	0.0599	1.1712	1.2379	DETECTED	733.91565	2.21E+03	4.02E+03	1	1	3.46E+00
1625	1.06E-01	1.2055	1073.89541	1073.93109	1	1.198	1.2924	1073.91283	1.25E+03	3.05E+03	2.01E+00	0.125	1	0	1	0	0	0	0																								UNKNOWN
1626	1.47E-01	1.2058	909.92473	909.95348	1	1.1694	1.2528	909.9389	1.59E+03	3.72E+03	3.09E+00	0.25	2	0	0.947	0.65	0.00059	0.0146	0																								UNKNOWN
1628	5.39E-02	1.2062	831.47622	831.49874		1.2011	1.2456	831.49024	1.20E+03	2.15E+03	1.94E+00	0.125	1	0	1	0	0	0	0																								UNKNOWN
1629	2.84E-01	1.2062	844.90623	844.92488		1.1956	1.2678	844.91868	2.57E+03	4.29E+03	5.30E+00	0.125	1	0	1	0	0	0	0																								UNKNOWN
1630	1.56E-01	1.2062	975.89908	975.92093	1	1.1783	1.2784	975.91145	1.19E+03	3.52E+03	2.78E+00	0.125	1	0	1	0	0	0	0																								UNKNOWN
1631	4.70E-02	1.2062	1083.84143	1083.87073	1	1.1845	1.2289	1083.85952	1.13E+03	2.48E+03	1.96E+00	0.125	1	0	1	0	0	0	0																								UNKNOWN
1632	1.12E-01	1.2062	1119.86928	1119.90558	1	1.1394	1.2506	1119.88589	1.02E+03	1.85E+03	1.43E+00	0.125	1	0	1	0	0	0	0																								UNKNOWN
1633	2.32E-01	1.2066	710.82142	710.84441		1.149	1.2546	710.83164	1.12E+03	3.20E+03	3.41E+00	0.5	4	0	0.919	1.71	0.00122	0.0195	0																	2.32E-01	1.2138	710.82178	710.83762	0.0587	1.149	1.2546	DETECTED	710.83107	1.12E+03	3.20E+03	0.5832	0.7916	3.41E+00
1634	5.87E-02	1.2069	869.44005	869.45646	1	1.2043	1.2487	869.45164	1.27E+03	2.70E+03	2.56E+00	0.125	1	0	1	0	0	0	0																								UNKNOWN
1635	1.37E-01	1.2071	651.90942	651.93814	1	1.1413	1.2358	651.92375	1.01E+03	3.01E+03	2.50E+00	0.25	2	0	0.725	3.59	0.00234	0.0205	0																								UNKNOWN
1636	3.44E-02	1.2076	833.86694	833.89068	1	1.1895	1.2284	833.87433	1.09E+03	1.77E+03	1.36E+00	0.125	1	0	1	0	0	0	0																								UNKNOWN
1637	1.85E-01	1.2076	961.9584	961.99133	1	1.2005	1.2839	961.97336	1.76E+03	4.18E+03	3.32E+00	0.25	2	0	0.84	2.07	0.00199	0.0181	0																								UNKNOWN
1638	1.40E+00	1.2079	732.87057	732.88947	1	1.1323	1.3824	732.87998	2.26E+03	8.48E+03	7.34E+00	0.125	1	0	1	0	0	0	0																	1.40E+00	1.2079	732.87057	732.88947	0.23	1.1323	1.3824	DETECTED	732.87998	2.26E+03	8.48E+03	1.8127	1.4064	7.34E+00
1639	1.12E-01	1.2079	837.92449	837.94668	1	1.2046	1.2602	837.94083	2.23E+03	3.47E+03	2.89E+00	0.125	1	0	1	0	0	0	0																	1.12E-01	1.2079	837.92449	837.94668	0.0666	1.2046	1.2602	DETECTED	837.94083	2.23E+03	3.47E+03	2.335	1.6675	2.89E+00
1640	7.31E-02	1.2079	1131.89206	1131.92191		1.1935	1.2602	1131.90372	1.10E+03	2.38E+03	1.80E+00	0.125	1	0	1	0	0	0	0																	7.31E-02	1.2079	1131.89206	1131.92191	0.055	1.1935	1.2602	DETECTED	1131.90372	1.10E+03	2.38E+03	1.4007	1.2004	1.80E+00
1642	1.15E+00	1.2083	342.92551	342.9352	1	1.1178	1.537	342.93143	1.04E+03	1.42E+04	6.70E+00	1	8	1	0.978	0.7	0.00024	0	0																	9.95E-01	1.2083	342.92551	342.9352	0.1383	1.1268	1.5047	DETECTED	342.93147	1.04E+03	1.21E+04	3.261	1.3624	6.39E+00
1643	1.94E-01	1.2083	802.50543	802.52412		1.1895	1.3006	802.51923	1.20E+03	3.99E+03	3.14E+00	0.125	1	0	1	0	0	0	0																								UNKNOWN
1644	5.03E-02	1.2083	1062.89284	1062.91792		1.2061	1.245	1062.90576	1.62E+03	2.53E+03	1.96E+00	0.125	1	0	1	0	0	0	0																								UNKNOWN
1645	9.40E-02	1.2083	1139.89601	1139.92503	1	1.195	1.2617	1139.91294	1.33E+03	2.57E+03	1.97E+00	0.125	1	0	1	0	0	0	0																								UNKNOWN
1646	9.64E-02	1.2094	716.47934	716.49671		1.2035	1.2806	716.48412	1.06E+03	2.79E+03	2.69E+00	0.25	2	0	0.805	2.57	0.00184	0.0112	0																								UNKNOWN
1647	1.77E-01	1.2097	216.95619	216.96259		1.1678	1.3123	216.95953	1.06E+03	3.45E+03	2.02E+00	0.625	5	0	0.802	3.27	0.00071	0.0592	0																	7.37E-02	1.2229	216.95619	216.96164	0.0648	1.1768	1.2491	DETECTED	216.95983	1.31E+03	2.51E+03	0.1818	0.5909	1.53E+00
1648	1.35E-01	1.2097	967.90034	967.92173	1	1.1435	1.2379	967.91194	1.31E+03	2.73E+03	2.13E+00	0.125	1	0	1	0	0	0	0																	1.35E-01	1.2097	967.90034	967.92173	0.0478	1.1435	1.2379	DETECTED	967.91194	1.31E+03	2.73E+03	0.4169	0.7084	2.13E+00
1649	8.13E-01	1.2098	835.93189	835.95665	1	1.1246	1.3321	835.94644	1.38E+03	7.41E+03	7.23E+00	0.625	5	0	0.747	6.45	0.00539	0.0201	0																	6.27E-01	1.2079	835.93574	835.95382	0.1336	1.1435	1.3102	DETECTED	835.94525	2.64E+03	7.41E+03	1.1431	1.0716	5.91E+00
1650	2.90E-01	1.2099	893.89109	893.91681	1	1.1257	1.2813	893.90433	1.24E+03	3.77E+03	2.65E+00	0.25	2	0	0.966	0.42	0.00038	0.0102	0																								UNKNOWN
1651	9.35E-02	1.2101	622.9487	622.96629	1	1.1487	1.2265	622.95489	1.11E+03	2.63E+03	2.20E+00	0.125	1	0	1	0	0	0	0																								UNKNOWN
1652	1.54E-01	1.2102	253.02367	253.02844		1.1598	1.3123	253.02604	1.01E+03	3.36E+03	1.78E+00	0.25	2	0	0.89	1.44	0.00037	0.0066	0																								UNKNOWN
1653	3.40E-01	1.2101	1138.8935	1138.9307	1	1.1394	1.298	1138.9141	1.03E+03	5.36E+03	3.81E+00	0.5	4	0	0.696	6.18	0.00704	0.0226	0																								UNKNOWN
1654	1.33E-01	1.2101	1073.89946	1073.93543	1	1.1932	1.2988	1073.92038	1.21E+03	2.76E+03	2.03E+00	0.125	1	0	1	0	0	0	0																								UNKNOWN
1655	4.05E-02	1.2101	1077.88744	1077.90949		1.2043	1.2432	1077.89783	1.08E+03	2.21E+03	1.63E+00	0.125	1	0	1	0	0	0	0																								UNKNOWN
1657	9.08E-01	1.2105	892.89779	892.93237	1	1.1289	1.321	892.91368	1.07E+03	1.02E+04	9.07E+00	0.625	5	0	0.84	2.73	0.00244	0.0226	0																								UNKNOWN
1658	4.86E-01	1.2106	726.92908	726.95506	1	1.1246	1.3845	726.94441	1.06E+03	4.67E+03	4.16E+00	1	8	0	0.906	2.06	0.0015	0.1594	0																	3.97E-01	1.145	726.93702	726.9517	0.0874	1.1323	1.2991	DETECTED	726.94475	1.67E+03	4.01E+03	9.004	5.002	3.59E+00
1660	6.62E-01	1.2109	974.89457	974.93035	1	1.1358	1.3491	974.91477	1.11E+03	8.79E+03	6.76E+00	0.875	7	0	0.798	3.94	0.00384	0.0167	0																	6.62E-01	1.2138	974.8971	974.92729	0.1343	1.1379	1.3491	DETECTED	974.91648	1.52E+03	7.24E+03	1.7141	1.357	5.63E+00
1662	9.07E-01	1.2113	810.89886	810.93187	1	1.1246	1.3314	810.91293	1.15E+03	1.10E+04	8.49E+00	0.5	4	0	0.815	3.8	0.00309	0.0104	0																								UNKNOWN
1663	3.47E-01	1.2114	746.98531	747.00621	1	1.1212	1.3713	746.99917	1.14E+03	2.45E+03	1.97E+00	0.125	1	0	1	0	0	0	0																	3.47E-01	1.2114	746.98531	747.00621	0.1625	1.1212	1.3713	DETECTED	746.99917	1.14E+03	2.45E+03	1.3684	1.1842	1.97E+00
1664	3.34E-01	1.2114	769.95145	769.96408		1.2102	1.2991	769.95745	3.39E+03	5.91E+03	4.98E+00	0.125	1	3	1	0	0	0	0																	3.34E-01	1.2114	769.95145	769.96408	0.1041	1.2102	1.2991	DETECTED	769.95745	3.39E+03	5.91E+03	4.3307	2.6653	4.98E+00
1665	2.39E-01	1.2114	815.90962	815.93236	1	1.1435	1.2602	815.91714	1.62E+03	3.99E+03	2.99E+00	0.125	1	0	1	0	0	0	0																	2.39E-01	1.2114	815.90962	815.93236	0.1048	1.1435	1.2602	DETECTED	815.91714	1.62E+03	3.99E+03	0.4	0.7	2.99E+00
1666	7.97E-02	1.2114	831.98813	832.0018	1	1.2046	1.2491	831.99361	1.70E+03	4.00E+03	2.96E+00	0.125	1	0	1	0	0	0	0																	7.97E-02	1.2114	831.98813	832.0018	0.0321	1.2046	1.2491	DETECTED	831.99361	1.70E+03	4.00E+03	1	1	2.96E+00
1667	1.03E-01	1.2114	1035.9672	1036.00706	1	1.199	1.2602	1035.98293	1.75E+03	3.29E+03	2.52E+00	0.125	1	0	1	0	0	0	0																	1.03E-01	1.2114	1035.9672	1036.00706	0.0503	1.199	1.2602	DETECTED	1035.98293	1.75E+03	3.29E+03	1.2004	1.1002	2.52E+00
1668	1.24E-01	1.2114	1085.91934	1085.95898	1	1.2102	1.2935	1085.94236	1.55E+03	3.11E+03	2.37E+00	0.125	1	0	1	0	0	0	0																	1.24E-01	1.2114	1085.91934	1085.95898	0.0457	1.2102	1.2935	DETECTED	1085.94236	1.55E+03	3.11E+03	3.997	2.4985	2.37E+00
1669	3.60E-02	1.2114	1118.98878	1119.01376		1.199	1.2379	1119.003	1.12E+03	2.22E+03	1.68E+00	0.125	1	0	1	0	0	0	0																	3.60E-02	1.2114	1118.98878	1119.01376	0.0171	1.199	1.2379	DETECTED	1119.003	1.12E+03	2.22E+03	0.4001	0.7001	1.68E+00
1670	4.21E-02	1.2114	1151.89531	1151.92253	1	1.2046	1.2435	1151.91265	1.23E+03	2.29E+03	1.73E+00	0.125	1	0	1	0	0	0	0																	4.21E-02	1.2114	1151.89531	1151.92253	0.0299	1.2046	1.2435	DETECTED	1151.91265	1.23E+03	2.29E+03	0.7496	0.8748	1.73E+00
1671	4.80E+01	1.2124	679.00846	679.01742	1	1.0894	1.6037	679.01543	1.05E+03	3.09E+05	2.75E+02	1	8	0	0.975	0.6	0.00041	0	0																	4.80E+01	1.2124	679.01195	679.01742	0.1905	1.0934	1.5881	DETECTED	679.01563	1.09E+03	3.08E+05	1.4987	1.4098	2.75E+02
1672	3.43E+01	1.2124	761.01283	761.02271	1	1.095	1.5759	761.01839	1.01E+03	2.27E+05	2.02E+02	1	8	0	0.972	0.61	0.00046	0	0																	3.43E+01	1.2124	761.01438	761.02088	0.1785	1.099	1.5659	DETECTED	761.01859	1.35E+03	2.27E+05	1.404	1.4532	2.02E+02
1673	4.95E-01	1.2127	1056.89904	1056.92987	1	1.1357	1.3024	1056.91575	1.20E+03	6.96E+03	5.18E+00	0.75	6	0	0.814	3.78	0.004	0.0118	0																								UNKNOWN
1674	7.70E-01	1.2128	814.88069	814.90031	1	1.1344	1.329	814.88919	2.19E+03	6.69E+03	5.56E+00	0.125	1	0	1	0	0	0	0																								UNKNOWN
1675	4.49E-01	1.2128	839.91422	839.94614	1	1.1956	1.3401	839.93081	1.84E+03	4.47E+03	4.78E+00	0.125	1	0	1	0	0	0	0																								UNKNOWN
1676	5.84E-01	1.2128	753.93291	753.95691	1	1.1361	1.329	753.94516	1.49E+03	7.39E+03	5.76E+00	0.5	4	0	0.876	2.51	0.00189	0.0094	0																	5.84E-01	1.2079	753.93623	753.95691	0.1106	1.1601	1.3269	DETECTED	753.94478	1.49E+03	7.28E+03	1.7274	1.3637	5.76E+00
1677	1.98E-01	1.2128	872.48414	872.51078		1.132	1.2599	872.49951	1.03E+03	2.71E+03	2.53E+00	0.125	1	0	1	0	0	0	0																								UNKNOWN
1678	1.39E-01	1.2128	1049.88704	1049.92098		1.1487	1.271	1049.90339	1.16E+03	2.45E+03	1.82E+00	0.125	1	0	1	0	0	0	0																								UNKNOWN
1679	2.91E-01	1.2128	1164.86152	1164.88072		1.1845	1.3345	1164.87241	1.66E+03	3.76E+03	2.92E+00	0.125	1	0	1	0	0	0	0																								UNKNOWN
1680	9.70E-02	1.2129	1107.87942	1107.91966	1	1.2067	1.2901	1107.90159	1.29E+03	2.30E+03	1.81E+00	0.125	1	0	1	0	0	0	0																								UNKNOWN
1681	8.95E-02	1.213	815.43096	815.46035		1.1876	1.2654	815.44338	1.01E+03	2.86E+03	2.22E+00	0.25	2	0	0.879	1.61	0.00131	0.0004	0																								UNKNOWN
1682	8.57E-01	1.213	1000.84988	1000.87932	1	1.1524	1.4155	1000.86639	2.22E+03	7.88E+03	5.97E+00	0.875	7	0	0.894	1.85	0.00185	0.0351	0																	7.73E-01	1.2079	1000.85498	1000.87519	0.1683	1.1712	1.3658	DETECTED	1000.86752	2.97E+03	7.26E+03	2.889	1.9445	5.61E+00
1683	1.38E+00	1.2131	424.92889	424.93802	1	1.1122	1.5481	424.93516	1.01E+03	3.16E+04	8.98E+00	1	8	0	0.954	1.44	0.00061	0	0																	1.19E+00	1.2131	424.93051	424.93658	0.1479	1.1212	1.527	DETECTED	424.93511	1.06E+03	2.27E+04	2.981	2.2387	7.23E+00
1684	5.74E-01	1.2131	621.95601	621.97834	1	1.1622	1.4512	621.96916	1.08E+03	4.24E+03	3.85E+00	0.25	2	0	0.708	3.8	0.00236	0.0292	0																								UNKNOWN
1685	1.41E-01	1.2132	555.96302	555.9737		1.1972	1.3028	555.96836	1.39E+03	3.54E+03	2.29E+00	0.125	1	1	1	0	0	0	0																								UNKNOWN
1686	1.33E+01	1.2131	925.01547	925.02753	1	1.1011	1.5481	925.02417	1.00E+03	1.16E+05	9.20E+01	1	8	0	0.973	0.6	0.00055	0	0																	1.33E+01	1.2131	925.016	925.0271	0.1155	1.1101	1.5325	DETECTED	925.02435	1.36E+03	1.16E+05	1.302	1.2507	9.20E+01
1687	8.16E-02	1.2132	962.47824	962.49512		1.2028	1.2695	962.48916	1.42E+03	2.36E+03	1.74E+00	0.125	1	0	1	0	0	0	0																								UNKNOWN
1688	1.10E-01	1.2132	970.94344	970.9552	1	1.2139	1.2695	970.95039	2.30E+03	3.91E+03	2.87E+00	0.125	1	2	1	0	0	0	0																								UNKNOWN
1689	3.51E-02	1.2132	992.99388	993.00453	1	1.2139	1.2528	992.99935	1.02E+03	1.80E+03	1.31E+00	0.125	1	0	1	0	0	0	0																								UNKNOWN
1690	1.64E-01	1.2132	1060.8992	1060.93415	1	1.1917	1.2861	1060.91509	1.87E+03	3.57E+03	2.58E+00	0.125	1	0	1	0	0	0	0																								UNKNOWN
1691	4.30E-02	1.2132	1386.86629	1386.91277	1	1.2028	1.2528	1386.88915	1.02E+03	1.94E+03	1.37E+00	0.125	1	0	1	0	0	0	0																								UNKNOWN
1692	1.40E+00	1.2133	754.92933	754.95383	1	1.1178	1.4229	754.94365	1.00E+03	1.27E+04	1.04E+01	0.75	6	0	0.878	2.39	0.0018	0.0205	0																								UNKNOWN
1693	6.88E-02	1.2135	737.45925	737.47072	1	1.195	1.2395	737.46619	1.40E+03	2.89E+03	2.52E+00	0.125	1	0	1	0	0	0	0																								UNKNOWN
1694	1.29E-01	1.2135	729.44896	729.46588		1.2083	1.2991	729.45879	1.05E+03	2.50E+03	2.11E+00	0.25	2	0	0.929	0.9	0.00066	0.0111	0																	1.29E-01	1.2079	729.45242	729.4631	0.0783	1.2102	1.2991	DETECTED	729.45912	1.10E+03	2.37E+03	7	4	2.08E+00
1695	1.27E-01	1.2135	1123.92378	1123.94141	1	1.1845	1.2623	1123.92959	1.56E+03	2.86E+03	2.24E+00	0.125	1	0	1	0	0	0	0																								UNKNOWN
1696	1.45E-01	1.2135	1196.86835	1196.9001	1	1.1845	1.2956	1196.88454	1.24E+03	2.61E+03	2.01E+00	0.125	1	0	1	0	0	0	0																								UNKNOWN
1697	2.54E-02	1.2138	154.08271	154.08813		1.2046	1.2435	154.08454	1.00E+03	1.82E+03	1.14E+00	0.125	1	0	1	0	0	0	0																	2.54E-02	1.2138	154.08271	154.08813	0.0233	1.2046	1.2435	DETECTED	154.08454	1.00E+03	1.82E+03	2.4992	1.7496	1.14E+00
1698	5.33E-01	1.2138	426.9242	426.93645	1	1.1233	1.5044	426.93222	1.00E+03	1.33E+04	3.63E+00	1	8	0	0.939	2.35	0.001	0	0																	4.73E-01	1.2138	426.9242	426.93439	0.1411	1.1323	1.438	DETECTED	426.93219	1.13E+03	1.02E+04	2.62	1.8334	3.10E+00
1699	2.79E+01	1.2138	843.01595	843.02423	1	1.1005	1.5592	843.02137	1.01E+03	1.87E+05	1.87E+02	1	8	0	0.976	0.54	0.00045	0	0																	2.64E+01	1.2138	843.01762	843.02423	0.1226	1.1046	1.5492	DETECTED	843.02157	1.29E+03	1.87E+05	1.424	1.5712	1.76E+02
1700	2.94E-01	1.2138	844.91128	844.93365	1	1.1879	1.288	844.92292	1.98E+03	4.10E+03	4.10E+00	0.125	1	0	1	0	0	0	0																	2.94E-01	1.2138	844.91128	844.93365	0.2571	1.1879	1.288	DETECTED	844.92292	1.98E+03	4.10E+03	2.6005	1.8002	4.10E+00
1701	1.27E-01	1.2138	861.97621	861.99614	1	1.1935	1.2824	861.98831	1.02E+03	2.19E+03	2.00E+00	0.125	1	0	1	0	0	0	0																	1.27E-01	1.2138	861.97621	861.99614	0.077	1.1935	1.2824	DETECTED	861.98831	1.02E+03	2.19E+03	2.9992	1.9996	2.00E+00
1702	6.71E-01	1.2139	703.94758	703.97556	1	1.1358	1.3425	703.96053	1.08E+03	6.70E+03	6.67E+00	0.875	7	0	0.807	4.67	0.00329	0.0347	0																	6.71E-01	1.2079	703.95094	703.97377	0.067	1.149	1.338	DETECTED	703.96044	2.08E+03	6.70E+03	1.6155	1.3077	6.67E+00
1703	4.36E-01	1.2142	999.93484	999.97085	1	1.1283	1.3046	999.95079	1.04E+03	6.56E+03	4.56E+00	1	8	0	0.796	4.84	0.00484	0.082	0																	3.40E-01	1.2079	999.9359	999.96149	0.0916	1.1824	1.3046	DETECTED	999.95247	2.05E+03	5.60E+03	2.1431	1.5716	4.33E+00
1704	9.82E-01	1.2143	918.85054	918.87358	1	1.1639	1.4451	918.86375	1.83E+03	8.69E+03	6.96E+00	0.5	4	0	0.883	2.03	0.00186	0.0104	0																	9.82E-01	1.2114	918.85054	918.87081	0.1585	1.1657	1.4047	DETECTED	918.86451	2.56E+03	8.69E+03	2.9092	1.9546	6.96E+00
1705	1.51E-01	1.2144	1057.89261	1057.92741	1	1.1824	1.2969	1057.90983	1.09E+03	3.41E+03	2.41E+00	0.625	5	0	0.928	1.1	0.00117	0.065	0																	1.51E-01	1.2079	1057.89439	1057.92384	0.0815	1.1824	1.2824	DETECTED	1057.91038	1.40E+03	3.00E+03	1.5716	1.2858	2.29E+00
1706	1.09E+00	1.2148	350.91504	350.92214	1	1.1101	1.5714	350.91862	1.00E+03	8.00E+03	4.16E+00	1	8	0	0.946	1.07	0.00038	0.0884	0																	1.09E+00	1.2229	350.91504	350.92022	0.3669	1.1101	1.5714	DETECTED	350.91844	1.01E+03	8.00E+03	2.8	1.8043	4.16E+00
1707	2.06E-01	1.2148	656.87622	656.89134	1	1.1302	1.348	656.88367	1.06E+03	3.66E+03	3.17E+00	0.625	5	0	0.865	3.11	0.00204	0.1441	0																	2.06E-01	1.1835	656.87922	656.88924	0.0833	1.1323	1.2546	DETECTED	656.8835	1.12E+03	3.66E+03	1.4445	1.2223	3.17E+00
1708	7.77E-01	1.2149	1082.85234	1082.87862	1	1.1543	1.4322	1082.86913	1.17E+03	6.63E+03	5.04E+00	0.25	2	0	0.907	1.19	0.00129	0.016	0																	6.83E-01	1.2228	1082.85234	1082.87653	0.1718	1.1824	1.3936	DETECTED	1082.86977	1.85E+03	6.63E+03	3.2226	2.1113	5.04E+00
1709	1.48E-01	1.2149	1019.91937	1019.95162	1	1.2005	1.2973	1019.93017	1.51E+03	3.25E+03	2.55E+00	0.25	2	0	0.811	2.51	0.00257	0.0035	0																								UNKNOWN
1710	2.95E-01	1.215	762.9029	762.926	1	1.1424	1.2813	762.91557	1.86E+03	3.84E+03	2.99E+00	0.125	1	0	1	0	0	0	0																								UNKNOWN
1711	5.44E-02	1.215	827.45253	827.4695		1.1869	1.248	827.46364	1.08E+03	2.81E+03	1.69E+00	0.125	1	1	1	0	0	0	0																								UNKNOWN
1713	1.18E+00	1.215	836.93162	836.95439	1	1.1246	1.3784	836.94706	1.17E+03	1.20E+04	1.03E+01	0.5	4	0	0.649	5.27	0.00441	0.0104	0																								UNKNOWN
1714	7.28E-02	1.2153	181.03593	181.03898		1.1733	1.3154	181.03733	1.04E+03	2.13E+03	1.19E+00	0.375	3	0	0.944	0.83	0.00015	0.0344	0																								UNKNOWN
1715	7.14E-02	1.2155	1225.89514	1225.93528	1	1.198	1.2813	1225.91444	1.08E+03	2.23E+03	1.60E+00	0.25	2	0	0.937	0.77	0.00094	0.0201	0																								UNKNOWN
1716	1.20E-01	1.2157	704.44071	704.46289	1	1.1932	1.2821	704.45175	1.05E+03	2.47E+03	2.31E+00	0.25	2	0	0.939	0.8	0.00056	0.0059	0																								UNKNOWN
1717	6.13E-02	1.2159	954.47432	954.50803		1.2024	1.258	954.49506	1.03E+03	1.99E+03	1.69E+00	0.125	1	0	1	0	0	0	0																								UNKNOWN
1718	8.85E-02	1.1488	987.90895	987.92878	1	1.1302	1.1917	987.91673	1.24E+03	3.47E+03	2.73E+00	0.125	1	4	1	0	0	0	0																								UNKNOWN
1720	1.73E-01	1.2166	908.92874	908.96112	1	1.2117	1.2839	908.94158	2.23E+03	4.16E+03	3.40E+00	0.125	1	0	1	0	0	0	0																								UNKNOWN
1721	9.41E-02	1.2166	969.96491	969.97985		1.2172	1.2728	969.97505	1.70E+03	3.06E+03	2.42E+00	0.125	1	0	1	0	0	0	0																								UNKNOWN
1722	6.39E-02	1.2166	988.90025	988.91711	2	1.2172	1.2728	988.90907	1.27E+03	2.28E+03	1.80E+00	0.125	1	4	1	0	0	0	0																								UNKNOWN
1723	6.92E-02	1.2166	1003.48542	1003.50236		1.2005	1.2617	1003.49399	1.02E+03	2.36E+03	1.85E+00	0.125	1	0	1	0	0	0	0																								UNKNOWN
1724	5.94E-02	1.2166	1176.91436	1176.95541	1	1.2172	1.2672	1176.93463	1.34E+03	2.77E+03	2.13E+00	0.125	1	0	1	0	0	0	0																								UNKNOWN
1725	9.69E-01	1.2167	918.93655	918.95928	1	1.1416	1.3925	918.95052	1.04E+03	1.04E+04	8.42E+00	0.75	6	0	0.887	2.93	0.00269	0.0232	0																	8.77E-01	1.2114	918.93986	918.95457	0.1534	1.1657	1.3713	DETECTED	918.95049	1.26E+03	1.03E+04	2.5777	1.6818	8.24E+00
1726	6.74E-02	1.1642	613.3318	613.34544		1.1098	1.2178	613.33988	1.02E+03	3.11E+03	2.94E+00	0.125	1	4	1	0	0	0	0																	4.21E-02	1.1968	613.3341	613.34282	0.0252	1.1768	1.2157	DETECTED	613.33906	1.09E+03	1.98E+03	1.334	1.167	1.83E+00
1727	1.19E-01	1.2173	679.91574	679.93558	1	1.1691	1.2636	679.92592	1.39E+03	2.72E+03	1.82E+00	0.125	1	0	1	0	0	0	0																								UNKNOWN
1728	8.80E-02	1.2173	845.90081	845.93058	1	1.1968	1.2413	845.91686	1.17E+03	2.66E+03	3.43E+00	0.125	1	0	1	0	0	0	0																								UNKNOWN
1729	1.02E+00	1.2176	268.91356	268.91792		1.108	1.5637	268.91553	1.02E+03	7.07E+03	4.14E+00	1	8	0	0.946	1.13	0.0003	0.1663	0																	1.02E+00	1.2228	268.91382	268.91714	0.159	1.1101	1.5436	DETECTED	268.91543	1.27E+03	7.07E+03	2.4446	1.7728	4.14E+00
1730	2.80E-02	1.2175	1283.85898	1283.88715	1	1.2005	1.2339	1283.87678	1.02E+03	1.86E+03	1.42E+00	0.125	1	0	1	0	0	0	0																								UNKNOWN
1731	8.70E-02	1.2178	1237.90789	1237.94098	1	1.199	1.2824	1237.92428	1.02E+03	2.08E+03	1.51E+00	0.25	2	0	0.779	2.92	0.00361	0.0101	0																	8.70E-02	1.2229	1237.90789	1237.94098	0.0694	1.199	1.2824	DETECTED	1237.92247	1.02E+03	2.01E+03	1.1427	1.0713	1.51E+00
1732	9.30E-02	1.218	1015.50543	1015.53861		1.2083	1.288	1015.51255	1.09E+03	2.62E+03	2.02E+00	0.25	2	0	0.693	4.06	0.00412	0.0097	0																	9.30E-02	1.2228	1015.50543	1015.53861	0.0703	1.2102	1.288	DETECTED	1015.51461	1.19E+03	2.62E+03	2.5	1.75	2.02E+00
1733	2.44E-01	1.2185	1270.89248	1270.9349	1	1.1746	1.3488	1270.9111	1.06E+03	3.65E+03	2.59E+00	0.375	3	0	0.864	2.57	0.00327	0.0125	0																								UNKNOWN
1734	2.63E+00	1.2186	752.93929	752.95473	1	1.1246	1.4914	752.94969	1.04E+03	2.90E+04	2.16E+01	1	8	2	0.911	2.26	0.0017	0.0341	0																	2.39E+00	1.2114	752.94498	752.95333	0.1038	1.1323	1.4158	DETECTED	752.95005	1.69E+03	2.63E+04	1.869	1.5489	2.06E+01
1736	2.01E-02	1.2187	262.97755	262.98386		1.2028	1.2361	262.98008	1.05E+03	1.71E+03	9.85E-01	0.125	1	2	1	0	0	0	0																								UNKNOWN
1737	1.90E-02	1.2187	344.97866	344.98441		1.2083	1.2417	344.98061	1.03E+03	1.65E+03	8.63E-01	0.125	1	0	1	0	0	0	0																								UNKNOWN
1738	9.10E-02	1.2187	942.46338	942.48116		1.2028	1.2806	942.4727	1.09E+03	2.18E+03	1.62E+00	0.125	1	0	1	0	0	0	0																								UNKNOWN
1739	2.65E-01	1.2187	975.88955	975.92081	1	1.1305	1.2973	975.90427	1.31E+03	3.33E+03	2.44E+00	0.125	1	0	1	0	0	0	0																								UNKNOWN
1740	1.21E+00	1.219	514.91889	514.93325	1	1.1212	1.5513	514.92559	1.02E+03	8.53E+03	5.46E+00	1	8	0	0.952	1.23	0.00063	0.0292	0																	1.08E+00	1.2228	514.92189	514.92863	0.2193	1.1212	1.5492	DETECTED	514.92576	1.02E+03	7.97E+03	2.7971	1.9251	4.91E+00
1741	2.27E-01	1.2191	593.92204	593.93264		1.1528	1.2639	593.92961	1.07E+03	4.23E+03	3.51E+00	0.125	1	0	1	0	0	0	0																								UNKNOWN
1742	2.98E-01	1.2191	891.99375	892.01267	2	1.1972	1.2973	892.00643	1.97E+03	6.77E+03	5.27E+00	0.125	1	3	1	0	0	0	0																								UNKNOWN
1743	1.12E-01	1.2191	1203.95713	1203.97912		1.2083	1.3028	1203.97066	1.07E+03	2.34E+03	1.66E+00	0.125	1	0	1	0	0	0	0																								UNKNOWN
1744	4.97E-02	1.2191	1219.98031	1220.02328		1.2083	1.2584	1219.99968	1.16E+03	2.08E+03	1.47E+00	0.125	1	0	1	0	0	0	0																								UNKNOWN
1745	3.10E-02	1.2191	1466.9095	1466.93697	1	1.225	1.2639	1466.92096	1.08E+03	1.89E+03	1.33E+00	0.125	1	0	1	0	0	0	0																								UNKNOWN
1746	3.33E-01	1.2192	797.95966	797.98857	1	1.1858	1.3191	797.97524	1.02E+03	7.41E+03	5.25E+00	0.5	4	0	0.762	5.13	0.0041	0.0299	0																								UNKNOWN
1747	1.52E-01	1.2192	1003.92641	1003.95989	1	1.2061	1.2895	1003.94776	1.66E+03	4.01E+03	2.92E+00	0.25	2	0	0.751	3.28	0.00329	0.0121	0																								UNKNOWN
1748	3.94E-01	1.2192	1254.01369	1254.04501	1	1.1228	1.3306	1254.03562	1.18E+03	4.95E+03	3.51E+00	0.25	2	0	0.94	0.76	0.00096	0.0121	0																								UNKNOWN
1749	3.25E+00	1.2194	506.93314	506.94303	1	1.1122	1.5425	506.9391	1.01E+03	3.11E+04	2.08E+01	1	8	0	0.924	2.25	0.00114	0	0																	2.71E+00	1.2194	506.93374	506.94147	0.1451	1.1268	1.527	DETECTED	506.93902	1.59E+03	2.59E+04	2.757	1.3695	1.77E+01
1750	1.50E+00	1.2194	590.92855	590.94971	1	1.1283	1.4488	590.93933	1.01E+03	1.32E+04	1.00E+01	1	8	0	0.932	2.25	0.00133	0	0																	1.30E+00	1.2194	590.93157	590.94971	0.141	1.1435	1.4102	DETECTED	590.93919	1.27E+03	1.17E+04	2.1526	1.7144	9.80E+00
1751	7.32E-01	1.2194	1000.93359	1000.96746	1	1.1361	1.3703	1000.95304	1.09E+03	8.54E+03	6.71E+00	0.875	7	0	0.806	4.53	0.00454	0.0228	0																	6.29E-01	1.2229	1000.9385	1000.95826	0.1188	1.1712	1.3602	DETECTED	1000.95208	1.11E+03	7.64E+03	1.7779	1.4165	5.91E+00
1752	1.11E-01	1.2194	967.89265	967.91477	1	1.1861	1.2806	967.90515	1.04E+03	2.95E+03	2.17E+00	0.25	2	0	0.869	1.69	0.00163	0.0174	0																								UNKNOWN
1753	1.14E-01	1.2195	798.4743	798.49731		1.1917	1.2839	798.48633	1.00E+03	2.94E+03	2.34E+00	0.5	4	0	0.85	2.96	0.00236	0.0194	0																	1.06E-01	1.2228	798.48076	798.49172	0.0594	1.2046	1.2768	DETECTED	798.4859	1.00E+03	2.84E+03	1.6005	1.3002	2.22E+00
1754	1.31E-01	1.2197	909.45018	909.48119	1	1.1768	1.2895	909.46202	1.01E+03	2.46E+03	2.01E+00	0.25	2	0	0.861	1.83	0.00166	0.0063	0																	1.31E-01	1.2229	909.45018	909.48119	0.0864	1.1768	1.288	DETECTED	909.46285	1.05E+03	2.30E+03	0.8182	0.9091	1.86E+00
1755	2.03E-01	1.2198	805.95598	805.97574	2	1.1972	1.3099	805.96877	1.12E+03	4.79E+03	3.58E+00	0.75	6	0	0.75	5.32	0.00429	0.0483	0																	1.46E-01	1.2468	805.9615	805.97535	0.0446	1.2157	1.2824	DETECTED	805.97037	1.89E+03	4.61E+03	0.9995	0.9997	3.54E+00
1756	4.83E-01	1.2199	785.95629	785.9833	1	1.1802	1.3901	785.96826	1.35E+03	6.23E+03	4.63E+00	0.25	2	2	0.85	1.95	0.00153	0.0142	0																								UNKNOWN
1757	1.89E-01	1.22	933.93535	933.96642	1	1.2061	1.2973	933.95142	1.87E+03	4.37E+03	3.28E+00	0.375	3	0	0.729	4.77	0.00446	0.0497	0																								UNKNOWN
1758	9.62E-02	1.22	1245.92608	1245.97018	1	1.1969	1.271	1245.9497	1.19E+03	3.25E+03	2.32E+00	0.625	5	0	0.779	4.6	0.00573	0.04	0																	7.43E-02	1.2229	1245.94154	1245.96255	0.037	1.2157	1.2657	DETECTED	1245.95128	1.69E+03	3.01E+03	1.2496	1.1248	2.25E+00
1759	1.31E+00	1.2203	836.84788	836.86898	1	1.1543	1.5492	836.86079	1.05E+03	7.33E+03	6.61E+00	0.875	7	0	0.884	2.9	0.00243	0.0517	0																	1.31E+00	1.2079	836.84898	836.8667	0.2183	1.1657	1.5492	DETECTED	836.85922	1.05E+03	7.33E+03	5.8137	3.4507	5.96E+00
1760	6.75E-01	1.2205	671.93464	671.95505	1	1.1487	1.3456	671.94525	1.01E+03	7.17E+03	5.95E+00	0.5	4	0	0.868	2.81	0.00189	0.0214	0																	4.71E-01	1.2228	671.93752	671.95107	0.0676	1.1657	1.2991	DETECTED	671.94559	2.57E+03	6.76E+03	1.0002	1.0001	5.95E+00
1761	1.56E+00	1.2208	672.92897	672.95195	1	1.1302	1.421	672.94189	1.06E+03	1.45E+04	1.12E+01	1	8	0	0.886	3.86	0.0026	0	0																	1.40E+00	1.2208	672.93077	672.94618	0.1782	1.149	1.4158	DETECTED	672.94165	1.06E+03	1.13E+04	3.2359	2.2052	1.00E+01
1762	3.53E-01	1.2209	896.89251	896.91626	1	1.1802	1.2913	896.90422	2.65E+03	4.65E+03	4.27E+00	0.25	2	0	0.642	4.62	0.00414	0.0448	0																								UNKNOWN
1763	1.44E-01	1.2211	1269.97439	1270.01861	1	1.1435	1.3139	1269.99947	1.04E+03	3.41E+03	2.59E+00	0.625	5	0	0.821	4.21	0.00535	0.0874	0																	2.68E-02	1.1615	1269.98578	1270.0064	0.0198	1.1435	1.1768	DETECTED	1269.9962	1.04E+03	1.84E+03	0.5	0.75	1.37E+00
1764	1.89E-01	1.2215	723.95691	723.97643		1.198	1.2988	723.96591	1.31E+03	3.85E+03	3.14E+00	0.5	4	0	0.832	3.64	0.00264	0.0445	0																								UNKNOWN
1765	5.44E-01	1.2217	1082.93509	1082.97228	1	1.1543	1.371	1082.95415	1.04E+03	7.05E+03	5.07E+00	0.625	5	0	0.926	1.95	0.00211	0.0504	0																	4.04E-01	1.2228	1082.93509	1082.97228	0.0884	1.1824	1.3213	DETECTED	1082.95419	1.57E+03	6.43E+03	1.7781	1.389	4.89E+00
1766	3.77E-01	1.2217	891.98679	892.01763	2	1.1472	1.321	892.00271	1.02E+03	6.42E+03	5.30E+00	0.75	6	1	0.692	6.32	0.00564	0.0611	0																	3.22E-01	1.2229	891.9927	892.01489	0.0543	1.1712	1.2935	DETECTED	892.00559	1.16E+03	6.42E+03	1.3318	0.9165	5.30E+00
1767	4.14E-01	1.2219	851.94153	851.96274		1.199	1.3269	851.95595	1.17E+03	6.09E+03	6.16E+00	0.375	3	0	0.851	2.26	0.00192	0.0417	0																	4.14E-01	1.2454	851.94153	851.96274	0.0607	1.199	1.3269	DETECTED	851.95643	1.17E+03	6.09E+03	1.8875	1.4378	6.16E+00
1768	1.13E-01	1.222	1326.93406	1326.97431	1	1.1691	1.2914	1326.95515	1.04E+03	2.69E+03	2.00E+00	0.25	2	2	0.951	0.5	0.00066	0.0469	0																								UNKNOWN
1769	1.73E-01	1.2222	440.90125	440.91704	1	1.1635	1.3302	440.90884	1.44E+03	5.24E+03	1.71E+00	0.25	2	0	0.989	0.11	0.00005	0.0097	0																								UNKNOWN
1770	2.31E-02	1.2228	543.98638	543.99086		1.2102	1.2435	543.98968	1.06E+03	1.89E+03	1.13E+00	0.125	1	0	1	0	0	0	0																	2.31E-02	1.2228	543.98638	543.99086	0.0244	1.2102	1.2435	DETECTED	543.98968	1.06E+03	1.89E+03	0.5	0.75	1.13E+00
1771	4.02E-01	1.2228	637.99696	638.01377		1.1435	1.288	638.00526	1.38E+03	5.48E+03	4.74E+00	0.125	1	0	1	0	0	0	0																	4.02E-01	1.2228	637.99696	638.01377	0.1283	1.1435	1.288	DETECTED	638.00526	1.38E+03	5.48E+03	0.6251	0.8126	4.74E+00
1772	5.29E-02	1.2228	1065.46394	1065.48992		1.199	1.2491	1065.47692	1.03E+03	2.24E+03	1.71E+00	0.125	1	0	1	0	0	0	0																	5.29E-02	1.2228	1065.46394	1065.48992	0.0393	1.199	1.2491	DETECTED	1065.47692	1.03E+03	2.24E+03	0.5005	0.7502	1.71E+00
1773	4.51E-02	1.2228	1077.50518	1077.5266	1	1.199	1.2491	1077.51082	1.09E+03	2.00E+03	1.52E+00	0.125	1	0	1	0	0	0	0																	4.51E-02	1.2228	1077.50518	1077.5266	0.0534	1.199	1.2491	DETECTED	1077.51082	1.09E+03	2.00E+03	0.5005	0.7502	1.52E+00
1774	3.45E-02	1.2228	1118.48582	1118.522		1.2157	1.2546	1118.50599	1.01E+03	1.91E+03	1.44E+00	0.125	1	1	1	0	0	0	0																	3.45E-02	1.2228	1118.48582	1118.522	0.0241	1.2157	1.2546	DETECTED	1118.50599	1.01E+03	1.91E+03	1.334	1.167	1.44E+00
1775	6.43E-02	1.2229	653.93237	653.95249		1.2102	1.2602	653.94551	1.09E+03	2.88E+03	2.48E+00	0.125	1	0	1	0	0	0	0																	6.43E-02	1.2229	653.93237	653.95249	0.0239	1.2102	1.2602	DETECTED	653.94551	1.09E+03	2.88E+03	0.7998	0.8999	2.48E+00
1776	6.06E-02	1.2228	1384.90479	1384.93355	1	1.2157	1.2768	1384.92165	1.17E+03	1.93E+03	1.43E+00	0.125	1	0	1	0	0	0	0																	6.06E-02	1.2228	1384.90479	1384.93355	0.0915	1.2157	1.2768	DETECTED	1384.92165	1.17E+03	1.93E+03	2.668	1.834	1.43E+00
1777	5.48E-01	1.2229	839.92661	839.95036	1	1.199	1.3435	839.93575	2.94E+03	5.91E+03	5.14E+00	0.125	1	0	1	0	0	0	0																	5.48E-01	1.2229	839.92661	839.95036	0.1266	1.199	1.3435	DETECTED	839.93575	2.94E+03	5.91E+03	2.7147	1.8573	5.14E+00
1778	8.77E-02	1.2228	1433.00019	1433.03268		1.2102	1.288	1433.01519	1.14E+03	2.25E+03	1.66E+00	0.125	1	1	1	0	0	0	0																	8.77E-02	1.2228	1433.00019	1433.03268	0.0508	1.2102	1.288	DETECTED	1433.01519	1.14E+03	2.25E+03	2.5	1.75	1.66E+00
1779	1.09E-01	1.2229	981.98379	982.00524		1.2102	1.2713	981.99236	1.25E+03	3.54E+03	2.75E+00	0.125	1	0	1	0	0	0	0																	1.09E-01	1.2229	981.98379	982.00524	0.0588	1.2102	1.2713	DETECTED	981.99236	1.25E+03	3.54E+03	1.1996	1.0998	2.75E+00
1780	1.19E-01	1.2229	986.92802	986.95947		1.2046	1.2824	986.94229	1.37E+03	2.67E+03	2.07E+00	0.125	1	0	1	0	0	0	0																	1.19E-01	1.2229	986.92802	986.95947	0.0714	1.2046	1.2824	DETECTED	986.94229	1.37E+03	2.67E+03	1.3328	1.1664	2.07E+00
1781	1.04E-01	1.2229	991.92495	991.94911		1.1935	1.2546	991.93726	1.22E+03	3.48E+03	2.70E+00	0.125	1	0	1	0	0	0	0																	1.04E-01	1.2229	991.92495	991.94911	0.073	1.1935	1.2546	DETECTED	991.93726	1.22E+03	3.48E+03	0.3748	0.6874	2.70E+00
1782	7.69E-02	1.2229	1045.91771	1045.95487	1	1.2046	1.2713	1045.934	1.11E+03	2.14E+03	1.64E+00	0.125	1	0	1	0	0	0	0																	7.69E-02	1.2229	1045.91771	1045.95487	0.0663	1.2046	1.2713	DETECTED	1045.934	1.11E+03	2.14E+03	1	1	1.64E+00
1783	8.89E-02	1.2229	1069.89908	1069.93427	1	1.199	1.2657	1069.92029	1.26E+03	2.79E+03	2.13E+00	0.125	1	2	1	0	0	0	0																	8.89E-02	1.2229	1069.89908	1069.93427	0.0522	1.199	1.2657	DETECTED	1069.92029	1.26E+03	2.79E+03	0.7142	0.8571	2.13E+00
1784	3.18E-01	1.2235	1081.92957	1081.96536	1	1.1368	1.3136	1081.95055	1.43E+03	5.44E+03	4.00E+00	0.75	6	0	0.805	4.06	0.00439	0.0344	0																	2.31E-01	1.2228	1081.93573	1081.95705	0.0865	1.2046	1.3046	DETECTED	1081.94971	2.17E+03	4.85E+03	2.6005	1.8002	3.69E+00
1785	3.41E+00	1.2236	588.9341	588.94705	1	1.1178	1.537	588.94263	1.00E+03	3.18E+04	2.28E+01	1	8	0	0.917	2.62	0.00154	0	0																	2.92E+00	1.2236	588.93628	588.94555	0.1468	1.1268	1.5158	DETECTED	588.94275	1.18E+03	2.46E+04	3.1929	1.6431	2.03E+01
1786	8.87E-01	1.2236	1080.94225	1080.97312	1	1.1344	1.3814	1080.96032	1.00E+03	1.27E+04	9.15E+00	1	8	0	0.92	2.14	0.00232	0.0299	0																	8.47E-01	1.2228	1080.94326	1080.96577	0.1216	1.1435	1.3658	DETECTED	1080.96006	1.05E+03	1.05E+04	1.4665	1.25	7.97E+00
1787	8.47E-01	1.2238	719.99862	720.01852	2	1.1194	1.3139	720.01246	1.12E+03	8.03E+03	7.24E+00	0.375	3	0	0.902	1.69	0.00122	0.0326	0																	8.47E-01	1.2454	720.0035	720.01852	0.1148	1.1212	1.2991	DETECTED	720.01303	2.08E+03	7.61E+03	0.4546	0.7273	7.24E+00
1788	4.20E-01	1.2239	180.90123	180.90752		1.1379	1.4481	180.90442	1.00E+03	4.92E+03	2.78E+00	1	8	1	0.883	3.03	0.00055	0.0743	0																	4.14E-01	1.2583	180.90292	180.90698	0.1342	1.1379	1.3936	DETECTED	180.90443	1.05E+03	4.50E+03	0.9165	0.9583	2.78E+00
1789	5.29E-01	1.2248	867.95054	867.983	1	1.1691	1.3806	867.96756	1.04E+03	6.26E+03	5.54E+00	1	8	0	0.704	7.26	0.0063	0.0424	0																	5.29E-01	1.2229	867.95918	867.983	0.0889	1.1879	1.3713	DETECTED	867.96914	1.07E+03	6.26E+03	2.9856	1.8334	5.52E+00
1790	5.47E-01	1.2248	785.94758	785.97801	1	1.1413	1.3602	785.96331	1.01E+03	6.34E+03	5.07E+00	0.75	6	0	0.757	5.53	0.00434	0.0445	0																	5.47E-01	1.2228	785.95545	785.97801	0.0868	1.1712	1.3602	DETECTED	785.96478	1.76E+03	5.94E+03	2.0911	1.5455	4.77E+00
1791	4.57E-01	1.2249	621.95455	621.97529	1	1.145	1.3639	621.96407	1.16E+03	4.05E+03	3.54E+00	0.375	3	0	0.897	1.72	0.00107	0.0445	0																	3.89E-01	1.2228	621.95471	621.97529	0.1474	1.1768	1.338	DETECTED	621.96396	1.43E+03	3.81E+03	1.9004	1.4502	3.40E+00
1792	1.05E-01	1.2252	868.44975	868.47125	1	1.1972	1.2768	868.46004	1.02E+03	2.51E+03	2.21E+00	0.375	3	0	0.715	4.6	0.00399	0.0434	0																	1.05E-01	1.2468	868.45588	868.47125	0.0629	1.2046	1.2768	DETECTED	868.46245	1.26E+03	2.51E+03	0.6248	0.8124	2.21E+00
1793	1.71E-01	1.2253	990.92461	990.95451	1	1.2005	1.2839	990.93728	1.75E+03	3.84E+03	3.03E+00	0.125	1	0	1	0	0	0	0																								UNKNOWN
1794	1.47E-01	1.2253	1052.92509	1052.96603	1	1.195	1.295	1052.94514	1.08E+03	2.95E+03	2.29E+00	0.125	1	0	1	0	0	0	0																								UNKNOWN
1795	1.57E-01	1.2253	978.90261	978.92194	1	1.198	1.2758	978.91248	2.11E+03	4.88E+03	3.28E+00	0.125	1	0	1	0	0	0	0																								UNKNOWN
1796	9.31E-02	1.2253	1073.91115	1073.94317	1	1.2005	1.2728	1073.93016	1.26E+03	2.53E+03	1.96E+00	0.125	1	0	1	0	0	0	0																								UNKNOWN
1797	1.74E-01	1.2253	1220.89838	1220.93069	1	1.195	1.295	1220.91822	1.69E+03	3.26E+03	2.49E+00	0.125	1	0	1	0	0	0	0																								UNKNOWN
1798	1.90E+00	1.2256	678.92271	678.93904	1	1.1209	1.537	678.93215	1.02E+03	1.17E+04	1.04E+01	1	8	0	0.95	0.96	0.00065	0.0722	0																	1.90E+00	1.2079	678.92566	678.93806	0.1559	1.1323	1.5325	DETECTED	678.93217	1.29E+03	1.17E+04	3.5259	2.2501	1.04E+01
1799	1.35E+00	1.2256	508.92619	508.93999	1	1.1233	1.51	508.93586	1.03E+03	1.40E+04	9.09E+00	1	8	0	0.896	3.16	0.00161	0	0																	1.10E+00	1.2256	508.93079	508.93851	0.1379	1.1323	1.3991	DETECTED	508.93571	1.43E+03	1.19E+04	1.9694	1.4117	7.92E+00
1800	9.61E-02	1.2256	876.44307	876.45723	1	1.221	1.2988	876.45043	1.16E+03	2.44E+03	2.23E+00	0.125	1	0	1	0	0	0	0																								UNKNOWN
1801	1.85E+00	1.2257	596.92184	596.93457	1	1.1101	1.5481	596.92911	1.01E+03	9.59E+03	8.49E+00	1	8	0	0.951	1.14	0.00068	0.0358	0																	1.81E+00	1.2138	596.92402	596.93377	0.2095	1.1101	1.5325	DETECTED	596.92921	1.01E+03	9.59E+03	3.1098	1.9999	8.49E+00
1802	5.61E-01	1.2258	1162.9412	1162.97181	1	1.1413	1.3547	1162.9615	1.11E+03	7.88E+03	5.50E+00	1	8	0	0.872	3	0.00349	0.0459	0																	4.27E-01	1.2114	1162.95262	1162.96908	0.0838	1.2102	1.3547	DETECTED	1162.96295	1.11E+03	7.30E+03	7.5293	4.3312	5.50E+00
1803	1.45E+00	1.2258	814.87069	814.90174	1	1.1209	1.4766	814.88406	1.13E+03	8.08E+03	6.25E+00	0.25	2	0	0.965	0.27	0.00022	0.0594	0																								UNKNOWN
1805	3.38E+00	1.2263	670.9379	670.95048	1	1.1233	1.51	670.9463	1.01E+03	3.17E+04	2.57E+01	1	8	0	0.892	2.84	0.00191	0	0																	2.91E+00	1.2263	670.94093	670.94976	0.1079	1.1323	1.4547	DETECTED	670.94673	1.15E+03	2.57E+04	2.3242	1.8581	2.26E+01
1806	7.29E-02	1.2269	991.44729	991.47889		1.2035	1.2728	991.46494	1.06E+03	2.74E+03	2.13E+00	0.375	3	0	0.813	3.36	0.00333	0.0098	0																	5.25E-02	1.2228	991.45436	991.47061	0.0156	1.2046	1.2546	DETECTED	991.4646	1.06E+03	2.74E+03	0.8002	0.9001	2.13E+00
1807	3.07E-01	1.227	801.99702	802.01966	2	1.1635	1.2747	802.01099	2.11E+03	5.39E+03	4.30E+00	0.125	1	0	1	0	0	0	0																								UNKNOWN
1808	3.99E-01	1.2272	917.93644	917.9592	1	1.1691	1.3123	917.95114	1.67E+03	6.76E+03	5.47E+00	0.5	4	0	0.85	2.83	0.0026	0.0226	0																	3.91E-01	1.2228	917.94009	917.95754	0.0838	1.1879	1.2991	DETECTED	917.95066	3.13E+03	6.76E+03	1.5006	1.2503	5.41E+00
1809	1.53E-01	1.2272	769.49644	769.51129		1.2046	1.2935	769.50324	1.14E+03	3.25E+03	2.74E+00	0.25	2	0	0.68	4.24	0.00326	0.0087	0																	1.53E-01	1.2229	769.49644	769.51129	0.0736	1.2046	1.2935	DETECTED	769.50487	1.27E+03	3.25E+03	1.6662	1.3331	2.74E+00
1810	1.05E-01	1.2273	921.47366	921.49921		1.1913	1.271	921.48782	1.11E+03	2.93E+03	2.34E+00	0.375	3	0	0.908	1.28	0.00118	0.0372	0																								UNKNOWN
1811	8.06E-01	1.2275	112.89386	112.89902		1.145	1.4481	112.8956	1.01E+03	9.77E+03	5.49E+00	1	8	0	0.914	1.74	0.0002	0.0831	0																	5.78E-01	1.2879	112.89483	112.89902	0.1415	1.1546	1.3991	DETECTED	112.89572	1.18E+03	6.58E+03	0.7792	0.88	4.18E+00
1812	3.85E-01	1.2274	1014.91948	1014.95071	1	1.1876	1.3581	1014.93732	1.01E+03	6.09E+03	3.96E+00	0.5	4	0	0.89	2.27	0.0023	0.0257	0																								UNKNOWN
1813	1.62E-01	1.2277	440.90654	440.91714		1.1678	1.3234	440.91125	1.08E+03	4.51E+03	1.63E+00	0.125	1	0	1	0	0	0	0																								UNKNOWN
1814	2.40E-01	1.2277	629.96103	629.97292	1	1.2067	1.3345	629.96671	1.08E+03	3.31E+03	2.93E+00	0.125	1	2	1	0	0	0	0																								UNKNOWN
1815	2.04E-01	1.2277	715.96736	715.98767		1.2011	1.2623	715.97767	2.28E+03	5.46E+03	5.50E+00	0.125	1	1	1	0	0	0	0																								UNKNOWN
1816	4.22E-01	1.2277	768.92001	768.94478	1	1.1678	1.3401	768.93432	1.05E+03	6.78E+03	4.65E+00	0.125	1	2	1	0	0	0	0																								UNKNOWN
1817	2.82E+00	1.2277	834.94127	834.95839	1	1.1233	1.4259	834.95298	1.00E+03	2.60E+04	2.29E+01	1	8	0	0.918	2.77	0.00231	0	0																	2.11E+00	1.2277	834.94383	834.956	0.0848	1.1323	1.4214	DETECTED	834.95314	1.05E+03	2.52E+04	791.3206	1.4281	1.97E+01
1818	1.02E-01	1.2281	884.50371	884.5249		1.1968	1.2747	884.51509	1.02E+03	2.32E+03	2.21E+00	0.125	1	0	1	0	0	0	0																								UNKNOWN
1819	1.03E-01	1.2281	1061.89099	1061.92067		1.1968	1.2802	1061.90859	1.06E+03	2.07E+03	1.66E+00	0.125	1	0	1	0	0	0	0																								UNKNOWN
1820	5.35E-02	1.2281	1137.98004	1137.99673		1.2191	1.2691	1137.98582	1.10E+03	2.08E+03	1.64E+00	0.125	1	0	1	0	0	0	0																								UNKNOWN
1821	4.62E-02	1.2281	1266.89332	1266.91316		1.2247	1.2691	1266.90642	1.08E+03	2.22E+03	1.71E+00	0.125	1	0	1	0	0	0	0																								UNKNOWN
1822	3.69E-02	1.2281	1332.8636	1332.91403		1.208	1.2524	1332.89081	1.00E+03	1.51E+03	1.16E+00	0.125	1	0	1	0	0	0	0																								UNKNOWN
1823	1.62E+00	1.2282	760.92535	760.94204	1	1.1191	1.5425	760.93503	1.01E+03	1.12E+04	9.99E+00	1	8	1	0.926	1.78	0.00135	0.0285	0																	1.62E+00	1.2228	760.9301	760.94204	0.1658	1.149	1.527	DETECTED	760.93579	1.10E+03	1.12E+04	3.447	2.4399	9.99E+00
1824	1.40E-01	1.2285	820.86714	820.8904	1	1.1413	1.3456	820.88154	1.17E+03	3.77E+03	2.79E+00	0.5	4	0	0.767	4.27	0.00351	0.191	0																								UNKNOWN
1825	1.69E-01	1.2285	810.49569	810.5167		1.1987	1.3043	810.50716	1.04E+03	3.68E+03	2.86E+00	0.5	4	0	0.823	3.51	0.00285	0.0326	0																								UNKNOWN
1826	3.88E-01	1.2289	715.9599	715.98232	1	1.1813	1.3036	715.97438	2.33E+03	6.32E+03	6.03E+00	0.375	3	1	0.748	4.11	0.00295	0.0094	0																	3.88E-01	1.2229	715.96817	715.98086	0.0843	1.1879	1.2824	DETECTED	715.97617	2.71E+03	6.03E+03	0.8887	0.9444	6.03E+00
1827	4.25E-01	1.2289	680.91013	680.93549	1	1.1472	1.3973	680.92483	1.13E+03	3.00E+03	2.55E+00	0.25	2	0	0.937	0.7	0.00048	0.0413	0																								UNKNOWN
1828	1.70E-01	1.2292	781.91398	781.93913	1	1.1935	1.3046	781.92628	1.23E+03	2.70E+03	2.19E+00	0.25	2	0	0.856	1.81	0.00141	0.0325	0																	1.70E-01	1.2454	781.91398	781.93913	0.2007	1.1935	1.3046	DETECTED	781.92558	1.23E+03	2.70E+03	1.2223	1.1111	2.19E+00
1829	2.64E-01	1.2294	1106.9823	1107.0073	1	1.1758	1.325	1106.99757	1.11E+03	4.47E+03	3.46E+00	0.5	4	0	0.93	1.36	0.00151	0.0459	0																								UNKNOWN
1830	1.55E-01	1.2295	899.97886	900.00133	1	1.208	1.2806	899.9899	1.35E+03	4.57E+03	3.52E+00	0.375	3	0	0.714	4.83	0.00435	0.0368	0																								UNKNOWN
1831	8.99E-01	1.2295	778.97625	778.99657	1	1.1635	1.3932	778.98845	1.18E+03	1.01E+04	8.23E+00	0.75	6	0	0.896	2.58	0.00201	0.0304	0																	8.99E-01	1.2228	778.97625	778.99307	0.1586	1.1657	1.3547	DETECTED	778.98751	1.69E+03	1.01E+04	1.6252	1.4169	8.23E+00
1832	1.25E-01	1.2297	827.44181	827.47467		1.1709	1.2802	827.45866	1.00E+03	2.51E+03	1.92E+00	0.5	4	0	0.711	6.04	0.00499	0.057	0																	7.91E-02	1.2138	827.45135	827.46412	0.0626	1.199	1.2713	DETECTED	827.45925	1.15E+03	2.40E+03	3.335	2.1675	1.73E+00
1833	1.99E+00	1.2298	916.94255	916.96083	1	1.1302	1.4147	916.95612	1.01E+03	2.32E+04	1.89E+01	1	8	0	0.906	2.95	0.00271	0	0																	1.73E+00	1.2298	916.94737	916.96024	0.0967	1.1379	1.3824	DETECTED	916.95676	1.20E+03	1.89E+04	1.4849	1.3062	1.52E+01
1834	3.14E-01	1.2298	1244.93951	1244.97737	1	1.1635	1.3435	1244.96154	1.05E+03	5.83E+03	4.16E+00	0.875	7	0	0.945	1.32	0.00165	0.0368	0																	2.87E-01	1.2454	1244.94149	1244.97023	0.0921	1.1935	1.3435	DETECTED	1244.9615	1.05E+03	4.51E+03	2.0003	1.5002	3.37E+00
1835	1.18E-01	1.2298	1154.90512	1154.9482	1	1.2117	1.3006	1154.92548	1.18E+03	3.24E+03	2.54E+00	0.25	2	0	0.773	3.01	0.00348	0.0056	0																								UNKNOWN
1836	1.35E+00	1.23	614.97392	614.98929	1	1.1561	1.4102	614.98425	1.17E+03	1.27E+04	1.12E+01	1	8	0	0.929	1.61	0.00099	0.0326	0																	1.31E+00	1.2454	614.9746	614.98882	0.1217	1.1712	1.4102	DETECTED	614.98415	1.51E+03	1.15E+04	2.1225	1.6539	1.06E+01
1837	1.39E-01	1.2301	555.95573	555.97293		1.1895	1.3321	555.96527	1.00E+03	3.60E+03	2.31E+00	0.5	4	0	0.841	3.73	0.00207	0.0351	0																								UNKNOWN
1838	3.60E-01	1.2304	769.94161	769.96461	1	1.1839	1.3136	769.95438	1.33E+03	6.04E+03	5.02E+00	0.5	4	1	0.762	4.65	0.00358	0.0378	0																								UNKNOWN
1839	3.55E-01	1.2305	646.9308	646.95249	1	1.2306	1.325	646.94089	2.83E+03	7.18E+03	5.94E+00	0.125	1	0	1	0	0	0	0																								UNKNOWN
1840	8.26E-02	1.2305	1136.93741	1136.96731		1.225	1.2917	1136.95177	1.26E+03	2.41E+03	1.72E+00	0.125	1	0	1	0	0	0	0																								UNKNOWN
1841	1.85E-01	1.2305	1164.94011	1164.96787	1	1.1691	1.3067	1164.95598	1.03E+03	4.19E+03	2.56E+00	0.25	2	0	0.802	2.63	0.00306	0.0056	0																								UNKNOWN
1842	5.44E-01	1.2308	850.99181	851.0142	2	1.158	1.3324	851.00527	1.01E+03	8.55E+03	8.55E+00	0.75	6	0	0.862	2.28	0.00194	0.0462	0																	5.44E-01	1.2228	850.99796	851.0142	0.0852	1.1712	1.3324	DETECTED	851.00616	1.29E+03	6.97E+03	2.2383	1.3183	7.16E+00
1843	4.21E-01	1.231	522.90802	522.92292	1	1.158	1.3869	522.91529	1.00E+03	6.90E+03	3.54E+00	0.875	7	1	0.855	2.69	0.00141	0.0573	0																	3.01E-01	1.2559	522.90896	522.92089	0.141	1.1657	1.3658	DETECTED	522.91598	1.13E+03	4.63E+03	1.1175	1.0587	2.56E+00
1844	3.15E-01	1.2311	1187.97906	1188.01828	1	1.145	1.3228	1188.00105	1.02E+03	4.63E+03	3.48E+00	1	8	0	0.893	3.44	0.00408	0.0514	0																	2.32E-01	1.2228	1187.99029	1188.01188	0.0764	1.2046	1.3102	DETECTED	1188.0018	1.47E+03	4.63E+03	2.8008	1.9004	3.48E+00
1845	1.72E-01	1.2312	1178.92565	1178.97007	1	1.2024	1.3213	1178.94317	1.12E+03	3.11E+03	2.43E+00	0.25	2	1	0.671	4.26	0.00502	0.0396	0																	1.72E-01	1.2114	1178.9288	1178.97007	0.103	1.2102	1.3213	DETECTED	1178.94568	1.12E+03	3.01E+03	5.6633	3.3317	2.26E+00
1846	2.87E-01	1.2313	846.95926	846.98038	2	1.1972	1.3028	846.97084	1.33E+03	4.38E+03	4.91E+00	0.5	4	0	0.841	2.61	0.00221	0.0431	0																	2.08E-01	1.2468	846.96053	846.97748	0.0612	1.2046	1.2768	DETECTED	846.97145	1.75E+03	3.67E+03	0.6248	0.8124	3.94E+00
1847	3.60E-01	1.2314	809.98551	810.01384	2	1.1583	1.3099	810.00303	1.22E+03	7.98E+03	6.14E+00	0.875	7	0	0.635	7.07	0.00573	0.0398	0																	3.60E-01	1.2228	809.99336	810.00932	0.062	1.1712	1.288	DETECTED	810.00561	1.25E+03	7.31E+03	0.9158	0.9546	5.56E+00
1848	1.63E-01	1.2314	925.91183	925.93747		1.1591	1.2647	925.92798	1.56E+03	3.43E+03	2.35E+00	0.125	1	0	1	0	0	0	0																								UNKNOWN
1849	1.31E-01	1.2315	839.46668	839.49643	1	1.1813	1.2913	839.48559	1.03E+03	3.10E+03	2.92E+00	0.625	5	0	0.782	4.18	0.00351	0.0347	0																								UNKNOWN
1850	1.05E-01	1.2314	1097.91474	1097.94969	1	1.2091	1.298	1097.93261	1.17E+03	2.82E+03	1.86E+00	0.125	1	0	1	0	0	0	0																								UNKNOWN
1851	5.49E-02	1.2314	1426.86719	1426.90476	1	1.2035	1.2702	1426.88977	1.01E+03	2.28E+03	1.47E+00	0.125	1	0	1	0	0	0	0																								UNKNOWN
1852	5.76E-02	1.2316	731.95577	731.97433		1.2234	1.2734	731.96577	1.03E+03	2.22E+03	1.81E+00	0.125	1	0	1	0	0	0	0																								UNKNOWN
1853	3.23E-01	1.2319	664.98699	665.0038	1	1.1228	1.3824	664.99769	1.08E+03	3.01E+03	2.63E+00	0.375	3	0	0.814	2.76	0.00184	0.1726	0																	3.17E-01	1.2454	664.99115	665.00055	0.0975	1.1824	1.3824	DETECTED	664.99688	1.28E+03	3.01E+03	2.2729	1.6364	2.63E+00
1854	3.15E-01	1.2321	686.99209	687.00662	1	1.1702	1.325	687.00073	1.04E+03	6.12E+03	5.16E+00	1	8	0	0.888	2.24	0.00154	0.0479	0																	3.13E-01	1.2228	686.99614	687.00447	0.0843	1.2046	1.3102	DETECTED	686.99974	1.91E+03	5.40E+03	2.8008	1.9004	4.94E+00
1855	1.79E-01	1.2321	1163.93455	1163.96769	1	1.1932	1.2935	1163.9518	1.40E+03	3.93E+03	2.96E+00	0.5	4	0	0.637	7.59	0.00884	0.0445	0																	1.79E-01	1.2114	1163.93455	1163.95747	0.076	1.1935	1.2935	DETECTED	1163.9468	1.42E+03	3.93E+03	1.9995	1.4997	2.96E+00
1856	5.12E-01	1.2322	487.00415	487.0163		1.1758	1.3358	487.01239	1.01E+03	5.02E+03	6.40E+00	1	8	0	0.84	3.39	0.00165	0.0378	0																	3.56E-01	1.2138	487.00415	487.01553	0.1104	1.1879	1.3158	DETECTED	487.0127	1.08E+03	3.62E+03	3.6005	2.3002	4.43E+00
1857	4.78E-02	1.2323	653.96306	653.98341	1	1.221	1.2654	653.97621	1.14E+03	1.97E+03	1.58E+00	0.125	1	0	1	0	0	0	0																								UNKNOWN
1858	1.37E-01	1.2323	847.46689	847.484		1.2098	1.2876	847.47346	1.01E+03	2.10E+03	2.69E+00	0.125	1	0	1	0	0	0	0																								UNKNOWN
1859	1.06E-01	1.2323	1093.92408	1093.95122	1	1.2098	1.2876	1093.9408	1.24E+03	2.83E+03	2.08E+00	0.125	1	0	1	0	0	0	0																								UNKNOWN
1860	1.35E-01	1.2327	880.46472	880.49465	1	1.1969	1.2932	880.48464	1.07E+03	2.97E+03	2.58E+00	0.75	6	0	0.909	2.46	0.00216	0.043	0																								UNKNOWN
1861	1.24E-01	1.2326	1417.00829	1417.04286		1.2005	1.2895	1417.03359	1.02E+03	3.09E+03	2.34E+00	0.125	1	1	1	0	0	0	0																								UNKNOWN
1862	1.51E+00	1.2327	859.9779	860.00337	1	1.1246	1.3703	859.99577	1.17E+03	1.63E+04	1.62E+01	1	8	0	0.835	5.39	0.00464	0.0462	0																	1.26E+00	1.2454	859.98186	860.00018	0.097	1.1768	1.3491	DETECTED	859.99563	2.58E+03	1.43E+04	1.7748	1.2918	1.32E+01
1863	9.88E-01	1.2331	757.91812	757.94209	1	1.1435	1.4325	757.93099	1.39E+03	6.85E+03	6.00E+00	0.25	2	0	0.63	4.87	0.00369	0.0205	0																	9.88E-01	1.2229	757.91812	757.94209	0.163	1.1435	1.4325	DETECTED	757.92915	1.39E+03	6.85E+03	2.0587	1.5294	6.00E+00
1864	1.84E-01	1.2332	1326.9349	1326.97188	1	1.175	1.3139	1326.95977	1.04E+03	3.39E+03	2.39E+00	0.375	3	2	0.794	3.19	0.00424	0.0157	0																								UNKNOWN
1865	4.18E-01	1.2333	432.91664	432.92958	1	1.1101	1.5481	432.92214	1.00E+03	5.78E+03	1.74E+00	1	8	0	0.936	1.03	0.00045	0.1396	0																	4.18E-01	1.2114	432.91784	432.92904	0.2604	1.1101	1.5325	DETECTED	432.92191	1.04E+03	5.22E+03	2.4394	1.8094	1.66E+00
1866	4.76E-02	1.2333	1047.97492	1048.00276		1.208	1.258	1047.98598	1.59E+03	2.59E+03	1.44E+00	0.125	1	0	1	0	0	0	0																								UNKNOWN
1867	6.89E-02	1.2333	1113.94471	1113.96557	1	1.2025	1.2802	1113.95526	1.15E+03	2.34E+03	1.30E+00	0.125	1	0	1	0	0	0	0																								UNKNOWN
1868	1.45E-01	1.2335	757.46684	757.4902	1	1.1879	1.2768	757.48246	1.04E+03	3.38E+03	2.94E+00	0.375	3	0	0.844	2.45	0.00185	0.0226	0																	1.45E-01	1.2228	757.46684	757.4869	0.0556	1.1879	1.2768	DETECTED	757.48131	1.04E+03	3.38E+03	1.0004	1.0002	2.94E+00
1869	9.86E-02	1.2336	1432.97919	1433.02677		1.2139	1.3061	1433.008	1.01E+03	2.50E+03	1.76E+00	0.25	2	0	0.702	3.88	0.00556	0.0292	0																								UNKNOWN
1870	3.46E-01	1.2338	523.94054	523.9558	1	1.1601	1.4092	523.94879	1.04E+03	5.27E+03	2.86E+00	0.875	7	1	0.838	2.7	0.00142	0.057	0																	3.46E-01	1.2468	523.94449	523.95198	0.1383	1.1601	1.388	DETECTED	523.94919	1.25E+03	5.27E+03	1.5622	1.2811	2.86E+00
1871	1.12E+00	1.2338	860.97856	861.00965	1	1.132	1.3869	860.99066	1.11E+03	8.98E+03	9.15E+00	0.875	7	0	0.872	3.65	0.00314	0.0431	0																	6.91E-01	1.2559	860.98089	861.00965	0.0921	1.199	1.3547	DETECTED	860.99083	1.62E+03	8.11E+03	1.5041	1.2728	7.46E+00
1872	3.60E-01	1.2343	114.88959	114.89725		1.1567	1.3901	114.89315	1.02E+03	5.00E+03	2.81E+00	0.875	7	0	0.893	2.11	0.00024	0.0934	0																	2.70E-01	1.2079	114.88959	114.89725	0.1396	1.1657	1.3713	DETECTED	114.8932	1.06E+03	3.23E+03	2.7007	1.8503	2.05E+00
1873	1.89E+00	1.2342	695.97746	695.99933	1	1.1524	1.4192	695.99021	1.02E+03	1.98E+04	1.74E+01	0.875	7	0	0.776	6.83	0.00475	0.0223	0																	1.89E+00	1.2228	695.97855	695.99417	0.0931	1.1601	1.3602	DETECTED	695.98846	3.33E+03	1.76E+04	2.2069	1.3847	1.67E+01
1874	1.07E-01	1.2345	928.9537	928.97945		1.2025	1.2914	928.97066	1.16E+03	4.81E+03	3.60E+00	0.25	2	0	0.632	4.8	0.00446	0.0309	0																								UNKNOWN
1875	1.33E+00	1.2347	998.94615	998.96507	1	1.132	1.3932	998.95846	1.05E+03	1.78E+04	1.35E+01	1	8	0	0.931	2.21	0.00221	0	0																	1.27E+00	1.2347	998.94797	998.96328	0.1069	1.1379	1.3824	DETECTED	998.95841	1.13E+03	1.51E+04	1.2572	1.1697	1.17E+01
1876	1.58E-01	1.2348	682.95595	682.97457		1.1972	1.2988	682.96545	1.11E+03	3.18E+03	2.54E+00	0.5	4	0	0.793	4.03	0.00275	0.0267	0																	1.24E-01	1.2229	682.95595	682.97106	0.0602	1.2046	1.2824	DETECTED	682.96381	1.11E+03	2.66E+03	1.3328	1.1664	2.40E+00
1877	7.23E-02	1.2351	777.47764	777.50138		1.2135	1.2806	777.49145	1.03E+03	3.18E+03	2.30E+00	0.375	3	0	0.851	2.1	0.00163	0.0511	0																								UNKNOWN
1878	7.12E-01	1.2352	686.91287	686.93614	1	1.1535	1.3766	686.92608	1.12E+03	8.52E+03	7.19E+00	0.5	4	2	0.766	4.55	0.00312	0.0195	0																								UNKNOWN
1879	4.08E-01	1.2352	1268.98629	1269.02786	1	1.1469	1.348	1269.01088	1.00E+03	7.44E+03	5.27E+00	1	8	0	0.922	2.14	0.00272	0.0452	0																	4.08E-01	1.2468	1268.99603	1269.02158	0.1635	1.1824	1.338	DETECTED	1269.01106	1.18E+03	6.58E+03	1.4073	1.1665	4.91E+00
1880	3.92E-01	1.2353	727.98165	728.00977	2	1.1535	1.3091	727.99877	1.14E+03	7.85E+03	6.05E+00	0.875	7	0	0.777	4.85	0.00353	0.0407	0																	3.61E-01	1.2229	727.98903	728.00589	0.0742	1.1879	1.2935	DETECTED	727.99879	1.26E+03	6.40E+03	1.5495	1.0555	5.69E+00
1881	2.39E-01	1.2356	278.89331	278.90269	1	1.1591	1.3581	278.89901	1.00E+03	4.49E+03	2.31E+00	0.625	5	0	0.885	2.46	0.00069	0.0688	0																								UNKNOWN
1882	7.47E-01	1.2357	1186.99096	1187.01963	1	1.1413	1.3647	1187.00968	1.01E+03	1.20E+04	8.56E+00	1	8	0	0.86	2.67	0.00317	0.0511	0																	7.35E-01	1.2468	1187.00223	1187.01541	0.1584	1.149	1.3491	DETECTED	1187.01066	1.01E+03	1.11E+04	1.0457	0.983	8.34E+00
1883	6.86E-01	1.2359	76.9963	76.99861		1.1601	1.3713	76.99736	1.01E+03	9.77E+03	6.09E+00	1	8	0	0.91	2.14	0.00016	0.065	0																	4.61E-01	1.2454	76.9963	76.99859	0.1069	1.1601	1.3713	DETECTED	76.99746	1.02E+03	6.25E+03	1.5001	1.2667	4.00E+00
1884	9.43E-02	1.236	686.77386	686.79753	1	1.1528	1.4123	686.78633	1.01E+03	2.36E+03	2.16E+00	0.5	4	0	0.735	3.96	0.00272	0.2095	0																	7.01E-02	1.2036	686.77918	686.79325	0.0392	1.1657	1.2157	DETECTED	686.7858	1.11E+03	2.36E+03	0.4998	0.7499	2.16E+00
1885	3.06E-01	1.2363	932.99712	933.01979	2	1.1528	1.321	933.00782	1.04E+03	6.31E+03	4.73E+00	0.875	7	0	0.859	3.52	0.00329	0.0514	0																	1.90E-01	1.2229	933.00445	933.01202	0.0497	1.199	1.2657	DETECTED	933.00887	1.51E+03	5.32E+03	0.7142	0.8571	4.22E+00
1886	4.91E-01	1.2364	1024.97763	1025.00629	1	1.1416	1.3584	1024.9958	1.22E+03	5.92E+03	4.52E+00	0.875	7	0	0.806	4.42	0.00453	0.0253	0																	3.84E-01	1.2229	1024.98093	1025.00331	0.1239	1.1601	1.3102	DETECTED	1024.99318	1.78E+03	5.86E+03	0.9285	0.9642	4.50E+00
1887	1.12E-01	1.2365	1027.91453	1027.94462	1	1.2061	1.2935	1027.92881	1.09E+03	2.82E+03	2.21E+00	0.375	3	0	0.828	2.64	0.00272	0.014	0																	1.12E-01	1.2454	1027.91453	1027.94462	0.059	1.2102	1.2935	DETECTED	1027.92979	1.09E+03	2.70E+03	1.4997	1.2499	2.07E+00
1888	2.06E-01	1.2368	957.95723	957.97635	1	1.2025	1.3191	957.96833	1.27E+03	4.44E+03	3.27E+00	0.375	3	1	0.868	2.39	0.00229	0.0236	0																								UNKNOWN
1889	3.89E-01	1.2368	851.93519	851.96223	1	1.1969	1.3191	851.94846	1.57E+03	4.24E+03	5.28E+00	0.25	2	0	0.687	4.11	0.0035	0.0173	0																								UNKNOWN
1890	9.65E-01	1.2369	941.98149	942.00793	1	1.1358	1.3925	941.99794	1.00E+03	1.19E+04	8.91E+00	1	8	0	0.881	2.49	0.00235	0.0326	0																	7.50E-01	1.2454	941.99197	942.00481	0.0813	1.1935	1.338	DETECTED	941.99911	2.05E+03	1.13E+04	1.9063	1.4445	8.91E+00
1891	8.95E-01	1.2372	850.91555	850.94837	1	1.158	1.3814	850.93268	1.01E+03	8.17E+03	9.28E+00	0.75	6	1	0.705	5.49	0.00468	0.0239	0																	6.29E-01	1.252	850.92068	850.94837	0.093	1.1712	1.3491	DETECTED	850.93486	1.38E+03	5.75E+03	1.1333	1.0667	5.91E+00
1892	4.97E-01	1.2372	1188.89324	1188.93147	1	1.1824	1.4102	1188.91322	1.00E+03	5.48E+03	3.97E+00	0.875	7	0	0.837	4.07	0.00484	0.05	0																	4.97E-01	1.2583	1188.90211	1188.93147	0.1349	1.1824	1.4102	DETECTED	1188.91539	1.01E+03	5.28E+03	1.5324	1.2811	3.97E+00
1893	2.04E-01	1.2373	1031.94758	1031.98527	1	1.1913	1.3213	1031.96478	1.04E+03	4.04E+03	3.10E+00	0.75	6	0	0.678	5.52	0.0057	0.033	0																	2.04E-01	1.2228	1031.95293	1031.98527	0.0713	1.2046	1.3213	DETECTED	1031.96766	1.14E+03	4.04E+03	3.201	2.1005	3.10E+00
1894	3.49E-01	1.2374	949.94952	949.98076	1	1.1413	1.3362	949.96809	1.08E+03	5.21E+03	4.09E+00	0.875	7	0	0.692	6.12	0.00582	0.0257	0																	2.31E-01	1.2454	949.96276	949.97808	0.0629	1.199	1.2824	DETECTED	949.96966	2.64E+03	5.21E+03	0.8751	0.9376	4.09E+00
1895	4.82E-01	1.2375	1105.98221	1106.01547	1	1.149	1.348	1106.0028	1.02E+03	7.03E+03	5.13E+00	1	8	0	0.853	4.66	0.00516	0.0305	0																	4.82E-01	1.2228	1105.98221	1106.00701	0.1294	1.149	1.338	DETECTED	1105.99961	1.02E+03	6.65E+03	1.2292	1.1333	5.04E+00
1896	1.94E+00	1.2376	613.97778	613.99181	1	1.1583	1.4306	613.98846	1.01E+03	1.73E+04	1.60E+01	0.375	3	1	0.973	0.41	0.00025	0.0278	0																	1.84E+00	1.2468	613.97862	613.99113	0.1124	1.1712	1.4214	DETECTED	613.98833	1.01E+03	1.69E+04	2.1373	1.5448	1.56E+01
1897	1.39E-01	1.2376	1014.99855	1015.0159		1.2135	1.2932	1015.00799	1.48E+03	3.80E+03	2.86E+00	0.25	2	0	0.758	3.14	0.00319	0.024	0																								UNKNOWN
1898	2.03E-01	1.2377	1350.99477	1351.02457	1	1.1987	1.3324	1351.01153	1.06E+03	4.14E+03	2.91E+00	0.75	6	0	0.884	2.43	0.00329	0.0305	0																	1.98E-01	1.2468	1350.99785	1351.02194	0.0857	1.2157	1.3324	DETECTED	1351.01189	1.08E+03	3.77E+03	2.4997	1.7499	2.80E+00
1899	6.61E-01	1.2378	687.94099	687.96011	1	1.1546	1.3766	687.95282	1.11E+03	7.81E+03	7.17E+00	1	8	0	0.667	8.03	0.00552	0.0417	0																	6.61E-01	1.2454	687.94416	687.95939	0.0665	1.1546	1.3658	DETECTED	687.9537	1.11E+03	7.81E+03	1.5117	1.1875	7.17E+00
1900	7.98E-02	1.2378	1010.95145	1010.98405		1.208	1.271	1010.96728	1.38E+03	3.69E+03	2.78E+00	0.25	2	0	0.85	1.92	0.00194	0.0243	0																								UNKNOWN
1901	6.33E-01	1.2378	768.91845	768.94178	1	1.158	1.3858	768.92936	1.01E+03	8.21E+03	6.15E+00	0.75	6	0	0.742	4.71	0.00362	0.0518	0																								UNKNOWN
1902	8.18E-01	1.238	605.94119	605.96079	1	1.149	1.4102	605.95124	1.01E+03	6.58E+03	6.14E+00	1	8	0	0.817	3.63	0.0022	0.0268	0																	8.18E-01	1.252	605.94508	605.96079	0.1279	1.149	1.4102	DETECTED	605.95208	1.04E+03	5.98E+03	1.4056	1.2368	5.86E+00
1903	1.09E+00	1.2382	675.91389	675.94451	1	1.1413	1.5381	675.92671	1.17E+03	6.74E+03	5.99E+00	0.625	5	0	0.694	6.94	0.00469	0.0431	0																	1.09E+00	1.2559	675.91389	675.93855	0.1718	1.1824	1.5381	DETECTED	675.92552	1.33E+03	6.74E+03	3.6191	2.2855	5.99E+00
1904	2.16E-01	1.2381	764.95194	764.97934	1	1.1913	1.321	764.96896	1.07E+03	4.25E+03	3.35E+00	0.875	7	0	0.798	4.3	0.00329	0.0365	0																	2.16E-01	1.2228	764.95194	764.9762	0.0824	1.2102	1.3102	DETECTED	764.96755	1.15E+03	3.88E+03	3.5	2.25	3.35E+00
1905	5.22E-01	1.2382	1038.96618	1038.98975	1	1.1802	1.3639	1038.98088	1.00E+03	9.10E+03	6.58E+00	1	8	0	0.84	5.35	0.00555	0.0479	0																	4.66E-01	1.2454	1038.96826	1038.98835	0.0807	1.1879	1.3547	DETECTED	1038.98088	1.01E+03	7.10E+03	1.7199	1.5003	5.44E+00
1906	7.37E-02	1.2385	945.91591	945.93279		1.2025	1.2747	945.92429	1.32E+03	2.59E+03	1.45E+00	0.125	1	0	1	0	0	0	0																								UNKNOWN
1907	1.28E-01	1.2385	991.90804	991.9426	1	1.1469	1.2747	991.92783	1.23E+03	2.60E+03	1.45E+00	0.125	1	0	1	0	0	0	0																								UNKNOWN
1908	2.41E-02	1.2385	1319.89065	1319.91571	1	1.208	1.2469	1319.90243	1.03E+03	1.71E+03	9.39E-01	0.125	1	0	1	0	0	0	0																								UNKNOWN
1909	1.21E-01	1.2386	969.95307	969.98224	1	1.2028	1.2917	969.96877	1.20E+03	2.96E+03	2.17E+00	0.25	2	0	0.887	1.45	0.0014	0.0164	0																	1.17E-01	1.2468	969.95635	969.98224	0.0706	1.2102	1.288	DETECTED	969.96947	1.35E+03	2.73E+03	0.9996	0.9998	2.13E+00
1910	6.52E-02	1.2387	1303.8788	1303.92255	1	1.2043	1.271	1303.90292	1.01E+03	2.30E+03	1.63E+00	0.25	2	0	0.836	2.14	0.00279	0.0128	0																								UNKNOWN
1911	7.19E-02	1.2389	1023.48786	1023.50947		1.221	1.2935	1023.50004	1.07E+03	1.90E+03	1.46E+00	0.25	2	0	0.89	1.42	0.00145	0.0132	0																	7.19E-02	1.2454	1023.48786	1023.50947	0.0786	1.2213	1.2935	DETECTED	1023.50076	1.07E+03	1.90E+03	2.2496	1.6248	1.46E+00
1912	6.89E-01	1.2389	1023.98309	1024.01776	1	1.1344	1.3581	1024.00158	1.07E+03	1.01E+04	7.77E+00	1	8	0	0.846	3.56	0.00365	0.0281	0																	6.55E-01	1.2229	1023.98444	1024.00606	0.0764	1.1601	1.3324	DETECTED	1023.99977	2.44E+03	1.01E+04	1.2142	1.1071	7.77E+00
1913	3.40E-01	1.239	405.00398	405.01344	1	1.1657	1.3623	405.00993	1.09E+03	8.29E+03	3.20E+00	1	8	0	0.944	1.15	0.00047	0.0641	0																	2.81E-01	1.2114	405.00586	405.01246	0.1086	1.1657	1.3547	DETECTED	405.0099	1.09E+03	7.12E+03	2.4712	1.5455	2.91E+00
1914	6.25E-02	1.2394	641.95372	641.97298	1	1.2154	1.271	641.96462	1.02E+03	2.56E+03	2.21E+00	0.25	2	0	0.951	0.54	0.00035	0.033	0																	5.54E-02	1.2229	641.95731	641.96982	0.031	1.2157	1.2602	DETECTED	641.96479	1.21E+03	2.56E+03	1	1	2.21E+00
1915	9.07E-01	1.2393	1106.89514	1106.93464	1	1.1528	1.5013	1106.91175	1.02E+03	9.05E+03	6.86E+00	1	8	2	0.891	3.11	0.00344	0.0569	0																	9.07E-01	1.2454	1106.89959	1106.93464	0.1182	1.1601	1.4491	DETECTED	1106.91225	1.02E+03	9.05E+03	2.4886	1.7333	6.86E+00
1916	6.53E-02	1.2398	1056.50471	1056.5327	1	1.2102	1.2784	1056.51672	1.01E+03	2.21E+03	1.72E+00	0.375	3	0	0.853	2.21	0.00233	0.0128	0																	4.93E-02	1.2454	1056.50908	1056.52142	0.0589	1.2102	1.2602	DETECTED	1056.516	1.01E+03	1.94E+03	0.5003	0.7501	1.48E+00
1917	1.46E-01	1.2399	569.00213	569.01662		1.1968	1.3191	569.01231	1.01E+03	2.60E+03	1.90E+00	0.25	2	0	0.819	2.34	0.00133	0.0236	0																								UNKNOWN
1918	8.79E-02	1.24	981.96366	981.99948	1	1.2135	1.308	981.98093	1.03E+03	2.80E+03	2.33E+00	0.375	3	0	0.688	5.18	0.00508	0.0229	0																								UNKNOWN
1919	4.59E-01	1.2402	323.00183	323.01228		1.1616	1.3692	323.0067	1.03E+03	8.29E+03	4.35E+00	1	8	0	0.94	1.14	0.00037	0.0441	0																	3.73E-01	1.2468	323.0048	323.0089	0.1099	1.1657	1.3658	DETECTED	323.00686	1.04E+03	6.42E+03	1.2705	1.1999	3.53E+00
1920	1.22E-01	1.2402	892.49315	892.51673		1.208	1.2858	892.50907	1.04E+03	3.67E+03	3.15E+00	0.25	2	1	0.882	1.47	0.00131	0.0292	0																								UNKNOWN
1921	6.12E-01	1.241	686.9182	686.94017	1	1.158	1.3547	686.93015	1.01E+03	6.49E+03	5.97E+00	0.5	4	1	0.831	3.06	0.0021	0.033	0																	4.93E-01	1.252	686.91976	686.93818	0.1102	1.2046	1.3547	DETECTED	686.93037	1.31E+03	5.44E+03	2.0003	1.5002	4.97E+00
1922	6.97E-01	1.2413	604.91008	604.93372	1	1.1543	1.3814	604.92149	1.08E+03	7.49E+03	6.16E+00	0.625	5	1	0.762	5.73	0.00347	0.0497	0																								UNKNOWN
1924	1.62E-01	1.2413	817.97518	818.00533	1	1.208	1.308	817.98751	1.28E+03	4.69E+03	3.53E+00	0.375	3	0	0.782	3.22	0.00263	0.0247	0																								UNKNOWN
1925	9.92E-02	1.2413	825.96334	825.9845	1	1.2194	1.3028	825.97544	1.19E+03	2.95E+03	1.97E+00	0.125	1	0	1	0	0	0	0																								UNKNOWN
1926	1.80E-01	1.2413	608.97975	608.99713	1	1.2067	1.3139	608.99032	1.02E+03	3.57E+03	3.41E+00	0.75	6	0	0.885	2.51	0.00153	0.0445	0																	1.78E-01	1.2228	608.98458	608.99608	0.0388	1.2157	1.3102	DETECTED	608.99013	1.17E+03	3.57E+03	4.669	2.8345	3.41E+00
1927	1.07E+00	1.479	302.86659	302.87513	1	1.2678	1.6593	302.87194	1.02E+03	9.39E+03	5.20E+00	0.75	6	8	0.858	2.7	0.00082	0.3099	0																	1.00E+00	1.5012	302.86719	302.87399	0.2393	1.2935	1.6326	DETECTED	302.87204	1.05E+03	8.98E+03	0.6413	0.8243	5.07E+00
1928	4.20E-01	1.2418	808.93124	808.95854	1	1.1246	1.379	808.94614	1.14E+03	4.68E+03	3.12E+00	0.875	7	0	0.864	4.66	0.00377	0.1182	0																								UNKNOWN
1929	5.39E-02	1.2418	1195.94374	1195.98222	1	1.208	1.2691	1195.95819	1.11E+03	2.22E+03	1.70E+00	0.25	2	0	0.867	1.75	0.0021	0.0066	0																								UNKNOWN
1930	4.82E-01	1.242	932.91762	932.9512	1	1.1635	1.3592	932.93554	1.01E+03	7.03E+03	5.02E+00	0.75	6	0	0.639	8.01	0.00747	0.0462	0																								UNKNOWN
1931	1.23E+00	1.2421	696.97598	696.9923	1	1.1672	1.3901	696.98679	1.01E+03	1.18E+04	1.13E+01	0.875	7	0	0.929	1.65	0.00115	0.033	0																	1.06E+00	1.2229	696.97709	696.99003	0.1018	1.1935	1.3769	DETECTED	696.98684	1.69E+03	1.18E+04	2.8576	2.0622	1.13E+01
1932	2.57E-01	1.2421	1096.92043	1096.9553	1	1.1913	1.3303	1096.93845	1.00E+03	4.92E+03	3.54E+00	0.5	4	0	0.704	4.55	0.00499	0.0257	0																								UNKNOWN
1933	1.04E-01	1.2422	534.9736	534.98927	1	1.2028	1.3321	534.9839	1.02E+03	2.91E+03	1.57E+00	0.5	4	0	0.869	3.18	0.0017	0.0198	0																	7.82E-02	1.252	534.98071	534.98863	0.0391	1.2102	1.2991	DETECTED	534.98475	1.02E+03	2.91E+03	1	1	1.57E+00
1934	2.77E+00	1.2423	241.00162	241.00697	1	1.1524	1.5068	241.00376	1.12E+03	4.11E+04	2.37E+01	1	8	0	0.956	1.18	0.00028	0	0																	2.13E+00	1.2423	241.00287	241.00511	0.1172	1.1546	1.4269	DETECTED	241.00379	1.24E+03	3.14E+04	1.5964	1.4987	1.88E+01
1935	1.16E-01	1.2427	338.97533	338.9868	1	1.2024	1.3302	338.98146	1.04E+03	3.13E+03	1.62E+00	0.875	7	0	0.89	2.84	0.00096	0.0518	0																	7.18E-02	1.2454	338.97945	338.98458	0.0795	1.2213	1.3102	DETECTED	338.98162	1.07E+03	2.21E+03	3	2	1.18E+00
1936	4.37E-01	1.243	768.98701	769.01393	1	1.1646	1.3417	769.00343	1.08E+03	7.29E+03	6.38E+00	0.75	6	0	0.861	2.38	0.00183	0.0251	0																								UNKNOWN
1937	1.28E+00	1.243	1104.99071	1105.01568	1	1.1368	1.3925	1105.00795	1.01E+03	1.94E+04	1.46E+01	1	8	0	0.881	2.75	0.00304	0	0																	1.22E+00	1.243	1104.99418	1105.01213	0.0861	1.1435	1.3713	DETECTED	1105.00855	1.30E+03	1.72E+04	1.5524	1.2173	1.30E+01
1938	8.46E-02	1.243	1245.9232	1245.96195	1	1.2035	1.2813	1245.94192	1.09E+03	2.16E+03	1.41E+00	0.125	1	1	1	0	0	0	0																								UNKNOWN
1939	2.07E-01	1.2432	957.94338	957.97565	1	1.2035	1.3147	957.96249	1.27E+03	4.21E+03	2.84E+00	0.25	2	1	0.714	3.81	0.00365	0.0003	0																								UNKNOWN
1940	6.78E-02	1.2432	1063.96401	1064.0016	1	1.2172	1.2806	1063.984	1.11E+03	2.42E+03	1.78E+00	0.25	2	0	0.84	2.06	0.00219	0.0212	0																								UNKNOWN
1941	5.26E-02	1.2434	160.8991	160.90306		1.2302	1.3024	160.90183	1.06E+03	2.11E+03	1.29E+00	0.125	1	0	1	0	0	0	0																								UNKNOWN
1942	1.69E-01	1.1862	238.87484	238.885	1	1.1233	1.2491	238.88061	1.04E+03	4.87E+03	2.86E+00	0.125	1	8	1	0	0	0	0																	1.37E-01	1.1688	238.87484	238.88451	0.0832	1.1435	1.2491	DETECTED	238.88032	1.23E+03	3.65E+03	2.8008	1.9004	2.19E+00
1943	1.35E+00	1.2434	546.95435	546.96687	1	1.1622	1.4012	546.96312	2.26E+03	2.04E+04	1.28E+01	0.125	1	1	1	0	0	0	0																								UNKNOWN
1944	2.25E-01	1.2434	655.32745	655.33505		1.2122	1.329	655.33082	1.27E+03	3.32E+03	2.88E+00	0.125	1	0	1	0	0	0	0																								UNKNOWN
1945	1.50E-01	1.2454	690.97578	690.99736	1	1.1969	1.3061	690.99046	1.03E+03	3.10E+03	2.77E+00	0.125	1	4	1	0	0	0	0																	1.45E-01	1.2559	690.98745	690.99514	0.0577	1.2046	1.288	DETECTED	690.9912	1.38E+03	2.78E+03	0.4998	0.7499	2.58E+00
1946	1.47E+00	1.2434	710.96207	710.98188	1	1.1733	1.4068	710.97251	1.00E+03	1.55E+04	1.70E+01	0.125	1	1	1	0	0	0	0																								UNKNOWN
1947	6.26E-02	1.2434	758.92515	758.93907	1	1.2135	1.258	758.93043	2.04E+03	3.37E+03	2.18E+00	0.125	1	0	1	0	0	0	0																								UNKNOWN
1948	1.71E-01	1.2434	899.96492	899.99801	1	1.208	1.3024	899.98247	1.16E+03	3.31E+03	3.01E+00	0.125	1	0	1	0	0	0	0																								UNKNOWN
1949	2.29E-01	1.2434	1014.93693	1014.95485	1	1.2011	1.2956	1014.94405	1.48E+03	5.08E+03	4.11E+00	0.125	1	0	1	0	0	0	0																								UNKNOWN
1950	8.69E-02	1.2434	1368.89335	1368.92986	1	1.208	1.2802	1368.914	1.25E+03	2.64E+03	2.01E+00	0.125	1	0	1	0	0	0	0																								UNKNOWN
1951	5.56E-01	1.2435	204.96385	204.97177	1	1.1435	1.484	204.96811	1.02E+03	6.60E+03	3.63E+00	1	8	0	0.919	2.15	0.00044	0.0483	0																	4.85E-01	1.2468	204.96649	204.97177	0.11	1.1435	1.4269	DETECTED	204.96812	1.02E+03	5.55E+03	1.6845	1.3421	3.39E+00
1952	9.66E+00	1.2437	694.98265	694.99893	1	1.1228	1.5537	694.99258	1.03E+03	9.42E+04	8.37E+01	1	8	0	0.854	4.37	0.00304	0	0																	9.15E+00	1.2437	694.98265	694.995	0.0937	1.1323	1.5214	DETECTED	694.99277	1.60E+03	8.44E+04	1.6615	1.3616	7.97E+01
1953	1.43E+00	1.2437	777.97912	777.99941	1	1.1567	1.4006	777.99252	1.19E+03	1.72E+04	1.32E+01	1	8	0	0.855	3.88	0.00302	0	0																	1.38E+00	1.2437	777.97912	777.99571	0.0863	1.1712	1.388	DETECTED	777.99121	1.27E+03	1.61E+04	2.1355	1.63	1.32E+01
1954	2.07E-01	1.2437	1202.95909	1202.99261	1	1.2024	1.3303	1202.98156	1.03E+03	4.50E+03	3.23E+00	0.5	4	0	0.907	2	0.00241	0.0177	0																								UNKNOWN
1955	8.45E-02	1.2439	941.48051	941.51024		1.2135	1.2973	941.49613	1.01E+03	2.18E+03	1.57E+00	0.25	2	1	0.856	1.88	0.00177	0.0108	0																								UNKNOWN
1956	6.02E-01	1.2441	604.91083	604.93539	1	1.175	1.379	604.92444	1.10E+03	6.04E+03	6.04E+00	0.25	2	2	0.902	1.22	0.00074	0.025	0																								UNKNOWN
1957	7.52E-02	1.2441	818.49153	818.50622		1.2098	1.271	818.49603	1.04E+03	2.25E+03	1.77E+00	0.25	2	0	0.953	0.55	0.00045	0.0229	0																								UNKNOWN
1958	3.68E-01	1.2443	875.9466	875.97667	1	1.1968	1.3395	875.96463	1.12E+03	5.42E+03	4.87E+00	1	8	0	0.915	1.94	0.0017	0.0278	0																	3.27E-01	1.2454	875.94928	875.97325	0.0993	1.199	1.3324	DETECTED	875.96371	1.21E+03	4.70E+03	2.0007	1.5004	4.02E+00
[truncated: 25,379 more rows]
[truncated: 122 more columns]
