# Supplementary material for: Integrated Multiomics Enabled by Sequential Extraction for Comprehensive Molecular Profiling of Small Extracellular Vesicles
Source: Anal Chem. 2026 Jun 22;98(26):19603–14. doi: 10.1021/acs.analchem.6c01280 (PMC13347708; doi:10.1021/acs.analchem.6c01280)
Supplement: Supplementary file 36 [file ac6c01280_si_036.zip › Table S9. MDA Cell Derived sEVs Lipidomics MZMine Negative Ion Mode Search Results..csv]

Table S9. MDA Cell Derived sEVs Lipidomics MZMine Negative Ion Mode Search Results.
id	area	rt	mz_range:min	mz_range:max	charge	rt_range:min	rt_range:max	mz	intensity_range:min	intensity_range:max	height	alignment_scores:rate	alignment_scores:aligned_features_n	alignment_scores:align_extra_features	alignment_scores:weighted_distance_score	alignment_scores:mz_diff_ppm	alignment_scores:mz_diff	alignment_scores:rt_absolute_error	alignment_scores:ion_mobility_absolute_error	compound_db_identity:compound_db_identity	compound_db_identity:compound_name	compound_db_identity:compound_annotation_score	compound_db_identity:mol_formula	compound_db_identity:adduct	compound_db_identity:precursor_mz	compound_db_identity:mz_diff_ppm	compound_db_identity:mz_diff	compound_db_identity:neutral_mass	compound_db_identity:rt	compound_db_identity:isotope_pattern_score	compound_db_identity:comment	compound_db_identity:database_name	compound_db_identity:rt_absolute_error	compound_db_identity:rt_relative_error	datafile:MDA_sEVs_1.d:area	datafile:MDA_sEVs_1.d:rt	datafile:MDA_sEVs_1.d:mz_range:min	datafile:MDA_sEVs_1.d:mz_range:max	datafile:MDA_sEVs_1.d:fwhm	datafile:MDA_sEVs_1.d:rt_range:min	datafile:MDA_sEVs_1.d:rt_range:max	datafile:MDA_sEVs_1.d:feature_state	datafile:MDA_sEVs_1.d:mz	datafile:MDA_sEVs_1.d:intensity_range:min	datafile:MDA_sEVs_1.d:intensity_range:max	datafile:MDA_sEVs_1.d:asymmetry_factor	datafile:MDA_sEVs_1.d:tailing_factor	datafile:MDA_sEVs_1.d:height	datafile:MDA_sEVs_1.d:rt_absolute_correction
1	1.27E-01	0.0582	374.86893	374.87516		0.0355	0.1036	374.87178	1.08E+03	2.20E+03	3.50E+00	0.125	1	0	1	0	0	0	0																							UNKNOWN
2	1.14E+01	0.0685	790.82532	790.83465		0.0458	1.0223	790.83012	1.49E+03	6.13E+03	1.66E+01	0.125	1	0	1	0	0	0	0																							UNKNOWN
3	3.07E-01	0.0687	234.9224	234.92443		0.0459	0.1255	234.92354	1.48E+03	3.02E+03	5.79E+00	0.125	1	0	1	0	0	0	0																							UNKNOWN
4	1.72E-01	0.07	1154.72687	1154.75479	1	0.0359	0.1154	1154.73911	1.09E+03	2.03E+03	3.77E+00	0.125	1	0	1	0	0	0	0																							UNKNOWN
5	4.09E+00	0.07	1329.7042	1329.71928	1	0.0359	1.0125	1329.7115	1.42E+03	3.92E+03	7.41E+00	0.125	1	2	1	0	0	0	0																							UNKNOWN
6	8.77E+00	0.0902	256.87	256.87197	1	0.0377	0.5856	256.87109	6.86E+03	1.16E+04	2.12E+01	0.25	2	0	0.958	0.45	0.00012	0.0312	0																5.07E+00	0.0746	256.87	256.87182	12.0827	0.0405	0.5856	DETECTED	256.87115	6.86E+03	1.08E+04	15	8	1.12E+01	0
7	2.29E-01	0.0918	1182.77288	1182.78063		0.0577	0.1258	1182.7754	1.25E+03	2.68E+03	5.28E+00	0.125	1	1	1	0	0	0	0																							UNKNOWN
8	2.40E-01	0.0922	988.7665	988.77763		0.0355	0.1263	988.77421	1.03E+03	1.89E+03	4.24E+00	0.125	1	0	1	0	0	0	0																							UNKNOWN
9	5.89E+00	0.0973	175.95982	175.96083	1	0.0405	0.472	175.96027	8.65E+03	1.41E+04	1.83E+01	0.125	1	0	1	0	0	0	0																5.89E+00	0.0973	175.95982	175.96083	0.414	0.0405	0.472	DETECTED	175.96027	8.65E+03	1.41E+04	6.5994	3.7997	1.83E+01	0
10	4.90E+00	0.1146	967.77695	967.80151	1	0.0359	1.011	967.79597	1.04E+03	3.63E+03	9.29E+00	0.25	2	0	0.977	0.3	0.00029	0.0015	0																							UNKNOWN
11	3.77E+00	0.115	889.79925	889.80545		0.0355	0.4102	889.80281	3.10E+03	6.30E+03	1.44E+01	0.125	1	1	1	0	0	0	0																							UNKNOWN
14	2.42E+00	0.277	608.79268	608.80515		0.035	0.6849	608.79848	1.00E+03	2.50E+03	7.13E+00	0.25	2	4	0.733	3.22	0.00196	0.1037	0																							UNKNOWN
15	1.09E+01	0.1256	704.84898	704.85498	1	0.035	1.0225	704.85225	1.34E+03	5.43E+03	1.74E+01	0.25	2	1	0.951	0.27	0.00019	0.1139	0																							UNKNOWN
16	5.14E-01	0.126	1367.38837	1367.40589		0.0458	0.2517	1367.39699	1.03E+03	2.86E+03	5.42E+00	0.25	2	2	0.909	1.05	0.00144	0.0469	0																							UNKNOWN
17	1.44E+00	0.137	105.96853	105.97178		0.035	0.472	105.96992	1.19E+03	4.32E+03	7.98E+00	0.5	4	2	0.868	2.43	0.00026	0.1418	0																1.44E+00	0.2109	105.96874	105.97074	0.1928	0.0405	0.472	DETECTED	105.9698	1.64E+03	4.32E+03	1.5334	1.2667	5.78E+00	0
18	7.54E-01	0.1374	1270.74697	1270.76179		0.0459	0.2971	1270.75405	1.15E+03	2.27E+03	5.26E+00	0.25	2	5	0.905	0.88	0.00112	0.1149	0																							UNKNOWN
19	5.18E-01	0.1621	1238.05194	1238.07361		0.0359	0.3698	1238.06583	1.03E+03	2.82E+03	5.29E+00	0.5	4	1	0.878	1.42	0.00175	0.2204	0																2.99E-01	0.279	1238.06178	1238.07215	0.1027	0.2449	0.3698	DETECTED	1238.06654	1.03E+03	2.43E+03	2.6668	1.8334	4.00E+00	0
20	5.51E-01	0.1822	819.85734	819.86102		0.1255	0.2277	819.85906	2.07E+03	3.85E+03	8.64E+00	0.125	1	0	1	0	0	0	0																							UNKNOWN
21	3.09E+00	0.1831	1171.77848	1171.78887		0.0355	0.4216	1171.78407	2.69E+03	5.47E+03	1.20E+01	0.125	1	2	1	0	0	0	0																							UNKNOWN
22	1.40E+01	0.1851	703.84918	703.85523	1	0.0405	1.011	703.85173	2.36E+03	5.66E+03	1.94E+01	0.25	2	0	0.858	1.16	0.00082	0.221	0																8.38E-01	0.0746	703.85111	703.85523	0.0859	0.0405	0.1314	DETECTED	703.85214	3.44E+03	5.64E+03	1.6668	1.3334	1.37E+01	0
23	2.80E-01	0.1858	342.30374	342.30874		0.0859	0.3425	342.3063	1.07E+03	2.81E+03	3.10E+00	0.25	2	1	0.973	0.15	0.00005	0.0635	0																2.07E-01	0.1541	342.30374	342.30874	0.059	0.0859	0.1995	DETECTED	342.30633	1.20E+03	2.81E+03	0.6668	0.8334	3.10E+00	0
24	2.71E-01	0.1966	1066.74894	1066.76883	1	0.1512	0.2648	1066.75995	1.01E+03	1.81E+03	3.40E+00	0.125	1	0	1	0	0	0	0																							UNKNOWN
25	4.67E-01	0.1997	121.02864	121.034		0.115	0.3185	121.03044	1.10E+03	3.01E+03	5.09E+00	0.25	2	0	0.921	0.87	0.0001	0.0559	0																							UNKNOWN
26	2.65E-01	0.1996	1426.0401	1426.06053		0.148	0.2626	1426.05159	1.00E+03	1.81E+03	4.46E+00	0.25	2	2	0.917	0.99	0.00141	0.0351	0																							UNKNOWN
27	4.68E+00	0.2062	178.8832	178.88529		0.0359	0.5923	178.88424	2.34E+03	6.16E+03	1.25E+01	0.125	1	2	1	0	0	0	0																							UNKNOWN
28	1.31E+00	0.2714	1435.71754	1435.73859		0.035	0.659	1435.72866	1.05E+03	2.42E+03	5.70E+00	0.5	4	2	0.877	1.66	0.00238	0.228	0																							UNKNOWN
29	1.10E-01	0.2109	213.05304	213.05615		0.1881	0.2563	213.05523	1.01E+03	1.91E+03	2.70E+00	0.125	1	0	1	0	0	0	0																1.10E-01	0.2109	213.05304	213.05615	0.0486	0.1881	0.2563	DETECTED	213.05523	1.01E+03	1.91E+03	1.9993	1.4996	2.70E+00	0
30	2.14E-01	0.2193	1242.71521	1242.73428	1	0.1853	0.2875	1242.72583	1.00E+03	1.80E+03	3.46E+00	0.125	1	0	1	0	0	0	0																							UNKNOWN
31	2.47E-01	0.2222	403.82797	403.83681		0.1541	0.2563	403.83218	1.14E+03	1.78E+03	3.35E+00	0.125	1	0	1	0	0	0	0																2.47E-01	0.2222	403.82797	403.83681	0.1099	0.1541	0.2563	DETECTED	403.83218	1.14E+03	1.78E+03	0.5	0.75	3.35E+00	0
32	3.61E-01	0.2304	121.02904	121.03384		0.1622	0.2985	121.03124	1.11E+03	2.67E+03	4.65E+00	0.125	1	0	1	0	0	0	0																							UNKNOWN
33	2.08E+00	0.2382	1231.73365	1231.75147	1	0.0377	0.6592	1231.74118	1.00E+03	2.41E+03	5.41E+00	0.375	3	1	0.932	0.56	0.00069	0.2073	0																3.30E-01	0.3471	1231.73604	1231.74848	0.0508	0.2449	0.3812	DETECTED	1231.74157	1.01E+03	2.13E+03	0.3333	0.6667	3.51E+00	0
34	1.47E+00	0.2382	1289.37219	1289.40841		0.0746	0.6197	1289.39289	1.03E+03	2.90E+03	6.13E+00	0.375	3	1	0.921	0.47	0.00061	0.2666	0																1.47E+00	0.1314	1289.37816	1289.40841	0.1218	0.0746	0.6197	DETECTED	1289.39294	1.03E+03	2.65E+03	8.5991	4.7995	4.36E+00	0
37	9.25E-01	0.2502	114.93511	114.93658		0.1707	0.3183	114.93591	2.07E+03	4.47E+03	8.97E+00	0.125	1	1	1	0	0	0	0																							UNKNOWN
39	6.53E+00	0.2532	1406.69488	1406.70926		0.0373	1.0029	1406.70212	1.82E+03	5.59E+03	9.37E+00	0.25	2	1	0.92	0.31	0.00044	0.2268	0																							UNKNOWN
41	2.47E-01	0.2853	564.8322	564.83611		0.2512	0.3307	564.83408	1.04E+03	1.90E+03	5.07E+00	0.125	1	0	1	0	0	0	0																							UNKNOWN
42	1.04E+01	0.2858	907.83384	907.84258	1	0.0373	1.0225	907.83855	1.39E+03	6.11E+03	1.48E+01	0.25	2	0	0.941	0.03	0.00002	0.2298	0																							UNKNOWN
43	5.47E+00	0.2864	448.88654	448.89308		0.0359	0.6392	448.8897	2.26E+03	5.06E+03	1.40E+01	0.25	2	0	0.896	0.79	0.00035	0.1803	0																							UNKNOWN
44	3.95E+00	0.2871	258.8499	258.85211		0.0373	0.4007	258.85084	5.12E+03	9.46E+03	1.47E+01	0.125	1	3	1	0	0	0	0																							UNKNOWN
45	2.32E+00	0.2885	879.29995	879.32449		0.0359	0.6932	879.31434	1.08E+03	2.81E+03	6.73E+00	0.5	4	1	0.815	2.24	0.00197	0.3266	0																							UNKNOWN
46	3.19E+00	0.289	1112.824	1112.83296		0.0458	0.5113	1112.82794	2.00E+03	4.75E+03	1.14E+01	0.375	3	1	0.868	1.36	0.00151	0.3295	0																							UNKNOWN
47	3.05E+00	0.3031	1417.68014	1417.70576		0.0373	0.9915	1417.69323	1.01E+03	2.91E+03	5.53E+00	0.625	5	4	0.877	1.16	0.00164	0.4425	0																1.19E+00	0.2336	1417.68114	1417.70576	0.2723	0.1995	0.6424	DETECTED	1417.6943	1.03E+03	2.45E+03	12	6.5	4.02E+00	0
48	2.88E+00	0.3048	1250.07741	1250.09969		0.0918	0.9912	1250.08881	1.01E+03	2.67E+03	5.17E+00	0.625	5	2	0.895	0.99	0.00124	0.4347	0																1.04E+00	0.5856	1250.07741	1250.09848	0.1717	0.4947	0.9149	DETECTED	1250.08883	1.06E+03	2.58E+03	3.6248	2.3124	4.24E+00	0
49	1.53E+01	0.3146	1142.75113	1142.76266	1	0.0355	1.0234	1142.75716	1.93E+03	9.42E+03	2.07E+01	0.25	2	1	0.931	0.12	0.00014	0.2403	0																							UNKNOWN
50	5.31E+00	0.3168	550.82528	550.84055		0.035	0.9898	550.83157	1.06E+03	3.61E+03	9.59E+00	0.5	4	0	0.789	2.46	0.00136	0.4915	0																							UNKNOWN
51	3.66E+00	0.3483	1308.7353	1308.755		0.035	0.9439	1308.74336	1.04E+03	3.39E+03	7.34E+00	0.5	4	1	0.816	2.17	0.00284	0.4311	0																							UNKNOWN
52	6.17E+00	0.3243	1153.74046	1153.75435	1	0.035	1.0116	1153.74808	1.45E+03	4.79E+03	1.20E+01	0.25	2	1	0.861	0.61	0.0007	0.3741	0																							UNKNOWN
53	4.45E+00	0.2649	1055.26831	1055.28869		0.035	1.011	1055.27786	1.04E+03	2.93E+03	7.43E+00	0.875	7	3	0.888	1.26	0.00133	0.5218	0																2.00E-01	0.0746	1055.2776	1055.28533	0.067	0.0519	0.1314	DETECTED	1055.28042	1.26E+03	2.38E+03	2.4996	1.7498	3.90E+00	0
55	3.78E+00	0.3307	281.93262	281.93597		0.0355	1.012	281.93398	1.35E+03	4.70E+03	5.82E+00	0.125	1	0	1	0	0	0	0																							UNKNOWN
57	4.85E-01	0.3375	78.95808	78.96038		0.1263	0.6592	78.95911	1.05E+03	3.12E+03	6.49E+00	0.625	5	2	0.772	3.63	0.00029	0.383	0																							UNKNOWN
58	1.09E+01	0.3421	936.86143	936.86744		0.0355	1.0234	936.86427	3.14E+03	7.32E+03	1.66E+01	0.125	1	0	1	0	0	0	0																							UNKNOWN
59	6.51E-01	0.3446	1288.78211	1288.79822		0.0405	0.6718	1288.79102	1.03E+03	2.10E+03	3.95E+00	0.375	3	1	0.819	1.49	0.00192	0.4059	0																1.57E-01	0.0746	1288.78635	1288.79401	0.0836	0.0405	0.12	DETECTED	1288.79027	1.16E+03	1.79E+03	1.3332	1.1666	2.94E+00	0
60	3.45E-01	0.353	1523.70134	1523.72111		0.228	0.3757	1523.70964	1.01E+03	1.77E+03	3.57E+00	0.125	1	0	1	0	0	0	0																							UNKNOWN
61	3.38E+00	0.3545	967.28879	967.30473	2	0.035	1.0116	967.29552	1.01E+03	3.39E+03	7.61E+00	0.625	5	2	0.8	1.41	0.00136	0.6274	0																1.34E+00	0.1086	967.29073	967.30087	0.2741	0.0405	0.472	DETECTED	967.29574	1.09E+03	2.77E+03	5.3334	3.1667	4.47E+00	0
62	1.64E-01	0.3553	1415.20299	1415.21897		0.2871	0.378	1415.21307	1.02E+03	1.62E+03	2.71E+00	0.125	1	0	1	0	0	0	0																							UNKNOWN
63	1.19E+00	0.3571	149.00744	149.011		0.1263	0.5692	149.00925	1.02E+03	2.40E+03	4.40E+00	0.375	3	1	0.856	1.99	0.0003	0.1695	0																							UNKNOWN
64	1.45E+00	0.3682	880.81051	880.82237	1	0.0405	0.631	880.81599	1.01E+03	2.69E+03	4.19E+00	0.25	2	1	0.958	0.54	0.00048	0.0032	0																1.45E+00	0.3698	880.81051	880.81902	0.3896	0.0405	0.631	DETECTED	880.81575	1.03E+03	2.69E+03	0.7931	0.8965	4.19E+00	0
65	3.61E+00	0.3763	1318.71414	1318.72503	1	0.0355	0.5355	1318.72055	2.23E+03	5.31E+03	1.15E+01	0.25	2	7	0.891	0.54	0.00072	0.2729	0																							UNKNOWN
66	1.08E-01	0.3812	1503.18892	1503.20194		0.3471	0.4153	1503.19551	1.02E+03	1.65E+03	2.71E+00	0.125	1	0	1	0	0	0	0																1.08E-01	0.3812	1503.18892	1503.20194	0.4126	0.3471	0.4153	DETECTED	1503.19551	1.02E+03	1.65E+03	1	1	2.71E+00	0
67	2.91E+00	0.398	1259.76067	1259.76892		0.0459	0.4888	1259.7651	1.83E+03	3.87E+03	8.99E+00	0.125	1	5	1	0	0	0	0																							UNKNOWN
68	7.81E+00	0.3992	879.80912	879.82331	1	0.0355	1.0238	879.81465	1.21E+03	5.02E+03	1.29E+01	0.5	4	0	0.861	0.63	0.00056	0.571	0																							UNKNOWN
69	2.42E+00	0.3994	1143.24534	1143.27072		0.049	0.7854	1143.25874	1.02E+03	2.32E+03	5.84E+00	0.375	3	0	0.902	0.76	0.00087	0.3195	0																							UNKNOWN
70	2.11E+01	0.4165	966.78782	966.79688	1	0.0377	1.0225	966.79381	1.90E+03	1.54E+04	3.57E+01	0.25	2	0	0.912	0.17	0.00016	0.3035	0																							UNKNOWN
71	9.13E-01	0.4221	1270.74081	1270.76862		0.0458	0.7967	1270.7555	1.00E+03	2.78E+03	5.64E+00	0.75	6	2	0.786	3.93	0.00499	0.6601	0																2.55E-01	0.5629	1270.7464	1270.76399	0.063	0.4947	0.6197	DETECTED	1270.75554	1.10E+03	1.94E+03	0.8334	0.9167	3.20E+00	0
72	8.32E+00	0.3787	450.84109	450.85054		0.035	1.0029	450.84611	1.08E+03	4.44E+03	1.32E+01	0.875	7	3	0.853	0.85	0.00038	0.6272	0																2.28E+00	0.1086	450.84248	450.85003	0.1297	0.0405	0.4039	DETECTED	450.84608	1.63E+03	3.52E+03	4.3334	2.6667	7.91E+00	0
73	4.61E+00	0.432	801.81585	801.82522		0.2503	0.8636	801.82086	2.10E+03	4.97E+03	1.17E+01	0.125	1	0	1	0	0	0	0																							UNKNOWN
74	9.04E+00	0.4323	1083.78408	1083.80807		0.0355	1.0225	1083.80176	1.11E+03	6.61E+03	1.47E+01	0.375	3	3	0.937	0.27	0.0003	0.2614	0																							UNKNOWN
76	2.44E-01	0.4608	1191.42492	1191.44147		0.2047	0.7168	1191.43296	1.00E+03	2.31E+03	5.78E+00	0.25	2	6	0.78	1.45	0.00172	0.4439	0																							UNKNOWN
77	4.82E-01	0.4692	1296.71089	1296.72887		0.3783	0.56	1296.72122	1.04E+03	2.32E+03	4.48E+00	0.125	1	1	1	0	0	0	0																							UNKNOWN
78	7.89E-01	0.473	226.85865	226.86336		0.3585	0.5687	226.86082	1.01E+03	2.51E+03	7.78E+00	0.375	3	1	0.905	1.04	0.00024	0.1535	0																1.20E-01	0.3812	226.86028	226.86176	0.0389	0.3585	0.4266	DETECTED	226.86097	1.05E+03	2.08E+03	1.9993	1.4996	3.00E+00	0
80	1.03E+01	0.4757	432.83041	432.83783		0.035	1.011	432.83499	1.09E+03	5.76E+03	1.79E+01	0.5	4	0	0.906	0.93	0.0004	0.3271	0																							UNKNOWN
81	5.59E+00	0.4769	1055.7653	1055.79806	1	0.035	1.0238	1055.77819	1.07E+03	3.87E+03	9.20E+00	0.625	5	1	0.911	0.53	0.00056	0.4706	0																3.78E+00	0.7218	1055.77032	1055.78586	0.2275	0.0405	1.0171	DETECTED	1055.77828	1.40E+03	3.39E+03	0.4333	0.7167	5.55E+00	0
82	2.82E+00	0.4813	1172.07149	1172.09341		0.0355	0.9898	1172.08286	1.05E+03	3.92E+03	9.84E+00	0.625	5	2	0.886	2.31	0.00271	0.2696	0																							UNKNOWN
83	2.71E+00	0.1917	272.88504	272.88989	1	0.035	0.4324	272.88814	1.59E+03	6.11E+03	9.40E+00	0.25	2	4	0.862	0.81	0.00022	0.3089	0																							UNKNOWN
84	3.24E+00	0.4865	1241.7193	1241.737	1	0.035	1.0234	1241.72908	1.06E+03	4.08E+03	8.46E+00	0.375	3	1	0.838	1.16	0.00144	0.4455	0																							UNKNOWN
85	1.23E+00	0.4613	138.93262	138.93775		0.0586	0.9544	138.93562	1.05E+03	3.92E+03	7.12E+00	0.375	3	4	0.905	0.48	0.00007	0.3871	0																							UNKNOWN
86	1.56E-01	0.4919	1316.06427	1316.07362		0.4692	0.5373	1316.06997	1.02E+03	2.03E+03	3.92E+00	0.125	1	0	1	0	0	0	0																							UNKNOWN
87	8.70E-01	0.5127	1143.74905	1143.76715	1	0.08	0.7413	1143.75852	1.04E+03	2.32E+03	5.46E+00	0.375	3	3	0.916	0.06	0.00007	0.3642	0																							UNKNOWN
89	4.05E-01	0.5224	1367.38255	1367.40525		0.2517	0.7446	1367.3971	1.06E+03	2.70E+03	4.43E+00	0.375	3	2	0.902	0.56	0.00076	0.3794	0																1.96E-01	0.7105	1367.38971	1367.4015	0.049	0.6651	0.7446	DETECTED	1367.39662	1.23E+03	2.70E+03	0.7498	0.8749	4.43E+00	0
90	6.47E-01	0.5238	740.79262	740.80091		0.3761	0.5465	740.79616	1.02E+03	2.36E+03	5.96E+00	0.125	1	0	1	0	0	0	0																							UNKNOWN
91	1.46E+01	0.5437	275.88057	275.88447	1	0.035	1.0223	275.88244	1.45E+03	1.25E+04	2.03E+01	0.5	4	0	0.902	0.97	0.00027	0.2833	0																							UNKNOWN
92	1.85E+00	0.5448	457.89345	457.90258		0.08	0.9603	457.89775	1.05E+03	2.70E+03	6.27E+00	0.375	3	0	0.813	1.53	0.0007	0.5708	0																1.85E+00	0.5856	457.89345	457.90258	0.0344	0.4947	0.9603	DETECTED	457.89767	1.05E+03	2.70E+03	4.1247	2.5624	6.27E+00	0
93	1.16E+00	0.5465	1076.75342	1076.75982		0.4329	0.5805	1076.75635	2.88E+03	4.93E+03	1.10E+01	0.125	1	0	1	0	0	0	0																							UNKNOWN
94	1.85E+00	0.5517	1182.76474	1182.78474		0.0914	0.7509	1182.77358	1.04E+03	2.46E+03	5.38E+00	0.25	2	3	0.853	1.32	0.00156	0.1939	0																							UNKNOWN
95	4.87E-01	0.7524	1238.05788	1238.07481		0.4947	0.9439	1238.06514	1.02E+03	2.77E+03	5.51E+00	0.125	1	7	1	0	0	0	0																2.08E-01	0.5629	1238.05788	1238.06901	0.0243	0.4947	0.5856	DETECTED	1238.0643	1.11E+03	2.40E+03	0.3334	0.6667	3.96E+00	0
96	9.88E-01	0.5866	105.96834	105.97173		0.3442	1.0252	105.96986	1.08E+03	4.22E+03	6.47E+00	0.625	5	3	0.74	4.55	0.00048	0.3176	0																3.60E-01	0.6991	105.96911	105.97029	0.0725	0.6537	0.7786	DETECTED	105.96977	1.08E+03	4.22E+03	1.7505	1.3752	5.63E+00	0
97	6.12E+00	0.588	977.77914	977.78842	1	0.0359	1.0234	977.78447	1.80E+03	7.93E+03	1.46E+01	0.375	3	0	0.914	0.41	0.0004	0.3394	0																							UNKNOWN
98	4.22E+00	0.5913	1347.73813	1347.7619		0.035	1.0171	1347.74764	1.07E+03	3.65E+03	8.10E+00	0.75	6	1	0.832	1.09	0.00147	0.7737	0																3.20E+00	0.4039	1347.74151	1347.7619	0.8054	0.0405	1.0171	DETECTED	1347.74847	1.23E+03	3.17E+03	1.6875	1.3437	5.22E+00	0
99	5.53E+00	0.6026	1329.69869	1329.72407	1	0.035	1.0225	1329.71127	1.08E+03	3.82E+03	8.28E+00	0.875	7	0	0.893	0.85	0.00113	0.5447	0																3.65E+00	0.438	1329.69869	1329.71902	0.2594	0.0405	1.0171	DETECTED	1329.71096	1.08E+03	3.69E+03	1.4571	1.2286	6.07E+00	0
100	5.70E+00	0.6197	175.9596	175.96072	1	0.472	0.8808	175.96016	7.50E+03	1.33E+04	1.73E+01	0.125	1	0	1	0	0	0	0																5.70E+00	0.6197	175.9596	175.96072	0.3593	0.472	0.8808	DETECTED	175.96016	7.50E+03	1.33E+04	1.7693	1.3847	1.73E+01	0
101	6.71E+00	0.6207	258.84938	258.8539	1	0.0355	1.0125	258.85105	1.02E+03	9.20E+03	1.60E+01	0.5	4	1	0.909	0.89	0.00023	0.3316	0																							UNKNOWN
102	4.74E-01	0.6292	1426.04058	1426.06207		0.5465	0.7384	1426.05194	1.00E+03	2.12E+03	4.61E+00	0.375	3	2	0.852	2.13	0.00303	0.1243	0																							UNKNOWN
103	1.77E+00	0.6316	1417.68222	1417.70459		0.4447	1.0011	1417.69357	1.03E+03	2.59E+03	4.91E+00	0.375	3	4	0.935	0.71	0.001	0.1068	0																9.46E-01	0.6764	1417.68777	1417.69894	12.8563	0.6424	0.9944	DETECTED	1417.69333	1.03E+03	2.26E+03	9.3332	5.1666	3.71E+00	0
104	4.57E+00	0.6323	157.94871	157.95095	1	0.2985	0.9889	157.9497	3.18E+03	8.32E+03	1.71E+01	0.25	2	0	0.927	0.19	0.00003	0.2362	0																							UNKNOWN
105	1.22E+01	0.6431	995.81441	995.83899	1	0.0355	1.0347	995.82069	1.86E+03	7.55E+03	1.69E+01	0.875	7	0	0.875	0.72	0.00072	0.6332	0																3.72E+00	0.6991	995.81648	995.82585	0.5297	0.4607	1.0171	DETECTED	995.82043	1.86E+03	5.32E+03	1.3334	1.1667	8.64E+00	0
106	3.10E+00	0.6434	241.845	241.85031		0.0459	1.0025	241.84783	1.08E+03	3.35E+03	6.37E+00	0.625	5	0	0.84	1.51	0.00037	0.5114	0																1.08E+00	0.4834	241.84559	241.85029	0.0791	0.3585	0.9035	DETECTED	241.84776	1.08E+03	3.20E+03	3.3634	2.1817	3.71E+00	0
107	3.47E-01	0.648	1348.03261	1348.05403		0.3643	0.909	1348.04818	1.06E+03	2.31E+03	5.02E+00	0.25	2	0	0.844	0.49	0.00067	0.4765	0																							UNKNOWN
108	1.09E-01	0.6505	1084.29385	1084.30966		0.6051	0.6732	1084.30041	1.04E+03	1.60E+03	2.60E+00	0.125	1	0	1	0	0	0	0																							UNKNOWN
109	9.01E-01	0.6517	1231.22797	1231.24899		0.1822	0.9893	1231.24004	1.01E+03	2.24E+03	4.51E+00	0.625	5	0	0.804	2.39	0.00295	0.4665	0																							UNKNOWN
110	6.35E+00	0.6596	889.79851	889.80817		0.4093	1.0234	889.80298	2.12E+03	6.35E+03	1.54E+01	0.25	2	0	0.914	0.39	0.00034	0.2262	0																							UNKNOWN
111	1.76E-01	0.66	916.75282	916.76117		0.6373	0.7054	916.7567	1.07E+03	1.88E+03	4.27E+00	0.125	1	0	1	0	0	0	0																							UNKNOWN
113	3.74E-01	0.6684	342.30323	342.30913	1	0.3585	0.8648	342.30644	1.04E+03	2.77E+03	3.05E+00	0.25	2	1	0.649	3.68	0.00126	0.302	0																3.74E-01	0.5174	342.30323	342.30913	0.1117	0.3585	0.5629	DETECTED	342.30581	1.04E+03	2.77E+03	0.2857	0.6428	3.05E+00	0
114	4.60E+00	0.6771	1259.7573	1259.77342		0.0377	1.0238	1259.76526	1.14E+03	4.15E+03	8.81E+00	0.625	5	1	0.922	0.15	0.00019	0.4058	0																3.98E+00	0.79	1259.7573	1259.773	0.7448	0.0405	1.0171	DETECTED	1259.76533	1.14E+03	3.69E+03	0.303	0.6515	6.08E+00	0
115	7.17E-01	0.6817	114.93535	114.93719	1	0.659	0.7839	114.93612	1.74E+03	4.25E+03	8.52E+00	0.125	1	1	1	0	0	0	0																							UNKNOWN
116	7.05E+00	0.6864	178.8824	178.88889	1	0.0355	1.0238	178.88426	1.03E+03	5.87E+03	1.19E+01	0.375	3	1	0.811	1.25	0.00022	0.6372	0																							UNKNOWN
117	1.92E+00	0.6864	314.96717	314.97362		0.0355	0.9893	314.97076	1.05E+03	4.10E+03	3.97E+00	0.375	3	0	0.8	2.39	0.00075	0.3184	0																							UNKNOWN
118	1.67E+00	0.6886	1250.07189	1250.10222		0.4102	0.8417	1250.08852	1.11E+03	3.23E+03	7.03E+00	0.25	2	5	0.758	2.58	0.00322	0.1926	0																							UNKNOWN
119	4.70E-01	0.693	608.79572	608.80239		0.6249	0.7271	608.79917	1.08E+03	2.13E+03	6.51E+00	0.125	1	4	1	0	0	0	0																							UNKNOWN
120	5.22E-01	0.6932	713.83789	713.84382		0.6251	0.75	713.84086	1.12E+03	1.76E+03	5.64E+00	0.125	1	0	1	0	0	0	0																							UNKNOWN
121	2.15E+00	0.6932	1055.27111	1055.28442		0.5002	0.9998	1055.27704	1.04E+03	2.58E+03	6.12E+00	0.125	1	6	1	0	0	0	0																							UNKNOWN
122	3.84E+00	0.6993	1112.82264	1112.83331		0.4661	1.0234	1112.82795	1.29E+03	4.84E+03	1.07E+01	0.25	2	2	0.927	0.03	0.00003	0.2848	0																							UNKNOWN
123	8.24E+00	0.7066	1318.71317	1318.73458		0.0459	1.0238	1318.72049	1.04E+03	5.53E+03	1.28E+01	0.875	7	2	0.935	0.89	0.00117	0.1707	0																2.24E+00	0.6424	1318.71317	1318.72517	0.3528	0.631	1.0171	DETECTED	1318.7199	1.04E+03	5.18E+03	32.9677	16.9839	8.53E+00	0
124	5.21E-01	0.4827	1494.67358	1494.69596		0.1966	0.7399	1494.68489	1.01E+03	2.02E+03	4.05E+00	0.125	1	3	1	0	0	0	0																							UNKNOWN
125	2.20E+01	0.7273	1230.73485	1230.74171	1	0.0459	1.0225	1230.73873	2.15E+03	1.21E+04	2.83E+01	0.125	1	0	1	0	0	0	0																							UNKNOWN
126	9.39E+00	0.7314	704.84828	704.85542	1	0.0377	1.012	704.85202	1.23E+03	5.26E+03	1.82E+01	0.5	4	0	0.889	0.79	0.00056	0.373	0																							UNKNOWN
127	3.28E-01	0.7343	1428.67744	1428.69485		0.4093	1.0025	1428.68473	1.05E+03	2.13E+03	4.88E+00	0.25	2	0	0.728	1.99	0.00284	0.491	0																							UNKNOWN
128	4.33E-01	0.7425	78.95713	78.96114		0.5233	0.9542	78.95923	1.04E+03	2.76E+03	5.74E+00	0.375	3	12	0.726	3.65	0.00029	0.3401	0																							UNKNOWN
129	5.44E+00	0.9464	819.85246	819.86225		0.0355	1.0234	819.85683	1.22E+03	3.97E+03	8.46E+00	0.125	1	2	1	0	0	0	0																3.19E-01	0.9262	819.85369	819.86178	0.0911	0.8808	0.9944	DETECTED	819.85635	1.22E+03	3.40E+03	1.5002	1.2501	4.42E+00	0
130	4.37E+00	0.7491	967.28708	967.30471		0.0377	1.0029	967.29578	1.14E+03	3.13E+03	7.35E+00	0.375	3	2	0.901	0.93	0.0009	0.2673	0																3.59E-01	0.9035	967.29274	967.29951	0.107	0.8695	0.9944	DETECTED	967.2958	1.28E+03	2.53E+03	2.6668	1.8334	4.09E+00	0
131	2.25E+00	0.7531	1055.7724	1055.78871	1	0.5032	1.0142	1055.77885	1.08E+03	3.04E+03	5.70E+00	0.125	1	4	1	0	0	0	0																							UNKNOWN
132	2.83E-01	0.7554	1055.88526	1055.90023	1	0.4674	1.0139	1055.89443	1.01E+03	3.00E+03	4.85E+00	0.375	3	0	0.796	2.25	0.00238	0.467	0																							UNKNOWN
133	2.97E+00	0.7626	1153.74356	1153.75404		0.6363	1.0139	1153.74779	2.15E+03	4.74E+03	1.19E+01	0.25	2	1	0.931	0.46	0.00053	0.1392	0																							UNKNOWN
134	7.71E+00	0.7801	1171.77536	1171.79282		0.035	1.0234	1171.784	1.21E+03	5.68E+03	1.25E+01	0.75	6	0	0.912	0.92	0.00108	0.3743	0																1.84E+00	0.6651	1171.77688	1171.78945	0.0965	0.631	1.0171	DETECTED	1171.78366	1.48E+03	3.92E+03	10.3337	5.6668	6.44E+00	0
135	1.93E+00	0.7802	1288.78177	1288.79806		0.0941	1.0234	1288.79026	1.16E+03	2.46E+03	5.34E+00	0.25	2	2	0.86	0.47	0.00061	0.4183	0																							UNKNOWN
136	2.48E+00	0.7845	1241.72204	1241.73495	1	0.5346	1.0116	1241.72955	1.78E+03	3.87E+03	7.68E+00	0.125	1	2	1	0	0	0	0																							UNKNOWN
137	2.33E-01	0.7871	1355.36799	1355.38492		0.7644	0.8666	1355.37559	1.03E+03	1.80E+03	3.48E+00	0.125	1	0	1	0	0	0	0																							UNKNOWN
138	1.10E+01	0.7907	790.82325	790.8354	1	0.0377	1.0229	790.83024	1.20E+03	6.81E+03	1.66E+01	0.625	5	0	0.918	0.62	0.00049	0.2413	0																3.82E+00	0.9149	790.82656	790.83513	0.1616	0.4493	1.0171	DETECTED	790.83039	1.95E+03	5.50E+03	0.2195	0.6098	8.74E+00	0
139	2.10E+00	0.7923	1289.36781	1289.40493		0.4434	0.9915	1289.39271	1.00E+03	2.88E+03	6.69E+00	0.5	4	2	0.868	1.17	0.00151	0.3079	0																1.04E+00	0.8468	1289.38429	1289.40434	0.239	0.6197	0.983	DETECTED	1289.39327	1.03E+03	2.82E+03	0.6	0.8	4.64E+00	0
140	5.09E-01	0.7968	1191.4226	1191.44254		0.4552	0.9802	1191.4346	1.00E+03	2.60E+03	6.05E+00	0.75	6	1	0.879	1.36	0.00162	0.3997	0																							UNKNOWN
142	4.86E+00	0.7986	450.8424	450.8489		0.3984	1.0057	450.84627	1.07E+03	4.55E+03	1.19E+01	0.25	2	5	0.924	0.54	0.00024	0.1418	0																3.63E+00	0.8695	450.8424	450.84885	0.4403	0.4039	1.0057	DETECTED	450.84614	1.15E+03	4.55E+03	0.2927	0.6463	1.03E+01	0
143	1.66E+00	0.8021	1231.72866	1231.75452	1	0.3812	1.0112	1231.74049	1.02E+03	2.55E+03	5.90E+00	0.375	3	1	0.841	1.81	0.00223	0.2326	0																1.66E+00	0.7105	1231.72866	1231.75094	0.2161	0.3812	0.9944	DETECTED	1231.74102	1.02E+03	2.42E+03	0.862	0.931	3.99E+00	0
144	2.31E+00	0.8021	1435.71682	1435.7362		0.228	1.0234	1435.72726	1.02E+03	2.74E+03	5.44E+00	0.5	4	2	0.897	0.57	0.00082	0.4763	0																							UNKNOWN
145	7.48E-01	0.8098	1296.7102	1296.73258		0.6395	0.9347	1296.72093	1.02E+03	2.02E+03	3.89E+00	0.125	1	1	1	0	0	0	0																							UNKNOWN
146	7.89E+00	0.8124	1406.69391	1406.70903		0.0459	1.0225	1406.70248	1.06E+03	4.78E+03	1.18E+01	0.25	2	1	0.945	0.31	0.00044	0.1251	0																							UNKNOWN
147	1.33E+01	0.813	1142.75319	1142.76085	1	0.0359	1.0238	1142.75737	1.92E+03	9.92E+03	2.50E+01	0.25	2	1	0.944	0.41	0.00046	0.1007	0																							UNKNOWN
148	7.37E+00	0.8145	907.83443	907.84311		0.0359	1.0139	907.83844	2.43E+03	6.45E+03	1.10E+01	0.25	2	1	0.981	0.07	0.00006	0.0554	0																							UNKNOWN
149	1.94E-01	0.8179	1412.37686	1412.38528		0.7839	0.852	1412.38052	1.13E+03	2.21E+03	5.44E+00	0.125	1	0	1	0	0	0	0																							UNKNOWN
150	1.40E+00	0.8242	1252.71211	1252.73029		0.6251	1.0234	1252.72073	1.02E+03	2.81E+03	6.53E+00	0.25	2	0	0.892	0.5	0.00062	0.2848	0																							UNKNOWN
151	9.42E-01	0.825	879.30353	879.31907		0.5259	1.0002	879.31312	1.04E+03	2.98E+03	5.19E+00	0.375	3	1	0.894	1.39	0.00122	0.1959	0																4.51E-01	0.9262	879.31045	879.31699	0.0916	0.8354	0.9944	DETECTED	879.31375	1.08E+03	2.69E+03	0.75	0.875	4.19E+00	0
152	6.19E+00	0.8286	392.87267	392.88043	1	0.0355	1.0339	392.87654	1.05E+03	7.02E+03	1.52E+01	0.625	5	0	0.889	0.73	0.00029	0.3607	0																							UNKNOWN
153	2.46E+00	0.6633	374.86369	374.87565		0.0914	1.0337	374.86891	1.03E+03	3.09E+03	5.64E+00	0.125	1	4	1	0	0	0	0																1.63E-01	0.8468	374.86443	374.87138	0.0429	0.8127	0.8922	DETECTED	374.86845	1.06E+03	2.10E+03	1.3332	1.1666	3.00E+00	0
154	3.56E+00	0.8354	256.8699	256.8748		0.5856	1.0057	256.87116	2.21E+03	1.04E+04	1.08E+01	0.125	1	0	1	0	0	0	0																3.56E+00	0.8354	256.8699	256.8748	0.3	0.5856	1.0057	DETECTED	256.87116	2.21E+03	1.04E+04	0.6818	0.8409	1.08E+01	0
155	2.34E+00	0.8356	1094.78476	1094.80133		0.4329	1.0234	1094.79209	1.01E+03	2.94E+03	6.95E+00	0.25	2	0	0.955	0.48	0.00053	0.0349	0																							UNKNOWN
156	1.41E-01	0.8526	1154.7342	1154.74748		0.8072	0.8753	1154.7416	1.09E+03	1.76E+03	3.45E+00	0.125	1	0	1	0	0	0	0																							UNKNOWN
157	6.00E-01	0.8658	1143.75083	1143.76776	1	0.7054	1.0057	1143.75974	1.01E+03	2.44E+03	5.37E+00	0.375	3	2	0.938	0.39	0.00045	0.1922	0																6.00E-01	0.9262	1143.75083	1143.76776	0.0685	0.7446	1.0057	DETECTED	1143.75975	1.02E+03	2.13E+03	0.4375	0.7187	3.50E+00	0
159	8.55E-01	0.8808	967.78862	967.79833	1	0.6424	0.9262	967.79498	1.21E+03	3.34E+03	5.39E+00	0.125	1	0	1	0	0	0	0																8.55E-01	0.8808	967.78862	967.79833	0.1792	0.6424	0.9262	DETECTED	967.79498	1.21E+03	3.34E+03	0.1905	0.5952	5.39E+00	0
160	5.49E+00	0.8867	1065.76301	1065.77035	1	0.4434	1.0234	1065.7665	1.88E+03	5.15E+03	1.22E+01	0.25	2	0	0.966	0.44	0.00047	0.0009	0																							UNKNOWN
161	3.57E-01	0.8893	1308.73404	1308.75015		0.8553	0.9915	1308.74384	1.01E+03	2.17E+03	4.19E+00	0.125	1	1	1	0	0	0	0																							UNKNOWN
162	8.46E-01	0.8896	880.80872	880.82288	1	0.631	1.0025	880.81627	1.05E+03	2.37E+03	3.94E+00	0.375	3	0	0.934	0.65	0.00058	0.1349	0																8.46E-01	0.8695	880.80916	880.82229	0.1428	0.631	0.9944	DETECTED	880.81663	1.05E+03	2.23E+03	0.5238	0.7619	3.48E+00	0
163	3.36E-01	0.8909	403.82981	403.83538		0.7754	0.978	403.83289	1.01E+03	2.30E+03	5.04E+00	0.5	4	0	0.719	4.59	0.00185	0.1344	0																							UNKNOWN
164	8.93E-01	0.8926	1172.07381	1172.09255		0.7509	0.9893	1172.08366	1.08E+03	3.06E+03	6.03E+00	0.25	2	4	0.896	1.13	0.00132	0.079	0																							UNKNOWN
165	6.34E+00	0.897	1083.79573	1083.80824		0.0373	1.0234	1083.80183	1.49E+03	6.06E+03	1.34E+01	0.375	3	2	0.978	0.15	0.00016	0.0845	0																3.31E+00	0.9376	1083.79573	1083.80824	0.3781	0.4607	1.0171	DETECTED	1083.80175	2.11E+03	4.96E+03	0.1667	0.5833	8.13E+00	0
166	2.89E-01	0.8976	78.95713	78.95942		0.8181	0.9203	78.95898	1.04E+03	2.32E+03	4.26E+00	0.125	1	11	1	0	0	0	0																							UNKNOWN
167	3.16E-01	0.9035	105.96921	105.9704		0.8468	0.949	105.96974	1.48E+03	3.49E+03	4.66E+00	0.125	1	5	1	0	0	0	0																3.16E-01	0.9035	105.96921	105.9704	0.0496	0.8468	0.949	DETECTED	105.96974	1.48E+03	3.49E+03	0.8004	0.9002	4.66E+00	0
169	1.44E-01	0.9098	78.9589	78.96025		0.8644	0.9326	78.95992	1.21E+03	1.89E+03	3.22E+00	0.125	1	0	1	0	0	0	0																							UNKNOWN
170	2.04E-01	0.9098	564.83039	564.83446		0.8644	0.9326	564.83232	1.05E+03	1.94E+03	5.20E+00	0.125	1	0	1	0	0	0	0																							UNKNOWN
171	2.10E-01	0.9098	1415.20994	1415.21623		0.8871	0.9666	1415.21173	1.01E+03	2.44E+03	5.24E+00	0.125	1	0	1	0	0	0	0																							UNKNOWN
172	1.14E+01	0.9207	703.84825	703.85488	1	0.035	1.0002	703.85147	1.65E+03	5.59E+03	1.60E+01	0.125	1	0	1	0	0	0	0																							UNKNOWN
173	3.51E-01	0.9234	226.86037	226.86225		0.878	0.9688	226.8613	1.01E+03	1.73E+03	5.47E+00	0.125	1	2	1	0	0	0	0																							UNKNOWN
174	5.46E-01	0.9347	1143.25413	1143.26229		0.7644	0.9574	1143.25901	1.11E+03	2.32E+03	4.41E+00	0.125	1	1	1	0	0	0	0																							UNKNOWN
175	2.41E-01	0.9431	149.00868	149.01116		0.8863	0.9771	149.00947	1.32E+03	2.15E+03	3.94E+00	0.125	1	3	1	0	0	0	0																							UNKNOWN
176	2.38E-01	0.9443	902.75807	902.76163		0.8989	0.9671	902.75974	1.82E+03	3.52E+03	5.99E+00	0.125	1	0	1	0	0	0	0																							UNKNOWN
178	7.17E-01	0.9542	608.79419	608.80179		0.8066	0.9883	608.79815	1.01E+03	2.35E+03	7.22E+00	0.125	1	1	1	0	0	0	0																							UNKNOWN
179	1.83E-01	0.9548	823.01109	823.01702		0.9207	0.9889	823.01458	1.44E+03	2.80E+03	4.27E+00	0.125	1	0	1	0	0	0	0																							UNKNOWN
180	7.46E-01	0.9548	1182.76559	1182.7807		0.7509	1.0225	1182.77303	1.04E+03	2.62E+03	5.75E+00	0.25	2	1	0.985	0.2	0.00024	0.0009	0																							UNKNOWN
181	1.37E+00	0.9656	1347.7418	1347.75754		0.7157	1.011	1347.74937	1.06E+03	3.56E+03	8.83E+00	0.125	1	4	1	0	0	0	0																							UNKNOWN
182	3.03E-01	0.978	624.84843	624.85546		0.9326	1.0234	624.85106	1.04E+03	2.24E+03	5.65E+00	0.125	1	2	1	0	0	0	0																							UNKNOWN
183	3.21E-01	0.9893	138.96852	138.97197		0.9666	1.0461	138.97067	1.23E+03	4.56E+03	7.71E+00	0.125	1	0	1	0	0	0	0																							UNKNOWN
184	5.22E-01	0.9912	152.99571	153.00067		0.9457	1.0366	152.99891	1.19E+03	6.58E+03	1.17E+01	0.125	1	0	1	0	0	0	0																							UNKNOWN
185	2.48E-01	0.9915	610.90204	610.91016		0.9461	1.0256	610.90576	1.02E+03	1.97E+03	5.20E+00	0.125	1	0	1	0	0	0	0																							UNKNOWN
186	5.40E-01	0.9929	152.99477	152.9996	1	0.9376	1.0625	152.9977	1.08E+03	6.26E+03	1.27E+01	0.25	2	2	0.826	2.31	0.00035	0.0029	0																4.38E-01	0.9944	152.99533	152.99925	0.0432	0.9376	1.0625	DETECTED	152.99788	1.08E+03	6.20E+03	1.0954	1.0999	8.10E+00	0
187	3.55E-01	0.9929	196.8937	196.89766		0.9603	1.0369	196.89532	1.37E+03	7.13E+03	1.11E+01	0.25	2	0	0.892	1.43	0.00028	0.0029	0																2.95E-01	0.9944	196.8937	196.89766	0.0281	0.9603	1.0285	DETECTED	196.89546	1.38E+03	7.13E+03	1.0411	1	9.43E+00	0
188	5.14E-01	0.9946	202.99413	203.00016	1	0.9544	1.0575	202.99762	1.07E+03	4.25E+03	9.47E+00	0.625	5	1	0.732	5.48	0.00111	0.014	0																							UNKNOWN
189	5.54E-01	0.9996	152.99403	152.99791		0.9542	1.0337	152.99577	1.75E+03	7.77E+03	1.57E+01	0.125	1	0	1	0	0	0	0																							UNKNOWN
190	3.58E-01	0.9997	450.88059	450.89639	1	0.9428	1.0225	450.8865	1.23E+03	2.96E+03	8.85E+00	0.25	2	0	0.943	0.75	0.00034	0.0002	0																							UNKNOWN
191	2.14E-01	0.9998	200.98427	200.98863		0.9771	1.0453	200.98663	1.06E+03	3.18E+03	6.41E+00	0.125	1	0	1	0	0	0	0																							UNKNOWN
192	2.46E-01	0.9998	462.9299	462.93694		0.9544	1.0225	462.93442	1.14E+03	2.04E+03	5.99E+00	0.125	1	0	1	0	0	0	0																							UNKNOWN
193	5.53E-01	0.9999	602.99277	602.99742	1	0.9542	1.0229	602.99486	1.05E+03	4.40E+03	1.30E+01	0.25	2	0	0.86	1.86	0.00112	0.0006	0																							UNKNOWN
194	4.50E-01	1.0002	647.04742	647.05689		0.9207	1.0229	647.05208	1.21E+03	3.16E+03	8.47E+00	0.125	1	0	1	0	0	0	0																							UNKNOWN
195	6.99E-01	1.0005	294.17727	294.18187	1	0.9775	1.091	294.17938	1.33E+03	1.01E+04	1.51E+01	0.25	2	0	0.906	1.26	0.00037	0.0005	0																							UNKNOWN
196	1.47E-01	1.0005	323.02123	323.02885	1	0.9771	1.0465	323.0239	1.11E+03	3.96E+03	4.20E+00	0.25	2	0	0.85	2	0.00065	0.0013	0																							UNKNOWN
197	2.08E+00	1.0011	133.01324	133.016	1	0.9216	1.1033	133.01448	1.19E+03	2.08E+04	4.01E+01	0.125	1	3	1	0	0	0	0																							UNKNOWN
198	3.83E-01	1.0011	427.02832	427.03654		0.9671	1.0465	427.03233	1.02E+03	3.10E+03	9.71E+00	0.125	1	0	1	0	0	0	0																							UNKNOWN
199	6.80E-01	1.002	131.03481	131.03894	1	0.978	1.0802	131.03559	1.27E+03	9.61E+03	1.65E+01	0.375	3	0	0.794	3.89	0.00051	0.0022	0																							UNKNOWN
200	5.47E+01	1.002	272.92278	272.92961	1	0.035	1.0352	272.92431	1.15E+03	2.69E+05	4.70E+02	0.875	7	0	0.93	2.37	0.00065	0.0083	0																							UNKNOWN
201	4.59E-01	1.002	418.03833	418.04489		0.9548	1.0456	418.04289	1.15E+03	3.96E+03	1.06E+01	0.25	2	0	0.936	0.79	0.00033	0.0218	0																							UNKNOWN
202	1.23E+00	1.0022	149.00446	149.00988	1	0.9443	1.0934	149.00785	1.10E+03	1.17E+04	2.27E+01	0.375	3	1	0.847	2.98	0.00044	0.0017	0																							UNKNOWN
203	4.02E-01	1.0025	194.9945	194.99911	1	0.9542	1.0461	194.99622	1.28E+03	4.74E+03	8.48E+00	0.375	3	0	0.798	3.16	0.00062	0.0083	0																							UNKNOWN
204	2.18E+00	1.0025	145.04948	145.05265	1	0.9671	1.1138	145.05089	1.05E+03	3.30E+04	5.83E+01	0.625	5	0	0.811	4.75	0.00069	0.0055	0																1.42E+00	1.0057	145.04974	145.05265	0.0224	0.983	1.0852	DETECTED	145.05135	2.56E+03	3.20E+04	2.7828	2.1637	4.19E+01	0
205	4.19E-01	1.0025	146.04502	146.04994	1	0.9798	1.0593	146.04885	1.25E+03	5.49E+03	9.70E+00	0.125	1	0	1	0	0	0	0																							UNKNOWN
206	3.29E-01	1.0026	101.05936	101.0625	1	0.9769	1.0688	101.06089	1.06E+03	5.64E+03	1.03E+01	0.625	5	4	0.916	2.31	0.00023	0.0083	0																							UNKNOWN
207	3.55E-01	1.0025	693.23374	693.23583	1	0.9798	1.048	693.23448	1.29E+03	4.20E+03	9.23E+00	0.125	1	9	1	0	0	0	0																							UNKNOWN
208	5.19E-01	1.0027	133.04967	133.05173	1	0.9798	1.082	133.05057	1.34E+03	5.23E+03	1.05E+01	0.25	2	0	0.655	4.6	0.00061	0.0003	0																							UNKNOWN
209	3.90E-01	1.0029	123.01884	123.0236		0.9802	1.0596	123.02148	1.10E+03	4.87E+03	9.68E+00	0.125	1	3	1	0	0	0	0																							UNKNOWN
210	4.63E-01	1.0029	291.0789	291.08474	1	0.9802	1.0483	291.08394	1.21E+03	9.99E+03	1.42E+01	0.125	1	0	1	0	0	0	0																							UNKNOWN
211	1.88E-01	1.0029	330.14804	330.15627	1	0.9802	1.0483	330.153	1.88E+03	4.10E+03	4.57E+00	0.125	1	0	1	0	0	0	0																							UNKNOWN
212	2.67E-01	1.0029	438.96825	438.9782		0.9574	1.0256	438.97293	1.10E+03	2.35E+03	6.58E+00	0.125	1	0	1	0	0	0	0																							UNKNOWN
213	1.52E+01	1.003	448.88584	448.89729	1	0.035	1.0352	448.88991	1.86E+03	3.90E+04	1.05E+02	1	8	0	0.922	1.73	0.00078	0	0																1.17E+01	1.003	448.88701	448.89343	0.0685	0.0405	1.0285	DETECTED	448.8901	2.66E+03	3.31E+04	0.0247	0.5335	7.44E+01	-0.0027
214	4.30E-01	1.0037	331.14589	331.15419	1	0.9798	1.0937	331.14993	1.20E+03	1.01E+04	1.14E+01	0.375	3	0	0.815	3.65	0.00121	0.0032	0																3.38E-01	1.0057	331.1476	331.15181	0.0359	0.983	1.0739	DETECTED	331.14933	2.63E+03	7.77E+03	3.0015	2.0007	7.66E+00	0
215	4.53E-01	1.0038	103.03845	103.04241	1	0.9771	1.0915	103.04016	1.04E+03	6.71E+03	1.23E+01	0.625	5	0	0.742	6.13	0.00063	0.0131	0																							UNKNOWN
217	1.13E+00	1.0041	133.01164	133.01797	1	0.9262	1.0802	133.01382	1.02E+03	1.82E+04	2.99E+01	0.75	6	1	0.742	5.87	0.00078	0.019	0																1.13E+00	1.0057	133.0128	133.01628	0.0756	0.9262	1.0739	DETECTED	133.01407	1.05E+03	1.82E+04	1.2146	0.9829	2.40E+01	0
218	1.18E+00	1.0041	434.93798	434.9466	1	0.9317	1.0398	434.94175	1.03E+03	1.14E+04	3.51E+01	0.875	7	0	0.888	2.62	0.00114	0.0119	0																7.71E-01	1.0057	434.94037	434.94639	0.0927	0.9376	1.0398	DETECTED	434.9419	1.61E+03	7.48E+03	0.5	0.75	1.72E+01	0
219	1.35E+00	1.0047	161.04491	161.0511	1	0.9717	1.102	161.04628	1.04E+03	1.78E+04	3.29E+01	0.75	6	2	0.816	3.61	0.00058	0.0119	0																8.76E-01	1.0057	161.04555	161.0511	0.0322	0.9717	1.0852	DETECTED	161.04665	1.04E+03	1.78E+04	3.1393	2.2359	2.32E+01	0
220	5.46E-01	1.0049	152.99232	153.00016		0.9548	1.0692	152.99702	1.02E+03	8.24E+03	1.61E+01	0.375	3	1	0.702	4.89	0.00075	0.0122	0																							UNKNOWN
221	8.00E-01	1.0049	191.01692	191.0247	1	0.9326	1.0579	191.02016	1.23E+03	9.14E+03	1.92E+01	0.375	3	0	0.878	1.87	0.00036	0.0122	0																							UNKNOWN
222	3.42E+00	1.005	293.17493	293.1778	1	0.9671	1.1033	293.17583	2.13E+03	5.31E+04	7.38E+01	0.625	5	0	0.941	1.42	0.00042	0.0118	0																2.17E+00	1.0057	293.17523	293.17636	0.0342	0.983	1.0852	DETECTED	293.17567	3.75E+03	5.11E+04	3.0294	2.2511	5.04E+01	0
223	1.61E+00	1.0052	149.00633	149.01107	1	0.8985	1.1024	149.00872	1.04E+03	1.83E+04	3.09E+01	0.5	4	1	0.882	2.52	0.00038	0.0131	0																							UNKNOWN
224	1.96E-01	1.0057	83.04908	83.05126		0.983	1.0739	83.0504	1.48E+03	2.47E+03	3.33E+00	0.125	1	0	1	0	0	0	0																1.96E-01	1.0057	83.04908	83.05126	0.1239	0.983	1.0739	DETECTED	83.0504	1.48E+03	2.47E+03	3.0015	2.0007	3.33E+00	0
225	2.49E-01	1.0057	101.06031	101.06321		0.983	1.0739	101.06139	1.30E+03	4.42E+03	5.92E+00	0.125	1	3	1	0	0	0	0																2.49E-01	1.0057	101.06031	101.06321	0.0318	0.983	1.0739	DETECTED	101.06139	1.30E+03	4.42E+03	3.0015	2.0007	5.92E+00	0
226	2.57E-01	1.0057	123.01861	123.02199		0.983	1.0512	123.02086	1.46E+03	4.67E+03	6.18E+00	0.125	1	0	1	0	0	0	0																2.57E-01	1.0057	123.01861	123.02199	0.0419	0.983	1.0512	DETECTED	123.02086	1.46E+03	4.67E+03	2.0015	1.5007	6.18E+00	0
227	2.88E-01	1.0057	133.04771	133.04983		0.983	1.0739	133.04886	1.38E+03	4.54E+03	5.98E+00	0.125	1	0	1	0	0	0	0																2.88E-01	1.0057	133.04771	133.04983	0.0372	0.983	1.0739	DETECTED	133.04886	1.38E+03	4.54E+03	3.0015	2.0007	5.98E+00	0
228	2.57E-01	1.0057	179.04983	179.05696		0.983	1.0625	179.0554	1.33E+03	3.97E+03	5.17E+00	0.125	1	1	1	0	0	0	0																2.57E-01	1.0057	179.04983	179.05696	0.0507	0.983	1.0625	DETECTED	179.0554	1.33E+03	3.97E+03	2.5015	1.7507	5.17E+00	0
229	8.81E-01	1.0057	187.05859	187.06498	1	0.983	1.0966	187.06363	1.20E+03	1.57E+04	2.06E+01	0.125	1	0	1	0	0	0	0																8.81E-01	1.0057	187.05859	187.06498	0.0376	0.983	1.0966	DETECTED	187.06363	1.20E+03	1.57E+04	3.3624	2.33	2.06E+01	0
230	3.23E-01	1.0057	202.99457	202.99802	1	0.949	1.0512	202.99674	1.10E+03	4.53E+03	6.09E+00	0.125	1	2	1	0	0	0	0																3.23E-01	1.0057	202.99457	202.99802	0.0506	0.949	1.0512	DETECTED	202.99674	1.10E+03	4.53E+03	0.8004	0.9002	6.09E+00	0
231	2.95E-01	1.0057	243.12215	243.12753	1	0.983	1.0625	243.12406	1.70E+03	6.34E+03	7.26E+00	0.125	1	0	1	0	0	0	0																2.95E-01	1.0057	243.12215	243.12753	0.041	0.983	1.0625	DETECTED	243.12406	1.70E+03	6.34E+03	2.5015	1.7507	7.26E+00	0
232	1.65E+00	1.0057	257.07729	257.08107	1	0.983	1.0739	257.07843	1.49E+03	4.44E+04	4.59E+01	0.125	1	0	1	0	0	0	0																1.65E+00	1.0057	257.07729	257.08107	0.0342	0.983	1.0739	DETECTED	257.07843	1.49E+03	4.44E+04	1.8032	1.6561	4.59E+01	0
233	1.62E-01	1.0057	286.96402	286.97129		0.9717	1.0398	286.96653	1.14E+03	4.09E+03	4.02E+00	0.125	1	0	1	0	0	0	0																1.62E-01	1.0057	286.96402	286.97129	0.0404	0.9717	1.0398	DETECTED	286.96653	1.14E+03	4.09E+03	1	1	4.02E+00	0
234	2.72E-01	1.0057	344.10872	344.11354		0.983	1.0512	344.11079	1.49E+03	7.63E+03	8.51E+00	0.125	1	0	1	0	0	0	0																2.72E-01	1.0057	344.10872	344.11354	0.0307	0.983	1.0512	DETECTED	344.11079	1.49E+03	7.63E+03	1.7049	1.5007	8.51E+00	0
235	2.18E-01	1.0057	347.14163	347.148	1	0.983	1.0625	347.14313	1.10E+03	5.53E+03	6.33E+00	0.125	1	0	1	0	0	0	0																2.18E-01	1.0057	347.14163	347.148	0.0325	0.983	1.0625	DETECTED	347.14313	1.10E+03	5.53E+03	2.7798	1.7507	6.33E+00	0
236	1.82E-01	1.0057	357.0605	357.06668		0.983	1.0512	357.06258	1.41E+03	4.74E+03	5.88E+00	0.125	1	0	1	0	0	0	0																1.82E-01	1.0057	357.0605	357.06668	0.0348	0.983	1.0512	DETECTED	357.06258	1.41E+03	4.74E+03	2.0015	1.5007	5.88E+00	0
237	1.85E-01	1.0057	401.12267	401.13613		0.983	1.0512	401.13027	1.29E+03	2.38E+03	4.35E+00	0.125	1	0	1	0	0	0	0																1.85E-01	1.0057	401.12267	401.13613	0.0483	0.983	1.0512	DETECTED	401.13027	1.29E+03	2.38E+03	2.0015	1.5007	4.35E+00	0
238	3.10E+00	1.0058	117.01633	117.0207	1	0.9431	1.092	117.01924	1.06E+03	4.42E+04	7.48E+01	1	8	0	0.886	3.31	0.00039	0	0																1.27E+00	1.0058	117.01776	117.01966	0.0232	0.9603	1.0852	DETECTED	117.01916	1.37E+03	2.58E+04	5.9061	1.6206	3.43E+01	0.0001
239	1.24E+00	1.007	135.89273	135.89682	1	0.9685	1.1307	135.89492	1.05E+03	9.03E+03	1.83E+01	1	8	0	0.838	4.28	0.00058	0.0127	0																6.22E-01	1.0057	135.89282	135.89589	0.0621	0.9717	1.1307	DETECTED	135.89456	1.13E+03	6.65E+03	3.1217	2.3334	8.76E+00	0
240	1.21E+00	1.007	329.14709	329.15624	1	0.9771	1.1307	329.15264	1.05E+03	2.45E+04	2.55E+01	0.625	5	0	0.929	1.96	0.00065	0.01	0																9.35E-01	1.0057	329.14898	329.15368	0.0299	0.983	1.1307	DETECTED	329.1523	1.05E+03	2.41E+04	3.0864	2.8193	2.32E+01	0
241	4.44E-01	1.0074	309.16772	309.17257	1	0.9769	1.0625	309.17052	1.37E+03	9.28E+03	1.11E+01	0.625	5	0	0.848	3.39	0.00105	0.0104	0																3.09E-01	1.0057	309.16779	309.17113	0.0358	0.983	1.0625	DETECTED	309.17027	1.60E+03	7.99E+03	2.5015	1.7507	7.41E+00	0
242	8.64E-01	1.0075	191.05395	191.05914	1	0.9771	1.0907	191.05596	1.16E+03	1.02E+04	2.18E+01	0.5	4	0	0.935	1.1	0.00021	0.0104	0																							UNKNOWN
243	9.43E-01	1.0077	215.05532	215.06077	1	0.9661	1.048	215.05798	1.06E+03	8.77E+03	2.53E+01	0.25	2	0	0.774	2.98	0.00064	0.0104	0																							UNKNOWN
244	1.90E-01	1.008	113.06008	113.06515		0.9893	1.0575	113.06196	1.33E+03	3.05E+03	5.16E+00	0.125	1	0	1	0	0	0	0																							UNKNOWN
245	6.72E-01	1.008	129.03625	129.03779		0.9893	1.0688	129.03726	2.56E+03	1.14E+04	1.93E+01	0.125	1	0	1	0	0	0	0																							UNKNOWN
246	1.42E-01	1.008	136.03448	136.03941	1	0.9893	1.0575	136.0373	1.18E+03	2.45E+03	4.13E+00	0.125	1	0	1	0	0	0	0																							UNKNOWN
247	5.55E-01	1.008	143.04023	143.04515		0.9893	1.0688	143.04392	1.78E+03	9.33E+03	1.58E+01	0.125	1	0	1	0	0	0	0																							UNKNOWN
248	1.79E-01	1.008	158.0464	158.04923	1	0.9893	1.0575	158.04741	1.40E+03	3.01E+03	5.10E+00	0.125	1	0	1	0	0	0	0																							UNKNOWN
249	6.59E-01	1.008	163.0597	163.06156	1	0.9893	1.0575	163.0605	3.99E+03	1.02E+04	1.73E+01	0.125	1	0	1	0	0	0	0																							UNKNOWN
250	2.67E-01	1.008	177.07361	177.07885	1	0.9893	1.0802	177.07635	1.03E+03	3.39E+03	5.82E+00	0.125	1	0	1	0	0	0	0																							UNKNOWN
251	9.53E-01	1.008	274.92054	274.92364	1	0.9439	1.0347	274.92242	3.06E+03	1.48E+04	1.85E+01	0.125	1	0	1	0	0	0	0																							UNKNOWN
252	3.58E-01	1.008	188.05542	188.06353	1	0.9798	1.0739	188.05916	1.06E+03	5.62E+03	8.56E+00	0.375	3	0	0.833	2.74	0.00051	0.0161	0																3.58E-01	1.0186	188.05699	188.06353	0.0622	0.983	1.0739	DETECTED	188.05926	1.26E+03	5.62E+03	1.6663	1.3332	7.36E+00	0.0015
253	1.03E+01	1.0087	134.89383	134.89764	1	0.9656	1.142	134.89458	1.05E+03	7.44E+04	1.58E+02	1	8	0	0.948	1.25	0.00017	0	0																5.78E+00	1.0087	134.89435	134.89655	0.0495	0.9717	1.142	DETECTED	134.89459	1.05E+03	7.09E+04	3.2561	2.2269	9.33E+01	0.0029
254	5.96E-01	1.0088	177.03763	177.04445	1	0.9771	1.0806	177.0399	1.11E+03	7.88E+03	1.47E+01	0.375	3	0	0.875	2.17	0.00038	0.01	0																							UNKNOWN
255	1.66E+00	1.009	205.06767	205.0747	1	0.9769	1.092	205.0714	1.04E+03	1.31E+04	3.40E+01	0.875	7	0	0.797	4.29	0.00088	0.0104	0																							UNKNOWN
256	7.05E-01	1.0091	217.1049	217.11072	1	0.9798	1.082	217.10767	1.03E+03	7.07E+03	1.98E+01	0.375	3	0	0.956	0.7	0.00015	0.0157	0																3.96E-01	1.0057	217.10657	217.10921	0.0416	0.983	1.0625	DETECTED	217.10759	1.66E+03	6.15E+03	2.5015	1.7507	9.16E+00	0
257	1.06E+00	1.0063	147.02762	147.03453	1	0.9769	1.092	147.03038	1.05E+03	1.45E+04	2.65E+01	0.375	3	3	0.92	1.33	0.0002	0.0101	0																							UNKNOWN
258	8.53E-01	1.0097	115.00096	115.00579		0.9671	1.0915	115.00386	1.04E+03	1.00E+04	1.62E+01	0.5	4	0	0.619	6.28	0.00072	0.0188	0																6.35E-01	1.0186	115.00096	115.00417	0.0439	0.9717	1.0739	DETECTED	115.00357	1.05E+03	1.00E+04	1.3159	1.1247	1.33E+01	0.0015
259	1.87E+00	1.0097	98.95576	98.95916	1	0.9317	1.0347	98.95691	1.09E+03	2.83E+04	4.80E+01	0.25	2	0	0.835	2.19	0.00022	0.0036	0																							UNKNOWN
260	6.45E-01	1.01	345.14492	345.15115	1	0.9798	1.0824	345.1474	1.05E+03	1.46E+04	2.01E+01	0.5	4	0	0.841	2.5	0.00086	0.0157	0																5.00E-01	1.0057	345.14665	345.14909	0.0385	0.983	1.0625	DETECTED	345.14715	2.36E+03	1.15E+04	2.5015	1.7507	1.29E+01	0
261	5.34E-01	1.0102	143.03283	143.03644	1	0.9784	1.0806	143.03506	1.10E+03	5.26E+03	1.02E+01	0.5	4	0	0.717	4.71	0.00067	0.0203	0																2.97E-01	1.0229	143.03283	143.03589	0.0605	0.983	1.0625	DETECTED	143.03525	1.96E+03	4.21E+03	0.7501	0.875	5.53E+00	-0.0056
262	1.14E+00	1.0103	201.07362	201.08059	1	0.9784	1.1018	201.07666	1.05E+03	1.61E+04	2.96E+01	0.875	7	0	0.891	2.91	0.00059	0.0157	0																6.31E-01	1.0057	201.07552	201.07785	0.0436	0.983	1.0739	DETECTED	201.07684	2.55E+03	9.80E+03	3.0015	2.0007	1.31E+01	0
263	3.04E-01	1.0104	247.11465	247.12239	1	0.9889	1.0575	247.11764	1.23E+03	4.51E+03	8.31E+00	0.25	2	1	0.637	4.82	0.00119	0.005	0																							UNKNOWN
264	3.42E-01	1.0108	79.95725	79.96029	1	0.9544	1.0347	79.95802	1.08E+03	5.42E+03	9.92E+00	0.375	3	0	0.825	2.69	0.00021	0.005	0																							UNKNOWN
265	9.02E-01	1.0108	207.08526	207.08944	1	0.9885	1.068	207.08743	1.21E+03	1.41E+04	2.71E+01	0.375	3	0	0.933	1.02	0.00021	0.005	0																							UNKNOWN
266	1.09E+00	1.011	129.05272	129.05894	1	0.978	1.2392	129.05518	1.01E+03	7.92E+03	1.34E+01	0.375	3	2	0.803	3.51	0.00045	0.0157	0																							UNKNOWN
267	7.42E-01	1.0112	99.00445	99.0104	1	0.9769	1.092	99.00827	1.04E+03	1.00E+04	1.76E+01	0.5	4	1	0.802	4.6	0.00046	0.005	0																							UNKNOWN
268	3.39E-01	1.0115	137.88949	137.89383	1	0.9769	1.0907	137.89203	1.03E+03	3.91E+03	7.84E+00	0.5	4	0	0.86	2.7	0.00037	0.0157	0																							UNKNOWN
269	4.10E+01	1.0115	128.03323	128.03687	1	0.9717	1.2101	128.03542	1.26E+03	6.75E+05	8.92E+02	1	8	0	0.932	1.48	0.00019	0	0																4.10E+01	1.0115	128.03323	128.03592	0.0385	0.9717	1.2101	DETECTED	128.03551	1.42E+03	6.75E+05	1.853	1.5053	8.92E+02	-0.0056
270	2.21E-01	1.0115	132.86608	132.86802		0.9885	1.068	132.8673	1.05E+03	2.77E+03	5.05E+00	0.125	1	1	1	0	0	0	0																							UNKNOWN
271	5.79E+00	1.0115	187.09501	187.09968	1	0.9656	1.1534	187.0975	1.03E+03	7.41E+04	1.57E+02	1	8	0	0.903	2.72	0.00051	0	0																2.64E+00	1.0115	187.09555	187.09968	0.0385	0.9717	1.1534	DETECTED	187.09749	1.21E+03	4.28E+04	3.2557	2.9023	5.60E+01	0.0058
272	2.96E-01	1.0115	161.07843	161.08347	1	0.9885	1.0793	161.08097	1.04E+03	3.10E+03	5.70E+00	0.125	1	0	1	0	0	0	0																							UNKNOWN
273	4.98E-01	1.0115	185.07918	185.08285	1	0.9885	1.0907	185.08149	1.37E+03	5.61E+03	1.06E+01	0.125	1	9	1	0	0	0	0																							UNKNOWN
274	1.83E-01	1.0115	202.10882	202.11453	1	0.9885	1.0566	202.11125	1.04E+03	2.39E+03	4.86E+00	0.125	1	0	1	0	0	0	0																							UNKNOWN
275	3.28E-01	1.0122	193.06834	193.07293	1	0.9883	1.0566	193.07055	1.23E+03	4.87E+03	1.05E+01	0.25	2	0	0.811	2.52	0.00049	0.0014	0																							UNKNOWN
277	6.82E-01	1.0124	201.10968	201.11683	1	0.9802	1.1079	201.11219	1.05E+03	1.01E+04	2.05E+01	0.625	5	0	0.803	4.78	0.00096	0.0168	0																6.79E-01	1.0057	201.11131	201.11683	0.0416	0.983	1.1079	DETECTED	201.11285	1.05E+03	1.01E+04	3.0126	2.7511	1.35E+01	0
278	1.19E+00	1.0124	173.04465	173.04977	1	0.9769	1.1018	173.04814	1.03E+03	1.26E+04	2.60E+01	0.375	3	1	0.751	4.68	0.00081	0.0129	0																5.20E-01	1.0057	173.04465	173.04935	0.0375	0.983	1.0739	DETECTED	173.04818	1.69E+03	9.50E+03	2.8152	2.0007	1.24E+01	0
279	2.31E-01	1.0125	117.05232	117.05658		0.9898	1.0692	117.05438	1.23E+03	2.87E+03	5.50E+00	0.125	1	0	1	0	0	0	0																							UNKNOWN
280	6.70E-01	1.0125	193.03432	193.03833		0.9898	1.0692	193.03741	1.87E+03	8.57E+03	1.82E+01	0.125	1	2	1	0	0	0	0																							UNKNOWN
281	5.13E-01	1.0125	233.07097	233.07597	1	0.9784	1.0465	233.07457	1.12E+03	6.35E+03	1.43E+01	0.125	1	0	1	0	0	0	0																							UNKNOWN
282	2.31E+00	1.0127	135.02821	135.03551	1	0.9428	1.1815	135.0306	1.01E+03	2.58E+04	4.35E+01	0.625	5	0	0.747	7.62	0.00103	0.0107	0																							UNKNOWN
283	3.69E-01	1.0127	177.0713	177.07698		0.9889	1.0683	177.07439	1.11E+03	3.76E+03	8.02E+00	0.25	2	0	0.681	4.25	0.00075	0.0005	0																							UNKNOWN
284	2.63E+00	1.0127	138.93226	138.93812		0.5242	1.0566	138.93534	1.01E+03	1.27E+04	2.71E+01	0.75	6	3	0.832	5	0.00069	0.0107	0																3.69E-01	1.0186	138.93412	138.93545	0.0348	0.983	1.0512	DETECTED	138.93488	1.95E+03	7.89E+03	1	1	1.04E+01	0.0015
285	9.09E-01	1.0128	193.03306	193.04064	1	0.9771	1.0905	193.03647	1.01E+03	1.30E+04	2.52E+01	0.5	4	1	0.825	3.58	0.00069	0.0107	0																							UNKNOWN
286	2.06E-01	1.0129	114.05259	114.0603		0.9883	1.0564	114.05606	1.11E+03	2.83E+03	5.68E+00	0.125	1	0	1	0	0	0	0																							UNKNOWN
287	2.80E-01	1.0129	125.09598	125.09712		0.9883	1.0564	125.09675	1.20E+03	4.97E+03	9.96E+00	0.125	1	0	1	0	0	0	0																							UNKNOWN
288	2.16E-01	1.0129	126.01699	126.01937	1	0.9883	1.0564	126.01869	1.20E+03	2.71E+03	5.43E+00	0.125	1	0	1	0	0	0	0																							UNKNOWN
289	2.55E-01	1.0129	137.8893	137.89177	1	0.9775	1.0456	137.89121	1.29E+03	3.33E+03	7.08E+00	0.125	1	1	1	0	0	0	0																							UNKNOWN
290	2.34E-01	1.0129	159.03005	159.03537		0.9883	1.0564	159.0329	1.05E+03	3.24E+03	6.56E+00	0.125	1	0	1	0	0	0	0																							UNKNOWN
291	8.94E-01	1.0129	163.0571	163.06142		0.9883	1.0905	163.05941	2.06E+03	9.51E+03	1.93E+01	0.125	1	0	1	0	0	0	0																							UNKNOWN
292	2.75E-01	1.0129	174.07541	174.08131	1	0.9889	1.0683	174.07849	1.14E+03	3.20E+03	7.12E+00	0.125	1	0	1	0	0	0	0																							UNKNOWN
293	8.92E+02	1.0129	156.94604	156.94669	1	0.035	1.0483	156.94635	8.69E+04	2.39E+06	5.17E+03	1	8	0	0.921	1.44	0.00023	0	0																4.72E+02	1.0129	156.94604	156.94645	0.0251	0.0405	1.0398	DETECTED	156.94625	2.14E+05	1.87E+06	0.5494	0.5116	2.44E+03	-0.0042
294	4.91E+00	1.0129	171.06302	171.06823	1	0.9661	1.1534	171.06642	1.11E+03	4.54E+04	9.16E+01	1	8	0	0.876	4.32	0.00074	0	0																1.91E+00	1.0129	171.06302	171.06823	0.0548	0.9717	1.1534	DETECTED	171.06698	1.24E+03	2.25E+04	3.8537	3.1179	2.93E+01	0.0072
295	1.96E+03	1.0129	174.9566	174.95733	1	0.035	1.0465	174.95691	1.53E+05	4.64E+06	9.94E+03	1	8	0	0.924	1.6	0.00028	0	0																1.12E+03	1.0129	174.95661	174.95719	0.0271	0.0405	1.0398	DETECTED	174.95679	4.00E+05	3.91E+06	0.5742	0.5116	5.09E+03	-0.0042
296	1.07E+00	1.0129	207.08219	207.08795		0.9883	1.0678	207.0863	1.46E+03	1.32E+04	3.15E+01	0.125	1	1	1	0	0	0	0																							UNKNOWN
297	4.86E-01	1.0129	229.10332	229.10853	1	0.9883	1.0678	229.10625	1.18E+03	5.65E+03	1.46E+01	0.125	1	0	1	0	0	0	0																							UNKNOWN
298	2.58E-01	1.0129	277.09384	277.09875	1	0.9775	1.0456	277.09516	1.37E+03	3.98E+03	6.80E+00	0.125	1	0	1	0	0	0	0																							UNKNOWN
299	5.11E-01	1.0132	172.06556	172.07018	1	0.9883	1.0915	172.06788	1.00E+03	6.95E+03	1.43E+01	0.375	3	0	0.793	3.15	0.00054	0.0106	0																							UNKNOWN
300	1.21E+00	1.0132	326.088	326.09337	1	0.9883	1.0915	326.08876	1.07E+03	3.59E+04	3.76E+01	0.375	3	0	0.946	0.83	0.00027	0.0106	0																							UNKNOWN
301	1.63E+00	1.0133	173.07944	173.08312	1	0.9769	1.1033	173.08138	1.01E+03	1.85E+04	3.43E+01	0.875	7	0	0.846	3.31	0.00057	0.0129	0																9.51E-01	1.0057	173.07944	173.08312	0.0399	0.983	1.0852	DETECTED	173.08171	1.85E+03	1.64E+04	3.0358	2.2511	2.13E+01	0
302	2.13E-01	1.0133	85.02889	85.03138		0.9798	1.0593	85.02973	1.04E+03	3.41E+03	5.82E+00	0.25	2	0	0.793	2.72	0.00023	0.0107	0																							UNKNOWN
303	9.47E-01	1.0137	159.06432	159.06837	1	0.9717	1.1147	159.06633	1.02E+03	1.29E+04	2.62E+01	0.625	5	0	0.8	3.38	0.00054	0.0129	0																6.33E-01	1.0057	159.0646	159.06696	0.0366	0.9717	1.0852	DETECTED	159.06625	1.05E+03	1.22E+04	3.0316	1.994	1.59E+01	0
304	4.88E-01	1.0141	123.01852	123.02416	1	0.9883	1.0688	123.02197	1.20E+03	7.44E+03	1.44E+01	0.5	4	1	0.836	3.95	0.00049	0.0149	0																							UNKNOWN
305	4.54E-01	1.0142	126.01548	126.02444	1	0.983	1.0852	126.0196	1.07E+03	8.26E+03	1.09E+01	0.375	3	0	0.75	3.78	0.00048	0.0071	0																4.54E-01	1.0186	126.01896	126.02108	0.0356	0.983	1.0852	DETECTED	126.01944	1.07E+03	8.26E+03	1.3862	1.5	1.09E+01	0.0015
306	5.98E-01	1.0142	132.8983	132.90085	1	0.9771	1.1147	132.89945	1.13E+03	4.82E+03	9.29E+00	0.375	3	1	0.798	3.98	0.00053	0.0071	0																3.25E-01	1.0186	132.8983	132.90019	0.0531	0.983	1.0739	DETECTED	132.89918	2.26E+03	4.74E+03	1.6663	1.3332	6.24E+00	0.0015
307	3.67E+00	1.0143	136.88832	136.89342	1	0.9671	1.1391	136.8912	1.10E+03	2.56E+04	4.93E+01	1	8	0	0.869	3.93	0.00054	0	0																2.24E+00	1.0143	136.88865	136.89262	0.0668	0.9717	1.1307	DETECTED	136.89086	2.72E+03	2.56E+04	2.9218	1.7496	3.36E+01	-0.0028
308	9.05E+00	1.0144	158.94665	158.95213	1	0.0377	1.0564	158.95013	1.13E+03	2.25E+04	4.30E+01	0.875	7	0	0.792	4.26	0.00068	0.0107	0																5.69E+00	1.0186	158.94752	158.95168	0.0267	0.0405	1.0512	DETECTED	158.94986	2.26E+03	1.92E+04	0.0387	0.5174	2.51E+01	0.0015
309	2.32E+01	1.0145	176.95885	176.96165	1	0.035	1.0483	176.96074	1.71E+03	5.48E+04	1.16E+02	0.75	6	0	0.943	0.94	0.00017	0.0071	0																							UNKNOWN
310	1.68E+00	1.0145	187.05833	187.06362	1	0.978	1.1245	187.0619	1.17E+03	1.83E+04	3.86E+01	0.5	4	0	0.89	1.83	0.00034	0.0107	0																							UNKNOWN
311	2.79E-01	1.0146	259.11437	259.1222	1	0.9798	1.0593	259.1183	1.26E+03	5.42E+03	7.38E+00	0.375	3	0	0.734	5.11	0.00132	0.0149	0																							UNKNOWN
312	6.02E-01	1.0147	129.01743	129.02106	1	0.9784	1.091	129.01925	1.02E+03	6.25E+03	1.20E+01	0.375	3	0	0.939	1.17	0.00015	0.0061	0																							UNKNOWN
313	6.28E-01	1.0148	147.06294	147.06875	1	0.9784	1.1033	147.06557	1.03E+03	5.91E+03	1.26E+01	0.75	6	0	0.66	7.3	0.00107	0.02	0																							UNKNOWN
314	8.63E-01	1.0148	189.0734	189.07963	1	0.9784	1.0934	189.07663	1.02E+03	1.01E+04	2.04E+01	0.625	5	1	0.822	3.48	0.00066	0.0071	0																5.81E-01	1.0186	189.0734	189.07834	0.0405	0.983	1.0739	DETECTED	189.077	1.29E+03	9.84E+03	1.3822	1.3332	1.29E+01	0.0015
316	7.51E-01	1.0151	219.08488	219.08874	1	0.9798	1.0706	219.08763	1.01E+03	6.99E+03	2.08E+01	0.25	2	0	0.913	1.14	0.00025	0.0071	0																							UNKNOWN
317	4.84E-01	1.0152	176.05655	176.05929	1	0.9802	1.0688	176.05761	1.26E+03	7.48E+03	1.28E+01	0.25	2	0	0.663	4.44	0.00078	0.0146	0																							UNKNOWN
318	3.40E-01	1.0155	132.86663	132.86922	1	0.983	1.092	132.86785	1.04E+03	3.73E+03	5.49E+00	0.25	2	1	0.76	3.18	0.00042	0.0061	0																2.69E-01	1.0186	132.86692	132.86922	0.0699	0.983	1.0852	DETECTED	132.86807	1.16E+03	3.73E+03	2	1.5	4.91E+00	0.0015
319	6.32E-01	1.0155	143.06937	143.07267	1	0.9784	1.0852	143.07122	1.05E+03	6.72E+03	1.30E+01	0.25	2	2	0.966	0.43	0.00006	0.0061	0																3.53E-01	1.0186	143.06956	143.07267	0.0706	0.983	1.0852	DETECTED	143.07125	1.32E+03	5.44E+03	2	1.5	7.14E+00	0.0015
320	7.98E-01	1.0155	190.06792	190.07574		0.983	1.0625	190.07202	1.55E+03	1.82E+04	2.38E+01	0.25	2	0	0.894	1.4	0.00027	0.0061	0																7.98E-01	1.0186	190.07052	190.07574	0.0299	0.983	1.0625	DETECTED	190.07215	2.95E+03	1.82E+04	1.1245	1.1666	2.38E+01	0.0015
321	4.06E-01	1.0155	213.07395	213.07926	1	0.9898	1.0706	213.07568	1.05E+03	4.75E+03	1.23E+01	0.25	2	0	0.737	3.49	0.00074	0.0061	0																							UNKNOWN
322	2.18E+00	1.0155	243.05906	243.06683	1	0.9603	1.0852	243.063	1.61E+03	5.04E+04	5.79E+01	0.25	2	0	0.787	2.82	0.00069	0.0061	0																2.18E+00	1.0186	243.05906	243.06683	0.0322	0.9603	1.0852	DETECTED	243.06266	1.61E+03	5.04E+04	0.2687	0.9308	5.79E+01	0.0015
323	2.44E+00	1.0158	124.98975	124.99472	1	0.9656	1.092	124.99151	1.01E+03	3.11E+04	6.54E+01	1	8	0	0.858	3.62	0.00045	0	0																1.21E+00	1.0158	124.98975	124.99184	0.0328	0.9717	1.0625	DETECTED	124.99141	1.56E+03	2.56E+04	1.0358	1.0896	3.38E+01	-0.0013
324	1.08E+00	1.0158	146.04562	146.05086	1	0.9889	1.0915	146.04751	1.07E+03	1.80E+04	3.03E+01	0.25	2	3	0.628	4.94	0.00072	0.0057	0																							UNKNOWN
325	6.91E-01	1.0158	217.06824	217.07352	1	0.9802	1.0596	217.07117	1.29E+03	4.76E+03	1.55E+01	0.25	2	0	0.738	3.48	0.00075	0.0057	0																							UNKNOWN
326	4.29E-01	1.0158	233.10107	233.10778	1	0.9889	1.0683	233.10299	1.17E+03	4.37E+03	9.76E+00	0.25	2	0	0.997	0.02	0	0.0057	0																							UNKNOWN
327	3.72E-01	1.0158	290.08494	290.09245	1	0.9883	1.0566	290.08943	1.21E+03	8.54E+03	1.18E+01	0.25	2	0	0.949	0.66	0.00019	0.0057	0																							UNKNOWN
328	8.20E-01	1.0162	185.00766	185.01375	1	0.9775	1.071	185.01252	1.00E+03	1.16E+04	2.54E+01	0.75	6	1	0.786	4.53	0.00084	0.0149	0																							UNKNOWN
329	7.32E-01	1.0165	197.01901	197.02332		0.9802	1.0683	197.02177	1.03E+03	1.17E+04	2.54E+01	0.375	3	1	0.761	3.88	0.00076	0.0057	0																							UNKNOWN
330	9.68E-01	1.0165	455.154	455.15723	1	0.9883	1.0678	455.15589	1.10E+03	9.73E+03	2.96E+01	0.25	2	0	0.867	1.75	0.00079	0.0099	0																							UNKNOWN
331	2.47E+00	1.0166	195.05085	195.05569	1	0.9784	1.1033	195.05155	1.55E+03	2.77E+04	5.07E+01	0.375	3	0	0.878	1.87	0.00036	0.0061	0																1.61E+00	1.0186	195.05088	195.05237	0.0404	0.983	1.0852	DETECTED	195.05142	2.70E+03	2.77E+04	1.6452	1.5314	3.65E+01	0.0015
332	4.65E-01	1.0166	258.97523	258.98183		0.9717	1.0579	258.978	1.12E+03	8.71E+03	1.57E+01	0.375	3	1	0.911	1.44	0.00037	0.0061	0																2.63E-01	1.0186	258.97523	258.97887	0.0372	0.9717	1.0512	DETECTED	258.97815	1.12E+03	7.36E+03	0.9269	0.8749	7.37E+00	0.0015
333	1.56E+00	1.0166	127.07172	127.07881	1	0.9771	1.1359	127.07633	1.06E+03	1.58E+04	2.91E+01	1	8	1	0.763	5.1	0.00065	0.0099	0																6.45E-01	1.0186	127.07172	127.07673	0.053	0.983	1.0966	DETECTED	127.07595	1.10E+03	8.52E+03	2.1437	1.6666	1.13E+01	0.0015
334	8.99E-01	1.0167	181.04608	181.05272	1	0.9883	1.1018	181.04913	1.42E+03	9.48E+03	1.78E+01	0.375	3	0	0.679	4.94	0.00089	0.0057	0																							UNKNOWN
335	6.17E-01	1.0167	182.01372	182.01885	1	0.9771	1.0688	182.01575	1.01E+03	1.06E+04	2.20E+01	0.375	3	0	0.579	8.31	0.00151	0.0057	0																							UNKNOWN
336	8.82E-01	1.0167	215.08994	215.09461	1	0.9798	1.0797	215.09167	1.30E+03	7.71E+03	2.13E+01	0.375	3	0	0.829	3.05	0.00066	0.0057	0																							UNKNOWN
337	1.18E+00	1.0167	255.05424	255.06091	1	0.9883	1.102	255.05657	1.16E+03	1.85E+04	2.87E+01	0.375	3	0	0.832	2.72	0.00069	0.0057	0																							UNKNOWN
338	5.49E-01	1.0167	231.08463	231.08924	1	0.9798	1.071	231.08671	1.03E+03	5.37E+03	1.34E+01	0.375	3	0	0.768	4.24	0.00098	0.0057	0																							UNKNOWN
339	4.27E-01	1.017	1017.95115	1017.97785	1	0.9553	1.0739	1017.96728	1.00E+03	5.93E+03	9.67E+00	0.5	4	1	0.9	1.88	0.00192	0.0057	0																4.27E-01	1.0186	1017.95505	1017.97205	0.0413	0.9603	1.0739	DETECTED	1017.96755	1.09E+03	5.93E+03	2.1532	0.9999	9.67E+00	0.0015
340	8.73E-01	1.0175	163.05587	163.06031	1	0.9802	1.1033	163.05811	1.07E+03	8.33E+03	1.64E+01	0.25	2	0	0.931	0.89	0.00014	0.01	0																							UNKNOWN
341	4.65E-01	1.0177	102.05517	102.05666		0.9898	1.0739	102.05607	1.46E+03	9.42E+03	1.26E+01	0.25	2	0	0.772	3	0.00031	0.0104	0																4.65E-01	1.0229	102.05527	102.05666	0.0349	0.9944	1.0739	DETECTED	102.05622	1.81E+03	9.42E+03	2.511	1.1666	1.26E+01	-0.0056
342	3.45E-01	1.0179	80.9136	80.91682		1.0011	1.0692	80.91645	1.39E+03	5.30E+03	1.01E+01	0.125	1	0	1	0	0	0	0																							UNKNOWN
343	2.67E-01	1.0179	106.9802	106.98208		0.9898	1.0579	106.98071	1.28E+03	4.99E+03	9.55E+00	0.125	1	0	1	0	0	0	0																							UNKNOWN
344	2.43E-01	1.0179	142.04776	142.05553	1	0.9898	1.0692	142.05085	1.07E+03	3.35E+03	6.49E+00	0.125	1	0	1	0	0	0	0																							UNKNOWN
345	4.73E-01	1.0179	155.07067	155.07402		0.9898	1.1147	155.07194	1.20E+03	3.04E+03	5.95E+00	0.125	1	8	1	0	0	0	0																							UNKNOWN
346	3.63E-01	1.0179	174.04004	174.04598	1	0.9784	1.0579	174.04338	1.05E+03	4.42E+03	8.85E+00	0.125	1	0	1	0	0	0	0																							UNKNOWN
347	2.15E-01	1.0179	267.07133	267.0764	1	0.9898	1.0579	267.07398	1.80E+03	3.47E+03	5.00E+00	0.125	1	0	1	0	0	0	0																							UNKNOWN
348	3.90E-01	1.0179	231.12041	231.12434	1	0.9798	1.0564	231.12174	1.08E+03	4.33E+03	1.04E+01	0.25	2	0	0.927	0.94	0.00022	0.0099	0																							UNKNOWN
349	3.35E-01	1.0179	367.23985	367.24838	1	0.9898	1.1147	367.24399	1.05E+03	3.13E+03	5.36E+00	0.125	1	0	1	0	0	0	0																							UNKNOWN
350	2.47E-01	1.0179	441.2585	441.26369		0.9898	1.0579	441.26197	1.07E+03	2.17E+03	6.07E+00	0.125	1	0	1	0	0	0	0																							UNKNOWN
351	2.44E-01	1.018	100.00272	100.00687	1	0.9798	1.0739	100.00421	1.04E+03	3.40E+03	6.49E+00	0.375	3	0	0.795	3.07	0.00031	0.0104	0																1.91E-01	1.0186	100.00272	100.00682	0.0668	0.9944	1.0739	DETECTED	100.00411	1.66E+03	2.69E+03	2.4989	1.7495	3.60E+00	0.0015
352	7.17E-01	1.0181	214.07686	214.08394	1	0.9889	1.092	214.0805	1.09E+03	5.86E+03	1.78E+01	0.5	4	0	0.895	2.4	0.00051	0.0099	0																							UNKNOWN
353	9.71E-01	1.0181	365.2443	365.25325	1	0.9883	1.1138	365.24711	1.34E+03	8.62E+03	1.52E+01	0.5	4	0	0.926	1.44	0.00053	0.0099	0																							UNKNOWN
354	2.26E-01	1.0183	115.07546	115.07683		0.9802	1.0806	115.07606	1.09E+03	2.62E+03	5.18E+00	0.25	2	4	0.914	1.15	0.00013	0.0007	0																							UNKNOWN
355	6.92E-01	1.0183	133.99036	133.99684	1	0.983	1.092	133.99206	1.15E+03	1.62E+04	2.13E+01	0.75	6	0	0.723	4.4	0.00059	0.0099	0																6.92E-01	1.0186	133.99036	133.994	0.0275	0.983	1.0852	DETECTED	133.99184	1.15E+03	1.62E+04	2.1176	1.8584	2.13E+01	0.0015
356	4.12E-01	1.0183	160.06091	160.06429	1	0.983	1.0739	160.06239	1.43E+03	6.08E+03	8.35E+00	0.25	2	0	0.884	1.55	0.00025	0.0007	0																4.12E-01	1.0186	160.06097	160.06395	0.0433	0.983	1.0739	DETECTED	160.06252	1.57E+03	6.08E+03	1.6663	1.3332	7.93E+00	0.0015
357	3.50E-01	1.0184	80.962	80.96712	1	0.9898	1.0806	80.96394	1.01E+03	7.15E+03	9.66E+00	0.375	3	0	0.92	1.21	0.0001	0.0007	0																3.50E-01	1.0186	80.96315	80.96457	0.0372	0.9944	1.0739	DETECTED	80.96398	1.11E+03	7.15E+03	2.2002	1.7495	9.66E+00	0.0015
358	1.11E+00	1.0184	199.03388	199.03878	1	0.983	1.071	199.03735	1.32E+03	1.55E+04	3.41E+01	0.375	3	0	0.788	4	0.0008	0.0007	0																6.14E-01	1.0186	199.03388	199.03784	0.0384	0.983	1.0625	DETECTED	199.03693	2.39E+03	1.24E+04	1.2708	1.1666	1.65E+01	0.0015
359	2.57E+00	1.0184	98.97126	98.97551	1	0.9898	1.1278	98.97324	1.03E+03	4.01E+04	6.00E+01	0.5	4	0	0.908	1.88	0.00019	0.0007	0																2.19E+00	1.0186	98.9716	98.97451	0.0358	0.9944	1.0966	DETECTED	98.97312	2.46E+03	4.01E+04	2.3028	3.0138	5.38E+01	0.0015
360	2.83E-01	1.0186	144.02948	144.03491		0.9885	1.068	144.03217	1.15E+03	4.06E+03	7.43E+00	0.125	1	0	1	0	0	0	0																							UNKNOWN
361	1.15E-01	1.0186	72.9915	72.99394		0.983	1.0512	72.99273	1.07E+03	2.12E+03	2.87E+00	0.125	1	0	1	0	0	0	0																1.15E-01	1.0186	72.9915	72.99394	0.0381	0.983	1.0512	DETECTED	72.99273	1.07E+03	2.12E+03	1	1	2.87E+00	0.0015
362	5.18E-01	1.0186	124.01284	124.01639	1	0.9885	1.0575	124.01483	1.91E+03	1.03E+04	1.79E+01	0.25	2	1	0.682	4.23	0.00053	0	0																							UNKNOWN
363	2.37E-01	1.0186	79.95742	79.96273	1	0.9685	1.0512	79.95899	1.12E+03	4.16E+03	5.62E+00	0.25	2	0	0.789	2.81	0.00022	0	0																2.37E-01	1.0186	79.95779	79.96273	0.0576	0.9717	1.0512	DETECTED	79.9591	1.27E+03	4.16E+03	0.7498	0.8749	5.62E+00	0.0015
364	4.24E-01	1.0186	80.96226	80.96637		0.9802	1.071	80.96439	1.18E+03	5.49E+03	1.08E+01	0.125	1	0	1	0	0	0	0																							UNKNOWN
365	3.04E-01	1.0186	138.05279	138.05681	1	0.9885	1.068	138.05569	1.06E+03	4.74E+03	8.01E+00	0.25	2	0	0.894	1.41	0.0002	0	0																							UNKNOWN
366	1.72E-01	1.0186	95.95134	95.9538		0.9944	1.0625	95.95242	1.06E+03	4.65E+03	6.24E+00	0.125	1	0	1	0	0	0	0																1.72E-01	1.0186	95.95134	95.9538	0.0203	0.9944	1.0625	DETECTED	95.95242	1.06E+03	4.65E+03	1.9993	1.4996	6.24E+00	0.0015
367	1.60E-01	1.0186	98.02269	98.02537		0.983	1.0625	98.02434	1.10E+03	2.53E+03	3.38E+00	0.125	1	0	1	0	0	0	0																1.60E-01	1.0186	98.02269	98.02537	0.0436	0.983	1.0625	DETECTED	98.02434	1.10E+03	2.53E+03	1.3332	1.1666	3.38E+00	0.0015
368	3.88E-01	1.0186	99.00547	99.01009	1	0.9802	1.0852	99.00768	1.02E+03	5.70E+03	9.14E+00	0.25	2	1	0.703	3.96	0.00039	0	0																3.88E-01	1.0186	99.00547	99.01009	0.047	0.983	1.0852	DETECTED	99.00748	1.02E+03	5.70E+03	1.8581	1.5	7.63E+00	0.0015
369	2.33E-01	1.0186	99.04459	99.04757	1	0.983	1.0739	99.04567	1.03E+03	3.57E+03	4.78E+00	0.125	1	0	1	0	0	0	0																2.33E-01	1.0186	99.04459	99.04757	0.0719	0.983	1.0739	DETECTED	99.04567	1.03E+03	3.57E+03	1.6663	1.3332	4.78E+00	0.0015
370	2.47E-01	1.0186	100.00355	100.00599	1	0.9893	1.0575	100.00503	1.06E+03	4.73E+03	8.04E+00	0.125	1	0	1	0	0	0	0																							UNKNOWN
371	2.94E-01	1.0186	100.03951	100.0412	1	0.9893	1.0575	100.04079	1.26E+03	4.42E+03	7.51E+00	0.125	1	0	1	0	0	0	0																							UNKNOWN
372	3.48E-01	1.0186	101.02155	101.02886	1	0.9798	1.0934	101.02396	1.19E+03	4.21E+03	6.25E+00	0.25	2	0	0.654	4.61	0.00047	0	0																3.01E-01	1.0186	101.02209	101.02524	0.0663	0.983	1.0852	DETECTED	101.02419	1.19E+03	4.21E+03	2	1.5	5.63E+00	0.0015
373	1.11E+00	1.0186	149.04353	149.04687		0.9771	1.0907	149.04546	1.55E+03	1.15E+04	2.11E+01	0.25	2	0	0.908	1.22	0.00018	0	0																							UNKNOWN
374	1.95E-01	1.0186	114.01913	114.02168		0.983	1.0512	114.01987	1.01E+03	4.85E+03	6.45E+00	0.125	1	0	1	0	0	0	0																1.95E-01	1.0186	114.01913	114.02168	0.0286	0.983	1.0512	DETECTED	114.01987	1.01E+03	4.85E+03	1	1	6.45E+00	0.0015
375	3.32E-01	1.0186	213.96349	213.967	1	0.9998	1.0793	213.9647	1.20E+03	4.22E+03	9.92E+00	0.125	1	0	1	0	0	0	0																							UNKNOWN
376	4.30E-01	1.0186	216.08307	216.09087		0.9885	1.068	216.08724	1.10E+03	4.64E+03	1.15E+01	0.125	1	0	1	0	0	0	0																							UNKNOWN
377	4.28E-01	1.0186	170.99916	171.00663		0.9885	1.068	171.00254	1.04E+03	6.52E+03	1.20E+01	0.25	2	0	0.734	3.55	0.00061	0	0																							UNKNOWN
378	4.10E-01	1.0186	130.01387	130.01569		0.983	1.0852	130.01504	1.50E+03	7.23E+03	9.55E+00	0.125	1	0	1	0	0	0	0																4.10E-01	1.0186	130.01387	130.01569	0.1624	0.983	1.0852	DETECTED	130.01504	1.50E+03	7.23E+03	2	1.5	9.55E+00	0.0015
379	2.55E-01	1.0186	131.06861	131.07099		0.9912	1.0593	131.0699	1.36E+03	4.56E+03	7.96E+00	0.125	1	0	1	0	0	0	0																							UNKNOWN
380	3.31E-01	1.0186	133.99049	133.99455		0.9915	1.071	133.99289	1.01E+03	4.27E+03	8.53E+00	0.125	1	3	1	0	0	0	0																							UNKNOWN
381	1.94E-01	1.0186	140.07154	140.07551	1	0.983	1.0512	140.07222	1.34E+03	4.49E+03	5.90E+00	0.125	1	0	1	0	0	0	0																1.94E-01	1.0186	140.07154	140.07551	0.0306	0.983	1.0512	DETECTED	140.07222	1.34E+03	4.49E+03	1	1	5.90E+00	0.0015
382	4.60E-01	1.0186	141.0665	141.06716	1	0.983	1.0512	141.06679	3.25E+03	8.62E+03	1.13E+01	0.125	1	0	1	0	0	0	0																4.60E-01	1.0186	141.0665	141.06716	0.0415	0.983	1.0512	DETECTED	141.06679	3.25E+03	8.62E+03	1	1	1.13E+01	0.0015
383	4.63E-01	1.0186	144.02693	144.03267		0.983	1.0739	144.03084	1.56E+03	8.87E+03	1.16E+01	0.125	1	0	1	0	0	0	0																4.63E-01	1.0186	144.02693	144.03267	0.0346	0.983	1.0739	DETECTED	144.03084	1.56E+03	8.87E+03	1.5675	1.3332	1.16E+01	0.0015
384	1.55E-01	1.0186	144.03081	144.03582		0.9912	1.0593	144.03293	1.01E+03	2.40E+03	4.22E+00	0.125	1	0	1	0	0	0	0																							UNKNOWN
385	6.60E-01	1.0186	149.03913	149.04543	1	0.983	1.0966	149.04263	1.05E+03	8.38E+03	1.10E+01	0.125	1	0	1	0	0	0	0																6.60E-01	1.0186	149.03913	149.04543	0.0573	0.983	1.0966	DETECTED	149.04263	1.05E+03	8.38E+03	2.1954	1.6666	1.10E+01	0.0015
386	9.04E-01	1.0186	149.04249	149.04571		0.9802	1.0937	149.04462	1.29E+03	8.90E+03	1.80E+01	0.125	1	0	1	0	0	0	0																							UNKNOWN
387	1.53E-01	1.0186	152.00205	152.00614		0.983	1.0512	152.00318	1.41E+03	3.18E+03	4.15E+00	0.125	1	0	1	0	0	0	0																1.53E-01	1.0186	152.00205	152.00614	0.04	0.983	1.0512	DETECTED	152.00318	1.41E+03	3.18E+03	1	1	4.15E+00	0.0015
388	2.56E-01	1.0186	247.04704	247.05072	1	0.9885	1.0566	247.04885	1.12E+03	4.17E+03	6.79E+00	0.125	1	0	1	0	0	0	0																							UNKNOWN
389	3.64E-01	1.0186	153.06531	153.06759		0.983	1.0512	153.06668	2.58E+03	7.68E+03	1.00E+01	0.125	1	0	1	0	0	0	0																3.64E-01	1.0186	153.06531	153.06759	0.0367	0.983	1.0512	DETECTED	153.06668	2.58E+03	7.68E+03	1	1	1.00E+01	0.0015
390	3.37E-01	1.0186	165.03176	165.03869		0.983	1.0625	165.03429	1.98E+03	6.09E+03	7.94E+00	0.125	1	1	1	0	0	0	0																3.37E-01	1.0186	165.03176	165.03869	0.0524	0.983	1.0625	DETECTED	165.03429	1.98E+03	6.09E+03	1.3332	1.1666	7.94E+00	0.0015
391	1.41E+00	1.0186	212.0013	212.006	1	0.9998	1.1474	212.00297	1.18E+03	1.26E+04	2.86E+01	0.25	2	0	0.844	2.08	0.00044	0	0																							UNKNOWN
392	2.35E-01	1.0186	170.04553	170.04802	1	0.983	1.0625	170.04653	1.11E+03	4.49E+03	5.85E+00	0.125	1	0	1	0	0	0	0																2.35E-01	1.0186	170.04553	170.04802	0.0373	0.983	1.0625	DETECTED	170.04653	1.11E+03	4.49E+03	1.3332	1.1666	5.85E+00	0.0015
393	2.61E-01	1.0186	265.09255	265.09953		0.9885	1.0566	265.09568	1.29E+03	7.26E+03	9.77E+00	0.125	1	0	1	0	0	0	0																							UNKNOWN
394	1.07E+00	1.0186	173.0452	173.04685	1	0.9798	1.082	173.04622	2.36E+03	1.29E+04	2.36E+01	0.125	1	0	1	0	0	0	0																							UNKNOWN
395	9.67E-01	1.0186	173.04569	173.04858	1	0.9802	1.0824	173.04729	2.33E+03	8.79E+03	1.85E+01	0.125	1	1	1	0	0	0	0																							UNKNOWN
396	1.68E+00	1.0186	176.05463	176.05768	1	0.983	1.0966	176.05649	1.21E+03	3.29E+04	4.28E+01	0.125	1	1	1	0	0	0	0																1.68E+00	1.0186	176.05463	176.05768	0.0326	0.983	1.0966	DETECTED	176.05649	1.21E+03	3.29E+04	1.3116	1.3783	4.28E+01	0.0015
397	1.99E+00	1.0186	176.95657	176.96059	1	0.983	1.0512	176.95973	2.78E+03	4.97E+04	6.47E+01	0.125	1	0	1	0	0	0	0																1.99E+00	1.0186	176.95657	176.96059	0.0277	0.983	1.0512	DETECTED	176.95973	2.78E+03	4.97E+04	0.7615	1	6.47E+01	0.0015
398	2.62E-01	1.0186	181.01898	181.02551		0.9912	1.0593	181.02347	1.11E+03	4.02E+03	7.52E+00	0.125	1	0	1	0	0	0	0																							UNKNOWN
399	5.78E-01	1.0186	185.00894	185.01379		0.9717	1.0625	185.01313	1.27E+03	1.38E+04	1.80E+01	0.125	1	5	1	0	0	0	0																5.78E-01	1.0186	185.00894	185.01379	0.0355	0.9717	1.0625	DETECTED	185.01313	1.27E+03	1.38E+04	0.987	0.9105	1.80E+01	0.0015
400	3.00E+00	1.0186	185.0533	185.05808	1	0.983	1.0966	185.0569	1.41E+03	5.43E+04	7.09E+01	0.125	1	0	1	0	0	0	0																3.00E+00	1.0186	185.0533	185.05808	0.0373	0.983	1.0966	DETECTED	185.0569	1.41E+03	5.43E+04	1.518	1.3688	7.09E+01	0.0015
401	2.89E-01	1.0186	185.07877	185.0816	1	0.9802	1.0483	185.08034	1.32E+03	3.86E+03	8.39E+00	0.125	1	0	1	0	0	0	0																							UNKNOWN
402	1.92E-01	1.0186	186.08064	186.08455	1	0.9912	1.0593	186.08331	1.07E+03	2.69E+03	5.11E+00	0.125	1	0	1	0	0	0	0																							UNKNOWN
403	5.16E-01	1.0186	188.09403	188.09743	1	0.983	1.0852	188.09583	1.00E+03	8.83E+03	1.16E+01	0.125	1	0	1	0	0	0	0																5.16E-01	1.0186	188.09403	188.09743	0.0387	0.983	1.0852	DETECTED	188.09583	1.00E+03	8.83E+03	1.7059	1.5	1.16E+01	0.0015
404	3.44E-01	1.0186	189.04115	189.04494		0.983	1.0512	189.04342	2.78E+03	6.74E+03	8.83E+00	0.125	1	0	1	0	0	0	0																3.44E-01	1.0186	189.04115	189.04494	0.0465	0.983	1.0512	DETECTED	189.04342	2.78E+03	6.74E+03	1	1	8.83E+00	0.0015
405	5.41E-01	1.0186	189.07258	189.07845	1	0.9802	1.0483	189.07598	2.05E+03	6.41E+03	1.42E+01	0.125	1	4	1	0	0	0	0																							UNKNOWN
406	3.69E-01	1.0186	191.05781	191.06571		0.983	1.0512	191.06111	3.02E+03	6.54E+03	8.59E+00	0.125	1	0	1	0	0	0	0																3.69E-01	1.0186	191.05781	191.06571	0.046	0.983	1.0512	DETECTED	191.06111	3.02E+03	6.54E+03	1	1	8.59E+00	0.0015
407	4.59E-01	1.0186	195.05138	195.05478	1	0.9798	1.048	195.0526	1.36E+03	6.47E+03	1.28E+01	0.125	1	1	1	0	0	0	0																							UNKNOWN
408	1.26E+00	1.0186	199.07048	199.073	1	0.983	1.0852	199.07211	1.05E+03	2.47E+04	3.28E+01	0.125	1	0	1	0	0	0	0																1.26E+00	1.0186	199.07048	199.073	0.0347	0.983	1.0852	DETECTED	199.07211	1.05E+03	2.47E+04	1.4345	1.3182	3.28E+01	0.0015
409	2.01E-01	1.0186	199.96816	199.97358		0.9893	1.0575	199.97019	1.36E+03	2.93E+03	5.35E+00	0.125	1	0	1	0	0	0	0																							UNKNOWN
410	2.71E-01	1.0186	202.07181	202.07415	1	0.9798	1.048	202.07318	1.01E+03	4.08E+03	8.53E+00	0.125	1	0	1	0	0	0	0																							UNKNOWN
411	5.24E-01	1.0186	203.05506	203.06136	1	0.9798	1.0706	203.05869	1.18E+03	5.90E+03	1.24E+01	0.25	2	0	0.863	1.83	0.00037	0	0																							UNKNOWN
412	6.59E-01	1.0186	203.08938	203.09377	1	0.9798	1.0706	203.09212	1.19E+03	8.70E+03	1.84E+01	0.25	2	0	0.805	2.6	0.00053	0	0																							UNKNOWN
413	4.47E-01	1.0186	205.07188	205.07947		0.983	1.0739	205.07474	1.44E+03	7.90E+03	1.07E+01	0.125	1	0	1	0	0	0	0																4.47E-01	1.0186	205.07188	205.07947	0.0351	0.983	1.0739	DETECTED	205.07474	1.44E+03	7.90E+03	1.1968	1.3332	1.07E+01	0.0015
414	5.32E-01	1.0186	207.05088	207.05264		0.983	1.0512	207.05165	3.87E+03	1.17E+04	1.60E+01	0.125	1	0	1	0	0	0	0																5.32E-01	1.0186	207.05088	207.05264	0.0301	0.983	1.0512	DETECTED	207.05165	3.87E+03	1.17E+04	1	1	1.60E+01	0.0015
415	3.01E-01	1.0186	212.06092	212.0662	1	0.9915	1.0596	212.06404	1.13E+03	2.98E+03	8.31E+00	0.125	1	0	1	0	0	0	0																							UNKNOWN
416	3.68E-01	1.0186	213.95988	213.96463	1	0.9915	1.0596	213.96302	1.04E+03	3.48E+03	1.02E+01	0.125	1	0	1	0	0	0	0																							UNKNOWN
417	8.31E-01	1.0186	215.05325	215.05778	1	0.9802	1.0483	215.05633	1.46E+03	7.74E+03	2.34E+01	0.125	1	0	1	0	0	0	0																							UNKNOWN
418	7.13E+00	1.0186	215.06701	215.06832	1	0.983	1.0966	215.06751	3.00E+03	1.24E+05	1.80E+02	0.125	1	0	1	0	0	0	0																7.13E+00	1.0186	215.06701	215.06832	0.037	0.983	1.0966	DETECTED	215.06751	3.00E+03	1.24E+05	1.2579	1.321	1.80E+02	0.0015
419	9.70E-02	1.0186	314.09795	314.10371	1	0.9998	1.068	314.10043	1.02E+03	3.57E+03	3.27E+00	0.125	1	0	1	0	0	0	0																							UNKNOWN
420	9.60E-01	1.0186	227.10148	227.10498		0.983	1.0966	227.10324	1.48E+03	1.76E+04	2.55E+01	0.125	1	0	1	0	0	0	0																9.60E-01	1.0186	227.10148	227.10498	0.032	0.983	1.0966	DETECTED	227.10324	1.48E+03	1.76E+04	3.7885	1.3888	2.55E+01	0.0015
421	1.84E+00	1.0186	229.07915	229.08324		0.983	1.0739	229.08265	2.29E+03	3.55E+04	4.92E+01	0.125	1	0	1	0	0	0	0																1.84E+00	1.0186	229.07915	229.08324	0.0362	0.983	1.0739	DETECTED	229.08265	2.29E+03	3.55E+04	1.1966	1.1943	4.92E+01	0.0015
422	2.21E-01	1.0186	233.03373	233.03947		0.9893	1.0575	233.03647	1.11E+03	3.18E+03	5.81E+00	0.125	1	0	1	0	0	0	0																							UNKNOWN
423	2.49E-01	1.0186	233.06544	233.06982		0.9798	1.0593	233.06762	1.27E+03	2.45E+03	5.22E+00	0.125	1	0	1	0	0	0	0																							UNKNOWN
424	2.64E-01	1.0186	235.07753	235.08159		0.9802	1.0483	235.0789	1.13E+03	2.68E+03	6.27E+00	0.125	1	0	1	0	0	0	0																							UNKNOWN
425	4.44E-01	1.0186	242.07655	242.07955	1	0.983	1.0512	242.0781	2.70E+03	1.10E+04	1.27E+01	0.125	1	0	1	0	0	0	0																4.44E-01	1.0186	242.07655	242.07955	0.0403	0.983	1.0512	DETECTED	242.0781	2.70E+03	1.10E+04	1	1	1.27E+01	0.0015
426	4.51E-01	1.0186	245.10144	245.1054		0.9798	1.0706	245.10307	1.19E+03	6.14E+03	1.05E+01	0.125	1	0	1	0	0	0	0																							UNKNOWN
427	3.40E-01	1.0186	246.10642	246.11221	1	0.983	1.0625	246.10786	1.26E+03	8.23E+03	9.20E+00	0.125	1	0	1	0	0	0	0																3.40E-01	1.0186	246.10642	246.11221	0.0356	0.983	1.0625	DETECTED	246.10786	1.26E+03	8.23E+03	1.1572	1.1666	9.20E+00	0.0015
428	2.02E-01	1.0186	247.11789	247.12064	1	0.9912	1.0593	247.1186	1.07E+03	3.98E+03	6.68E+00	0.125	1	1	1	0	0	0	0																							UNKNOWN
429	1.65E-01	1.0186	253.07408	253.08032	1	0.9798	1.048	253.07815	1.03E+03	2.77E+03	4.45E+00	0.125	1	0	1	0	0	0	0																							UNKNOWN
430	8.09E-01	1.0186	256.09294	256.09604	1	0.983	1.0852	256.0938	1.12E+03	2.04E+04	2.14E+01	0.125	1	0	1	0	0	0	0																8.09E-01	1.0186	256.09294	256.09604	0.0344	0.983	1.0852	DETECTED	256.0938	1.12E+03	2.04E+04	1.4712	1.3483	2.14E+01	0.0015
431	1.71E-01	1.0186	257.13799	257.14328		0.983	1.0512	257.14082	1.83E+03	3.72E+03	3.84E+00	0.125	1	0	1	0	0	0	0																1.71E-01	1.0186	257.13799	257.14328	0.0455	0.983	1.0512	DETECTED	257.14082	1.83E+03	3.72E+03	1	1	3.84E+00	0.0015
432	5.04E-01	1.0186	258.9777	258.98149	1	0.978	1.048	258.97894	1.03E+03	1.30E+04	2.02E+01	0.25	2	3	0.634	4.88	0.00126	0	0																							UNKNOWN
433	2.90E-01	1.0186	272.08766	272.09001	1	0.983	1.0512	272.08878	2.40E+03	9.06E+03	8.14E+00	0.125	1	0	1	0	0	0	0																2.90E-01	1.0186	272.08766	272.09001	0.0378	0.983	1.0512	DETECTED	272.08878	2.40E+03	9.06E+03	1	1	8.14E+00	0.0015
434	4.96E-01	1.0186	379.08334	379.09194	1	0.9998	1.1134	379.08797	1.12E+03	8.26E+03	1.45E+01	0.125	1	0	1	0	0	0	0																							UNKNOWN
435	1.51E+00	1.0186	285.11739	285.12094		0.983	1.0852	285.12037	1.17E+03	4.17E+04	4.08E+01	0.125	1	0	1	0	0	0	0																1.51E+00	1.0186	285.11739	285.12094	0.0397	0.983	1.0852	DETECTED	285.12037	1.17E+03	4.17E+04	1.0326	1.15	4.08E+01	0.0015
436	1.48E-01	1.0186	290.09255	290.09871	1	0.983	1.0512	290.0969	1.25E+03	4.86E+03	4.79E+00	0.125	1	0	1	0	0	0	0																1.48E-01	1.0186	290.09255	290.09871	0.0286	0.983	1.0512	DETECTED	290.0969	1.25E+03	4.86E+03	1	1	4.79E+00	0.0015
437	2.25E-01	1.0186	302.09857	302.10213	1	0.983	1.0512	302.10069	1.90E+03	6.09E+03	5.89E+00	0.125	1	0	1	0	0	0	0																2.25E-01	1.0186	302.09857	302.10213	0.0415	0.983	1.0512	DETECTED	302.10069	1.90E+03	6.09E+03	1	1	5.89E+00	0.0015
438	4.53E-01	1.0186	405.12989	405.13344	1	0.9998	1.102	405.13228	1.37E+03	4.76E+03	1.10E+01	0.125	1	0	1	0	0	0	0																							UNKNOWN
439	1.41E-01	1.0186	311.06952	311.07665		0.9893	1.0688	311.07265	1.15E+03	4.33E+03	4.00E+00	0.125	1	0	1	0	0	0	0																							UNKNOWN
440	9.01E-02	1.0186	320.10851	320.11426	1	0.983	1.0512	320.11099	1.41E+03	2.82E+03	2.40E+00	0.125	1	0	1	0	0	0	0																9.01E-02	1.0186	320.10851	320.11426	0.1556	0.983	1.0512	DETECTED	320.11099	1.41E+03	2.82E+03	1	1	2.40E+00	0.0015
441	1.55E-01	1.0186	321.09434	321.10387	1	0.983	1.0625	321.10075	1.16E+03	4.55E+03	3.93E+00	0.125	1	0	1	0	0	0	0																1.55E-01	1.0186	321.09434	321.10387	0.0371	0.983	1.0625	DETECTED	321.10075	1.16E+03	4.55E+03	1.3332	1.1666	3.93E+00	0.0015
442	1.42E+00	1.0186	376.09539	376.1058	1	0.9885	1.3073	376.10152	1.03E+03	2.13E+04	3.43E+01	0.25	2	1	0.64	4.81	0.00181	0	0																							UNKNOWN
443	1.71E-01	1.0186	354.09067	354.09901	1	0.9915	1.0596	354.09352	1.15E+03	3.67E+03	5.43E+00	0.125	1	0	1	0	0	0	0																							UNKNOWN
444	1.05E+00	1.0156	393.27275	393.28268	1	0.9802	1.1474	393.27783	1.02E+03	6.46E+03	1.46E+01	0.125	1	4	1	0	0	0	0																4.19E-01	1.0229	393.2748	393.28268	0.0616	0.9944	1.1307	DETECTED	393.27759	1.29E+03	3.65E+03	3	2	6.11E+00	-0.0056
445	2.13E-01	1.0186	395.27476	395.28306	1	1.0007	1.0802	395.27767	1.13E+03	2.23E+03	4.33E+00	0.125	1	0	1	0	0	0	0																							UNKNOWN
446	2.46E-01	1.0186	401.0896	401.09818		0.9915	1.0596	401.092	1.12E+03	2.82E+03	6.46E+00	0.125	1	0	1	0	0	0	0																							UNKNOWN
447	6.60E-01	1.0186	517.15621	517.16448	1	0.9998	1.0907	517.15865	1.38E+03	7.04E+03	2.05E+01	0.125	1	0	1	0	0	0	0																							UNKNOWN
448	1.37E+00	1.0186	516.15522	516.15698	1	1.0007	1.0915	516.15614	2.65E+03	1.62E+04	4.41E+01	0.125	1	0	1	0	0	0	0																							UNKNOWN
449	3.05E-01	1.0186	1017.95855	1017.9812	1	0.9798	1.071	1017.97303	1.10E+03	4.11E+03	7.64E+00	0.25	2	1	0.854	1.95	0.00198	0	0																							UNKNOWN
450	9.89E-01	1.0193	232.02191	232.02749	1	0.9885	1.0966	232.02419	1.05E+03	1.02E+04	2.73E+01	0.875	7	0	0.718	7.74	0.00179	0.0114	0																6.15E-01	1.0229	232.02191	232.02578	0.0428	0.9944	1.0966	DETECTED	232.02448	1.05E+03	9.99E+03	1.6971	1.5	1.31E+01	-0.0056
451	7.29E-01	1.0193	209.04163	209.04917	1	0.9798	1.0706	209.0463	1.14E+03	9.71E+03	2.21E+01	0.5	4	0	0.738	5.11	0.00107	0.0028	0																							UNKNOWN
452	4.78E+01	1.0194	78.95779	78.9613	1	0.9326	1.8091	78.95925	1.00E+03	7.61E+05	1.11E+03	1	8	5	0.937	1.55	0.00012	0.005	0																4.51E+01	1.0186	78.95786	78.96008	0.033	0.9603	1.7098	DETECTED	78.95926	1.32E+03	7.61E+05	2.4859	1.9003	1.03E+03	0.0015
453	1.38E+01	1.0196	167.0181	167.02236	1	0.9769	1.137	167.02128	1.17E+03	2.15E+05	3.97E+02	0.375	3	0	0.934	1.2	0.0002	0.0028	0																							UNKNOWN
454	2.24E+00	1.0196	172.98958	172.99455	1	0.9996	1.2267	172.99177	1.04E+03	1.38E+04	2.83E+01	0.375	3	0	0.968	0.58	0.0001	0.0028	0																							UNKNOWN
455	8.79E+00	1.0196	187.00603	187.00998	1	0.9996	1.5685	187.00735	1.25E+03	3.53E+04	7.46E+01	0.375	3	0	0.952	0.93	0.00017	0.0028	0																							UNKNOWN
456	4.84E-01	1.0196	194.04334	194.04897	1	0.9883	1.0907	194.04548	1.17E+03	5.05E+03	1.10E+01	0.375	3	0	0.803	3.16	0.00061	0.0028	0																							UNKNOWN
457	4.00E+00	1.0196	230.0111	230.01697	1	0.978	1.137	230.01315	1.10E+03	4.64E+04	1.15E+02	0.375	3	0	0.905	1.59	0.00037	0.0028	0																							UNKNOWN
458	1.91E+00	1.0196	263.10149	263.10751	1	0.9883	1.1256	263.10424	1.27E+03	3.33E+04	4.63E+01	0.375	3	0	0.979	0.39	0.0001	0.0028	0																							UNKNOWN
459	1.57E+00	1.0196	299.04131	299.04777	1	0.9883	1.1134	299.04615	1.18E+03	3.81E+04	4.44E+01	0.375	3	0	0.934	1.22	0.00037	0.0028	0																							UNKNOWN
460	1.72E+00	1.0196	369.14818	369.16046	1	0.9883	1.1256	369.15583	1.21E+03	2.12E+04	3.48E+01	0.375	3	0	0.876	2.1	0.00077	0.0028	0																							UNKNOWN
461	6.02E-01	1.0196	378.09304	378.0991	1	0.9996	1.1247	378.097	1.19E+03	1.09E+04	1.79E+01	0.375	3	0	0.854	2.54	0.00096	0.0028	0																							UNKNOWN
462	2.13E+00	1.0196	552.13025	552.14084	1	0.9883	1.1247	552.13282	1.11E+03	2.70E+04	7.58E+01	0.375	3	0	0.961	0.75	0.00042	0.0028	0																							UNKNOWN
463	7.87E-01	1.0196	554.1263	554.1337	1	0.9883	1.0915	554.13042	1.17E+03	9.51E+03	2.66E+01	0.375	3	0	0.936	1.25	0.00069	0.0028	0																							UNKNOWN
464	9.13E-01	1.0196	729.9503	729.95464	1	0.9996	1.1245	729.95194	1.09E+03	7.93E+03	2.29E+01	0.375	3	0	0.978	0.34	0.00025	0.0028	0																							UNKNOWN
465	4.34E+01	1.0196	855.83519	855.86507	1	0.9883	1.5903	855.84956	1.09E+03	3.66E+05	8.99E+02	0.375	3	1	0.983	0.31	0.00027	0.0028	0																							UNKNOWN
466	1.25E+01	1.0196	857.83586	857.86351	1	0.9883	1.2732	857.84751	1.48E+03	1.24E+05	3.14E+02	0.375	3	3	0.973	0.49	0.00042	0.0028	0																							UNKNOWN
467	1.35E+00	1.0197	199.03553	199.04411	1	0.9798	1.0688	199.03928	1.27E+03	2.08E+04	4.23E+01	0.5	4	0	0.594	8.64	0.00172	0.0043	0																							UNKNOWN
468	9.22E-01	1.0198	209.04381	209.05091	1	0.9889	1.091	209.04779	1.01E+03	1.03E+04	2.50E+01	0.375	3	0	0.83	2.9	0.00061	0.005	0																							UNKNOWN
469	5.36E+00	1.0199	132.02938	132.0335	1	0.9784	1.1307	132.0307	1.06E+03	1.24E+05	1.63E+02	0.625	5	0	0.636	5.86	0.00077	0.005	0																5.36E+00	1.0229	132.03017	132.03196	0.0274	0.983	1.1307	DETECTED	132.03039	1.96E+03	1.24E+05	0.8799	1.0183	1.63E+02	-0.0056
470	1.00E+00	1.0199	137.03108	137.03933	1	0.983	1.1374	137.03525	1.01E+03	2.02E+04	2.66E+01	0.625	5	0	0.755	4.28	0.00059	0.005	0																1.00E+00	1.0229	137.03108	137.036	0.0291	0.983	1.1193	DETECTED	137.0354	1.08E+03	2.02E+04	1.4016	1.3369	2.66E+01	-0.0056
471	2.66E+02	1.02	96.96495	96.97058	1	0.983	1.945	96.96958	1.85E+03	4.51E+06	6.60E+03	1	8	0	0.863	3.68	0.00036	0	0	Phosphoric acid: [M-H]-: 0.947	Phosphoric acid	0.947	H3O4P	[M-H]-	96.96962	-0.37	-0.00004	97.9769	1.028	0.749	Annotated via MS2 searching of NIM MDAsEVs Samples in MSDIAL	MDAsEVs_NIM_MS2_Matched_d.csv	-0.008	0.0078	2.59E+02	1.02	96.96495	96.97001	0.0343	0.983	1.8801	DETECTED	96.9696	2.77E+03	4.51E+06	2.3325	1.7279	6.04E+03	0.0029
472	6.85E+00	1.02	110.9752	110.97959	1	0.978	1.1307	110.97622	1.14E+03	1.20E+05	2.11E+02	1	8	0	0.771	4.37	0.00049	0	0																4.99E+00	1.02	110.97547	110.97763	0.0291	0.983	1.1307	DETECTED	110.97607	1.92E+03	1.20E+05	1.9103	1.6635	1.59E+02	0.0029
473	4.26E-01	1.02	155.06815	155.07553	1	0.9885	1.1047	155.07107	1.01E+03	4.21E+03	9.08E+00	0.375	3	8	0.667	5.83	0.0009	0.0043	0																							UNKNOWN
474	6.35E-01	1.02	197.02029	197.02498	1	0.9883	1.0678	197.02273	1.10E+03	8.99E+03	1.98E+01	0.25	2	2	0.671	4.38	0.00086	0.0028	0																							UNKNOWN
475	5.91E-01	1.02	275.06318	275.0702	1	0.9996	1.1245	275.06645	1.57E+03	8.92E+03	1.19E+01	0.25	2	0	0.964	0.47	0.00013	0.0028	0																							UNKNOWN
476	4.74E-01	1.02	405.13043	405.13827	1	0.9996	1.0905	405.13479	1.35E+03	4.22E+03	1.03E+01	0.25	2	0	0.877	1.62	0.00066	0.0028	0																							UNKNOWN
477	1.46E+00	1.0204	104.03404	104.0379	1	0.983	1.2669	104.03568	1.06E+03	1.47E+04	1.96E+01	0.25	2	0	0.971	0.37	0.00004	0.005	0																1.46E+00	1.0229	104.03404	104.0379	0.031	0.983	1.2669	DETECTED	104.0357	1.21E+03	1.47E+04	6.4204	4.2023	1.96E+01	-0.0056
478	1.31E+00	1.0204	149.04055	149.04532	1	0.9889	1.1024	149.04359	1.28E+03	1.19E+04	2.55E+01	0.25	2	0	0.857	1.9	0.00028	0.005	0																							UNKNOWN
479	3.01E+00	1.0204	146.04511	146.04843	1	0.983	1.1193	146.0462	1.09E+03	6.15E+04	8.06E+01	0.25	2	1	0.797	2.69	0.00039	0.005	0																3.01E+00	1.0229	146.04511	146.04843	0.032	0.983	1.1193	DETECTED	146.04601	1.20E+03	6.15E+04	0.8948	1.0589	8.06E+01	-0.0056
480	4.45E-01	1.0204	154.05884	154.06439	1	1.0011	1.1033	154.06174	1.05E+03	8.76E+03	1.14E+01	0.25	2	0	0.763	3.14	0.00048	0.005	0																4.45E-01	1.0229	154.06101	154.06311	0.0391	1.0057	1.0852	DETECTED	154.06198	1.72E+03	8.76E+03	1.649	1.7498	1.14E+01	-0.0056
481	4.68E-01	1.0204	212.06157	212.06968	1	0.9883	1.0802	212.06617	1.10E+03	5.50E+03	1.30E+01	0.5	4	0	0.63	8.16	0.00173	0.0043	0																2.40E-01	1.0229	212.06512	212.06968	0.0426	0.9944	1.0625	DETECTED	212.06716	1.82E+03	4.28E+03	1	1	6.02E+00	-0.0056
482	1.03E+00	1.0204	265.0903	265.09496	1	0.983	1.0852	265.09415	1.87E+03	3.52E+04	3.11E+01	0.25	2	0	0.885	1.52	0.0004	0.005	0																1.03E+00	1.0229	265.09298	265.09465	0.0288	0.983	1.0852	DETECTED	265.09435	1.87E+03	3.52E+04	0.7032	1.1751	3.11E+01	-0.0056
483	1.94E-01	1.0204	282.01912	282.02363		1.0011	1.0806	282.02129	1.21E+03	4.03E+03	5.51E+00	0.25	2	1	0.952	0.62	0.00017	0.005	0																							UNKNOWN
484	1.38E+00	1.0204	377.08194	377.09101	1	0.9912	1.171	377.08677	1.02E+03	2.61E+04	4.24E+01	0.75	6	0	0.787	4.51	0.0017	0.0043	0																5.31E-01	1.0229	377.08288	377.08784	0.0375	0.9944	1.0966	DETECTED	377.08634	1.22E+03	9.66E+03	5.2386	1.5	1.40E+01	-0.0056
485	6.64E-01	1.0206	237.08755	237.0957	1	0.9802	1.071	237.09176	1.08E+03	9.53E+03	2.14E+01	0.25	2	0	0.641	4.77	0.00113	0.0039	0																							UNKNOWN
486	4.35E-01	1.0206	379.08243	379.09115	1	0.9915	1.0688	379.08511	1.34E+03	1.05E+04	1.73E+01	0.25	2	0	0.761	3.18	0.0012	0.0039	0																							UNKNOWN
487	1.04E+00	1.0206	694.25798	694.27307	1	0.9915	1.1618	694.2682	1.15E+03	4.37E+03	1.12E+01	0.25	2	0	0.867	1.77	0.00123	0.0039	0																							UNKNOWN
488	2.10E-01	1.0207	162.07545	162.07821	1	1.0007	1.0739	162.07742	1.31E+03	3.66E+03	5.38E+00	0.25	2	0	0.858	1.87	0.0003	0.0043	0																1.64E-01	1.0229	162.07545	162.07821	0.0323	1.0057	1.0739	DETECTED	162.07727	1.41E+03	3.66E+03	1.9993	1.4996	4.77E+00	-0.0056
489	3.79E-01	1.0207	216.08479	216.09145	1	0.9889	1.0683	216.08914	1.06E+03	3.55E+03	7.88E+00	0.25	2	0	0.885	1.52	0.00033	0.0042	0																							UNKNOWN
490	1.07E+00	1.0209	146.04435	146.04861	1	0.9802	1.0905	146.04694	1.09E+03	1.60E+04	2.93E+01	0.375	3	2	0.943	0.86	0.00012	0.0039	0																							UNKNOWN
491	5.30E+00	1.021	232.91228	232.91842	1	0.9771	1.1164	232.91553	1.04E+03	6.38E+04	1.66E+02	1	8	1	0.943	1.92	0.00045	0.005	0																1.93E+00	1.0229	232.91401	232.9166	0.0202	0.9944	1.1079	DETECTED	232.91553	3.16E+03	4.96E+04	3.08	2.2551	6.42E+01	-0.0056
492	4.94E+00	1.0211	196.93466	196.93929	1	0.9996	1.0739	196.93858	3.31E+03	7.25E+04	1.76E+02	0.75	6	2	0.96	0.93	0.00018	0.0043	0																2.11E+00	1.0229	196.93479	196.93929	0.0269	1.0057	1.0739	DETECTED	196.93863	4.52E+03	4.92E+04	1.9993	1.4996	6.51E+01	-0.0056
493	5.99E-01	1.0214	124.01059	124.01503	1	0.9883	1.0791	124.01427	1.15E+03	9.79E+03	1.96E+01	0.125	1	1	1	0	0	0	0																							UNKNOWN
494	3.96E-01	1.0214	147.06545	147.06954		0.9883	1.0678	147.06662	1.41E+03	4.85E+03	9.77E+00	0.125	1	2	1	0	0	0	0																							UNKNOWN
495	4.64E-01	1.0214	150.05184	150.05822		0.9883	1.1018	150.0556	1.02E+03	5.87E+03	1.18E+01	0.125	1	2	1	0	0	0	0																							UNKNOWN
496	1.77E-01	1.0214	180.03401	180.03785		0.9883	1.0564	180.03541	1.02E+03	2.31E+03	4.81E+00	0.125	1	0	1	0	0	0	0																							UNKNOWN
497	6.48E-01	1.0214	202.99665	203.00432		0.9542	1.0905	202.99923	1.12E+03	3.92E+03	9.00E+00	0.125	1	0	1	0	0	0	0																							UNKNOWN
498	4.41E-01	1.0214	206.04464	206.04949		0.9883	1.0678	206.04755	1.54E+03	5.33E+03	1.26E+01	0.125	1	0	1	0	0	0	0																							UNKNOWN
499	8.28E-01	1.0214	217.10396	217.1078	1	0.9883	1.0678	217.10602	2.22E+03	6.22E+03	1.83E+01	0.125	1	0	1	0	0	0	0																							UNKNOWN
500	3.01E-01	1.0214	246.00635	246.00911		0.9883	1.0678	246.00789	1.39E+03	3.90E+03	7.12E+00	0.125	1	0	1	0	0	0	0																							UNKNOWN
501	2.05E-01	1.0214	292.13916	292.14247		0.9996	1.0905	292.14058	1.04E+03	4.52E+03	6.12E+00	0.125	1	0	1	0	0	0	0																							UNKNOWN
502	2.31E-01	1.0214	300.04635	300.05208	1	0.9883	1.0564	300.04817	1.13E+03	5.24E+03	6.56E+00	0.125	1	0	1	0	0	0	0																							UNKNOWN
503	2.25E-01	1.0214	307.1098	307.11669	1	0.9883	1.0678	307.1134	1.20E+03	6.60E+03	7.48E+00	0.125	1	0	1	0	0	0	0																							UNKNOWN
504	3.45E-01	1.1653	312.85035	312.86152	1	0.9996	1.2505	312.85592	1.06E+03	6.55E+03	7.13E+00	0.125	1	12	1	0	0	0	0																2.02E-01	1.1847	312.85035	312.85782	0.047	1.142	1.2328	DETECTED	312.85538	1.31E+03	4.71E+03	0.5999	0.8	4.21E+00	-0.0141
505	8.18E-01	1.0214	376.10014	376.1084	1	0.9996	1.1245	376.10273	1.10E+03	1.44E+04	2.65E+01	0.125	1	1	1	0	0	0	0																							UNKNOWN
506	3.27E-01	1.0214	882.8631	882.87575		0.9996	1.1018	882.86829	1.03E+03	2.08E+03	5.36E+00	0.125	1	0	1	0	0	0	0																							UNKNOWN
507	3.77E+01	1.0219	126.9034	126.90727	1	0.949	1.9546	126.90482	1.02E+03	2.17E+05	4.58E+02	1	8	1	0.94	1.39	0.00018	0.0071	0																5.17E+00	1.0229	126.9038	126.90627	0.0484	0.949	1.2101	DETECTED	126.90483	1.27E+03	6.56E+04	1.848	1.7835	8.67E+01	-0.0056
508	6.17E-01	1.0224	113.01948	113.02573	1	0.9798	1.0793	113.02377	1.46E+03	7.60E+03	1.39E+01	0.375	3	0	0.693	4.92	0.00056	0.0071	0																							UNKNOWN
509	6.67E-01	1.0224	144.96789	144.97207	1	0.9996	1.1164	144.97025	1.10E+03	6.76E+03	1.36E+01	0.875	7	0	0.8	4.95	0.00072	0.0071	0																3.94E-01	1.0229	144.96789	144.97135	0.0751	1.0057	1.1079	DETECTED	144.97005	1.16E+03	6.36E+03	3.6299	2.2495	8.34E+00	-0.0056
510	2.29E-01	1.0225	95.95217	95.95602		0.9915	1.0596	95.95328	1.22E+03	3.01E+03	5.92E+00	0.125	1	0	1	0	0	0	0																							UNKNOWN
511	3.81E-01	1.0225	113.02047	113.02497	1	0.9802	1.0596	113.02316	1.13E+03	4.01E+03	7.93E+00	0.125	1	1	1	0	0	0	0																							UNKNOWN
512	1.51E+00	1.0225	140.97487	140.97642	1	0.9915	1.071	140.97545	1.72E+03	1.82E+04	3.65E+01	0.125	1	3	1	0	0	0	0																							UNKNOWN
513	3.07E-01	1.0225	167.05415	167.06337	1	1.0029	1.0824	167.05911	1.18E+03	4.40E+03	9.13E+00	0.125	1	0	1	0	0	0	0																							UNKNOWN
514	2.49E-01	1.0225	210.92789	210.93251	1	1.0029	1.071	210.93133	1.03E+03	2.98E+03	8.10E+00	0.125	1	0	1	0	0	0	0																							UNKNOWN
515	1.21E+00	1.0227	256.8926	256.897	1	0.9915	1.1164	256.89459	1.20E+03	1.41E+04	2.59E+01	0.25	2	5	0.905	1.26	0.00032	0.0004	0																5.90E-01	1.0229	256.8931	256.897	0.0276	1.0057	1.1079	DETECTED	256.89475	3.55E+03	1.34E+04	3.4989	2.2495	1.39E+01	-0.0056
516	5.03E-01	1.0229	78.91639	78.91881		1.0002	1.0683	78.91847	1.52E+03	9.00E+03	1.87E+01	0.125	1	0	1	0	0	0	0																							UNKNOWN
517	2.65E-01	1.0229	80.96283	80.96811		0.9889	1.057	80.96504	1.46E+03	3.57E+03	7.41E+00	0.125	1	0	1	0	0	0	0																							UNKNOWN
518	2.50E-01	1.0229	102.00219	102.00472	1	0.9889	1.057	102.00348	1.19E+03	3.16E+03	6.60E+00	0.125	1	0	1	0	0	0	0																							UNKNOWN
519	4.92E-01	1.0229	132.89903	132.90051		0.9775	1.091	132.89986	1.47E+03	3.02E+03	6.40E+00	0.125	1	2	1	0	0	0	0																							UNKNOWN
520	1.20E+00	1.0229	163.05369	163.06102	1	0.9889	1.1024	163.05683	2.34E+03	9.60E+03	2.09E+01	0.125	1	0	1	0	0	0	0																							UNKNOWN
521	2.59E-01	1.0229	80.91643	80.92119		1.0057	1.0739	80.9171	1.13E+03	7.66E+03	1.04E+01	0.125	1	0	1	0	0	0	0																2.59E-01	1.0229	80.91643	80.92119	0.0208	1.0057	1.0739	DETECTED	80.9171	1.13E+03	7.66E+03	1.0691	1.4996	1.04E+01	-0.0056
522	3.25E-01	1.0229	167.05278	167.06255		0.9889	1.057	167.05685	1.47E+03	4.68E+03	1.03E+01	0.125	1	0	1	0	0	0	0																							UNKNOWN
523	9.61E-01	1.0229	131.07868	131.08554		1.0057	1.1761	131.0819	1.12E+03	2.10E+04	2.77E+01	0.125	1	0	1	0	0	0	0																9.61E-01	1.0229	131.07868	131.08554	0.0192	1.0057	1.1761	DETECTED	131.0819	1.12E+03	2.10E+04	5.1178	3.5691	2.77E+01	-0.0056
524	1.06E+00	1.0229	136.91497	136.91955	1	1.0057	1.2101	136.91686	1.14E+03	1.15E+04	1.51E+01	0.125	1	0	1	0	0	0	0																1.06E+00	1.0229	136.91497	136.91955	0.0609	1.0057	1.2101	DETECTED	136.91686	1.14E+03	1.15E+04	7.4756	5.1732	1.51E+01	-0.0056
525	4.86E-01	1.0229	227.0917	227.09573	1	0.9889	1.0683	227.0941	1.37E+03	3.56E+03	1.15E+01	0.125	1	0	1	0	0	0	0																							UNKNOWN
526	3.30E-01	1.0229	163.05184	163.05791	1	0.9944	1.0852	163.05442	1.06E+03	4.92E+03	6.42E+00	0.125	1	0	1	0	0	0	0																3.30E-01	1.0229	163.05184	163.05791	0.0467	0.9944	1.0852	DETECTED	163.05442	1.06E+03	4.92E+03	1.6668	1.3334	6.42E+00	-0.0056
527	1.17E+00	1.0229	174.08542	174.08921		1.0057	1.1307	174.08745	1.94E+03	2.84E+04	3.70E+01	0.125	1	0	1	0	0	0	0																1.17E+00	1.0229	174.08542	174.08921	0.0206	1.0057	1.1307	DETECTED	174.08745	1.94E+03	2.84E+04	2.0639	2.8689	3.70E+01	-0.0056
528	8.40E-01	1.0229	195.97668	195.98219	1	1.0025	1.1161	195.97856	2.08E+03	9.19E+03	1.84E+01	0.125	1	0	1	0	0	0	0																							UNKNOWN
529	1.81E-01	1.0229	289.1248	289.12784		0.9889	1.057	289.12673	1.17E+03	3.32E+03	5.18E+00	0.125	1	0	1	0	0	0	0																							UNKNOWN
530	4.33E-01	1.0229	216.92786	216.93142		1.0057	1.0739	216.92845	2.00E+03	1.16E+04	1.72E+01	0.125	1	0	1	0	0	0	0																4.33E-01	1.0229	216.92786	216.93142	0.0203	1.0057	1.0739	DETECTED	216.92845	2.00E+03	1.16E+04	4.4006	1.4996	1.72E+01	-0.0056
531	1.39E-01	1.0229	244.11892	244.12259	1	0.983	1.0512	244.11974	1.06E+03	3.19E+03	3.62E+00	0.125	1	0	1	0	0	0	0																1.39E-01	1.0229	244.11892	244.12259	0.0403	0.983	1.0512	DETECTED	244.11974	1.06E+03	3.19E+03	0.5002	0.7501	3.62E+00	-0.0056
532	1.37E-01	1.0229	246.0379	246.04183	1	1.0057	1.0739	246.03981	1.28E+03	4.13E+03	4.62E+00	0.125	1	0	1	0	0	0	0																1.37E-01	1.0229	246.0379	246.04183	0.065	1.0057	1.0739	DETECTED	246.03981	1.28E+03	4.13E+03	1.9993	1.4996	4.62E+00	-0.0056
533	1.83E-01	1.0229	266.09475	266.09729	1	0.9944	1.0625	266.09568	1.05E+03	6.20E+03	5.35E+00	0.125	1	0	1	0	0	0	0																1.83E-01	1.0229	266.09475	266.09729	0.0326	0.9944	1.0625	DETECTED	266.09568	1.05E+03	6.20E+03	0.7509	1	5.35E+00	-0.0056
534	2.87E-01	1.0229	294.91076	294.91574		0.983	1.0512	294.91478	1.08E+03	1.03E+04	1.02E+01	0.125	1	8	1	0	0	0	0																2.87E-01	1.0229	294.91076	294.91574	0.0259	0.983	1.0512	DETECTED	294.91478	1.08E+03	1.03E+04	0.6516	0.7501	1.02E+01	-0.0056
535	1.52E-01	1.0229	366.24804	366.25361	1	0.9912	1.0706	366.2497	1.17E+03	2.19E+03	3.23E+00	0.125	1	0	1	0	0	0	0																							UNKNOWN
536	3.19E-01	1.0229	469.13579	469.14312	1	0.983	1.0512	469.13826	1.56E+03	2.91E+03	7.52E+00	0.125	1	0	1	0	0	0	0																3.19E-01	1.0229	469.13579	469.14312	0.0492	0.983	1.0512	DETECTED	469.13826	1.56E+03	2.91E+03	0.5002	0.7501	7.52E+00	-0.0056
537	3.73E+01	1.024	215.02859	215.03541	1	0.9996	1.261	215.03324	1.08E+03	2.10E+05	5.79E+02	0.375	3	2	0.947	0.79	0.00017	0.0135	0																							UNKNOWN
538	1.33E+01	1.024	217.02835	217.03361	1	0.9769	1.2042	217.03084	1.37E+03	6.89E+04	1.97E+02	0.375	3	2	0.955	0.7	0.00015	0.0135	0																							UNKNOWN
540	5.83E-01	1.0255	125.94344	125.94655	1	0.9996	1.1245	125.94554	1.20E+03	7.39E+03	1.48E+01	0.25	2	2	0.96	0.52	0.00007	0.0052	0																4.27E-01	1.0229	125.94344	125.94655	0.0674	1.0057	1.1193	DETECTED	125.94551	1.20E+03	7.29E+03	3.286	2.4996	9.64E+00	-0.0056
541	2.57E-01	1.0257	74.93968	74.9405		1.0125	1.0806	74.94007	1.16E+03	4.85E+03	9.24E+00	0.125	1	0	1	0	0	0	0																							UNKNOWN
542	6.00E-01	1.0257	696.25484	696.26948	1	0.9898	1.1487	696.26393	1.14E+03	2.22E+03	5.62E+00	0.125	1	0	1	0	0	0	0																							UNKNOWN
543	9.48E-01	1.0258	195.97442	195.98026	1	1.0002	1.1193	195.97704	1.05E+03	8.51E+03	1.92E+01	0.375	3	0	0.786	4.18	0.00082	0.0096	0																5.13E-01	1.0229	195.97454	195.97986	0.0353	1.0057	1.1193	DETECTED	195.97705	1.05E+03	8.51E+03	3.1002	2.4996	1.12E+01	-0.0056
544	7.76E-01	1.0262	193.97667	193.98267	1	0.9996	1.1256	193.97945	1.04E+03	7.91E+03	1.77E+01	1	8	0	0.869	3.08	0.0006	0.0227	0																3.81E-01	1.0413	193.97862	193.98184	0.0497	1.0057	1.0966	DETECTED	193.97927	1.41E+03	7.02E+03	1.6668	1.3334	9.25E+00	0.0015
545	9.50E-01	1.0265	138.8732	138.87979		1.0025	1.1193	138.87529	1.09E+03	1.94E+04	3.65E+01	0.625	5	0	0.919	2.03	0.00028	0.0096	0																6.72E-01	1.0229	138.8732	138.87979	0.0226	1.0057	1.1193	DETECTED	138.87531	1.09E+03	1.94E+04	5.3048	2.536	2.55E+01	-0.0056
546	8.41E+01	1.0271	957.96563	957.97228	1	0.9685	2.7032	957.96922	8.24E+03	5.84E+04	1.37E+02	1	8	0	0.989	0.3	0.00028	0	0																4.60E+01	1.0271	957.96563	957.9715	0.1672	0.9717	2.4479	DETECTED	957.96923	8.95E+03	5.47E+04	27.0556	12.9987	8.82E+01	-0.0013
547	5.64E-01	1.0278	125.94399	125.94795	1	0.9998	1.1161	125.94619	1.02E+03	6.68E+03	1.33E+01	0.75	6	1	0.905	2.54	0.00032	0.017	0																							UNKNOWN
548	1.06E+01	1.0281	1169.97247	1169.97553	1	0.9883	1.1813	1169.97448	1.59E+04	3.19E+04	8.00E+01	0.125	1	0	1	0	0	0	0																							UNKNOWN
549	7.89E-01	1.0287	123.94823	123.95133	1	0.9996	1.126	123.94951	1.05E+03	7.61E+03	1.46E+01	0.875	7	0	0.859	3.36	0.00042	0.0227	0																4.24E-01	1.0413	123.9489	123.95044	0.0807	1.0057	1.1079	DETECTED	123.94949	1.79E+03	6.85E+03	2	1.5	9.07E+00	0.0015
550	1.72E+00	1.0298	140.97467	140.979	1	0.9912	1.1142	140.97615	1.62E+03	1.93E+04	3.74E+01	0.75	6	1	0.761	4.72	0.00067	0.0142	0																							UNKNOWN
551	1.83E+00	1.03	142.97118	142.97548	1	0.9912	1.1274	142.97286	1.22E+03	1.84E+04	3.66E+01	1	8	0	0.916	2.03	0.00029	0	0																1.15E+00	1.03	142.97118	142.97396	0.0621	0.9944	1.1193	DETECTED	142.97296	1.22E+03	1.71E+04	3.9419	2.4607	2.24E+01	0.0015
552	2.54E+00	1.03	199.80362	199.80661	1	0.9885	1.1307	199.80503	1.40E+03	1.62E+04	3.64E+01	1	8	0	0.906	1.99	0.0004	0	0																1.26E+00	1.03	199.80437	199.8057	0.0587	0.9944	1.1307	DETECTED	199.80487	1.53E+03	1.52E+04	2.6801	2	2.02E+01	0.0015
553	4.90E+00	1.03	197.8074	197.80955	1	0.9883	1.1307	197.80799	1.71E+03	3.15E+04	7.71E+01	1	8	0	0.964	0.87	0.00017	0	0																2.52E+00	1.03	197.8074	197.80955	0.0611	0.9944	1.1307	DETECTED	197.80805	2.33E+03	2.84E+04	2.6106	1.8832	3.76E+01	0.0015
554	5.38E-01	1.03	201.80004	201.80381	1	0.9996	1.1245	201.80197	1.12E+03	3.92E+03	8.76E+00	0.625	5	0	0.835	3.18	0.00064	0.0234	0																							UNKNOWN
555	2.48E+02	1.03	955.96946	955.97299	1	0.9557	3.9099	955.97148	2.29E+04	1.68E+05	4.01E+02	1	8	0	0.988	0.27	0.00026	0	0																1.86E+02	1.03	955.96962	955.97294	0.1986	0.9603	3.3904	DETECTED	955.97139	2.29E+04	1.57E+05	20.945	17.8333	2.54E+02	0.0015
556	6.08E-01	1.0302	197.96771	197.97561	1	0.9998	1.1251	197.9726	1.05E+03	4.57E+03	1.11E+01	0.625	5	0	0.813	4.75	0.00094	0.0151	0																							UNKNOWN
557	3.95E-01	1.0307	184.86305	184.86585	1	1.0125	1.126	184.86407	1.15E+03	6.39E+03	1.21E+01	0.25	2	2	0.981	0.21	0.00004	0.0099	0																							UNKNOWN
558	7.61E-01	1.0311	184.86212	184.86543	1	1.011	1.1478	184.86313	1.02E+03	6.53E+03	1.50E+01	0.5	4	1	0.72	5.16	0.00095	0.004	0																							UNKNOWN
559	2.22E+00	1.0314	87.97227	87.97387	1	0.9915	1.1359	87.9727	1.04E+03	2.17E+04	4.50E+01	1	8	0	0.894	2.99	0.00026	0	0																1.27E+00	1.0314	87.97233	87.97377	0.0406	0.9944	1.1307	DETECTED	87.97279	2.03E+03	1.85E+04	3.966	2	2.49E+01	0.0029
560	6.53E+00	1.0314	154.9235	154.93273		0.9944	1.3435	154.92814	1.01E+03	6.23E+04	9.05E+01	1	8	0	0.9	2.74	0.00042	0	0																5.79E+00	1.0314	154.92759	154.93125	0.0302	0.9944	1.2556	DETECTED	154.92813	1.37E+03	6.23E+04	10.3176	5.2656	8.13E+01	0.0029
561	4.11E+00	1.0314	195.80901	195.81357	1	0.9883	1.1359	195.811	1.09E+03	2.83E+04	6.19E+01	1	8	0	0.945	1.95	0.00038	0	0																1.88E+00	1.0314	195.81041	195.81168	0.0549	0.9944	1.1307	DETECTED	195.81097	2.07E+03	2.38E+04	2.624	1.8948	3.14E+01	0.0029
562	2.01E-01	1.0319	108.91891	108.92165	1	1.0029	1.092	108.91983	1.06E+03	2.82E+03	5.57E+00	0.25	2	0	0.881	1.55	0.00017	0.0123	0																							UNKNOWN
563	1.87E-01	1.0321	91.96415	91.96827		1.0112	1.0793	91.96648	1.14E+03	3.64E+03	6.67E+00	0.125	1	0	1	0	0	0	0																							UNKNOWN
564	2.00E-01	1.0321	106.92142	106.92341		1.012	1.0915	106.9226	1.26E+03	3.00E+03	5.08E+00	0.125	1	0	1	0	0	0	0																							UNKNOWN
565	2.14E-01	1.0321	277.05744	277.06436	1	1.0007	1.0915	277.06206	1.14E+03	3.59E+03	4.47E+00	0.125	1	0	1	0	0	0	0																							UNKNOWN
566	1.50E-01	1.0321	296.0339	296.04214		1.0002	1.0797	296.03692	1.12E+03	2.42E+03	3.51E+00	0.125	1	0	1	0	0	0	0																							UNKNOWN
567	5.21E-01	1.0321	696.2602	696.27609	1	0.9998	1.1247	696.26835	1.04E+03	2.38E+03	7.27E+00	0.25	2	0	0.997	0.04	0.00003	0	0																							UNKNOWN
568	1.36E+00	1.0328	72.94216	72.94453		0.9996	1.1307	72.94319	1.16E+03	1.56E+04	2.97E+01	0.125	1	6	1	0	0	0	0																9.87E-01	1.0328	72.94272	72.94359	0.0829	1.0057	1.1307	DETECTED	72.94305	1.40E+03	1.40E+04	2	1.5434	1.90E+01	-0.007
570	1.36E+00	1.0328	89.96809	89.971		0.9996	1.1307	89.96976	1.06E+03	1.43E+04	2.81E+01	1	8	0	0.855	4.2	0.00038	0	0																8.96E-01	1.0328	89.96809	89.97034	0.0446	1.0057	1.1307	DETECTED	89.96978	1.06E+03	1.25E+04	2.295	1.7112	1.68E+01	-0.007
571	2.14E+00	1.0333	61.98814	61.98958		1.0112	1.1487	61.98845	1.11E+03	1.47E+04	2.81E+01	0.625	5	2	0.892	2.99	0.00019	0.0189	0																							UNKNOWN
572	2.10E+00	1.0342	70.94548	70.94686		0.9912	1.1307	70.94614	1.07E+03	2.33E+04	4.53E+01	1	8	0	0.829	3.95	0.00028	0	0																1.30E+00	1.0342	70.94548	70.94637	0.036	1.0057	1.1307	DETECTED	70.94599	2.57E+03	1.95E+04	2.4324	1.8334	2.64E+01	-0.0056
573	9.16E-01	1.0403	164.83445	164.83903	1	0.9915	1.1278	164.8365	1.01E+03	6.67E+03	1.21E+01	0.875	7	0	0.873	2.92	0.00048	0.0445	0																							UNKNOWN
574	9.14E-01	1.0403	121.94087	121.94695	1	1.011	1.2073	121.9445	1.02E+03	7.19E+03	1.15E+01	0.75	6	0	0.806	4.96	0.0006	0.0308	0																5.99E-01	1.0413	121.94274	121.94597	0.0777	1.0171	1.1761	DETECTED	121.94461	1.35E+03	7.19E+03	5.1879	3.5015	9.53E+00	0.0015
575	1.74E-01	1.0413	74.02435	74.02875		0.9944	1.0625	74.02586	1.27E+03	3.06E+03	4.14E+00	0.125	1	0	1	0	0	0	0																1.74E-01	1.0413	74.02435	74.02875	0.0436	0.9944	1.0625	DETECTED	74.02586	1.27E+03	3.06E+03	0.5002	0.7501	4.14E+00	0.0015
576	1.63E-01	1.0413	198.07973	198.08521	1	0.9944	1.0739	198.08268	1.23E+03	2.67E+03	3.54E+00	0.125	1	0	1	0	0	0	0																1.63E-01	1.0413	198.07973	198.08521	0.0669	0.9944	1.0739	DETECTED	198.08268	1.23E+03	2.67E+03	0.7501	0.875	3.54E+00	0.0015
577	1.71E-01	1.0413	200.9293	200.93343	1	1.0171	1.0852	200.93192	1.65E+03	3.44E+03	4.59E+00	0.125	1	0	1	0	0	0	0																1.71E-01	1.0413	200.9293	200.93343	0.1576	1.0171	1.0852	DETECTED	200.93192	1.65E+03	3.44E+03	2.0015	1.5007	4.59E+00	0.0015
578	2.35E-01	1.0415	269.13658	269.14343	1	1.0011	1.1033	269.13916	1.03E+03	2.62E+03	4.31E+00	0.25	2	8	0.898	1.34	0.00036	0.0071	0																							UNKNOWN
579	1.47E-01	1.0419	290.87036	290.87574		1.0125	1.092	290.87337	1.13E+03	2.61E+03	3.68E+00	0.125	1	0	1	0	0	0	0																							UNKNOWN
580	2.56E+00	1.0426	119.94566	119.94887		1.0025	1.2392	119.94719	1.01E+03	1.54E+04	2.51E+01	1	8	3	0.919	2.16	0.00026	0.0193	0																1.79E+00	1.0413	119.94653	119.94818	0.0427	1.0171	1.2215	DETECTED	119.94734	2.49E+03	1.54E+04	8.2882	4.5022	2.05E+01	0.0015
581	2.66E+00	1.0442	162.83801	162.84197	1	0.9912	1.1278	162.83914	1.10E+03	1.81E+04	3.67E+01	1	8	0	0.908	2.06	0.00034	0	0																1.44E+00	1.0442	162.83801	162.84174	0.0674	0.9944	1.1193	DETECTED	162.839	1.99E+03	1.69E+04	2.3221	1.3752	2.21E+01	0.0044
582	1.97E-01	1.0451	146.96604	146.96852	1	1.0238	1.1033	146.96715	1.06E+03	2.13E+03	4.14E+00	0.125	1	0	1	0	0	0	0																							UNKNOWN
583	4.71E-01	1.0451	270.02511	270.03036	1	1.0002	1.126	270.0265	1.00E+03	5.21E+03	7.63E+00	0.625	5	0	0.874	2.9	0.00078	0.0272	0																							UNKNOWN
584	1.80E+00	1.0509	134.93912	134.9462		0.9883	1.3291	134.94336	1.03E+03	2.68E+04	4.03E+01	1	8	1	0.904	2.27	0.00031	0.2221	0																1.56E+00	1.0229	134.93912	134.94445	0.0342	0.9944	1.1307	DETECTED	134.9433	1.37E+03	2.68E+04	1.6645	1.8363	3.53E+01	-0.0056
585	1.38E+00	1.0509	214.88255	214.88686	1	1.0112	1.1534	214.88419	1.26E+03	1.21E+04	1.76E+01	0.5	4	0	0.852	2.87	0.00062	0.066	0																1.38E+00	1.0413	214.88323	214.8842	0.0921	1.0171	1.1534	DETECTED	214.8838	1.26E+03	1.21E+04	4.5231	3.0015	1.76E+01	0.0015
586	2.87E+00	1.0513	160.84129	160.84442	1	0.9912	1.1307	160.84216	1.43E+03	1.94E+04	3.94E+01	1	8	0	0.886	2.52	0.00041	0	0																1.57E+00	1.0513	160.84129	160.84376	0.0643	0.9944	1.1307	DETECTED	160.84208	1.43E+03	1.79E+04	1.4169	1.1302	2.34E+01	0.0001
587	7.65E-01	1.0515	1055.94628	1055.96992		0.9889	1.1388	1055.95932	1.27E+03	4.37E+03	7.70E+00	0.25	2	2	0.787	2.74	0.00289	0.0317	0																							UNKNOWN
588	1.77E+00	1.0528	178.05047	178.05285	1	0.9996	1.1256	178.05114	1.68E+03	1.31E+04	2.54E+01	0.375	3	0	0.964	0.48	0.00008	0.0257	0																							UNKNOWN
589	4.95E-01	1.0703	180.85678	180.86037	1	0.9996	1.1245	180.85936	1.09E+03	4.15E+03	8.64E+00	0.25	2	0	0.743	3.34	0.0006	0.0244	0																							UNKNOWN
590	1.39E+01	1.0711	254.89556	254.90178	1	0.9996	1.7552	254.89735	1.00E+03	4.10E+04	7.60E+01	1	8	0	0.951	1.1	0.00028	0	0																7.87E+00	1.0711	254.8962	254.89913	0.1909	1.0057	1.7552	DETECTED	254.89737	1.19E+03	3.64E+04	5.5397	3.0032	3.89E+01	0.0427
591	5.22E-01	1.0725	71.01295	71.01743		0.9893	1.2154	71.01448	1.06E+03	6.17E+03	1.24E+01	0.25	2	2	0.77	2.64	0.00019	0.1292	0																							UNKNOWN
592	4.00E-01	1.073	107.04845	107.05176		0.9998	1.102	107.05016	1.31E+03	4.03E+03	7.38E+00	0.25	2	0	0.794	2.73	0.00029	0.0054	0																							UNKNOWN
593	2.31E+00	1.0756	212.88351	212.89079	1	1.011	1.1618	212.88652	1.41E+03	1.28E+04	3.32E+01	0.75	6	0	0.801	4.11	0.00088	0.07	0																							UNKNOWN
594	8.75E-01	1.0765	624.84844	624.86474	1	0.9457	1.1824	624.85479	1.06E+03	8.16E+03	2.36E+01	0.625	5	0	0.753	4.61	0.00288	0.1591	0																							UNKNOWN
595	2.34E+00	1.0768	276.87977	276.88821	1	0.2172	1.2954	276.88301	1.04E+03	4.52E+03	6.60E+00	0.75	6	0	0.691	5.01	0.00139	0.4104	0																1.87E-01	1.1719	276.87994	276.88821	0.1161	1.1534	1.2556	DETECTED	276.88303	1.04E+03	3.33E+03	2	1.5	3.13E+00	-0.0155
596	3.04E-01	1.0815	370.81225	370.81908	1	1.0025	1.1388	370.81568	1.00E+03	2.84E+03	5.01E+00	0.25	2	0	0.898	1.32	0.00049	0.0094	0																							UNKNOWN
597	1.12E+00	1.0876	161.04357	161.04677		0.9802	1.2154	161.04554	1.02E+03	1.57E+04	3.22E+01	0.375	3	4	0.842	2.1	0.00034	0.1343	0																							UNKNOWN
598	2.41E-01	1.0964	178.8572	178.85911	1	1.0339	1.1247	178.8586	1.23E+03	2.06E+03	3.87E+00	0.125	1	0	1	0	0	0	0																							UNKNOWN
599	1.43E-01	1.0972	319.23665	319.24631		1.0223	1.142	319.24113	1.09E+03	2.39E+03	2.12E+00	0.375	3	0	0.807	3.33	0.00106	0.0186	0																1.08E-01	1.1045	319.23665	319.24434	0.0781	1.0398	1.142	DETECTED	319.24052	1.20E+03	1.87E+03	0.5	0.75	1.57E+00	-0.0035
600	2.64E-01	1.0995	156.8742	156.87918	1	1.0564	1.1487	156.87743	1.02E+03	3.32E+03	6.71E+00	0.25	2	0	0.978	0.2	0.00003	0.0265	0																							UNKNOWN
601	3.08E-01	1.1044	330.79189	330.8007	1	1.0398	1.142	330.7983	1.15E+03	6.32E+03	6.20E+00	0.25	2	0	0.83	2.26	0.00075	0.0001	0																3.08E-01	1.1045	330.79275	330.8007	0.048	1.0398	1.142	DETECTED	330.79867	1.15E+03	6.32E+03	0.4394	0.75	6.20E+00	-0.0035
602	2.14E-01	1.1044	766.43299	766.45447	1	1.0692	1.1374	766.4426	1.02E+03	3.65E+03	7.82E+00	0.125	1	0	1	0	0	0	0																							UNKNOWN
603	1.62E-01	1.1045	332.79481	332.80094	1	1.0625	1.1534	332.79763	1.22E+03	3.11E+03	3.12E+00	0.125	1	0	1	0	0	0	0																1.62E-01	1.1045	332.79481	332.80094	0.0493	1.0625	1.1534	DETECTED	332.79763	1.22E+03	3.11E+03	1.0004	1.0002	3.12E+00	-0.0035
604	3.18E-01	1.1045	592.56237	592.57255	1	1.0739	1.142	592.5674	1.15E+03	3.26E+03	8.74E+00	0.125	1	0	1	0	0	0	0																3.18E-01	1.1045	592.56237	592.57255	0.0339	1.0739	1.142	DETECTED	592.5674	1.15E+03	3.26E+03	1	1	8.74E+00	-0.0035
605	4.80E-01	1.1045	650.51812	650.52935	1	1.0739	1.142	650.52514	1.38E+03	6.08E+03	1.45E+01	0.125	1	0	1	0	0	0	0																4.80E-01	1.1045	650.51812	650.52935	0.0311	1.0739	1.142	DETECTED	650.52514	1.38E+03	6.08E+03	1	1	1.45E+01	-0.0035
606	2.07E-01	1.1045	785.46872	785.47788	1	1.0739	1.142	785.47374	1.36E+03	3.28E+03	5.41E+00	0.125	1	0	1	0	0	0	0																2.07E-01	1.1045	785.46872	785.47788	0.041	1.0739	1.142	DETECTED	785.47374	1.36E+03	3.28E+03	1	1	5.41E+00	-0.0035
607	1.80E-01	1.1045	1034.22524	1034.24954	1	1.0739	1.1534	1034.23949	1.01E+03	2.62E+03	4.28E+00	0.125	1	0	1	0	0	0	0																1.80E-01	1.1045	1034.22524	1034.24954	0.0516	1.0739	1.1534	DETECTED	1034.23949	1.01E+03	2.62E+03	1.3337	1.1668	4.28E+00	-0.0035
608	3.27E-01	1.1055	156.87609	156.88204	1	1.0512	1.1729	156.87837	1.03E+03	2.90E+03	4.50E+00	0.25	2	0	0.921	0.94	0.00015	0.0335	0																2.38E-01	1.0887	156.87609	156.8809	0.0547	1.0512	1.1534	DETECTED	156.87844	1.03E+03	2.90E+03	2	1.5	3.78E+00	0.0035
609	1.26E+00	1.1066	382.71675	382.72408	1	1.0483	1.1534	382.72119	1.01E+03	1.69E+04	2.85E+01	0.875	7	0	0.93	1.4	0.00054	0.0217	0																1.11E+00	1.1045	382.72011	382.72328	0.0393	1.0512	1.1534	DETECTED	382.72138	1.75E+03	1.69E+04	0.7446	0.9002	2.57E+01	-0.0035
610	4.41E-01	1.1085	150.0546	150.05821	1	0.9885	1.363	150.05613	1.05E+03	7.76E+03	1.31E+01	0.375	3	1	0.707	3.94	0.00059	0.2697	0																							UNKNOWN
611	5.89E-01	1.1092	390.70554	390.71731	1	1.0483	1.142	390.70982	1.04E+03	7.52E+03	1.46E+01	0.875	7	0	0.879	2.47	0.00097	0.0217	0																5.39E-01	1.1045	390.70811	390.71606	0.0412	1.0512	1.142	DETECTED	390.7094	1.14E+03	7.52E+03	0.6608	0.8001	1.23E+01	-0.0035
612	9.95E+00	1.1094	150.88489	150.88885		1.0029	1.2392	150.88681	1.06E+03	7.65E+04	1.42E+02	1	8	0	0.937	1.43	0.00022	0	0																6.81E+00	1.1094	150.88489	150.88722	0.0612	1.0057	1.2215	DETECTED	150.88685	1.07E+03	7.65E+04	0.7551	1.1318	1.00E+02	0.0015
613	3.05E+00	1.1094	386.71026	386.71928	1	1.0229	1.1761	386.71557	1.04E+03	4.08E+04	6.47E+01	1	8	0	0.946	1.56	0.0006	0	0																2.79E+00	1.1094	386.71308	386.71684	0.0404	1.0398	1.1761	DETECTED	386.71554	1.27E+03	4.08E+04	0.7754	0.8794	6.43E+01	0.0015
614	2.35E+01	1.1104	96.92025	96.92549		0.9996	1.6416	96.92232	1.02E+03	1.15E+05	2.09E+02	1	8	1	0.91	2.03	0.0002	0.0217	0																1.76E+01	1.1045	96.92039	96.92344	0.0983	1.0057	1.6416	DETECTED	96.92226	1.04E+03	1.11E+05	1.2916	1.9699	1.48E+02	-0.0035
615	3.38E+00	1.1109	384.71145	384.72291	1	1.0139	1.1534	384.71843	1.03E+03	4.39E+04	7.26E+01	1	8	0	0.952	1.04	0.0004	0	0																2.96E+00	1.1109	384.7135	384.72035	0.0397	1.0398	1.1534	DETECTED	384.71825	1.53E+03	4.39E+04	0.775	0.9198	6.80E+01	0.0029
616	1.62E+00	1.1109	388.70548	388.71919	1	1.0347	1.1597	388.71281	1.04E+03	2.17E+04	3.61E+01	1	8	0	0.952	1.48	0.00058	0	0																1.47E+00	1.1109	388.70548	388.7152	0.0378	1.0398	1.1534	DETECTED	388.71272	1.18E+03	2.17E+04	0.7741	0.891	3.48E+01	0.0029
617	6.36E+00	1.1109	442.67305	442.68346	1	1.011	1.1618	442.67696	1.01E+03	5.86E+04	1.52E+02	1	8	0	0.956	1.26	0.00056	0	0																5.71E+00	1.1109	442.67463	442.67755	0.0399	1.0171	1.1534	DETECTED	442.67692	1.13E+03	5.86E+04	0.7523	0.8295	1.31E+02	0.0029
618	4.52E+00	1.1109	446.66449	446.67485	1	1.011	1.1534	446.67111	1.12E+03	4.11E+04	1.06E+02	1	8	0	0.949	1.45	0.00065	0	0																3.91E+00	1.1109	446.66991	446.6725	0.039	1.0512	1.1534	DETECTED	446.67121	2.74E+03	4.11E+04	0.735	0.8509	9.21E+01	0.0029
619	3.11E-01	1.1112	651.50859	651.53057	1	1.0739	1.1505	651.52173	1.13E+03	3.87E+03	1.00E+01	0.25	2	0	0.738	3.45	0.00224	0.0135	0																2.82E-01	1.1045	651.50859	651.52626	0.0412	1.0739	1.142	DETECTED	651.52061	1.13E+03	3.17E+03	1	1	7.53E+00	-0.0035
620	2.76E-01	1.1112	910.33211	910.34914	1	1.0706	1.142	910.33985	1.05E+03	6.05E+03	9.15E+00	0.25	2	0	0.932	0.86	0.00078	0.0135	0																2.76E-01	1.1045	910.33452	910.34914	0.0304	1.0739	1.142	DETECTED	910.34024	1.50E+03	5.10E+03	1	1	8.08E+00	-0.0035
621	3.34E-01	1.1112	912.32856	912.34136	1	1.0625	1.1501	912.33733	1.05E+03	6.71E+03	1.02E+01	0.25	2	0	0.987	0.13	0.00012	0.0135	0																3.34E-01	1.1045	912.33217	912.3396	0.0324	1.0625	1.142	DETECTED	912.33739	1.14E+03	5.67E+03	0.7501	0.875	8.99E+00	-0.0035
622	9.82E+00	1.1123	152.88188	152.8866	1	1.0057	1.2396	152.88386	1.05E+03	6.98E+04	1.34E+02	1	8	0	0.966	1.19	0.00018	0	0																6.83E+00	1.1123	152.88351	152.8842	0.0615	1.0057	1.2215	DETECTED	152.88385	1.05E+03	6.98E+04	0.8668	1.1038	9.12E+01	0.0044
623	3.16E+00	1.1123	154.87749	154.88419	1	1.011	1.2282	154.88095	1.13E+03	2.54E+04	4.86E+01	1	8	0	0.901	2.43	0.00038	0	0																2.44E+00	1.1123	154.87979	154.88327	0.0617	1.0171	1.2215	DETECTED	154.88099	1.13E+03	2.54E+04	1.2904	1.0559	3.32E+01	0.0044
624	1.62E+00	1.1123	324.757	324.76648	1	1.0229	1.1647	324.76278	1.00E+03	3.96E+04	3.64E+01	1	8	0	0.954	0.91	0.00029	0	0																1.62E+00	1.1123	324.76089	324.76398	0.0413	1.0398	1.1647	DETECTED	324.76269	1.20E+03	3.94E+04	0.7798	0.9042	3.59E+01	0.0044
625	2.75E+00	1.1123	328.75137	328.76035	1	1.011	1.1647	328.7569	1.02E+03	5.83E+04	5.75E+01	1	8	0	0.948	1.89	0.00062	0	0																2.54E+00	1.1123	328.75546	328.75773	0.0415	1.0398	1.1647	DETECTED	328.75693	1.25E+03	5.83E+04	0.6957	0.8534	5.59E+01	0.0044
626	1.24E+00	1.1123	330.74775	330.75767	1	1.0285	1.1618	330.75403	1.02E+03	2.53E+04	2.58E+01	1	8	0	0.95	1.25	0.00041	0	0																1.16E+00	1.1123	330.75133	330.75512	0.0523	1.0285	1.1534	DETECTED	330.75427	1.30E+03	2.22E+04	0.7853	0.89	2.18E+01	0.0044
627	2.57E+00	1.1123	440.67428	440.68363	1	1.0398	1.1534	440.6801	1.01E+03	2.40E+04	6.08E+01	1	8	0	0.957	1.47	0.00065	0	0																2.31E+00	1.1123	440.67428	440.68119	0.0394	1.0398	1.1534	DETECTED	440.68003	1.14E+03	2.40E+04	0.7637	0.8071	5.40E+01	0.0044
628	7.22E-01	1.1126	274.78956	274.79761	1	1.048	1.1732	274.79239	1.00E+03	9.80E+03	1.58E+01	1	8	0	0.855	3.35	0.00092	0.0224	0																4.51E-01	1.1222	274.79199	274.79404	0.0456	1.0512	1.1534	DETECTED	274.79263	1.01E+03	9.77E+03	0.5981	0.75	9.01E+00	0.0029
629	2.20E+00	1.1127	498.63497	498.64121	1	1.0398	1.1534	498.63878	1.14E+03	1.93E+04	5.92E+01	1	8	0	0.961	0.9	0.00045	0.0192	0																2.07E+00	1.1045	498.63497	498.64121	0.0335	1.0398	1.1534	DETECTED	498.63858	1.28E+03	1.93E+04	0.7972	0.7093	5.33E+01	-0.0035
630	1.06E+00	1.1127	566.57755	566.59167	1	1.0593	1.1534	566.58257	1.05E+03	1.07E+04	2.83E+01	1	8	0	0.878	3.37	0.00191	0.0192	0																1.06E+00	1.1045	566.5798	566.58939	0.0388	1.0625	1.1534	DETECTED	566.58245	1.13E+03	1.07E+04	0.8175	1.0002	2.54E+01	-0.0035
631	2.45E-01	1.1128	230.98472	230.9894		1.0678	1.1473	230.98763	1.02E+03	2.65E+03	6.40E+00	0.125	1	3	1	0	0	0	0																							UNKNOWN
632	1.33E+00	1.1128	622.53484	622.54662	1	1.048	1.1505	622.5439	1.03E+03	1.54E+04	3.97E+01	0.75	6	0	0.93	1.47	0.00092	0.0192	0																1.24E+00	1.1045	622.54131	622.54483	0.0367	1.0625	1.142	DETECTED	622.54419	2.37E+03	1.35E+04	0.7753	0.875	3.14E+01	-0.0035
633	4.67E-01	1.113	682.49213	682.50507	1	1.0688	1.142	682.49937	1.12E+03	5.89E+03	1.41E+01	0.25	2	0	0.815	2.4	0.00164	0.017	0																4.67E-01	1.1045	682.49477	682.50209	0.0317	1.0739	1.142	DETECTED	682.50019	1.76E+03	5.89E+03	1	1	1.35E+01	-0.0035
634	5.42E-01	1.1131	624.53648	624.54338	1	1.0596	1.1501	624.54117	1.03E+03	5.48E+03	1.42E+01	0.375	3	0	0.861	2.07	0.00129	0.0217	0																							UNKNOWN
635	6.05E-01	1.1132	789.46341	789.47284	1	1.0625	1.142	789.46767	1.13E+03	8.03E+03	1.90E+01	0.75	6	0	0.911	2.02	0.0016	0.0171	0																4.60E-01	1.1045	789.46524	789.47284	0.0315	1.0625	1.142	DETECTED	789.46815	1.50E+03	8.03E+03	0.5164	0.875	1.29E+01	-0.0035
636	3.83E-01	1.1135	787.46643	787.47624	1	1.0625	1.142	787.4714	1.04E+03	6.38E+03	1.12E+01	0.375	3	0	0.942	1.07	0.00084	0.0135	0																3.83E-01	1.1045	787.46899	787.47624	0.0325	1.0625	1.142	DETECTED	787.47183	1.38E+03	6.16E+03	0.7501	0.875	1.00E+01	-0.0035
637	1.37E+02	1.1137	94.92354	94.92637		0.9996	1.7264	94.9254	1.03E+03	6.76E+05	1.24E+03	1	8	0	0.953	0.92	0.00009	0	0																1.04E+02	1.1137	94.92443	94.92582	0.0883	1.0057	1.7211	DETECTED	94.92544	1.20E+03	6.76E+05	1.3054	1.1968	9.07E+02	0.0058
638	1.31E+01	1.1137	266.80069	266.80783	1	1.0025	1.2169	266.80422	1.00E+03	1.68E+05	2.77E+02	1	8	0	0.943	1.54	0.00041	0	0																7.49E+00	1.1137	266.80299	266.80635	0.0489	1.0171	1.2101	DETECTED	266.8042	2.15E+03	1.67E+05	0.8817	0.903	1.42E+02	0.0058
639	2.14E+01	1.1137	268.79888	268.80543	1	1.0025	1.2282	268.80133	1.07E+03	2.66E+05	4.24E+02	1	8	0	0.948	1.35	0.00036	0	0																1.23E+01	1.1137	268.80051	268.80212	0.0486	1.0171	1.2215	DETECTED	268.80133	1.74E+03	2.66E+05	0.8746	0.908	2.28E+02	0.0058
640	1.29E+01	1.1137	270.79522	270.80242	1	1.0057	1.2282	270.79834	1.02E+03	1.72E+05	2.58E+02	1	8	0	0.963	0.99	0.00027	0	0																7.94E+00	1.1137	270.79551	270.79945	0.0493	1.0057	1.2101	DETECTED	270.79841	1.02E+03	1.72E+05	0.8609	0.8924	1.52E+02	0.0058
641	4.44E+00	1.1137	272.79084	272.80015	1	1.0112	1.1956	272.79538	1.05E+03	5.78E+04	9.40E+01	1	8	0	0.942	1.79	0.00049	0	0																2.71E+00	1.1137	272.79297	272.80015	0.0526	1.0171	1.1874	DETECTED	272.79544	1.06E+03	5.51E+04	3.0961	1.57	4.98E+01	0.0058
642	3.21E+00	1.1137	326.75443	326.76626	1	1.0112	1.1647	326.75981	1.03E+03	7.09E+04	6.63E+01	1	8	0	0.957	1.45	0.00047	0	0																3.11E+00	1.1137	326.75443	326.76092	0.0425	1.0171	1.1647	DETECTED	326.75986	1.65E+03	7.09E+04	0.74	0.8727	6.63E+01	0.0058
643	7.32E+00	1.1137	444.66943	444.68161	1	1.0112	1.1615	444.67415	1.06E+03	7.01E+04	1.74E+02	1	8	0	0.955	1.23	0.00055	0	0																6.48E+00	1.1137	444.67187	444.68161	0.0376	1.0171	1.1534	DETECTED	444.67416	1.51E+03	7.01E+04	0.7752	0.8376	1.57E+02	0.0058
644	1.74E+00	1.1137	448.66219	448.67332	1	1.0451	1.1534	448.66802	1.08E+03	1.70E+04	4.28E+01	1	8	0	0.958	1.16	0.00052	0	0																1.74E+00	1.1137	448.6666	448.67234	0.0488	1.0512	1.1534	DETECTED	448.66799	1.16E+03	1.65E+04	0.6937	0.8056	3.72E+01	0.0058
645	6.50E+00	1.1137	500.62629	500.64071	1	1.0139	1.1586	500.63555	1.00E+03	5.30E+04	1.68E+02	1	8	0	0.96	1.42	0.00071	0	0																5.87E+00	1.1137	500.63113	500.64071	0.0378	1.0171	1.1534	DETECTED	500.63569	1.00E+03	5.30E+04	0.8048	0.8722	1.43E+02	0.0058
646	8.36E+00	1.1137	502.62504	502.6396	1	1.0142	1.1618	502.63263	1.08E+03	6.79E+04	2.21E+02	1	8	0	0.967	0.78	0.00039	0	0																7.42E+00	1.1137	502.63056	502.63358	0.0387	1.0285	1.1534	DETECTED	502.63271	1.81E+03	6.75E+04	0.7881	0.8665	1.77E+02	0.0058
647	5.89E+00	1.1137	504.62358	504.63481	1	1.0139	1.1534	504.62973	1.00E+03	5.31E+04	1.53E+02	1	8	0	0.922	1.37	0.00069	0	0																5.44E+00	1.1137	504.6287	504.6313	0.0359	1.0285	1.1534	DETECTED	504.63	1.80E+03	5.31E+04	0.899	0.8749	1.36E+02	0.0058
648	2.69E+00	1.1137	506.62352	506.63237	1	1.0369	1.1534	506.62686	1.06E+03	2.48E+04	6.96E+01	1	8	0	0.962	0.83	0.00042	0	0																2.65E+00	1.1137	506.62561	506.62888	0.0384	1.0398	1.1534	DETECTED	506.62674	1.06E+03	2.48E+04	0.7811	0.8206	6.26E+01	0.0058
649	3.64E+00	1.1137	558.58785	558.59903	1	1.0238	1.1534	558.59423	1.00E+03	3.70E+04	9.82E+01	1	8	0	0.949	1.15	0.00065	0	0																3.49E+00	1.1137	558.59185	558.59635	0.037	1.0398	1.1534	DETECTED	558.59454	1.13E+03	3.59E+04	0.7561	0.8247	8.30E+01	0.0058
650	5.38E+00	1.1137	560.58636	560.59719	1	1.0139	1.1534	560.59119	1.02E+03	5.62E+04	1.41E+02	1	8	0	0.981	0.38	0.00021	0	0																5.38E+00	1.1137	560.58967	560.59208	0.0353	1.0285	1.1534	DETECTED	560.59116	1.31E+03	5.62E+04	0.8217	0.8724	1.30E+02	0.0058
651	4.56E+00	1.1137	562.58377	562.59252	1	1.0256	1.1534	562.58827	1.08E+03	4.68E+04	1.29E+02	1	8	0	0.961	0.79	0.00045	0	0																4.47E+00	1.1137	562.58673	562.59027	0.0366	1.0398	1.1534	DETECTED	562.58841	1.56E+03	4.68E+04	0.7841	0.8187	1.09E+02	0.0058
652	2.28E+00	1.1137	618.5436	618.55255	1	1.0369	1.1534	618.54976	1.01E+03	2.45E+04	5.84E+01	1	8	0	0.932	1.95	0.00121	0	0																2.10E+00	1.1137	618.54511	618.55086	0.0335	1.0512	1.1534	DETECTED	618.54952	1.04E+03	2.30E+04	0.9172	0.8445	5.38E+01	0.0058
653	8.39E-01	1.1139	508.615	508.62768	1	1.048	1.1505	508.62387	1.01E+03	9.00E+03	2.24E+01	0.875	7	0	0.862	3.34	0.0017	0.0192	0																7.80E-01	1.1045	508.62295	508.62768	0.0291	1.0625	1.142	DETECTED	508.62418	1.22E+03	9.00E+03	0.9489	0.875	2.23E+01	-0.0035
654	2.96E-01	1.1141	332.74884	332.75663	1	1.0483	1.1501	332.75115	1.03E+03	6.48E+03	7.10E+00	0.875	7	0	0.896	3.02	0.001	0.0189	0																2.85E-01	1.1222	332.75006	332.75228	0.0697	1.0625	1.142	DETECTED	332.75122	2.72E+03	5.17E+03	0.3998	0.6999	5.18E+00	0.0029
655	2.22E+00	1.1142	620.53434	620.5541	1	1.0398	1.1534	620.54689	1.07E+03	2.56E+04	6.65E+01	0.875	7	0	0.897	2.18	0.00135	0.0171	0																2.03E+00	1.1045	620.53434	620.55236	0.0357	1.0398	1.1534	DETECTED	620.54656	1.07E+03	2.08E+04	0.462	0.8556	4.85E+01	-0.0035
656	1.13E+00	1.1142	736.45887	736.47368	1	1.048	1.1505	736.46395	1.03E+03	1.41E+04	3.38E+01	0.875	7	0	0.907	2.21	0.00163	0.0199	0																1.03E+00	1.1222	736.46378	736.4661	0.0324	1.0739	1.142	DETECTED	736.46455	2.69E+03	1.39E+04	0.6048	0.7498	3.15E+01	0.0029
657	2.98E-01	1.1142	972.27469	972.29704	1	1.0739	1.1534	972.2915	1.29E+03	5.88E+03	9.50E+00	0.375	3	0	0.883	1.79	0.00174	0.0199	0																2.98E-01	1.1222	972.2907	972.29704	0.0239	1.0739	1.1534	DETECTED	972.2926	1.33E+03	5.88E+03	0.7498	0.8749	9.50E+00	0.0029
658	1.30E+00	1.1144	676.5047	676.51414	1	1.048	1.1505	676.50865	1.07E+03	1.73E+04	4.19E+01	0.75	6	0	0.941	1.35	0.00091	0.0199	0																1.28E+00	1.1222	676.50665	676.51138	0.0322	1.0512	1.142	DETECTED	676.50858	1.27E+03	1.52E+04	0.4175	0.6843	3.46E+01	0.0029
659	4.48E-01	1.1145	450.66199	450.66921	1	1.0625	1.142	450.66519	1.16E+03	4.17E+03	1.03E+01	0.375	3	0	0.831	3.01	0.00136	0.0189	0																4.48E-01	1.1222	450.66504	450.66656	0.1552	1.0625	1.142	DETECTED	450.66593	1.55E+03	4.17E+03	0.3998	0.6999	9.42E+00	0.0029
660	1.23E+00	1.1149	556.58785	556.60119	1	1.0483	1.1534	556.59716	1.01E+03	1.17E+04	3.09E+01	1	8	0	0.914	2.09	0.00116	0.0199	0																1.11E+00	1.1222	556.58785	556.60009	0.0378	1.0625	1.1534	DETECTED	556.59691	1.28E+03	1.17E+04	0.4682	0.8	2.69E+01	0.0029
661	1.53E+00	1.1149	678.50095	678.51483	1	1.0453	1.1505	678.50588	1.01E+03	1.87E+04	4.84E+01	1	8	0	0.91	2.76	0.00187	0.0199	0																1.49E+00	1.1222	678.50471	678.51415	0.0307	1.0512	1.142	DETECTED	678.506	1.48E+03	1.87E+04	0.432	0.6808	4.26E+01	0.0029
662	1.05E+00	1.1149	798.40536	798.42699	1	1.048	1.1586	798.41696	1.05E+03	1.57E+04	3.57E+01	1	8	0	0.948	1.51	0.00121	0.0199	0																8.63E-01	1.1222	798.41594	798.42109	0.0335	1.0625	1.142	DETECTED	798.41741	2.46E+03	1.57E+04	0.4239	0.6999	2.32E+01	0.0029
663	9.49E-01	1.1151	115.03592	115.04437	1	0.9771	1.4311	115.04021	1.05E+03	5.22E+03	9.54E+00	0.625	5	1	0.726	4.38	0.0005	0.3554	0																7.04E-01	1.0413	115.03874	115.04092	0.1113	0.983	1.1761	DETECTED	115.04005	1.43E+03	4.87E+03	2.4005	1.7002	6.47E+00	0.0015
664	1.70E+02	1.1151	92.92702	92.92985		0.9944	1.7296	92.92836	1.11E+03	8.20E+05	1.57E+03	1	8	0	0.937	1.16	0.00011	0	0																1.28E+02	1.1151	92.92776	92.92882	0.0881	0.9944	1.7211	DETECTED	92.92841	1.46E+03	8.20E+05	1.319	1.1999	1.10E+03	0.0072
665	5.84E+00	1.1151	208.84096	208.84822	1	1.0025	1.23	208.84558	1.01E+03	4.23E+04	9.62E+01	1	8	0	0.936	1.36	0.00028	0	0																3.23E+00	1.1151	208.84192	208.84643	0.053	1.0171	1.2215	DETECTED	208.8455	1.24E+03	3.58E+04	0.7252	1.026	4.94E+01	-0.0042
666	2.71E+00	1.1151	564.58397	564.59153	1	1.048	1.1534	564.58538	1.04E+03	2.67E+04	6.86E+01	1	8	0	0.919	1.9	0.00107	0	0																2.71E+00	1.1151	564.58509	564.58937	0.0398	1.0512	1.1534	DETECTED	564.58566	1.90E+03	2.67E+04	0.4213	0.697	6.29E+01	-0.0042
667	5.73E-01	1.1152	143.06864	143.07344	1	0.978	1.4326	143.07066	1.11E+03	6.98E+03	1.18E+01	0.5	4	2	0.579	7.09	0.00102	0.4292	0																							UNKNOWN
668	1.41E+00	1.1151	792.41117	792.44128	1	1.0285	1.1647	792.42579	1.11E+03	2.32E+04	5.23E+01	1	8	0	0.935	1.57	0.00125	0	0																1.36E+00	1.1151	792.41117	792.44128	0.0315	1.0285	1.1647	DETECTED	792.42616	1.29E+03	2.32E+04	0.6841	0.6255	3.65E+01	-0.0042
669	2.06E+00	1.1151	794.41668	794.43761	1	1.0398	1.1534	794.42272	1.03E+03	3.21E+04	8.03E+01	1	8	0	0.954	1.22	0.00097	0	0																1.62E+00	1.1151	794.41689	794.42934	0.0321	1.0398	1.1534	DETECTED	794.42246	1.11E+03	2.83E+04	0.4803	0.689	4.41E+01	-0.0042
670	8.34E+00	1.1165	210.83914	210.84663	1	1.0057	1.2296	210.84257	1.04E+03	5.52E+04	1.50E+02	1	8	0	0.925	2.11	0.00044	0	0																4.58E+00	1.1165	210.83914	210.84389	0.0615	1.0057	1.2215	DETECTED	210.8425	1.30E+03	4.85E+04	0.8706	1.0582	6.77E+01	-0.0027
671	4.02E+00	1.1165	212.83742	212.84347	1	1.0139	1.2278	212.83973	1.01E+03	2.43E+04	6.65E+01	1	8	0	0.929	1.36	0.00029	0	0																2.11E+00	1.1165	212.83804	212.84026	0.0588	1.0512	1.2101	DETECTED	212.83964	1.73E+03	2.43E+04	0.7215	1.1619	3.45E+01	-0.0027
672	9.77E-01	1.1168	680.49876	680.50973	1	1.0512	1.1505	680.50275	1.24E+03	1.24E+04	3.12E+01	0.625	5	0	0.898	1.96	0.00133	0.0178	0																9.77E-01	1.1222	680.5	680.50776	0.0322	1.0512	1.142	DETECTED	680.50333	1.43E+03	1.11E+04	0.3501	0.6666	2.52E+01	0.0029
673	1.29E+00	1.117	616.5492	616.55746	1	1.0483	1.1534	616.55312	1.01E+03	1.38E+04	3.44E+01	0.75	6	0	0.93	1.8	0.00111	0.0199	0																1.22E+00	1.1222	616.54962	616.55408	0.0371	1.0625	1.1534	DETECTED	616.55236	1.08E+03	1.38E+04	0.4396	0.7086	3.24E+01	0.0029
674	1.77E+00	1.1174	796.4042	796.42811	1	1.0352	1.1534	796.41917	1.08E+03	2.68E+04	6.25E+01	0.75	6	0	0.92	1.71	0.00136	0.0178	0																1.44E+00	1.1222	796.40634	796.42239	0.0337	1.0512	1.1534	DETECTED	796.41954	1.28E+03	2.45E+04	0.4772	0.7981	3.79E+01	0.0029
675	4.70E-01	1.1177	852.36435	852.38427	1	1.0625	1.1473	852.38093	1.05E+03	8.18E+03	1.41E+01	0.375	3	0	0.928	1.16	0.00099	0.0095	0																4.42E-01	1.1222	852.37664	852.38288	0.0301	1.0625	1.142	DETECTED	852.38114	1.63E+03	8.15E+03	0.3998	0.6999	1.25E+01	0.0029
676	3.13E-01	1.118	621.52977	621.54832	1	1.071	1.1391	621.5432	1.04E+03	3.30E+03	8.53E+00	0.125	1	0	1	0	0	0	0																							UNKNOWN
677	5.83E-01	1.118	648.52799	648.53662	1	1.071	1.1391	648.53019	1.03E+03	7.23E+03	1.90E+01	0.125	1	0	1	0	0	0	0																							UNKNOWN
678	5.50E-01	1.118	677.50223	677.51283	1	1.071	1.1501	677.5077	1.05E+03	6.76E+03	1.70E+01	0.25	2	0	0.904	1.28	0.00086	0	0																							UNKNOWN
679	4.29E-01	1.118	732.46179	732.47979	1	1.071	1.1505	732.47139	1.24E+03	4.65E+03	1.15E+01	0.125	1	0	1	0	0	0	0																							UNKNOWN
680	1.58E-01	1.118	824.40091	824.40924	1	1.0706	1.1388	824.40378	1.10E+03	4.12E+03	5.53E+00	0.125	1	0	1	0	0	0	0																							UNKNOWN
681	1.86E-01	1.118	1320.03958	1320.05389	1	1.0937	1.1618	1320.04535	1.04E+03	2.74E+03	5.29E+00	0.125	1	0	1	0	0	0	0																							UNKNOWN
682	8.25E-01	1.1186	214.83505	214.8408	1	1.0451	1.1761	214.837	1.00E+03	6.45E+03	1.94E+01	0.875	7	0	0.84	3.83	0.00082	0.0199	0																4.57E-01	1.1045	214.83609	214.8408	0.0474	1.0512	1.1761	DETECTED	214.83734	1.27E+03	5.53E+03	1.2002	1.1001	8.00E+00	-0.0035
683	9.30E-01	1.1188	738.45374	738.46724	1	1.0483	1.142	738.46111	1.03E+03	1.14E+04	2.80E+01	0.75	6	0	0.919	1.86	0.00137	0.0095	0																9.30E-01	1.1222	738.45967	738.46724	0.0345	1.0512	1.142	DETECTED	738.46131	1.20E+03	1.12E+04	0.4929	0.6666	2.54E+01	0.0029
684	6.51E-01	1.1194	674.50885	674.51917	1	1.0625	1.142	674.51236	1.22E+03	8.26E+03	2.08E+01	0.375	3	0	0.898	1.59	0.00108	0.0043	0																6.51E-01	1.1222	674.50885	674.51917	0.0344	1.0625	1.142	DETECTED	674.51196	1.22E+03	7.51E+03	0.355	0.6999	1.71E+01	0.0029
685	9.11E-01	1.1199	734.4612	734.47747	1	1.0593	1.142	734.46724	1.08E+03	1.20E+04	2.89E+01	0.5	4	0	0.916	1.63	0.0012	0.0043	0																9.11E-01	1.1222	734.4612	734.46998	0.0311	1.0625	1.142	DETECTED	734.4671	1.24E+03	1.20E+04	0.4934	0.6999	2.71E+01	0.0029
686	4.69E-01	1.1199	740.4551	740.47431	1	1.0625	1.1505	740.45917	1.04E+03	5.95E+03	1.46E+01	0.5	4	0	0.797	4.17	0.00309	0.0043	0																4.69E-01	1.1222	740.45663	740.47431	0.0302	1.0625	1.142	DETECTED	740.46116	1.21E+03	5.73E+03	0.3998	0.6999	1.30E+01	0.0029
687	6.84E-01	1.12	790.42587	790.44543	1	1.0593	1.1505	790.43013	1.16E+03	9.77E+03	2.38E+01	0.625	5	0	0.938	1.15	0.00091	0.0043	0																5.42E-01	1.1222	790.42852	790.43105	0.0346	1.0739	1.142	DETECTED	790.4297	1.85E+03	9.77E+03	0.6133	0.7498	1.56E+01	0.0029
688	5.16E-01	1.12	800.4063	800.43102	1	1.0625	1.1501	800.4144	1.08E+03	9.49E+03	2.21E+01	0.625	5	0	0.878	2.74	0.00219	0.0043	0																3.79E-01	1.1222	800.4077	800.41575	0.0338	1.0625	1.142	DETECTED	800.41404	1.20E+03	7.60E+03	0.3242	0.6999	1.07E+01	0.0029
689	4.25E-01	1.1201	647.52412	647.53151	1	1.0706	1.142	647.52985	1.40E+03	5.26E+03	1.23E+01	0.25	2	0	0.942	0.76	0.00049	0.0043	0																4.25E-01	1.1222	647.52412	647.53151	0.0306	1.0739	1.142	DETECTED	647.5296	1.40E+03	5.09E+03	0.4996	0.7498	1.23E+01	0.0029
690	3.08E-01	1.1201	968.29351	968.30489	1	1.071	1.142	968.30119	1.21E+03	5.68E+03	1.04E+01	0.25	2	0	0.942	0.76	0.00074	0.0043	0																2.88E-01	1.1222	968.29593	968.30414	0.0328	1.0739	1.142	DETECTED	968.30082	1.38E+03	5.37E+03	0.4996	0.7498	8.67E+00	0.0029
691	3.59E-01	1.1201	970.28067	970.29766	1	1.0739	1.1505	970.29503	1.20E+03	5.67E+03	1.04E+01	0.25	2	0	0.883	1.54	0.0015	0.0043	0																3.01E-01	1.1222	970.29116	970.29752	0.0314	1.0739	1.142	DETECTED	970.29429	1.37E+03	5.62E+03	0.4996	0.7498	9.08E+00	0.0029
692	3.33E-01	1.1201	1030.24333	1030.2571	1	1.0739	1.1501	1030.25215	1.25E+03	6.52E+03	1.06E+01	0.25	2	0	0.901	1.31	0.00135	0.0043	0																3.33E-01	1.1222	1030.2499	1030.25473	0.0294	1.0739	1.142	DETECTED	1030.25282	1.25E+03	6.52E+03	0.5799	0.7498	1.06E+01	0.0029
693	4.76E-01	1.1205	854.36319	854.38287	1	1.0625	1.1501	854.37854	1.03E+03	8.89E+03	1.76E+01	0.5	4	0	0.946	1.16	0.00099	0.0043	0																4.46E-01	1.1222	854.37448	854.37968	0.0276	1.0625	1.142	DETECTED	854.37864	1.34E+03	8.89E+03	0.4394	0.6999	1.37E+01	0.0029
694	7.89E-01	1.1208	464.71844	464.72764	1	1.0852	1.1647	464.72458	1.18E+03	9.61E+03	2.56E+01	0.375	3	0	0.981	0.28	0.00013	0.0043	0																7.22E-01	1.1222	464.71844	464.7268	0.0303	1.0852	1.1647	DETECTED	464.72453	1.26E+03	8.33E+03	0.6909	0.875	2.05E+01	-0.0084
695	2.51E-01	1.1215	460.6468	460.6505	1	1.0688	1.137	460.64899	1.08E+03	2.50E+03	6.79E+00	0.125	1	0	1	0	0	0	0																							UNKNOWN
696	1.89E-01	1.1216	116.07069	116.07378		1.1256	1.2164	116.07214	1.00E+03	2.11E+03	3.57E+00	0.125	1	0	1	0	0	0	0																							UNKNOWN
697	1.52E-01	1.1216	250.85801	250.86448		1.137	1.2164	250.86149	1.14E+03	1.93E+03	2.81E+00	0.125	1	0	1	0	0	0	0																							UNKNOWN
698	6.32E-01	1.1216	470.82647	470.83295	1	1.1142	1.2278	470.82938	1.25E+03	2.99E+03	9.00E+00	0.125	1	0	1	0	0	0	0																							UNKNOWN
699	2.15E-01	1.1215	916.32901	916.34341	1	1.0915	1.1597	916.33589	1.23E+03	2.48E+03	5.63E+00	0.125	1	0	1	0	0	0	0																							UNKNOWN
700	3.18E-01	1.1219	850.37933	850.39991	1	1.0739	1.1483	850.38634	1.35E+03	4.50E+03	1.04E+01	0.25	2	0	0.704	3.94	0.00335	0.0007	0																2.60E-01	1.1222	850.37933	850.38772	0.0387	1.0739	1.142	DETECTED	850.38467	1.56E+03	4.45E+03	0.4996	0.7498	6.83E+00	0.0029
701	3.64E-01	1.1219	1028.24783	1028.25586	1	1.0688	1.142	1028.25321	1.19E+03	6.65E+03	1.32E+01	0.25	2	0	0.913	1.15	0.00119	0.0007	0																3.50E-01	1.1222	1028.25145	1028.25586	0.0293	1.0739	1.142	DETECTED	1028.2538	1.72E+03	6.65E+03	0.4996	0.7498	1.09E+01	0.0029
702	3.36E-01	1.122	354.79318	354.80326	1	1.082	1.1618	354.79635	1.04E+03	6.52E+03	8.89E+00	0.375	3	0	0.894	1.69	0.0006	0.0007	0																							UNKNOWN
703	9.72E-01	1.1222	61.98827	61.98913		1.0937	1.1732	61.98877	3.87E+03	8.10E+03	1.59E+01	0.125	1	2	1	0	0	0	0																							UNKNOWN
704	2.25E-01	1.1222	104.95311	104.95544		1.0966	1.2101	104.95478	1.09E+03	2.46E+03	3.28E+00	0.125	1	0	1	0	0	0	0																2.25E-01	1.1222	104.95311	104.95544	0.0792	1.0966	1.2101	DETECTED	104.95478	1.09E+03	2.46E+03	2.3332	1.6666	3.28E+00	-0.0084
705	9.58E-01	1.1222	352.7919	352.80376	1	1.0739	1.2101	352.79835	1.35E+03	1.77E+04	2.12E+01	0.125	1	2	1	0	0	0	0																9.58E-01	1.1222	352.7919	352.80376	0.0432	1.0739	1.2101	DETECTED	352.79835	1.35E+03	1.77E+04	1.1119	0.9868	2.12E+01	-0.0084
706	1.18E+00	1.1222	410.75117	410.7644	1	1.0824	1.2101	410.75688	1.07E+03	1.27E+04	3.31E+01	0.25	2	3	0.998	0.03	0.00001	0	0																1.12E+00	1.1222	410.75117	410.7644	0.0326	1.0852	1.2101	DETECTED	410.75689	1.07E+03	1.27E+04	1.3082	0.9251	2.66E+01	-0.0084
707	5.19E-01	1.1222	412.7483	412.75448	1	1.0852	1.1534	412.75199	2.30E+03	6.67E+03	1.45E+01	0.125	1	0	1	0	0	0	0																5.19E-01	1.1222	412.7483	412.75448	0.0308	1.0852	1.1534	DETECTED	412.75199	2.30E+03	6.67E+03	0.5002	0.7501	1.45E+01	-0.0084
708	2.97E-01	1.1222	354.7915	354.79589	1	1.0852	1.1647	354.79357	1.58E+03	5.85E+03	7.13E+00	0.125	1	0	1	0	0	0	0																2.97E-01	1.1222	354.7915	354.79589	0.0424	1.0852	1.1647	DETECTED	354.79357	1.58E+03	5.85E+03	1.3332	1.1666	7.13E+00	0.0029
709	1.57E-01	1.1222	390.74873	390.75552	1	1.0625	1.142	390.75343	1.02E+03	2.05E+03	3.35E+00	0.125	1	0	1	0	0	0	0																1.57E-01	1.1222	390.74873	390.75552	0.0475	1.0625	1.142	DETECTED	390.75343	1.02E+03	2.05E+03	0.3998	0.6999	3.35E+00	0.0029
710	9.75E-01	1.1222	470.7087	470.71624	1	1.082	1.1501	470.71363	1.05E+03	1.10E+04	3.14E+01	0.125	1	0	1	0	0	0	0																							UNKNOWN
711	4.05E-01	1.1222	472.7043	472.71215	1	1.0852	1.1534	472.70963	1.14E+03	4.73E+03	1.29E+01	0.125	1	0	1	0	0	0	0																4.05E-01	1.1222	472.7043	472.71215	0.0282	1.0852	1.1534	DETECTED	472.70963	1.14E+03	4.73E+03	0.5002	0.7501	1.29E+01	-0.0084
712	4.37E-01	1.1222	522.68268	522.69445	1	1.0966	1.1647	522.68445	1.10E+03	6.43E+03	1.49E+01	0.125	1	0	1	0	0	0	0																4.37E-01	1.1222	522.68268	522.69445	0.0273	1.0966	1.1647	DETECTED	522.68445	1.10E+03	6.43E+03	0.8271	1	1.49E+01	-0.0084
713	1.22E+00	1.1222	526.67133	526.68169	1	1.0934	1.1618	526.67606	1.40E+03	1.62E+04	4.33E+01	0.25	2	0	0.909	1.22	0.00064	0	0																							UNKNOWN
714	8.29E-01	1.1222	528.66646	528.67325	1	1.0937	1.1618	528.67188	1.50E+03	1.02E+04	2.75E+01	0.125	1	0	1	0	0	0	0																							UNKNOWN
715	7.99E-01	1.1222	552.71281	552.72016	1	1.0852	1.1647	552.71848	1.20E+03	1.13E+04	2.69E+01	0.375	3	0	0.949	1.01	0.00056	0	0																7.79E-01	1.1222	552.7158	552.72016	0.0293	1.0852	1.1647	DETECTED	552.71876	1.20E+03	1.13E+04	0.7131	0.875	2.58E+01	-0.0084
716	1.31E+00	1.1222	584.62563	584.63695	1	1.0852	1.1618	584.63483	1.58E+03	1.53E+04	4.42E+01	0.375	3	0	0.862	2.67	0.00156	0	0																1.23E+00	1.1222	584.62563	584.63695	0.0294	1.0852	1.1534	DETECTED	584.63407	1.77E+03	1.39E+04	0.6435	0.7501	3.84E+01	-0.0084
717	1.01E+00	1.1222	586.63035	586.63281	1	1.0934	1.1615	586.6315	1.04E+03	1.33E+04	3.82E+01	0.125	1	0	1	0	0	0	0																							UNKNOWN
718	5.84E-01	1.1222	604.67621	604.69004	1	1.0934	1.1618	604.68549	1.08E+03	7.73E+03	2.08E+01	0.25	2	0	0.844	2.08	0.00126	0	0																							UNKNOWN
719	3.62E-01	1.1222	612.66836	612.67774	1	1.0966	1.1647	612.67172	1.23E+03	5.07E+03	1.20E+01	0.125	1	0	1	0	0	0	0																3.62E-01	1.1222	612.66836	612.67774	0.0305	1.0966	1.1647	DETECTED	612.67172	1.23E+03	5.07E+03	1	1	1.20E+01	-0.0084
720	3.35E-01	1.1222	568.57701	568.59018	1	1.0739	1.142	568.58004	1.02E+03	3.34E+03	8.00E+00	0.125	1	0	1	0	0	0	0																3.35E-01	1.1222	568.57701	568.59018	0.0437	1.0739	1.142	DETECTED	568.58004	1.02E+03	3.34E+03	0.4996	0.7498	8.00E+00	0.0029
721	3.87E-01	1.1222	636.71828	636.73068	1	1.1079	1.1761	636.72067	1.11E+03	5.47E+03	1.29E+01	0.125	1	0	1	0	0	0	0																3.87E-01	1.1222	636.71828	636.73068	0.0291	1.1079	1.1761	DETECTED	636.72067	1.11E+03	5.47E+03	1.9993	1.4996	1.29E+01	-0.0084
722	4.95E-01	1.1222	664.6411	664.65011	1	1.0966	1.1647	664.64264	1.12E+03	7.69E+03	1.77E+01	0.125	1	0	1	0	0	0	0																4.95E-01	1.1222	664.6411	664.65011	0.0258	1.0966	1.1647	DETECTED	664.64264	1.12E+03	7.69E+03	0.7133	1	1.77E+01	-0.0084
723	6.23E-01	1.1222	666.62951	666.64881	1	1.0934	1.1618	666.63846	1.05E+03	1.18E+04	2.54E+01	0.25	2	0	0.846	2.05	0.00136	0	0																							UNKNOWN
724	8.37E-01	1.1222	688.68371	688.69036	1	1.0934	1.1647	688.68597	1.32E+03	1.41E+04	3.26E+01	0.25	2	0	0.937	0.84	0.00058	0	0																8.37E-01	1.1222	688.68435	688.68641	0.0233	1.0966	1.1647	DETECTED	688.68568	1.67E+03	1.41E+04	1.0222	1	3.26E+01	-0.0084
725	5.78E-01	1.1222	692.67937	692.68848	1	1.0966	1.1647	692.6806	1.28E+03	8.55E+03	1.99E+01	0.125	1	0	1	0	0	0	0																5.78E-01	1.1222	692.67937	692.68848	0.0306	1.0966	1.1647	DETECTED	692.6806	1.28E+03	8.55E+03	1.0009	1	1.99E+01	-0.0084
726	5.43E-01	1.1222	649.52427	649.53264	1	1.0739	1.142	649.52822	1.62E+03	7.31E+03	1.75E+01	0.125	1	0	1	0	0	0	0																5.43E-01	1.1222	649.52427	649.53264	0.0272	1.0739	1.142	DETECTED	649.52822	1.62E+03	7.31E+03	0.4996	0.7498	1.75E+01	0.0029
727	4.39E-01	1.1222	679.50373	679.51113	1	1.0739	1.142	679.50545	1.46E+03	6.97E+03	1.59E+01	0.125	1	0	1	0	0	0	0																4.39E-01	1.1222	679.50373	679.51113	0.0221	1.0739	1.142	DETECTED	679.50545	1.46E+03	6.97E+03	0.4996	0.7498	1.59E+01	0.0029
728	3.28E-01	1.1222	793.44753	793.45532		1.0739	1.142	793.45248	1.72E+03	6.36E+03	9.96E+00	0.125	1	0	1	0	0	0	0																3.28E-01	1.1222	793.44753	793.45532	0.0286	1.0739	1.142	DETECTED	793.45248	1.72E+03	6.36E+03	0.4996	0.7498	9.96E+00	0.0029
729	2.57E-01	1.1222	856.37186	856.39069	1	1.0739	1.142	856.37816	1.22E+03	5.15E+03	7.92E+00	0.125	1	0	1	0	0	0	0																2.57E-01	1.1222	856.37186	856.39069	0.0314	1.0739	1.142	DETECTED	856.37816	1.22E+03	5.15E+03	0.4996	0.7498	7.92E+00	0.0029
730	2.26E-01	1.1222	914.32549	914.33935	1	1.0739	1.142	914.33493	1.26E+03	4.82E+03	7.65E+00	0.125	1	0	1	0	0	0	0																2.26E-01	1.1222	914.32549	914.33935	0.0247	1.0739	1.142	DETECTED	914.33493	1.26E+03	4.82E+03	0.4996	0.7498	7.65E+00	0.0029
731	2.43E-01	1.1222	966.30187	966.3301	1	1.0852	1.1647	966.31223	1.71E+03	3.06E+03	4.95E+00	0.125	1	0	1	0	0	0	0																2.43E-01	1.1222	966.30187	966.3301	0.0733	1.0852	1.1647	DETECTED	966.31223	1.71E+03	3.06E+03	1.3332	1.1666	4.95E+00	0.0029
732	2.88E-01	1.1222	1026.25693	1026.26432	1	1.0739	1.142	1026.25938	1.57E+03	5.22E+03	8.53E+00	0.125	1	0	1	0	0	0	0																2.88E-01	1.1222	1026.25693	1026.26432	0.0303	1.0739	1.142	DETECTED	1026.25938	1.57E+03	5.22E+03	0.4996	0.7498	8.53E+00	0.0029
733	4.51E+00	1.1226	191.06921	191.07672	1	1.0791	1.579	191.07353	1.04E+03	1.20E+04	2.56E+01	0.25	2	0	0.939	0.81	0.00016	0.0007	0																							UNKNOWN
734	4.82E-01	1.1226	412.74806	412.75836	1	1.0907	1.1615	412.75457	1.11E+03	5.64E+03	1.35E+01	0.25	2	0	0.849	2.01	0.00083	0.0007	0																							UNKNOWN
735	9.85E-01	1.1226	352.7937	352.80463	1	1.082	1.1959	352.80045	1.13E+03	1.83E+04	2.40E+01	0.875	7	0	0.832	3.87	0.00137	0.0028	0																							UNKNOWN
736	1.60E+00	1.1227	550.71738	550.72932	1	1.0915	1.2069	550.72182	1.07E+03	2.04E+04	5.68E+01	0.625	5	0	0.933	1.82	0.001	0.0021	0																1.40E+00	1.1222	550.71982	550.72294	0.029	1.0966	1.1761	DETECTED	550.72174	1.60E+03	2.04E+04	0.8693	1.0849	4.63E+01	-0.0084
737	1.87E+00	1.1227	466.71604	466.72599	1	1.082	1.1732	466.72133	1.15E+03	1.93E+04	5.88E+01	0.75	6	0	0.85	3.02	0.00141	0.0021	0																1.60E+00	1.1222	466.71867	466.72159	0.03	1.0852	1.1647	DETECTED	466.72066	2.32E+03	1.89E+04	0.6803	0.875	4.74E+01	-0.0084
738	1.86E+00	1.1227	468.71272	468.71998	1	1.082	1.1647	468.71766	1.09E+03	1.97E+04	6.13E+01	0.75	6	0	0.858	3.06	0.00143	0.0021	0																1.61E+00	1.1222	468.71272	468.71998	0.0326	1.0852	1.1647	DETECTED	468.71735	2.34E+03	1.73E+04	0.6598	0.875	4.44E+01	-0.0084
739	1.28E+00	1.1227	408.75603	408.76978	1	1.082	1.1937	408.76232	1.01E+03	1.35E+04	3.43E+01	0.875	7	0	0.884	3.44	0.0014	0.0021	0																9.89E-01	1.1222	408.75903	408.76247	0.0334	1.0852	1.1647	DETECTED	408.76122	1.86E+03	1.35E+04	0.6524	0.875	2.75E+01	-0.0084
740	8.94E-01	1.1227	628.72534	628.74131	1	1.0915	1.1761	628.73095	1.07E+03	1.23E+04	3.24E+01	0.875	7	0	0.931	1.48	0.00093	0.0021	0																8.22E-01	1.1222	628.72986	628.73444	0.0265	1.0966	1.1761	DETECTED	628.73143	1.25E+03	1.23E+04	1.5945	1.1666	2.87E+01	-0.0084
741	1.69E+00	1.1228	548.71745	548.73022	1	1.0852	1.1824	548.72453	1.40E+03	2.20E+04	5.41E+01	0.5	4	0	0.881	1.79	0.00098	0.0021	0																1.53E+00	1.1222	548.72169	548.72501	0.03	1.0852	1.1761	DETECTED	548.72401	1.40E+03	2.20E+04	0.9206	1.0483	4.98E+01	-0.0084
742	1.42E+00	1.1228	606.67823	606.69407	1	1.0915	1.1761	606.68295	1.33E+03	1.90E+04	4.96E+01	0.5	4	0	0.931	1.59	0.00097	0.0021	0																1.26E+00	1.1222	606.68193	606.69407	0.0258	1.0966	1.1761	DETECTED	606.6835	1.33E+03	1.90E+04	0.9688	1.0751	4.58E+01	-0.0084
743	1.17E+00	1.1228	524.67801	524.68381	1	1.0824	1.1647	524.6799	1.03E+03	1.39E+04	3.95E+01	0.625	5	0	0.916	1.9	0.001	0.0021	0																9.68E-01	1.1222	524.67801	524.68128	0.0307	1.0852	1.1647	DETECTED	524.68	1.15E+03	1.28E+04	0.6454	0.7631	2.95E+01	-0.0084
744	1.49E+00	1.1228	608.67477	608.68462	1	1.0852	1.1732	608.68014	1.06E+03	2.12E+04	5.97E+01	0.625	5	0	0.97	0.78	0.00047	0.0021	0																1.36E+00	1.1222	608.67477	608.68052	0.0288	1.0852	1.1647	DETECTED	608.68026	1.06E+03	1.97E+04	0.7248	0.8511	4.71E+01	-0.0084
745	1.98E+00	1.1228	488.76009	488.7765	1	1.0907	1.1988	488.76875	1.08E+03	1.54E+04	6.18E+01	0.75	6	0	0.955	1.19	0.00058	0.0021	0																1.98E+00	1.1222	488.76009	488.77022	0.0318	1.0966	1.1988	DETECTED	488.76844	1.68E+03	1.54E+04	1.0352	1.5	5.43E+01	-0.0084
746	4.99E-01	1.1229	115.03987	115.04409		1.0793	1.2156	115.0407	1.36E+03	4.22E+03	7.71E+00	0.125	1	3	1	0	0	0	0																							UNKNOWN
747	2.45E-01	1.1229	197.04291	197.04754	1	1.1033	1.1715	197.04391	1.26E+03	3.25E+03	7.04E+00	0.125	1	0	1	0	0	0	0																							UNKNOWN
748	6.58E-01	1.1229	436.79722	436.80875	1	1.0937	1.1988	436.80133	1.18E+03	6.84E+03	1.73E+01	0.375	3	0	0.848	2.75	0.0012	0.0021	0																6.58E-01	1.1222	436.79722	436.80875	0.0409	1.0966	1.1988	DETECTED	436.80146	1.23E+03	6.84E+03	1.8532	1.5	1.56E+01	-0.0084
749	6.88E-01	1.1229	406.76507	406.77349	1	1.0802	1.1732	406.7665	1.01E+03	7.73E+03	1.91E+01	0.375	3	0	0.934	1.26	0.00051	0.0021	0																4.41E-01	1.1222	406.76552	406.76791	0.0341	1.0852	1.1534	DETECTED	406.76648	1.28E+03	6.24E+03	0.5002	0.7501	1.23E+01	-0.0084
750	9.13E-01	1.1229	610.67249	610.68163	1	1.0915	1.1618	610.67728	1.20E+03	1.29E+04	3.40E+01	0.375	3	0	0.89	2.19	0.00134	0.0021	0																							UNKNOWN
751	3.14E-01	1.1229	770.68324	770.69886	1	1.1033	1.1715	770.68898	1.02E+03	5.66E+03	1.15E+01	0.125	1	0	1	0	0	0	0																							UNKNOWN
752	5.41E-01	1.1232	293.0454	293.05443	1	1.0905	1.2164	293.05012	1.14E+03	1.47E+04	1.82E+01	0.375	3	0	0.937	0.96	0.00028	0.0021	0																							UNKNOWN
753	8.91E-01	1.1232	410.75226	410.76104	1	1.0905	1.1615	410.75875	1.18E+03	1.23E+04	2.99E+01	0.625	5	2	0.891	2.63	0.00108	0.0021	0																							UNKNOWN
754	9.77E-01	1.1238	791.4475	791.46828	1	1.0512	1.1937	791.45868	1.20E+03	7.81E+03	1.79E+01	0.875	7	0	0.815	3.29	0.0026	0.0674	0																7.59E-01	1.1045	791.45263	791.46469	0.1132	1.0512	1.1874	DETECTED	791.4599	1.20E+03	6.92E+03	1.2829	1.2002	1.10E+01	-0.0035
755	4.00E-01	1.1244	176.99408	176.9991		1.1029	1.2278	176.99672	1.19E+03	2.95E+03	5.06E+00	0.125	1	0	1	0	0	0	0																							UNKNOWN
756	1.40E+00	1.1251	350.79703	350.81024	1	1.0739	1.2164	350.80394	1.06E+03	2.62E+04	3.52E+01	1	8	0	0.881	3.22	0.00113	0	0																1.34E+00	1.1251	350.79703	350.80622	0.0403	1.0739	1.1874	DETECTED	350.80348	1.35E+03	2.54E+04	1.5214	1.4937	3.00E+01	0.0058
757	1.99E+00	1.1251	632.71894	632.73275	1	1.0915	1.2069	632.72472	1.05E+03	2.47E+04	6.73E+01	0.875	7	0	0.956	0.93	0.00059	0.0149	0																1.68E+00	1.1222	632.71972	632.72526	0.0308	1.0966	1.1761	DETECTED	632.72456	2.13E+03	2.39E+04	1.4522	1.0492	5.61E+01	-0.0084
758	5.60E-01	1.1252	378.83542	378.85031	1	1.0852	1.2101	378.84244	1.06E+03	6.65E+03	1.14E+01	0.75	6	0	0.843	3.46	0.00131	0.0149	0																5.18E-01	1.1222	378.83637	378.84966	0.0367	1.0852	1.2101	DETECTED	378.84166	1.09E+03	6.41E+03	1.9845	1.375	9.44E+00	-0.0084
759	5.38E+00	1.1265	290.84753	290.8518	1	1.0706	1.2413	290.84888	1.03E+03	8.43E+04	1.15E+02	1	8	0	0.944	1.21	0.00035	0	0																3.87E+00	1.1265	290.8476	290.85107	0.0378	1.0739	1.2328	DETECTED	290.8488	1.80E+03	8.20E+04	2.0053	1.3955	8.08E+01	-0.0042
760	3.27E+00	1.1265	294.83745	294.84642	1	1.068	1.2328	294.84259	1.09E+03	5.41E+04	6.46E+01	1	8	0	0.907	1.87	0.00055	0	0																2.56E+00	1.1265	294.84107	294.84296	0.038	1.0852	1.2328	DETECTED	294.84231	1.29E+03	5.41E+04	1.8968	1.4355	5.32E+01	-0.0042
761	8.75E-01	1.1265	348.80317	348.81235	1	1.0739	1.2101	348.80762	1.06E+03	1.81E+04	2.47E+01	1	8	0	0.851	4.03	0.0014	0	0																8.06E-01	1.1265	348.80434	348.80901	0.0284	1.0739	1.2101	DETECTED	348.80722	1.20E+03	1.81E+04	1.2261	1.2503	2.10E+01	-0.0042
762	3.24E+00	1.1265	432.79993	432.8156	1	1.082	1.2328	432.80784	1.13E+03	3.05E+04	7.33E+01	1	8	0	0.913	1.99	0.00086	0	0																2.99E+00	1.1265	432.80318	432.81494	0.0349	1.0852	1.2328	DETECTED	432.80793	1.13E+03	3.05E+04	2.2529	1.7015	7.15E+01	-0.0042
763	2.22E+00	1.1265	434.79774	434.8126	1	1.0802	1.2278	434.8043	1.04E+03	1.87E+04	5.21E+01	1	8	0	0.916	2.44	0.00106	0	0																1.89E+00	1.1265	434.80255	434.80887	0.0387	1.0966	1.2215	DETECTED	434.80448	1.62E+03	1.85E+04	2.3801	1.5624	4.26E+01	-0.0042
764	3.84E+00	1.1265	490.76234	490.77361	1	1.0739	1.2215	490.76613	1.04E+03	3.43E+04	1.15E+02	1	8	0	0.92	1.78	0.00087	0	0																3.84E+00	1.1265	490.7638	490.77238	0.0291	1.0739	1.2215	DETECTED	490.76577	1.07E+03	3.43E+04	5.9761	1.5679	1.13E+02	-0.0042
765	2.92E+00	1.1265	492.7536	492.77204	1	1.0852	1.2215	492.76298	1.03E+03	2.55E+04	9.48E+01	1	8	0	0.95	1.52	0.00075	0	0																2.84E+00	1.1265	492.75552	492.76788	0.0321	1.0852	1.2215	DETECTED	492.76292	1.14E+03	2.43E+04	1.4831	1.4216	7.54E+01	-0.0042
766	1.18E+00	1.1265	494.75209	494.76666	1	1.0915	1.1937	494.75965	1.01E+03	1.06E+04	3.70E+01	0.5	4	0	0.87	2.98	0.00147	0.0149	0																9.64E-01	1.1222	494.75908	494.76239	0.0374	1.0966	1.1647	DETECTED	494.75975	2.14E+03	9.16E+03	1	1	2.72E+01	-0.0084
767	7.76E-01	1.1265	546.71787	546.73092	1	1.0852	1.1647	546.72693	1.01E+03	1.06E+04	2.74E+01	0.5	4	0	0.821	3.39	0.00186	0.0149	0																7.36E-01	1.1222	546.71827	546.73092	0.0286	1.0852	1.1647	DETECTED	546.72684	1.01E+03	1.06E+04	1.0186	0.9307	2.41E+01	-0.0084
768	6.48E-01	1.1265	614.77515	614.7879	1	1.1134	1.2278	614.78359	1.22E+03	3.31E+03	8.58E+00	0.25	2	2	0.682	4.21	0.00259	0.0099	0																							UNKNOWN
769	7.33E-01	1.1269	296.83506	296.84266	1	1.0802	1.2186	296.83964	1.01E+03	1.29E+04	1.54E+01	1	8	0	0.852	3.34	0.00099	0.017	0																5.80E-01	1.1393	296.83707	296.84164	0.0433	1.0852	1.2101	DETECTED	296.83942	1.69E+03	1.14E+04	1.7187	1.1001	1.12E+01	-0.0027
770	1.95E+00	1.1272	630.71803	630.73814	1	1.0915	1.2101	630.7278	1.01E+03	2.60E+04	6.53E+01	0.875	7	0	0.897	2.13	0.00134	0.0149	0																1.85E+00	1.1222	630.72523	630.73611	0.0254	1.0966	1.2101	DETECTED	630.72847	1.37E+03	2.58E+04	1.3747	1.1842	6.04E+01	-0.0084
771	9.64E-01	1.1272	690.6755	690.68791	1	1.0934	1.1761	690.6833	1.05E+03	1.55E+04	3.59E+01	0.375	3	0	0.845	2.64	0.00182	0.0149	0																9.25E-01	1.1222	690.6755	690.68501	0.0225	1.0966	1.1761	DETECTED	690.68225	1.05E+03	1.55E+04	1.0087	1.0555	3.59E+01	-0.0084
772	7.56E-01	1.1274	76.95598	76.96037	1	1.0398	1.2396	76.95814	1.01E+03	5.90E+03	1.01E+01	0.75	6	1	0.85	3.72	0.00029	0.0149	0																5.75E-01	1.1222	76.95598	76.9594	0.0558	1.0398	1.2328	DETECTED	76.95801	1.26E+03	4.94E+03	1.1249	1.0625	6.68E+00	-0.0084
773	1.46E+00	1.1277	570.76963	570.77883	1	1.0915	1.1761	570.77229	1.13E+03	1.56E+04	4.37E+01	0.75	6	0	0.933	1.13	0.00065	0.0149	0																1.15E+00	1.1222	570.77051	570.77475	0.0296	1.0966	1.1761	DETECTED	570.77203	1.74E+03	1.56E+04	1.4809	1.1666	3.78E+01	-0.0084
774	6.59E+00	1.1279	292.84115	292.84968	1	1.0678	1.2413	292.84574	1.04E+03	1.07E+05	1.49E+02	1	8	0	0.946	1.22	0.00036	0	0																5.07E+00	1.1279	292.84115	292.84663	0.0402	1.0739	1.2328	DETECTED	292.84562	2.09E+03	1.02E+05	1.8757	1.4276	1.00E+02	-0.0027
775	1.82E+00	1.1279	430.80204	430.81799	1	1.082	1.2042	430.81027	1.05E+03	1.76E+04	4.85E+01	1	8	0	0.919	1.77	0.00076	0	0																1.61E+00	1.1279	430.80599	430.81244	0.0391	1.0852	1.1874	DETECTED	430.81041	1.63E+03	1.56E+04	2.1201	1.1251	3.73E+01	-0.0027
776	2.81E+00	1.1279	572.76603	572.77886	1	1.0905	1.2073	572.76917	1.10E+03	3.02E+04	8.98E+01	1	8	0	0.947	1.19	0.00068	0	0																2.56E+00	1.1279	572.76774	572.77112	0.0303	1.0966	1.1988	DETECTED	572.7693	2.86E+03	2.97E+04	1.8269	1.405	7.29E+01	-0.0027
777	2.42E+00	1.1279	574.75935	574.77629	1	1.0915	1.23	574.76636	1.00E+03	2.48E+04	7.17E+01	1	8	0	0.898	2.18	0.00125	0	0																2.12E+00	1.1279	574.75935	574.76966	0.0299	1.0966	1.2101	DETECTED	574.76578	2.20E+03	2.48E+04	1.8466	3.477	6.17E+01	-0.0027
778	2.89E+00	1.1281	179.05356	179.06043	1	0.9883	1.33	179.05639	1.07E+03	1.48E+04	2.66E+01	0.375	3	0	0.86	2.22	0.0004	0.0142	0																							UNKNOWN
779	4.45E+00	1.1285	170.93986	170.94781	1	1.0223	1.5571	170.94459	1.02E+03	4.37E+04	7.99E+01	1	8	8	0.945	1.39	0.00024	0.0149	0																2.77E+00	1.1222	170.94034	170.9458	0.0369	1.0285	1.301	DETECTED	170.94455	1.11E+03	2.66E+04	1.4193	1.7949	3.47E+01	-0.0084
780	6.43E-01	1.1288	126.95159	126.9558	1	1.0461	1.1959	126.95422	1.24E+03	7.42E+03	1.29E+01	0.625	5	0	0.811	3.95	0.0005	0.0149	0																3.72E-01	1.1222	126.95159	126.95529	0.0941	1.0625	1.1874	DETECTED	126.95422	1.24E+03	4.01E+03	0.8334	0.9167	5.30E+00	-0.0084
781	2.20E+00	1.1293	376.84273	376.85217	1	1.0739	1.2505	376.84577	1.02E+03	2.47E+04	4.56E+01	1	8	0	0.929	1.67	0.00063	0	0																1.92E+00	1.1293	376.8438	376.84882	0.041	1.0739	1.2442	DETECTED	376.84548	1.02E+03	2.31E+04	1.5834	1.2271	3.35E+01	-0.0127
782	4.65E+00	1.1293	374.84643	374.85625	1	1.071	1.2505	374.84909	1.15E+03	5.20E+04	9.01E+01	1	8	0	0.932	1.69	0.00064	0	0																3.87E+00	1.1293	374.8475	374.85222	0.0399	1.0739	1.2215	DETECTED	374.84879	2.21E+03	5.20E+04	2.3078	1.4667	7.41E+01	-0.0013
783	1.11E+00	1.1302	576.75799	576.77219	1	1.0915	1.1842	576.76338	1.07E+03	1.17E+04	3.28E+01	0.5	4	0	0.964	0.79	0.00046	0.0149	0																9.65E-01	1.1222	576.762	576.7646	0.0305	1.0966	1.1761	DETECTED	576.76361	1.95E+03	1.17E+04	1.6753	1.1666	2.97E+01	-0.0084
784	1.64E+00	1.1305	714.72003	714.73744	1	1.0937	1.1959	714.72808	1.05E+03	1.97E+04	5.22E+01	0.625	5	0	0.947	1.13	0.00081	0.0149	0																1.46E+00	1.1222	714.72609	714.73744	0.0279	1.0966	1.1874	DETECTED	714.72842	2.04E+03	1.78E+04	2.3184	1.3334	4.33E+01	-0.0084
785	3.68E+00	1.1307	154.9705	154.9768	1	1.0451	1.2641	154.97401	1.01E+03	8.74E+04	1.56E+02	1	8	0	0.961	0.94	0.00015	0	0																1.64E+00	1.1307	154.97187	154.97485	0.0246	1.0852	1.2328	DETECTED	154.97408	1.74E+03	4.14E+04	4.5343	1.4433	5.40E+01	0.0001
786	3.24E+00	1.1307	372.84463	372.85541	1	1.0739	1.2282	372.85179	1.18E+03	4.05E+04	6.19E+01	1	8	0	0.939	1.4	0.00052	0	0																2.77E+00	1.1307	372.84887	372.85305	0.0381	1.0739	1.2101	DETECTED	372.85168	1.59E+03	4.05E+04	2.0569	1.4073	5.69E+01	0.0001
787	3.65E+00	1.1307	516.80261	516.81655	1	1.0852	1.2494	516.80786	1.02E+03	3.07E+04	8.60E+01	1	8	0	0.955	1.25	0.00065	0	0																2.99E+00	1.1307	516.80534	516.81096	0.0319	1.0852	1.2328	DETECTED	516.80752	1.05E+03	2.76E+04	1.6196	1.3393	6.53E+01	-0.0113
788	2.99E+00	1.1307	512.80875	512.82191	1	1.0852	1.2164	512.81368	1.49E+03	2.71E+04	7.70E+01	1	8	0	0.908	2.51	0.00129	0	0																2.77E+00	1.1307	512.80875	512.82119	0.035	1.0852	1.2101	DETECTED	512.81387	1.54E+03	2.59E+04	3.6671	1.6214	6.26E+01	0.0001
789	8.14E-01	1.1307	716.71992	716.73027	1	1.1029	1.1732	716.72506	1.24E+03	1.22E+04	3.18E+01	0.25	2	0	0.916	1.08	0.00077	0.0128	0																							UNKNOWN
790	2.48E-01	1.1315	570.79435	570.8092		1.1588	1.2269	570.80107	1.13E+03	2.15E+03	6.35E+00	0.125	1	0	1	0	0	0	0																							UNKNOWN
791	4.24E-01	1.1315	640.81042	640.82314		1.1361	1.2269	640.8165	1.52E+03	3.00E+03	8.07E+00	0.125	1	0	1	0	0	0	0																							UNKNOWN
792	1.11E+00	1.1316	518.79861	518.81408	1	1.0915	1.1929	518.80482	1.02E+03	1.11E+04	3.07E+01	1	8	0	0.891	2.33	0.00121	0.017	0																9.53E-01	1.1222	518.80226	518.81012	0.0346	1.0966	1.1874	DETECTED	518.80415	1.19E+03	1.05E+04	2.943	1.3334	2.46E+01	-0.0084
793	1.38E+00	1.132	1033.9736	1034.00218	1	1.0029	1.3522	1033.9867	1.09E+03	6.13E+03	1.26E+01	0.875	7	0	0.919	1.73	0.00178	0.0142	0																							UNKNOWN
794	1.58E+00	1.1322	172.93847	172.94622		1.0347	1.2556	172.94187	1.02E+03	1.32E+04	2.55E+01	1	8	0	0.845	3.96	0.00069	0.017	0																9.66E-01	1.1393	172.94017	172.94487	0.0366	1.0512	1.2556	DETECTED	172.94195	1.09E+03	9.76E+03	1.5489	1.1251	1.27E+01	-0.0027
795	3.84E+00	1.1322	458.84005	458.8576	1	1.082	1.2641	458.84918	1.02E+03	2.84E+04	7.31E+01	1	8	0	0.923	2.2	0.00101	0	0																3.37E+00	1.1322	458.84005	458.85692	0.0451	1.0852	1.2442	DETECTED	458.84861	1.30E+03	2.40E+04	3.0369	1.9607	5.64E+01	0.0015
796	7.84E-01	1.1322	460.84072	460.8543	1	1.0966	1.2069	460.84707	1.02E+03	6.98E+03	1.67E+01	0.75	6	1	0.783	4.8	0.00221	0.017	0																7.84E-01	1.1222	460.84365	460.85381	0.0645	1.0966	1.1988	DETECTED	460.84675	1.02E+03	6.98E+03	2.7608	1.5	1.66E+01	-0.0084
797	4.82E-01	1.1322	367.0317	367.0405		1.1147	1.2964	367.03672	1.09E+03	2.57E+03	4.40E+00	0.125	1	2	1	0	0	0	0																							UNKNOWN
798	4.93E+00	1.1322	514.80737	514.82007	1	1.0852	1.2381	514.81089	1.28E+03	4.88E+04	1.25E+02	1	8	0	0.945	1.55	0.0008	0	0																4.46E+00	1.1322	514.80959	514.81518	0.0326	1.0852	1.2101	DETECTED	514.81085	1.76E+03	4.36E+04	2.268	1.6883	1.04E+02	0.0015
799	1.03E+00	1.1322	634.71305	634.72669	1	1.0937	1.1729	634.72174	1.06E+03	1.38E+04	3.32E+01	0.375	3	0	0.865	2.19	0.00139	0.0149	0																1.03E+00	1.1222	634.72088	634.72669	0.0383	1.0966	1.1647	DETECTED	634.72258	2.31E+03	1.38E+04	1.402	1	3.25E+01	-0.0084
800	1.64E+00	1.1322	712.72816	712.74474	1	1.0937	1.1988	712.73121	1.03E+03	2.02E+04	6.02E+01	1	8	0	0.923	1.91	0.00136	0	0																1.53E+00	1.1322	712.73033	712.73768	0.0258	1.0966	1.1988	DETECTED	712.73118	1.81E+03	1.99E+04	1.486	1.9813	4.91E+01	0.0015
801	6.13E+00	1.1362	605.00298	605.01523	1	1.0966	1.2073	605.00497	1.21E+03	1.08E+05	2.59E+02	0.125	1	9	1	0	0	0	0																4.23E+00	1.1393	605.00298	605.0073	0.0161	1.0966	1.1874	DETECTED	605.00443	1.32E+03	7.74E+04	59.6194	1.5701	1.88E+02	-0.0027
802	4.19E-01	1.1322	800.04082	800.05031	1	1.1147	1.2509	800.04683	1.27E+03	3.67E+03	5.44E+00	0.125	1	0	1	0	0	0	0																							UNKNOWN
803	5.82E-01	1.1322	838.0399	838.05524	1	1.1147	1.2169	838.0428	1.33E+03	8.27E+03	1.34E+01	0.125	1	0	1	0	0	0	0																							UNKNOWN
804	1.05E+00	1.1322	1084.03535	1084.05458	1	1.1147	1.2282	1084.05102	1.75E+03	1.53E+04	2.82E+01	0.125	1	0	1	0	0	0	0																							UNKNOWN
805	3.73E-01	1.1322	1196.0225	1196.0503	1	1.1147	1.2055	1196.0352	1.04E+03	5.33E+03	9.96E+00	0.125	1	0	1	0	0	0	0																							UNKNOWN
806	5.34E-01	1.1322	1248.04618	1248.07081	1	1.1147	1.2055	1248.05672	1.03E+03	9.06E+03	1.70E+01	0.125	1	0	1	0	0	0	0																							UNKNOWN
807	7.60E-01	1.1322	1371.05698	1371.06592	1	1.1147	1.2282	1371.06117	1.34E+03	1.07E+04	2.02E+01	0.125	1	0	1	0	0	0	0																							UNKNOWN
808	1.19E+00	1.1325	920.04044	920.04999	1	1.1138	1.2169	920.04662	1.95E+03	1.94E+04	3.34E+01	0.25	2	0	0.993	0.1	0.00009	0.0007	0																							UNKNOWN
809	1.04E+00	1.1325	961.53216	961.55886	1	1.1138	1.285	961.54677	1.12E+03	1.50E+04	2.79E+01	0.25	2	0	0.985	0.19	0.00019	0.0007	0																							UNKNOWN
810	4.98E-01	1.1329	1166.53607	1166.56745	1	1.1138	1.2046	1166.5529	1.07E+03	7.06E+03	1.39E+01	0.125	1	0	1	0	0	0	0																							UNKNOWN
811	3.79E-01	1.1329	1248.53964	1248.57088	1	1.1138	1.1932	1248.55842	1.14E+03	5.88E+03	1.17E+01	0.125	1	0	1	0	0	0	0																							UNKNOWN
812	5.75E+00	1.1336	89.0228	89.02798	1	0.9883	1.6015	89.02464	1.02E+03	2.61E+04	4.90E+01	0.375	3	0	0.903	1.5	0.00013	0.0149	0																							UNKNOWN
813	8.98E-01	1.1336	146.98062	146.98455	1	1.0678	1.2278	146.98329	1.38E+03	7.28E+03	1.47E+01	0.375	3	0	0.867	2.32	0.00034	0.0149	0																							UNKNOWN
814	4.59E+00	1.134	1170.95946	1170.98455	1	0.9769	1.3176	1170.97734	4.01E+03	8.75E+03	1.78E+01	0.5	4	0	0.884	1.99	0.00233	0.1339	0																1.91E+00	1.157	1170.96834	1170.98455	0.1288	1.1079	1.301	DETECTED	1170.97714	4.26E+03	8.26E+03	2.3998	1.6999	1.36E+01	-0.0077
815	8.62E-01	1.1346	796.72783	796.75024	1	1.102	1.2101	796.73117	1.24E+03	1.29E+04	3.30E+01	0.75	6	0	0.884	2.79	0.00222	0.017	0																5.62E-01	1.1222	796.72983	796.75024	0.0284	1.1079	1.2101	DETECTED	796.73256	1.30E+03	9.78E+03	2.7252	2.2494	1.51E+01	-0.0084
816	1.40E+00	1.1348	1002.03421	1002.05284	1	1.1134	1.2282	1002.04825	1.02E+03	2.10E+04	3.98E+01	0.375	3	0	0.831	2.61	0.00262	0.0071	0																							UNKNOWN
817	1.08E+00	1.1348	498.95266	498.95982	1	1.1132	1.1846	498.9567	2.46E+03	1.17E+04	3.81E+01	0.5	4	0	0.847	3.51	0.00175	0.005	0																							UNKNOWN
818	1.22E+01	1.135	68.99465	68.99763		0.9685	1.8292	68.99595	1.09E+03	6.15E+04	1.10E+02	1	8	0	0.942	1.46	0.0001	0	0																6.64E+00	1.135	68.99518	68.9969	0.1188	1.0057	1.7438	DETECTED	68.99597	1.49E+03	3.80E+04	4.7139	3.0156	5.16E+01	0.0043
819	5.81E+01	1.135	112.98103	112.98741	1	0.9912	1.9768	112.98572	1.80E+03	3.45E+05	5.98E+02	1	8	0	0.931	2.2	0.00025	0	0																3.38E+01	1.135	112.98384	112.98621	0.0274	0.9944	1.9369	DETECTED	112.98571	3.81E+03	2.07E+05	0.88	2.7285	2.75E+02	-0.007
820	2.59E-01	1.135	180.98178	180.98675	1	1.1029	1.1937	180.98439	1.46E+03	2.97E+03	5.14E+00	0.125	1	0	1	0	0	0	0																							UNKNOWN
821	6.92E-01	1.135	285.033	285.03826		1.1029	1.33	285.03596	1.13E+03	4.46E+03	5.43E+00	0.125	1	0	1	0	0	0	0																							UNKNOWN
822	5.58E+00	1.135	454.853	454.86358	1	1.082	1.2278	454.85539	1.20E+03	4.27E+04	1.20E+02	1	8	0	0.936	1.7	0.00077	0	0																4.61E+00	1.135	454.853	454.8613	0.0434	1.0852	1.2215	DETECTED	454.8553	2.09E+03	3.66E+04	2.6933	1.8085	8.40E+01	0.0043
823	5.77E-01	1.135	580.95793	580.96735	1	1.1142	1.1824	580.96149	2.03E+03	5.23E+03	1.54E+01	0.125	1	0	1	0	0	0	0																							UNKNOWN
824	1.28E+00	1.135	613.0428	613.04976	1	1.1142	1.2505	613.04601	1.58E+03	7.14E+03	1.86E+01	0.125	1	0	1	0	0	0	0																							UNKNOWN
825	3.11E+00	1.135	654.76849	654.78491	1	1.0915	1.2278	654.77291	1.11E+03	3.75E+04	1.01E+02	1	8	0	0.93	1.36	0.00089	0	0																2.91E+00	1.135	654.76849	654.78451	0.03	1.0966	1.2101	DETECTED	654.77251	2.38E+03	3.28E+04	1.4841	1.4681	7.71E+01	-0.007
826	4.50E-01	1.135	662.95922	662.96471	1	1.1142	1.1824	662.96223	1.61E+03	4.90E+03	1.23E+01	0.125	1	0	1	0	0	0	0																							UNKNOWN
827	1.05E+00	1.135	695.03403	695.0526	1	1.1142	1.2846	695.04577	1.27E+03	3.65E+03	1.02E+01	0.125	1	0	1	0	0	0	0																							UNKNOWN
828	8.13E+00	1.135	702.84803	702.86275	1	1.1142	1.1937	702.8614	2.17E+04	7.17E+04	2.09E+02	0.125	1	0	1	0	0	0	0																							UNKNOWN
829	5.10E+00	1.1351	150.99565	151.00395	1	1.0566	1.5817	150.99916	1.05E+03	5.24E+04	9.40E+01	1	8	1	0.895	2.1	0.00032	0.0163	0																2.80E+00	1.1393	150.99565	151.00028	0.0311	1.1079	1.5735	DETECTED	150.99904	1.26E+03	3.05E+04	15.7936	5.1197	3.98E+01	-0.0027
830	3.67E-01	1.135	1042.73508	1042.75086	1	1.1142	1.1824	1042.74355	1.65E+03	5.36E+03	1.19E+01	0.125	1	0	1	0	0	0	0																							UNKNOWN
831	4.10E-01	1.135	1072.52845	1072.53901	1	1.1142	1.2051	1072.53279	1.09E+03	3.54E+03	7.85E+00	0.125	1	0	1	0	0	0	0																							UNKNOWN
832	3.80E-01	1.135	1122.72144	1122.75743	1	1.1142	1.2051	1122.74201	1.16E+03	4.47E+03	9.86E+00	0.125	1	0	1	0	0	0	0																							UNKNOWN
833	8.37E+00	1.1351	276.98987	276.99758	1	1.0593	1.593	276.99239	1.03E+03	1.22E+05	1.72E+02	1	8	4	0.927	1.45	0.0004	0.0163	0																2.84E+00	1.1393	276.99114	276.99479	0.0211	1.0625	1.2328	DETECTED	276.99263	1.14E+03	8.29E+04	4.2377	2.4941	7.78E+01	-0.0027
834	4.29E-01	1.1355	947.0161	947.04821	1	1.1142	1.2169	947.02888	1.10E+03	5.41E+03	8.69E+00	0.375	3	0	0.785	3.78	0.00358	0.0071	0																2.92E-01	1.1393	947.01994	947.03148	0.0185	1.1193	1.1988	DETECTED	947.02842	1.17E+03	5.41E+03	2.5015	1.7507	8.69E+00	-0.0027
835	3.62E+00	1.1357	1207.03343	1207.06874	1	1.1134	1.4259	1207.05273	1.22E+03	2.94E+04	5.81E+01	0.625	5	0	0.907	1.47	0.00177	0.0071	0																3.62E+00	1.1393	1207.03343	1207.05937	0.0456	1.1193	1.4259	DETECTED	1207.05165	1.32E+03	2.76E+04	21.4349	12.2858	4.54E+01	-0.0027
836	1.60E+00	1.1357	1289.0424	1289.06587	1	1.1147	1.2783	1289.05612	1.14E+03	1.73E+04	3.27E+01	0.25	2	0	0.892	1.41	0.00182	0.0071	0																1.60E+00	1.1393	1289.04328	1289.06587	0.0369	1.1193	1.2783	DETECTED	1289.0552	1.14E+03	1.55E+04	6.6257	6.3554	2.56E+01	-0.0027
837	5.36E-01	1.1359	335.02845	335.03536	1	1.1033	1.2608	335.03307	1.22E+03	8.69E+03	1.05E+01	0.5	4	0	0.878	2.74	0.00092	0.0071	0																							UNKNOWN
838	9.67E-01	1.1359	682.80256	682.82223	1	1.1029	1.1761	682.8133	1.35E+03	1.29E+04	2.95E+01	0.5	4	0	0.817	3.38	0.00231	0.0071	0																9.61E-01	1.1393	682.80256	682.82016	0.0391	1.1079	1.1761	DETECTED	682.81283	2.14E+03	1.23E+04	1.3979	1	2.82E+01	-0.0027
839	3.19E+00	1.136	701.01589	701.03203	1	1.1132	1.4827	701.02272	1.06E+03	1.53E+04	4.30E+01	0.75	6	0	0.946	1.3	0.00091	0.0071	0																3.19E+00	1.1393	701.02036	701.0282	0.0372	1.1193	1.4827	DETECTED	701.02307	1.17E+03	1.39E+04	14.5418	7.7385	3.34E+01	-0.0027
840	7.01E-01	1.1361	754.73501	754.74899	1	1.1142	1.2164	754.74219	1.37E+03	4.45E+03	1.37E+01	0.25	2	0	0.737	3.49	0.00264	0.0021	0																							UNKNOWN
841	4.64E-01	1.1361	878.73155	878.74655	1	1.1029	1.1842	878.73465	1.06E+03	7.97E+03	1.53E+01	0.25	2	0	0.981	0.24	0.00021	0.0021	0																							UNKNOWN
842	3.61E-01	1.1361	876.73549	876.75114	1	1.1079	1.1819	876.73779	1.12E+03	8.25E+03	1.28E+01	0.25	2	0	0.776	2.96	0.0026	0.0064	0																3.61E-01	1.1393	876.73549	876.73837	0.0257	1.1079	1.1761	DETECTED	876.7365	1.66E+03	8.25E+03	1	1	1.28E+01	-0.0027
843	1.02E+00	1.1361	600.80358	600.81937	1	1.0966	1.1761	600.80876	1.13E+03	1.23E+04	3.35E+01	0.875	7	0	0.868	4.29	0.00258	0.0071	0																1.02E+00	1.1393	600.80583	600.81937	0.0314	1.0966	1.1761	DETECTED	600.81001	1.13E+03	1.14E+04	1.0025	0.9628	2.84E+01	-0.0027
844	3.53E-01	1.1362	320.88008	320.88854	1	1.0966	1.2278	320.88459	1.06E+03	7.35E+03	6.80E+00	1	8	0	0.812	4.03	0.00129	0.0071	0																3.53E-01	1.1393	320.88127	320.88623	0.1004	1.0966	1.2215	DETECTED	320.8841	1.21E+03	5.91E+03	1.7505	1.3752	5.08E+00	-0.0027
845	1.75E+01	1.1362	440.99581	441.00316	1	1.071	1.23	440.99874	1.06E+03	2.95E+05	7.23E+02	1	8	9	0.932	1.48	0.00065	0.0071	0																1.21E+01	1.1393	440.99581	441.00196	0.0192	1.0739	1.2101	DETECTED	440.99897	1.50E+03	1.77E+05	2.9449	2.0471	3.97E+02	-0.0027
846	9.88E+00	1.1362	522.99461	523.00891	1	1.0915	1.2186	523.00164	1.04E+03	1.68E+05	4.07E+02	1	8	3	0.942	1.87	0.00098	0.0071	0																7.14E+00	1.1393	523.00116	523.00891	0.0179	1.0966	1.1988	DETECTED	523.00171	1.53E+03	1.13E+05	4.1232	1.8088	2.61E+02	-0.0027
847	6.03E+00	1.1362	537.01141	537.02306	1	1.1132	1.5817	537.01687	1.08E+03	2.36E+04	6.23E+01	1	8	1	0.944	1.56	0.00084	0.0071	0																6.03E+00	1.1393	537.01401	537.01925	0.0431	1.1193	1.5735	DETECTED	537.01699	1.09E+03	2.36E+04	18.0527	9.7377	5.34E+01	-0.0027
848	1.05E+01	1.1362	538.84886	538.86549	1	1.0852	1.5817	538.85639	1.02E+03	8.05E+04	2.13E+02	1	8	0	0.797	3.66	0.00197	0.0071	0																9.18E+00	1.1393	538.84886	538.86538	0.04	1.0852	1.2669	DETECTED	538.85567	1.30E+03	7.59E+04	2.2306	1.933	1.72E+02	-0.0027
849	2.12E+00	1.1363	236.87937	236.88532	1	1.0915	1.241	236.88317	1.00E+03	1.79E+04	3.49E+01	0.625	5	0	0.812	3.68	0.00087	0.0064	0																							UNKNOWN
850	4.59E+00	1.1362	619.01067	619.02584	1	1.1132	1.5703	619.01953	1.01E+03	1.80E+04	4.65E+01	1	8	1	0.938	1.4	0.00087	0.0071	0																4.59E+00	1.1393	619.01677	619.02352	0.0417	1.1193	1.5622	DETECTED	619.01984	1.40E+03	1.80E+04	15.7422	9.6449	4.22E+01	-0.0027
851	1.66E+00	1.1363	844.81716	844.83566	1	1.1079	1.2215	844.82245	1.75E+03	1.86E+04	4.19E+01	0.875	7	0	0.863	4.02	0.0034	0.0085	0																1.23E+00	1.1393	844.81782	844.8262	0.0337	1.1079	1.2215	DETECTED	844.82196	1.75E+03	1.86E+04	2.8103	2.1303	2.87E+01	-0.0027
852	1.99E+01	1.1364	100.99997	101.00448	1	1.0139	1.6707	101.00233	1.00E+03	2.01E+05	3.47E+02	1	8	0	0.928	1.86	0.00019	0	0																1.17E+01	1.1364	100.99997	101.00448	0.0422	1.0285	1.6416	DETECTED	101.0023	1.14E+03	1.01E+05	2.3372	4.2431	1.36E+02	-0.0056
853	7.58E+00	1.1364	456.84439	456.86108	1	1.0802	1.2846	456.85275	1.09E+03	5.09E+04	1.46E+02	1	8	0	0.898	1.83	0.00083	0	0																6.36E+00	1.1364	456.85124	456.86078	0.0425	1.0852	1.2442	DETECTED	456.85233	2.15E+03	4.75E+04	1.8901	1.9129	1.10E+02	-0.0056
854	3.23E+00	1.1364	594.81323	594.82649	1	1.0915	1.2101	594.81724	1.18E+03	2.88E+04	9.25E+01	1	8	0	0.931	1.71	0.00102	0	0																3.23E+00	1.1364	594.81576	594.82603	0.033	1.0966	1.2101	DETECTED	594.8178	2.76E+03	2.88E+04	2.3274	1.452	7.52E+01	-0.0056
855	3.64E+00	1.1364	598.80811	598.8209	1	1.0915	1.2608	598.81137	1.01E+03	3.38E+04	9.36E+01	1	8	0	0.936	1.78	0.00107	0	0																3.32E+00	1.1364	598.80952	598.81887	0.0311	1.0966	1.2328	DETECTED	598.81102	1.52E+03	2.96E+04	2.0326	1.6101	7.45E+01	-0.0056
856	1.52E+00	1.1364	652.76733	652.78752	1	1.0966	1.1874	652.77571	1.25E+03	2.02E+04	5.22E+01	1	8	0	0.947	1.48	0.00097	0	0																1.52E+00	1.1364	652.76884	652.78161	0.0293	1.0966	1.1874	DETECTED	652.77606	1.25E+03	1.83E+04	2.7125	1.1529	4.33E+01	-0.0056
857	2.61E+00	1.1364	656.75775	656.77953	1	1.0934	1.2278	656.76962	1.14E+03	2.98E+04	8.43E+01	1	8	0	0.939	1.35	0.00089	0	0																2.59E+00	1.1364	656.76847	656.77602	0.0305	1.0966	1.2215	DETECTED	656.7698	1.68E+03	2.78E+04	1.7369	1.5215	6.49E+01	-0.0056
858	8.81E-01	1.1364	794.72766	794.74894	1	1.1018	1.1927	794.73509	1.03E+03	1.30E+04	3.35E+01	0.75	6	0	0.926	2.1	0.00167	0.0064	0																5.38E-01	1.1393	794.72766	794.74283	0.0265	1.1079	1.1761	DETECTED	794.73512	1.75E+03	1.19E+04	0.7275	1	1.86E+01	-0.0027
859	7.35E-01	1.1364	1113.00417	1113.02835	1	1.1147	1.2183	1113.0212	2.01E+03	8.22E+03	1.52E+01	0.25	2	0	0.863	1.8	0.002	0.0085	0																							UNKNOWN
860	8.88E-01	1.1364	1166.0403	1166.05604	1	1.1147	1.2509	1166.05288	1.49E+03	1.37E+04	2.25E+01	0.25	2	0	0.888	1.46	0.0017	0.0085	0																							UNKNOWN
861	7.62E-01	1.1366	902.76632	902.79713	1	1.1132	1.1959	902.78128	1.32E+03	1.09E+04	2.77E+01	0.625	5	0	0.772	3.77	0.0034	0.0071	0																5.52E-01	1.1393	902.76702	902.79119	0.0232	1.1193	1.1874	DETECTED	902.78218	1.32E+03	1.09E+04	2.0015	1.5007	1.72E+01	-0.0027
862	2.47E+01	1.1366	961.03187	961.05614	1	1.1132	1.5622	961.0469	1.17E+03	1.22E+05	2.54E+02	0.875	7	1	0.974	0.65	0.00062	0.0085	0																2.09E+01	1.1393	961.03187	961.05614	0.1166	1.1193	1.5622	DETECTED	961.04701	1.78E+03	1.15E+05	23.2119	12.5243	1.85E+02	-0.0027
863	9.79E-01	1.1367	542.84045	542.8599	1	1.0966	1.1956	542.85062	1.07E+03	8.98E+03	2.65E+01	1	8	0	0.864	4.01	0.00218	0.0085	0																7.38E-01	1.1393	542.84045	542.8531	0.0386	1.0966	1.1761	DETECTED	542.84946	1.07E+03	8.98E+03	0.9384	0.875	2.03E+01	-0.0027
864	4.10E+01	1.1367	879.03397	879.04953	1	1.1132	1.5849	879.04438	1.01E+03	1.99E+05	4.15E+02	1	8	4	0.976	0.59	0.00052	0.0085	0																3.56E+01	1.1393	879.04241	879.04853	0.061	1.1193	1.5849	DETECTED	879.04433	1.01E+03	1.84E+05	22.9915	17.7276	2.87E+02	-0.0027
865	8.37E-01	1.1367	740.76459	740.78366	1	1.0966	1.1846	740.77156	1.06E+03	1.17E+04	2.89E+01	0.625	5	0	0.831	2.69	0.00199	0.0064	0																7.25E-01	1.1393	740.76581	740.77483	0.0342	1.0966	1.1761	DETECTED	740.77061	1.06E+03	9.49E+03	0.973	0.875	2.16E+01	-0.0027
866	1.58E+00	1.1368	417.03013	417.03951	1	1.1132	1.2164	417.03567	1.05E+03	1.31E+04	4.06E+01	0.75	6	0	0.907	1.73	0.00072	0.0064	0																3.01E-01	1.1393	417.03305	417.03951	0.0433	1.1193	1.1874	DETECTED	417.03559	1.34E+03	3.58E+03	2.0015	1.5007	8.55E+00	-0.0027
867	3.79E+00	1.1368	171.02216	171.02989	1	1.0678	1.5571	171.02758	1.01E+03	2.54E+04	5.21E+01	0.875	7	1	0.852	3.92	0.00067	0.0064	0																6.90E-01	1.1393	171.02292	171.02963	0.0362	1.0966	1.2896	DETECTED	171.02744	1.03E+03	7.64E+03	3.6908	2.1253	9.95E+00	-0.0027
868	4.49E-01	1.1368	334.9469	334.95449	1	1.082	1.2164	334.95119	1.05E+03	1.04E+04	1.15E+01	0.875	7	0	0.81	4.97	0.00167	0.0064	0																3.23E-01	1.1393	334.94858	334.9528	0.0265	1.1193	1.1988	DETECTED	334.9507	3.63E+03	7.18E+03	2.5015	1.7507	7.36E+00	-0.0027
869	1.73E+00	1.1368	416.94657	416.95572	1	1.0934	1.2073	416.95395	1.02E+03	1.85E+04	4.95E+01	0.875	7	1	0.887	2.56	0.00107	0.0064	0																1.15E+00	1.1393	416.95097	416.95566	0.0257	1.1079	1.1874	DETECTED	416.95424	1.22E+03	1.39E+04	2.0265	1.4636	3.31E+01	-0.0027
870	7.57E+00	1.1368	455.01048	455.02073	1	1.1018	1.5934	455.01403	1.01E+03	2.52E+04	6.35E+01	0.875	7	2	0.909	2.29	0.00104	0.0064	0																7.20E+00	1.1393	455.01048	455.01564	0.0524	1.1079	1.5735	DETECTED	455.01379	1.77E+03	2.52E+04	15.7514	9.3529	5.79E+01	-0.0027
871	3.20E-01	1.1369	406.91901	406.93296	1	1.1132	1.2069	406.92518	1.01E+03	3.20E+03	8.06E+00	0.625	5	0	0.773	5.27	0.00215	0.0085	0																							UNKNOWN
872	1.23E+00	1.1368	818.76987	818.79556	1	1.1018	1.2069	818.77999	1.16E+03	1.92E+04	4.17E+01	0.875	7	0	0.815	3.85	0.00315	0.0064	0																7.47E-01	1.1393	818.77712	818.78682	0.028	1.1079	1.1874	DETECTED	818.77898	2.61E+03	1.80E+04	1.9067	1.1668	2.28E+01	-0.0027
873	7.28E-01	1.1371	76.95675	76.9597		1.0596	1.2186	76.95787	1.14E+03	5.42E+03	1.06E+01	0.125	1	5	1	0	0	0	0																							UNKNOWN
874	5.86E-01	1.1371	110.98247	110.98457		1.1161	1.2183	110.98394	1.11E+03	1.45E+04	2.51E+01	0.125	1	0	1	0	0	0	0																							UNKNOWN
875	1.13E+00	1.1371	121.02821	121.0315		0.9802	1.2186	121.03023	1.90E+03	4.11E+03	8.16E+00	0.125	1	8	1	0	0	0	0																							UNKNOWN
876	1.80E-01	1.1371	127.03753	127.03973		1.0934	1.1615	127.0389	1.11E+03	3.00E+03	5.22E+00	0.125	1	0	1	0	0	0	0																							UNKNOWN
877	4.82E+00	1.1371	143.9897	143.99487	1	1.0934	1.6274	143.99176	1.06E+03	1.92E+04	3.86E+01	0.625	5	0	0.927	1.68	0.00024	0.0043	0																							UNKNOWN
878	2.81E-01	1.1371	197.04079	197.04382		1.1047	1.1842	197.04276	1.28E+03	3.01E+03	6.06E+00	0.125	1	0	1	0	0	0	0																							UNKNOWN
879	7.48E-01	1.1371	204.96892	204.97251		1.1161	1.2183	204.9711	1.13E+03	1.45E+04	3.13E+01	0.125	1	0	1	0	0	0	0																							UNKNOWN
880	4.22E-01	1.1371	225.99226	225.99693		1.1161	1.2069	225.99558	1.11E+03	3.46E+03	9.99E+00	0.125	1	0	1	0	0	0	0																							UNKNOWN
881	2.44E+00	1.1371	236.87914	236.88347	1	1.0824	1.23	236.88192	1.50E+03	1.87E+04	4.20E+01	0.125	1	2	1	0	0	0	0																							UNKNOWN
882	3.03E-01	1.1371	148.97943	148.98291	1	1.1018	1.204	148.98064	1.18E+03	2.56E+03	5.15E+00	0.125	1	0	1	0	0	0	0																							UNKNOWN
883	1.19E-01	1.1371	319.88585	319.8956	1	1.1051	1.1959	319.89196	1.15E+03	2.66E+03	2.40E+00	0.125	1	0	1	0	0	0	0																							UNKNOWN
884	3.89E-01	1.1371	183.00282	183.00743		1.1132	1.204	183.00526	1.35E+03	3.80E+03	7.95E+00	0.125	1	0	1	0	0	0	0																							UNKNOWN
885	3.55E-01	1.1371	253.02812	253.03477	1	1.1132	1.2267	253.03105	1.22E+03	4.15E+03	7.24E+00	0.125	1	0	1	0	0	0	0																							UNKNOWN
886	6.91E-01	1.1371	460.84267	460.84656	1	1.1051	1.1732	460.84484	2.78E+03	5.22E+03	1.51E+01	0.125	1	4	1	0	0	0	0																							UNKNOWN
887	2.46E+00	1.1371	481.89387	481.90569	1	1.1051	1.23	481.89923	1.54E+03	9.69E+03	3.96E+01	0.125	1	0	1	0	0	0	0																							UNKNOWN
888	7.94E-01	1.1371	539.85104	539.85962	1	1.1047	1.2183	539.85791	1.12E+03	6.68E+03	1.56E+01	0.125	1	0	1	0	0	0	0																							UNKNOWN
889	1.18E+00	1.1371	499.03339	499.04299	1	1.1132	1.2051	499.03884	2.07E+03	8.96E+03	2.88E+01	0.375	3	0	0.756	4.74	0.00237	0.0043	0																							UNKNOWN
890	8.94E-01	1.1371	581.035	581.04856	1	1.1132	1.2164	581.04181	1.04E+03	6.90E+03	2.18E+01	0.375	3	0	0.843	2.69	0.00156	0.0043	0																							UNKNOWN
891	1.08E+00	1.1371	658.76211	658.77859	1	1.0966	1.1846	658.76775	1.26E+03	1.32E+04	3.37E+01	0.5	4	0	0.963	0.7	0.00046	0.0043	0																9.43E-01	1.1393	658.76211	658.77419	0.0282	1.0966	1.1761	DETECTED	658.76766	1.26E+03	1.26E+04	1.0002	0.9663	2.92E+01	-0.0027
892	2.92E-01	1.1371	754.72456	754.75118	1	1.1164	1.1846	754.73701	1.43E+03	3.22E+03	8.63E+00	0.125	1	0	1	0	0	0	0																							UNKNOWN
893	5.20E-01	1.1371	772.68406	772.69585	1	1.1051	1.1732	772.68587	1.01E+03	9.46E+03	1.92E+01	0.125	1	0	1	0	0	0	0																							UNKNOWN
894	3.18E-01	1.1371	798.71267	798.73884	1	1.1047	1.1732	798.72762	1.16E+03	6.54E+03	1.03E+01	0.25	2	0	0.846	2.06	0.00164	0	0																							UNKNOWN
895	6.43E-01	1.1371	681.80933	681.82062	1	1.1132	1.2154	681.81488	1.16E+03	5.29E+03	1.65E+01	0.125	1	0	1	0	0	0	0																							UNKNOWN
896	1.01E+00	1.1371	820.77188	820.78837	1	1.1029	1.1937	820.77687	1.30E+03	1.57E+04	3.10E+01	0.375	3	0	0.837	3.03	0.00249	0.0043	0																6.33E-01	1.1393	820.77531	820.78837	0.0236	1.1079	1.1874	DETECTED	820.77669	2.05E+03	1.57E+04	1.9302	1.1668	2.09E+01	-0.0027
897	2.01E+00	1.1371	718.03973	718.04743	1	1.1138	1.3077	718.04471	1.15E+03	8.14E+03	2.23E+01	0.25	2	0	0.929	0.91	0.00066	0.0085	0																							UNKNOWN
898	2.63E-01	1.1371	860.78038	860.79206	1	1.1161	1.1842	860.78488	1.04E+03	5.28E+03	7.64E+00	0.125	1	0	1	0	0	0	0																							UNKNOWN
899	4.54E-01	1.1371	865.01305	865.03488	1	1.1142	1.2164	865.02631	1.02E+03	5.16E+03	1.19E+01	0.25	2	0	0.991	0.11	0.00009	0.0043	0																3.72E-01	1.1393	865.02225	865.03203	0.0392	1.1193	1.2101	DETECTED	865.02627	1.05E+03	4.73E+03	3.0015	2.0007	7.29E+00	-0.0027
900	1.65E-01	1.1371	918.72471	918.75266	1	1.1164	1.1846	918.7371	1.00E+03	2.55E+03	4.52E+00	0.125	1	0	1	0	0	0	0																							UNKNOWN
901	2.29E-01	1.1371	936.67462	936.69407	1	1.1161	1.1842	936.69108	1.04E+03	5.84E+03	9.00E+00	0.125	1	0	1	0	0	0	0																							UNKNOWN
902	4.84E+01	1.1371	879.88461	879.90445	1	1.0223	1.6015	879.89383	1.09E+03	1.90E+05	4.89E+02	0.375	3	0	0.997	0.04	0.00004	0.0043	0																							UNKNOWN
903	3.13E-01	1.1371	836.73199	836.75118	1	1.1132	1.1927	836.7439	1.20E+03	2.97E+03	7.90E+00	0.125	1	0	1	0	0	0	0																							UNKNOWN
904	6.97E+00	1.1372	203.02857	203.03595	1	1.0688	1.5735	203.03299	1.04E+03	2.26E+04	4.22E+01	0.875	7	0	0.92	1.52	0.00031	0.0085	0																2.99E+00	1.1393	203.02959	203.03576	0.0784	1.0739	1.5735	DETECTED	203.03305	1.14E+03	1.61E+04	7.2051	3.3822	2.16E+01	-0.0027
905	1.54E+02	1.1374	1613.97545	1613.98271	1	0.6936	4.1966	1613.97923	1.56E+04	3.04E+04	5.98E+01	0.375	3	0	0.921	0.63	0.00102	0.2266	0																1.16E+02	1.14	1613.97654	1613.98271	2.9401	1.1079	4.1966	DETECTED	1613.97989	1.56E+04	2.89E+04	66.983	33.9915	4.74E+01	-0.0134
906	1.35E+00	1.1376	783.85638	783.87944	1	1.1132	1.2267	783.86843	1.71E+03	1.18E+04	2.76E+01	0.375	3	0	0.926	1.17	0.00092	0.0057	0																							UNKNOWN
907	1.55E+00	1.1377	367.03408	367.04469	1	1.1029	1.3527	367.0384	1.06E+03	9.35E+03	1.38E+01	0.5	4	1	0.827	2.82	0.00104	0.0043	0																8.32E-01	1.1393	367.03408	367.03971	0.0335	1.1193	1.335	DETECTED	367.03811	1.70E+03	7.35E+03	8.5044	4.7522	9.85E+00	-0.0027
908	1.69E+00	1.1377	703.85194	703.87387	1	1.1079	1.2215	703.86479	1.64E+03	1.34E+04	4.30E+01	0.625	5	0	0.883	2.81	0.00198	0.0085	0																1.51E+00	1.1393	703.85503	703.86652	0.0466	1.1079	1.2215	DETECTED	703.86344	1.64E+03	1.22E+04	2.926	1.6668	2.99E+01	-0.0027
909	8.55E-01	1.1377	982.77303	982.80003	1	1.1138	1.2164	982.78511	1.10E+03	1.04E+04	2.35E+01	0.625	5	0	0.852	3.06	0.00301	0.0078	0																6.05E-01	1.1393	982.77303	982.80003	0.0331	1.1193	1.1988	DETECTED	982.78403	3.11E+03	9.60E+03	2.5015	1.7507	1.56E+01	-0.0027
910	5.70E+01	1.1378	194.98563	194.99415	1	1.0223	1.6757	194.98907	1.04E+03	5.56E+05	1.10E+03	1	8	0	0.963	0.92	0.00018	0	0																3.06E+01	1.1378	194.98563	194.99085	0.0274	1.0285	1.6757	DETECTED	194.98909	1.08E+03	3.09E+05	0.9004	2.4374	4.07E+02	-0.0042
911	7.32E+00	1.1378	232.88696	232.89339	1	1.0739	1.2619	232.89036	1.04E+03	4.81E+04	1.17E+02	1	8	0	0.915	1.7	0.0004	0	0																4.31E+00	1.1378	232.89002	232.8914	0.0618	1.0739	1.2442	DETECTED	232.89049	2.34E+03	4.73E+04	1.6938	1.2718	6.13E+01	-0.0042
912	6.91E+00	1.1378	234.88253	234.8899	1	1.0793	1.2619	234.88682	1.05E+03	4.81E+04	1.13E+02	1	8	0	0.873	3.92	0.00092	0	0																4.11E+00	1.1378	234.88336	234.88822	0.343	1.0852	1.2442	DETECTED	234.88624	1.76E+03	4.81E+04	1.589	1.2671	6.05E+01	-0.0042
913	3.66E+00	1.1378	291.00393	291.01207	1	1.0905	1.6047	291.0078	1.01E+03	1.75E+04	2.30E+01	1	8	1	0.927	2.43	0.00071	0	0																2.91E+00	1.1378	291.00556	291.0092	0.0815	1.0966	1.5849	DETECTED	291.00767	1.74E+03	1.75E+04	12.7874	4.8982	1.73E+01	-0.0042
914	8.58E+00	1.1378	314.88946	314.89997	1	1.0596	1.3289	314.89332	1.01E+03	1.60E+05	1.48E+02	1	8	0	0.965	1.03	0.00032	0	0																8.21E+00	1.1378	314.89161	314.89406	0.0571	1.0625	1.2669	DETECTED	314.89318	1.51E+03	1.43E+05	1.7278	1.3308	1.25E+02	-0.0042
915	8.30E+00	1.1378	316.88848	316.89671	1	1.0596	1.335	316.89046	1.01E+03	1.52E+05	1.39E+02	1	8	0	0.963	0.8	0.00025	0	0																8.14E+00	1.1378	316.88956	316.89663	0.0586	1.0625	1.335	DETECTED	316.89037	1.63E+03	1.42E+05	1.7354	1.3424	1.20E+02	-0.0042
916	2.77E+00	1.1378	318.88305	318.89365	1	1.0739	1.2556	318.88726	1.01E+03	5.11E+04	4.44E+01	1	8	0	0.927	1.62	0.00052	0	0																2.77E+00	1.1378	318.88638	318.89145	0.0584	1.0739	1.2556	DETECTED	318.88708	1.07E+03	5.11E+04	1.7505	1.3349	4.25E+01	-0.0042
917	7.53E+00	1.1378	358.99298	358.99733	1	1.0593	1.2637	358.99545	1.15E+03	1.75E+05	2.43E+02	1	8	0	0.96	0.7	0.00025	0	0																4.52E+00	1.1378	358.99396	358.99621	0.0194	1.0852	1.2101	DETECTED	358.99555	2.48E+03	1.09E+05	3.1953	2.0072	1.37E+02	-0.0042
918	6.23E+00	1.1378	373.00404	373.0158	1	1.0905	1.6416	373.01064	1.01E+03	2.55E+04	4.22E+01	1	8	0	0.916	1.88	0.0007	0	0																5.83E+00	1.1378	373.00526	373.01499	0.0628	1.0966	1.6416	DETECTED	373.01052	1.03E+03	2.55E+04	19.5338	7.5931	3.58E+01	-0.0042
919	1.43E+01	1.1378	396.8946	396.90403	1	1.071	1.2556	396.89653	1.25E+03	1.14E+05	2.49E+02	1	8	0	0.971	0.61	0.00024	0	0																1.20E+01	1.1378	396.8946	396.90403	0.0551	1.0739	1.2556	DETECTED	396.89655	1.25E+03	1.10E+05	2.1296	1.4836	1.92E+02	-0.0042
920	1.67E+01	1.1378	398.89161	398.90145	1	1.0706	1.5022	398.89434	1.03E+03	1.11E+05	2.44E+02	1	8	0	0.817	3.95	0.00158	0	0																1.53E+01	1.1378	398.89261	398.90103	0.0637	1.0739	1.4827	DETECTED	398.89441	1.68E+03	1.11E+05	2.2563	3.1532	1.98E+02	-0.0042
921	5.04E+00	1.1378	400.88795	400.89779	1	1.0852	1.2783	400.89024	1.08E+03	3.87E+04	8.66E+01	1	8	0	0.921	2.06	0.00083	0	0																4.44E+00	1.1378	400.88795	400.89708	0.0576	1.0852	1.2783	DETECTED	400.88986	1.26E+03	3.87E+04	2.0163	1.4831	7.06E+01	-0.0042
922	2.14E+00	1.1378	531.03776	531.05308	1	1.1134	1.3868	531.04312	1.00E+03	8.52E+03	2.23E+01	0.375	3	0	0.921	1.55	0.00082	0.0043	0																1.07E+00	1.1393	531.03995	531.04818	0.134	1.1193	1.301	DETECTED	531.04311	1.08E+03	5.60E+03	6.8445	4.0018	1.27E+01	-0.0027
923	6.95E+00	1.1378	536.85565	536.868	1	1.0852	1.2215	536.85873	1.15E+03	6.02E+04	1.81E+02	1	8	0	0.948	1.35	0.00072	0	0																6.05E+00	1.1378	536.85734	536.868	0.0367	1.0852	1.2215	DETECTED	536.85846	1.15E+03	5.57E+04	2.1576	1.4911	1.26E+02	-0.0042
924	5.39E+00	1.1378	540.84709	540.86203	1	1.0915	1.4086	540.8526	1.01E+03	3.90E+04	1.07E+02	1	8	0	0.885	2.89	0.00157	0	0																4.45E+00	1.1378	540.85092	540.86183	0.0419	1.0966	1.2669	DETECTED	540.85222	1.37E+03	3.66E+04	2.0939	1.9216	8.27E+01	-0.0042
925	5.24E+00	1.1378	596.81236	596.8248	1	1.0915	1.2328	596.81437	2.04E+03	4.99E+04	1.51E+02	1	8	0	0.952	1.12	0.00067	0	0																5.04E+00	1.1378	596.81294	596.823	0.0319	1.0966	1.2328	DETECTED	596.81425	2.10E+03	4.38E+04	1.967	1.6105	1.12E+02	-0.0042
926	6.47E+00	1.1378	618.85909	618.87099	1	1.0934	1.2164	618.86201	1.63E+03	5.70E+04	1.67E+02	1	8	0	0.914	2.19	0.00135	0	0																6.03E+00	1.1378	618.85982	618.8669	0.0369	1.0966	1.2101	DETECTED	618.86173	2.64E+03	5.70E+04	2.2178	1.5085	1.33E+02	-0.0042
927	1.20E+01	1.1378	620.84771	620.87045	1	1.0915	1.5912	620.85999	1.02E+03	7.67E+04	2.05E+02	1	8	0	0.842	2.87	0.00178	0	0																9.19E+00	1.1378	620.85741	620.86977	0.0391	1.0966	1.2669	DETECTED	620.85903	3.35E+03	7.56E+04	2.6063	1.8662	1.77E+02	-0.0042
928	5.02E+00	1.1378	622.85076	622.86771	1	1.0915	1.4099	622.85633	1.06E+03	3.92E+04	1.08E+02	1	8	0	0.866	3.09	0.00192	0	0																4.25E+00	1.1378	622.85076	622.86592	0.038	1.0966	1.2442	DETECTED	622.85528	1.52E+03	3.48E+04	2.5112	2.1934	8.11E+01	-0.0042
929	3.05E+00	1.1378	676.81222	676.83316	1	1.0934	1.1988	676.8208	1.01E+03	3.39E+04	1.00E+02	1	8	0	0.906	2.67	0.00181	0	0																2.70E+00	1.1378	676.81222	676.83247	0.0358	1.0966	1.1988	DETECTED	676.82084	1.01E+03	2.93E+04	1.8128	1.3495	6.67E+01	-0.0042
930	5.41E+00	1.1378	678.81037	678.82977	1	1.0934	1.2282	678.81765	1.01E+03	5.53E+04	1.57E+02	1	8	0	0.925	2.04	0.00139	0	0																4.80E+00	1.1378	678.813	678.82038	0.0349	1.0966	1.2215	DETECTED	678.8172	1.85E+03	5.01E+04	2.2032	1.5859	1.14E+02	-0.0042
931	3.86E+00	1.1378	680.81121	680.82738	1	1.0937	1.2527	680.81491	1.03E+03	3.53E+04	1.09E+02	1	8	0	0.972	0.74	0.0005	0	0																3.44E+00	1.1378	680.81286	680.82223	0.0335	1.0966	1.2328	DETECTED	680.81458	1.05E+03	3.47E+04	2.269	1.7984	7.92E+01	-0.0042
932	3.08E+00	1.1378	687.00154	687.01935	1	1.1132	1.2073	687.00835	1.20E+03	5.37E+04	1.26E+02	1	8	0	0.877	2.62	0.0018	0	0																2.16E+00	1.1378	687.00683	687.01481	0.016	1.1193	1.1874	DETECTED	687.00848	8.70E+03	4.12E+04	2.0015	1.5007	9.47E+01	-0.0042
933	2.35E+00	1.1378	736.77031	736.78842	1	1.0937	1.2069	736.77597	1.15E+03	2.97E+04	8.87E+01	1	8	0	0.939	1.42	0.00104	0	0																2.26E+00	1.1378	736.77455	736.78228	0.0344	1.0966	1.1988	DETECTED	736.77597	1.15E+03	2.91E+04	1.6932	1.3497	6.57E+01	-0.0042
934	2.01E+00	1.1378	738.76823	738.78723	1	1.0966	1.2164	738.77328	1.24E+03	2.66E+04	6.54E+01	1	8	0	0.848	3.19	0.00236	0	0																1.87E+00	1.1378	738.77199	738.78065	0.0324	1.0966	1.1988	DETECTED	738.77403	1.57E+03	2.08E+04	2.5517	1.301	4.70E+01	-0.0042
935	2.65E+00	1.1378	758.81631	758.83712	1	1.1018	1.1937	758.82378	1.06E+03	2.53E+04	8.20E+01	1	8	0	0.817	4.86	0.00369	0	0																1.96E+00	1.1378	758.81631	758.83372	0.0328	1.1079	1.1874	DETECTED	758.82362	3.18E+03	2.38E+04	1.9157	1.1668	5.42E+01	-0.0042
936	4.74E+00	1.1378	760.81532	760.83456	1	1.1018	1.2396	760.82109	1.23E+03	4.42E+04	1.31E+02	1	8	0	0.89	3.19	0.00243	0	0																4.12E+00	1.1378	760.81847	760.83239	0.0316	1.1079	1.2215	DETECTED	760.82088	5.03E+03	4.42E+04	2.9085	1.6668	9.71E+01	-0.0042
937	3.28E+00	1.1378	762.81047	762.83122	1	1.1018	1.2328	762.81906	1.13E+03	2.95E+04	8.98E+01	1	8	0	0.901	1.92	0.00147	0	0																2.48E+00	1.1378	762.81622	762.83122	0.2162	1.1079	1.2328	DETECTED	762.81864	2.19E+03	2.95E+04	3.0186	2.4126	6.27E+01	-0.0042
938	3.59E-01	1.1378	935.84514	935.86005	1	1.1142	1.2183	935.85015	1.04E+03	4.54E+03	8.51E+00	0.25	2	0	0.88	1.59	0.00148	0.0057	0																							UNKNOWN
939	1.06E+00	1.1382	734.7722	734.78435	1	1.1051	1.1761	734.77869	1.78E+03	1.52E+04	3.74E+01	0.25	2	0	0.89	1.46	0.00107	0.0021	0																1.01E+00	1.1393	734.77387	734.78405	0.0264	1.1079	1.1761	DETECTED	734.77922	3.58E+03	1.50E+04	1	1	3.39E+01	-0.0027
940	3.74E-01	1.1382	958.72603	958.75112	1	1.1164	1.1988	958.73856	1.51E+03	7.10E+03	1.14E+01	0.25	2	0	0.934	0.87	0.00083	0.0021	0																3.74E-01	1.1393	958.72603	958.75112	0.0233	1.1193	1.1988	DETECTED	958.73898	1.62E+03	7.10E+03	2.5015	1.7507	1.14E+01	-0.0027
941	9.29E-01	1.1383	1084.53652	1084.57271	1	1.1142	1.2669	1084.55301	1.29E+03	1.05E+04	1.71E+01	0.375	3	0	0.881	2.11	0.00229	0.0057	0																9.29E-01	1.1393	1084.53652	1084.57271	0.0396	1.1193	1.2669	DETECTED	1084.55173	1.34E+03	9.42E+03	10.4942	3.2515	1.55E+01	-0.0027
942	4.64E-01	1.1384	771.83773	771.85757	1	1.1132	1.2073	771.84492	1.01E+03	4.99E+03	1.39E+01	0.5	4	0	0.767	3.97	0.00306	0.0057	0																							UNKNOWN
943	4.58E-01	1.1384	1318.02812	1318.06047	1	1.0934	1.2186	1318.04019	1.13E+03	3.36E+03	7.46E+00	0.5	4	0	0.891	2.39	0.00315	0.0078	0																							UNKNOWN
944	1.07E+00	1.1389	484.88728	484.897	1	1.1029	1.1941	484.89235	1.03E+03	4.41E+03	2.08E+01	0.25	2	0	0.919	1.03	0.0005	0.0135	0																							UNKNOWN
945	9.51E-01	1.1389	696.77161	696.79127	1	1.1132	1.2381	696.7861	1.02E+03	5.15E+03	1.46E+01	0.25	2	0	0.886	1.51	0.00105	0.0035	0																							UNKNOWN
946	1.73E-01	1.1393	104.95457	104.95772		1.1134	1.1815	104.95553	1.11E+03	2.93E+03	5.37E+00	0.125	1	0	1	0	0	0	0																							UNKNOWN
947	2.36E-01	1.1393	161.99435	162.0001		1.1193	1.2101	161.99552	1.16E+03	4.00E+03	5.22E+00	0.125	1	0	1	0	0	0	0																2.36E-01	1.1393	161.99435	162.0001	0.0603	1.1193	1.2101	DETECTED	161.99552	1.16E+03	4.00E+03	3.0015	2.0007	5.22E+00	-0.0027
948	9.37E+00	1.1393	126.99943	127.0038	1	1.0512	1.7552	127.0014	1.02E+03	2.34E+04	4.93E+01	1	8	0	0.973	0.69	0.00009	0	0																7.18E+00	1.1393	127.00021	127.0038	0.1545	1.0512	1.7552	DETECTED	127.00139	1.15E+03	2.22E+04	9.0536	1.5411	2.94E+01	-0.0027
949	7.02E-01	1.1393	186.03593	186.04206	1	1.1193	1.301	186.03874	1.01E+03	6.64E+03	8.68E+00	0.125	1	0	1	0	0	0	0																7.02E-01	1.1393	186.03593	186.04206	0.0579	1.1193	1.301	DETECTED	186.03874	1.01E+03	6.64E+03	5.1561	4.0018	8.68E+00	-0.0027
950	1.32E-01	1.1393	324.92237	324.92466		1.102	1.1815	324.9235	1.14E+03	2.90E+03	2.75E+00	0.125	1	3	1	0	0	0	0																							UNKNOWN
951	5.66E-01	1.1393	501.23999	501.24824		1.1193	1.2442	501.24313	1.49E+03	2.48E+03	6.61E+00	0.125	1	0	1	0	0	0	0																5.66E-01	1.1393	501.23999	501.24824	0.1193	1.1193	1.2442	DETECTED	501.24313	1.49E+03	2.48E+03	4.5022	2.7511	6.61E+00	-0.0027
952	2.53E-01	1.1393	514.04942	514.05552		1.1193	1.1988	514.05253	1.09E+03	1.99E+03	4.76E+00	0.125	1	0	1	0	0	0	0																2.53E-01	1.1393	514.04942	514.05552	0.0656	1.1193	1.1988	DETECTED	514.05253	1.09E+03	1.99E+03	2.5015	1.7507	4.76E+00	-0.0027
953	3.65E-01	1.1393	663.04038	663.04858	1	1.1134	1.1815	663.04451	1.16E+03	4.64E+03	1.28E+01	0.125	1	0	1	0	0	0	0																							UNKNOWN
954	4.42E-01	1.1393	731.83319	731.84251	1	1.1193	1.1874	731.84069	1.79E+03	5.81E+03	1.32E+01	0.125	1	0	1	0	0	0	0																4.42E-01	1.1393	731.83319	731.84251	0.0293	1.1193	1.1874	DETECTED	731.84069	1.79E+03	5.81E+03	2.0015	1.5007	1.32E+01	-0.0027
955	4.43E-01	1.1393	737.7718	737.77747	1	1.1193	1.1874	737.77501	1.25E+03	6.97E+03	1.58E+01	0.125	1	0	1	0	0	0	0																4.43E-01	1.1393	737.7718	737.77747	0.026	1.1193	1.1874	DETECTED	737.77501	1.25E+03	6.97E+03	3.678	1.5007	1.58E+01	-0.0027
956	7.71E-01	1.1393	778.77779	778.79484	1	1.1134	1.2042	778.78498	2.50E+03	6.22E+03	1.69E+01	0.125	1	0	1	0	0	0	0																							UNKNOWN
957	3.47E+00	1.1393	799.03327	799.04805	1	1.1193	1.3464	799.04424	2.51E+03	2.05E+04	2.99E+01	0.125	1	1	1	0	0	0	0																3.47E+00	1.1393	799.03327	799.04805	0.0715	1.1193	1.3464	DETECTED	799.04424	2.51E+03	2.05E+04	17.5665	5.0022	2.99E+01	-0.0027
958	1.03E+00	1.1393	778.7711	778.80268	1	1.1138	1.2278	778.78932	1.26E+03	5.35E+03	1.38E+01	0.375	3	0	0.933	1.05	0.00082	0.0128	0																5.64E-01	1.1393	778.7711	778.79537	0.0749	1.1193	1.2215	DETECTED	778.789	1.73E+03	5.05E+03	3.5022	2.2511	8.85E+00	-0.0027
959	5.68E-01	1.1393	851.00919	851.02797	1	1.1193	1.2215	851.01477	1.42E+03	9.56E+03	1.47E+01	0.125	1	0	1	0	0	0	0																5.68E-01	1.1393	851.00919	851.02797	0.0197	1.1193	1.2215	DETECTED	851.01477	1.42E+03	9.56E+03	6.6286	2.2511	1.47E+01	-0.0027
960	3.88E-01	1.1393	933.00835	933.03457	1	1.1193	1.2101	933.01432	1.06E+03	5.69E+03	9.09E+00	0.125	1	0	1	0	0	0	0																3.88E-01	1.1393	933.00835	933.03457	0.0434	1.1193	1.2101	DETECTED	933.01432	1.06E+03	5.69E+03	5.431	2.0007	9.09E+00	-0.0027
961	1.41E-01	1.1393	996.30465	996.32755	1	1.0966	1.1647	996.31367	1.03E+03	2.28E+03	3.70E+00	0.125	1	0	1	0	0	0	0																1.41E-01	1.1393	996.30465	996.32755	0.0438	1.0966	1.1647	DETECTED	996.31367	1.03E+03	2.28E+03	0.5002	0.7501	3.70E+00	-0.0027
962	8.96E-01	1.1393	1002.53316	1002.56068		1.1193	1.2215	1002.55084	1.60E+03	1.24E+04	2.02E+01	0.125	1	0	1	0	0	0	0																8.96E-01	1.1393	1002.53316	1002.56068	0.0486	1.1193	1.2215	DETECTED	1002.55084	1.60E+03	1.24E+04	6.7758	2.2511	2.02E+01	-0.0027
963	3.91E-01	1.1393	1005.83208	1005.84861	1	1.1134	1.1815	1005.83507	1.03E+03	4.89E+03	1.17E+01	0.125	1	0	1	0	0	0	0																							UNKNOWN
964	2.35E-01	1.1393	1204.74181	1204.76129	1	1.1193	1.1874	1204.74645	1.44E+03	3.84E+03	6.31E+00	0.125	1	0	1	0	0	0	0																2.35E-01	1.1393	1204.74181	1204.76129	0.0329	1.1193	1.1874	DETECTED	1204.74645	1.44E+03	3.84E+03	2.0015	1.5007	6.31E+00	-0.0027
965	5.03E-01	1.1393	1146.77773	1146.80504	1	1.1142	1.2101	1146.79236	1.19E+03	6.48E+03	1.15E+01	0.375	3	0	0.846	2.91	0.00334	0.0135	0																5.03E-01	1.14	1146.77773	1146.80504	0.0505	1.1193	1.2101	DETECTED	1146.79062	1.78E+03	6.48E+03	1.6663	1.3332	1.07E+01	-0.0134
966	4.14E-01	1.1395	965.81794	965.84127	1	1.1029	1.2073	965.82968	1.02E+03	5.45E+03	1.08E+01	0.375	3	0	0.801	3.88	0.00375	0.0135	0																							UNKNOWN
967	8.14E-01	1.1397	884.82027	884.84876	1	1.1147	1.2183	884.83885	1.21E+03	6.72E+03	1.63E+01	0.375	3	0	0.688	4.88	0.00432	0.0142	0																							UNKNOWN
968	2.95E+00	1.1398	449.03548	449.0456	1	1.1132	1.4208	449.04105	1.00E+03	1.04E+04	2.70E+01	0.5	4	0	0.9	1.83	0.00082	0.0106	0																1.18E+00	1.1393	449.03688	449.04343	0.0991	1.1193	1.3123	DETECTED	449.04114	1.22E+03	5.58E+03	7.5037	4.2518	1.26E+01	-0.0027
969	7.90E-01	1.1398	755.87125	755.89023	1	1.1142	1.2069	755.88311	1.02E+03	9.55E+03	2.50E+01	0.5	4	1	0.758	4.7	0.00355	0.0135	0																							UNKNOWN
970	5.90E-01	1.1399	102.95489	102.95934	1	1.0852	1.2396	102.95713	1.12E+03	6.04E+03	9.18E+00	1	8	0	0.704	5.86	0.0006	0.0326	0																5.90E-01	1.14	102.95489	102.9581	0.0862	1.0852	1.2328	DETECTED	102.95718	1.34E+03	6.04E+03	1.1666	1.0833	8.07E+00	-0.0134
971	4.12E-01	1.14	672.87552	672.89013	1	1.1193	1.2073	672.88034	1.01E+03	4.05E+03	1.02E+01	0.25	2	0	0.959	0.54	0.00036	0.0014	0																3.52E-01	1.1393	672.87552	672.89013	0.0537	1.1193	1.1988	DETECTED	672.88016	1.01E+03	3.38E+03	2.5015	1.7507	7.71E+00	-0.0027
972	4.89E-01	1.14	756.87028	756.88749	1	1.1193	1.1874	756.87948	1.23E+03	5.97E+03	1.41E+01	0.125	1	0	1	0	0	0	0																4.89E-01	1.14	756.87028	756.88749	0.0716	1.1193	1.1874	DETECTED	756.87948	1.23E+03	5.97E+03	1	1	1.41E+01	-0.0134
973	9.86E-01	1.14	840.82246	840.83918	1	1.1079	1.1988	840.82776	1.36E+03	1.46E+04	2.46E+01	0.25	2	0	0.898	1.35	0.00113	0.0014	0																9.86E-01	1.1393	840.82348	840.83918	0.0406	1.1079	1.1988	DETECTED	840.82832	1.36E+03	1.45E+04	2.5205	1.6863	2.24E+01	-0.0027
974	2.09E-01	1.14	780.41423	780.43416	1	1.1307	1.1988	780.42703	1.45E+03	3.16E+03	5.46E+00	0.125	1	0	1	0	0	0	0																2.09E-01	1.14	780.41423	780.43416	0.0428	1.1307	1.1988	DETECTED	780.42703	1.45E+03	3.16E+03	1.9993	1.4996	5.46E+00	-0.0134
975	3.24E+00	1.14	881.03252	881.05387	1	1.1132	1.4198	881.04787	1.14E+03	1.28E+04	3.24E+01	0.375	3	0	0.985	0.23	0.0002	0.0106	0																							UNKNOWN
976	1.68E-01	1.14	809.39147	809.4195	1	1.1307	1.1988	809.40378	1.67E+03	4.35E+03	4.94E+00	0.125	1	0	1	0	0	0	0																1.68E-01	1.14	809.39147	809.4195	0.0297	1.1307	1.1988	DETECTED	809.40378	1.67E+03	4.35E+03	1.9993	1.4996	4.94E+00	-0.0134
977	2.02E-01	1.14	825.34775	825.37187	1	1.1307	1.2101	825.36269	1.21E+03	3.10E+03	4.61E+00	0.125	1	0	1	0	0	0	0																2.02E-01	1.14	825.34775	825.37187	0.0517	1.1307	1.2101	DETECTED	825.36269	1.21E+03	3.10E+03	2.4989	1.7495	4.61E+00	-0.0134
978	5.25E-01	1.14	836.88376	836.88751	1	1.1307	1.1988	836.88611	4.39E+03	9.55E+03	1.49E+01	0.125	1	4	1	0	0	0	0																5.25E-01	1.14	836.88376	836.88751	0.0335	1.1307	1.1988	DETECTED	836.88611	4.39E+03	9.55E+03	1.9993	1.4996	1.49E+01	-0.0134
979	2.26E-01	1.14	838.37751	838.39689	1	1.1307	1.2101	838.38758	1.10E+03	3.47E+03	5.39E+00	0.125	1	0	1	0	0	0	0																2.26E-01	1.14	838.37751	838.39689	0.0555	1.1307	1.2101	DETECTED	838.38758	1.10E+03	3.47E+03	2.4989	1.7495	5.39E+00	-0.0134
980	8.18E-01	1.14	922.82526	922.84474	1	1.1134	1.2215	922.83135	1.30E+03	1.11E+04	2.34E+01	0.5	4	0	0.867	2.19	0.00202	0.0014	0																8.15E-01	1.1393	922.82723	922.84455	0.0433	1.1193	1.2215	DETECTED	922.83196	2.38E+03	9.42E+03	3.5022	2.2511	1.50E+01	-0.0027
981	1.92E-01	1.14	866.36173	866.37402	1	1.1193	1.1988	866.36642	1.02E+03	2.83E+03	4.36E+00	0.125	1	0	1	0	0	0	0																1.92E-01	1.14	866.36173	866.37402	0.0391	1.1193	1.1988	DETECTED	866.36642	1.02E+03	2.83E+03	1.3332	1.1666	4.36E+00	-0.0134
982	4.22E-01	1.14	869.87029	869.89463		1.1307	1.2101	869.88428	2.05E+03	5.38E+03	8.33E+00	0.125	1	0	1	0	0	0	0																4.22E-01	1.14	869.87029	869.89463	0.0517	1.1307	1.2101	DETECTED	869.88428	2.05E+03	5.38E+03	2.4989	1.7495	8.33E+00	-0.0134
983	9.18E-01	1.14	926.81347	926.84167	1	1.1134	1.2101	926.82512	2.18E+03	1.23E+04	2.67E+01	0.375	3	0	0.798	3.42	0.00317	0.0014	0																8.49E-01	1.14	926.81548	926.82844	0.0434	1.1193	1.2101	DETECTED	926.82382	3.29E+03	1.18E+04	1.6663	1.3332	1.88E+01	-0.0134
984	2.66E-01	1.14	890.40352	890.41355	1	1.1307	1.1988	890.40919	1.67E+03	4.92E+03	7.70E+00	0.125	1	3	1	0	0	0	0																2.66E-01	1.14	890.40352	890.41355	0.0652	1.1307	1.1988	DETECTED	890.40919	1.67E+03	4.92E+03	1.9993	1.4996	7.70E+00	-0.0134
985	5.87E-01	1.14	918.88318	918.89273	1	1.1307	1.2215	918.88889	2.40E+03	8.77E+03	1.39E+01	0.125	1	6	1	0	0	0	0																5.87E-01	1.14	918.88318	918.89273	0.0382	1.1307	1.2215	DETECTED	918.88889	2.40E+03	8.77E+03	2.9993	1.9996	1.39E+01	-0.0134
986	3.76E-01	1.14	951.86417	951.89201	1	1.1307	1.2101	951.87898	2.21E+03	4.91E+03	7.89E+00	0.125	1	0	1	0	0	0	0																3.76E-01	1.14	951.86417	951.89201	0.0542	1.1307	1.2101	DETECTED	951.87898	2.21E+03	4.91E+03	2.4989	1.7495	7.89E+00	-0.0134
987	6.52E-01	1.14	966.81761	966.84855	1	1.0852	1.2215	966.83201	1.17E+03	5.66E+03	9.15E+00	0.125	1	0	1	0	0	0	0																6.52E-01	1.14	966.81761	966.84855	0.074	1.0852	1.2215	DETECTED	966.83201	1.17E+03	5.66E+03	1	1	9.15E+00	-0.0134
988	2.94E-01	1.14	999.89474	999.91263	1	1.1307	1.2101	999.90113	1.59E+03	3.70E+03	6.01E+00	0.125	1	0	1	0	0	0	0																2.94E-01	1.14	999.89474	999.91263	0.0454	1.1307	1.2101	DETECTED	999.90113	1.59E+03	3.70E+03	2.4989	1.7495	6.01E+00	-0.0134
989	4.81E-01	1.14	1048.83413	1048.85447	1	1.1307	1.2215	1048.8436	2.34E+03	5.68E+03	9.29E+00	0.125	1	0	1	0	0	0	0																4.81E-01	1.14	1048.83413	1048.85447	0.0793	1.1307	1.2215	DETECTED	1048.8436	2.34E+03	5.68E+03	2.9993	1.9996	9.29E+00	-0.0134
990	4.19E-01	1.14	1065.92254	1065.94156	1	1.1307	1.1988	1065.93214	1.80E+03	6.57E+03	1.08E+01	0.125	1	0	1	0	0	0	0																4.19E-01	1.14	1065.92254	1065.94156	0.0412	1.1307	1.1988	DETECTED	1065.93214	1.80E+03	6.57E+03	1.9993	1.4996	1.08E+01	-0.0134
991	4.47E-01	1.14	1066.77199	1066.79777	1	1.1193	1.1988	1066.78651	1.53E+03	6.75E+03	1.11E+01	0.125	1	0	1	0	0	0	0																4.47E-01	1.14	1066.77199	1066.79777	0.0655	1.1193	1.1988	DETECTED	1066.78651	1.53E+03	6.75E+03	1.3332	1.1666	1.11E+01	-0.0134
992	2.32E-01	1.14	1071.36128	1071.3754	1	1.1307	1.2215	1071.36843	1.04E+03	3.00E+03	4.92E+00	0.125	1	0	1	0	0	0	0																2.32E-01	1.14	1071.36128	1071.3754	0.0522	1.1307	1.2215	DETECTED	1071.36843	1.04E+03	3.00E+03	2.9993	1.9996	4.92E+00	-0.0134
993	4.95E-01	1.14	1071.85722	1071.88461	1	1.1307	1.2215	1071.87659	2.13E+03	6.35E+03	1.04E+01	0.125	1	3	1	0	0	0	0																4.95E-01	1.14	1071.85722	1071.88461	0.0345	1.1307	1.2215	DETECTED	1071.87659	2.13E+03	6.35E+03	2.9993	1.9996	1.04E+01	-0.0134
994	4.67E-01	1.14	1082.87234	1082.89379	1	1.1307	1.2215	1082.88495	1.94E+03	6.30E+03	1.03E+01	0.125	1	0	1	0	0	0	0																4.67E-01	1.14	1082.87234	1082.89379	0.0813	1.1307	1.2215	DETECTED	1082.88495	1.94E+03	6.30E+03	2.9993	1.9996	1.03E+01	-0.0134
995	2.47E-01	1.14	1125.38015	1125.39924	1	1.1307	1.2101	1125.38951	1.35E+03	3.62E+03	5.96E+00	0.125	1	0	1	0	0	0	0																2.47E-01	1.14	1125.38015	1125.39924	0.0518	1.1307	1.2101	DETECTED	1125.38951	1.35E+03	3.62E+03	2.4989	1.7495	5.96E+00	-0.0134
996	2.40E-01	1.14	1136.41467	1136.43453	1	1.1193	1.1988	1136.42152	1.03E+03	3.43E+03	5.65E+00	0.125	1	0	1	0	0	0	0																2.40E-01	1.14	1136.41467	1136.43453	0.0402	1.1193	1.1988	DETECTED	1136.42152	1.03E+03	3.43E+03	1.3332	1.1666	5.65E+00	-0.0134
997	3.07E-01	1.14	1177.89422	1177.91595	1	1.1307	1.1988	1177.9059	1.30E+03	4.89E+03	8.05E+00	0.125	1	0	1	0	0	0	0																3.07E-01	1.14	1177.89422	1177.91595	0.0419	1.1307	1.1988	DETECTED	1177.9059	1.30E+03	4.89E+03	1.9993	1.4996	8.05E+00	-0.0134
998	3.06E-01	1.14	1181.82755	1181.84682	1	1.1307	1.2215	1181.84089	1.48E+03	3.89E+03	6.40E+00	0.125	1	0	1	0	0	0	0																3.06E-01	1.14	1181.82755	1181.84682	0.0426	1.1307	1.2215	DETECTED	1181.84089	1.48E+03	3.89E+03	2.9993	1.9996	6.40E+00	-0.0134
999	1.85E-01	1.14	1196.523	1196.54224		1.1307	1.1988	1196.53429	1.49E+03	2.71E+03	4.45E+00	0.125	1	0	1	0	0	0	0																1.85E-01	1.14	1196.523	1196.54224	0.0516	1.1307	1.1988	DETECTED	1196.53429	1.49E+03	2.71E+03	1.9993	1.4996	4.45E+00	-0.0134
1000	2.75E-01	1.14	1211.81522	1211.84179	1	1.1307	1.2101	1211.82869	1.43E+03	3.57E+03	5.88E+00	0.125	1	2	1	0	0	0	0																2.75E-01	1.14	1211.81522	1211.84179	0.0492	1.1307	1.2101	DETECTED	1211.82869	1.43E+03	3.57E+03	2.4989	1.7495	5.88E+00	-0.0134
1001	2.89E-01	1.14	1223.8215	1223.85901		1.1307	1.2215	1223.84353	1.26E+03	3.42E+03	5.63E+00	0.125	1	0	1	0	0	0	0																2.89E-01	1.14	1223.8215	1223.85901	0.0581	1.1307	1.2215	DETECTED	1223.84353	1.26E+03	3.42E+03	2.9993	1.9996	5.63E+00	-0.0134
1002	3.30E-01	1.14	1224.8388	1224.85636	1	1.1307	1.2101	1224.84941	1.79E+03	4.67E+03	7.69E+00	0.125	1	0	1	0	0	0	0																3.30E-01	1.14	1224.8388	1224.85636	0.0413	1.1307	1.2101	DETECTED	1224.84941	1.79E+03	4.67E+03	2.4989	1.7495	7.69E+00	-0.0134
1003	3.20E-01	1.14	1250.82629	1250.84571	1	1.1307	1.2101	1250.83369	1.98E+03	3.85E+03	6.34E+00	0.125	1	1	1	0	0	0	0																3.20E-01	1.14	1250.82629	1250.84571	0.0642	1.1307	1.2101	DETECTED	1250.83369	1.98E+03	3.85E+03	2.4989	1.7495	6.34E+00	-0.0134
1004	2.67E-01	1.14	1255.82094	1255.85797	1	1.1307	1.2101	1255.84441	1.42E+03	3.31E+03	5.45E+00	0.125	1	0	1	0	0	0	0																2.67E-01	1.14	1255.82094	1255.85797	0.0536	1.1307	1.2101	DETECTED	1255.84441	1.42E+03	3.31E+03	2.4989	1.7495	5.45E+00	-0.0134
1005	3.11E-01	1.14	1277.02905	1277.03424	1	1.1307	1.2215	1277.03238	1.38E+03	4.19E+03	6.90E+00	0.125	1	0	1	0	0	0	0																3.11E-01	1.14	1277.02905	1277.03424	0.0422	1.1307	1.2215	DETECTED	1277.03238	1.38E+03	4.19E+03	2.9993	1.9996	6.90E+00	-0.0134
1006	3.05E-01	1.14	1289.38485	1289.40752	1	1.1307	1.2215	1289.39625	1.51E+03	4.22E+03	6.95E+00	0.125	1	3	1	0	0	0	0																3.05E-01	1.14	1289.38485	1289.40752	0.05	1.1307	1.2215	DETECTED	1289.39625	1.51E+03	4.22E+03	2.9993	1.9996	6.95E+00	-0.0134
1007	1.76E-01	1.14	1308.37302	1308.38724	1	1.1307	1.1988	1308.38148	1.12E+03	2.63E+03	4.32E+00	0.125	1	0	1	0	0	0	0																1.76E-01	1.14	1308.37302	1308.38724	0.0453	1.1307	1.1988	DETECTED	1308.38148	1.12E+03	2.63E+03	1.9993	1.4996	4.32E+00	-0.0134
1008	1.92E-01	1.14	1317.36925	1317.39074	1	1.1307	1.2101	1317.38087	1.10E+03	2.99E+03	4.91E+00	0.125	1	0	1	0	0	0	0																1.92E-01	1.14	1317.36925	1317.39074	0.0376	1.1307	1.2101	DETECTED	1317.38087	1.10E+03	2.99E+03	2.4989	1.7495	4.91E+00	-0.0134
1009	2.26E-01	1.14	1318.51491	1318.54801	1	1.1307	1.2101	1318.53646	1.41E+03	2.96E+03	4.87E+00	0.125	1	0	1	0	0	0	0																2.26E-01	1.14	1318.51491	1318.54801	0.0489	1.1307	1.2101	DETECTED	1318.53646	1.41E+03	2.96E+03	2.4989	1.7495	4.87E+00	-0.0134
1010	1.95E-01	1.14	1394.79198	1394.82593	1	1.1307	1.1988	1394.81102	1.54E+03	2.78E+03	4.57E+00	0.125	1	0	1	0	0	0	0																1.95E-01	1.14	1394.79198	1394.82593	0.0567	1.1307	1.1988	DETECTED	1394.81102	1.54E+03	2.78E+03	1.9993	1.4996	4.57E+00	-0.0134
1011	1.83E-01	1.14	1433.76377	1433.80105	1	1.1307	1.2101	1433.78009	1.06E+03	2.56E+03	4.21E+00	0.125	1	0	1	0	0	0	0																1.83E-01	1.14	1433.76377	1433.80105	0.0491	1.1307	1.2101	DETECTED	1433.78009	1.06E+03	2.56E+03	2.4989	1.7495	4.21E+00	-0.0134
1012	4.72E-01	1.1402	984.77214	984.80016	1	1.1079	1.1874	984.78329	1.04E+03	7.11E+03	1.31E+01	0.375	3	0	0.894	1.6	0.00157	0.0014	0																4.40E-01	1.1393	984.77214	984.78644	0.054	1.1079	1.1874	DETECTED	984.78278	1.04E+03	6.86E+03	1.8293	1.1668	1.11E+01	-0.0027
1013	3.32E-01	1.1403	630.87851	630.88803	1	1.1164	1.2101	630.88509	1.00E+03	3.07E+03	7.18E+00	0.25	2	0	0.788	2.82	0.00178	0.0007	0																3.32E-01	1.14	630.88196	630.88803	0.0628	1.1193	1.2101	DETECTED	630.88599	1.00E+03	3.07E+03	1.6663	1.3332	7.18E+00	-0.0134
1014	5.16E-01	1.1403	712.88019	712.89295	1	1.1079	1.2101	712.88761	1.15E+03	3.75E+03	9.24E+00	0.25	2	0	0.7	3.99	0.00285	0.0007	0																5.16E-01	1.14	712.88019	712.89295	0.0741	1.1079	1.2101	DETECTED	712.88618	1.15E+03	3.74E+03	1.2494	1.1247	9.24E+00	-0.0134
1015	4.26E-01	1.1404	1228.78496	1228.80984	1	1.1193	1.2215	1228.79288	1.11E+03	5.75E+03	1.10E+01	0.375	3	0	0.854	2.73	0.00335	0.0007	0																4.26E-01	1.14	1228.78649	1228.80231	0.0606	1.1193	1.2215	DETECTED	1228.7911	1.11E+03	5.53E+03	2	1.5	9.11E+00	-0.0134
1016	1.51E-01	1.1407	313.18444	313.1941		1.0937	1.2215	313.19094	1.04E+03	2.51E+03	2.51E+00	0.375	3	0	0.913	1.45	0.00046	0.0405	0																1.51E-01	1.1222	313.18444	313.1941	0.0667	1.0966	1.2215	DETECTED	313.19099	1.09E+03	2.37E+03	2.6668	1.8334	2.11E+00	-0.0084
1017	9.29E-01	1.1407	399.89277	399.90291	1	1.1047	1.241	399.89633	1.01E+03	7.67E+03	1.53E+01	0.125	1	0	1	0	0	0	0																							UNKNOWN
1018	2.81E-01	1.1407	401.88621	401.89295	1	1.1161	1.1956	401.89164	1.08E+03	2.86E+03	5.85E+00	0.125	1	0	1	0	0	0	0																							UNKNOWN
1019	2.21E+01	1.1407	478.89073	478.90918	1	1.082	1.2396	478.89971	1.16E+03	1.07E+05	4.14E+02	1	8	0	0.984	0.55	0.00026	0	0																1.98E+01	1.1407	478.89877	478.90629	0.0582	1.0852	1.2328	DETECTED	478.89969	2.01E+03	1.03E+05	2.358	1.5517	3.25E+02	-0.0013
1020	9.35E+00	1.1407	482.89081	482.90374	1	1.0915	1.3413	482.89361	1.05E+03	3.68E+04	1.63E+02	1	8	0	0.885	2.65	0.00128	0	0																8.39E+00	1.1407	482.89163	482.90144	0.0611	1.0966	1.2669	DETECTED	482.893	1.81E+03	3.64E+04	2.4421	1.921	1.33E+02	-0.0013
1021	6.96E+00	1.1407	700.85787	700.87813	1	1.1018	1.2169	700.8656	1.64E+03	5.52E+04	1.82E+02	1	8	0	0.887	2.2	0.00154	0	0																6.04E+00	1.1407	700.86375	700.87128	0.0362	1.1079	1.2101	DETECTED	700.86491	5.91E+03	5.52E+04	2.9691	1.5	1.33E+02	-0.0013
1022	5.83E+00	1.1407	704.85207	704.87255	1	1.1018	1.3464	704.86003	1.14E+03	3.85E+04	1.24E+02	1	8	0	0.945	1.19	0.00084	0	0																5.22E+00	1.1407	704.85207	704.87255	0.0462	1.1079	1.3464	DETECTED	704.86039	1.67E+03	3.58E+04	3.3194	3.0572	8.80E+01	-0.0013
1023	4.49E-01	1.1407	697.91186	697.92462	1	1.1278	1.2186	697.91604	1.11E+03	3.56E+03	9.25E+00	0.125	1	0	1	0	0	0	0																							UNKNOWN
1024	4.50E-01	1.1407	753.93401	753.95593	1	1.1278	1.1959	753.94865	1.15E+03	4.20E+03	1.15E+01	0.125	1	0	1	0	0	0	0																							UNKNOWN
1025	3.36E-01	1.1407	755.38121	755.38988	1	1.1278	1.1959	755.38752	1.42E+03	3.67E+03	9.69E+00	0.125	1	0	1	0	0	0	0																							UNKNOWN
1026	2.65E+00	1.1407	842.81461	842.83829	1	1.102	1.23	842.82469	1.10E+03	2.82E+04	6.99E+01	1	8	0	0.949	1.01	0.00085	0	0																1.80E+00	1.1407	842.81813	842.83829	0.0329	1.1079	1.2215	DETECTED	842.82427	2.27E+03	2.71E+04	3.8451	2.1552	4.17E+01	-0.0013
1027	1.34E-01	1.1407	814.32198	814.34888	1	1.1164	1.1959	814.34117	1.13E+03	2.30E+03	2.86E+00	0.125	1	0	1	0	0	0	0																							UNKNOWN
1028	2.25E-01	1.1407	826.36195	826.36954	1	1.1278	1.1959	826.36602	1.55E+03	3.59E+03	5.94E+00	0.125	1	0	1	0	0	0	0																							UNKNOWN
1029	2.72E-01	1.1407	838.54335	838.5686	1	1.1161	1.1956	838.54809	1.01E+03	4.37E+03	6.30E+00	0.125	1	0	1	0	0	0	0																							UNKNOWN
1030	2.77E-01	1.1407	841.82491	841.83676	1	1.1161	1.1842	841.82877	1.46E+03	5.38E+03	7.72E+00	0.125	1	0	1	0	0	0	0																							UNKNOWN
1031	3.21E-01	1.1407	850.404	850.41407	1	1.1274	1.2073	850.41013	1.08E+03	5.19E+03	8.72E+00	0.25	2	0	0.875	1.67	0.00142	0	0																							UNKNOWN
1032	2.66E-01	1.1407	853.83305	853.86421	1	1.1274	1.2069	853.8494	2.03E+03	4.45E+03	6.40E+00	0.125	1	0	1	0	0	0	0																							UNKNOWN
1033	1.46E-01	1.1407	877.3794	877.39226	1	1.1278	1.1959	877.38598	1.15E+03	1.96E+03	3.36E+00	0.125	1	0	1	0	0	0	0																							UNKNOWN
1034	4.56E-01	1.1407	883.82428	883.83954	1	1.1164	1.2073	883.8307	1.15E+03	5.60E+03	9.67E+00	0.125	1	0	1	0	0	0	0																							UNKNOWN
1035	2.47E-01	1.1407	908.35666	908.37415	1	1.1278	1.2073	908.36551	1.25E+03	2.92E+03	5.14E+00	0.125	1	0	1	0	0	0	0																							UNKNOWN
1036	3.03E-01	1.1407	927.83268	927.85787		1.1274	1.2183	927.84994	1.64E+03	3.49E+03	5.34E+00	0.125	1	0	1	0	0	0	0																							UNKNOWN
1037	1.21E+00	1.1407	971.89754	971.93661	1	1.1193	1.2623	971.91522	1.44E+03	1.39E+04	2.48E+01	0.25	2	0	0.934	0.87	0.00085	0.0014	0																1.07E+00	1.14	971.89754	971.9218	0.0398	1.1193	1.2328	DETECTED	971.9148	1.44E+03	1.35E+04	3.4644	1.6666	2.18E+01	-0.0134
1038	8.60E-01	1.1407	950.86865	950.88554	1	1.1161	1.2183	950.87502	1.20E+03	1.20E+04	1.87E+01	0.125	1	2	1	0	0	0	0																							UNKNOWN
1039	2.51E-01	1.1407	991.52179	991.54489	1	1.1278	1.1959	991.53022	1.81E+03	2.96E+03	5.44E+00	0.125	1	0	1	0	0	0	0																							UNKNOWN
1040	3.33E-01	1.1407	1017.83582	1017.8539	1	1.1278	1.1959	1017.84693	1.78E+03	4.54E+03	8.43E+00	0.125	1	0	1	0	0	0	0																							UNKNOWN
1041	2.11E-01	1.1407	1019.34234	1019.36061	1	1.1278	1.1959	1019.35299	1.53E+03	3.06E+03	5.69E+00	0.125	1	0	1	0	0	0	0																							UNKNOWN
1042	3.85E-01	1.1407	1024.78242	1024.80256	1	1.1278	1.2073	1024.79136	2.13E+03	4.96E+03	9.23E+00	0.125	1	0	1	0	0	0	0																							UNKNOWN
1043	3.22E-01	1.1407	1047.81258	1047.83815	1	1.1274	1.2069	1047.83208	2.13E+03	4.47E+03	7.19E+00	0.125	1	0	1	0	0	0	0																							UNKNOWN
1044	2.26E-01	1.1407	1072.36114	1072.38168	1	1.1278	1.1959	1072.37472	1.44E+03	3.26E+03	6.13E+00	0.125	1	0	1	0	0	0	0																							UNKNOWN
1045	5.40E-01	1.1407	1085.04323	1085.05755	1	1.1278	1.2527	1085.05124	1.21E+03	5.50E+03	1.04E+01	0.125	1	0	1	0	0	0	0																							UNKNOWN
1046	5.13E-01	1.1407	1086.82226	1086.84318	1	1.1274	1.2073	1086.83329	2.51E+03	5.87E+03	1.06E+01	0.25	2	0	0.983	0.23	0.00025	0	0																							UNKNOWN
1047	3.78E-01	1.1407	1099.8401	1099.86549	1	1.1278	1.2186	1099.85153	1.48E+03	4.81E+03	9.09E+00	0.125	1	1	1	0	0	0	0																							UNKNOWN
1048	3.11E-01	1.1407	1106.77417	1106.80912	1	1.1274	1.2069	1106.798	2.06E+03	3.86E+03	6.30E+00	0.125	1	0	1	0	0	0	0																							UNKNOWN
1049	1.44E-01	1.1407	1112.36303	1112.39084	1	1.1274	1.1956	1112.37596	1.18E+03	2.12E+03	3.46E+00	0.125	1	0	1	0	0	0	0																							UNKNOWN
1050	6.21E-01	1.1407	1114.00655	1114.03109	1	1.1278	1.2413	1114.02318	1.87E+03	5.86E+03	1.11E+01	0.125	1	0	1	0	0	0	0																							UNKNOWN
1051	1.07E+00	1.1407	1125.5367	1125.57108	1	1.1164	1.3095	1125.55253	1.05E+03	8.27E+03	1.57E+01	0.125	1	0	1	0	0	0	0																							UNKNOWN
1052	7.15E-01	1.1407	1154.01781	1154.03657	1	1.1278	1.2413	1154.03026	1.91E+03	6.15E+03	1.17E+01	0.125	1	0	1	0	0	0	0																							UNKNOWN
1053	4.67E-01	1.1407	1193.85398	1193.88935	1	1.126	1.2215	1193.8732	1.20E+03	6.12E+03	1.14E+01	0.25	2	0	0.751	3.31	0.00395	0.0014	0																4.07E-01	1.14	1193.85529	1193.88935	0.0342	1.1307	1.2215	DETECTED	1193.87122	1.62E+03	5.81E+03	2.9993	1.9996	9.57E+00	-0.0134
1054	2.60E-01	1.1407	1188.78439	1188.80557	1	1.1278	1.1959	1188.79395	1.46E+03	3.86E+03	7.39E+00	0.125	1	0	1	0	0	0	0																							UNKNOWN
1055	3.41E-01	1.1407	1195.02496	1195.037	1	1.1274	1.2069	1195.03136	1.60E+03	5.31E+03	8.77E+00	0.125	1	0	1	0	0	0	0																							UNKNOWN
1056	3.27E-01	1.1407	1195.53003	1195.54371		1.1278	1.1959	1195.53814	2.11E+03	4.01E+03	7.67E+00	0.125	1	0	1	0	0	0	0																							UNKNOWN
1057	4.26E-01	1.1407	1207.54527	1207.55806	1	1.1274	1.2069	1207.55343	1.67E+03	6.77E+03	1.12E+01	0.125	1	0	1	0	0	0	0																							UNKNOWN
1058	2.36E-01	1.1407	1209.05222	1209.06799	1	1.1274	1.2069	1209.06063	1.06E+03	3.45E+03	5.70E+00	0.125	1	0	1	0	0	0	0																							UNKNOWN
1059	3.93E-01	1.1407	1236.01654	1236.03675	1	1.1274	1.2296	1236.03167	1.51E+03	4.57E+03	7.59E+00	0.125	1	0	1	0	0	0	0																							UNKNOWN
1060	2.17E-01	1.1407	1249.05783	1249.06788	1	1.1274	1.1956	1249.06084	1.46E+03	3.25E+03	5.39E+00	0.125	1	0	1	0	0	0	0																							UNKNOWN
1061	2.95E-01	1.1407	1310.77267	1310.80207	1	1.1278	1.1959	1310.79475	1.78E+03	4.08E+03	7.88E+00	0.125	1	0	1	0	0	0	0																							UNKNOWN
1062	3.58E-01	1.1407	1330.04484	1330.06821	1	1.1274	1.2069	1330.06271	1.49E+03	5.76E+03	9.62E+00	0.125	1	0	1	0	0	0	0																							UNKNOWN
1063	2.31E-01	1.1407	1371.38933	1371.40597		1.1278	1.1959	1371.40019	1.61E+03	3.10E+03	6.01E+00	0.125	1	0	1	0	0	0	0																							UNKNOWN
1064	1.95E-01	1.1407	1400.04237	1400.05257	1	1.1274	1.1956	1400.04766	1.47E+03	3.25E+03	5.44E+00	0.125	1	0	1	0	0	0	0																							UNKNOWN
1065	2.12E-01	1.1407	1412.54314	1412.59089	1	1.1274	1.1956	1412.56924	1.08E+03	3.83E+03	6.43E+00	0.125	1	0	1	0	0	0	0																							UNKNOWN
1066	2.70E-01	1.1407	1430.0218	1430.04744		1.1278	1.2186	1430.02779	1.02E+03	2.88E+03	5.60E+00	0.125	1	0	1	0	0	0	0																							UNKNOWN
1067	4.28E-01	1.1407	1453.0613	1453.06847	1	1.1274	1.2069	1453.06566	1.78E+03	7.00E+03	1.18E+01	0.125	1	0	1	0	0	0	0																							UNKNOWN
1068	6.82E-01	1.1409	1008.82292	1008.84776	1	1.1147	1.2073	1008.83253	1.18E+03	9.61E+03	1.78E+01	0.375	3	0	0.829	3.4	0.00343	0.0007	0																							UNKNOWN
1069	8.64E-01	1.141	1072.00992	1072.03255	1	1.1147	1.2864	1072.02814	1.29E+03	8.94E+03	1.64E+01	0.25	2	0	0.963	0.49	0.00053	0.0007	0																							UNKNOWN
1070	4.12E-01	1.141	1140.84204	1140.88912	1	1.126	1.2186	1140.86741	1.55E+03	4.53E+03	8.42E+00	0.25	2	0	0.96	0.53	0.0006	0.0007	0																							UNKNOWN
1071	1.24E-01	1.1414	312.93444	312.93991	1	1.171	1.2505	312.93763	1.36E+03	3.21E+03	2.85E+00	0.125	1	0	1	0	0	0	0																							UNKNOWN
1072	3.44E-01	1.1414	791.43577	791.45714	1	1.126	1.2169	791.44954	1.24E+03	4.82E+03	8.00E+00	0.125	1	0	1	0	0	0	0																							UNKNOWN
1073	9.83E-01	1.1414	743.85965	743.88185	1	1.1134	1.2278	743.87268	1.07E+03	6.78E+03	1.68E+01	0.375	3	2	0.75	4.78	0.00356	0.0142	0																							UNKNOWN
1074	9.83E-01	1.1414	844.96778	844.97856	1	1.126	1.3077	844.97417	1.79E+03	6.50E+03	1.05E+01	0.125	1	0	1	0	0	0	0																							UNKNOWN
1075	2.53E-01	1.1414	901.42308	901.43869	1	1.126	1.2169	901.43287	1.04E+03	3.28E+03	5.57E+00	0.125	1	0	1	0	0	0	0																							UNKNOWN
1076	3.37E-01	1.1414	909.50753	909.52517	1	1.126	1.2282	909.52182	1.05E+03	3.34E+03	5.70E+00	0.125	1	0	1	0	0	0	0																							UNKNOWN
1077	3.02E-01	1.1414	927.85257	927.88028	1	1.126	1.2055	927.8668	1.72E+03	3.58E+03	6.20E+00	0.125	1	0	1	0	0	0	0																							UNKNOWN
1078	6.72E-01	1.1414	998.93401	998.96093	1	1.126	1.2282	998.95199	1.74E+03	6.94E+03	1.25E+01	0.125	1	0	1	0	0	0	0																							UNKNOWN
1079	2.75E-01	1.1414	1024.43449	1024.44851	1	1.126	1.2055	1024.43797	1.60E+03	3.16E+03	5.72E+00	0.125	1	0	1	0	0	0	0																							UNKNOWN
1080	4.13E-01	1.1414	1025.92876	1025.93854	1	1.126	1.1941	1025.93431	1.43E+03	7.31E+03	1.33E+01	0.125	1	0	1	0	0	0	0																							UNKNOWN
1081	2.36E-01	1.1414	1043.38758	1043.40573	1	1.126	1.1941	1043.39699	1.46E+03	3.35E+03	6.11E+00	0.125	1	0	1	0	0	0	0																							UNKNOWN
1082	2.55E-01	1.1414	1061.49578	1061.51133	1	1.126	1.1941	1061.50086	1.53E+03	3.40E+03	6.22E+00	0.125	1	1	1	0	0	0	0																							UNKNOWN
1083	2.79E-01	1.1414	1066.4308	1066.44413	1	1.126	1.2055	1066.43735	1.12E+03	4.00E+03	7.32E+00	0.125	1	0	1	0	0	0	0																							UNKNOWN
1084	4.24E-01	1.1414	1093.90563	1093.92984	1	1.126	1.2055	1093.92248	2.05E+03	4.49E+03	8.27E+00	0.125	1	0	1	0	0	0	0																							UNKNOWN
1085	3.07E-01	1.1414	1141.84826	1141.87495	1	1.126	1.1941	1141.85857	1.93E+03	4.69E+03	8.71E+00	0.125	1	0	1	0	0	0	0																							UNKNOWN
1086	2.96E-01	1.1414	1142.49809	1142.51903	1	1.1147	1.1941	1142.51153	1.14E+03	3.70E+03	6.87E+00	0.125	1	0	1	0	0	0	0																							UNKNOWN
1087	3.53E-01	1.1414	1147.93016	1147.94317	1	1.126	1.1941	1147.93531	1.63E+03	4.67E+03	8.68E+00	0.125	1	0	1	0	0	0	0																							UNKNOWN
1088	2.97E-01	1.1414	1166.86247	1166.90683	1	1.126	1.1941	1166.88746	1.97E+03	3.88E+03	7.23E+00	0.125	1	0	1	0	0	0	0																							UNKNOWN
1089	1.77E-01	1.1414	1236.37281	1236.38948	1	1.126	1.1941	1236.3802	1.25E+03	2.72E+03	5.11E+00	0.125	1	0	1	0	0	0	0																							UNKNOWN
1090	3.61E-01	1.1414	1275.87073	1275.88584	1	1.126	1.1941	1275.87996	2.18E+03	5.00E+03	9.42E+00	0.125	1	0	1	0	0	0	0																							UNKNOWN
1091	1.83E-01	1.1414	1347.50291	1347.51543	1	1.126	1.1941	1347.51117	1.04E+03	2.53E+03	4.79E+00	0.125	1	0	1	0	0	0	0																							UNKNOWN
1092	2.85E-01	1.1414	1380.87987	1380.92687	1	1.126	1.2055	1380.90712	1.04E+03	3.31E+03	6.27E+00	0.125	1	0	1	0	0	0	0																							UNKNOWN
1093	2.03E-01	1.1414	1387.99355	1388.03619	1	1.126	1.2055	1388.01768	1.06E+03	2.24E+03	4.25E+00	0.125	1	0	1	0	0	0	0																							UNKNOWN
1094	2.78E-01	1.1414	1418.82523	1418.85909	1	1.126	1.2169	1418.84928	1.03E+03	2.69E+03	5.11E+00	0.125	1	1	1	0	0	0	0																							UNKNOWN
1095	2.81E-01	1.1414	1440.85746	1440.88607		1.126	1.1941	1440.87574	1.64E+03	4.31E+03	8.19E+00	0.125	1	0	1	0	0	0	0																							UNKNOWN
1096	6.92E-01	1.1417	402.8814	402.89499	1	1.1018	1.2183	402.88903	1.09E+03	4.88E+03	1.09E+01	0.875	7	0	0.737	5.58	0.00225	0.0241	0																							UNKNOWN
1097	9.43E-01	1.1425	947.85372	947.88561	1	1.1134	1.2296	947.87203	1.02E+03	1.09E+04	2.12E+01	0.625	5	1	0.81	4.76	0.00451	0.0057	0																7.16E-01	1.14	947.85711	947.87937	0.0412	1.1193	1.2215	DETECTED	947.87207	1.44E+03	1.09E+04	2.9754	1.5	1.74E+01	-0.0134
1098	1.88E+01	1.142	560.90053	560.91326	1	1.0852	1.2328	560.9029	1.11E+03	1.31E+05	3.97E+02	1	8	2	0.963	0.8	0.00045	0.0305	0																1.75E+01	1.14	560.90131	560.9095	0.0522	1.0852	1.2328	DETECTED	560.90282	1.23E+03	1.29E+05	1.9008	1.3322	3.01E+02	-0.0134
1099	3.98E+01	1.1421	480.88957	480.90647	1	1.0739	1.6984	480.89913	1.00E+03	1.11E+05	4.39E+02	1	8	0	0.922	2.29	0.0011	0	0																3.35E+01	1.1421	480.89585	480.9054	0.0612	1.0739	1.6984	DETECTED	480.89862	1.00E+03	1.09E+05	4.502	3.9317	3.67E+02	-0.0113
1100	7.37E-01	1.1421	743.85396	743.87724	1	1.1132	1.1988	743.86911	1.28E+03	6.89E+03	2.05E+01	0.375	3	2	0.771	3.45	0.00257	0.0057	0																7.17E-01	1.14	743.85396	743.87585	0.07	1.1193	1.1988	DETECTED	743.86742	1.91E+03	6.76E+03	1.3332	1.1666	1.56E+01	-0.0134
1101	2.98E-01	1.1421	808.39701	808.41364	1	1.1245	1.2215	808.40815	1.01E+03	5.48E+03	9.61E+00	0.375	3	0	0.891	1.79	0.00145	0.0057	0																2.16E-01	1.14	808.39701	808.41364	0.0263	1.1307	1.2215	DETECTED	808.40728	1.01E+03	5.48E+03	2.6689	1.9996	6.37E+00	-0.0134
1102	1.76E+00	1.1421	924.81724	924.84377	1	1.1132	1.2278	924.82673	1.85E+03	1.90E+04	4.88E+01	1	8	0	0.873	2.83	0.00262	0	0																1.30E+00	1.1421	924.82404	924.83053	0.0395	1.1193	1.2215	DETECTED	924.82667	2.99E+03	1.75E+04	3.5229	2.2511	2.79E+01	0.0001
1103	8.22E-01	1.1421	1004.82762	1004.85038	1	1.1142	1.2215	1004.83676	1.59E+03	9.05E+03	1.47E+01	0.375	3	0	0.817	3.37	0.00338	0.0057	0																7.08E-01	1.14	1004.82806	1004.8475	0.0589	1.1193	1.2215	DETECTED	1004.83493	1.59E+03	9.05E+03	2.8322	1.5	1.47E+01	-0.0134
1104	6.52E-01	1.1423	572.91845	572.93218	1	1.1132	1.2556	572.92721	1.02E+03	2.81E+03	7.37E+00	0.375	3	0	0.735	4.15	0.00238	0.0057	0																6.52E-01	1.14	572.91845	572.9321	0.09	1.1193	1.2556	DETECTED	572.9257	1.31E+03	2.81E+03	3	2	6.89E+00	-0.0134
1105	6.21E-01	1.1423	966.8276	966.84977	1	1.1142	1.2069	966.83709	1.16E+03	6.31E+03	1.39E+01	0.375	3	0	0.99	0.14	0.00014	0.005	0																							UNKNOWN
1106	5.30E-01	1.1423	1113.5167	1113.55144	1	1.1142	1.241	1113.53268	1.09E+03	5.60E+03	1.06E+01	0.375	3	0	0.815	3.39	0.00378	0.005	0																							UNKNOWN
1107	3.08E+00	1.1424	636.03344	636.04765	1	1.1079	1.4373	636.04193	1.03E+03	9.32E+03	2.41E+01	0.625	5	0	0.953	0.92	0.00059	0.0241	0																2.95E+00	1.14	636.03456	636.04752	0.1329	1.1079	1.4373	DETECTED	636.04207	1.06E+03	8.12E+03	6.8614	3.6242	1.91E+01	-0.0134
1108	5.89E-01	1.1426	1064.77645	1064.80575	1	1.1132	1.2069	1064.78851	1.20E+03	8.80E+03	1.69E+01	0.75	6	0	0.669	6.27	0.00667	0.0305	0																5.20E-01	1.1393	1064.77692	1064.79004	0.0277	1.1193	1.1988	DETECTED	1064.78531	1.78E+03	8.80E+03	2.5015	1.7507	1.44E+01	-0.0027
1109	5.17E-01	1.1426	1196.85782	1196.8984	1	1.1247	1.2328	1196.88187	1.97E+03	6.70E+03	1.28E+01	0.375	3	0	0.613	7.6	0.0091	0.0064	0																5.17E-01	1.14	1196.85782	1196.8984	0.0482	1.1307	1.2328	DETECTED	1196.88201	1.97E+03	6.16E+03	3.4989	2.2495	1.01E+01	-0.0134
1110	6.88E-01	1.1427	989.85415	989.89026	1	1.1247	1.2186	989.87474	1.78E+03	7.93E+03	1.58E+01	0.625	5	1	0.719	4.18	0.00413	0.0064	0																4.65E-01	1.14	989.86901	989.87753	0.0448	1.1307	1.1988	DETECTED	989.8731	3.58E+03	7.33E+03	1.9993	1.4996	1.19E+01	-0.0134
1111	2.89E-01	1.1428	1014.3969	1014.42648	1	1.1256	1.2215	1014.41175	1.06E+03	3.96E+03	6.45E+00	0.25	2	0	0.766	3.11	0.00315	0.0057	0																2.89E-01	1.14	1014.3969	1014.42648	0.0435	1.1307	1.2215	DETECTED	1014.41333	1.06E+03	3.96E+03	2.9993	1.9996	6.45E+00	-0.0134
1112	8.12E-01	1.143	836.87681	836.89486	1	1.1147	1.2186	836.88896	1.68E+03	9.78E+03	2.32E+01	0.625	5	1	0.793	4.71	0.00394	0.0057	0																							UNKNOWN
1113	2.45E-01	1.143	241.10423	241.11229	1	0.9802	1.3805	241.10786	1.06E+03	2.86E+03	5.27E+00	0.25	2	0	0.756	2.42	0.00058	0.2489	0																2.09E-01	1.2675	241.10605	241.11229	0.0967	1.2783	1.3805	DETECTED	241.10815	1.34E+03	2.86E+03	0.5	0.75	3.34E+00	-0.0789
1114	4.63E-01	1.1432	767.39265	767.41336	1	1.1245	1.2186	767.40605	1.22E+03	4.35E+03	1.34E+01	0.25	2	0	0.868	1.75	0.00134	0.005	0																							UNKNOWN
1115	5.23E-01	1.1432	1254.82921	1254.85633	1	1.1245	1.2154	1254.83731	1.64E+03	4.98E+03	1.24E+01	0.25	2	0	0.897	1.36	0.00171	0.005	0																							UNKNOWN
1116	8.34E-01	1.1433	837.87189	837.89501	1	1.1134	1.2186	837.88682	1.12E+03	1.01E+04	2.68E+01	0.5	4	0	0.755	4.95	0.00415	0.0057	0																							UNKNOWN
1117	5.12E+02	1.1433	1612.9744	1612.98783	1	0.6373	5.5901	1612.97709	3.79E+04	8.65E+04	1.99E+02	0.875	7	2	0.96	0.78	0.00126	0.0305	0																							UNKNOWN
1118	8.54E+01	1.1435	797.02617	797.05681	1	1.102	1.6076	797.04181	1.02E+03	3.38E+05	7.54E+02	1	8	0	0.977	0.57	0.00045	0	0																6.86E+01	1.1435	797.04005	797.04654	0.1317	1.1079	1.6076	DETECTED	797.04184	1.19E+03	3.25E+05	35.542	13.4567	4.97E+02	0.0015
1119	4.96E+00	1.1435	782.86463	782.882	1	1.1018	1.2215	782.86888	1.30E+03	4.60E+04	1.15E+02	1	8	0	0.915	1.99	0.00156	0	0																3.60E+00	1.1435	782.8654	782.88141	0.0389	1.1079	1.2215	DETECTED	782.86857	2.23E+03	4.60E+04	2.009	1.5023	7.78E+01	-0.0098
1120	3.53E+00	1.1435	786.85379	786.87711	1	1.1029	1.2623	786.86399	1.29E+03	3.01E+04	7.03E+01	1	8	0	0.917	2.19	0.00172	0	0																2.39E+00	1.1435	786.86204	786.86922	0.0481	1.1079	1.2215	DETECTED	786.86388	2.48E+03	2.84E+04	1.9241	1.4571	4.64E+01	-0.0098
1121	3.29E-01	1.1435	1358.85807	1358.88329	1	1.1256	1.1941	1358.8714	1.56E+03	4.88E+03	9.36E+00	0.25	2	1	0.637	4.83	0.00656	0.0043	0																							UNKNOWN
1122	2.90E-01	1.1439	848.40321	848.42263	1	1.1147	1.1929	848.41335	1.18E+03	3.58E+03	8.79E+00	0.25	2	0	0.698	4.01	0.0034	0.005	0																							UNKNOWN
1123	7.51E-01	1.1439	1000.88325	1000.89807	1	1.1247	1.2156	1000.8934	2.03E+03	7.87E+03	1.88E+01	0.25	2	0	0.893	1.41	0.00141	0.005	0																							UNKNOWN
1124	3.14E-01	1.1439	1014.40564	1014.42819	1	1.1134	1.1941	1014.41808	1.05E+03	4.10E+03	8.05E+00	0.25	2	1	0.817	2.42	0.00245	0.005	0																							UNKNOWN
1125	5.37E-01	1.1439	1254.83044	1254.8658	1	1.1247	1.2269	1254.84608	1.47E+03	4.69E+03	1.08E+01	0.25	2	0	0.942	0.76	0.00095	0.005	0																							UNKNOWN
1126	1.18E+00	1.144	419.23368	419.24454	1	1.1024	1.2981	419.23892	1.16E+03	3.45E+03	1.10E+01	0.375	3	0	0.864	2.41	0.00101	0.0305	0																							UNKNOWN
1127	2.97E-01	1.1441	73.02768	73.03135		0.9769	1.4684	73.02965	1.02E+03	4.17E+03	8.19E+00	0.375	3	1	0.624	5.05	0.00037	0.418	0																							UNKNOWN
1128	8.46E-01	1.1442	348.95942	348.97363	1	1.0937	1.301	348.96646	1.05E+03	9.66E+03	1.25E+01	1	8	0	0.871	3.39	0.00118	0.0305	0																8.46E-01	1.14	348.96373	348.96782	0.0637	1.1079	1.301	DETECTED	348.96621	1.06E+03	9.66E+03	2.5803	2.1245	1.12E+01	-0.0134
1129	6.57E-01	1.1442	919.87676	919.89483	1	1.1247	1.2164	919.88938	1.48E+03	9.61E+03	1.85E+01	0.375	3	0	0.971	0.48	0.00045	0.0057	0																							UNKNOWN
1130	1.30E+00	1.1442	1006.81105	1006.83925	1	1.1132	1.2267	1006.82827	1.56E+03	1.61E+04	2.99E+01	1	8	0	0.853	5.12	0.00515	0.0305	0																1.00E+00	1.14	1006.81105	1006.83231	0.0735	1.1193	1.2101	DETECTED	1006.82731	3.27E+03	1.36E+04	1.6663	1.3332	2.22E+01	-0.0134
1131	7.38E-01	1.1442	1111.85538	1111.88312	1	1.1245	1.2267	1111.87527	1.29E+03	6.92E+03	1.74E+01	0.375	3	0	0.914	1.48	0.00164	0.0043	0																							UNKNOWN
1132	6.87E-01	1.1442	1090.82245	1090.85576	1	1.1134	1.2042	1090.83677	1.00E+03	8.50E+03	1.86E+01	0.375	3	0	0.887	1.91	0.00208	0.0057	0																							UNKNOWN
1133	2.04E+00	1.1444	209.00146	209.00924		1.1024	1.4317	209.00488	1.01E+03	5.78E+03	1.59E+01	1	8	1	0.878	3.37	0.0007	0.0426	0																8.56E-01	1.14	209.00317	209.00613	0.1337	1.1079	1.335	DETECTED	209.00478	1.22E+03	5.38E+03	3.9989	2.4994	7.42E+00	-0.0134
1134	6.07E-01	1.1446	1071.85292	1071.88703	1	1.1134	1.2296	1071.87314	1.22E+03	6.08E+03	1.35E+01	0.5	4	1	0.719	4.03	0.00432	0.0057	0																							UNKNOWN
1135	6.70E-01	1.1449	488.92322	488.93753	1	1.1079	1.2055	488.92932	1.12E+03	3.93E+03	1.52E+01	0.5	4	0	0.773	5.57	0.00272	0.022	0																6.70E-01	1.157	488.92698	488.93505	0.057	1.1079	1.1988	DETECTED	488.93078	1.32E+03	3.46E+03	0.5999	0.8	1.21E+01	-0.0077
1136	2.96E+01	1.1449	562.89003	562.9115	1	1.082	1.6956	562.90217	1.02E+03	1.28E+05	3.63E+02	1	8	0	0.94	1.74	0.00098	0	0																2.58E+01	1.1449	562.89003	562.90787	0.0544	1.0966	1.6757	DETECTED	562.90167	1.02E+03	1.27E+05	4.498	4.0937	2.97E+02	-0.0084
1137	6.61E+00	1.1449	564.89419	564.90735	1	1.0934	1.3304	564.89705	1.13E+03	4.51E+04	1.20E+02	1	8	0	0.903	2.56	0.00145	0	0																6.25E+00	1.1449	564.89557	564.90328	0.0568	1.0966	1.2556	DETECTED	564.89626	1.66E+03	4.51E+04	1.9299	1.5471	1.06E+02	-0.0084
1138	8.31E+00	1.1449	784.86257	784.88066	1	1.1018	1.42	784.86584	1.25E+03	6.34E+04	1.47E+02	1	8	0	0.888	2.86	0.00225	0	0																5.05E+00	1.1449	784.8632	784.87419	0.0392	1.1079	1.2442	DETECTED	784.86506	3.32E+03	6.25E+04	2.1073	2.6371	1.04E+02	-0.0084
1139	3.74E-01	1.1451	652.92624	652.93792	1	1.1138	1.2055	652.93313	1.03E+03	3.70E+03	8.74E+00	0.5	4	0	0.775	3.78	0.00247	0.0305	0																3.74E-01	1.14	652.93072	652.93471	0.0426	1.1193	1.1988	DETECTED	652.9327	1.55E+03	3.70E+03	1.3332	1.1666	8.74E+00	-0.0134
1140	7.31E-01	1.1452	1252.81062	1252.85499	1	1.1245	1.2267	1252.83306	1.46E+03	7.79E+03	1.65E+01	0.75	6	0	0.817	4.99	0.00625	0.017	0																4.87E-01	1.14	1252.81062	1252.85499	0.1026	1.1307	1.2215	DETECTED	1252.82892	1.61E+03	7.79E+03	2.9993	1.9996	1.28E+01	-0.0134
1141	1.23E+00	1.1453	694.77997	694.7995	1	1.1029	1.2278	694.79254	1.19E+03	5.58E+03	1.55E+01	0.25	2	0	0.851	1.83	0.00127	0.0475	0																							UNKNOWN
1142	1.56E+01	1.1454	258.92639	258.93297	1	1.0625	1.4713	258.93111	1.04E+03	1.23E+05	2.12E+02	1	8	3	0.938	1.7	0.00044	0.0227	0																1.00E+01	1.14	258.9266	258.93205	0.0726	1.0625	1.4713	DETECTED	258.93084	1.07E+03	1.23E+05	1.7168	1.5797	1.23E+02	-0.0134
1143	4.62E+01	1.1454	504.93218	504.94564	1	1.082	1.5706	504.94095	1.01E+03	2.51E+05	7.69E+02	1	8	2	0.974	0.57	0.00029	0.0227	0																4.12E+01	1.14	504.93777	504.94539	0.0518	1.0852	1.5622	DETECTED	504.94084	1.49E+03	2.51E+05	2.2989	1.6804	6.42E+02	-0.0134
1144	1.00E+00	1.1453	1088.81158	1088.85253	1	1.1134	1.2282	1088.83041	1.38E+03	1.25E+04	2.36E+01	0.875	7	0	0.84	4.34	0.00472	0.0227	0																8.57E-01	1.14	1088.82523	1088.84633	0.0424	1.1193	1.2215	DETECTED	1088.83087	1.77E+03	1.21E+04	1.8049	1.5	1.98E+01	-0.0134
1145	8.27E-01	1.1454	795.87196	795.90381	1	1.1134	1.2328	795.88682	1.01E+03	8.89E+03	2.40E+01	1	8	0	0.795	4.49	0.00357	0.0227	0																6.50E-01	1.14	795.87196	795.89558	0.06	1.1193	1.2328	DETECTED	795.88483	1.60E+03	8.83E+03	2.1464	1.6666	1.37E+01	-0.0134
1146	7.91E-01	1.1454	959.8654	959.90076	1	1.1245	1.2267	959.89204	1.13E+03	8.48E+03	2.06E+01	1	8	0	0.765	6.54	0.00628	0.0227	0																5.17E-01	1.14	959.88237	959.89639	0.0313	1.1307	1.2101	DETECTED	959.89117	1.81E+03	8.48E+03	2.4989	1.7495	1.37E+01	-0.0134
1147	1.31E+00	1.1454	1028.86053	1028.89101	1	1.1132	1.2328	1028.87515	1.02E+03	1.43E+04	2.70E+01	1	8	0	0.905	3.29	0.00338	0.0227	0																1.10E+00	1.14	1028.86942	1028.89101	0.0375	1.1193	1.2328	DETECTED	1028.87432	1.64E+03	1.43E+04	3.4429	1.6666	2.33E+01	-0.0134
1148	7.96E-01	1.1454	1170.81949	1170.84786	1	1.1134	1.2186	1170.83244	1.21E+03	9.84E+03	1.96E+01	1	8	0	0.79	4.49	0.00526	0.0227	0																7.08E-01	1.14	1170.82889	1170.83946	0.0428	1.1193	1.2101	DETECTED	1170.83327	1.56E+03	9.84E+03	2.3205	1.3332	1.62E+01	-0.0134
1149	4.27E-01	1.1456	408.91699	408.9263	1	1.1142	1.2392	408.92223	1.10E+03	2.34E+03	5.46E+00	0.125	1	0	1	0	0	0	0																							UNKNOWN
1150	6.85E-01	1.1456	661.86368	661.88169	1	1.1142	1.2392	661.87309	1.36E+03	3.29E+03	8.22E+00	0.125	1	0	1	0	0	0	0																							UNKNOWN
1151	4.42E-01	1.1456	570.92239	570.93998	1	1.1134	1.216	570.93118	1.04E+03	3.77E+03	1.01E+01	0.5	4	0	0.857	3.1	0.00177	0.0234	0																4.08E-01	1.14	570.92867	570.93333	0.0578	1.1193	1.1988	DETECTED	570.93116	1.83E+03	3.77E+03	1.3332	1.1666	9.14E+00	-0.0134
1152	3.04E-01	1.1456	738.42025	738.43788	1	1.1256	1.2051	738.42814	1.36E+03	2.78E+03	7.09E+00	0.125	1	0	1	0	0	0	0																							UNKNOWN
1153	1.31E+00	1.1456	753.96593	753.99216		1.1142	1.2278	753.98051	1.91E+03	6.71E+03	2.10E+01	0.125	1	0	1	0	0	0	0																							UNKNOWN
1154	3.85E-01	1.1456	695.91205	695.929	1	1.1245	1.1927	695.92161	1.47E+03	2.78E+03	9.13E+00	0.125	1	0	1	0	0	0	0																							UNKNOWN
1155	3.03E-01	1.1456	726.39564	726.41003	1	1.1245	1.1927	726.39978	1.00E+03	2.70E+03	8.49E+00	0.125	1	0	1	0	0	0	0																							UNKNOWN
1156	8.49E-01	1.1456	755.87802	755.88768	1	1.1245	1.204	755.88543	1.55E+03	7.38E+03	2.59E+01	0.125	1	3	1	0	0	0	0																							UNKNOWN
1157	3.75E-01	1.1456	790.44591	790.45648	1	1.1245	1.1927	790.4519	1.47E+03	4.16E+03	1.13E+01	0.125	1	0	1	0	0	0	0																							UNKNOWN
1158	2.65E-01	1.1456	867.35501	867.37256	1	1.1256	1.1937	867.36536	1.44E+03	3.19E+03	7.34E+00	0.125	1	0	1	0	0	0	0																							UNKNOWN
1159	5.21E-01	1.1456	820.41467	820.44295	1	1.1245	1.2381	820.42868	1.12E+03	4.20E+03	9.97E+00	0.125	1	1	1	0	0	0	0																							UNKNOWN
1160	4.39E-01	1.1456	826.51332	826.52742	1	1.1245	1.204	826.52247	1.32E+03	3.54E+03	9.41E+00	0.125	1	0	1	0	0	0	0																							UNKNOWN
1161	4.31E-01	1.1456	915.84134	915.85886	1	1.1256	1.2164	915.8523	1.54E+03	3.46E+03	7.86E+00	0.125	1	0	1	0	0	0	0																							UNKNOWN
1162	3.18E-01	1.1456	907.35764	907.37582	1	1.1018	1.1937	907.37213	1.17E+03	3.18E+03	8.16E+00	0.25	2	0	0.727	3.64	0.00331	0	0																							UNKNOWN
1163	4.21E-01	1.1456	951.87162	951.89658		1.1256	1.2051	951.88629	1.64E+03	3.56E+03	8.05E+00	0.125	1	0	1	0	0	0	0																							UNKNOWN
1164	3.60E-01	1.1456	999.87036	999.90441	1	1.1256	1.2051	999.89087	1.55E+03	3.05E+03	6.84E+00	0.125	1	0	1	0	0	0	0																							UNKNOWN
1165	4.73E-01	1.1456	1000.86677	1000.88956	1	1.1256	1.1937	1000.88447	2.59E+03	5.08E+03	1.14E+01	0.125	1	0	1	0	0	0	0																							UNKNOWN
1166	5.83E-01	1.1456	1029.86629	1029.87659	1	1.1256	1.2051	1029.87292	2.03E+03	6.08E+03	1.36E+01	0.125	1	0	1	0	0	0	0																							UNKNOWN
1167	2.19E-01	1.1456	1041.38494	1041.41216	1	1.1256	1.2051	1041.39598	1.05E+03	2.15E+03	4.80E+00	0.125	1	0	1	0	0	0	0																							UNKNOWN
1168	3.07E-01	1.1456	977.35106	977.36864	1	1.1245	1.2154	977.36197	1.02E+03	2.34E+03	5.98E+00	0.125	1	0	1	0	0	0	0																							UNKNOWN
1169	6.02E-01	1.1456	1048.81842	1048.84363	1	1.1256	1.2278	1048.83466	1.82E+03	4.84E+03	1.08E+01	0.125	1	0	1	0	0	0	0																							UNKNOWN
1170	2.38E-01	1.1456	1084.38682	1084.42266	1	1.1256	1.1937	1084.40297	1.04E+03	3.31E+03	7.33E+00	0.125	1	0	1	0	0	0	0																							UNKNOWN
1171	3.11E-01	1.1456	1091.85886	1091.8992	1	1.1256	1.2051	1091.87528	1.30E+03	2.99E+03	6.63E+00	0.125	1	0	1	0	0	0	0																							UNKNOWN
1172	4.71E-01	1.1456	1032.0179	1032.03367	1	1.1245	1.204	1032.02619	1.06E+03	3.88E+03	9.87E+00	0.125	1	0	1	0	0	0	0																							UNKNOWN
1173	5.55E-01	1.1456	1072.87254	1072.90232	1	1.1245	1.1927	1072.88597	1.97E+03	5.25E+03	1.33E+01	0.125	1	0	1	0	0	0	0																							UNKNOWN
1174	2.37E-01	1.1456	1166.38274	1166.41634	1	1.1256	1.1937	1166.39119	1.12E+03	2.78E+03	6.09E+00	0.125	1	0	1	0	0	0	0																							UNKNOWN
1175	9.15E-01	1.1456	1178.92765	1178.94936	1	0.9893	1.2164	1178.93891	1.03E+03	3.95E+03	8.66E+00	0.125	1	0	1	0	0	0	0																							UNKNOWN
1176	4.51E-01	1.1456	1186.79165	1186.83085		1.1256	1.2278	1186.813	1.57E+03	3.33E+03	7.30E+00	0.125	1	0	1	0	0	0	0																							UNKNOWN
1177	6.11E-01	1.1456	1138.88894	1138.9257	1	1.1245	1.2154	1138.91238	1.57E+03	4.85E+03	1.22E+01	0.125	1	0	1	0	0	0	0																							UNKNOWN
1178	4.66E-01	1.1456	1181.83927	1181.87588	1	1.1245	1.2267	1181.85568	1.12E+03	3.83E+03	9.59E+00	0.25	2	0	0.786	2.85	0.00336	0	0																							UNKNOWN
1179	3.00E-01	1.1456	1336.83599	1336.85256		1.1256	1.1937	1336.84021	1.43E+03	3.58E+03	7.75E+00	0.125	1	0	1	0	0	0	0																							UNKNOWN
1180	4.37E-01	1.1456	1358.86469	1358.88722	1	1.1245	1.1927	1358.87788	1.43E+03	4.96E+03	1.23E+01	0.125	1	1	1	0	0	0	0																							UNKNOWN
1181	4.11E-01	1.1456	1416.79974	1416.84899	1	1.1245	1.2154	1416.82785	1.08E+03	3.68E+03	9.07E+00	0.25	2	0	0.753	3.29	0.00466	0	0																							UNKNOWN
1182	1.74E-01	1.1456	1464.74591	1464.80337	1	1.1256	1.1937	1464.7765	1.02E+03	1.86E+03	3.99E+00	0.125	1	0	1	0	0	0	0																							UNKNOWN
1183	4.03E-01	1.1459	977.83453	977.85437	1	1.1193	1.2069	977.8475	1.19E+03	7.83E+03	1.27E+01	0.375	3	0	0.755	3.92	0.00383	0.017	0																4.03E-01	1.14	977.84499	977.85437	0.0244	1.1193	1.1988	DETECTED	977.84897	1.19E+03	7.83E+03	1.8563	1.1666	1.27E+01	-0.0134
1184	1.09E+00	1.1459	1032.85657	1032.89113	1	1.1132	1.2267	1032.87423	1.08E+03	1.10E+04	2.14E+01	0.625	5	0	0.863	2.82	0.00291	0.0227	0																7.79E-01	1.14	1032.86925	1032.88516	0.0388	1.1193	1.2101	DETECTED	1032.87357	1.31E+03	1.10E+04	2.4442	1.3332	1.79E+01	-0.0134
1185	8.41E-01	1.146	877.87036	877.90457	1	1.1142	1.2269	877.88871	1.19E+03	1.03E+04	2.65E+01	0.875	7	0	0.847	3.98	0.00349	0.0227	0																5.56E-01	1.14	877.88639	877.89102	0.0384	1.1307	1.1988	DETECTED	877.88911	3.54E+03	9.04E+03	1.9993	1.4996	1.40E+01	-0.0134
1186	6.42E-01	1.146	696.91166	696.92949	1	1.1256	1.2101	696.92342	1.87E+03	5.52E+03	1.41E+01	0.5	4	0	0.844	2.16	0.00151	0.017	0																5.12E-01	1.14	696.91781	696.92808	0.051	1.1307	1.2101	DETECTED	696.92412	1.88E+03	4.86E+03	2.4989	1.7495	1.15E+01	-0.0134
1187	4.47E-01	1.146	1129.81243	1129.84284	1	1.1247	1.2278	1129.83242	1.08E+03	4.39E+03	9.67E+00	0.25	2	0	0.784	2.88	0.00325	0.0007	0																							UNKNOWN
1188	3.58E-01	1.146	1205.87234	1205.90631	1	1.1247	1.1937	1205.88947	1.57E+03	4.06E+03	9.49E+00	0.25	2	0	0.98	0.27	0.00032	0.0007	0																							UNKNOWN
1189	3.46E-01	1.146	1223.84181	1223.87624	1	1.1245	1.1929	1223.85755	1.24E+03	3.80E+03	9.48E+00	0.25	2	0	0.808	2.56	0.00313	0.0007	0																							UNKNOWN
1190	5.90E-01	1.1461	1001.87544	1001.89731	1	1.1245	1.2073	1001.89026	1.73E+03	8.34E+03	1.66E+01	0.625	5	0	0.779	4	0.004	0.017	0																4.42E-01	1.14	1001.882	1001.89731	0.0433	1.1307	1.1988	DETECTED	1001.88921	2.74E+03	8.34E+03	1.9993	1.4996	1.36E+01	-0.0134
1191	7.83E-01	1.1462	918.87442	918.8994	1	1.1245	1.2269	918.89184	1.88E+03	8.79E+03	2.08E+01	0.875	7	1	0.847	4.55	0.00419	0.022	0																							UNKNOWN
1192	4.20E-01	1.1462	849.39782	849.42043	1	1.1245	1.23	849.41105	1.04E+03	4.63E+03	1.16E+01	0.5	4	0	0.852	2.84	0.00241	0.0163	0																2.61E-01	1.157	849.40437	849.41476	0.0448	1.1307	1.1988	DETECTED	849.41217	2.04E+03	4.18E+03	1	1	6.42E+00	-0.0077
1193	9.20E-01	1.1462	825.86232	825.88634	1	1.1134	1.23	825.87354	1.12E+03	9.15E+03	1.89E+01	0.625	5	0	0.789	3.29	0.00272	0.0163	0																							UNKNOWN
1194	4.65E+00	1.1464	174.93059	174.93305	1	1.082	1.2392	174.93183	1.90E+03	3.88E+04	7.14E+01	1	8	0	0.935	1.74	0.00031	0	0																2.85E+00	1.1464	174.93091	174.93221	0.0745	1.0966	1.2101	DETECTED	174.9318	6.27E+03	3.25E+04	1.0937	0.9999	4.24E+01	-0.007
1195	8.36E-01	1.1464	777.91707	777.93968	1	1.1247	1.2269	777.92906	1.35E+03	8.04E+03	2.19E+01	0.5	4	0	0.805	4.09	0.00318	0.0163	0																							UNKNOWN
1196	7.11E-01	1.1464	779.91428	779.93756	1	1.1147	1.2183	779.9263	1.09E+03	9.59E+03	1.81E+01	0.5	4	0	0.848	3.28	0.00256	0.0163	0																							UNKNOWN
1197	6.17E-01	1.1464	811.89705	811.91183	1	1.1247	1.2269	811.90645	1.72E+03	6.14E+03	1.21E+01	0.125	1	0	1	0	0	0	0																							UNKNOWN
1198	3.80E-01	1.1464	876.87397	876.90286	1	1.126	1.2186	876.89174	1.37E+03	5.34E+03	8.84E+00	0.375	3	0	0.698	5.28	0.00463	0.0163	0																							UNKNOWN
1199	7.97E-01	1.1464	939.98792	940.00504		1.1247	1.1929	939.9998	3.98E+03	7.66E+03	1.85E+01	0.125	1	1	1	0	0	0	0																							UNKNOWN
1201	1.20E+00	1.1464	1031.00846	1031.03101	1	1.1147	1.2623	1031.02634	1.58E+03	1.02E+04	1.91E+01	0.375	3	0	0.837	2.8	0.00288	0.0163	0																							UNKNOWN
1202	6.61E-01	1.1464	990.87342	990.88934	1	1.1247	1.2156	990.88257	1.94E+03	5.06E+03	1.21E+01	0.125	1	0	1	0	0	0	0																							UNKNOWN
1203	7.18E-01	1.1464	991.01054	991.02782	1	1.1247	1.2383	991.02231	1.81E+03	5.66E+03	1.35E+01	0.125	1	0	1	0	0	0	0																							UNKNOWN
1204	3.27E-01	1.1464	1001.37851	1001.39896	1	1.1247	1.2042	1001.39036	1.13E+03	3.08E+03	7.36E+00	0.125	1	2	1	0	0	0	0																							UNKNOWN
1205	4.45E-01	1.1464	1083.87414	1083.90491	1	1.126	1.2183	1083.89408	1.45E+03	5.85E+03	1.10E+01	0.375	3	0	0.749	4.35	0.00472	0.0163	0																							UNKNOWN
1206	9.61E-01	1.1464	1032.87204	1032.89277	1	1.1247	1.2269	1032.87944	1.47E+03	1.02E+04	2.43E+01	0.125	1	3	1	0	0	0	0																							UNKNOWN
1207	1.35E+00	1.1464	1055.92304	1055.94848		1.1134	1.261	1055.93241	2.81E+03	7.68E+03	1.82E+01	0.125	1	3	1	0	0	0	0																							UNKNOWN
1208	2.33E-01	1.1464	1082.37999	1082.40703	1	1.1247	1.2042	1082.39244	1.01E+03	2.22E+03	5.25E+00	0.125	1	0	1	0	0	0	0																							UNKNOWN
1209	2.92E-01	1.1464	1084.38926	1084.41454	1	1.1247	1.1929	1084.39668	1.02E+03	3.30E+03	7.80E+00	0.125	1	0	1	0	0	0	0																							UNKNOWN
1210	3.94E-01	1.1464	1084.87403	1084.90889	1	1.1247	1.1929	1084.8957	1.82E+03	4.83E+03	1.14E+01	0.125	1	0	1	0	0	0	0																							UNKNOWN
1211	2.10E-01	1.1464	1102.35555	1102.38159	1	1.1247	1.2042	1102.36985	1.04E+03	1.81E+03	4.27E+00	0.125	1	0	1	0	0	0	0																							UNKNOWN
1212	4.90E-01	1.1464	1195.87254	1195.89639	1	1.1247	1.2042	1195.88204	1.75E+03	4.72E+03	1.10E+01	0.125	1	0	1	0	0	0	0																							UNKNOWN
1213	6.64E-01	1.1464	1216.89348	1216.9253	1	1.1247	1.1929	1216.91071	2.72E+03	6.90E+03	1.61E+01	0.125	1	0	1	0	0	0	0																							UNKNOWN
1214	2.46E-01	1.1464	1223.33938	1223.37656	1	1.1247	1.2042	1223.35606	1.12E+03	2.37E+03	5.53E+00	0.125	1	0	1	0	0	0	0																							UNKNOWN
1215	3.35E-01	1.1464	1280.81647	1280.84881		1.1247	1.2156	1280.83463	1.26E+03	2.59E+03	6.01E+00	0.125	1	0	1	0	0	0	0																							UNKNOWN
1216	3.50E-01	1.1464	1334.82447	1334.85206	1	1.1247	1.1929	1334.8373	1.61E+03	4.34E+03	1.00E+01	0.125	1	1	1	0	0	0	0																							UNKNOWN
1217	2.00E-01	1.1464	1473.79487	1473.81482	1	1.1247	1.1929	1473.80395	1.26E+03	2.15E+03	4.92E+00	0.125	1	0	1	0	0	0	0																							UNKNOWN
1218	7.77E-01	1.1467	612.78143	612.79519	1	1.1142	1.2392	612.78893	1.07E+03	4.01E+03	9.28E+00	0.25	2	0	0.922	0.88	0.00054	0.0504	0																							UNKNOWN
1220	1.28E+00	1.1468	974.89687	974.92526	1	1.1138	1.2278	974.91373	1.02E+03	1.11E+04	2.71E+01	0.75	6	0	0.778	6.05	0.00589	0.0227	0																7.17E-01	1.14	974.90266	974.91419	0.0413	1.1307	1.1988	DETECTED	974.91081	4.96E+03	1.11E+04	1.9993	1.4996	1.80E+01	-0.0134
1221	6.22E-01	1.1469	984.92844	984.945	1	1.1245	1.2051	984.93567	1.66E+03	7.11E+03	1.70E+01	0.5	4	0	0.784	3.9	0.00384	0.0156	0																4.04E-01	1.14	984.92949	984.93674	0.0457	1.1307	1.1988	DETECTED	984.93426	2.17E+03	6.03E+03	1.9993	1.4996	9.78E+00	-0.0134
1222	2.01E+00	1.1472	178.92282	178.93281	1	1.0966	1.682	178.9269	1.00E+03	4.90E+03	1.04E+01	0.5	4	0	0.8	4.79	0.00086	0.0227	0																5.42E-01	1.14	178.92411	178.93281	0.1212	1.0966	1.2783	DETECTED	178.92686	1.17E+03	3.90E+03	2.1996	1.5998	5.08E+00	-0.0134
1223	3.81E+01	1.1474	666.94761	666.96243	1	1.0934	1.285	666.95037	1.17E+03	2.64E+05	7.58E+02	1	8	4	0.972	0.71	0.00047	0.0227	0																3.36E+01	1.14	666.94955	666.9618	0.0484	1.0966	1.2669	DETECTED	666.9503	1.83E+03	2.57E+05	3.2745	2.0429	5.89E+02	-0.0134
1224	2.80E+01	1.1474	668.93793	668.95379	1	1.0937	1.4827	668.94715	1.09E+03	1.84E+05	5.18E+02	1	8	3	0.971	0.58	0.00039	0.0227	0																2.51E+01	1.14	668.93894	668.95073	0.05	1.0966	1.4827	DETECTED	668.94693	1.24E+03	1.79E+05	2.7835	1.9964	4.08E+02	-0.0134
1225	4.79E-01	1.1474	1168.81796	1168.86202	1	1.1251	1.2296	1168.83767	1.68E+03	5.82E+03	1.11E+01	0.5	4	0	0.754	4.79	0.00559	0.022	0																							UNKNOWN
1226	8.03E-01	1.1474	1192.85038	1192.8999	1	1.1147	1.25	1192.87568	1.00E+03	7.09E+03	1.77E+01	1	8	0	0.831	4.38	0.00522	0.0227	0																6.34E-01	1.14	1192.85539	1192.89629	0.0632	1.1307	1.2328	DETECTED	1192.87563	2.62E+03	6.99E+03	3.4989	2.2495	1.15E+01	-0.0134
1227	7.73E-01	1.1476	738.91458	738.92988	1	1.1247	1.2215	738.92563	2.28E+03	8.26E+03	2.00E+01	0.5	4	0	0.7	7.04	0.0052	0.0227	0																7.73E-01	1.14	738.92075	738.92854	0.0446	1.1307	1.2215	DETECTED	738.92622	2.84E+03	7.20E+03	2.9993	1.9996	1.63E+01	-0.0134
1228	3.92E+00	1.1478	176.92442	176.93028	1	1.082	1.3095	176.92839	1.01E+03	2.48E+04	5.25E+01	1	8	0	0.938	1.52	0.00027	0	0																2.37E+00	1.1478	176.92687	176.92895	0.0795	1.0852	1.2669	DETECTED	176.92845	1.01E+03	2.33E+04	1.4321	1.1627	3.04E+01	-0.0056
1229	1.58E+01	1.1478	642.90058	642.91722	1	1.0915	1.2328	642.90609	1.18E+03	1.25E+05	3.34E+02	1	8	0	0.962	1.07	0.00069	0	0																1.51E+01	1.1478	642.90501	642.91722	0.0468	1.0966	1.2328	DETECTED	642.90609	2.17E+03	1.25E+05	2.0202	1.5251	2.99E+02	-0.0056
1230	2.66E+01	1.1478	644.8966	644.91282	1	1.0934	1.6725	644.90537	1.06E+03	1.23E+05	3.31E+02	1	8	0	0.948	1.39	0.00089	0	0																2.33E+01	1.1478	644.8966	644.91111	0.0548	1.0966	1.5849	DETECTED	644.90493	1.55E+03	1.12E+05	5.3882	3.6773	2.71E+02	-0.0056
1231	6.28E+00	1.1478	646.89081	646.91233	1	1.0937	1.3863	646.9008	1.10E+03	4.37E+04	1.20E+02	1	8	0	0.894	2.51	0.00162	0	0																5.86E+00	1.1478	646.89921	646.90949	0.0487	1.1079	1.2669	DETECTED	646.90009	2.06E+03	4.37E+04	2.223	1.8926	1.06E+02	-0.0056
1232	4.41E+00	1.1478	866.86213	866.88515	1	1.1051	1.2608	866.86833	1.12E+03	4.30E+04	1.00E+02	1	8	0	0.915	2.32	0.00201	0	0																3.12E+00	1.1478	866.86427	866.88214	0.044	1.1079	1.2442	DETECTED	866.86778	1.82E+03	4.26E+04	2.5683	1.9626	6.57E+01	-0.0056
1233	8.69E-01	1.1478	1110.85422	1110.8842	1	1.1247	1.23	1110.87219	2.62E+03	9.81E+03	2.02E+01	0.375	3	2	0.741	4.77	0.0053	0.017	0																7.00E-01	1.14	1110.85422	1110.87592	0.041	1.1307	1.2215	DETECTED	1110.86973	3.12E+03	8.91E+03	2.9993	1.9996	1.46E+01	-0.0134
1234	1.01E+00	1.1479	778.91219	778.937	1	1.1147	1.241	778.92823	1.01E+03	1.27E+04	2.61E+01	0.75	6	0	0.843	3.15	0.00245	0.0163	0																8.60E-01	1.157	778.9189	778.93664	0.0335	1.1193	1.2215	DETECTED	778.92704	1.01E+03	1.18E+04	1.7049	1.2917	2.07E+01	-0.0077
1235	1.57E+00	1.1483	908.00919	908.02957	1	1.1134	1.2964	908.0224	1.03E+03	1.16E+04	1.97E+01	0.375	3	0	0.76	4.18	0.0038	0.0156	0																							UNKNOWN
1236	8.43E-01	1.1483	1114.86346	1114.89631	1	1.1247	1.2269	1114.88005	1.83E+03	7.18E+03	1.65E+01	0.375	3	1	0.892	1.75	0.00195	0.0156	0																							UNKNOWN
1237	1.08E+00	1.1483	818.91372	818.94402	1	1.1193	1.2951	818.9314	1.12E+03	9.16E+03	1.84E+01	0.875	7	0	0.883	2.99	0.00245	0.0227	0																6.17E-01	1.14	818.92254	818.93815	0.0641	1.1193	1.2442	DETECTED	818.93138	1.12E+03	9.16E+03	3.8608	1.8332	1.16E+01	-0.0134
1238	5.70E-01	1.1484	120.97153	120.97626	1	1.1018	1.2527	120.9745	1.03E+03	3.68E+03	7.35E+00	0.75	6	0	0.695	6.54	0.00079	0.0348	0																							UNKNOWN
1239	3.69E-01	1.1483	1334.81224	1334.85709	1	1.1251	1.2296	1334.83024	1.14E+03	4.98E+03	9.36E+00	0.625	5	0	0.887	2.67	0.00356	0.0227	0																3.38E-01	1.14	1334.81225	1334.83525	0.0488	1.1307	1.1988	DETECTED	1334.82873	2.71E+03	4.98E+03	1.9993	1.4996	8.18E+00	-0.0134
1240	6.67E-01	1.1485	819.9162	819.93155	1	1.1278	1.2101	819.92662	2.85E+03	1.21E+04	1.63E+01	0.25	2	1	0.828	2.24	0.00184	0.017	0																6.67E-01	1.14	819.9162	819.93155	0.0399	1.1307	1.2101	DETECTED	819.9257	4.24E+03	1.21E+04	2.4989	1.7495	1.57E+01	-0.0134
1241	3.17E-01	1.1485	903.41754	903.44186	1	1.126	1.2073	903.43186	1.17E+03	4.28E+03	7.27E+00	0.25	2	0	0.879	1.56	0.00141	0.0142	0																							UNKNOWN
1242	4.89E-01	1.1485	954.44553	954.47372	1	1.1307	1.2641	954.4586	1.61E+03	4.10E+03	7.44E+00	0.25	2	0	0.985	0.14	0.00014	0.017	0																2.28E-01	1.14	954.45013	954.46383	0.043	1.1307	1.1988	DETECTED	954.45867	1.68E+03	3.57E+03	1.9993	1.4996	5.75E+00	-0.0134
1243	3.65E-01	1.1485	1054.40164	1054.43059	1	1.1307	1.2413	1054.41673	1.02E+03	4.55E+03	8.53E+00	0.25	2	0	0.881	1.53	0.00161	0.017	0																2.21E-01	1.14	1054.40596	1054.42508	0.0511	1.1307	1.1988	DETECTED	1054.41592	1.48E+03	3.37E+03	1.9993	1.4996	5.52E+00	-0.0134
1244	4.01E-01	1.1485	1065.41518	1065.45328	1	1.1278	1.2527	1065.43758	1.27E+03	3.26E+03	6.12E+00	0.25	2	0	0.972	0.32	0.00034	0.017	0																3.35E-01	1.14	1065.41518	1065.44703	0.0686	1.1307	1.2442	DETECTED	1065.43741	1.28E+03	3.02E+03	3.9985	2.4993	4.95E+00	-0.0134
1245	3.71E-01	1.1485	1103.99241	1104.01424	1	1.1274	1.241	1104.00672	1.22E+03	3.60E+03	5.87E+00	0.25	2	0	0.972	0.32	0.00035	0.017	0																2.80E-01	1.14	1104.00139	1104.01143	0.0452	1.1307	1.2101	DETECTED	1104.0069	1.73E+03	3.53E+03	2.4989	1.7495	5.80E+00	-0.0134
1246	5.13E-01	1.1485	1172.82562	1172.85402	1	1.1193	1.2101	1172.83621	1.31E+03	6.84E+03	1.13E+01	0.25	2	0	0.89	1.41	0.00165	0.017	0																5.13E-01	1.14	1172.82562	1172.85011	0.0441	1.1193	1.2101	DETECTED	1172.83538	1.31E+03	6.84E+03	2.2823	1.3332	1.13E+01	-0.0134
1247	3.43E-01	1.1485	1324.95206	1324.97457	1	1.126	1.1988	1324.96555	1.40E+03	5.67E+03	1.07E+01	0.25	2	1	0.708	3.83	0.00508	0.017	0																2.41E-01	1.14	1324.95657	1324.97457	0.0441	1.1307	1.1988	DETECTED	1324.96809	1.55E+03	3.66E+03	1.9993	1.4996	6.01E+00	-0.0134
1248	2.36E-01	1.1485	1392.77284	1392.80962	1	1.1307	1.2101	1392.79656	1.13E+03	2.95E+03	4.94E+00	0.25	2	0	0.814	2.42	0.00337	0.017	0																2.36E-01	1.14	1392.77284	1392.80533	0.0779	1.1307	1.2101	DETECTED	1392.79488	1.60E+03	2.90E+03	2.4989	1.7495	4.76E+00	-0.0134
1249	1.88E-01	1.1487	324.91709	324.92572	1	1.1079	1.2101	324.92222	1.02E+03	3.45E+03	3.15E+00	0.5	4	1	0.813	4.11	0.00134	0.0177	0																1.88E-01	1.1393	324.91709	324.92572	0.0509	1.1079	1.2101	DETECTED	324.92167	1.02E+03	3.45E+03	2	1.5	3.15E+00	-0.0027
1250	1.12E+00	1.1486	1194.8531	1194.88294	1	1.1132	1.2392	1194.87266	1.04E+03	1.07E+04	2.64E+01	0.75	6	0	0.832	4.18	0.00499	0.0227	0																6.93E-01	1.14	1194.85667	1194.87677	0.0379	1.1307	1.2101	DETECTED	1194.86901	3.35E+03	1.03E+04	2.4989	1.7495	1.69E+01	-0.0134
1251	1.28E+00	1.1487	950.85421	950.89029	1	1.1134	1.2278	950.87106	1.81E+03	1.34E+04	2.73E+01	0.5	4	1	0.714	6.63	0.00631	0.0227	0																1.06E+00	1.14	950.85421	950.8759	0.0523	1.1193	1.2215	DETECTED	950.86834	2.23E+03	1.34E+04	2.8349	1.5	2.15E+01	-0.0134
1252	1.08E+00	1.1488	671.93265	671.95484	1	1.1193	1.2868	671.94415	1.02E+03	6.14E+03	1.40E+01	0.25	2	0	0.797	2.65	0.00178	0.0163	0																1.08E+00	1.157	671.93893	671.95484	0.0772	1.1193	1.2783	DETECTED	671.94504	1.23E+03	6.14E+03	2.5002	1.7501	1.40E+01	-0.0077
1253	5.29E-01	1.1488	920.87423	920.90335	1	1.1278	1.2186	920.88599	1.92E+03	6.15E+03	9.81E+00	0.25	2	0	0.91	1.15	0.00106	0.0163	0																4.15E-01	1.157	920.87509	920.891	0.0462	1.1307	1.1988	DETECTED	920.88546	2.44E+03	6.15E+03	1	1	9.78E+00	-0.0077
1254	5.98E-01	1.1488	1196.85481	1196.89348	1	1.1274	1.2413	1196.87355	1.14E+03	5.69E+03	1.09E+01	0.25	2	1	0.73	3.54	0.00424	0.0163	0																							UNKNOWN
1255	3.51E-01	1.1488	1236.51222	1236.56122		1.1193	1.2328	1236.53982	1.04E+03	3.42E+03	5.67E+00	0.25	2	0	0.704	3.89	0.00481	0.0163	0																3.51E-01	1.157	1236.51222	1236.54826	0.0625	1.1193	1.2328	DETECTED	1236.53742	1.04E+03	3.02E+03	1.5002	1.2501	4.96E+00	-0.0077
1256	6.11E-01	1.1488	1276.85569	1276.88708	1	1.1245	1.2055	1276.87381	1.39E+03	8.36E+03	1.94E+01	0.75	6	0	0.71	5.99	0.00765	0.0227	0																4.90E-01	1.14	1276.86801	1276.88472	0.0384	1.1307	1.1988	DETECTED	1276.87483	2.75E+03	7.80E+03	1.9993	1.4996	1.28E+01	-0.0134
1257	8.99E-01	1.149	820.91369	820.9364	1	1.1147	1.2282	820.92786	1.07E+03	8.86E+03	1.97E+01	0.5	4	0	0.777	4.25	0.00349	0.0213	0																							UNKNOWN
1258	1.05E+00	1.1491	849.90129	849.92882	1	1.1164	1.2413	849.91465	1.06E+03	1.06E+04	2.57E+01	1	8	0	0.74	6.29	0.00535	0.0227	0																7.64E-01	1.14	849.90617	849.92281	0.042	1.1193	1.2215	DETECTED	849.91181	1.06E+03	1.04E+04	2.9917	1.5	1.60E+01	-0.0134
1259	2.33E+01	1.1492	256.93119	256.93762	1	1.0593	1.4454	256.93469	1.07E+03	1.79E+05	3.15E+02	1	8	0	0.959	0.81	0.00021	0	0																1.42E+01	1.1492	256.93265	256.93755	0.0684	1.0739	1.4032	DETECTED	256.93462	4.01E+03	1.79E+05	1.7262	1.5636	1.85E+02	-0.0042
1260	3.94E+01	1.1492	338.93238	338.94277	1	1.0593	1.6189	338.93799	1.02E+03	4.60E+05	5.61E+02	1	8	0	0.974	0.68	0.00023	0	0																3.58E+01	1.1492	338.93375	338.94277	0.0629	1.0739	1.6189	DETECTED	338.93796	1.02E+03	4.60E+05	1.7628	1.3514	4.90E+02	-0.0042
1261	2.76E+01	1.1492	340.92982	340.93993	1	1.0625	1.6017	340.93489	1.04E+03	3.06E+05	3.94E+02	1	8	0	0.962	1.29	0.00044	0	0																2.50E+01	1.1492	340.93206	340.9381	0.0659	1.0625	1.5962	DETECTED	340.93482	1.12E+03	3.06E+05	1.7472	1.3922	3.32E+02	-0.0042
1262	4.67E+00	1.1492	342.92559	342.93661	1	1.082	1.4099	342.9319	1.02E+03	5.32E+04	6.51E+01	1	8	0	0.935	1.85	0.00063	0	0																4.23E+00	1.1492	342.92817	342.93442	0.0661	1.0852	1.3464	DETECTED	342.93166	1.52E+03	5.32E+04	1.6884	1.9723	5.88E+01	-0.0042
1263	7.89E+01	1.1492	420.93382	420.94724	1	1.071	1.5575	420.94115	1.29E+03	3.77E+05	1.25E+03	1	8	0	0.957	1	0.00042	0	0																6.93E+01	1.1492	420.93709	420.94489	0.0595	1.0739	1.4713	DETECTED	420.94117	1.29E+03	3.77E+05	1.9257	1.5161	1.01E+03	-0.0042
1264	6.79E+01	1.1492	502.93546	502.95207	1	1.082	1.5849	502.94426	1.12E+03	3.49E+05	1.11E+03	1	8	0	0.971	0.61	0.00031	0	0																6.21E+01	1.1492	502.93772	502.95017	0.0554	1.0852	1.5849	DETECTED	502.94426	1.26E+03	3.49E+05	2.3486	1.693	9.13E+02	-0.0042
1265	8.20E+00	1.1492	506.92883	506.94726	1	1.0934	1.335	506.93823	1.04E+03	4.63E+04	1.34E+02	1	8	0	0.919	2.29	0.00116	0	0																6.96E+00	1.1492	506.93015	506.94726	0.0512	1.0966	1.335	DETECTED	506.93787	1.08E+03	4.63E+04	2.4212	1.7351	1.16E+02	-0.0042
1266	6.08E+01	1.1492	584.94163	584.95877	1	1.0852	1.5462	584.94738	1.17E+03	3.43E+05	1.09E+03	1	8	1	0.973	0.93	0.00055	0	0																5.62E+01	1.1492	584.94405	584.9556	0.053	1.0852	1.2669	DETECTED	584.94738	1.17E+03	3.43E+05	2.5323	1.9127	9.58E+02	-0.0042
1267	8.03E+00	1.1492	588.93078	588.95354	1	1.1018	1.389	588.94187	1.01E+03	4.11E+04	1.33E+02	1	8	0	0.949	1.58	0.00093	0	0																7.44E+00	1.1492	588.93896	588.94458	0.0556	1.1079	1.2896	DETECTED	588.9416	1.85E+03	4.11E+04	2.6996	2.049	1.17E+02	-0.0042
1268	5.73E+00	1.1492	670.93322	670.95573	1	1.1029	1.3805	670.94585	1.18E+03	3.47E+04	9.67E+01	1	8	0	0.95	1.31	0.00088	0	0																5.19E+00	1.1492	670.93322	670.95573	0.0564	1.1079	1.3805	DETECTED	670.94578	1.18E+03	3.10E+04	3.8026	2.9848	7.07E+01	-0.0042
1269	7.35E-01	1.1492	720.95136	720.97382	1	1.126	1.23	720.96345	1.11E+03	5.35E+03	1.36E+01	0.25	2	0	0.777	2.92	0.0021	0.0156	0																							UNKNOWN
1270	1.37E+01	1.1492	724.90287	724.92371	1	1.0966	1.2328	724.90923	1.37E+03	1.03E+05	2.97E+02	1	8	0	0.978	0.61	0.00044	0	0																1.16E+01	1.1492	724.90528	724.92001	0.0466	1.0966	1.2328	DETECTED	724.90916	1.37E+03	1.03E+05	2.2321	1.673	2.36E+02	-0.0042
1271	2.19E+01	1.1492	726.90291	726.91743	1	1.1018	1.6384	726.90853	1.01E+03	1.07E+05	3.02E+02	1	8	0	0.948	1.1	0.0008	0	0																1.83E+01	1.1492	726.90565	726.91669	0.0503	1.1079	1.6189	DETECTED	726.90824	1.19E+03	1.07E+05	5.5119	3.8325	2.45E+02	-0.0042
1272	5.00E+00	1.1492	728.90075	728.91754	1	1.102	1.3095	728.90477	1.20E+03	3.43E+04	9.55E+01	1	8	0	0.892	2.35	0.00171	0	0																4.37E+00	1.1492	728.90236	728.91558	0.0539	1.1079	1.2442	DETECTED	728.90403	1.93E+03	3.33E+04	2.5126	1.8164	7.58E+01	-0.0042
1273	6.87E-01	1.1492	819.92515	819.93417	1	1.126	1.1956	819.93098	1.82E+03	1.49E+04	2.01E+01	0.25	2	1	0.816	2.4	0.00197	0.0156	0																							UNKNOWN
1274	7.23E+00	1.1492	806.90963	806.91937	1	1.1047	1.2269	806.91229	1.87E+03	8.14E+04	1.71E+02	1	8	0	0.964	1.01	0.00082	0	0																4.64E+00	1.1492	806.91115	806.91523	0.0452	1.1193	1.2215	DETECTED	806.91191	1.14E+04	8.14E+04	2.8839	1.5	9.82E+01	-0.0042
1275	1.10E+01	1.1492	808.8929	808.92181	1	1.1029	1.6044	808.91137	1.02E+03	8.30E+04	1.62E+02	1	8	0	0.96	1.36	0.0011	0	0																7.06E+00	1.1492	808.89689	808.92057	0.048	1.1079	1.5962	DETECTED	808.91111	1.02E+03	8.30E+04	7.5769	4.6958	9.54E+01	-0.0042
1276	3.14E+00	1.1492	810.90267	810.9231	1	1.1079	1.3403	810.90882	1.13E+03	2.83E+04	5.03E+01	1	8	0	0.885	2.96	0.0024	0	0																1.50E+00	1.1492	810.90519	810.91852	0.0445	1.1079	1.2215	DETECTED	810.90748	1.13E+03	2.83E+04	2.3178	1.5238	3.09E+01	-0.0042
1277	3.21E-01	1.1492	878.37955	878.41067	1	1.1051	1.2073	878.39423	1.02E+03	3.74E+03	6.42E+00	0.25	2	0	0.986	0.13	0.00012	0.0156	0																							UNKNOWN
1278	2.90E+00	1.1492	864.86805	864.88643	1	1.1079	1.2282	864.87253	1.25E+03	2.76E+04	6.55E+01	1	8	0	0.887	2.92	0.00252	0	0																2.07E+00	1.1492	864.86925	864.88029	0.0506	1.1079	1.2215	DETECTED	864.87151	1.25E+03	2.50E+04	2.1567	1.5002	3.86E+01	-0.0042
1279	2.20E+00	1.1492	868.86103	868.8821	1	1.1132	1.2328	868.86822	2.54E+03	1.96E+04	4.82E+01	1	8	0	0.857	3.55	0.00309	0	0																1.57E+00	1.1492	868.86274	868.878	0.0505	1.1193	1.2328	DETECTED	868.86827	3.66E+03	1.96E+04	2.2253	1.6666	3.03E+01	-0.0042
1280	7.87E+00	1.1492	890.90271	890.92597	1	1.1132	1.4713	890.9134	1.00E+03	5.64E+04	1.22E+02	1	8	0	0.909	2.41	0.00215	0	0																5.51E+00	1.1492	890.90536	890.92499	0.0375	1.1193	1.4713	DETECTED	890.9135	1.00E+03	5.64E+04	6.3868	3.3478	8.83E+01	-0.0042
1281	1.35E+00	1.1492	949.00603	949.02643	1	1.1147	1.2523	949.0227	1.09E+03	1.20E+04	2.11E+01	0.25	2	0	0.885	1.48	0.00141	0.0156	0																							UNKNOWN
1282	2.73E+00	1.1492	948.85164	948.88452	1	1.1132	1.2392	948.8694	2.03E+03	2.83E+04	6.46E+01	1	8	0	0.917	2.51	0.00239	0	0																2.01E+00	1.1492	948.86449	948.87299	0.0413	1.1193	1.2328	DETECTED	948.86952	3.06E+03	2.83E+04	2.9666	1.6666	4.54E+01	-0.0042
1283	3.38E+00	1.1492	972.89689	972.93268	1	1.1132	1.2556	972.91274	1.22E+03	3.63E+04	7.52E+01	1	8	0	0.963	1.05	0.00102	0	0																2.63E+00	1.1492	972.9055	972.91713	0.0365	1.1193	1.2556	DETECTED	972.91216	2.27E+03	3.40E+04	3.7212	3.0729	5.50E+01	-0.0042
1284	1.92E+00	1.1492	1030.85334	1030.89202	1	1.1132	1.2392	1030.87087	1.19E+03	2.04E+04	4.93E+01	1	8	0	0.846	3.67	0.00379	0	0																1.42E+00	1.1492	1030.85334	1030.87378	0.0367	1.1193	1.2215	DETECTED	1030.8701	1.68E+03	2.00E+04	2.712	1.9501	3.26E+01	-0.0042
1285	5.34E-01	1.1492	1217.89723	1217.92574	1	1.126	1.2282	1217.91538	1.01E+03	6.43E+03	1.23E+01	0.25	2	0	0.789	2.77	0.00337	0.0156	0																							UNKNOWN
1286	4.00E-01	1.1492	1294.82662	1294.86008	1	1.126	1.23	1294.84262	1.19E+03	3.74E+03	7.21E+00	0.25	2	0	0.842	2.05	0.00265	0.0156	0																							UNKNOWN
1287	3.37E-01	1.1492	1347.99452	1348.04235	1	1.126	1.2169	1348.01738	1.27E+03	4.18E+03	7.90E+00	0.25	2	0	0.933	0.84	0.00113	0.0156	0																2.05E-01	1.157	1348.00779	1348.04235	0.0379	1.1307	1.1988	DETECTED	1348.01794	1.27E+03	3.38E+03	1	1	5.55E+00	-0.0077
1288	9.93E-01	1.1493	676.96625	676.98692	1	1.1138	1.2737	676.97717	1.09E+03	5.97E+03	1.46E+01	0.625	5	0	0.939	1.19	0.00081	0.0227	0																9.93E-01	1.14	676.96792	676.98692	0.0542	1.1193	1.2669	DETECTED	676.97734	1.09E+03	5.97E+03	4.6981	2.1666	1.36E+01	-0.0134
1289	1.22E+00	1.1494	802.81635	802.84204	1	1.1132	1.2494	802.83312	1.00E+03	7.92E+03	1.76E+01	0.375	3	0	0.863	2.27	0.00182	0.0114	0																							UNKNOWN
1290	5.16E-01	1.1494	1130.8189	1130.8533	1	1.1245	1.2154	1130.84016	1.45E+03	4.74E+03	1.16E+01	0.375	3	0	0.885	1.79	0.00202	0.0114	0																3.87E-01	1.157	1130.83399	1130.85329	0.0597	1.1307	1.2101	DETECTED	1130.84143	2.19E+03	4.74E+03	1.3332	1.1666	7.80E+00	-0.0077
1291	1.37E+00	1.1496	512.96446	512.98018	1	1.1132	1.2669	512.97283	1.09E+03	8.01E+03	2.30E+01	1	8	0	0.872	2.85	0.00146	0.022	0																1.37E+00	1.157	512.96731	512.97934	0.0596	1.1193	1.2669	DETECTED	512.9724	1.34E+03	8.01E+03	4.9905	1.6251	1.93E+01	-0.0077
1292	9.60E-01	1.1496	736.91563	736.94358	1	1.1142	1.2619	736.92766	1.04E+03	6.11E+03	1.78E+01	0.875	7	0	0.839	3.16	0.00233	0.0192	0																7.20E-01	1.157	736.92469	736.93217	0.0547	1.1193	1.2215	DETECTED	736.92874	1.06E+03	6.03E+03	1.5556	1.1251	1.36E+01	-0.0077
1293	8.40E-01	1.1497	754.87092	754.88948	1	1.1132	1.1956	754.88409	1.15E+03	7.51E+03	2.36E+01	0.375	3	0	0.662	5.03	0.0038	0.022	0																							UNKNOWN
1294	1.25E+00	1.1497	760.95739	760.97753	1	1.1142	1.2396	760.97105	1.38E+03	8.98E+03	2.37E+01	0.875	7	1	0.727	5.74	0.00437	0.0319	0																1.08E+00	1.14	760.95739	760.97382	0.0407	1.1193	1.2328	DETECTED	760.96921	1.38E+03	8.98E+03	2.9934	1.6666	1.97E+01	-0.0134
1295	4.03E+00	1.1499	554.03046	554.04374	1	1.1134	1.4571	554.03924	1.05E+03	1.14E+04	2.99E+01	0.75	6	0	0.928	1.73	0.00096	0.0206	0																2.98E+00	1.1393	554.03205	554.04374	0.1356	1.1193	1.3691	DETECTED	554.0392	1.70E+03	1.03E+04	18.5479	5.5026	2.34E+01	-0.0027
1296	7.46E-01	1.1499	907.8603	907.88549	1	1.1134	1.2296	907.87448	1.40E+03	9.30E+03	1.64E+01	0.5	4	0	0.81	3.71	0.00336	0.0234	0																							UNKNOWN
1297	4.78E-01	1.1499	902.42703	902.44067	1	1.1247	1.2042	902.43469	1.60E+03	6.00E+03	1.12E+01	0.25	2	0	0.766	3.06	0.00276	0.0199	0																3.26E-01	1.14	902.42703	902.43819	0.03	1.1307	1.1988	DETECTED	902.43331	1.60E+03	6.00E+03	1.9993	1.4996	9.46E+00	-0.0134
1298	2.69E-01	1.1499	1026.42516	1026.4553	1	1.1247	1.1988	1026.43556	1.37E+03	3.30E+03	6.95E+00	0.25	2	0	0.666	4.39	0.00451	0.0199	0																1.99E-01	1.14	1026.42516	1026.4553	0.0334	1.1307	1.1988	DETECTED	1026.43781	1.37E+03	3.30E+03	1.9993	1.4996	5.38E+00	-0.0134
1299	1.19E+00	1.1504	908.85629	908.89134	1	1.1132	1.2328	908.87845	1.22E+03	9.54E+03	2.31E+01	0.5	4	0	0.866	2.67	0.00243	0.0185	0																7.89E-01	1.1641	908.86535	908.89134	0.0613	1.1307	1.2328	DETECTED	908.87897	3.23E+03	7.58E+03	1.2503	1.1251	1.20E+01	-0.012
1300	1.44E+00	1.1505	430.96358	430.97701	1	1.1024	1.2523	430.96967	1.01E+03	9.48E+03	2.35E+01	1	8	0	0.865	3.52	0.00152	0.0305	0																1.44E+00	1.14	430.96766	430.9713	0.0505	1.1079	1.2442	DETECTED	430.96942	1.58E+03	9.48E+03	2.092	1.4996	2.26E+01	-0.0134
1301	7.33E-01	1.1505	859.9141	859.94956	1	1.1245	1.2169	859.9317	1.99E+03	7.28E+03	1.78E+01	0.75	6	0	0.813	4.11	0.00353	0.0156	0																4.79E-01	1.157	859.92699	859.94493	0.0406	1.1307	1.2101	DETECTED	859.93173	2.50E+03	7.28E+03	1.3332	1.1666	1.12E+01	-0.0077
1302	4.08E+02	1.1506	116.97098	116.9745	1	1.011	1.7523	116.97282	1.12E+03	1.90E+06	3.57E+03	1	8	0	0.947	1.13	0.00013	0	0																2.91E+02	1.1506	116.97174	116.97311	0.0831	1.0171	1.7438	DETECTED	116.97277	1.46E+03	1.87E+06	3.4777	3.2879	2.49E+03	-0.0027
1303	5.22E+01	1.1506	198.97169	198.9789	1	1.0398	1.6189	198.97593	1.03E+03	2.21E+05	4.99E+02	1	8	0	0.958	0.95	0.00019	0	0																3.12E+01	1.1506	198.97169	198.97733	0.073	1.0398	1.6189	DETECTED	198.9759	1.10E+03	2.21E+05	3.816	3.5344	2.94E+02	-0.0027
1304	2.65E+00	1.1506	260.92373	260.93242	1	1.0802	1.2846	260.92758	1.03E+03	2.24E+04	3.60E+01	1	8	0	0.797	5.42	0.00141	0	0																1.51E+00	1.1506	260.92373	260.92991	0.0708	1.0852	1.2328	DETECTED	260.92679	1.68E+03	2.15E+04	1.0681	0.9627	2.08E+01	-0.0141
1305	1.32E+00	1.1506	366.9778	366.9887	1	1.1029	1.3205	366.98362	1.01E+03	1.05E+04	1.64E+01	1	8	0	0.901	3.66	0.00134	0.0227	0																1.12E+00	1.14	366.979	366.98641	0.0678	1.1079	1.3123	DETECTED	366.98364	1.01E+03	1.05E+04	4.0652	2.559	1.40E+01	-0.0134
1306	5.94E+01	1.1506	422.93166	422.94474	1	1.071	1.5934	422.93788	1.01E+03	2.64E+05	8.78E+02	1	8	0	0.971	0.7	0.0003	0	0																4.98E+01	1.1506	422.9331	422.93952	0.0574	1.0739	1.5735	DETECTED	422.93774	1.76E+03	2.64E+05	2.1591	1.5058	7.28E+02	-0.0027
1307	9.27E+00	1.1506	424.9286	424.94348	1	1.0852	1.3178	424.93495	1.07E+03	4.51E+04	1.48E+02	1	8	0	0.935	1.41	0.0006	0	0																7.81E+00	1.1506	424.9286	424.94195	0.0614	1.0852	1.2783	DETECTED	424.93468	1.16E+03	4.51E+04	2.6416	1.4833	1.18E+02	-0.0027
1308	4.42E+01	1.1506	586.93383	586.94894	1	1.091	1.582	586.94405	1.16E+03	2.34E+05	7.62E+02	1	8	0	0.967	0.82	0.00048	0	0																4.22E+01	1.1506	586.934	586.94577	0.0529	1.0966	1.5622	DETECTED	586.94382	1.16E+03	2.33E+05	2.5851	1.9264	6.74E+02	-0.0027
1309	3.17E+02	1.1506	715.03401	715.04455	1	1.0937	1.6416	715.03942	1.03E+03	8.22E+05	2.31E+03	1	8	0	0.983	0.42	0.0003	0	0																2.80E+02	1.1506	715.03401	715.04136	0.1396	1.0966	1.6416	DETECTED	715.03942	1.27E+03	7.72E+05	24.2605	9.5055	1.87E+03	0.0086
1310	7.18E-01	1.1506	776.9874	777.00331	1	1.1134	1.2156	776.99821	1.16E+03	5.49E+03	1.26E+01	0.25	2	0	0.933	0.83	0.00065	0.0185	0																							UNKNOWN
1311	3.43E-01	1.1506	890.4033	890.42135	1	1.1247	1.1959	890.41286	1.39E+03	5.39E+03	1.02E+01	0.625	5	1	0.747	4.92	0.00438	0.0213	0																							UNKNOWN
1312	1.07E+00	1.1506	931.89587	931.93398	1	1.1245	1.2392	931.91467	1.55E+03	1.02E+04	2.30E+01	0.875	7	0	0.824	4.68	0.00437	0.0227	0																7.19E-01	1.14	931.91128	931.9218	0.0383	1.1307	1.2215	DETECTED	931.91374	3.20E+03	1.02E+04	2.9993	1.9996	1.63E+01	-0.0134
1313	1.94E+00	1.1506	946.85607	946.88884	1	1.1132	1.2282	946.87489	1.52E+03	2.03E+04	4.89E+01	1	8	0	0.849	4.17	0.00395	0	0																1.39E+00	1.1506	946.871	946.88739	0.038	1.1193	1.2215	DETECTED	946.8743	2.50E+03	1.89E+04	2.9064	1.5	3.03E+01	-0.0028
1314	5.09E-01	1.1506	1082.8741	1082.90951	1	1.1247	1.2055	1082.89403	1.45E+03	5.94E+03	1.41E+01	0.25	2	0	0.768	3.04	0.00329	0.0185	0																							UNKNOWN
1315	1.92E+01	1.1507	200.96857	200.97751	1	1.0512	1.5703	200.97272	1.06E+03	7.66E+04	1.77E+02	1	8	1	0.92	2.42	0.00049	0.0227	0																1.06E+01	1.14	200.97109	200.97751	0.0735	1.0512	1.4713	DETECTED	200.97269	1.06E+03	7.66E+04	4.3723	2.9464	1.02E+02	-0.0134
1316	1.23E+00	1.1506	1112.85511	1112.88632	1	1.1132	1.2215	1112.8725	1.26E+03	1.52E+04	3.41E+01	1	8	0	0.883	2.47	0.00275	0	0																1.05E+00	1.1506	1112.86061	1112.87582	0.0348	1.1193	1.2215	DETECTED	1112.87146	1.81E+03	1.48E+04	2.7988	1.5	2.43E+01	-0.0027
1317	5.62E-01	1.1507	1041.8757	1041.9139	1	1.1245	1.241	1041.89206	1.34E+03	6.76E+03	1.61E+01	1	8	0	0.806	4.51	0.0047	0.0227	0																3.67E-01	1.14	1041.88879	1041.89332	0.0436	1.1307	1.1988	DETECTED	1041.89086	1.93E+03	5.75E+03	1.9993	1.4996	9.41E+00	-0.0134
1318	3.88E-01	1.1508	1211.80969	1211.8492	1	1.1245	1.2051	1211.83528	1.31E+03	4.76E+03	1.11E+01	0.5	4	0	0.652	6.26	0.00758	0.0298	0																							UNKNOWN
1319	4.35E-01	1.151	697.91083	697.93089	1	1.1247	1.2051	697.92313	1.21E+03	3.55E+03	1.01E+01	0.25	2	1	0.744	3.38	0.00236	0.0092	0																							UNKNOWN
1320	4.07E-01	1.151	820.41838	820.4421	1	1.1247	1.2042	820.43302	1.09E+03	7.23E+03	9.51E+00	0.5	4	0	0.799	4.14	0.00339	0.0319	0																2.95E-01	1.14	820.42835	820.43293	0.135	1.1307	1.1988	DETECTED	820.43094	1.83E+03	7.23E+03	1.9993	1.4996	9.51E+00	-0.0134
1321	8.51E-01	1.1511	791.94972	791.96774	1	1.1251	1.2396	791.95637	2.19E+03	8.29E+03	1.31E+01	0.375	3	2	0.698	4.98	0.00395	0.0319	0																7.65E-01	1.14	791.94972	791.96106	0.0693	1.1307	1.2328	DETECTED	791.95404	2.86E+03	8.29E+03	3.4989	2.2495	1.31E+01	-0.0134
1322	7.62E-01	1.1513	1114.86404	1114.89456	1	1.1132	1.2215	1114.87565	1.05E+03	7.97E+03	1.82E+01	0.25	2	3	0.654	4.57	0.00509	0.0114	0																5.90E-01	1.157	1114.86404	1114.89456	0.0398	1.1307	1.2215	DETECTED	1114.87311	2.09E+03	7.97E+03	1.6668	1.3334	1.31E+01	-0.0077
1323	4.06E-01	1.1513	1171.95935	1171.99736	1	1.1256	1.1959	1171.98192	1.53E+03	5.35E+03	1.02E+01	0.25	2	0	0.96	0.5	0.00058	0.0114	0																							UNKNOWN
1324	4.18E-01	1.1513	1250.80035	1250.84108	1	1.1256	1.2164	1250.82753	1.48E+03	4.52E+03	8.70E+00	0.25	2	1	0.697	4	0.00501	0.0114	0																							UNKNOWN
1325	2.86E-01	1.1513	1251.82251	1251.84299	1	1.1256	1.2183	1251.83315	1.16E+03	3.71E+03	8.07E+00	0.25	2	1	0.824	2.31	0.0029	0.0114	0																							UNKNOWN
1326	6.29E-01	1.1513	1274.84429	1274.88836	1	1.1245	1.2381	1274.866	1.29E+03	4.64E+03	1.10E+01	0.25	2	0	0.886	1.48	0.00188	0.0114	0																							UNKNOWN
1327	4.29E-01	1.1515	972.40504	972.42309	1	1.1245	1.204	972.41479	1.04E+03	4.22E+03	1.05E+01	0.5	4	0	0.778	5.36	0.00521	0.0114	0																							UNKNOWN
1328	7.88E-01	1.1515	1346.98785	1347.02639	1	1.1251	1.2754	1347.0146	1.16E+03	5.45E+03	1.06E+01	0.5	4	0	0.859	2.57	0.00346	0.022	0																							UNKNOWN
1329	2.82E+01	1.1516	748.93938	748.96715	1	1.1018	1.454	748.95324	1.08E+03	1.75E+05	5.40E+02	1	8	1	0.975	0.56	0.00042	0.0213	0																2.32E+01	1.157	748.9519	748.962	0.0456	1.1079	1.2669	DETECTED	748.95315	2.65E+03	1.74E+05	2.1639	1.7123	4.16E+02	-0.0077
1330	7.62E-01	1.1517	865.86839	865.87593	1	1.1138	1.216	865.87063	1.10E+03	1.17E+04	1.98E+01	0.25	2	0	0.91	1.12	0.00097	0.022	0																							UNKNOWN
1331	7.24E-01	1.1517	902.91797	902.93556	1	1.1247	1.2215	902.93057	2.46E+03	8.85E+03	2.13E+01	0.25	2	0	0.991	0.08	0.00008	0.0106	0																6.58E-01	1.157	902.92097	902.93556	0.0639	1.1307	1.2215	DETECTED	902.93061	2.90E+03	8.85E+03	1.6668	1.3334	1.40E+01	-0.0077
1332	4.90E-01	1.1517	1275.85409	1275.88551	1	1.1247	1.2383	1275.87224	1.15E+03	3.97E+03	9.21E+00	0.25	2	0	0.94	0.76	0.00097	0.0106	0																							UNKNOWN
1333	1.39E+02	1.152	118.9665	118.9718	1	1.011	1.7211	118.96997	1.05E+03	6.14E+05	1.20E+03	1	8	0	0.957	1.14	0.00014	0	0																9.90E+01	1.152	118.96904	118.9718	0.0812	1.0285	1.7211	DETECTED	118.96995	1.33E+03	6.14E+05	3.816	3.107	8.15E+02	-0.0013
1334	1.22E+02	1.152	280.97468	280.98443	1	1.0285	1.6729	280.97941	1.11E+03	7.91E+05	1.18E+03	1	8	0	0.955	1.14	0.00032	0	0																7.92E+01	1.152	280.97559	280.9805	0.0743	1.0285	1.6303	DETECTED	280.97934	1.31E+03	7.91E+05	3.9482	3.7045	7.60E+02	-0.0013
1335	4.29E+01	1.152	282.97157	282.9797	1	1.0593	1.6047	282.97573	1.05E+03	2.77E+05	4.12E+02	1	8	0	0.904	2.54	0.00072	0	0																2.84E+01	1.152	282.97157	282.97933	0.0746	1.0625	1.5962	DETECTED	282.97541	2.05E+03	2.77E+05	4.597	3.2906	2.68E+02	-0.0013
1336	2.17E+02	1.152	362.97541	362.98545	1	1.0593	1.6189	362.98243	1.15E+03	1.49E+06	2.46E+03	1	8	0	0.975	0.72	0.00026	0	0																1.85E+02	1.152	362.97541	362.98295	0.0692	1.0625	1.6189	DETECTED	362.98233	2.73E+03	1.49E+06	4.3263	4.9309	1.93E+03	-0.0013
1337	2.72E+02	1.152	444.97699	444.9866	1	1.0706	1.6725	444.98557	1.15E+03	1.18E+06	3.27E+03	1	8	0	0.98	0.59	0.00026	0	0																2.29E+02	1.152	444.97903	444.98617	0.0622	1.0739	1.6189	DETECTED	444.9855	1.82E+03	1.12E+06	4.307	5.9227	2.52E+03	-0.0013
1338	9.66E+01	1.152	446.97513	446.98908	1	1.082	1.6189	446.98271	1.05E+03	3.88E+05	1.07E+03	1	8	0	0.965	1.07	0.00048	0	0																8.16E+01	1.152	446.97646	446.98533	0.0635	1.0852	1.6189	DETECTED	446.98258	1.43E+03	3.88E+05	4.77	4.1484	8.70E+02	-0.0013
1339	8.95E-01	1.152	761.9615	761.97715	1	1.1245	1.2278	761.9707	1.39E+03	8.11E+03	2.33E+01	0.5	4	0	0.802	3.5	0.00267	0.0142	0																							UNKNOWN
1340	2.01E+01	1.152	750.93602	750.96294	1	1.102	1.4373	750.9502	1.01E+03	1.24E+05	3.72E+02	1	8	0	0.967	1.08	0.00081	0	0																1.72E+01	1.152	750.94043	750.95819	0.0436	1.1079	1.4373	DETECTED	750.94993	1.15E+03	1.24E+05	3.5537	2.2102	3.05E+02	-0.0013
1341	1.13E+00	1.152	860.91678	860.9498	1	1.1245	1.3318	860.93191	1.08E+03	1.34E+04	3.16E+01	1	8	0	0.924	1.92	0.00165	0	0																1.05E+00	1.152	860.91678	860.9498	0.0375	1.1307	1.2783	DETECTED	860.93178	1.40E+03	1.28E+04	5.0686	3.2491	1.97E+01	-0.0013
1342	5.27E+00	1.152	888.90638	888.92965	1	1.1051	1.2505	888.91458	1.04E+03	4.86E+04	1.14E+02	1	8	0	0.895	2.31	0.00206	0	0																3.68E+00	1.152	888.91264	888.91667	0.0426	1.1193	1.2328	DETECTED	888.91385	6.01E+03	4.86E+04	3.2943	1.6666	7.61E+01	-0.0013
1343	2.56E-01	1.152	920.37676	920.39748	1	1.1251	1.2055	920.38918	1.02E+03	4.39E+03	7.56E+00	0.25	2	0	0.685	4.14	0.00381	0.0213	0																							UNKNOWN
1344	8.93E-01	1.1527	1056.89564	1056.93723	1	1.1132	1.2442	1056.9154	1.04E+03	8.51E+03	1.92E+01	0.75	6	1	0.835	4.95	0.00524	0.0213	0																7.79E-01	1.157	1056.90205	1056.93723	0.0471	1.1307	1.2442	DETECTED	1056.9177	2.57E+03	7.94E+03	2.3332	1.6666	1.30E+01	-0.0077
1345	2.41E+00	1.152	1052.89677	1052.93177	1	1.1132	1.2896	1052.91575	1.16E+03	2.01E+04	4.08E+01	1	8	0	0.859	2.8	0.00294	0	0																1.90E+00	1.152	1052.90481	1052.93016	0.0389	1.1307	1.2896	DETECTED	1052.9155	2.74E+03	2.01E+04	5.6676	3.4993	3.29E+01	-0.0013
1346	7.55E-01	1.1523	943.91304	943.94098	1	1.1247	1.2328	943.92924	1.42E+03	8.53E+03	1.76E+01	0.375	3	0	0.789	3.21	0.00303	0.0199	0																5.67E-01	1.14	943.91304	943.94098	0.0319	1.1307	1.2328	DETECTED	943.92729	1.62E+03	8.53E+03	4.5086	2.2495	1.37E+01	-0.0134
1347	1.10E+00	1.1524	942.92028	942.95204	1	1.1247	1.335	942.93316	1.41E+03	1.15E+04	2.12E+01	0.75	6	0	0.853	4.3	0.00405	0.0156	0																1.10E+00	1.157	942.92028	942.95204	0.0365	1.1307	1.335	DETECTED	942.93485	1.44E+03	1.06E+04	5.2461	3	1.70E+01	-0.0077
1348	2.20E+00	1.1525	448.97891	448.99469	1	1.0966	1.2896	448.98657	1.05E+03	1.04E+04	3.07E+01	1	8	0	0.935	1.51	0.00068	0.0227	0																1.90E+00	1.157	448.97998	448.99469	0.0782	1.0966	1.2896	DETECTED	448.98636	1.07E+03	1.02E+04	2.1113	1.4167	2.29E+01	-0.0077
1349	1.41E+00	1.1526	767.89715	767.92882	1	1.1134	1.2751	767.91486	1.01E+03	1.13E+04	3.01E+01	1	8	0	0.765	6.15	0.00472	0.0305	0																1.04E+00	1.14	767.90882	767.92201	0.0514	1.1193	1.2215	DETECTED	767.91323	1.36E+03	1.13E+04	2.8722	1.5	2.25E+01	-0.0134
1350	1.44E+00	1.1526	1134.89746	1134.93681	1	1.1142	1.2556	1134.9166	1.27E+03	1.36E+04	2.85E+01	1	8	0	0.81	6.07	0.00689	0.0305	0																1.11E+00	1.14	1134.90119	1134.9268	0.0415	1.1307	1.2556	DETECTED	1134.9147	3.35E+03	1.17E+04	4.4989	2.7495	1.93E+01	-0.0134
1351	3.07E-01	1.1527	1001.37582	1001.40821	1	1.1245	1.2215	1001.39542	1.09E+03	3.68E+03	8.87E+00	0.5	4	0	0.859	2.61	0.00262	0.017	0																2.73E-01	1.157	1001.38937	1001.40478	0.0388	1.1307	1.2215	DETECTED	1001.39484	1.09E+03	3.68E+03	1.6668	1.3334	5.98E+00	-0.0077
1352	1.79E+00	1.1528	273.07294	273.08271	1	1.068	1.5449	273.0779	1.05E+03	1.24E+04	1.54E+01	0.375	3	1	0.907	1.27	0.00035	0.0755	0																							UNKNOWN
1354	9.02E-01	1.153	1055.91052	1055.94401	1	1.1142	1.2387	1055.92686	2.14E+03	8.36E+03	1.78E+01	0.75	6	0	0.671	7.16	0.00756	0.0298	0																7.67E-01	1.157	1055.91145	1055.9414	0.0465	1.1307	1.2328	DETECTED	1055.92414	3.17E+03	7.83E+03	2	1.5	1.28E+01	-0.0077
1355	1.01E+00	1.1531	901.912	901.93877	1	1.1245	1.2413	901.93167	1.64E+03	1.13E+04	2.66E+01	0.75	6	0	0.744	4.62	0.00417	0.0305	0																							UNKNOWN
1356	1.00E+00	1.1532	737.91383	737.93254	1	1.1147	1.2396	737.92574	1.30E+03	9.26E+03	2.73E+01	0.75	6	0	0.914	1.71	0.00126	0.0213	0																							UNKNOWN
1357	4.27E-01	1.1532	1153.86303	1153.90225	1	1.1251	1.2273	1153.87745	1.11E+03	5.39E+03	1.00E+01	0.375	3	0	0.772	4.09	0.00471	0.0213	0																							UNKNOWN
1358	4.86E-01	1.1532	1212.82222	1212.85828	1	1.1245	1.2154	1212.83891	1.35E+03	4.88E+03	1.22E+01	0.375	3	0	0.733	5	0.00606	0.0114	0																3.34E-01	1.157	1212.82373	1212.84379	0.0548	1.1307	1.2101	DETECTED	1212.83605	1.89E+03	4.05E+03	1.3332	1.1666	6.66E+00	-0.0077
1359	4.37E-01	1.1534	931.39884	931.42566	1	1.1247	1.2328	931.41424	1.01E+03	4.89E+03	1.09E+01	0.875	7	0	0.651	6.23	0.0058	0.0227	0																3.46E-01	1.14	931.4044	931.41805	0.0367	1.1307	1.2328	DETECTED	931.41154	1.38E+03	4.89E+03	3.4989	2.2495	7.81E+00	-0.0134
1360	7.31E+01	1.1535	364.9742	364.98165	1	1.0706	1.6384	364.97962	1.08E+03	4.88E+05	8.20E+02	1	8	0	0.961	0.87	0.00032	0	0																6.19E+01	1.1535	364.97603	364.98099	0.075	1.0739	1.6303	DETECTED	364.97947	1.38E+03	4.73E+05	3.1079	3.4865	6.24E+02	-0.0113
1361	1.63E+02	1.1535	608.98089	609.0006	1	1.0739	1.6416	608.99181	1.02E+03	7.42E+05	2.01E+03	1	8	0	0.981	0.52	0.00032	0	0																1.49E+02	1.1535	608.98089	609.0006	0.0559	1.0739	1.6416	DETECTED	608.99174	1.08E+03	7.35E+05	3.6172	3.0547	1.76E+03	-0.0113
1362	4.69E+00	1.1535	752.93425	752.96321	1	1.1079	1.3776	752.94955	1.06E+03	2.44E+04	7.80E+01	1	8	0	0.973	0.91	0.00069	0	0																3.58E+00	1.1535	752.9469	752.95565	0.0583	1.1079	1.2669	DETECTED	752.94955	1.06E+03	2.12E+04	3.9639	2.1676	5.36E+01	0.0001
1363	1.47E+01	1.1535	830.94571	830.97249	1	1.1029	1.33	830.95568	1.11E+03	1.25E+05	2.88E+02	1	8	0	0.963	0.89	0.00074	0	0																1.04E+01	1.1535	830.95117	830.95591	0.0462	1.1079	1.2669	DETECTED	830.9555	1.28E+03	1.14E+05	2.4165	1.9742	1.83E+02	-0.0113
1364	1.03E+01	1.1535	832.93811	832.9655	1	1.1132	1.3464	832.95309	1.27E+03	8.58E+04	2.02E+02	1	8	0	0.959	1.19	0.00099	0	0																7.40E+00	1.1535	832.94107	832.95556	0.0436	1.1193	1.3464	DETECTED	832.95253	1.72E+03	8.14E+04	2.1445	8.4222	1.29E+02	-0.0113
1365	7.49E-01	1.1535	861.91017	861.9412	1	1.1245	1.2328	861.9281	1.80E+03	9.28E+03	1.76E+01	0.5	4	1	0.725	4.88	0.0042	0.0305	0																6.59E-01	1.14	861.91017	861.9412	0.0387	1.1307	1.2328	DETECTED	861.92546	1.80E+03	9.28E+03	2.8808	2.2495	1.43E+01	-0.0134
1366	2.06E+00	1.1535	892.89904	892.92792	1	1.1132	1.2383	892.91256	1.44E+03	1.76E+04	4.17E+01	1	8	0	0.889	3.18	0.00284	0	0																1.50E+00	1.1535	892.90354	892.92703	0.0452	1.1193	1.2328	DETECTED	892.91226	2.89E+03	1.71E+04	3.1931	1.6666	2.68E+01	0.0001
1367	3.14E+00	1.1535	970.90304	970.93335	1	1.1132	1.2737	970.91643	1.28E+03	2.96E+04	6.63E+01	1	8	0	0.87	2.44	0.00237	0	0																2.61E+00	1.1535	970.9109	970.93335	0.0446	1.1193	1.2669	DETECTED	970.91714	2.40E+03	2.91E+04	2.9616	1.9622	4.71E+01	-0.0113
1368	2.00E+00	1.1535	1054.89746	1054.92714	1	1.1134	1.2556	1054.914	1.05E+03	2.32E+04	5.20E+01	1	8	0	0.865	3.49	0.00368	0	0																1.74E+00	1.1535	1054.90032	1054.9248	0.0381	1.1193	1.2556	DETECTED	1054.91196	1.58E+03	2.23E+04	3.8903	2.6793	3.64E+01	0.0001
1369	1.07E+00	1.1536	964.82468	964.84815	1	1.1134	1.2392	964.83973	1.12E+03	7.19E+03	1.62E+01	0.5	4	0	0.754	5.73	0.00553	0.0312	0																							UNKNOWN
1370	3.79E-01	1.1536	1429.00788	1429.03048	1	1.1245	1.23	1429.01806	1.13E+03	3.36E+03	6.76E+00	0.5	4	0	0.939	1.11	0.00158	0.0298	0																							UNKNOWN
1371	3.58E-01	1.1538	670.73911	670.75405	1	1.1161	1.2073	670.7464	1.10E+03	3.55E+03	7.62E+00	0.25	2	0	0.662	4.4	0.00295	0.0334	0																							UNKNOWN
1372	1.22E+00	1.1538	873.94222	873.97165	1	1.1245	1.2494	873.95311	1.51E+03	8.84E+03	1.92E+01	0.5	4	0	0.926	1.66	0.00145	0.0291	0																5.14E-01	1.157	873.94482	873.95684	0.0411	1.1307	1.1988	DETECTED	873.95319	1.95E+03	8.32E+03	1	1	1.29E+01	-0.0077
1373	1.56E+00	1.1543	694.98301	694.99995	1	1.1134	1.2623	694.99424	1.20E+03	1.02E+04	2.57E+01	0.75	6	0	0.868	3.11	0.00216	0.017	0																							UNKNOWN
1374	6.50E-01	1.1545	1113.87388	1113.89585	1	1.1247	1.2269	1113.88298	1.50E+03	6.30E+03	1.49E+01	0.25	2	0	0.861	1.8	0.00201	0.0163	0																							UNKNOWN
1375	2.14E+02	1.1549	526.97933	526.99065	1	1.082	1.6611	526.98872	1.04E+03	9.43E+05	2.58E+03	1	8	0	0.977	0.65	0.00034	0	0																1.87E+02	1.1549	526.98242	526.98923	0.0582	1.0852	1.653	DETECTED	526.98864	1.22E+03	9.38E+05	3.4802	4.3399	2.15E+03	-0.0098
1376	7.48E+01	1.1549	528.97925	528.98966	1	1.0915	1.6076	528.98578	1.06E+03	3.32E+05	8.97E+02	1	8	0	0.973	0.82	0.00043	0	0																6.53E+01	1.1549	528.97999	528.98807	0.0603	1.0966	1.6076	DETECTED	528.9856	1.41E+03	3.26E+05	3.4732	4.4052	7.45E+02	-0.0098
1377	2.40E+00	1.1549	834.93991	834.96532	1	1.1132	1.2835	834.95197	1.09E+03	1.69E+04	3.55E+01	1	8	0	0.868	2.85	0.00238	0	0																1.44E+00	1.1549	834.94492	834.95673	0.0447	1.1193	1.2442	DETECTED	834.95097	1.45E+03	1.44E+04	2.3322	1.375	2.26E+01	-0.0098
1378	5.91E+00	1.1549	914.94011	914.97368	1	1.1132	1.301	914.9552	1.02E+03	5.65E+04	1.20E+02	1	8	0	0.941	1.18	0.00108	0	0																4.39E+00	1.1549	914.94536	914.96661	0.0423	1.1193	1.301	DETECTED	914.95467	2.58E+03	4.88E+04	4.2956	4.5472	7.74E+01	0.0015
1379	9.05E-01	1.1549	1218.89192	1218.92832	1	1.1245	1.2269	1218.91341	1.39E+03	1.10E+04	2.18E+01	0.5	4	0	0.786	3.68	0.00448	0.0142	0																							UNKNOWN
1380	3.56E-01	1.1549	1235.85813	1235.90104	1	1.1247	1.2073	1235.87882	1.22E+03	3.75E+03	8.73E+00	0.375	3	0	0.958	0.72	0.00089	0.0163	0																							UNKNOWN
1381	1.04E+00	1.155	900.91638	900.94962	1	1.1193	1.3208	900.93384	1.27E+03	8.64E+03	2.09E+01	0.75	6	0	0.851	3.96	0.00356	0.0305	0																9.04E-01	1.14	900.9177	900.94335	0.0512	1.1193	1.3123	DETECTED	900.9329	1.27E+03	7.26E+03	6.0514	2.8332	1.14E+01	-0.0134
1382	5.28E-01	1.1552	914.43986	914.46923	1	1.1147	1.2396	914.45571	1.25E+03	5.88E+03	1.22E+01	0.5	4	0	0.835	3.82	0.00349	0.0227	0																2.95E-01	1.1641	914.45218	914.46652	0.0375	1.1307	1.1988	DETECTED	914.45546	1.38E+03	4.91E+03	0.5002	0.7501	7.79E+00	-0.012
1383	5.00E-01	1.1554	832.44725	832.4657	1	1.1142	1.2186	832.45539	1.25E+03	6.06E+03	1.55E+01	0.5	4	2	0.85	3.03	0.00252	0.0163	0																							UNKNOWN
1384	2.92E-01	1.1556	614.9016	614.91747		1.1597	1.2392	614.91043	1.13E+03	2.91E+03	7.55E+00	0.125	1	0	1	0	0	0	0																							UNKNOWN
1385	2.41E+00	1.1556	390.02584	390.03539	1	1.1142	1.4322	390.0324	1.37E+03	9.02E+03	1.66E+01	0.125	1	0	1	0	0	0	0																							UNKNOWN
1386	6.57E-01	1.1556	745.88116	745.89526		1.137	1.2392	745.88931	1.70E+03	4.37E+03	1.19E+01	0.125	1	0	1	0	0	0	0																							UNKNOWN
1387	2.80E-01	1.1556	840.97037	840.98311	1	1.1256	1.1937	840.97824	1.75E+03	2.73E+03	6.42E+00	0.125	1	0	1	0	0	0	0																							UNKNOWN
1388	4.38E-01	1.1556	885.85088	885.868	1	1.1256	1.2164	885.86079	1.60E+03	3.66E+03	8.38E+00	0.125	1	0	1	0	0	0	0																							UNKNOWN
1389	4.74E-01	1.1556	967.84915	967.87146	1	1.137	1.2278	967.86237	1.45E+03	4.57E+03	1.03E+01	0.125	1	0	1	0	0	0	0																							UNKNOWN
1390	3.13E-01	1.1556	984.42683	984.44237	1	1.1256	1.1937	984.43572	1.07E+03	3.82E+03	8.60E+00	0.125	1	0	1	0	0	0	0																							UNKNOWN
1391	2.37E-01	1.1556	1203.83743	1203.86511	1	1.1391	1.2186	1203.85077	1.46E+03	2.37E+03	4.54E+00	0.125	1	0	1	0	0	0	0																							UNKNOWN
1392	2.01E-01	1.1556	1062.38093	1062.40028	1	1.1256	1.1937	1062.39229	1.01E+03	2.45E+03	5.45E+00	0.125	1	0	1	0	0	0	0																							UNKNOWN
1393	2.97E-01	1.1556	1270.79233	1270.81844	1	1.1278	1.2073	1270.80569	1.37E+03	3.25E+03	6.27E+00	0.125	1	0	1	0	0	0	0																							UNKNOWN
1394	2.76E-01	1.1556	1133.83943	1133.86208	1	1.1256	1.2051	1133.85596	1.33E+03	2.71E+03	5.96E+00	0.125	1	0	1	0	0	0	0																							UNKNOWN
1395	3.34E-01	1.1556	1220.88517	1220.9221	1	1.1256	1.2051	1220.89839	1.38E+03	3.42E+03	7.46E+00	0.125	1	0	1	0	0	0	0																							UNKNOWN
1396	2.53E-01	1.1556	1380.90082	1380.92827	1	1.1391	1.2073	1380.91863	1.40E+03	3.22E+03	6.24E+00	0.125	1	0	1	0	0	0	0																							UNKNOWN
1397	2.47E-01	1.1556	1366.81177	1366.84801	1	1.1256	1.2051	1366.83512	1.05E+03	2.49E+03	5.37E+00	0.125	1	0	1	0	0	0	0																							UNKNOWN
1398	2.54E-01	1.1556	1374.8299	1374.86289	1	1.1256	1.1937	1374.84205	1.29E+03	2.93E+03	6.33E+00	0.125	1	0	1	0	0	0	0																							UNKNOWN
1399	2.19E+00	1.1559	530.9798	530.99288	1	1.1132	1.335	530.98921	1.16E+03	1.16E+04	3.11E+01	0.625	5	0	0.906	1.41	0.00075	0.017	0																2.03E+00	1.157	530.98141	530.99115	0.074	1.1193	1.335	DETECTED	530.98877	1.16E+03	1.09E+04	4.5332	2.3752	2.47E+01	-0.0077
1400	6.67E-01	1.1558	1128.81933	1128.86749	1	1.1245	1.2282	1128.84092	1.69E+03	5.54E+03	1.22E+01	0.375	3	0	0.925	1.17	0.00132	0.0291	0																							UNKNOWN
1401	3.76E-01	1.1559	1013.41107	1013.42188	1	1.126	1.204	1013.41821	1.38E+03	4.21E+03	1.07E+01	0.25	2	0	0.936	0.76	0.00077	0.0291	0																							UNKNOWN
1402	1.42E+00	1.1561	826.86366	826.89534	1	1.1193	1.25	826.87701	1.01E+03	1.04E+04	2.11E+01	0.5	4	1	0.748	4.74	0.00392	0.0319	0																9.16E-01	1.14	826.8676	826.88362	0.0632	1.1193	1.2215	DETECTED	826.87582	1.01E+03	1.04E+04	3.0134	1.9034	1.62E+01	-0.0134
1403	1.91E+00	1.1562	765.90831	765.93477	1	1.1142	1.3064	765.92353	1.13E+03	8.09E+03	2.00E+01	0.875	7	0	0.839	3.78	0.0029	0.0312	0																1.15E+00	1.157	765.91109	765.93477	0.0814	1.1307	1.2442	DETECTED	765.92325	3.20E+03	8.09E+03	2.3332	1.6666	1.65E+01	-0.0077
1404	4.98E-01	1.1563	530.77821	530.79482	1	1.1079	1.2183	530.78477	1.05E+03	2.88E+03	7.55E+00	0.5	4	0	0.704	5.57	0.00296	0.0369	0																3.77E-01	1.1719	530.78096	530.78708	0.0763	1.1079	1.2101	DETECTED	530.78327	1.28E+03	2.74E+03	0.2855	0.6428	6.24E+00	-0.0155
1405	5.82E+01	1.1563	610.97902	610.99569	1	1.0934	1.6076	610.98891	1.08E+03	2.70E+05	7.17E+02	1	8	0	0.969	0.65	0.0004	0	0																5.44E+01	1.1563	610.98411	610.99025	0.0572	1.0966	1.6076	DETECTED	610.98867	1.27E+03	2.63E+05	3.7443	3.1837	6.26E+02	-0.0084
1406	1.08E+02	1.1563	690.9853	691.00456	1	1.0934	1.6189	690.99468	1.05E+03	5.09E+05	1.44E+03	1	8	0	0.979	0.61	0.00042	0	0																9.86E+01	1.1563	690.98797	690.99593	0.0546	1.0966	1.6189	DETECTED	690.99463	1.38E+03	5.09E+05	3.684	3.5953	1.18E+03	-0.0084
1407	3.76E-01	1.1563	803.95952	803.9788	1	1.1256	1.2278	803.97198	1.06E+03	5.92E+03	7.97E+00	0.25	2	0	0.838	2.16	0.00174	0.0014	0																							UNKNOWN
1408	3.68E-01	1.1563	897.88797	897.90406		1.1391	1.2215	897.89239	2.35E+03	4.98E+03	7.86E+00	0.25	2	0	0.773	3.02	0.00271	0.0014	0																3.64E-01	1.157	897.88797	897.90406	0.0499	1.142	1.2215	DETECTED	897.89375	2.35E+03	4.98E+03	2.4996	1.7498	7.83E+00	-0.0077
1409	9.86E-01	1.1563	909.00683	909.03629	1	1.1164	1.3095	909.01946	1.01E+03	5.97E+03	9.50E+00	0.25	2	0	0.839	2.15	0.00195	0.0014	0																6.76E-01	1.157	909.01251	909.02412	0.087	1.1193	1.2328	DETECTED	909.01848	1.57E+03	5.97E+03	1.5002	1.2501	9.44E+00	-0.0077
1410	3.51E-01	1.1563	959.96233	959.97697	1	1.092	1.2186	959.9715	1.11E+03	2.58E+03	4.69E+00	0.25	2	0	0.915	1.12	0.00108	0.0014	0																							UNKNOWN
1411	4.39E+00	1.1563	994.94169	994.96466	1	1.1132	1.2442	994.95847	1.11E+03	4.33E+04	8.47E+01	1	8	0	0.946	1.44	0.00144	0	0																3.54E+00	1.1563	994.9438	994.96274	0.0395	1.1193	1.2442	DETECTED	994.95839	1.95E+03	4.30E+04	2.5026	1.6734	6.99E+01	-0.0084
1412	1.01E+00	1.1565	925.95981	925.98466	1	1.1251	1.2737	925.97556	1.53E+03	1.11E+04	1.91E+01	0.5	4	0	0.797	4.37	0.00405	0.0305	0																6.59E-01	1.157	925.96702	925.98133	0.049	1.1307	1.2101	DETECTED	925.97606	1.53E+03	1.09E+04	1.9411	1.1666	1.74E+01	-0.0077
1413	1.92E+00	1.1566	337.23088	337.24172	1	1.0625	1.5817	337.2361	1.04E+03	8.38E+03	1.03E+01	1	8	2	0.941	1.44	0.00049	0.0525	0																1.31E+00	1.1719	337.23474	337.23885	0.2489	1.0625	1.3464	DETECTED	337.23626	1.04E+03	7.33E+03	1.3427	1.1363	7.68E+00	-0.0155
1414	1.17E+00	1.1566	776.77836	776.80886	1	1.1132	1.2396	776.79488	1.14E+03	6.21E+03	1.61E+01	0.625	5	0	0.748	4.69	0.00364	0.0249	0																							UNKNOWN
1415	2.02E-01	1.1566	815.47319	815.5043	1	1.1251	1.2046	815.49329	1.32E+03	3.87E+03	4.70E+00	0.25	2	0	0.643	4.66	0.0038	0.0305	0																							UNKNOWN
1416	7.23E-01	1.1566	1216.90356	1216.9271	1	1.1251	1.2055	1216.91809	1.66E+03	8.65E+03	1.62E+01	0.25	2	0	0.869	1.65	0.00201	0.0305	0																							UNKNOWN
1417	1.89E-01	1.157	176.99089	176.99635		1.1079	1.1874	176.99447	1.03E+03	2.72E+03	3.54E+00	0.125	1	0	1	0	0	0	0																1.89E-01	1.157	176.99089	176.99635	0.0586	1.1079	1.1874	DETECTED	176.99447	1.03E+03	2.72E+03	0.4001	0.7	3.54E+00	-0.0077
1418	2.57E-01	1.157	266.9621	266.96494	1	1.1307	1.2556	266.96346	1.36E+03	5.58E+03	4.69E+00	0.125	1	0	1	0	0	0	0																2.57E-01	1.157	266.9621	266.96494	0.0507	1.1307	1.2556	DETECTED	266.96346	1.36E+03	5.58E+03	2.6668	1.8334	4.69E+00	-0.0077
1419	4.58E-01	1.157	456.01167	456.01853	1	1.1147	1.2055	456.01582	1.02E+03	2.74E+03	7.77E+00	0.125	1	0	1	0	0	0	0																							UNKNOWN
1420	5.39E-01	1.157	719.9624	719.97571	1	1.126	1.2169	719.9687	1.10E+03	3.91E+03	9.83E+00	0.125	1	0	1	0	0	0	0																							UNKNOWN
1421	3.32E-01	1.157	673.868	673.88155	1	1.1164	1.1846	673.87833	1.03E+03	3.19E+03	8.02E+00	0.125	1	0	1	0	0	0	0																							UNKNOWN
1422	3.00E-01	1.157	697.91991	697.93152	1	1.1274	1.1956	697.92636	1.30E+03	3.35E+03	7.47E+00	0.125	1	1	1	0	0	0	0																							UNKNOWN
1423	3.29E-01	1.157	758.96529	758.97914	1	1.1278	1.1959	758.97378	1.59E+03	3.28E+03	8.07E+00	0.125	1	0	1	0	0	0	0																							UNKNOWN
1424	1.32E+00	1.157	760.95555	760.97488	1	1.1278	1.2641	760.96753	1.99E+03	7.99E+03	1.90E+01	0.125	1	4	1	0	0	0	0																							UNKNOWN
1425	3.11E-01	1.157	761.46844	761.4805	1	1.1391	1.2073	761.4741	1.50E+03	3.88E+03	9.16E+00	0.125	1	0	1	0	0	0	0																							UNKNOWN
1426	1.75E-01	1.157	766.39556	766.41117	1	1.1278	1.1959	766.40603	1.10E+03	1.88E+03	4.12E+00	0.125	1	0	1	0	0	0	0																							UNKNOWN
1427	3.36E-01	1.157	844.47251	844.48845	1	1.126	1.1941	844.47726	2.24E+03	5.27E+03	8.52E+00	0.125	1	0	1	0	0	0	0																							UNKNOWN
1428	1.58E-01	1.157	785.5198	785.53056		1.1388	1.2069	785.52218	1.11E+03	2.69E+03	4.08E+00	0.125	1	0	1	0	0	0	0																							UNKNOWN
1429	5.52E-01	1.157	787.8581	787.88574	1	1.1161	1.241	787.87496	1.43E+03	5.82E+03	8.65E+00	0.125	1	0	1	0	0	0	0																							UNKNOWN
1430	1.13E+00	1.157	867.01756	867.02307	1	1.1147	1.2396	867.02087	1.20E+03	9.88E+03	1.62E+01	0.125	1	0	1	0	0	0	0																							UNKNOWN
1431	2.91E-01	1.157	802.46476	802.48003	1	1.1391	1.23	802.47537	1.10E+03	4.67E+03	6.77E+00	0.125	1	0	1	0	0	0	0																							UNKNOWN
1432	2.91E-01	1.157	872.45154	872.46417	1	1.126	1.1941	872.45784	1.54E+03	4.61E+03	7.60E+00	0.125	1	0	1	0	0	0	0																							UNKNOWN
1433	2.20E-01	1.157	821.4164	821.4307	1	1.1391	1.2073	821.42576	1.83E+03	4.01E+03	5.86E+00	0.125	1	0	1	0	0	0	0																							UNKNOWN
1434	2.45E-01	1.157	856.4836	856.50861	1	1.126	1.2069	856.49819	1.06E+03	3.26E+03	5.29E+00	0.25	2	0	0.649	4.68	0.00401	0	0																							UNKNOWN
1435	9.22E-01	1.157	826.86481	826.8952	1	1.1274	1.241	826.88045	2.73E+03	1.03E+04	1.47E+01	0.125	1	1	1	0	0	0	0																							UNKNOWN
1436	1.25E+00	1.157	896.99606	897.01345	1	1.126	1.2396	897.00396	4.77E+03	1.34E+04	2.27E+01	0.125	1	0	1	0	0	0	0																							UNKNOWN
1437	2.55E-01	1.157	840.93966	840.96412		1.1388	1.2069	840.95037	2.44E+03	3.77E+03	5.41E+00	0.125	1	0	1	0	0	0	0																							UNKNOWN
1438	2.54E-01	1.157	910.40083	910.42674	1	1.126	1.2169	910.41524	1.13E+03	2.83E+03	4.83E+00	0.125	1	0	1	0	0	0	0																							UNKNOWN
1439	1.30E+00	1.157	842.95997	842.98101	1	1.1278	1.2868	842.97116	2.24E+03	1.12E+04	1.88E+01	0.125	1	4	1	0	0	0	0																							UNKNOWN
1440	2.44E-01	1.157	930.40473	930.42488	1	1.1147	1.2055	930.41515	1.12E+03	2.50E+03	4.33E+00	0.125	1	0	1	0	0	0	0																							UNKNOWN
1441	4.57E-01	1.157	861.92399	861.93417	1	1.1274	1.2069	861.93173	1.53E+03	8.31E+03	1.20E+01	0.125	1	3	1	0	0	0	0																							UNKNOWN
1442	1.59E-01	1.157	869.40118	869.41251	1	1.1388	1.2069	869.40794	1.17E+03	2.62E+03	3.81E+00	0.125	1	0	1	0	0	0	0																							UNKNOWN
1443	1.57E-01	1.157	870.38825	870.41765	1	1.142	1.2215	870.40398	1.03E+03	2.13E+03	3.29E+00	0.125	1	0	1	0	0	0	0																1.57E-01	1.157	870.38825	870.41765	0.0567	1.142	1.2215	DETECTED	870.40398	1.03E+03	2.13E+03	2.4996	1.7498	3.29E+00	-0.0077
1444	1.21E+00	1.157	883.96302	883.98562	1	1.1388	1.2981	883.97325	1.18E+03	1.17E+04	2.03E+01	0.25	2	5	0.894	1.42	0.00125	0	0																							UNKNOWN
1445	1.56E+00	1.157	889.90416	889.92373	1	1.1164	1.23	889.91338	1.04E+03	2.04E+04	3.54E+01	0.125	1	0	1	0	0	0	0																							UNKNOWN
1446	3.09E-01	1.157	893.90334	893.9198	1	1.1274	1.2069	893.91115	1.41E+03	4.31E+03	6.43E+00	0.125	1	0	1	0	0	0	0																							UNKNOWN
1447	5.10E-01	1.157	897.99132	898.01885	1	1.1307	1.2896	898.00898	1.34E+03	3.23E+03	5.09E+00	0.125	1	0	1	0	0	0	0																5.10E-01	1.157	897.99132	898.01885	0.1364	1.1307	1.2896	DETECTED	898.00898	1.34E+03	3.23E+03	3.6668	2.3334	5.09E+00	-0.0077
1448	4.99E-01	1.157	939.87537	939.90806		1.126	1.2413	939.89229	1.51E+03	4.94E+03	8.89E+00	0.25	2	0	0.897	1.38	0.0013	0	0																							UNKNOWN
1449	2.58E-01	1.157	973.40824	973.41982	1	1.126	1.2055	973.41549	1.22E+03	3.07E+03	5.46E+00	0.125	1	0	1	0	0	0	0																							UNKNOWN
1450	3.38E-01	1.157	975.43651	975.47112	1	1.1374	1.2623	975.45503	1.11E+03	2.52E+03	4.48E+00	0.125	1	0	1	0	0	0	0																							UNKNOWN
1451	2.06E-01	1.157	915.43063	915.45779		1.1278	1.1959	915.44735	1.07E+03	3.25E+03	5.76E+00	0.125	1	0	1	0	0	0	0																							UNKNOWN
1452	2.23E-01	1.157	926.46469	926.48263	1	1.1388	1.2069	926.47943	1.11E+03	4.97E+03	7.61E+00	0.125	1	0	1	0	0	0	0																							UNKNOWN
1453	2.62E-01	1.157	926.96187	926.97892	1	1.1388	1.2069	926.97485	1.93E+03	4.96E+03	7.60E+00	0.125	1	0	1	0	0	0	0																							UNKNOWN
1454	4.19E-01	1.157	967.46121	967.49138	1	1.126	1.2169	967.47755	1.01E+03	4.57E+03	8.10E+00	0.25	2	0	0.893	1.43	0.00138	0	0																							UNKNOWN
1455	1.79E-01	1.157	1009.46894	1009.48029	1	1.126	1.1941	1009.47728	1.21E+03	2.29E+03	4.13E+00	0.125	1	0	1	0	0	0	0																							UNKNOWN
1456	4.39E-01	1.157	1019.48904	1019.50621	1	1.126	1.2396	1019.49933	1.16E+03	5.56E+03	1.01E+01	0.125	1	0	1	0	0	0	0																							UNKNOWN
1457	2.04E-01	1.157	960.39033	960.41944		1.1193	1.1874	960.40061	1.26E+03	3.41E+03	5.50E+00	0.125	1	0	1	0	0	0	0																2.04E-01	1.157	960.39033	960.41944	0.0343	1.1193	1.1874	DETECTED	960.40061	1.26E+03	3.41E+03	0.5002	0.7501	5.50E+00	-0.0077
1459	1.38E+00	1.157	990.00734	990.03006	1	1.1147	1.2527	990.02459	1.28E+03	1.16E+04	2.08E+01	0.375	3	0	0.8	3.31	0.00327	0	0																							UNKNOWN
1460	4.37E-01	1.157	1048.46459	1048.49831	1	1.126	1.2737	1048.48212	1.04E+03	3.58E+03	6.53E+00	0.125	1	0	1	0	0	0	0																							UNKNOWN
1461	1.14E+00	1.157	1061.00119	1061.02685	1	1.126	1.3304	1061.01196	1.52E+03	6.57E+03	1.20E+01	0.125	1	0	1	0	0	0	0																							UNKNOWN
1462	3.46E-01	1.157	995.44754	995.46591	1	1.1307	1.2442	995.45486	1.48E+03	3.77E+03	6.13E+00	0.125	1	0	1	0	0	0	0																3.46E-01	1.157	995.44754	995.46591	0.0785	1.1307	1.2442	DETECTED	995.45486	1.48E+03	3.77E+03	2.3332	1.6666	6.13E+00	-0.0077
1463	2.76E-01	1.157	996.44898	996.4611	1	1.1307	1.1988	996.45421	1.47E+03	4.77E+03	7.75E+00	0.125	1	0	1	0	0	0	0																2.76E-01	1.157	996.44898	996.4611	0.0339	1.1307	1.1988	DETECTED	996.45421	1.47E+03	4.77E+03	1	1	7.75E+00	-0.0077
1465	3.08E-01	1.157	1025.91824	1025.9418		1.1388	1.2069	1025.92648	1.42E+03	5.39E+03	8.63E+00	0.125	1	0	1	0	0	0	0																							UNKNOWN
1466	4.72E-01	1.157	1031.86578	1031.89594	1	1.1274	1.2183	1031.88192	2.30E+03	6.60E+03	1.06E+01	0.125	1	0	1	0	0	0	0																							UNKNOWN
1467	3.59E-01	1.157	1069.86143	1069.89748	1	1.126	1.2186	1069.87909	1.18E+03	3.80E+03	7.15E+00	0.25	2	0	0.784	2.88	0.00308	0	0																							UNKNOWN
1468	1.33E+00	1.157	1035.93697	1035.97461	1	1.1307	1.3805	1035.96099	1.17E+03	6.89E+03	1.13E+01	0.125	1	1	1	0	0	0	0																1.33E+00	1.157	1035.93697	1035.97461	0.1198	1.1307	1.3805	DETECTED	1035.96099	1.17E+03	6.89E+03	6.2698	3.6666	1.13E+01	-0.0077
1469	2.94E-01	1.157	1040.88212	1040.9111	1	1.1388	1.2183	1040.89492	1.84E+03	4.02E+03	6.46E+00	0.125	1	0	1	0	0	0	0																							UNKNOWN
1470	5.15E-01	1.157	1048.96147	1048.98133		1.1391	1.2186	1048.97379	2.09E+03	8.01E+03	1.50E+01	0.125	1	0	1	0	0	0	0																							UNKNOWN
1471	7.28E-01	1.157	1118.95623	1118.98112	1	1.126	1.2282	1118.96599	2.07E+03	8.34E+03	1.54E+01	0.125	1	0	1	0	0	0	0																							UNKNOWN
1472	3.02E-01	1.157	1050.84675	1050.86497		1.1388	1.2183	1050.85601	1.93E+03	3.97E+03	6.39E+00	0.125	1	0	1	0	0	0	0																							UNKNOWN
1473	2.70E-01	1.157	1122.88837	1122.90838	1	1.126	1.2055	1122.89566	1.33E+03	3.02E+03	5.58E+00	0.125	1	0	1	0	0	0	0																							UNKNOWN
1475	4.17E-01	1.157	1057.87959	1057.90907		1.1079	1.2215	1057.89485	1.40E+03	4.05E+03	6.64E+00	0.125	1	0	1	0	0	0	0																4.17E-01	1.157	1057.87959	1057.90907	0.0694	1.1079	1.2215	DETECTED	1057.89485	1.40E+03	4.05E+03	1	1	6.64E+00	-0.0077
1476	4.38E-01	1.157	1060.00629	1060.01993	1	1.1278	1.1959	1060.01043	1.42E+03	6.12E+03	1.15E+01	0.125	1	3	1	0	0	0	0																							UNKNOWN
1477	3.64E-01	1.157	1061.49088	1061.51679	1	1.1278	1.23	1061.50488	1.44E+03	3.36E+03	6.28E+00	0.25	2	1	0.747	3.37	0.00358	0	0																2.19E-01	1.157	1061.50293	1061.51136	0.0471	1.1307	1.1988	DETECTED	1061.50667	1.59E+03	3.36E+03	1	1	5.50E+00	-0.0077
1478	4.74E-01	1.157	1065.92519	1065.94757	1	1.1391	1.2073	1065.93809	2.09E+03	8.01E+03	1.51E+01	0.125	1	0	1	0	0	0	0																							UNKNOWN
1479	2.16E-01	1.157	1073.50796	1073.54731	1	1.1274	1.2183	1073.52939	1.10E+03	3.00E+03	4.92E+00	0.25	2	0	0.994	0.08	0.00009	0	0																2.16E-01	1.157	1073.50796	1073.54517	0.0526	1.1307	1.1988	DETECTED	1073.52943	1.40E+03	3.00E+03	1	1	4.92E+00	-0.0077
1480	3.19E-01	1.157	1073.87874	1073.90685		1.1307	1.2101	1073.89272	1.40E+03	4.39E+03	7.20E+00	0.125	1	0	1	0	0	0	0																3.19E-01	1.157	1073.87874	1073.90685	0.0537	1.1307	1.2101	DETECTED	1073.89272	1.40E+03	4.39E+03	1.3332	1.1666	7.20E+00	-0.0077
1481	3.32E-01	1.157	1146.93089	1146.95126		1.126	1.2055	1146.93885	1.51E+03	4.78E+03	8.87E+00	0.125	1	0	1	0	0	0	0																							UNKNOWN
1482	8.21E-01	1.157	1077.93552	1077.96409	1	1.1274	1.241	1077.95591	2.06E+03	9.93E+03	1.61E+01	0.125	1	0	1	0	0	0	0																							UNKNOWN
1483	4.95E-01	1.157	1079.95124	1079.97586	1	1.1164	1.2073	1079.96752	1.12E+03	6.62E+03	1.07E+01	0.25	2	0	0.892	1.44	0.00155	0	0																							UNKNOWN
1484	3.74E-01	1.157	1088.9645	1088.98307	1	1.1391	1.2186	1088.97687	2.22E+03	4.76E+03	9.00E+00	0.125	1	2	1	0	0	0	0																							UNKNOWN
1485	2.57E-01	1.157	1095.41219	1095.443	1	1.1278	1.1959	1095.42036	1.10E+03	3.80E+03	7.19E+00	0.125	1	0	1	0	0	0	0																							UNKNOWN
1486	2.11E-01	1.157	1165.38632	1165.40679	1	1.126	1.1941	1165.39946	1.06E+03	2.51E+03	4.68E+00	0.125	1	0	1	0	0	0	0																							UNKNOWN
1487	2.65E-01	1.157	1101.49304	1101.51578	1	1.1274	1.2183	1101.50662	1.03E+03	2.92E+03	4.76E+00	0.125	1	0	1	0	0	0	0																							UNKNOWN
1488	1.07E+00	1.157	1102.97841	1103.00861	1	1.1278	1.2186	1102.99919	3.88E+03	1.21E+04	2.29E+01	0.125	1	0	1	0	0	0	0																							UNKNOWN
1489	1.21E+00	1.157	1101.97365	1102.00772		1.1307	1.2783	1101.99529	1.98E+03	1.08E+04	1.77E+01	0.125	1	0	1	0	0	0	0																1.21E+00	1.157	1101.97365	1102.00772	0.1257	1.1307	1.2783	DETECTED	1101.99529	1.98E+03	1.08E+04	3.261	2.1666	1.77E+01	-0.0077
1490	5.66E-01	1.157	1171.95144	1171.98775	1	1.1033	1.2396	1171.97418	1.11E+03	4.85E+03	9.05E+00	0.125	1	0	1	0	0	0	0																							UNKNOWN
1491	1.64E-01	1.157	1108.44133	1108.45389	1	1.1388	1.2069	1108.44611	1.00E+03	2.90E+03	4.73E+00	0.125	1	0	1	0	0	0	0																							UNKNOWN
1492	5.43E-01	1.157	1118.94062	1118.97647	1	1.1391	1.2073	1118.95607	3.11E+03	8.80E+03	1.67E+01	0.125	1	0	1	0	0	0	0																							UNKNOWN
1493	2.21E-01	1.157	1189.42906	1189.45546	1	1.126	1.1941	1189.44519	1.16E+03	3.25E+03	6.08E+00	0.125	1	0	1	0	0	0	0																							UNKNOWN
1494	3.72E-01	1.157	1132.84915	1132.87392	1	1.1391	1.2186	1132.86087	1.67E+03	4.10E+03	7.79E+00	0.125	1	0	1	0	0	0	0																							UNKNOWN
1495	4.45E-01	1.157	1138.89212	1138.91863	1	1.1278	1.1988	1138.90242	1.22E+03	6.82E+03	1.30E+01	0.25	2	0	0.786	2.85	0.00325	0	0																3.33E-01	1.157	1138.89212	1138.91758	0.0441	1.1307	1.1988	DETECTED	1138.90404	1.53E+03	5.10E+03	1	1	8.38E+00	-0.0077
1496	2.94E-01	1.157	1141.82967	1141.85719	1	1.1307	1.1988	1141.84884	2.26E+03	4.94E+03	8.12E+00	0.125	1	0	1	0	0	0	0																2.94E-01	1.157	1141.82967	1141.85719	0.0331	1.1307	1.1988	DETECTED	1141.84884	2.26E+03	4.94E+03	1	1	8.12E+00	-0.0077
1497	2.48E-01	1.157	1143.50256	1143.51037	1	1.1278	1.1959	1143.50762	1.34E+03	3.13E+03	5.96E+00	0.125	1	0	1	0	0	0	0																							UNKNOWN
1498	2.07E-01	1.157	1213.85083	1213.86893	1	1.126	1.1941	1213.85824	1.15E+03	2.60E+03	4.87E+00	0.125	1	0	1	0	0	0	0																							UNKNOWN
1499	1.71E-01	1.157	1148.43617	1148.45132	1	1.1274	1.1956	1148.44237	1.04E+03	2.62E+03	4.30E+00	0.125	1	0	1	0	0	0	0																							UNKNOWN
1500	2.78E-01	1.157	1183.489	1183.5261	1	1.126	1.2296	1183.50968	1.01E+03	2.94E+03	5.49E+00	0.25	2	0	0.636	4.86	0.00575	0	0																							UNKNOWN
1501	3.14E-01	1.157	1219.91067	1219.94421	1	1.126	1.1941	1219.92571	1.55E+03	4.36E+03	8.17E+00	0.125	1	0	1	0	0	0	0																							UNKNOWN
1502	1.18E+00	1.1944	1223.99601	1224.03164	1	1.126	1.3663	1224.01318	1.19E+03	4.79E+03	9.19E+00	0.125	1	3	1	0	0	0	0																9.22E-01	1.2159	1223.99601	1224.0279	0.1121	1.1307	1.3578	DETECTED	1224.01348	1.19E+03	4.55E+03	1.0001	1.0001	7.50E+00	-0.0283
1503	5.22E-01	1.157	1172.82987	1172.85953	1	1.1278	1.2186	1172.84233	1.98E+03	5.33E+03	1.02E+01	0.125	1	1	1	0	0	0	0																							UNKNOWN
1504	2.60E-01	1.157	1184.85864	1184.89154	1	1.1307	1.1988	1184.87142	1.42E+03	3.64E+03	6.00E+00	0.125	1	0	1	0	0	0	0																2.60E-01	1.157	1184.85864	1184.89154	0.0505	1.1307	1.1988	DETECTED	1184.87142	1.42E+03	3.64E+03	1	1	6.00E+00	-0.0077
1505	7.31E-01	1.157	1258.89697	1258.93599	1	1.126	1.2964	1258.91611	1.10E+03	5.87E+03	1.10E+01	0.125	1	0	1	0	0	0	0																							UNKNOWN
1506	3.10E-01	1.157	1259.90038	1259.92685	1	1.126	1.1941	1259.91076	1.79E+03	4.51E+03	8.48E+00	0.125	1	0	1	0	0	0	0																							UNKNOWN
1507	3.17E-01	1.157	1214.83272	1214.86057	1	1.1391	1.2186	1214.84873	1.76E+03	3.63E+03	6.97E+00	0.125	1	0	1	0	0	0	0																							UNKNOWN
1508	2.72E-01	1.157	1220.88101	1220.92465	1	1.1307	1.1988	1220.90618	1.49E+03	4.58E+03	7.54E+00	0.125	1	0	1	0	0	0	0																2.72E-01	1.157	1220.88101	1220.92465	0.0504	1.1307	1.1988	DETECTED	1220.90618	1.49E+03	4.58E+03	1	1	7.54E+00	-0.0077
1509	2.25E-01	1.157	1225.50168	1225.51102	1	1.1278	1.2073	1225.50699	1.05E+03	2.73E+03	5.24E+00	0.125	1	0	1	0	0	0	0																							UNKNOWN
1510	1.78E-01	1.157	1306.4892	1306.5222		1.126	1.1941	1306.50918	1.15E+03	2.31E+03	4.35E+00	0.125	1	0	1	0	0	0	0																							UNKNOWN
1511	7.07E-01	1.157	1240.94276	1240.97153	1	1.1274	1.2328	1240.95592	1.29E+03	8.54E+03	1.52E+01	0.375	3	4	0.82	3.49	0.00433	0	0																7.07E-01	1.157	1240.94369	1240.96354	0.039	1.1307	1.2328	DETECTED	1240.95369	2.09E+03	8.54E+03	2	1.5	1.41E+01	-0.0077
1512	3.94E-01	1.157	1241.96301	1241.97439	1	1.1278	1.2073	1241.96981	1.35E+03	4.91E+03	9.43E+00	0.125	1	0	1	0	0	0	0																							UNKNOWN
1513	1.19E+00	1.157	1264.98469	1265.01876	1	1.1274	1.301	1265.00353	2.02E+03	1.01E+04	1.95E+01	0.375	3	1	0.768	4.53	0.00573	0	0																1.17E+00	1.157	1264.98469	1265.01423	0.1036	1.1307	1.301	DETECTED	1265.00074	2.02E+03	7.94E+03	4	2.5	1.31E+01	-0.0077
1514	2.05E-01	1.157	1341.40674	1341.42882	1	1.126	1.1941	1341.42003	1.05E+03	2.52E+03	4.77E+00	0.125	1	0	1	0	0	0	0																							UNKNOWN
1515	3.86E-01	1.157	1277.51482	1277.54477	2	1.1278	1.23	1277.53516	1.11E+03	3.62E+03	6.97E+00	0.125	1	0	1	0	0	0	0																							UNKNOWN
1516	3.15E-01	1.157	1277.87783	1277.89533	1	1.1278	1.1959	1277.88392	1.56E+03	4.35E+03	8.38E+00	0.125	1	0	1	0	0	0	0																							UNKNOWN
1517	2.01E-01	1.157	1345.84712	1345.85979		1.126	1.1941	1345.8532	1.44E+03	2.39E+03	4.53E+00	0.125	1	0	1	0	0	0	0																							UNKNOWN
1518	2.40E-01	1.157	1277.85991	1277.88373	1	1.1274	1.1956	1277.87089	1.11E+03	3.83E+03	6.38E+00	0.125	1	0	1	0	0	0	0																							UNKNOWN
1519	2.82E-01	1.157	1356.85617	1356.88464	1	1.126	1.2055	1356.86888	1.64E+03	3.18E+03	6.02E+00	0.125	1	0	1	0	0	0	0																							UNKNOWN
1520	1.95E-01	1.157	1287.87913	1287.90415		1.1388	1.2069	1287.89659	1.22E+03	3.69E+03	6.14E+00	0.125	1	0	1	0	0	0	0																							UNKNOWN
1521	2.82E-01	1.157	1293.83868	1293.85804	1	1.1388	1.2296	1293.84444	1.31E+03	3.41E+03	5.68E+00	0.125	1	0	1	0	0	0	0																							UNKNOWN
1522	2.30E-01	1.157	1295.8445	1295.86272	1	1.1307	1.2183	1295.85224	1.27E+03	2.91E+03	4.85E+00	0.25	2	0	0.663	4.49	0.00582	0	0																2.30E-01	1.157	1295.84936	1295.86272	0.0513	1.1307	1.2101	DETECTED	1295.85515	1.27E+03	2.75E+03	1.3332	1.1666	4.53E+00	-0.0077
1523	5.12E-01	1.157	1322.93477	1322.97647	1	1.126	1.2523	1322.95872	1.16E+03	5.70E+03	1.08E+01	0.375	3	0	0.82	3.17	0.00419	0	0																							UNKNOWN
1524	5.41E-01	1.157	1300.89344	1300.94269	1	1.1388	1.2751	1300.91857	1.44E+03	5.97E+03	9.96E+00	0.125	1	1	1	0	0	0	0																							UNKNOWN
1525	1.97E-01	1.157	1306.00657	1306.0223	1	1.1278	1.1959	1306.01472	1.25E+03	2.83E+03	5.45E+00	0.125	1	0	1	0	0	0	0																							UNKNOWN
1526	2.82E-01	1.157	1305.82575	1305.86491	1	1.1307	1.2215	1305.84778	1.49E+03	3.81E+03	6.27E+00	0.125	1	0	1	0	0	0	0																2.82E-01	1.157	1305.82575	1305.86491	0.0429	1.1307	1.2215	DETECTED	1305.84778	1.49E+03	3.81E+03	1.6668	1.3334	6.27E+00	-0.0077
1527	2.88E-01	1.157	1312.7885	1312.81834	1	1.1278	1.2073	1312.80132	1.29E+03	3.33E+03	6.43E+00	0.125	1	0	1	0	0	0	0																							UNKNOWN
1528	1.71E-01	1.157	1317.37992	1317.3996	1	1.1274	1.1956	1317.38769	1.21E+03	2.44E+03	4.07E+00	0.125	1	0	1	0	0	0	0																							UNKNOWN
1529	2.32E-01	1.157	1324.95135	1324.97892	1	1.1274	1.1956	1324.96066	1.09E+03	3.69E+03	6.16E+00	0.125	1	1	1	0	0	0	0																							UNKNOWN
1530	2.68E-01	1.157	1404.92925	1404.96533	1	1.126	1.1941	1404.94913	1.76E+03	3.74E+03	7.09E+00	0.125	1	0	1	0	0	0	0																							UNKNOWN
1531	2.19E-01	1.157	1347.8338	1347.854	1	1.1388	1.2183	1347.84816	1.42E+03	3.40E+03	5.68E+00	0.125	1	0	1	0	0	0	0																							UNKNOWN
1532	2.01E-01	1.157	1438.85745	1438.88295	1	1.126	1.1941	1438.86509	1.35E+03	2.57E+03	4.88E+00	0.125	1	0	1	0	0	0	0																							UNKNOWN
1533	2.68E-01	1.157	1415.81491	1415.85439	1	1.1391	1.23	1415.83793	1.23E+03	2.50E+03	4.86E+00	0.125	1	0	1	0	0	0	0																							UNKNOWN
1534	3.90E+01	1.1571	692.98071	692.99919	1	1.102	1.593	692.99221	1.02E+03	1.91E+05	5.37E+02	1	8	3	0.972	0.55	0.00038	0.0305	0																3.57E+01	1.157	692.98967	692.99828	0.0535	1.1079	1.5622	DETECTED	692.99202	2.63E+03	1.84E+05	3.8356	3.2303	4.29E+02	-0.0077
1535	8.66E-01	1.1571	801.95862	801.98998	1	1.1245	1.25	801.9729	1.41E+03	1.04E+04	2.07E+01	0.75	6	0	0.856	3.34	0.00268	0.0305	0																4.44E-01	1.157	801.96634	801.97455	0.0356	1.1307	1.1988	DETECTED	801.97239	1.65E+03	9.99E+03	1.4095	1	1.36E+01	-0.0077
1536	5.15E-01	1.1571	896.48961	896.51298	1	1.1245	1.2396	896.50241	1.05E+03	6.03E+03	1.17E+01	0.75	6	0	0.873	2.95	0.00264	0.0305	0																							UNKNOWN
1537	5.32E-01	1.1571	1048.96259	1048.99505	1	1.1247	1.2296	1048.9809	1.06E+03	7.20E+03	1.39E+01	0.75	6	0	0.896	2.71	0.00284	0.0305	0																4.37E-01	1.157	1048.96658	1048.99505	0.0417	1.1307	1.2215	DETECTED	1048.98022	1.17E+03	6.36E+03	2.3101	1.3334	1.04E+01	-0.0077
1538	1.56E+00	1.1571	916.93535	916.96466	1	1.1164	1.2608	916.95216	1.16E+03	1.08E+04	2.35E+01	0.625	5	0	0.798	4.98	0.00457	0.0291	0																							UNKNOWN
1539	5.51E-01	1.1572	614.77153	614.78615	1	1.1132	1.2186	614.78054	1.31E+03	3.73E+03	9.76E+00	0.375	3	1	0.87	1.88	0.00116	0.0334	0																							UNKNOWN
1540	9.29E-01	1.1572	1160.93987	1160.96828	1	1.1247	1.2156	1160.95656	1.25E+03	1.24E+04	2.37E+01	0.75	6	0	0.773	4.25	0.00493	0.0042	0																7.92E-01	1.157	1160.94654	1160.96496	0.0408	1.1307	1.2101	DETECTED	1160.95525	3.20E+03	1.13E+04	1.3332	1.1666	1.86E+01	-0.0077
1541	8.75E-01	1.1572	966.95978	966.99038	1	1.1245	1.2381	966.97873	1.14E+03	8.81E+03	1.95E+01	0.625	5	1	0.807	4.39	0.00424	0.0241	0																5.09E-01	1.157	966.96312	966.98845	0.0389	1.1307	1.1988	DETECTED	966.9796	2.33E+03	7.91E+03	1	1	1.28E+01	-0.0077
1542	1.55E+00	1.1574	720.81726	720.8429	1	1.1134	1.2868	720.83008	1.11E+03	7.94E+03	2.22E+01	0.75	6	0	0.821	3.42	0.00246	0.0397	0																1.29E+00	1.1641	720.81726	720.8391	0.0893	1.1193	1.2442	DETECTED	720.82906	1.61E+03	7.17E+03	1.2002	1.1001	1.68E+01	-0.012
1543	5.72E-01	1.1573	1095.89937	1095.93411	1	1.1245	1.1941	1095.91611	1.38E+03	6.61E+03	1.56E+01	0.5	4	0	0.82	4.16	0.00456	0.0305	0																							UNKNOWN
1544	7.25E-01	1.1575	1234.84741	1234.88688	1	1.1245	1.2494	1234.87133	1.32E+03	5.44E+03	1.10E+01	0.5	4	0	0.719	7.04	0.00869	0.0248	0																4.87E-01	1.157	1234.84741	1234.88355	0.0521	1.1307	1.2328	DETECTED	1234.86676	1.46E+03	4.86E+03	2	1.5	8.00E+00	-0.0077
1545	7.14E-01	1.1575	1024.91544	1024.9525	1	1.1245	1.2156	1024.93555	1.12E+03	9.38E+03	1.89E+01	0.625	5	1	0.736	5	0.00512	0.0241	0																5.16E-01	1.157	1024.92506	1024.93662	0.0847	1.1307	1.2101	DETECTED	1024.93255	1.78E+03	7.97E+03	1.3332	1.1666	1.30E+01	-0.0077
1546	1.39E+00	1.1576	1136.89749	1136.93291	1	1.1245	1.2442	1136.91447	2.18E+03	1.53E+04	3.35E+01	0.75	6	0	0.868	3.44	0.00391	0.0291	0																1.15E+00	1.157	1136.90081	1136.9182	0.0415	1.1307	1.2442	DETECTED	1136.91162	2.23E+03	1.35E+04	2.4355	1.6666	2.23E+01	-0.0077
1547	2.37E+00	1.1576	1076.93933	1076.97478	1	1.1142	1.2669	1076.9597	1.02E+03	2.64E+04	5.26E+01	1	8	0	0.84	5.37	0.00578	0.0291	0																2.30E+00	1.157	1076.93933	1076.97478	0.0434	1.1193	1.2669	DETECTED	1076.95632	1.18E+03	2.25E+04	3.1732	1.9958	3.68E+01	-0.0077
1548	4.85E+02	1.1577	633.0291	633.04159	1	1.0852	1.6725	633.03635	1.09E+03	1.28E+06	3.30E+03	1	8	0	0.974	0.73	0.00046	0	0																4.29E+02	1.1577	633.0343	633.03766	0.1397	1.0852	1.6644	DETECTED	633.03625	1.31E+03	1.19E+06	7.5428	4.2688	2.78E+03	-0.007
1549	1.62E+00	1.1577	791.94529	791.97407	1	1.1247	1.3064	791.95917	1.14E+03	8.03E+03	2.04E+01	0.25	2	2	0.836	2.18	0.00172	0.0043	0																							UNKNOWN
1550	4.82E+01	1.1577	772.98515	773.01291	1	1.102	1.6047	772.99711	1.01E+03	2.73E+05	6.81E+02	1	8	0	0.977	0.48	0.00037	0	0																3.75E+01	1.1577	772.99131	772.99965	0.0517	1.1079	1.5849	DETECTED	772.99696	1.15E+03	2.45E+05	4.1951	5.6115	4.56E+02	-0.007
1551	2.28E+00	1.1577	953.95077	953.98345	1	1.1251	1.4117	953.96926	1.01E+03	1.10E+04	2.00E+01	0.625	5	0	0.848	3.05	0.0029	0.0263	0																							UNKNOWN
1552	8.23E+00	1.1577	912.94193	912.96833	1	1.1051	1.2614	912.9575	1.02E+03	7.46E+04	1.52E+02	1	8	0	0.948	1.29	0.00118	0	0																6.01E+00	1.1577	912.94244	912.95844	0.0405	1.1193	1.2442	DETECTED	912.95687	4.34E+03	7.34E+04	2.4718	1.6562	1.16E+02	-0.007
1553	6.17E-01	1.1577	983.91594	983.94341	1	1.1247	1.1941	983.93603	1.88E+03	9.14E+03	1.67E+01	0.375	3	0	0.818	3.3	0.00325	0.0305	0																							UNKNOWN
1554	5.70E-01	1.1577	1007.97083	1007.9855	1	1.1247	1.2164	1007.97942	1.33E+03	6.70E+03	1.60E+01	0.25	2	0	0.934	0.87	0.00088	0.0042	0																							UNKNOWN
1555	2.04E+00	1.1577	1078.93658	1078.96533	1	1.1245	1.2981	1078.95701	1.71E+03	1.98E+04	3.96E+01	1	8	0	0.776	4.45	0.0048	0	0																1.46E+00	1.1577	1078.94083	1078.96458	0.0396	1.1307	1.2556	DETECTED	1078.95455	2.77E+03	1.71E+04	2.5918	1.8334	2.80E+01	-0.007
1556	5.33E-01	1.1577	1274.85388	1274.89189	1	1.1247	1.2728	1274.87731	1.08E+03	5.07E+03	1.18E+01	0.375	3	0	0.748	4.26	0.00543	0.0305	0																							UNKNOWN
1557	3.87E-01	1.1577	1267.00867	1267.02907	1	1.1247	1.2042	1267.01712	1.44E+03	4.40E+03	8.46E+00	0.25	2	0	0.828	2.28	0.00289	0.0043	0																							UNKNOWN
1558	1.50E+00	1.1579	1102.98836	1103.02493	1	1.1147	1.3077	1103.00603	1.06E+03	1.12E+04	2.22E+01	0.5	4	0	0.974	0.58	0.00064	0.0234	0																							UNKNOWN
1559	4.78E-01	1.158	873.44312	873.46467	1	1.1245	1.2328	873.45536	1.22E+03	5.93E+03	1.27E+01	0.625	5	0	0.815	4.13	0.00361	0.0277	0																4.51E-01	1.157	873.44665	873.46467	0.0378	1.1307	1.2328	DETECTED	873.45727	1.73E+03	5.93E+03	2	1.5	9.19E+00	-0.0077
1560	2.27E-01	1.1581	370.88328	370.8915		1.1588	1.2751	370.88797	1.04E+03	2.20E+03	3.56E+00	0.25	2	0	0.652	4.47	0.00166	0.0532	0																							UNKNOWN
1561	4.64E-01	1.1581	758.97447	758.98277	1	1.1142	1.1937	758.97825	1.20E+03	3.26E+03	1.03E+01	0.25	2	0	0.886	1.43	0.00109	0.0248	0																							UNKNOWN
1562	9.30E-01	1.1581	941.91463	941.94952	1	1.1245	1.3322	941.93257	1.12E+03	7.30E+03	1.60E+01	0.75	6	1	0.845	2.84	0.00268	0.0291	0																3.98E-01	1.157	941.91463	941.94155	0.041	1.1307	1.1988	DETECTED	941.93114	1.81E+03	6.40E+03	1	1	1.03E+01	-0.0077
1563	9.69E-01	1.1582	873.93966	873.97585	1	1.1251	1.2614	873.95981	1.04E+03	8.31E+03	1.51E+01	0.375	3	0	0.746	3.77	0.00329	0.0263	0																							UNKNOWN
1564	8.83E-01	1.1582	1110.86223	1110.89323	1	1.1245	1.2296	1110.87642	1.99E+03	7.94E+03	1.96E+01	0.375	3	2	0.868	2.21	0.00246	0.0262	0																							UNKNOWN
1565	1.49E+00	1.1582	924.96283	924.9881	1	1.1245	1.3435	924.97736	1.34E+03	9.97E+03	2.41E+01	1	8	0	0.917	2.2	0.00203	0.0319	0																1.27E+00	1.14	924.96283	924.9867	0.0424	1.1307	1.3123	DETECTED	924.97666	2.26E+03	8.89E+03	6.9978	3.9989	1.42E+01	-0.0134
1566	1.54E+00	1.1583	988.86437	988.90066	1	1.1245	1.2614	988.88151	1.78E+03	1.11E+04	2.49E+01	0.875	7	0	0.803	5.22	0.00516	0.0312	0																1.06E+00	1.157	988.87158	988.88488	0.0671	1.1307	1.2556	DETECTED	988.87981	1.79E+03	9.82E+03	2.7096	1.8334	1.59E+01	-0.0077
1567	5.64E-01	1.1584	178.91992	178.92757	1	1.1018	1.2269	178.92584	1.09E+03	5.09E+03	1.06E+01	0.25	2	1	0.901	1.24	0.00022	0.0241	0																							UNKNOWN
1568	2.57E-01	1.1584	792.44148	792.45641	1	1.1247	1.2073	792.45006	1.21E+03	3.42E+03	7.09E+00	0.25	2	0	0.785	2.86	0.00227	0.0028	0																							UNKNOWN
1569	3.37E-01	1.1584	973.39959	973.42083	1	1.1245	1.1929	973.40772	1.16E+03	3.30E+03	8.43E+00	0.25	2	0	0.937	0.76	0.00074	0.0241	0																							UNKNOWN
1570	2.87E-01	1.1584	1163.87646	1163.90119	1	1.1247	1.1941	1163.8895	1.34E+03	2.84E+03	6.45E+00	0.25	2	0	0.844	2.06	0.0024	0.0028	0																							UNKNOWN
1571	3.79E-01	1.1584	1188.90959	1188.95021	1	1.1247	1.1941	1188.9274	1.22E+03	5.38E+03	1.12E+01	0.25	2	0	0.925	1	0.00118	0.0028	0																							UNKNOWN
1572	9.19E-01	1.1584	1176.89454	1176.9459	1	1.1256	1.2964	1176.91634	1.12E+03	8.41E+03	1.57E+01	0.5	4	0	0.785	3.44	0.00405	0.0085	0																							UNKNOWN
1573	4.68E-01	1.1584	1298.89095	1298.93161	1	1.1247	1.2156	1298.91035	1.23E+03	4.95E+03	1.05E+01	0.25	2	0	0.868	1.75	0.00227	0.0028	0																							UNKNOWN
1574	1.66E+00	1.1586	612.98064	613.00091	1	1.1138	1.2637	612.99218	1.01E+03	1.10E+04	2.75E+01	0.5	4	0	0.885	2.1	0.00129	0.0263	0																							UNKNOWN
1575	7.63E-01	1.1586	1046.82758	1046.85552	1	1.1245	1.2267	1046.8397	1.53E+03	6.57E+03	1.35E+01	0.625	5	0	0.736	5.57	0.00583	0.0305	0																5.22E-01	1.14	1046.83021	1046.84783	0.1055	1.1307	1.2215	DETECTED	1046.84071	2.68E+03	5.58E+03	2.9993	1.9996	9.13E+00	-0.0134
1576	1.73E+01	1.1588	774.98812	775.00896	1	1.1079	1.4684	774.99548	1.22E+03	1.00E+05	2.41E+02	1	8	4	0.964	0.86	0.00066	0.0305	0																1.32E+01	1.157	774.99397	775.00542	0.0493	1.1079	1.4259	DETECTED	774.99553	1.47E+03	9.69E+04	3.7196	3.3656	1.77E+02	-0.0077
1577	2.35E+01	1.1588	854.98821	855.00666	1	1.1132	1.5934	854.99962	1.02E+03	1.56E+05	3.50E+02	1	8	2	0.961	1.11	0.00095	0.0305	0																1.88E+01	1.157	854.9904	855.00328	0.0478	1.1193	1.5735	DETECTED	854.99922	1.05E+03	1.46E+05	3.8706	6.0297	2.25E+02	-0.0077
1578	5.26E-01	1.1588	990.51376	990.53677	1	1.1142	1.2273	990.52877	1.00E+03	5.54E+03	1.04E+01	0.25	2	0	0.96	0.45	0.00044	0.0263	0																							UNKNOWN
1579	1.15E+00	1.1588	1037.94699	1037.98269	1	1.091	1.2959	1037.96564	1.40E+03	6.00E+03	1.15E+01	0.25	2	0	0.898	1.27	0.00132	0.0263	0																							UNKNOWN
1580	1.06E+00	1.1588	1013.90012	1013.93013	1	1.1138	1.2381	1013.91754	1.47E+03	7.62E+03	1.94E+01	0.25	2	0	0.957	0.49	0.0005	0.0262	0																							UNKNOWN
1581	7.36E-01	1.1589	868.00683	868.03035	1	1.1251	1.2641	868.02086	1.68E+03	6.26E+03	1.08E+01	0.375	3	0	0.9	1.82	0.00158	0.0057	0																							UNKNOWN
1582	1.36E+00	1.1589	929.9026	929.93853	1	1.1245	1.3062	929.92156	1.34E+03	8.30E+03	1.62E+01	0.75	6	0	0.824	3.99	0.00371	0.0305	0																7.62E-01	1.157	929.91104	929.92692	0.089	1.1307	1.2556	DETECTED	929.92076	1.61E+03	5.71E+03	2.6668	1.8334	9.12E+00	-0.0077
1583	7.40E-01	1.1589	1088.96219	1089.0014	1	1.1256	1.285	1088.98201	1.40E+03	5.87E+03	1.08E+01	0.375	3	1	0.829	3.04	0.00331	0.0085	0																3.25E-01	1.1641	1088.97894	1088.98519	0.0476	1.1307	1.1988	DETECTED	1088.98164	2.15E+03	4.58E+03	0.5002	0.7501	7.51E+00	-0.012
1584	2.13E-01	1.1589	1235.36612	1235.39941	1	1.1251	1.2101	1235.38491	1.03E+03	3.07E+03	6.10E+00	0.375	3	0	0.832	2.9	0.00359	0.0057	0																2.13E-01	1.157	1235.37126	1235.39517	0.0468	1.1307	1.2101	DETECTED	1235.38438	1.23E+03	2.81E+03	1.3332	1.1666	4.63E+00	-0.0077
1585	3.38E+01	1.1591	389.0274	389.0357	1	1.082	1.6498	389.0313	1.01E+03	9.32E+04	1.91E+02	1	8	0	0.96	0.91	0.00035	0	0																2.66E+01	1.1591	389.02754	389.03193	0.1548	1.0966	1.6416	DETECTED	389.0312	1.33E+03	8.93E+04	7.4827	4.7804	1.44E+02	-0.0056
1586	8.97E-01	1.1591	997.94512	997.97993	1	1.1247	1.2269	997.96534	1.95E+03	8.51E+03	1.75E+01	0.5	4	0	0.963	0.66	0.00066	0.0057	0																							UNKNOWN
1587	3.36E+00	1.1591	996.93922	996.96763	1	1.1132	1.3077	996.95653	1.02E+03	3.14E+04	6.49E+01	1	8	0	0.9	2.55	0.00254	0	0																2.61E+00	1.1591	996.94807	996.96079	0.0402	1.1307	1.2896	DETECTED	996.95508	2.23E+03	2.99E+04	2.6126	2.372	4.86E+01	-0.0056
1588	5.92E-01	1.1591	998.94187	998.98001	1	1.1251	1.2273	998.95988	1.85E+03	6.28E+03	1.33E+01	0.25	2	0	0.713	3.8	0.0038	0.0071	0																							UNKNOWN
1589	1.17E+00	1.1591	1070.85938	1070.90111	1	1.1245	1.2497	1070.87848	1.63E+03	8.01E+03	1.80E+01	0.75	6	1	0.759	5.51	0.0059	0.0348	0																7.99E-01	1.157	1070.87171	1070.89203	0.0588	1.1307	1.2442	DETECTED	1070.87866	2.16E+03	7.81E+03	2.3332	1.6666	1.28E+01	-0.0077
1590	4.58E-01	1.1594	284.97603	284.98308	1	1.1132	1.2494	284.98027	1.00E+03	5.58E+03	7.93E+00	0.75	6	2	0.743	4.71	0.00134	0.0539	0																							UNKNOWN
1591	1.05E+00	1.1595	884.95627	884.97953	1	1.1245	1.2396	884.97447	1.74E+03	1.22E+04	2.45E+01	0.75	6	0	0.798	4.57	0.00405	0.0149	0																7.77E-01	1.157	884.96295	884.97731	0.0401	1.1307	1.2215	DETECTED	884.97367	2.27E+03	1.10E+04	1.6668	1.3334	1.72E+01	-0.0077
1592	1.96E+00	1.1597	1036.94276	1036.98154	1	1.126	1.3322	1036.964	1.88E+03	1.15E+04	2.37E+01	0.625	5	1	0.732	4.5	0.00467	0.0135	0																1.33E+00	1.157	1036.95212	1036.97732	0.0517	1.1307	1.2783	DETECTED	1036.96174	2.34E+03	8.96E+03	3.3332	2.1666	1.46E+01	-0.0077
1593	1.60E-01	1.1599	308.81447	308.82498	1	1.1142	1.2215	308.81995	1.04E+03	3.15E+03	3.03E+00	0.375	3	0	0.773	3.23	0.001	0.0645	0																1.34E-01	1.1719	308.81838	308.82146	0.2051	1.1307	1.2215	DETECTED	308.82028	1.40E+03	2.47E+03	0.5999	0.8	2.29E+00	-0.0155
1594	1.36E+00	1.184	785.00019	785.02071	1	1.126	1.3304	785.01568	1.66E+03	6.16E+03	1.07E+01	0.25	2	4	0.893	1.41	0.00111	0.0057	0																							UNKNOWN
1595	9.22E-01	1.1598	746.85739	746.88291	1	1.1247	1.2269	746.87105	1.35E+03	5.14E+03	1.54E+01	0.125	1	0	1	0	0	0	0																							UNKNOWN
1596	4.19E-01	1.1598	826.50601	826.52488		1.1247	1.2269	826.5181	1.36E+03	2.87E+03	7.22E+00	0.125	1	0	1	0	0	0	0																							UNKNOWN
1597	1.14E+00	1.1598	1006.96338	1006.99933	1	1.1245	1.3304	1006.98093	1.06E+03	9.59E+03	1.73E+01	0.875	7	0	0.837	4.81	0.00485	0.0263	0																4.57E-01	1.157	1006.97644	1006.98516	0.0482	1.1307	1.2101	DETECTED	1006.98068	1.87E+03	6.39E+03	1.3332	1.1666	1.04E+01	-0.0077
1598	5.36E-01	1.1598	987.86769	987.89115	1	1.1256	1.2278	987.88012	1.26E+03	3.91E+03	8.20E+00	0.25	2	0	0.812	2.48	0.00245	0.0085	0																							UNKNOWN
1599	4.86E-01	1.1598	1038.97283	1039.00858	1	1.1134	1.2269	1038.98782	1.26E+03	3.12E+03	7.41E+00	0.125	1	0	1	0	0	0	0																							UNKNOWN
1600	2.58E-01	1.1598	1063.38496	1063.41545		1.1361	1.2156	1063.39833	1.07E+03	2.89E+03	6.87E+00	0.125	1	0	1	0	0	0	0																							UNKNOWN
1601	3.83E-01	1.1598	1107.91784	1107.93972		1.1247	1.1929	1107.93097	1.53E+03	3.96E+03	9.35E+00	0.125	1	0	1	0	0	0	0																							UNKNOWN
1602	2.59E-01	1.1598	1121.84178	1121.85712	1	1.1247	1.1929	1121.85139	1.33E+03	2.52E+03	5.94E+00	0.125	1	0	1	0	0	0	0																							UNKNOWN
1603	2.46E-01	1.1598	1153.3625	1153.38618	1	1.1251	1.2296	1153.3772	1.08E+03	2.58E+03	4.51E+00	0.25	2	0	0.924	1	0.00115	0.0057	0																							UNKNOWN
1604	3.85E-01	1.1598	1151.84482	1151.87669	1	1.1247	1.2269	1151.86638	1.20E+03	2.48E+03	5.82E+00	0.125	1	0	1	0	0	0	0																							UNKNOWN
1605	3.73E-01	1.1598	1165.87126	1165.89404	1	1.1247	1.1929	1165.88681	1.56E+03	4.32E+03	1.01E+01	0.125	1	0	1	0	0	0	0																							UNKNOWN
1606	3.40E-01	1.1598	1207.88426	1207.91461		1.1247	1.1929	1207.90648	1.54E+03	3.61E+03	8.44E+00	0.125	1	0	1	0	0	0	0																							UNKNOWN
1607	5.54E-01	1.1598	1234.87441	1234.90254	1	1.1247	1.2156	1234.88407	1.51E+03	4.98E+03	1.16E+01	0.125	1	0	1	0	0	0	0																							UNKNOWN
1608	3.05E-01	1.1598	1248.87783	1248.90487	1	1.1247	1.1929	1248.88881	1.48E+03	3.23E+03	7.52E+00	0.125	1	0	1	0	0	0	0																							UNKNOWN
1609	4.11E-01	1.16	1129.97062	1129.99439	1	1.1251	1.2282	1129.98414	1.13E+03	4.59E+03	8.51E+00	0.625	5	0	0.933	1.72	0.00194	0.0149	0																2.46E-01	1.157	1129.97606	1129.98999	0.0361	1.1307	1.2101	DETECTED	1129.98489	1.13E+03	3.96E+03	1.3332	1.1666	6.52E+00	-0.0077
1610	2.60E-01	1.1601	242.9631	242.96938		1.1193	1.2296	242.96602	1.01E+03	2.58E+03	4.13E+00	0.375	3	0	0.828	2.55	0.00062	0.0447	0																1.63E-01	1.14	242.9634	242.96751	0.0601	1.1193	1.2101	DETECTED	242.96563	1.33E+03	2.58E+03	1.6663	1.3332	2.96E+00	-0.0134
1611	3.93E-01	1.1601	1060.49655	1060.52047	1	1.1132	1.2169	1060.50807	1.17E+03	4.15E+03	8.00E+00	0.625	5	0	0.842	3.17	0.00336	0.0305	0																							UNKNOWN
1612	4.16E+00	1.1603	472.02858	472.04047	1	1.1047	1.4454	472.03586	1.05E+03	9.25E+03	3.03E+01	0.375	3	0	0.955	0.75	0.00035	0.0071	0																3.85E+00	1.157	472.02858	472.04028	0.1581	1.1193	1.4145	DETECTED	472.03571	1.57E+03	8.80E+03	5.004	3.2503	2.38E+01	-0.0077
1613	1.19E+03	1.1605	223.01861	223.02576	1	1.0225	1.9937	223.02055	1.03E+03	1.26E+06	5.30E+03	1	8	0	0.962	1	0.00022	0	0																4.45E+02	1.1605	223.01956	223.02576	0.1854	1.0398	1.9937	DETECTED	223.02049	1.83E+03	1.17E+06	7.8701	3.9908	1.92E+03	-0.0042
1614	7.64E+02	1.1605	305.01896	305.02572	1	1.0337	1.9823	305.02373	1.02E+03	3.22E+06	4.06E+03	1	8	0	0.965	0.8	0.00024	0	0																6.17E+02	1.1605	305.02081	305.02467	0.1709	1.0512	1.9823	DETECTED	305.02366	1.21E+03	3.16E+06	8.67	4.2394	3.01E+03	-0.0042
1615	1.36E+01	1.1605	307.02387	307.03182	1	1.068	1.6729	307.0281	1.03E+03	6.21E+04	7.45E+01	1	8	0	0.957	0.92	0.00028	0	0																1.13E+01	1.1605	307.02387	307.02923	0.1768	1.0852	1.6644	DETECTED	307.02797	1.45E+03	5.61E+04	8.6014	4.1882	5.28E+01	-0.0042
1616	1.35E+03	1.1605	387.023	387.02954	1	1.0512	1.7893	387.02694	1.01E+03	3.79E+06	7.67E+03	1	8	0	0.975	0.61	0.00024	0	0																1.08E+03	1.1605	387.02382	387.02854	0.1522	1.0512	1.7893	DETECTED	387.0269	1.08E+03	3.79E+06	8.0411	4.8458	5.99E+03	-0.0042
1617	1.29E+03	1.1605	469.02488	469.03605	1	1.0593	1.7325	469.03009	1.03E+03	2.62E+06	8.35E+03	1	8	0	0.974	0.66	0.00031	0	0																1.06E+03	1.1605	469.02638	469.03292	0.1449	1.0625	1.7325	DETECTED	469.03004	1.04E+03	2.45E+06	7.1808	4.943	6.34E+03	-0.0042
1618	7.67E+02	1.1605	551.02954	551.03717	1	1.0739	1.715	551.03319	1.11E+03	1.97E+06	5.25E+03	1	8	0	0.978	0.67	0.00037	0	0																6.57E+02	1.1605	551.0305	551.03622	0.1412	1.0739	1.7098	DETECTED	551.03313	1.20E+03	1.81E+06	9.487	5.0059	4.12E+03	-0.0042
1619	4.01E-01	1.1605	828.87464	828.89947	1	1.1374	1.2296	828.88709	2.19E+03	4.96E+03	8.40E+00	0.25	2	0	0.977	0.29	0.00024	0.0071	0																							UNKNOWN
1620	5.04E-01	1.1605	839.92144	839.94598	1	1.1374	1.2556	839.9299	1.56E+03	5.03E+03	7.85E+00	0.25	2	0	0.705	3.92	0.00329	0.0071	0																4.91E-01	1.1641	839.92163	839.94598	0.0563	1.142	1.2556	DETECTED	839.93154	1.56E+03	5.03E+03	2.3337	1.6668	7.78E+00	-0.012
1621	3.45E-01	1.1605	966.47543	966.48629	1	1.126	1.2101	966.48316	1.08E+03	4.45E+03	7.88E+00	0.25	2	0	0.864	1.78	0.00172	0.0071	0																3.02E-01	1.1641	966.47543	966.48571	0.0399	1.1307	1.2101	DETECTED	966.48402	1.08E+03	4.15E+03	0.7501	0.875	6.70E+00	-0.012
1622	5.17E+00	1.1605	938.98651	939.01861	1	1.1138	1.434	939.00031	1.16E+03	3.33E+04	7.54E+01	1	8	0	0.87	3.16	0.00296	0	0																4.16E+00	1.1605	938.98651	939.00783	0.0464	1.1193	1.4145	DETECTED	938.99861	1.46E+03	3.23E+04	5.2456	4.0013	5.17E+01	-0.0042
1623	1.08E+00	1.1605	1011.90429	1011.93841	1	1.1247	1.2951	1011.92143	1.13E+03	6.01E+03	1.16E+01	0.625	5	0	0.866	3.49	0.00353	0.0149	0																							UNKNOWN
1624	8.68E+00	1.1607	856.98702	857.01342	1	1.1132	1.4457	856.99809	1.34E+03	5.98E+04	1.26E+02	1	8	2	0.931	1.41	0.00121	0.0163	0																6.40E+00	1.157	856.99176	857.00563	0.0901	1.1193	1.3918	DETECTED	856.99751	2.47E+03	5.28E+04	4.7982	3.5175	8.12E+01	-0.0077
1625	1.33E+01	1.1607	936.98925	937.01128	1	1.1132	1.5593	937.00208	1.04E+03	9.05E+04	1.90E+02	1	8	1	0.954	1.08	0.00101	0.0163	0																1.14E+01	1.157	936.99096	937.00894	0.046	1.1193	1.5508	DETECTED	937.0015	1.12E+03	8.48E+04	4.3927	3.8919	1.36E+02	-0.0077
1626	7.58E+00	1.1607	1018.98796	1019.01861	1	1.1134	1.4713	1019.00376	1.12E+03	5.31E+04	9.94E+01	1	8	2	0.941	1.82	0.00186	0.0163	0																6.54E+00	1.157	1018.99159	1019.0176	0.0829	1.1193	1.4713	DETECTED	1019.00362	1.12E+03	4.41E+04	5.5051	4.131	7.19E+01	-0.0077
1627	4.59E+00	1.1607	1100.98334	1101.0245	1	1.1142	1.4571	1101.00444	1.01E+03	3.19E+04	5.88E+01	1	8	1	0.851	3.75	0.00413	0.0163	0																3.84E+00	1.157	1100.98334	1101.01072	0.1031	1.1307	1.4259	DETECTED	1101.00318	1.01E+03	2.52E+04	5.4963	4.3299	4.14E+01	-0.0077
1628	2.81E+00	1.1607	1182.97474	1183.0192	1	1.1147	1.423	1183.00464	1.13E+03	1.69E+04	3.16E+01	1	8	0	0.771	4.97	0.00588	0.0163	0																2.19E+00	1.157	1182.9875	1183.01657	0.1054	1.1307	1.4032	DETECTED	1183.00157	1.13E+03	1.33E+04	5.6614	4.5573	2.18E+01	-0.0077
1629	7.65E-01	1.1609	1240.94496	1240.97524	1	1.1245	1.216	1240.96088	1.30E+03	8.84E+03	1.84E+01	0.5	4	2	0.956	0.88	0.0011	0.0305	0																							UNKNOWN
1630	1.04E+00	1.1613	802.95561	802.98544	1	1.1245	1.23	802.97133	1.62E+03	1.38E+04	2.30E+01	0.875	7	0	0.709	6.25	0.00501	0.0163	0																6.52E-01	1.157	802.96312	802.97327	0.0439	1.1307	1.2215	DETECTED	802.96935	2.75E+03	1.14E+04	1.6668	1.3334	1.51E+01	-0.0077
1631	4.64E-01	1.1613	897.48168	897.5072	1	1.1251	1.2442	897.49959	1.13E+03	5.31E+03	8.98E+00	0.375	3	0	0.775	4.18	0.00375	0.0071	0																3.98E-01	1.1641	897.48168	897.5072	0.084	1.1307	1.2442	DETECTED	897.49758	1.13E+03	3.74E+03	1.5002	1.2501	5.88E+00	-0.012
1632	3.01E-01	1.1613	874.43886	874.45662	1	1.1247	1.1932	874.45126	1.00E+03	2.96E+03	6.81E+00	0.25	2	0	0.699	4	0.0035	0.0028	0																							UNKNOWN
1633	3.21E+00	1.1613	954.94196	954.98087	1	1.1245	1.3659	954.96625	1.36E+03	1.75E+04	3.57E+01	0.875	7	0	0.737	5.45	0.0052	0.0163	0																							UNKNOWN
1634	4.54E-01	1.1613	1123.88041	1123.90113	1	1.1245	1.1941	1123.8936	1.41E+03	4.80E+03	1.21E+01	0.375	3	0	0.825	2.6	0.00292	0.0305	0																							UNKNOWN
1635	5.49E-01	1.1615	832.4404	832.46033	1	1.1132	1.2183	832.45113	1.17E+03	5.06E+03	1.17E+01	0.375	3	3	0.933	1.02	0.00085	0.0135	0																2.80E-01	1.157	832.44346	832.45563	0.0409	1.142	1.2101	DETECTED	832.4506	1.37E+03	4.69E+03	1.9993	1.4996	7.46E+00	-0.0077
1636	3.13E-01	1.1615	1037.44998	1037.4712	1	1.1251	1.2073	1037.45979	1.16E+03	4.53E+03	8.24E+00	0.375	3	0	0.829	3.16	0.00327	0.0163	0																							UNKNOWN
1637	3.03E-01	1.1616	814.48461	814.50132	1	1.1247	1.2442	814.49622	1.11E+03	4.87E+03	7.47E+00	0.5	4	0	0.683	6.07	0.00494	0.0412	0																3.03E-01	1.157	814.48461	814.50073	0.0607	1.1307	1.2442	DETECTED	814.49697	1.17E+03	4.87E+03	2.3332	1.6666	5.58E+00	-0.0077
1638	1.46E+00	1.1617	1158.94249	1158.97601	1	1.1245	1.2637	1158.96032	1.99E+03	1.57E+04	3.29E+01	0.75	6	0	0.803	3.51	0.00407	0.0149	0																8.52E-01	1.157	1158.94581	1158.97255	0.0377	1.1307	1.1988	DETECTED	1158.96203	4.12E+03	1.44E+04	1	1	2.36E+01	-0.0077
1639	4.97E-01	1.1618	955.44046	955.47358	1	1.1245	1.2413	955.45719	1.11E+03	5.91E+03	1.35E+01	0.5	4	0	0.826	4.21	0.00403	0.0135	0																3.44E-01	1.157	955.45025	955.47358	0.0403	1.1307	1.2101	DETECTED	955.4575	1.46E+03	4.99E+03	1.3332	1.1666	8.04E+00	-0.0077
1640	1.05E+00	1.162	883.96053	883.98461	1	1.1245	1.2841	883.97631	1.09E+03	1.31E+04	2.27E+01	0.75	6	2	0.848	3.52	0.00311	0.0163	0																6.36E-01	1.157	883.97091	883.97949	0.0448	1.1307	1.2101	DETECTED	883.97577	2.19E+03	1.08E+04	1.3332	1.1666	1.69E+01	-0.0077
1641	4.11E-01	1.162	967.96575	967.9875	1	1.1251	1.2442	967.97744	1.03E+03	4.99E+03	9.32E+00	0.375	3	0	0.942	0.9	0.00087	0.0149	0																3.87E-01	1.157	967.97334	967.98728	0.0397	1.1307	1.2442	DETECTED	967.97797	1.14E+03	4.14E+03	2.3332	1.6666	6.69E+00	-0.0077
1642	1.41E+00	1.162	1012.91846	1012.93441	1	1.1245	1.2154	1012.92318	2.58E+03	1.14E+04	2.90E+01	0.125	1	5	1	0	0	0	0																							UNKNOWN
1643	1.89E+00	1.162	1012.90142	1012.9387	1	1.1247	1.3464	1012.91982	1.02E+03	1.39E+04	2.91E+01	0.875	7	1	0.812	3.69	0.00374	0	0																1.53E+00	1.162	1012.90212	1012.93363	0.0643	1.1307	1.3464	DETECTED	1012.9195	1.24E+03	1.11E+04	5.1472	3.1666	1.82E+01	-0.0027
1644	2.98E+00	1.162	1020.98278	1021.01781	1	1.1142	1.4344	1021.00205	1.06E+03	2.13E+04	3.85E+01	0.125	1	6	1	0	0	0	0																2.30E+00	1.162	1020.98278	1021.00702	0.0455	1.1193	1.335	DETECTED	1020.99965	1.08E+03	1.83E+04	4.8405	2.9818	2.99E+01	-0.0027
1646	1.40E+00	1.162	1092.89695	1092.93637	1	1.1361	1.3091	1092.92145	1.88E+03	7.07E+03	1.40E+01	0.25	2	0	0.785	2.85	0.00312	0.0042	0																							UNKNOWN
1647	8.39E-01	1.162	1143.99327	1144.02681	1	1.1024	1.3091	1144.01582	1.05E+03	4.44E+03	8.45E+00	0.375	3	0	0.735	4.16	0.00476	0.0149	0																							UNKNOWN
1648	1.22E+00	1.1621	798.8374	798.86108	1	1.1247	1.2282	798.84746	2.19E+03	9.00E+03	2.03E+01	0.625	5	0	0.738	4.45	0.00356	0.0553	0																6.60E-01	1.1641	798.83996	798.85558	0.0701	1.1307	1.2215	DETECTED	798.84638	3.19E+03	9.00E+03	1.0004	1.0002	1.32E+01	-0.012
1649	1.39E+00	1.1622	1094.90011	1094.94056	1	1.1245	1.3091	1094.91996	1.26E+03	8.98E+03	2.03E+01	0.75	6	0	0.811	3.1	0.00339	0.0149	0																1.03E+00	1.157	1094.90342	1094.93635	0.0529	1.1307	1.2783	DETECTED	1094.91861	1.82E+03	8.02E+03	3.3332	2.1666	1.32E+01	-0.0077
1650	1.19E+00	1.1623	842.96031	842.98517	1	1.1245	1.2978	842.97424	1.33E+03	1.23E+04	2.53E+01	0.875	7	1	0.683	7.01	0.00591	0.0163	0																1.09E+00	1.157	842.96281	842.9805	0.0402	1.1307	1.2669	DETECTED	842.97164	3.50E+03	1.15E+04	3	2	1.77E+01	-0.0077
1651	1.66E+00	1.1623	683.91151	683.93759	1	1.1359	1.2835	683.92477	1.44E+03	7.05E+03	2.21E+01	0.25	2	0	0.928	0.91	0.00062	0.0135	0																							UNKNOWN
1652	1.08E+00	1.1625	843.9586	843.97776	1	1.1245	1.2296	843.97343	1.73E+03	1.19E+04	2.51E+01	0.5	4	0	0.735	5.11	0.00431	0.0135	0																							UNKNOWN
1653	5.16E-01	1.1627	654.91499	654.93004	1	1.1138	1.2413	654.92647	1.08E+03	3.25E+03	7.84E+00	0.375	3	0	0.792	3.54	0.00232	0.044	0																5.13E-01	1.1847	654.92235	654.93004	0.0711	1.1193	1.2215	DETECTED	654.92678	1.16E+03	3.25E+03	0.2858	0.6429	7.63E+00	-0.0141
1654	2.54E-01	1.1627	750.44244	750.45451	1	1.1251	1.1932	750.45036	1.08E+03	2.57E+03	7.11E+00	0.125	1	0	1	0	0	0	0																							UNKNOWN
1655	2.42E-01	1.1627	779.42804	779.43542	1	1.1251	1.1932	779.43236	1.47E+03	3.72E+03	7.14E+00	0.125	1	0	1	0	0	0	0																							UNKNOWN
1656	2.64E-01	1.1627	923.82422	923.84304	1	1.1138	1.1819	923.83159	1.19E+03	3.68E+03	6.68E+00	0.125	1	0	1	0	0	0	0																							UNKNOWN
1657	2.61E-01	1.1627	943.42847	943.4364	1	1.1251	1.1932	943.43355	1.78E+03	3.96E+03	7.29E+00	0.125	1	0	1	0	0	0	0																							UNKNOWN
1658	4.53E-01	1.1627	949.86756	949.89101	1	1.1138	1.1932	949.87782	1.00E+03	6.51E+03	1.20E+01	0.125	1	0	1	0	0	0	0																							UNKNOWN
1659	4.81E-01	1.1627	989.86994	989.89096	1	1.1251	1.2046	989.87879	2.26E+03	6.86E+03	1.29E+01	0.125	1	2	1	0	0	0	0																							UNKNOWN
1660	2.59E-01	1.1627	1057.89832	1057.91491	1	1.1251	1.1932	1057.90871	1.55E+03	3.11E+03	6.00E+00	0.125	1	0	1	0	0	0	0																							UNKNOWN
1661	7.44E-01	1.1627	1070.86036	1070.88409	1	1.1251	1.2387	1070.87367	2.20E+03	6.53E+03	1.26E+01	0.125	1	3	1	0	0	0	0																							UNKNOWN
1662	1.95E-01	1.1627	1095.41126	1095.41658	1	1.1251	1.1932	1095.41396	1.12E+03	2.72E+03	5.29E+00	0.125	1	0	1	0	0	0	0																							UNKNOWN
1663	3.41E-01	1.1627	1138.90305	1138.9281	1	1.1251	1.1932	1138.92009	1.65E+03	4.19E+03	8.22E+00	0.125	1	0	1	0	0	0	0																							UNKNOWN
1664	3.46E-01	1.1627	1154.8732	1154.89364	1	1.1251	1.1932	1154.88153	1.65E+03	5.04E+03	9.90E+00	0.125	1	0	1	0	0	0	0																							UNKNOWN
1665	2.37E-01	1.1627	1181.85028	1181.88103	1	1.1251	1.1932	1181.86712	1.61E+03	3.17E+03	6.26E+00	0.125	1	0	1	0	0	0	0																							UNKNOWN
1666	3.72E-01	1.1627	1212.84045	1212.86338	1	1.1251	1.2273	1212.85032	1.17E+03	3.93E+03	7.78E+00	0.125	1	0	1	0	0	0	0																							UNKNOWN
1667	2.80E-01	1.1627	1219.89983	1219.93464	1	1.1251	1.1932	1219.9193	1.48E+03	3.85E+03	7.64E+00	0.125	1	0	1	0	0	0	0																							UNKNOWN
1668	2.55E-01	1.1627	1251.81355	1251.8606	1	1.1251	1.2046	1251.8389	1.37E+03	2.41E+03	4.78E+00	0.125	1	1	1	0	0	0	0																							UNKNOWN
1669	1.72E-01	1.1627	1278.52903	1278.55198	1	1.1251	1.1932	1278.54144	1.21E+03	1.93E+03	3.85E+00	0.125	1	0	1	0	0	0	0																							UNKNOWN
1670	2.03E-01	1.1627	1347.8586	1347.88718		1.1251	1.1932	1347.87259	1.33E+03	2.40E+03	4.80E+00	0.125	1	0	1	0	0	0	0																							UNKNOWN
1671	1.75E-01	1.1627	1439.87383	1439.88043	1	1.1251	1.1932	1439.87815	1.06E+03	2.16E+03	4.35E+00	0.125	1	0	1	0	0	0	0																							UNKNOWN
1672	1.29E+00	1.1628	826.00436	826.02648	1	1.1147	1.3549	826.01911	1.01E+03	9.13E+03	1.39E+01	0.625	5	0	0.929	1.39	0.00115	0.0149	0																8.84E-01	1.1641	826.01487	826.02237	0.0925	1.1307	1.2442	DETECTED	826.01915	3.94E+03	9.13E+03	1.5002	1.2501	1.38E+01	-0.012
1673	5.62E-01	1.163	638.94345	638.95819		1.1597	1.2619	638.952	1.27E+03	4.58E+03	1.09E+01	0.25	2	2	0.648	4.54	0.0029	0.0433	0																4.97E-01	1.1847	638.94555	638.95543	0.0575	1.1647	1.2442	DETECTED	638.95055	2.04E+03	4.58E+03	1.3332	1.1666	1.09E+01	-0.0141
1674	2.85E+00	1.163	871.94544	871.9851	1	1.1245	1.4113	871.96779	1.04E+03	1.27E+04	2.62E+01	1	8	0	0.851	4.88	0.00425	0.017	0																2.07E+00	1.157	871.94565	871.97649	0.0538	1.1307	1.3691	DETECTED	871.96754	1.04E+03	1.01E+04	5.6763	3.5	1.57E+01	-0.0077
1675	3.84E-01	1.163	1130.96619	1130.99646	1	1.1245	1.2186	1130.98223	1.40E+03	5.11E+03	9.71E+00	0.25	2	0	0.789	2.77	0.00313	0.0149	0																							UNKNOWN
1676	8.00E-01	1.163	1184.98484	1185.01629	1	1.1245	1.2494	1185.00689	1.05E+03	6.79E+03	1.34E+01	0.25	2	0	0.701	3.94	0.00467	0.0149	0																							UNKNOWN
1677	3.14E-01	1.163	1418.82217	1418.85855	1	1.1245	1.204	1418.84027	1.11E+03	3.14E+03	7.74E+00	0.25	2	0	0.712	3.79	0.00537	0.0149	0																							UNKNOWN
1678	5.85E-01	1.1633	355.07815	355.08422	1	1.1132	1.33	355.08079	1.01E+03	4.12E+03	5.45E+00	0.375	3	0	0.724	4.02	0.00143	0.0613	0																							UNKNOWN
1679	1.05E+00	1.1632	965.96501	965.99007	1	1.1245	1.2837	965.97927	1.09E+03	8.69E+03	1.92E+01	0.625	5	1	0.824	3.23	0.00312	0.0149	0																							UNKNOWN
1680	1.02E+00	1.1634	986.87698	986.89456	1	1.1245	1.2267	986.88589	1.37E+03	7.51E+03	1.92E+01	0.375	3	2	0.779	3.46	0.00341	0.0149	0																5.28E-01	1.1641	986.88096	986.89269	0.0615	1.1307	1.2101	DETECTED	986.88463	1.95E+03	6.83E+03	0.7501	0.875	1.11E+01	-0.012
1681	2.75E+00	1.1634	930.90417	930.9374	1	1.1245	1.3322	930.92165	1.57E+03	1.71E+04	3.91E+01	1	8	0	0.916	2.14	0.002	0	0																1.94E+00	1.1634	930.90861	930.9374	0.0838	1.1307	1.3237	DETECTED	930.92166	1.66E+03	1.48E+04	3.7134	2.8334	2.36E+01	-0.0013
1682	7.16E-01	1.1636	823.86837	823.8976	1	1.1245	1.2392	823.88236	2.14E+03	5.25E+03	1.17E+01	0.5	4	0	0.71	5.32	0.00438	0.0149	0																4.77E-01	1.1641	823.86968	823.8976	0.0669	1.1307	1.2328	DETECTED	823.87991	2.26E+03	5.06E+03	1.2503	1.1251	7.25E+00	-0.012
1683	3.25E-01	1.1637	833.42858	833.45774	1	1.1245	1.204	833.44788	1.03E+03	2.64E+03	7.12E+00	0.25	2	0	0.663	4.46	0.00371	0.0135	0																							UNKNOWN
1684	7.36E-01	1.1637	949.51829	949.54201	1	1.1245	1.2267	949.52723	1.30E+03	5.71E+03	1.46E+01	0.25	2	0	0.753	3.25	0.00309	0.0135	0																							UNKNOWN
1685	4.77E-01	1.1637	1089.98125	1089.99443	1	1.1245	1.2154	1089.98651	1.01E+03	5.27E+03	1.33E+01	0.25	2	0	0.994	0.04	0.00004	0.0135	0																							UNKNOWN
1686	5.96E-01	1.1637	1183.99995	1184.01659	1	1.1245	1.2215	1184.01295	2.70E+03	7.66E+03	1.37E+01	0.25	2	0	0.774	2.96	0.00351	0.0135	0																5.96E-01	1.157	1183.99995	1184.01659	0.0455	1.1307	1.2215	DETECTED	1184.0112	2.86E+03	7.66E+03	1.6668	1.3334	1.26E+01	-0.0077
1687	5.97E-01	1.1637	1300.88913	1300.93449	1	1.1245	1.2267	1300.91322	1.18E+03	6.04E+03	1.30E+01	0.25	2	1	0.63	4.89	0.00636	0.0135	0																4.09E-01	1.157	1300.88913	1300.92668	0.0393	1.1307	1.2101	DETECTED	1300.91003	1.61E+03	6.04E+03	1.3332	1.1666	9.94E+00	-0.0077
1688	4.27E-01	1.1639	858.78397	858.81714	1	1.1147	1.2282	858.80062	1.19E+03	5.33E+03	7.68E+00	0.375	3	0	0.8	3.77	0.00324	0.0632	0																							UNKNOWN
1689	1.24E+00	1.1639	638.81433	638.83742	1	1.1134	1.3068	638.82596	1.01E+03	7.46E+03	1.82E+01	1	8	0	0.816	5.35	0.00342	0.0639	0																9.56E-01	1.1641	638.81574	638.8289	0.0681	1.1193	1.2328	DETECTED	638.82476	1.53E+03	6.27E+03	1.0003	1.0001	1.48E+01	-0.012
1690	3.37E-01	1.1641	390.81951	390.82469		1.1161	1.2183	390.82318	1.04E+03	3.60E+03	6.55E+00	0.125	1	0	1	0	0	0	0																							UNKNOWN
1691	1.98E-01	1.1641	723.81615	723.84483	1	1.142	1.2101	723.83201	1.27E+03	2.10E+03	4.84E+00	0.125	1	0	1	0	0	0	0																1.98E-01	1.1641	723.81615	723.84483	0.0999	1.142	1.2101	DETECTED	723.83201	1.27E+03	2.10E+03	1	1	4.84E+00	-0.012
1692	2.14E+00	1.1641	768.90495	768.92106	1	1.1274	1.3659	768.91237	2.07E+03	1.06E+04	1.92E+01	0.125	1	3	1	0	0	0	0																							UNKNOWN
1693	6.31E-01	1.1641	769.90452	769.92918	1	1.142	1.2556	769.91786	2.01E+03	4.63E+03	8.95E+00	0.125	1	0	1	0	0	0	0																6.31E-01	1.1641	769.90452	769.92918	0.0981	1.142	1.2556	DETECTED	769.91786	2.01E+03	4.63E+03	2.3337	1.6668	8.95E+00	-0.012
1694	4.33E-01	1.1641	827.89636	827.9202		1.1388	1.241	827.90412	1.58E+03	5.15E+03	7.61E+00	0.125	1	0	1	0	0	0	0																							UNKNOWN
1695	4.53E-01	1.1641	921.91714	921.93368		1.1388	1.241	921.92691	2.03E+03	4.59E+03	7.00E+00	0.125	1	0	1	0	0	0	0																							UNKNOWN
1696	9.12E-01	1.1641	929.91698	929.94252	1	1.1274	1.2978	929.92661	1.26E+03	7.31E+03	1.12E+01	0.125	1	3	1	0	0	0	0																							UNKNOWN
1697	1.64E+00	1.1641	847.90522	847.93692	1	1.1245	1.3186	847.92329	1.04E+03	8.45E+03	1.97E+01	0.875	7	1	0.811	5.58	0.00473	0.0206	0																9.35E-01	1.157	847.91007	847.93474	0.0841	1.1307	1.2783	DETECTED	847.92173	1.75E+03	7.05E+03	3.3332	2.1666	1.08E+01	-0.0077
1698	2.81E-01	1.1641	962.94367	962.95335		1.1388	1.2069	962.94519	1.53E+03	4.77E+03	7.46E+00	0.125	1	0	1	0	0	0	0																							UNKNOWN
1699	2.88E+00	1.1641	906.87252	906.90035	1	1.1142	1.3636	906.88398	1.16E+03	1.35E+04	3.18E+01	1	8	0	0.836	5.7	0.00517	0.0163	0																1.51E+00	1.1719	906.87381	906.89484	0.0812	1.1307	1.2556	DETECTED	906.88151	4.63E+03	1.23E+04	1.1999	1.0999	1.95E+01	-0.0155
1700	2.10E-01	1.1641	1038.4372	1038.45636	1	1.1161	1.2069	1038.44871	1.10E+03	2.50E+03	4.02E+00	0.125	1	0	1	0	0	0	0																							UNKNOWN
1701	3.99E-01	1.1641	978.48747	978.52486	1	1.1132	1.2069	978.50616	1.05E+03	5.06E+03	9.95E+00	0.625	5	0	0.76	5.76	0.00563	0.0163	0																							UNKNOWN
1702	3.64E-01	1.1641	1150.87413	1150.88509	1	1.1388	1.2183	1150.87927	2.44E+03	4.53E+03	7.44E+00	0.125	1	0	1	0	0	0	0																							UNKNOWN
1703	2.00E-01	1.1641	1247.87471	1247.90275		1.1274	1.1956	1247.88499	1.23E+03	3.13E+03	5.20E+00	0.125	1	0	1	0	0	0	0																							UNKNOWN
1704	2.63E-01	1.1644	827.51463	827.52921	1	1.1251	1.23	827.5235	1.13E+03	2.66E+03	4.56E+00	0.25	2	0	0.861	1.8	0.00149	0.0149	0																							UNKNOWN
1705	3.23E-01	1.1644	858.98156	859.00085	1	1.1251	1.2069	858.99451	1.40E+03	5.04E+03	8.61E+00	0.25	2	0	0.71	3.82	0.00328	0.0149	0																							UNKNOWN
1706	4.40E-01	1.1644	867.51581	867.52789	1	1.1251	1.2183	867.52327	1.58E+03	4.53E+03	7.81E+00	0.25	2	0	0.872	1.66	0.00144	0.0149	0																							UNKNOWN
1707	2.78E-01	1.1644	1008.46541	1008.49739	1	1.1251	1.2186	1008.47883	1.31E+03	3.85E+03	7.31E+00	0.25	2	0	0.91	1.15	0.00116	0.0149	0																							UNKNOWN
1708	3.62E-01	1.1644	1008.96297	1008.98847	1	1.1251	1.2183	1008.97915	1.07E+03	4.33E+03	8.23E+00	0.25	2	1	0.664	4.43	0.00447	0.0149	0																							UNKNOWN
1709	3.68E-01	1.1645	1099.84992	1099.87175	1	1.1251	1.2169	1099.85827	1.25E+03	4.80E+03	8.86E+00	0.25	2	0	0.811	2.37	0.0026	0.0461	0																							UNKNOWN
1710	7.75E-01	1.1644	1242.93088	1242.97111	1	1.1251	1.2509	1242.95587	1.27E+03	8.31E+03	1.56E+01	0.25	2	0	0.979	0.24	0.00029	0.0149	0																							UNKNOWN
1711	4.19E+00	1.1648	824.86422	824.89703	1	1.1132	1.4571	824.88353	1.06E+03	1.80E+04	4.15E+01	1	8	0	0.938	1.4	0.00115	0	0																2.57E+00	1.1648	824.86422	824.89508	0.069	1.1193	1.3918	DETECTED	824.88309	1.44E+03	1.67E+04	6.123	3.8361	2.46E+01	0.0001
1712	1.13E+00	1.1648	882.82381	882.85912	1	1.1147	1.2623	882.84013	1.14E+03	8.77E+03	1.75E+01	0.625	5	0	0.788	3.42	0.00302	0.0199	0																							UNKNOWN
1713	2.55E-01	1.1649	272.0766	272.0851	1	1.1597	1.2959	272.08049	1.01E+03	3.78E+03	4.68E+00	0.25	2	0	0.725	3.44	0.00094	0.067	0																							UNKNOWN
1714	3.57E+00	1.165	789.95558	789.9801	1	1.1245	1.409	789.96848	1.00E+03	1.22E+04	3.17E+01	0.75	6	0	0.838	4.1	0.00324	0.0199	0																							UNKNOWN
1715	1.13E+00	1.1651	685.9061	685.92791	1	1.1147	1.2728	685.9178	1.04E+03	6.93E+03	1.59E+01	0.625	5	0	0.914	1.96	0.00134	0.0185	0																1.04E+00	1.157	685.9061	685.92754	0.0767	1.1307	1.2669	DETECTED	685.91686	1.28E+03	5.56E+03	3	2	1.28E+01	-0.0077
1716	9.66E-01	1.1652	582.84366	582.85907		1.1359	1.241	582.85117	1.15E+03	5.91E+03	1.78E+01	0.5	4	1	0.764	4.49	0.00262	0.0688	0																							UNKNOWN
1717	4.34E-01	1.1654	392.94398	392.94949		1.1588	1.2619	392.9461	1.03E+03	4.73E+03	8.37E+00	0.5	4	1	0.749	4.06	0.0016	0.0726	0																3.82E-01	1.1847	392.944	392.94949	0.046	1.1647	1.2556	DETECTED	392.94541	1.43E+03	4.73E+03	1.6668	1.3334	7.91E+00	-0.0141
1718	3.44E+00	1.1655	201.03396	201.04337	1	1.102	1.5849	201.03881	1.05E+03	6.94E+03	1.57E+01	1	8	0	0.842	3.11	0.00063	0.0291	0																1.92E+00	1.1719	201.03517	201.04337	0.2115	1.1079	1.5849	DETECTED	201.03904	1.05E+03	6.25E+03	5.739	2.9996	8.35E+00	-0.0155
1719	6.96E-01	1.1655	851.92149	851.94898	1	1.1374	1.2641	851.93859	2.09E+03	5.51E+03	8.92E+00	0.25	2	0	0.744	3.34	0.00285	0.0199	0																							UNKNOWN
1720	2.04E+00	1.1657	636.82314	636.84535	1	1.1132	1.3645	636.83296	1.06E+03	9.84E+03	2.55E+01	1	8	0	0.772	5	0.00318	0.0766	0																1.26E+00	1.157	636.82493	636.84143	0.0597	1.1193	1.2328	DETECTED	636.8311	1.47E+03	8.67E+03	1.7571	1.2501	2.04E+01	-0.0077
1721	1.59E+00	1.1661	554.82322	554.83779	1	1.1134	1.2949	554.82938	1.12E+03	7.98E+03	2.10E+01	1	8	0	0.873	2.73	0.00151	0.0766	0																1.12E+00	1.1719	554.82622	554.8338	0.0749	1.1193	1.2556	DETECTED	554.82934	1.16E+03	7.81E+03	1.0114	1	1.79E+01	-0.0155
1722	4.32E+00	1.1662	848.90553	848.93535	1	1.1132	1.3886	848.92207	1.06E+03	2.34E+04	5.56E+01	1	8	0	0.899	2.4	0.00204	0	0																2.78E+00	1.1662	848.91033	848.92788	0.078	1.1193	1.3237	DETECTED	848.92092	1.06E+03	2.15E+04	3.1666	2.1223	3.31E+01	-0.0098
1723	3.21E-01	1.1665	1119.45288	1119.48043	1	1.1245	1.204	1119.46181	1.05E+03	3.47E+03	8.11E+00	0.375	3	0	0.67	5.96	0.00667	0.0149	0																							UNKNOWN
1724	9.62E-01	1.1665	1264.99236	1265.01814	1	1.1147	1.2387	1265.00945	1.08E+03	9.61E+03	1.81E+01	0.375	3	2	0.831	2.73	0.00346	0.0149	0																							UNKNOWN
1725	3.63E+01	1.1666	471.03145	471.0364	1	1.1018	1.6128	471.03436	1.05E+03	7.18E+04	2.50E+02	0.25	2	0	0.977	0.28	0.00013	0.0078	0																							UNKNOWN
1726	1.04E+00	1.1667	688.8869	688.91255	1	1.1361	1.2641	688.89619	1.84E+03	6.08E+03	1.56E+01	0.375	3	0	0.654	5.58	0.00384	0.017	0																							UNKNOWN
1727	7.43E-01	1.1668	605.89433	605.91545	1	1.1359	1.2981	605.90612	1.02E+03	3.58E+03	1.03E+01	0.625	5	0	0.808	3.79	0.0023	0.0709	0																							UNKNOWN
1728	5.06E-01	1.1673	284.97456	284.98153	1	1.1051	1.2754	284.97913	1.06E+03	5.12E+03	6.14E+00	0.25	2	3	0.889	1.46	0.00042	0.0064	0																3.47E-01	1.1641	284.97456	284.98153	0.3311	1.1079	1.2442	DETECTED	284.97934	1.33E+03	5.12E+03	1	1	4.99E+00	-0.012
1729	9.95E-01	1.1673	986.87659	986.91091	1	1.1251	1.2296	986.89091	1.19E+03	8.38E+03	1.70E+01	0.5	4	1	0.867	2.33	0.0023	0.0192	0																							UNKNOWN
1730	1.48E+00	1.1674	412.86178	412.87657	1	1.1134	1.2556	412.87002	1.05E+03	8.91E+03	2.14E+01	1	8	0	0.923	2.13	0.00088	0.061	0																1.10E+00	1.1847	412.86178	412.87301	0.0747	1.1193	1.2556	DETECTED	412.86966	1.06E+03	7.62E+03	0.7163	0.8572	1.66E+01	-0.0141
1731	9.52E-01	1.1676	437.08068	437.08971		1.1142	1.2951	437.08341	1.19E+03	3.75E+03	9.84E+00	0.25	2	0	0.84	1.96	0.00086	0.0525	0																							UNKNOWN
1732	5.37E-01	1.1676	1210.81775	1210.85655	1	1.1245	1.2282	1210.84262	1.21E+03	5.12E+03	9.59E+00	0.5	4	0	0.661	7.11	0.00861	0.0319	0																							UNKNOWN
1733	2.68E+00	1.1678	662.85307	662.88094	1	1.1134	1.4571	662.86773	1.20E+03	1.07E+04	2.82E+01	1	8	0	0.791	5.39	0.00357	0.0561	0																1.63E+00	1.1719	662.86304	662.87816	0.0774	1.1193	1.2783	DETECTED	662.867	1.35E+03	8.59E+03	1.0754	1.1666	1.98E+01	-0.0155
1734	4.56E-01	1.1679	798.93061	798.95327	1	1.1247	1.2387	798.94078	1.10E+03	6.05E+03	1.29E+01	0.375	3	0	0.599	7.08	0.00566	0.0206	0																							UNKNOWN
1735	8.49E-01	1.1679	1152.85183	1152.88745	1	1.1245	1.2497	1152.87102	1.34E+03	6.24E+03	1.54E+01	0.375	3	0	0.691	4.85	0.00559	0.0192	0																5.84E-01	1.157	1152.85183	1152.88745	0.056	1.1307	1.2328	DETECTED	1152.86957	1.44E+03	6.24E+03	2	1.5	1.03E+01	-0.0077
1736	6.99E+00	1.1687	790.95257	790.97764	1	1.1245	1.4912	790.96625	1.04E+03	2.37E+04	5.91E+01	1	8	1	0.847	2.86	0.00226	0.0355	0																4.65E+00	1.1911	790.95257	790.97539	0.1384	1.1307	1.4486	DETECTED	790.96489	1.13E+03	2.06E+04	1.8774	1.5085	3.27E+01	-0.0418
1737	2.38E+00	1.169	260.97242	260.97873		1.0937	1.5735	260.97574	1.01E+03	9.99E+03	1.84E+01	1	8	0	0.936	2.06	0.00054	0.017	0																1.50E+00	1.1641	260.97242	260.97835	0.074	1.0966	1.5735	DETECTED	260.97564	1.03E+03	9.93E+03	4.4539	3.0002	9.57E+00	-0.012
1738	1.85E+00	1.169	800.824	800.85339	1	1.1134	1.3886	800.83861	1.14E+03	1.16E+04	2.67E+01	0.875	7	0	0.84	3.55	0.00285	0.0319	0																1.01E+00	1.1719	800.82558	800.84554	0.0816	1.1193	1.2328	DETECTED	800.83728	1.74E+03	1.02E+04	0.7756	0.8333	1.42E+01	-0.0155
1739	7.77E+00	1.1691	113.98857	113.99585	1	1.0234	1.7747	113.99324	1.03E+03	1.32E+04	2.66E+01	1	8	0	0.935	2.11	0.00024	0	0																5.25E+00	1.1691	113.98952	113.99448	0.2735	1.0512	1.7552	DETECTED	113.99321	1.25E+03	1.23E+04	4.1801	3.8754	1.64E+01	0.0271
1740	9.86E-01	1.1691	603.91918	603.93043	1	1.1359	1.2608	603.92423	1.34E+03	4.14E+03	1.29E+01	0.125	1	0	1	0	0	0	0																							UNKNOWN
1741	6.26E+00	1.1691	766.9081	766.93567	1	1.1134	1.4084	766.92112	1.05E+03	2.63E+04	7.66E+01	1	8	0	0.913	2.13	0.00163	0	0																4.30E+00	1.1691	766.91515	766.92684	0.083	1.1193	1.3578	DETECTED	766.92117	1.30E+03	2.23E+04	2.8598	2.782	4.47E+01	-0.007
1742	1.07E+00	1.1691	781.91685	781.94688	1	1.1359	1.3176	781.92781	1.26E+03	3.62E+03	1.02E+01	0.125	1	0	1	0	0	0	0																							UNKNOWN
1743	8.85E-01	1.1691	838.86543	838.8964	1	1.1245	1.2381	838.87749	2.36E+03	4.94E+03	1.30E+01	0.125	1	0	1	0	0	0	0																							UNKNOWN
1744	5.32E-01	1.1691	909.89224	909.90788	1	1.1359	1.204	909.90444	2.35E+03	5.13E+03	1.32E+01	0.125	1	0	1	0	0	0	0																							UNKNOWN
1745	9.15E-01	1.1691	933.92268	933.95269	1	1.1359	1.2835	933.93748	1.32E+03	4.57E+03	1.17E+01	0.125	1	0	1	0	0	0	0																							UNKNOWN
1746	8.87E-01	1.1691	1068.88109	1068.91061	1	1.1245	1.2494	1068.89228	1.18E+03	5.11E+03	1.29E+01	0.125	1	0	1	0	0	0	0																							UNKNOWN
1747	8.11E-01	1.1691	1073.89182	1073.92775	1	1.1359	1.2949	1073.90889	1.08E+03	4.36E+03	1.11E+01	0.125	1	0	1	0	0	0	0																							UNKNOWN
1748	5.21E-01	1.1691	1106.92215	1106.94722	1	1.1245	1.1927	1106.93386	1.45E+03	5.43E+03	1.37E+01	0.125	1	1	1	0	0	0	0																							UNKNOWN
1749	5.70E-01	1.1691	1116.97845	1116.98628		1.1359	1.204	1116.98204	2.27E+03	4.93E+03	1.24E+01	0.125	1	2	1	0	0	0	0																							UNKNOWN
1750	4.53E-01	1.1691	1143.88841	1143.92798	1	1.1359	1.2267	1143.90419	1.53E+03	3.51E+03	8.82E+00	0.125	1	0	1	0	0	0	0																							UNKNOWN
1751	2.34E-01	1.1691	1197.41094	1197.43172		1.1245	1.1927	1197.42393	1.17E+03	2.18E+03	5.45E+00	0.125	1	0	1	0	0	0	0																							UNKNOWN
1752	3.35E-01	1.1691	1256.87338	1256.91015	1	1.1359	1.204	1256.88614	1.88E+03	3.35E+03	8.34E+00	0.125	1	0	1	0	0	0	0																							UNKNOWN
1753	4.16E-01	1.1691	1258.9165	1258.93705	1	1.1245	1.1927	1258.92263	1.16E+03	4.32E+03	1.08E+01	0.125	1	0	1	0	0	0	0																							UNKNOWN
1754	1.48E+00	1.1694	716.83222	716.85124	1	1.1132	1.2282	716.84196	1.09E+03	8.30E+03	2.47E+01	1	8	0	0.837	4.03	0.00289	0.0319	0																1.18E+00	1.1641	716.83576	716.84535	0.0677	1.1193	1.2215	DETECTED	716.84059	1.20E+03	7.57E+03	0.9499	0.9002	1.81E+01	-0.012
1755	1.19E+00	1.1695	416.84904	416.85739	1	1.1193	1.2442	416.85304	1.12E+03	7.15E+03	2.04E+01	0.625	5	0	0.829	3.48	0.00145	0.0738	0																1.04E+00	1.1719	416.85118	416.85579	0.0549	1.1193	1.2442	DETECTED	416.85244	1.12E+03	6.87E+03	0.8963	0.9166	1.64E+01	-0.0155
1756	9.84E-01	1.1699	500.8386	500.85035	1	1.1274	1.2505	500.84462	1.10E+03	5.30E+03	1.89E+01	0.875	7	1	0.848	3.72	0.00186	0.0709	0																8.08E-01	1.1719	500.83998	500.8478	0.0627	1.142	1.2442	DETECTED	500.84355	1.28E+03	4.78E+03	1.2494	1.1247	1.28E+01	-0.0155
1757	6.11E-01	1.1702	556.94099	556.95991	1	1.1647	1.2783	556.95147	1.33E+03	4.93E+03	1.30E+01	0.625	5	0	0.763	3.81	0.00212	0.0447	0																6.11E-01	1.1847	556.94099	556.95353	0.0746	1.1647	1.2783	DETECTED	556.95084	1.68E+03	4.73E+03	2.3332	1.6666	1.09E+01	-0.0141
1758	4.12E-01	1.1705	236.9272	236.93183		1.1051	1.2073	236.92974	1.10E+03	3.31E+03	7.45E+00	0.125	1	0	1	0	0	0	0																							UNKNOWN
1759	3.04E+00	1.1705	658.87458	658.89336	1	1.1142	1.2442	658.88059	1.06E+03	1.88E+04	4.69E+01	1	8	0	0.924	2.01	0.00133	0	0																2.54E+00	1.1705	658.87735	658.88746	0.0662	1.1193	1.2442	DETECTED	658.88034	1.09E+03	1.64E+04	1.0275	0.9932	3.80E+01	-0.0169
1760	5.76E+00	1.1705	742.86495	742.89333	1	1.1132	1.4794	742.88118	1.00E+03	2.12E+04	5.44E+01	1	8	0	0.919	1.91	0.00142	0	0																4.17E+00	1.1705	742.87036	742.89148	0.0655	1.1193	1.4145	DETECTED	742.88096	1.01E+03	2.00E+04	4.7846	2.6554	4.58E+01	-0.0056
1761	2.83E-01	1.1705	922.42268	922.43843	1	1.1359	1.204	922.4282	1.54E+03	2.77E+03	7.11E+00	0.125	1	0	1	0	0	0	0																							UNKNOWN
1762	3.90E-01	1.1705	926.46398	926.48673	1	1.1359	1.204	926.47415	1.09E+03	4.56E+03	1.17E+01	0.125	1	0	1	0	0	0	0																							UNKNOWN
1763	2.13E-01	1.1705	939.39863	939.41182		1.1359	1.204	939.40294	1.01E+03	2.35E+03	6.03E+00	0.125	1	0	1	0	0	0	0																							UNKNOWN
1764	3.63E-01	1.1705	944.41984	944.44838	1	1.1245	1.1927	944.42886	1.26E+03	3.66E+03	9.36E+00	0.125	1	0	1	0	0	0	0																							UNKNOWN
1765	2.06E+00	1.1705	822.88051	822.89834	1	1.1134	1.2396	822.88729	1.07E+03	1.49E+04	3.22E+01	1	8	0	0.87	3.16	0.0026	0	0																1.18E+00	1.1705	822.88248	822.88997	0.0695	1.1307	1.2328	DETECTED	822.88647	3.62E+03	1.37E+04	1.2503	1.1251	1.92E+01	-0.0056
1766	3.31E-01	1.1705	985.41214	985.44316	1	1.1245	1.1927	985.43213	1.09E+03	3.33E+03	8.51E+00	0.125	1	0	1	0	0	0	0																							UNKNOWN
1767	1.07E+00	1.1705	904.88184	904.90779	1	1.1251	1.23	904.89065	2.08E+03	1.08E+04	1.76E+01	0.5	4	0	0.908	2.21	0.002	0.0114	0																							UNKNOWN
1768	3.09E+00	1.1705	928.91205	928.94542	1	1.1245	1.3322	928.93013	1.30E+03	1.57E+04	3.85E+01	1	8	0	0.819	3.65	0.00339	0	0																1.70E+00	1.1705	928.92333	928.94144	0.0894	1.1307	1.2556	DETECTED	928.93141	2.10E+03	1.42E+04	2.2242	1.3752	2.26E+01	-0.0056
1769	2.69E-01	1.1705	1135.41149	1135.44335	1	1.1245	1.1927	1135.42597	1.13E+03	2.91E+03	7.33E+00	0.125	1	0	1	0	0	0	0																							UNKNOWN
1770	2.86E-01	1.1705	1265.33785	1265.36816	1	1.1132	1.1927	1265.35368	1.02E+03	2.11E+03	5.24E+00	0.125	1	0	1	0	0	0	0																							UNKNOWN
1771	2.66E-01	1.1705	1335.83132	1335.84889	1	1.1245	1.1927	1335.84001	1.17E+03	2.60E+03	6.45E+00	0.125	1	0	1	0	0	0	0																							UNKNOWN
1772	1.11E+00	1.1708	472.8207	472.83092	1	1.1142	1.2381	472.82613	1.15E+03	4.98E+03	1.54E+01	0.625	5	0	0.742	5.12	0.00242	0.049	0																7.71E-01	1.1641	472.8207	472.82885	0.0496	1.1193	1.2328	DETECTED	472.82526	1.37E+03	4.98E+03	1.0003	1.0001	1.36E+01	-0.012
1773	5.45E-01	1.1708	332.86116	332.87042	1	1.1132	1.2527	332.86412	1.00E+03	8.07E+03	8.46E+00	1	8	0	0.913	2.44	0.00081	0.0738	0																4.07E-01	1.1719	332.86233	332.86542	0.0531	1.1193	1.2328	DETECTED	332.86363	1.43E+03	7.17E+03	0.5433	0.8333	7.19E+00	-0.0155
1774	3.56E+00	1.1709	768.89531	768.92186	1	1.1142	1.3981	768.90882	1.01E+03	1.16E+04	2.91E+01	0.625	5	1	0.828	4.35	0.00334	0.017	0																2.53E+00	1.1719	768.89968	768.91673	0.0927	1.142	1.3691	DETECTED	768.909	2.19E+03	1.16E+04	4.0701	2.4994	2.26E+01	-0.0155
1775	4.44E+00	1.1714	496.86761	496.87967	1	1.1134	1.4427	496.87182	1.00E+03	1.50E+04	4.52E+01	1	8	0	0.763	6.06	0.00301	0.0397	0																2.32E+00	1.1719	496.86903	496.87689	0.0606	1.1193	1.2556	DETECTED	496.87042	1.84E+03	1.23E+04	0.7955	1	3.50E+01	-0.0155
1776	9.55E-01	1.1716	634.82948	634.84504	1	1.1147	1.2296	634.8364	1.32E+03	7.20E+03	1.84E+01	0.75	6	0	0.889	3.47	0.0022	0.0577	0																9.55E-01	1.1641	634.82948	634.84396	0.0716	1.1193	1.2215	DETECTED	634.8364	1.65E+03	7.20E+03	0.8004	0.9002	1.69E+01	-0.012
1777	8.24E-01	1.1719	270.86708	270.87507	1	1.1588	1.4681	270.87157	1.04E+03	3.40E+03	4.90E+00	0.375	3	2	0.876	2	0.00054	0.0703	0																							UNKNOWN
1778	9.56E-02	1.1719	310.81337	310.82059	1	1.1274	1.2183	310.81665	1.01E+03	1.92E+03	1.84E+00	0.125	1	0	1	0	0	0	0																							UNKNOWN
1779	2.17E-01	1.1719	334.84519	334.85335		1.1501	1.2296	334.85054	1.45E+03	4.33E+03	4.67E+00	0.125	1	0	1	0	0	0	0																							UNKNOWN
1780	1.40E+00	1.1719	358.88325	358.89342		1.1274	1.3205	358.88776	1.27E+03	1.10E+04	1.52E+01	0.125	1	0	1	0	0	0	0																							UNKNOWN
1781	2.19E-01	1.1719	610.78827	610.79537		1.1365	1.2046	610.79345	1.07E+03	1.79E+03	5.09E+00	0.125	1	0	1	0	0	0	0																							UNKNOWN
1782	7.33E-01	1.1719	556.81611	556.82513	1	1.1193	1.2328	556.81999	1.32E+03	4.65E+03	1.07E+01	0.125	1	2	1	0	0	0	0																7.33E-01	1.1719	556.81611	556.82513	0.0667	1.1193	1.2328	DETECTED	556.81999	1.32E+03	4.65E+03	0.6666	0.8333	1.07E+01	-0.0155
1783	5.55E+00	1.1719	660.86436	660.88802	1	1.1134	1.4658	660.87842	1.00E+03	2.07E+04	5.08E+01	1	8	0	0.929	1.85	0.00122	0	0																4.41E+00	1.1719	660.87241	660.88802	0.0728	1.1193	1.4486	DETECTED	660.87821	1.04E+03	1.74E+04	4.7124	2.8559	4.03E+01	-0.0042
1784	2.43E-01	1.1719	616.7708	616.77904	1	1.1161	1.2069	616.77646	1.03E+03	1.87E+03	4.26E+00	0.125	1	0	1	0	0	0	0																							UNKNOWN
1785	2.77E-01	1.1719	815.88719	815.91697	1	1.1251	1.2273	815.90094	1.47E+03	3.61E+03	4.60E+00	0.125	1	0	1	0	0	0	0																							UNKNOWN
1786	6.56E-01	1.1719	661.86355	661.88649	1	1.1274	1.2637	661.87659	1.11E+03	4.25E+03	9.18E+00	0.125	1	0	1	0	0	0	0																							UNKNOWN
1787	8.11E+00	1.1719	684.90787	684.92395	1	1.1132	1.423	684.91935	1.08E+03	3.25E+04	1.02E+02	1	8	0	0.914	2.31	0.00158	0	0																5.87E+00	1.1719	684.90787	684.92124	0.0798	1.142	1.4032	DETECTED	684.91859	1.67E+03	2.88E+04	3.9029	4.0862	6.60E+01	-0.0042
1788	5.18E-01	1.1719	592.84573	592.86239	1	1.1361	1.2494	592.85216	1.01E+03	3.21E+03	1.02E+01	0.75	6	0	0.804	3.61	0.00214	0.0766	0																3.93E-01	1.1847	592.8461	592.85536	0.0636	1.1534	1.2442	DETECTED	592.85102	1.11E+03	2.69E+03	0.6001	0.8001	7.19E+00	-0.0255
1789	2.21E-01	1.1719	891.39974	891.40982	1	1.1251	1.1932	891.40761	1.62E+03	3.08E+03	5.44E+00	0.125	1	0	1	0	0	0	0																							UNKNOWN
1790	8.82E-01	1.1719	896.00739	896.01833	1	1.1251	1.1932	896.00934	4.40E+03	1.22E+04	2.16E+01	0.125	1	0	1	0	0	0	0																							UNKNOWN
1791	7.78E+00	1.1719	764.91174	764.93982	1	1.1142	1.4313	764.92771	1.04E+03	3.23E+04	9.00E+01	1	8	0	0.943	1.62	0.00124	0	0																5.37E+00	1.1719	764.92055	764.93982	0.0825	1.1307	1.4032	DETECTED	764.92769	1.73E+03	2.67E+04	3.7978	2.4028	5.52E+01	-0.0155
1792	4.56E-01	1.1719	917.88682	917.90823	1	1.1251	1.2273	917.89588	1.74E+03	4.66E+03	8.42E+00	0.125	1	0	1	0	0	0	0																							UNKNOWN
1793	4.55E+00	1.1719	846.91276	846.94299	1	1.1245	1.423	846.92987	1.00E+03	2.35E+04	5.87E+01	1	8	0	0.921	2.11	0.00179	0	0																3.15E+00	1.1719	846.91276	846.93915	0.0825	1.1307	1.3578	DETECTED	846.92988	1.86E+03	2.05E+04	4.6835	2.5106	3.16E+01	-0.0042
1794	3.02E+00	1.1719	872.95657	872.97514	1	1.1307	1.3237	872.96339	3.93E+03	1.92E+04	2.98E+01	0.125	1	6	1	0	0	0	0																3.02E+00	1.1719	872.95657	872.97514	0.1152	1.1307	1.3237	DETECTED	872.96339	3.93E+03	1.92E+04	4.6668	2.8334	2.98E+01	0.0072
1795	4.81E+00	1.1719	872.94975	872.97822	1	1.1245	1.4571	872.96697	1.05E+03	2.25E+04	4.68E+01	0.875	7	1	0.817	4.53	0.00396	0	0																							UNKNOWN
1796	3.07E-01	1.1719	1020.48946	1020.50753	1	1.1251	1.2046	1020.49912	1.19E+03	3.62E+03	6.89E+00	0.125	1	0	1	0	0	0	0																							UNKNOWN
1797	4.10E-01	1.1719	880.84399	880.85814	1	1.1388	1.2069	880.84867	2.80E+03	6.12E+03	9.03E+00	0.125	1	0	1	0	0	0	0																							UNKNOWN
1798	2.70E-01	1.1719	1074.8837	1074.91247	1	1.1251	1.2046	1074.89995	1.21E+03	2.91E+03	5.64E+00	0.125	1	0	1	0	0	0	0																							UNKNOWN
1799	1.52E+00	1.1719	1035.94957	1035.98449	1	1.1245	1.389	1035.96828	1.07E+03	7.88E+03	1.86E+01	0.75	6	2	0.672	6.43	0.00666	0.0355	0																							UNKNOWN
1800	3.21E-01	1.1719	1164.8784	1164.90207	1	1.1251	1.2046	1164.89199	1.41E+03	3.35E+03	6.60E+00	0.125	1	0	1	0	0	0	0																							UNKNOWN
1801	1.98E-01	1.1719	1172.96785	1172.985	1	1.1251	1.1932	1172.97933	1.17E+03	2.47E+03	4.87E+00	0.125	1	0	1	0	0	0	0																							UNKNOWN
1802	3.86E-01	1.1719	1178.91686	1178.94828	1	1.1024	1.1932	1178.93009	1.38E+03	3.86E+03	7.61E+00	0.125	1	0	1	0	0	0	0																							UNKNOWN
1803	1.86E-01	1.1719	1197.86128	1197.89249	1	1.1365	1.2046	1197.879	1.02E+03	2.63E+03	5.20E+00	0.125	1	0	1	0	0	0	0																							UNKNOWN
1804	1.87E-01	1.1719	1307.01101	1307.0375	1	1.1307	1.2101	1307.02071	1.30E+03	2.22E+03	3.66E+00	0.125	1	0	1	0	0	0	0																1.87E-01	1.1719	1307.01101	1307.0375	0.064	1.1307	1.2101	DETECTED	1307.02071	1.30E+03	2.22E+03	0.3998	0.6999	3.66E+00	-0.0155
1805	2.90E+00	1.1722	494.86949	494.88204	1	1.1132	1.2556	494.87358	1.07E+03	1.26E+04	4.20E+01	1	8	0	0.884	3.12	0.00154	0.0064	0																2.21E+00	1.1719	494.87274	494.87759	0.062	1.1193	1.2556	DETECTED	494.87393	1.28E+03	1.21E+04	1.1681	1	3.58E+01	-0.0155
1806	1.94E+00	1.1722	979.00276	979.02652	1	1.1247	1.4344	979.01369	1.01E+03	9.68E+03	1.72E+01	0.625	5	0	0.83	3.78	0.0037	0.0341	0																							UNKNOWN
1807	1.99E+00	1.1728	1010.90613	1010.94624	1	1.1245	1.301	1010.9301	1.29E+03	1.06E+04	2.61E+01	0.875	7	0	0.717	6.69	0.00676	0.0383	0																1.52E+00	1.1641	1010.90613	1010.93903	0.276	1.1307	1.301	DETECTED	1010.92862	1.81E+03	8.45E+03	2.7505	1.8752	1.38E+01	-0.012
1808	7.83E-01	1.1731	418.83398	418.84875		1.1359	1.2608	418.83989	1.16E+03	4.34E+03	1.29E+01	0.375	3	3	0.845	2.14	0.0009	0.0639	0																							UNKNOWN
1809	8.19E-01	1.1733	214.9476	214.95347		1.1505	1.2981	214.95004	1.22E+03	3.24E+03	9.82E+00	0.125	1	0	1	0	0	0	0																							UNKNOWN
1810	5.39E+00	1.1733	578.86563	578.88367	1	1.1134	1.4568	578.87576	1.04E+03	1.77E+04	5.01E+01	1	8	0	0.9	1.98	0.00115	0	0																4.30E+00	1.1733	578.87066	578.8823	0.0595	1.1193	1.4486	DETECTED	578.87525	1.04E+03	1.72E+04	4.1261	2.5397	4.44E+01	-0.0027
1811	3.97E-01	1.1733	592.84521	592.85201	1	1.1505	1.23	592.84881	1.40E+03	2.89E+03	8.35E+00	0.125	1	2	1	0	0	0	0																							UNKNOWN
1812	3.03E+00	1.1733	740.87102	740.89183	1	1.1134	1.2396	740.88417	1.13E+03	1.85E+04	4.49E+01	1	8	0	0.928	1.93	0.00143	0	0																2.28E+00	1.1733	740.88069	740.88859	0.0655	1.1193	1.2328	DETECTED	740.88342	1.16E+03	1.61E+04	1.3068	1.1046	3.66E+01	-0.0027
1813	7.81E-01	1.1733	862.90368	862.91483		1.1732	1.2754	862.90741	3.88E+03	6.08E+03	1.03E+01	0.125	1	0	1	0	0	0	0																							UNKNOWN
1814	5.12E-01	1.1734	330.86298	330.87278	1	1.1132	1.2523	330.8672	1.01E+03	7.23E+03	7.36E+00	0.875	7	0	0.839	2.57	0.00085	0.0447	0																3.85E-01	1.1847	330.86552	330.87205	0.0711	1.1307	1.2442	DETECTED	330.86754	1.74E+03	5.67E+03	0.6666	0.8333	5.57E+00	-0.0141
1815	2.55E-01	1.174	112.05058	112.05496		1.1142	1.2164	112.052	1.25E+03	2.51E+03	4.24E+00	0.125	1	0	1	0	0	0	0																							UNKNOWN
1816	9.90E-01	1.174	744.98625	745.00655	1	1.17	1.3186	744.99776	1.01E+03	4.04E+03	1.18E+01	0.5	4	1	0.791	4.68	0.00349	0.0475	0																							UNKNOWN
1817	1.97E-01	1.174	1226.3538	1226.39587	1	1.1256	1.1937	1226.37366	1.26E+03	2.07E+03	4.51E+00	0.125	1	0	1	0	0	0	0																							UNKNOWN
1818	2.57E+00	1.1745	718.82424	718.849	1	1.1132	1.3191	718.83585	1.25E+03	1.29E+04	3.65E+01	1	8	0	0.852	3.49	0.00251	0.0326	0																1.86E+00	1.1641	718.8273	718.84578	0.0701	1.1193	1.2783	DETECTED	718.83487	1.25E+03	1.03E+04	1.0303	1.4002	2.43E+01	-0.012
1819	3.61E+00	1.1747	576.87146	576.88779	1	1.1029	1.2732	576.87679	1.01E+03	1.57E+04	4.46E+01	1	8	0	0.914	1.74	0.001	0	0																2.45E+00	1.1747	576.87311	576.8779	0.0667	1.1193	1.2442	DETECTED	576.87622	1.78E+03	1.42E+04	2.2033	1.375	3.59E+01	0.01
1820	1.13E+01	1.1747	600.91542	600.93098	1	1.1134	1.4571	600.92146	1.14E+03	4.63E+04	1.25E+02	1	8	0	0.964	1.12	0.00067	0	0																8.99E+00	1.1747	600.91789	600.92786	0.0724	1.1193	1.4373	DETECTED	600.92154	1.21E+03	3.91E+04	3.6859	3.0471	9.70E+01	-0.0013
1821	8.30E+00	1.1747	602.90636	602.92047	1	1.1134	1.4486	602.917	1.15E+03	3.61E+04	9.72E+01	1	8	0	0.954	1.3	0.00079	0	0																6.76E+00	1.1747	602.90921	602.91807	0.0779	1.1193	1.4486	DETECTED	602.91654	1.25E+03	2.70E+04	2.7822	2.4534	6.62E+01	-0.0127
1822	9.99E+00	1.1747	682.91145	682.93747	1	1.1134	1.4457	682.92511	1.02E+03	4.20E+04	1.16E+02	1	8	0	0.957	1.06	0.00073	0	0																7.26E+00	1.1747	682.91978	682.93588	0.0806	1.1193	1.3805	DETECTED	682.92496	2.21E+03	3.33E+04	3.4595	2.1795	7.61E+01	-0.0127
1823	1.28E+00	1.1755	123.99786	124.00491	1	1.0937	1.4003	124.00187	1.07E+03	3.78E+03	7.94E+00	0.5	4	4	0.783	5.38	0.00067	0.0752	0																6.85E-01	1.2159	123.99786	124.00491	0.1487	1.1193	1.3691	DETECTED	124.00187	1.07E+03	3.57E+03	1.0001	1.0001	4.73E+00	-0.0283
1824	4.62E-01	1.1755	743.99738	744.01815		1.126	1.2396	744.00935	1.03E+03	3.21E+03	7.88E+00	0.125	1	0	1	0	0	0	0																							UNKNOWN
1825	2.89E-01	1.1755	815.8826	815.90411		1.126	1.2169	815.89203	1.92E+03	4.13E+03	5.06E+00	0.125	1	0	1	0	0	0	0																							UNKNOWN
1826	6.14E-01	1.1755	897.89075	897.92569		1.126	1.2509	897.90734	1.69E+03	5.10E+03	8.63E+00	0.125	1	0	1	0	0	0	0																							UNKNOWN
1827	3.42E-01	1.1755	944.92976	944.94719	1	1.126	1.1941	944.93871	1.77E+03	4.41E+03	7.72E+00	0.125	1	0	1	0	0	0	0																							UNKNOWN
1828	1.63E-01	1.1755	952.40737	952.42421		1.1374	1.2055	952.41847	1.28E+03	2.17E+03	3.82E+00	0.125	1	0	1	0	0	0	0																							UNKNOWN
1830	4.18E-01	1.1762	127.99801	128.00381		1.1134	1.2383	128.00006	1.05E+03	3.04E+03	5.55E+00	0.125	1	0	1	0	0	0	0																							UNKNOWN
1831	4.68E-01	1.1761	1047.9636	1047.99649	1	1.1247	1.2728	1047.98	1.19E+03	5.43E+03	1.29E+01	0.625	5	1	0.774	3.93	0.00412	0.0925	0																3.77E-01	1.157	1047.97478	1047.98717	0.0407	1.1307	1.2101	DETECTED	1047.98119	2.05E+03	5.38E+03	1.3332	1.1666	8.80E+00	-0.0077
1832	1.49E+01	1.1762	225.02027	225.02709	1	1.0824	1.6501	225.02467	1.06E+03	2.03E+04	6.91E+01	1	8	0	0.919	2.44	0.00055	0	0																5.01E+00	1.1762	225.02245	225.02613	0.1876	1.0852	1.3918	DETECTED	225.0248	1.14E+03	1.74E+04	5.3432	2.3753	2.67E+01	0.0228
1833	3.28E-01	1.1762	897.9938	898.01455	1	1.1247	1.1929	897.99961	1.46E+03	3.13E+03	7.59E+00	0.125	1	0	1	0	0	0	0																							UNKNOWN
1834	2.08E+00	1.1762	1036.95227	1036.982	1	1.1247	1.3519	1036.96773	1.51E+03	9.57E+03	2.28E+01	0.125	1	3	1	0	0	0	0																							UNKNOWN
1835	3.86E-01	1.1762	1117.93993	1117.97177	1	1.1361	1.2042	1117.95846	1.97E+03	4.13E+03	9.74E+00	0.125	1	0	1	0	0	0	0																							UNKNOWN
1836	3.65E-01	1.1762	1173.8406	1173.87533	1	1.1247	1.2156	1173.86015	1.14E+03	2.95E+03	6.92E+00	0.125	1	0	1	0	0	0	0																							UNKNOWN
1837	1.08E+00	1.1766	556.81209	556.83169	1	1.1132	1.261	556.82318	1.01E+03	5.73E+03	1.43E+01	0.875	7	0	0.734	6.06	0.00337	0.0426	0																							UNKNOWN
1838	3.97E-01	1.1769	476.7973	476.80471		1.1487	1.2282	476.80137	1.00E+03	2.60E+03	9.27E+00	0.125	1	0	1	0	0	0	0																							UNKNOWN
1839	2.59E+00	1.1771	897.00181	897.02163	1	1.1247	1.434	897.01272	1.15E+03	1.24E+04	1.92E+01	0.375	3	0	0.822	2.93	0.00263	0.0603	0																							UNKNOWN
1840	4.94E-01	1.1772	274.89549	274.90678	1	1.1245	1.2864	274.90282	1.04E+03	4.85E+03	6.17E+00	0.625	5	1	0.674	6.37	0.00175	0.0703	0																2.42E-01	1.1719	274.8988	274.90678	0.1021	1.1307	1.2328	DETECTED	274.90229	1.15E+03	4.85E+03	0.7998	0.8999	4.48E+00	-0.0155
1842	1.10E+00	1.1773	687.90052	687.92577	1	1.126	1.3095	687.91175	1.09E+03	4.89E+03	1.55E+01	0.625	5	0	0.753	6.06	0.00417	0.0409	0																							UNKNOWN
1843	7.70E+00	1.1776	436.90862	436.9197	1	1.1132	1.4454	436.91449	1.14E+03	3.13E+04	8.22E+01	1	8	0	0.949	1.17	0.00051	0	0																5.80E+00	1.1776	436.90913	436.91846	0.0734	1.1193	1.4373	DETECTED	436.91428	1.30E+03	2.71E+04	2.6877	2.0838	6.19E+01	-0.0098
1844	9.63E+00	1.1776	518.90773	518.92642	1	1.1029	1.4568	518.91783	1.09E+03	3.83E+04	1.01E+02	1	8	0	0.948	1.34	0.0007	0	0																7.28E+00	1.1776	518.90786	518.92307	0.0736	1.1193	1.4486	DETECTED	518.91742	1.09E+03	3.38E+04	2.5932	1.7725	7.93E+01	-0.0212
1845	1.81E+00	1.1779	414.85928	414.87593	1	1.1138	1.3409	414.86781	1.03E+03	1.03E+04	2.57E+01	0.875	7	0	0.79	6.05	0.00251	0.0825	0																							UNKNOWN
1846	6.15E-01	1.2698	168.98726	168.99428	1	1.0139	1.6242	168.99053	1.10E+03	5.26E+03	1.05E+01	0.375	3	7	0.776	2.86	0.00048	0.2354	0																3.99E-01	1.2659	168.98811	168.99354	0.0974	1.2215	1.3691	DETECTED	168.99059	1.10E+03	3.56E+03	0.4444	0.7222	4.64E+00	-0.0578
1847	3.24E-01	1.1783	1237.01555	1237.05494	1	1.1278	1.2669	1237.03299	1.09E+03	3.58E+03	6.88E+00	0.25	2	0	0.674	4.1	0.00507	0.0752	0																1.43E-01	1.2159	1237.01555	1237.05494	0.052	1.1988	1.2669	DETECTED	1237.03046	1.09E+03	2.05E+03	0.5002	0.7501	3.38E+00	-0.0283
1848	9.12E+00	1.1788	178.97021	178.97804	1	1.082	1.6303	178.97315	1.13E+03	3.00E+04	6.39E+01	0.875	7	0	0.905	2.08	0.00037	0.0248	0																5.88E+00	1.1719	178.9712	178.97519	0.1173	1.1307	1.6303	DETECTED	178.97322	1.56E+03	2.64E+04	6.8232	4.8324	3.44E+01	-0.0155
1849	5.74E+00	1.179	438.90368	438.91453	1	1.1033	1.4571	438.91124	1.01E+03	2.51E+04	6.65E+01	1	8	0	0.921	1.5	0.00066	0	0																4.23E+00	1.179	438.90611	438.91299	0.0724	1.1193	1.3691	DETECTED	438.91103	1.42E+03	2.07E+04	3.3564	1.9951	4.68E+01	-0.0084
1850	7.39E+00	1.179	520.90659	520.91859	1	1.1132	1.4684	520.91426	1.01E+03	3.03E+04	8.13E+01	1	8	0	0.946	1.36	0.00071	0	0																6.09E+00	1.179	520.90682	520.91859	0.0642	1.1193	1.4486	DETECTED	520.91407	1.40E+03	3.03E+04	2.4927	2.3838	7.05E+01	-0.0084
1851	6.58E-01	1.1792	674.85078	674.86825	1	1.1474	1.2523	674.85697	1.09E+03	3.99E+03	1.03E+01	0.625	5	0	0.766	5.68	0.00383	0.0627	0																							UNKNOWN
1852	7.71E-01	1.1792	474.81143	474.82388		1.1274	1.2527	474.81698	1.09E+03	3.74E+03	1.26E+01	0.375	3	0	0.93	1.09	0.00052	0.0142	0																5.78E-01	1.1847	474.81224	474.82285	0.0456	1.1307	1.2328	DETECTED	474.8171	1.28E+03	3.59E+03	0.5	0.75	1.02E+01	-0.0141
1853	8.02E-01	1.1797	920.53942	920.56122	1	1.1142	1.2949	920.5462	1.05E+03	9.49E+03	1.51E+01	0.5	4	0	0.631	5.23	0.00481	0.0873	0																7.21E-01	1.1393	920.544	920.56122	0.0442	1.1193	1.2215	DETECTED	920.54863	1.55E+03	9.49E+03	6.5147	2.2511	1.51E+01	-0.0027
1854	7.40E-01	1.1798	490.92064	490.93062	1	1.1134	1.2505	490.92434	1.14E+03	2.21E+03	8.14E+00	0.375	3	0	0.759	3.94	0.00193	0.0625	0																							UNKNOWN
1855	1.80E+00	1.1798	616.88648	616.90795	1	1.1247	1.3886	616.89642	1.00E+03	6.64E+03	1.68E+01	1	8	0	0.892	2.76	0.0017	0.0439	0																1.27E+00	1.1847	616.89053	616.8993	0.1088	1.1534	1.3464	DETECTED	616.89593	1.42E+03	5.78E+03	2.4005	1.7002	1.36E+01	-0.0255
1856	6.79E+00	1.1799	418.89731	418.90843	1	1.1251	1.6388	418.90323	1.29E+03	1.02E+04	3.29E+01	1	8	0	0.913	2.27	0.00095	0.0726	0																1.87E+00	1.1719	418.9025	418.90631	0.0891	1.142	1.2783	DETECTED	418.90392	1.82E+03	9.86E+03	2.4429	1.4996	2.48E+01	-0.0155
1857	1.97E+00	1.1801	298.94224	298.95418	1	1.1132	1.4322	298.94689	1.06E+03	1.20E+04	1.39E+01	1	8	0	0.715	5.44	0.00163	0.0894	0																1.23E+00	1.1896	298.94275	298.95235	0.1588	1.1307	1.3578	DETECTED	298.9461	1.48E+03	1.05E+04	1.6607	1.25	1.03E+01	-0.0319
1858	1.03E+00	1.1804	552.82525	552.8387	1	1.1142	1.2413	552.83172	1.25E+03	6.25E+03	1.66E+01	0.875	7	0	0.742	5.65	0.00312	0.04	0																6.87E-01	1.1847	552.82584	552.83329	0.0999	1.1307	1.2328	DETECTED	552.8299	1.35E+03	4.89E+03	0.5	0.75	1.12E+01	-0.0141
1859	2.21E+00	1.1807	698.8902	698.91583	1	1.126	1.3418	698.90155	1.09E+03	7.79E+03	2.10E+01	0.875	7	0	0.829	2.93	0.00204	0.1043	0																1.28E+00	1.1847	698.89656	698.91419	0.0991	1.1307	1.2783	DETECTED	698.90239	1.43E+03	6.92E+03	0.8572	0.9286	1.65E+01	-0.0255
1860	7.59E-01	1.1809	664.85222	664.86524	1	1.1361	1.2269	664.85681	1.99E+03	5.37E+03	1.35E+01	0.375	3	0	0.771	4.04	0.00269	0.0262	0																4.91E-01	1.1719	664.85304	664.86022	0.0471	1.142	1.2101	DETECTED	664.85652	2.47E+03	5.37E+03	0.4996	0.7498	1.23E+01	-0.0155
1861	2.58E+00	1.1811	580.85777	580.87598	1	1.1193	1.3064	580.8639	1.07E+03	1.15E+04	3.02E+01	0.875	7	0	0.818	3.41	0.00198	0.0262	0																1.94E+00	1.1719	580.85919	580.87598	0.0632	1.1193	1.2783	DETECTED	580.86464	1.07E+03	1.15E+04	1.4944	1.2288	3.02E+01	-0.0155
1862	2.80E-01	1.1811	781.9373	781.94848		1.2073	1.2754	781.94132	2.10E+03	4.31E+03	7.93E+00	0.125	1	0	1	0	0	0	0																							UNKNOWN
1863	2.43E-01	1.1811	863.47344	863.48912	1	1.1732	1.2641	863.4818	1.29E+03	2.64E+03	4.47E+00	0.125	1	0	1	0	0	0	0																							UNKNOWN
1864	2.85E-01	1.1811	945.46829	945.49012		1.1959	1.2754	945.48256	1.26E+03	3.11E+03	5.61E+00	0.125	1	0	1	0	0	0	0																							UNKNOWN
1865	2.82E-01	1.1811	978.47664	978.50163		1.1959	1.2754	978.49075	1.35E+03	3.43E+03	6.29E+00	0.125	1	0	1	0	0	0	0																							UNKNOWN
1866	5.16E-01	1.1811	1027.9458	1027.98076	1	1.1505	1.2641	1027.95905	1.98E+03	4.25E+03	7.92E+00	0.125	1	0	1	0	0	0	0																							UNKNOWN
1867	2.90E-01	1.1811	1047.49428	1047.51623		1.2073	1.2981	1047.50335	1.33E+03	2.83E+03	5.30E+00	0.125	1	1	1	0	0	0	0																							UNKNOWN
1868	7.34E-01	1.1811	1096.93252	1096.96963	1	1.1732	1.3549	1096.9542	1.23E+03	3.71E+03	7.02E+00	0.125	1	0	1	0	0	0	0																							UNKNOWN
1869	2.82E-01	1.1811	1248.92351	1248.9425		1.2073	1.2981	1248.9324	1.36E+03	2.63E+03	5.05E+00	0.125	1	0	1	0	0	0	0																							UNKNOWN
1870	2.23E+00	1.1719	744.85874	744.88775	1	1.1132	1.3531	744.87231	1.33E+03	1.21E+04	3.04E+01	0.25	2	8	0.9	1.26	0.00094	0.022	0																1.53E+00	1.157	744.86329	744.88061	0.0818	1.1193	1.2442	DETECTED	744.87048	1.71E+03	9.39E+03	2.1846	1.375	2.17E+01	-0.0077
1871	3.97E+00	1.1818	498.98221	498.99858	1	1.1586	1.3918	498.99203	1.01E+03	1.48E+04	4.65E+01	1	8	0	0.874	3.81	0.0019	0.0499	0																3.80E+00	1.1896	498.98292	498.99407	0.09	1.1647	1.3918	DETECTED	498.99187	1.01E+03	1.47E+04	2.5216	1.9837	4.05E+01	-0.0319
1872	2.48E+00	1.1823	97.0257	97.02998		1.1247	1.613	97.02726	1.26E+03	6.42E+03	1.11E+01	0.5	4	0	0.887	1.35	0.00013	0.0745	0																							UNKNOWN
1873	5.47E-01	1.1823	786.00148	786.0209	1	1.1278	1.2754	786.01137	1.41E+03	3.16E+03	5.60E+00	0.375	3	0	0.77	3.35	0.00263	0.0688	0																2.67E-01	1.1641	786.00148	786.01825	0.0497	1.1307	1.2101	DETECTED	786.01062	1.73E+03	3.16E+03	0.7501	0.875	5.21E+00	-0.012
1874	9.53E-01	1.1826	214.94637	214.95233		1.1501	1.3432	214.94891	1.30E+03	3.00E+03	7.82E+00	0.125	1	0	1	0	0	0	0																							UNKNOWN
1877	1.41E+00	1.1829	334.97936	334.98869	1	1.1534	1.3859	334.98628	1.24E+03	1.53E+04	1.70E+01	1	8	0	0.916	2.53	0.00085	0.0475	0																1.36E+00	1.1847	334.98298	334.98763	0.0765	1.1534	1.3691	DETECTED	334.98625	1.57E+03	1.41E+04	2.2005	1.9003	1.44E+01	-0.0255
1878	3.37E+00	1.183	524.87915	524.89499	1	1.1359	1.5803	524.88759	1.02E+03	7.26E+03	1.91E+01	1	8	1	0.704	4.84	0.00254	0.0726	0																1.32E+00	1.1847	524.88203	524.88867	0.0647	1.142	1.2783	DETECTED	524.8864	2.49E+03	7.26E+03	1	1	1.67E+01	-0.0255
1879	6.04E-01	1.1831	272.9046	272.91406	1	1.1247	1.2751	272.9085	1.14E+03	6.78E+03	9.73E+00	0.875	7	0	0.765	5.64	0.00154	0.0343	0																3.10E-01	1.1641	272.90726	272.91152	0.0581	1.142	1.2556	DETECTED	272.909	1.41E+03	5.27E+03	2.3337	1.6668	4.77E+00	-0.012
1880	5.53E+00	1.1833	686.88891	686.91461	1	1.1251	1.5508	686.90247	1.90E+03	1.49E+04	4.38E+01	1	8	0	0.781	4.86	0.00334	0	0																4.87E+00	1.1833	686.88891	686.90906	0.1213	1.142	1.5508	DETECTED	686.9006	2.20E+03	1.28E+04	6.9645	4.4989	2.95E+01	-0.0042
1881	6.88E-01	1.1836	474.94453	474.95667		1.1597	1.2619	474.94866	1.16E+03	3.93E+03	1.35E+01	0.625	5	0	0.823	4.42	0.0021	0.0603	0																5.82E-01	1.1847	474.94453	474.95127	0.0792	1.1647	1.2556	DETECTED	474.94788	1.79E+03	3.28E+03	1.0004	1.0002	9.36E+00	-0.0255
1882	1.71E+00	1.1837	394.92632	394.9389		1.1474	1.3776	394.93151	1.62E+03	7.25E+03	1.55E+01	0.375	3	0	0.701	4.22	0.00167	0.0944	0																							UNKNOWN
1883	1.01E+00	1.1841	252.98079	252.98799	1	1.1588	1.3578	252.98394	1.07E+03	7.16E+03	1.36E+01	0.875	7	0	0.956	0.94	0.00024	0.0681	0																7.18E-01	1.1847	252.98169	252.98676	0.0921	1.1647	1.3578	DETECTED	252.98379	1.21E+03	6.94E+03	4.1007	2.1253	7.48E+00	-0.0255
1884	3.11E+00	1.1847	354.9064	354.9162	1	1.1047	1.4454	354.91148	1.04E+03	2.47E+04	3.29E+01	1	8	0	0.961	0.91	0.00032	0	0																2.04E+00	1.1847	354.90872	354.91237	0.0716	1.1193	1.3237	DETECTED	354.9114	1.57E+03	2.07E+04	2.8422	1.6235	2.52E+01	-0.0027
1885	2.18E-01	1.1847	392.80103	392.80882	1	1.1534	1.2215	392.80497	1.53E+03	2.90E+03	4.85E+00	0.125	1	0	1	0	0	0	0																2.18E-01	1.1847	392.80103	392.80882	0.0527	1.1534	1.2215	DETECTED	392.80497	1.53E+03	2.90E+03	0.5002	0.7501	4.85E+00	-0.0141
1886	4.97E-01	1.1847	466.92555	466.937	1	1.1761	1.3123	466.93209	1.19E+03	2.39E+03	6.03E+00	0.125	1	0	1	0	0	0	0																4.97E-01	1.1847	466.92555	466.937	0.0252	1.1761	1.3123	DETECTED	466.93209	1.19E+03	2.39E+03	3	2	6.03E+00	-0.0255
1887	4.13E-01	1.1847	474.94709	474.95595		1.1615	1.2296	474.95135	1.34E+03	3.95E+03	1.21E+01	0.125	1	1	1	0	0	0	0																							UNKNOWN
1888	2.46E-01	1.1847	523.89619	523.91101	1	1.1761	1.2442	523.9032	1.03E+03	3.35E+03	7.74E+00	0.125	1	0	1	0	0	0	0																2.46E-01	1.1847	523.89619	523.91101	0.0274	1.1761	1.2442	DETECTED	523.9032	1.03E+03	3.35E+03	1.9993	1.4996	7.74E+00	-0.0141
1889	7.95E-01	1.1847	582.84623	582.85172	1	1.142	1.2442	582.84895	2.12E+03	4.38E+03	1.18E+01	0.125	1	3	1	0	0	0	0																7.95E-01	1.1847	582.84623	582.85172	0.0858	1.142	1.2442	DETECTED	582.84895	2.12E+03	4.38E+03	0.7998	0.8999	1.18E+01	-0.0141
1890	3.95E-01	1.1849	558.79852	558.81846	1	1.1193	1.2296	558.81036	1.07E+03	3.14E+03	7.41E+00	0.375	3	0	0.762	4.14	0.00232	0.0262	0																3.95E-01	1.1847	558.79852	558.81846	0.0494	1.1193	1.2215	DETECTED	558.80905	1.07E+03	2.85E+03	0.2858	0.6429	6.58E+00	-0.0141
1891	1.65E+01	1.185	544.95058	544.96648	1	1.1134	1.5817	544.95927	1.01E+03	4.35E+04	1.12E+02	1	8	1	0.955	0.96	0.00052	0.0199	0																1.32E+01	1.1896	544.95394	544.96572	0.1292	1.1193	1.5508	DETECTED	544.95899	1.25E+03	4.09E+04	2.383	2.0467	9.24E+01	-0.0319
1892	8.37E+00	1.1853	380.94542	380.9606	1	1.1132	1.5817	380.95277	1.03E+03	3.07E+04	5.32E+01	1	8	1	0.919	1.85	0.00071	0.11	0																6.14E+00	1.1847	380.94932	380.95488	0.1421	1.1193	1.5622	DETECTED	380.95236	1.23E+03	2.59E+04	3.7906	2.2023	3.88E+01	-0.0255
1893	4.48E-01	1.1858	579.86948	579.88199	1	1.126	1.2328	579.87571	1.04E+03	2.56E+03	6.67E+00	0.25	2	0	0.929	0.85	0.0005	0.0277	0																3.88E-01	1.1719	579.87093	579.87955	0.0618	1.1307	1.2328	DETECTED	579.87546	1.04E+03	2.56E+03	0.7998	0.8999	6.67E+00	-0.0155
1894	7.16E-01	1.1865	1090.96212	1090.98727	1	1.1388	1.3432	1090.97698	1.31E+03	4.06E+03	6.60E+00	0.25	2	0	0.9	1.13	0.00123	0.0618	0																							UNKNOWN
1895	1.33E+00	1.1865	606.88322	606.90027	1	1.1307	1.2669	606.89279	1.02E+03	6.78E+03	1.85E+01	0.5	4	0	0.823	3.08	0.00187	0.0215	0																1.18E+00	1.1847	606.88546	606.90027	0.0882	1.1307	1.2669	DETECTED	606.89346	1.02E+03	6.72E+03	1.1274	1	1.62E+01	-0.0141
1896	7.42E-01	1.1869	360.87909	360.88666	1	1.1483	1.3868	360.88207	1.32E+03	4.02E+03	6.46E+00	0.25	2	0	0.818	2.35	0.00085	0.0229	0																							UNKNOWN
1897	5.29E+03	1.1875	141.01611	141.01843	1	1.011	3.623	141.01755	3.48E+03	8.53E+06	1.81E+04	1	8	0	0.949	1.1	0.00015	0	0																3.47E+03	1.1875	141.01644	141.01833	0.2401	1.0171	3.5948	DETECTED	141.01751	3.91E+03	8.50E+06	3.0615	2.119	1.12E+04	-0.0453
1898	2.27E+00	1.1875	356.90203	356.91142	1	1.1142	1.434	356.90818	1.02E+03	1.83E+04	2.47E+01	1	8	0	0.913	2.05	0.00073	0	0																1.84E+00	1.1875	356.90203	356.91009	0.0617	1.1193	1.4032	DETECTED	356.90779	1.20E+03	1.83E+04	3.9832	2.2798	2.27E+01	0.0001
1899	6.86E-01	1.1875	605.89378	605.90955	1	1.1365	1.2728	605.90292	1.10E+03	3.10E+03	9.02E+00	0.125	1	2	1	0	0	0	0																							UNKNOWN
1900	9.58E-01	1.1875	847.91434	847.9387	1	1.1251	1.2728	847.92725	1.61E+03	7.82E+03	1.33E+01	0.125	1	2	1	0	0	0	0																							UNKNOWN
1901	2.98E-01	1.1875	862.97156	862.98678		1.1365	1.216	862.97994	1.72E+03	4.14E+03	7.11E+00	0.125	1	0	1	0	0	0	0																							UNKNOWN
1902	3.49E-01	1.1875	1044.91325	1044.95231	1	1.1365	1.2046	1044.93275	1.93E+03	4.70E+03	9.04E+00	0.125	1	0	1	0	0	0	0																							UNKNOWN
1903	9.94E-01	1.1875	1092.91911	1092.94706	1	1.1365	1.2728	1092.92915	2.37E+03	6.64E+03	1.29E+01	0.125	1	0	1	0	0	0	0																							UNKNOWN
1904	2.71E-01	1.1875	1224.99661	1225.02176	1	1.1251	1.1932	1225.00994	1.77E+03	3.00E+03	5.94E+00	0.125	1	0	1	0	0	0	0																							UNKNOWN
1905	2.05E-01	1.1875	1375.83026	1375.85432	1	1.1251	1.1932	1375.8431	1.18E+03	2.31E+03	4.64E+00	0.125	1	0	1	0	0	0	0																							UNKNOWN
1906	3.48E-01	1.1877	108.89923	108.90576	1	1.1361	1.2413	108.90242	1.10E+03	3.63E+03	7.61E+00	0.5	4	2	0.762	4.78	0.00052	0.0241	0																							UNKNOWN
1907	3.97E-01	1.188	274.89745	274.90618		1.1251	1.2387	274.90186	1.23E+03	3.18E+03	5.49E+00	0.125	1	3	1	0	0	0	0																							UNKNOWN
1908	3.71E+00	1.188	358.88005	358.89439	1	1.1374	1.6811	358.88415	1.15E+03	1.20E+04	1.91E+01	0.625	5	0	0.934	1.44	0.00052	0.0322	0																2.88E+00	1.1719	358.88058	358.89439	0.1012	1.142	1.5962	DETECTED	358.88438	3.18E+03	1.04E+04	8.9974	4.9987	1.31E+01	-0.0155
1909	3.79E-01	1.188	699.91638	699.93093	1	1.1819	1.2728	699.92377	1.42E+03	2.33E+03	6.53E+00	0.125	1	0	1	0	0	0	0																							UNKNOWN
1910	8.85E-01	1.1888	452.88322	452.89745		1.1478	1.3432	452.8895	1.02E+03	3.85E+03	9.54E+00	0.5	4	0	0.813	3.97	0.0018	0.0284	0																							UNKNOWN
1911	3.73E+01	1.1889	542.95389	542.97016	1	1.1029	1.5962	542.96214	1.01E+03	1.08E+05	2.62E+02	1	8	1	0.976	0.84	0.00046	0	0																2.82E+01	1.1889	542.95389	542.96602	0.1359	1.1193	1.5962	DETECTED	542.96216	1.24E+03	8.17E+04	2.3774	2.2431	1.85E+02	-0.0326
1912	3.19E-01	1.1892	110.89638	110.90421	1	1.1256	1.2392	110.89936	1.05E+03	3.33E+03	5.63E+00	0.5	4	0	0.737	3.87	0.00043	0.0137	0																							UNKNOWN
1913	4.10E-01	1.1893	822.972	822.99395	1	1.1274	1.2637	822.9803	1.63E+03	4.20E+03	6.38E+00	0.25	2	0	0.911	1.18	0.00097	0.0036	0																							UNKNOWN
1914	1.00E+01	1.1896	1062.00232	1062.02819	1	1.057	1.8853	1062.01779	1.03E+03	1.17E+04	2.56E+01	1	8	0	0.958	0.71	0.00075	0.1285	0																6.60E+00	1.1896	1062.00232	1062.02278	0.337	1.0625	1.7779	DETECTED	1062.01728	1.03E+03	1.11E+04	4.0356	1.7659	1.81E+01	-0.0319
1915	3.86E-01	1.1896	933.93451	933.95651	1	1.1988	1.2896	933.94623	1.60E+03	4.39E+03	7.02E+00	0.125	1	0	1	0	0	0	0																3.86E-01	1.1896	933.93451	933.95651	0.0763	1.1988	1.2896	DETECTED	933.94623	1.60E+03	4.39E+03	2.9992	1.9996	7.02E+00	-0.0319
1916	2.49E-01	1.1896	1179.9425	1179.96085		1.1988	1.2669	1179.95173	1.94E+03	3.56E+03	5.86E+00	0.125	1	0	1	0	0	0	0																2.49E-01	1.1896	1179.9425	1179.96085	0.062	1.1988	1.2669	DETECTED	1179.95173	1.94E+03	3.56E+03	1.9993	1.4996	5.86E+00	-0.0319
1917	1.48E-01	1.1896	1397.87811	1397.91014	1	1.1988	1.2669	1397.8925	1.20E+03	2.23E+03	3.67E+00	0.125	1	0	1	0	0	0	0																1.48E-01	1.1896	1397.87811	1397.91014	0.0518	1.1988	1.2669	DETECTED	1397.8925	1.20E+03	2.23E+03	1.9993	1.4996	3.67E+00	-0.0319
1918	8.65E-01	1.1901	418.83707	418.84754		1.1374	1.2509	418.84192	1.41E+03	4.89E+03	1.54E+01	0.5	4	1	0.829	4	0.00168	0.0308	0																5.12E-01	1.1847	418.83957	418.84593	0.0358	1.142	1.2215	DETECTED	418.84184	1.56E+03	4.54E+03	0.4001	0.7	1.14E+01	-0.0141
1919	1.18E+03	1.1904	59.01372	59.0145	1	1.0739	1.7779	59.01404	6.88E+04	2.06E+06	4.07E+03	1	8	0	0.952	0.85	0.00005	0	0	FA 2:0: [M-H]-: 0.646	FA 2:0	0.646	C2H4O2	[M-H]-	59.01385	3.11	0.00018	60.02113	1.212	0.747	Annotated via MS2 searching of NIM MDAsEVs Samples in MSDIAL	MDAsEVs_NIM_MS2_Matched_d.csv	-0.0216	0.0179	8.26E+02	1.1904	59.01372	59.01435	0.2339	1.0739	1.7779	DETECTED	59.01403	8.54E+04	2.03E+06	2.9321	2.0362	2.77E+03	-0.0538
1920	2.87E-01	1.1904	127.99681	128.0019	1	1.1819	1.2841	127.99904	1.07E+03	2.63E+03	5.56E+00	0.125	1	0	1	0	0	0	0																							UNKNOWN
1921	2.11E-01	1.1904	254.98173	254.98595		1.1819	1.25	254.98228	1.39E+03	2.68E+03	5.30E+00	0.125	1	0	1	0	0	0	0																							UNKNOWN
1922	1.01E+01	1.1904	440.8824	440.89798	1	1.1147	1.715	440.88737	1.12E+03	1.98E+04	5.92E+01	1	8	0	0.945	1.42	0.00062	0	0																7.93E+00	1.1904	440.8824	440.89758	0.3534	1.142	1.6984	DETECTED	440.88737	1.12E+03	1.66E+04	8.4082	4.8539	3.73E+01	-0.0084
1923	3.17E-01	1.1904	581.86616	581.87558	1	1.1359	1.2154	581.87045	1.00E+03	1.95E+03	6.53E+00	0.125	1	0	1	0	0	0	0																							UNKNOWN
1924	1.61E+01	1.1904	626.95665	626.97304	1	1.1147	1.5706	626.9623	1.03E+03	4.40E+04	1.10E+02	1	8	0	0.961	1.11	0.0007	0	0																1.26E+01	1.1904	626.95784	626.96819	0.1212	1.1307	1.5622	DETECTED	626.96211	1.44E+03	3.57E+04	2.2427	1.8503	8.32E+01	-0.0311
1925	1.40E+01	1.1904	708.95404	708.97718	1	1.1245	1.5593	708.96515	1.16E+03	3.69E+04	1.13E+02	1	8	0	0.932	1.75	0.00124	0	0																1.11E+01	1.1904	708.95777	708.96972	0.1325	1.1307	1.5508	DETECTED	708.96495	1.35E+03	2.92E+04	5.4639	1.8918	7.42E+01	-0.0311
1926	2.67E-01	1.1904	858.94711	858.97004		1.1932	1.2728	858.95866	1.86E+03	3.03E+03	5.17E+00	0.125	1	0	1	0	0	0	0																							UNKNOWN
1927	1.84E-01	1.1904	1127.04655	1127.05923	1	1.1932	1.2614	1127.05411	1.17E+03	2.31E+03	4.53E+00	0.125	1	0	1	0	0	0	0																							UNKNOWN
1929	4.19E-01	1.1906	1064.92086	1064.95793	1	1.1256	1.3237	1064.93936	1.11E+03	5.05E+03	9.25E+00	0.5	4	0	0.79	3.78	0.00403	0.1081	0																3.89E-01	1.2159	1064.92086	1064.95275	0.1031	1.1988	1.3237	DETECTED	1064.93816	1.24E+03	2.90E+03	1.7505	1.3752	4.75E+00	-0.0283
1930	6.17E-01	1.1907	350.95725	350.96504	1	1.1142	1.33	350.96166	1.03E+03	3.98E+03	5.96E+00	0.25	2	0	0.805	2.37	0.00083	0.0703	0																							UNKNOWN
1931	2.69E-01	1.1911	108.89931	108.90315		1.1501	1.241	108.90202	1.08E+03	2.76E+03	4.99E+00	0.25	2	3	0.798	2.64	0.00029	0.017	0																							UNKNOWN
1932	5.89E-01	1.1911	699.90942	699.93024		1.1501	1.3091	699.92013	1.28E+03	2.61E+03	5.88E+00	0.125	1	0	1	0	0	0	0																							UNKNOWN
1933	1.42E-01	1.1911	814.46409	814.48148		1.2069	1.3091	814.47425	1.06E+03	1.88E+03	2.00E+00	0.125	1	0	1	0	0	0	0																							UNKNOWN
1934	5.48E-01	1.191	1047.96605	1047.99497	1	1.1251	1.3095	1047.97519	1.64E+03	4.85E+03	9.33E+00	0.25	2	2	0.903	1.17	0.00123	0.0383	0																							UNKNOWN
1935	2.82E-01	1.1911	867.49854	867.51574	1	1.1988	1.301	867.5049	1.42E+03	2.87E+03	4.44E+00	0.125	1	0	1	0	0	0	0																2.82E-01	1.1911	867.49854	867.51574	0.0603	1.1988	1.301	DETECTED	867.5049	1.42E+03	2.87E+03	2	1.5	4.44E+00	-0.0418
1936	1.93E-01	1.1911	933.45936	933.48361	1	1.2101	1.2896	933.46984	1.11E+03	2.98E+03	4.76E+00	0.125	1	0	1	0	0	0	0																1.93E-01	1.1911	933.45936	933.48361	0.0537	1.2101	1.2896	DETECTED	933.46984	1.11E+03	2.98E+03	2.4996	1.7498	4.76E+00	-0.0418
1937	5.20E-01	1.1911	945.95016	945.96612	1	1.1761	1.2896	945.96069	2.26E+03	4.56E+03	7.33E+00	0.125	1	0	1	0	0	0	0																5.20E-01	1.1911	945.95016	945.96612	0.0806	1.1761	1.2896	DETECTED	945.96069	2.26E+03	4.56E+03	1	1	7.33E+00	-0.0418
1938	1.63E-01	1.1911	958.49486	958.51176	1	1.2069	1.2751	958.50371	1.31E+03	2.86E+03	4.46E+00	0.125	1	0	1	0	0	0	0																							UNKNOWN
1940	2.23E-01	1.1911	986.47665	986.49125		1.1988	1.2783	986.4837	1.64E+03	2.78E+03	4.51E+00	0.125	1	0	1	0	0	0	0																2.23E-01	1.1911	986.47665	986.49125	0.0899	1.1988	1.2783	DETECTED	986.4837	1.64E+03	2.78E+03	1.3332	1.1666	4.51E+00	-0.0418
1941	1.66E-01	1.1911	1015.45317	1015.4671	1	1.2101	1.2896	1015.46073	1.12E+03	2.10E+03	3.42E+00	0.125	1	0	1	0	0	0	0																1.66E-01	1.1911	1015.45317	1015.4671	0.0503	1.2101	1.2896	DETECTED	1015.46073	1.12E+03	2.10E+03	2.4996	1.7498	3.42E+00	-0.0418
1942	1.71E-01	1.1911	1040.49063	1040.50682	1	1.2101	1.2783	1040.49932	1.36E+03	2.59E+03	4.24E+00	0.125	1	0	1	0	0	0	0																1.71E-01	1.1911	1040.49063	1040.50682	0.0382	1.2101	1.2783	DETECTED	1040.49932	1.36E+03	2.59E+03	1.9993	1.4996	4.24E+00	-0.0418
1943	1.88E-01	1.1911	1056.4483	1056.46804		1.1874	1.2669	1056.45905	1.09E+03	2.52E+03	4.13E+00	0.125	1	0	1	0	0	0	0																1.88E-01	1.1911	1056.4483	1056.46804	0.0513	1.1874	1.2669	DETECTED	1056.45905	1.09E+03	2.52E+03	0.7501	0.875	4.13E+00	-0.0418
1944	3.65E-01	1.1911	1063.93269	1063.96248	1	1.1956	1.3091	1063.94964	1.40E+03	2.97E+03	4.80E+00	0.125	1	0	1	0	0	0	0																							UNKNOWN
1945	3.52E-01	1.1911	1080.97325	1081.01182		1.2101	1.301	1080.98818	1.63E+03	4.52E+03	7.41E+00	0.125	1	0	1	0	0	0	0																3.52E-01	1.1911	1080.97325	1081.01182	0.0275	1.2101	1.301	DETECTED	1080.98818	1.63E+03	4.52E+03	2.9993	1.9996	7.41E+00	-0.0418
1946	2.82E-01	1.1911	1260.92907	1260.96568	1	1.1988	1.2896	1260.94957	1.27E+03	2.84E+03	4.67E+00	0.125	1	0	1	0	0	0	0																2.82E-01	1.1911	1260.92907	1260.96568	0.0688	1.1988	1.2896	DETECTED	1260.94957	1.27E+03	2.84E+03	1.6668	1.3334	4.67E+00	-0.0418
1947	2.54E-01	1.1911	1342.92139	1342.95892	1	1.1988	1.301	1342.94366	1.24E+03	2.15E+03	3.53E+00	0.125	1	0	1	0	0	0	0																2.54E-01	1.1911	1342.92139	1342.95892	0.0997	1.1988	1.301	DETECTED	1342.94366	1.24E+03	2.15E+03	2	1.5	3.53E+00	-0.0418
1948	1.69E-01	1.1911	1544.88077	1544.93521	1	1.2069	1.2864	1544.90257	1.18E+03	1.95E+03	3.28E+00	0.125	1	0	1	0	0	0	0																							UNKNOWN
1949	1.74E+00	1.1913	662.98368	663.0031	1	1.1592	1.3405	662.9973	1.11E+03	9.39E+03	2.16E+01	0.875	7	0	0.832	4.57	0.00303	0.0716	0																1.74E+00	1.1847	662.99259	663.0002	0.0851	1.1761	1.335	DETECTED	662.99726	1.21E+03	9.39E+03	3.4893	2.3334	2.16E+01	-0.0255
1950	1.87E+01	1.1918	378.94859	378.96124	1	1.102	1.5962	378.95578	1.02E+03	7.58E+04	1.24E+02	1	8	0	0.953	1.1	0.00042	0	0																1.35E+01	1.1918	378.94859	378.958	0.1307	1.1193	1.5962	DETECTED	378.95561	1.16E+03	5.64E+04	2.58	2.0231	8.31E+01	-0.0297
1951	8.01E+00	1.1918	604.88761	604.90955	1	1.1359	1.6501	604.89598	1.30E+03	1.75E+04	4.96E+01	1	8	0	0.913	2.33	0.00141	0	0																6.91E+00	1.1918	604.88789	604.90955	0.1442	1.142	1.6303	DETECTED	604.89593	1.55E+03	1.50E+04	5.8424	3.5833	3.63E+01	-0.0184
1952	1.32E+01	1.1918	788.96358	788.98649	1	1.1132	1.5703	788.97124	1.02E+03	4.79E+04	1.10E+02	1	8	0	0.938	1.62	0.00128	0	0																9.29E+00	1.1918	788.96472	788.9735	0.1269	1.1307	1.5622	DETECTED	788.97123	1.60E+03	4.08E+04	1.8418	2.0002	6.56E+01	-0.0411
1953	2.96E-01	1.1925	215.10374	215.11191		1.1474	1.2383	215.10831	1.12E+03	2.20E+03	5.35E+00	0.125	1	0	1	0	0	0	0																							UNKNOWN
1954	2.44E-01	1.1925	1288.36624	1288.41471		1.1245	1.204	1288.39456	1.02E+03	1.80E+03	4.46E+00	0.125	1	0	1	0	0	0	0																							UNKNOWN
1955	4.50E+01	1.1932	143.01964	143.0262	1	1.0483	1.9454	143.02168	1.06E+03	8.16E+04	1.66E+02	1	8	0	0.945	1.75	0.00025	0	0																2.90E+01	1.1932	143.02038	143.02231	0.2462	1.0625	1.8801	DETECTED	143.02164	1.32E+03	7.58E+04	2.9842	2.3845	9.95E+01	-0.0397
1956	1.51E+00	1.2205	1141.99254	1142.03451	1	1.126	1.4113	1142.01624	1.05E+03	6.58E+03	1.25E+01	0.25	2	5	0.781	2.77	0.00316	0.0454	0																7.93E-01	1.2159	1141.99254	1142.03451	0.1115	1.2101	1.3464	DETECTED	1142.01237	2.34E+03	5.95E+03	3	2	9.79E+00	-0.0283
1957	4.24E-01	1.1938	638.94252	638.95473	1	1.1592	1.25	638.94962	1.24E+03	3.03E+03	8.13E+00	0.25	2	1	0.859	1.84	0.00117	0.0116	0																							UNKNOWN
1958	5.15E-01	1.1939	383.93213	383.94101		1.1959	1.3095	383.93523	1.83E+03	4.00E+03	7.69E+00	0.125	1	0	1	0	0	0	0																							UNKNOWN
1959	2.66E-01	1.1939	617.90396	617.92233		1.1732	1.2527	617.91675	1.13E+03	1.93E+03	5.02E+00	0.125	1	0	1	0	0	0	0																							UNKNOWN
1960	1.33E+00	1.1802	534.88073	534.90325	1	1.1365	1.3663	534.89311	1.03E+03	7.87E+03	1.85E+01	0.25	2	5	0.861	1.8	0.00096	0.0156	0																7.09E-01	1.1847	534.888	534.89859	0.1147	1.1534	1.3123	DETECTED	534.8937	1.30E+03	3.25E+03	1.8004	1.4002	7.36E+00	-0.0255
1961	7.40E-01	1.1939	744.99236	745.01048	1	1.1505	1.2981	745.00112	1.09E+03	3.82E+03	9.61E+00	0.125	1	3	1	0	0	0	0																							UNKNOWN
1962	1.59E-01	1.1939	893.43691	893.46801	1	1.1959	1.2641	893.44797	1.27E+03	2.48E+03	4.32E+00	0.125	1	0	1	0	0	0	0																							UNKNOWN
1963	2.84E-01	1.1939	896.48467	896.50922		1.1959	1.2981	896.49663	1.26E+03	2.67E+03	4.67E+00	0.125	1	0	1	0	0	0	0																							UNKNOWN
1965	1.82E-01	1.1943	310.93906	310.94475	1	1.1586	1.2619	310.94208	1.12E+03	3.98E+03	3.67E+00	0.5	4	0	0.856	2.66	0.00083	0.017	0																1.62E-01	1.1847	310.94121	310.94435	0.0509	1.1647	1.2442	DETECTED	310.94227	1.12E+03	3.53E+03	1.3332	1.1666	3.22E+00	-0.0141
1966	1.01E+01	1.1946	522.88242	522.90586	1	1.1251	1.6696	522.89126	1.04E+03	1.92E+04	5.27E+01	1	8	0	0.921	2.38	0.00124	0	0																8.05E+00	1.1946	522.88481	522.90292	0.0752	1.142	1.6303	DETECTED	522.89119	2.07E+03	1.88E+04	7.5257	4.2995	4.34E+01	-0.0042
1967	5.48E-01	1.1947	950.01189	950.04308	1	1.1193	1.2841	950.02434	1.03E+03	6.23E+03	1.00E+01	0.25	2	0	0.852	1.61	0.00153	0.1095	0																5.48E-01	1.14	950.01189	950.0268	0.0607	1.1193	1.2101	DETECTED	950.02358	1.03E+03	6.23E+03	2.3974	1.3332	1.00E+01	-0.0134
1968	1.05E+00	1.196	123.99846	124.00627	1	1.1033	1.4204	124.00232	1.08E+03	4.55E+03	8.63E+00	0.625	5	3	0.806	3.91	0.00048	0.1532	0																							UNKNOWN
1969	3.57E+01	1.196	624.95721	624.97072	1	1.1134	1.6047	624.96522	1.01E+03	9.64E+04	2.49E+02	1	8	1	0.975	0.69	0.00043	0	0																2.86E+01	1.196	624.96386	624.97072	0.1297	1.1193	1.5735	DETECTED	624.96521	1.57E+03	8.18E+04	2.2653	2.2988	1.91E+02	-0.0255
1970	5.16E-01	1.1961	957.49701	957.51837	1	1.1505	1.2981	957.51057	1.09E+03	3.97E+03	7.20E+00	0.25	2	0	0.713	3.72	0.00356	0.0298	0																							UNKNOWN
1971	3.16E+00	1.1961	580.98644	581.00018	1	1.1592	1.3691	580.99479	1.14E+03	1.27E+04	3.94E+01	0.875	7	0	0.89	3.23	0.00188	0.0525	0																3.16E+00	1.1896	580.99134	580.99778	0.0827	1.1761	1.3691	DETECTED	580.99514	1.17E+03	1.27E+04	2.96	2.1078	3.35E+01	-0.0319
1973	4.24E+00	1.1965	296.94751	296.95819	1	1.1142	1.4912	296.95277	1.17E+03	2.31E+04	3.06E+01	1	8	1	0.95	1.35	0.0004	0.0839	0																2.66E+00	1.1847	296.95132	296.95819	0.1522	1.1193	1.4259	DETECTED	296.95278	1.17E+03	1.80E+04	2.9667	1.8051	1.76E+01	-0.0255
1974	4.55E+00	1.1975	336.89509	336.90566	1	1.0905	1.715	336.90033	1.03E+03	1.68E+04	1.84E+01	1	8	0	0.933	1.59	0.00054	0	0																3.63E+00	1.1975	336.89782	336.90236	0.2673	1.142	1.6871	DETECTED	336.90035	1.44E+03	1.51E+04	9.4845	4.7268	1.58E+01	-0.0013
1975	6.18E+00	1.1976	1125.03557	1125.05674	1	1.1134	1.5479	1125.0517	1.08E+03	4.57E+04	8.57E+01	0.75	6	0	0.857	2.93	0.0033	0.3749	0																6.18E+00	1.1393	1125.03557	1125.05476	0.0985	1.1193	1.4486	DETECTED	1125.05031	1.08E+03	4.11E+04	20.405	12.0761	6.75E+01	-0.0027
1976	1.07E+00	1.1978	641.94609	641.96793	1	1.171	1.3546	641.95762	1.03E+03	4.60E+03	1.02E+01	0.25	2	1	0.703	3.91	0.00251	0.0135	0																							UNKNOWN
1977	1.50E-01	1.1979	1115.90253	1115.92262	1	1.1941	1.2623	1115.91135	1.19E+03	2.04E+03	3.77E+00	0.125	1	0	1	0	0	0	0																							UNKNOWN
1978	2.86E+00	1.198	629.93316	629.95801	1	1.1361	1.5167	629.94332	1.03E+03	6.96E+03	1.80E+01	0.5	4	0	0.942	1.06	0.00067	0.0447	0																2.86E+00	1.1911	629.93606	629.94894	0.1121	1.142	1.5167	DETECTED	629.9434	1.25E+03	6.19E+03	3.1247	2.0624	1.45E+01	-0.0418
1979	1.28E-01	1.1982	336.83574	336.83976		1.1592	1.2273	336.83868	1.23E+03	2.29E+03	3.05E+00	0.125	1	0	1	0	0	0	0																							UNKNOWN
1980	2.63E-01	1.1984	392.80395	392.81415		1.137	1.2278	392.80976	1.22E+03	2.50E+03	4.73E+00	0.125	1	0	1	0	0	0	0																							UNKNOWN
1981	1.75E-01	1.1984	394.79107	394.79935		1.1597	1.2278	394.79534	1.02E+03	2.12E+03	4.10E+00	0.125	1	0	1	0	0	0	0																							UNKNOWN
[truncated: 28,192 more rows]
[truncated: 121 more columns]
